# Supplementary material for: Flexible Gaussian Accelerated Molecular Dynamics to Enhance Biological Sampling
Source: J Chem Theory Comput. 2023 Aug 31;19(18):6521–31. doi: 10.1021/acs.jctc.3c00619 (PMC10536968; doi:10.1021/acs.jctc.3c00619)
Supplement: Supplementary file 2 — ct3c00619_si_002.zip [file ct3c00619_si_002.zip]

Archive with 161 entries (127 files):
- alanine_dipeptide/
- chignolin/
- nanaf/
- nglycoprotein/
- alanine_dipeptide/coords/
- alanine_dipeptide/coords/aladip_h2o.por
- alanine_dipeptide/coords/aladip_h2o.rpr
- alanine_dipeptide/coords/aladip_h2o.cnf
- alanine_dipeptide/eq/
- alanine_dipeptide/eq/equilibration.jobs
- alanine_dipeptide/eq/README.txt
- alanine_dipeptide/eq/equilibration.imd
- alanine_dipeptide/eq/eq_aladip_1_5.cnf
- alanine_dipeptide/eq/eq_aladip_2_5.cnf
- alanine_dipeptide/eq/eq_aladip_3_5.cnf
- alanine_dipeptide/eq/eq_aladip_4_5.cnf
- alanine_dipeptide/eq/eq_aladip_5_5.cnf
- alanine_dipeptide/md/
- alanine_dipeptide/md/README.txt
- alanine_dipeptide/md/md.imd
- alanine_dipeptide/gamd_dual/
- alanine_dipeptide/gamd_dual/ala_parts.gamd
- alanine_dipeptide/gamd_dual/gamd_search.jobs
- alanine_dipeptide/gamd_dual/README.txt
- alanine_dipeptide/gamd_dual/gamd_search.imd
- alanine_dipeptide/gamd_dual/gamd_run.imd
- alanine_dipeptide/gamd_single/
- alanine_dipeptide/gamd_single/ala_single.gamd
- alanine_dipeptide/gamd_single/README.txt
- alanine_dipeptide/gamd_single/gamd_run.imd
- alanine_dipeptide/gamd/
- alanine_dipeptide/gamd/ala.gamd
- alanine_dipeptide/gamd/gamd_search.jobs
- alanine_dipeptide/gamd/README.txt
- alanine_dipeptide/gamd/gamd_run.imd
- alanine_dipeptide/gamd/gamd_search.imd
- alanine_dipeptide/topo/
- alanine_dipeptide/topo/ala_dip_54a8.top
- chignolin/coords/
- chignolin/coords/chignolin.cnf
- chignolin/coords/1uao.cnf
- chignolin/coords/1uao.pdb
- chignolin/coords/README.txt
- chignolin/coords/chignolin_ion.cnf
- chignolin/coords/chignolin_ion.por
- chignolin/coords/chignolin_ion.rpr
- chignolin/eq/
- chignolin/eq/equilibration.jobs
- chignolin/eq/equilibration.imd
- chignolin/eq/README.txt
- chignolin/eq/eq_chignolin_1_5.cnf
- chignolin/eq/eq_chignolin_2_5.cnf
- chignolin/eq/eq_chignolin_3_5.cnf
- chignolin/eq/eq_chignolin_4_5.cnf
- chignolin/eq/eq_chignolin_5_5.cnf
- chignolin/md/
- chignolin/md/md.imd
- chignolin/md/README.txt
- chignolin/gamd/
- chignolin/gamd/gamd_search.jobs
- chignolin/gamd/pep.gamd
- chignolin/gamd/gamd_search.imd
- chignolin/gamd/gamd_run.imd
- chignolin/gamd/README.txt
- chignolin/gamd_dual/
- chignolin/gamd_dual/gamd_search.jobs
- chignolin/gamd_dual/pep_parts.gamd
- chignolin/gamd_dual/gamd_search.imd
- chignolin/gamd_dual/README.txt
- chignolin/gamd_dual/gamd_run.imd
- chignolin/gamd_single/
- chignolin/gamd_single/gamd_run.imd
- chignolin/gamd_single/pep_single.gamd
- chignolin/gamd_single/README.txt
- chignolin/topo/
- chignolin/topo/chignolin_54a8.top
- chignolin/topo/chignolin_ions_54a8.top
- chignolin/topo/Na_54a8.top
- nanaf/topo/
- nanaf/topo/NaNaF.top
- nanaf/md/
- nanaf/md/md.imd
- nanaf/md/README.txt
- nanaf/gamd/
- nanaf/gamd/gamd_search.jobs
- nanaf/gamd/README.txt
- nanaf/gamd/gamd_run.imd
- nanaf/gamd/gamd_search.imd
- nanaf/gamd/NaNaF.gamd
- nanaf/gamd_dual/
- nanaf/gamd_dual/gamd_search.jobs
- nanaf/gamd_dual/gamd_run.imd
- nanaf/gamd_dual/gamd_search.imd
- nanaf/gamd_dual/README.txt
- nanaf/gamd_dual/NaNaF_parts.gamd
- nanaf/gamd_single/
- nanaf/gamd_single/NaNaF_single.gamd
- nanaf/gamd_single/README.txt
- nanaf/gamd_single/gamd_run.imd
- nanaf/coords/
- nanaf/coords/NanaF.cnf
- nanaf/eq/
- nanaf/eq/equilibration.jobs
- nanaf/eq/equilibration.imd
- nanaf/eq/NaNaF_repl1.cnf
- nanaf/eq/NaNaF_repl2.cnf
- nanaf/eq/NaNaF_repl3.cnf
- nanaf/eq/NaNaF_repl4.cnf
- nanaf/eq/NaNaF_repl5.cnf
- nanaf/ana/
- nanaf/ana/ABC_encode.py
- nanaf/ana/README.txt
- nanaf/ana/tser_ALL.arg
- nglycoprotein/coords/
- nglycoprotein/coords/5ngh.cnf
- nglycoprotein/coords/glyco_5ngh.cnf
- nglycoprotein/coords/5ngh.pdb
- nglycoprotein/coords/glyco_5ngh_min.cnf
- nglycoprotein/coords/glyco_5ngh_solv.cnf
- nglycoprotein/coords/glyco_5ngh_ion.cnf
- nglycoprotein/coords/glyco_5ngh_ion.por
- nglycoprotein/coords/glyco_5ngh_ion.rpr
- nglycoprotein/eq/
- nglycoprotein/eq/equilibration.jobs
- nglycoprotein/eq/eq_glyco_5ngh_repl1_6.cnf
- nglycoprotein/eq/eq_glyco_5ngh_repl2_6.cnf
- nglycoprotein/eq/eq_glyco_5ngh_repl3_6.cnf
- nglycoprotein/eq/eq_glyco_5ngh_repl4_6.cnf
- nglycoprotein/eq/eq_glyco_5ngh_repl5_6.cnf
- nglycoprotein/eq/equilibration.imd
- nglycoprotein/eq/README.txt
- nglycoprotein/gamd/
- nglycoprotein/gamd/glyc.gamd
- nglycoprotein/gamd/gamd_search.jobs
- nglycoprotein/gamd/gamd_run.imd
- nglycoprotein/gamd/gamd_search.imd
- nglycoprotein/gamd/glyco_gamd_run_repl4_5.cnf
- nglycoprotein/gamd/README.txt
- nglycoprotein/gamd_dual/
- nglycoprotein/gamd_dual/gamd_search.jobs
- nglycoprotein/gamd_dual/glyc.gamd
- nglycoprotein/gamd_dual/gamd_run.imd
- nglycoprotein/gamd_dual/gamd_search.imd
- nglycoprotein/gamd_dual/README.txt
- nglycoprotein/md/
- nglycoprotein/md/md.imd
- nglycoprotein/md/README.txt
- nglycoprotein/topo/
- nglycoprotein/topo/5ngh_54a8.top
- nglycoprotein/topo/glyco_5ngh_54a8.top
- nglycoprotein/topo/glyco_5ngh_ions_54a8.top
- nglycoprotein/gamd_parts/
- nglycoprotein/gamd_parts/gamd_search.jobs
- nglycoprotein/gamd_parts/glyc.gamd
- nglycoprotein/gamd_parts/gamd_run.imd
- nglycoprotein/gamd_parts/gamd_search.imd
- nglycoprotein/gamd_parts/README.txt
- nglycoprotein/ana/
- nglycoprotein/ana/README.txt
- nglycoprotein/ana/ABC_encode.py
- nglycoprotein/ana/tser_ALL.arg
