# Supplementary material for: Flexible Gaussian Accelerated Molecular Dynamics to Enhance Biological Sampling
Source: J Chem Theory Comput. 2023 Aug 31;19(18):6521–31. doi: 10.1021/acs.jctc.3c00619 (PMC10536968; doi:10.1021/acs.jctc.3c00619)
Supplement: Supplementary file 2 — ct3c00619_si_002.zip [file ct3c00619_si_002.zip › alanine_dipeptide/coords/aladip_h2o.rpr]

TITLE
	MD++
steepest descent energy minimization of the peptide in water

	final configuration
END
TIMESTEP
           2050    4.100000000
END
REFPOSITION
# first 24 chars ignored
    1 ALA   CY         1    3.349336131    0.121768816    0.293871426
    1 ALA   CX         2    0.019775568    0.086960248    0.157233965
    1 ALA   OX         3    0.071345021    0.172389312    0.085328349
    1 ALA   N          4    0.011429658    3.347811308    0.122386592
    1 ALA   H          5   -0.042629770    3.285783239    0.179214807
    1 ALA   CA         6    0.062442096    3.292560316    3.385015131
    1 ALA   CB         7    0.079241916    3.140821853    3.395005580
    1 ALA   C          8    3.366913184    3.330608570    3.263258677
    1 ALA   O          9    3.268598361    3.264498115    3.230204121
    1 ALA   NT        10    0.006539292    0.063333665    3.217766438
    1 ALA   HT        11    0.058174847    0.126839449    3.275203176
    1 ALA   CT        12    3.340508848    0.120896120    3.094189443
    1 SOLV  OW        13    1.830681854    3.145529659    2.052438484
    1 SOLV  HW1       14    1.858707151    3.229381547    2.005696250
    1 SOLV  HW2       15    1.911446416    3.090230553    2.072943068
    2 SOLV  OW        16    2.665835718    2.397838672    3.200792364
    2 SOLV  HW1       17    2.746570329    2.342395181    3.180559580
    2 SOLV  HW2       18    2.628448555    2.371082052    3.289604863
    3 SOLV  OW        19    0.261548015    2.981217386    2.079889800
    3 SOLV  HW1       20    0.262941779    3.020396209    2.171894745
    3 SOLV  HW2       21    0.176126716    2.930999077    2.066358677
    4 SOLV  OW        22    1.548357197    2.539936552    2.615475727
    4 SOLV  HW1       23    1.510465602    2.627445536    2.645608977
    4 SOLV  HW2       24    1.477803884    2.469299688    2.621325926
    5 SOLV  OW        25    2.918880882    2.362081431    0.310210122
    5 SOLV  HW1       26    2.894248436    2.376511659    0.406056904
    5 SOLV  HW2       27    2.901687351    2.445885084    0.258413569
    6 SOLV  OW        28    3.263490349    2.810578242    3.017794392
    6 SOLV  HW1       29    3.250133187    2.804181591    3.116698874
    6 SOLV  HW2       30    3.201025496    2.878975758    2.980094222
    7 SOLV  OW        31    2.302078603    0.740325104    2.175990456
    7 SOLV  HW1       32    2.387929275    0.789717802    2.162135627
    7 SOLV  HW2       33    2.321822811    0.645071761    2.199203434
    8 SOLV  OW        34    0.204121143    2.754862781    0.269141578
    8 SOLV  HW1       35    0.258392700    2.804232634    0.201177674
    8 SOLV  HW2       36    0.162081560    2.674799043    0.226429875
    9 SOLV  OW        37    1.956147474    2.994547934    3.240824663
    9 SOLV  HW1       38    2.007270551    3.062307953    3.293707240
    9 SOLV  HW2       39    1.904913360    3.040608149    3.168333050
   10 SOLV  OW        40    1.160390283    0.193786598    2.936719489
   10 SOLV  HW1       41    1.240604115    0.160009889    2.887476061
   10 SOLV  HW2       42    1.082060472    0.196893910    2.874632571
   11 SOLV  OW        43    1.291781721    2.658896708    0.153443239
   11 SOLV  HW1       44    1.205429864    2.609934576    0.141299565
   11 SOLV  HW2       45    1.353670180    2.636471016    0.078155366
   12 SOLV  OW        46    0.971289088    0.164180548    1.449208984
   12 SOLV  HW1       47    0.943782598    0.073330159    1.417751077
   12 SOLV  HW2       48    0.892472719    0.225679424    1.446404704
   13 SOLV  OW        49    2.863249777    1.799329305    0.695069585
   13 SOLV  HW1       50    2.921097129    1.821245658    0.773652153
   13 SOLV  HW2       51    2.781394039    1.856757840    0.696915621
   14 SOLV  OW        52    2.277156468    1.996744084    1.016349488
   14 SOLV  HW1       53    2.360003820    1.977082311    1.068803979
   14 SOLV  HW2       54    2.248150853    2.090828394    1.033914064
   15 SOLV  OW        55    2.529645252    2.544983704    0.045245493
   15 SOLV  HW1       56    2.578662435    2.546653506   -0.041901330
   15 SOLV  HW2       57    2.499198440    2.637450910    0.068110477
   16 SOLV  OW        58    1.827236063    3.182912303    3.059931111
   16 SOLV  HW1       59    1.839522053    3.166502782    2.962046831
   16 SOLV  HW2       60    1.752708045    3.248167058    3.073674953
   17 SOLV  OW        61    1.228624782    3.068569066    1.144391650
   17 SOLV  HW1       62    1.257160053    3.088530735    1.050650987
   17 SOLV  HW2       63    1.146645287    3.011326122    1.142776797
   18 SOLV  OW        64    0.708851986    0.240976128    1.436575877
   18 SOLV  HW1       65    0.651739364    0.249864878    1.354961469
   18 SOLV  HW2       66    0.661679325    0.281622473    1.514833969
   19 SOLV  OW        67    3.016441593    1.901316804    2.265338070
   19 SOLV  HW1       68    3.009413361    1.956064793    2.348724533
   19 SOLV  HW2       69    3.107640281    1.912361150    2.225830832
   20 SOLV  OW        70    1.857232758    0.016771303    2.505509453
   20 SOLV  HW1       71    1.879712823   -0.032739144    2.421584474
   20 SOLV  HW2       72    1.796193158    0.092973868    2.483891489
   21 SOLV  OW        73    1.427466081    0.494645735    3.215608061
   21 SOLV  HW1       74    1.346427839    0.444874397    3.184664332
   21 SOLV  HW2       75    1.465455616    0.449515973    3.296366650
   22 SOLV  OW        76    2.517213461    1.750761816    3.228088027
   22 SOLV  HW1       77    2.487799792    1.828179158    3.284150037
   22 SOLV  HW2       78    2.615862822    1.756382858    3.212653777
   23 SOLV  OW        79    0.289156155    1.483846436    0.976344933
   23 SOLV  HW1       80    0.203657975    1.466474599    1.025230983
   23 SOLV  HW2       81    0.328511760    1.397003724    0.946162067
   24 SOLV  OW        82    1.369350208    1.134817851    0.744697594
   24 SOLV  HW1       83    1.407066476    1.067636314    0.680934979
   24 SOLV  HW2       84    1.294165716    1.093455127    0.796058265
   25 SOLV  OW        85    1.742632277    2.961715098    0.430334160
   25 SOLV  HW1       86    1.809693050    2.955940954    0.504302670
   25 SOLV  HW2       87    1.735059228    2.872782514    0.385218538
   26 SOLV  OW        88    1.858752768    3.106785393    1.113593221
   26 SOLV  HW1       89    1.870228100    3.175464930    1.041806308
   26 SOLV  HW2       90    1.763501006    3.076378332    1.115682808
   27 SOLV  OW        91    2.777372476    1.548947807    0.566099879
   27 SOLV  HW1       92    2.834345601    1.629804812    0.580864691
   27 SOLV  HW2       93    2.688244892    1.577049094    0.530486314
   28 SOLV  OW        94    0.475763969    1.566548511    0.450679265
   28 SOLV  HW1       95    0.495172281    1.634043288    0.521879629
   28 SOLV  HW2       96    0.528523285    1.588575938    0.368624958
   29 SOLV  OW        97    3.107772399    2.641792146    0.228156862
   29 SOLV  HW1       98    3.145120061    2.682578383    0.144828732
   29 SOLV  HW2       99    3.139001118    2.547089716    0.235778959
   30 SOLV  OW       100    1.051013985    2.764601939    1.198050236
   30 SOLV  HW1      101    0.959862238    2.795737169    1.171155271
   30 SOLV  HW2      102    1.077404160    2.808876902    1.283751042
   31 SOLV  OW       103    0.793323873    2.478079284    0.918700231
   31 SOLV  HW1      104    0.809117059    2.576373198    0.909270305
   31 SOLV  HW2      105    0.836301150    2.429960024    0.842296759
   32 SOLV  OW       106    0.697690354    0.365199815    1.853654034
   32 SOLV  HW1      107    0.604606435    0.399157014    1.840150911
   32 SOLV  HW2      108    0.757909188    0.441513947    1.877102816
   33 SOLV  OW       109    1.895311809    2.174250404    2.754535783
   33 SOLV  HW1      110    1.903217155    2.140117545    2.848205138
   33 SOLV  HW2      111    1.920587301    2.101777839    2.690423933
   34 SOLV  OW       112    1.149470742    2.573230352    0.423810083
   34 SOLV  HW1      113    1.230093051    2.566833482    0.482640988
   34 SOLV  HW2      114    1.099593519    2.486576717    0.426114112
   35 SOLV  OW       115    3.300967483    2.719418025    0.847102019
   35 SOLV  HW1      116    3.262343117    2.783405768    0.913538216
   35 SOLV  HW2      117    3.230563369    2.654307695    0.818748788
   36 SOLV  OW       118    0.450467354    3.366704699    0.121139583
   36 SOLV  HW1      119    0.500275440    3.283646398    0.146082725
   36 SOLV  HW2      120    0.417675175    3.358876500    0.026985321
   37 SOLV  OW       121    0.812143656    2.812561488    0.286506779
   37 SOLV  HW1      122    0.735058843    2.808648472    0.222911038
   37 SOLV  HW2      123    0.781320458    2.850058202    0.373946335
   38 SOLV  OW       124    0.501036467    2.523879237    0.564898745
   38 SOLV  HW1      125    0.456911303    2.434152745    0.563009628
   38 SOLV  HW2      126    0.452112509    2.586353813    0.504031919
   39 SOLV  OW       127    1.259441933    2.576272157    1.289037249
   39 SOLV  HW1      128    1.182945970    2.598897527    1.228718447
   39 SOLV  HW2      129    1.268833264    2.647166059    1.358949340
   40 SOLV  OW       130    1.801649505    2.648534322    0.969357773
   40 SOLV  HW1      131    1.735986240    2.627075831    0.897053483
   40 SOLV  HW2      132    1.856066870    2.567248427    0.990126830
   41 SOLV  OW       133    1.235516584    1.640135776    3.205804250
   41 SOLV  HW1      134    1.178338590    1.703826875    3.257530225
   41 SOLV  HW2      135    1.185608897    1.554666817    3.191462202
   42 SOLV  OW       136    1.969372831    0.090310589    0.827790437
   42 SOLV  HW1      137    1.926830594    0.106666018    0.738770146
   42 SOLV  HW2      138    1.898200462    0.077478368    0.896868092
   43 SOLV  OW       139    0.978046352    1.148676586    2.419998670
   43 SOLV  HW1      140    0.893864090    1.124550607    2.468302486
   43 SOLV  HW2      141    0.998218748    1.078843190    2.351308891
   44 SOLV  OW       142    1.564446015    2.820667226    1.287981254
   44 SOLV  HW1      143    1.646058679    2.766211490    1.307360763
   44 SOLV  HW2      144    1.501079898    2.767035884    1.232213993
   45 SOLV  OW       145    0.855168903    1.445079083    1.310084122
   45 SOLV  HW1      146    0.914564644    1.454225167    1.390023655
   45 SOLV  HW2      147    0.773466882    1.501364363    1.322674702
   46 SOLV  OW       148    0.304051885    2.140300372    1.652694132
   46 SOLV  HW1      149    0.367946939    2.217183802    1.655526685
   46 SOLV  HW2      150    0.214872534    2.169816143    1.687008350
   47 SOLV  OW       151    0.960500714    0.020605904    1.983498596
   47 SOLV  HW1      152    1.056665406   -0.005082094    1.993215010
   47 SOLV  HW2      153    0.904801496   -0.061889222    1.973801948
   48 SOLV  OW       154    2.338368399    3.163944774    3.124934579
   48 SOLV  HW1      155    2.265531883    3.099180638    3.147306223
   48 SOLV  HW2      156    2.404303427    3.120116428    3.063847359
   49 SOLV  OW       157    2.190909674    2.920073723    3.081699451
   49 SOLV  HW1      158    2.096470130    2.943903877    3.104386692
   49 SOLV  HW2      159    2.213470338    2.831346586    3.121947202
   50 SOLV  OW       160    3.286533576    2.972135980    1.630609899
   50 SOLV  HW1      161    3.364982684    2.982554648    1.569477347
   50 SOLV  HW2      162    3.265928035    2.874947768    1.642092633
   51 SOLV  OW       163    3.290027071    2.407290950    0.315085764
   51 SOLV  HW1      164    3.341473748    2.343995145    0.257217293
   51 SOLV  HW2      165    3.197810649    2.371501271    0.329818195
   52 SOLV  OW       166    0.529005322    1.911908798    3.303065348
   52 SOLV  HW1      167    0.622513162    1.888829784    3.276138595
   52 SOLV  HW2      168    0.501850128    1.855373077    3.380960562
   53 SOLV  OW       169    0.112944861    1.151080856    0.893682953
   53 SOLV  HW1      170    0.201713776    1.197100507    0.892162280
   53 SOLV  HW2      171    0.125144156    1.054428708    0.871109972
   54 SOLV  OW       172    3.141041677    2.184272197    1.447078344
   54 SOLV  HW1      173    3.137152056    2.283828976    1.455742003
   54 SOLV  HW2      174    3.085110367    2.142396330    1.518631058
   55 SOLV  OW       175    0.903648715    3.342445999    0.641771787
   55 SOLV  HW1      176    0.877738397    3.438723981    0.633969780
   55 SOLV  HW2      177    0.863109583    3.303639788    0.724550255
   56 SOLV  OW       178    0.500086726    2.092245148    2.476364510
   56 SOLV  HW1      179    0.570859512    2.162459456    2.484284286
   56 SOLV  HW2      180    0.536055261    2.004850061    2.509073529
   57 SOLV  OW       181    1.383635580    2.432369606    1.053823166
   57 SOLV  HW1      182    1.346577810    2.407189938    1.143225325
   57 SOLV  HW2      183    1.345389316    2.520313246    1.025483452
   58 SOLV  OW       184    0.713986745    1.675228794    2.177356853
   58 SOLV  HW1      185    0.614602497    1.670441908    2.187432615
   58 SOLV  HW2      186    0.757610081    1.635884070    2.258292692
   59 SOLV  OW       187    2.064114482    1.699725471    0.050370163
   59 SOLV  HW1      188    1.989235880    1.634738802    0.063459229
   59 SOLV  HW2      189    2.047771776    1.781071415    0.106201234
   60 SOLV  OW       190    0.401515998    1.915195011    0.709655502
   60 SOLV  HW1      191    0.412212219    1.849433856    0.784241195
   60 SOLV  HW2      192    0.453893328    1.884314204    0.630252200
   61 SOLV  OW       193    0.099601132    2.559345920    2.619477211
   61 SOLV  HW1      194    0.166492432    2.619979888    2.576454878
   61 SOLV  HW2      195    0.130539831    2.464581458    2.611459197
   62 SOLV  OW       196    1.686818009    2.410977050    1.514303101
   62 SOLV  HW1      197    1.690499919    2.434993755    1.417292113
   62 SOLV  HW2      198    1.706061444    2.313449289    1.525233511
   63 SOLV  OW       199    0.308548466    1.016926911    0.035895551
   63 SOLV  HW1      200    0.335532881    1.024504773   -0.060105297
   63 SOLV  HW2      201    0.301529199    0.920376648    0.061004765
   64 SOLV  OW       202    1.098104394    1.175590053    3.051691625
   64 SOLV  HW1      203    1.005025218    1.166286054    3.016318895
   64 SOLV  HW2      204    1.125772317    1.271615987    3.047819796
   65 SOLV  OW       205    0.454058332    2.335569396    1.344429179
   65 SOLV  HW1      206    0.528995383    2.280396228    1.307797154
   65 SOLV  HW2      207    0.418667015    2.292693703    1.427559364
   66 SOLV  OW       208    1.593225766    3.073774968    1.116247554
   66 SOLV  HW1      209    1.599484219    3.015920965    1.197584633
   66 SOLV  HW2      210    1.530085120    3.032347096    1.050681565
   67 SOLV  OW       211    2.784373736    2.698303621    1.065147310
   67 SOLV  HW1      212    2.782691720    2.601032041    1.041978397
   67 SOLV  HW2      213    2.696019593    2.724898251    1.103717105
   68 SOLV  OW       214    1.427745282    2.577476285    3.307464295
   68 SOLV  HW1      215    1.380982219    2.628434116    3.235228096
   68 SOLV  HW2      216    1.524568606    2.568062438    3.284266590
   69 SOLV  OW       217    1.019656747    2.439546790    2.703213961
   69 SOLV  HW1      218    0.922239467    2.455619241    2.719129277
   69 SOLV  HW2      219    1.071179639    2.462877517    2.785692830
   70 SOLV  OW       220    2.246251393    2.705879861    0.260334838
   70 SOLV  HW1      221    2.240784197    2.718346555    0.161255876
   70 SOLV  HW2      222    2.180684223    2.635922236    0.288773674
   71 SOLV  OW       223    1.862604851    0.029196746    1.603299000
   71 SOLV  HW1      224    1.823412610    0.094283186    1.668334239
   71 SOLV  HW2      225    1.924583500    0.077302377    1.541280443
   72 SOLV  OW       226    2.834742901    1.026867382    0.118387670
   72 SOLV  HW1      227    2.764501495    1.094814978    0.097154453
   72 SOLV  HW2      228    2.842708442    1.017069707    0.217594937
   73 SOLV  OW       229    3.225359079    0.604842775    1.153060173
   73 SOLV  HW1      230    3.242312821    0.701124814    1.174092046
   73 SOLV  HW2      231    3.241506628    0.588671117    1.055696279
   74 SOLV  OW       232    2.241494944    1.782355161    3.004145186
   74 SOLV  HW1      233    2.243454735    1.863115245    3.063098521
   74 SOLV  HW2      234    2.158512181    1.729667090    3.022565620
   75 SOLV  OW       235    1.735420391    2.690030038    2.878539606
   75 SOLV  HW1      236    1.676629080    2.625177159    2.926905533
   75 SOLV  HW2      237    1.797812362    2.640037354    2.818460383
   76 SOLV  OW       238    1.249056062    1.015292631    2.853855046
   76 SOLV  HW1      239    1.278080873    1.047557551    2.943956478
   76 SOLV  HW2      240    1.179955116    1.077424173    2.816890021
   77 SOLV  OW       241    2.566754957    0.001468537    2.714428040
   77 SOLV  HW1      242    2.527401694    0.051181484    2.637085555
   77 SOLV  HW2      243    2.493364530   -0.040402681    2.767930410
   78 SOLV  OW       244    0.463262383    2.581945206    0.862973879
   78 SOLV  HW1      245    0.485530231    2.510925423    0.796176460
   78 SOLV  HW2      246    0.434318757    2.664830019    0.815079472
   79 SOLV  OW       247    2.263473960    0.433936506    1.487852734
   79 SOLV  HW1      248    2.300668129    0.448072328    1.579605606
   79 SOLV  HW2      249    2.320914525    0.368769747    1.438298324
   80 SOLV  OW       250    2.370040726    0.717936249    3.163393807
   80 SOLV  HW1      251    2.455599359    0.678423313    3.129926786
   80 SOLV  HW2      252    2.371368689    0.720460410    3.263360817
   81 SOLV  OW       253    1.898544191    0.982414689    1.571428372
   81 SOLV  HW1      254    1.973289401    0.982232667    1.637871229
   81 SOLV  HW2      255    1.932612802    0.950816323    1.482871257
   82 SOLV  OW       256    1.221498420    0.154308667    1.182674703
   82 SOLV  HW1      257    1.189919358    0.237923378    1.227542060
   82 SOLV  HW2      258    1.320567914    0.146038485    1.193561404
   83 SOLV  OW       259    0.509624690    3.376030563    2.714235946
   83 SOLV  HW1      260    0.601579059    3.350490905    2.684339761
   83 SOLV  HW2      261    0.488346782    3.468122849    2.681557528
   84 SOLV  OW       262    2.448078158    1.392660081    0.355076440
   84 SOLV  HW1      263    2.490417395    1.472970102    0.313132358
   84 SOLV  HW2      264    2.406259715    1.418679661    0.442115290
   85 SOLV  OW       265    1.875284739    2.519647873    2.652426999
   85 SOLV  HW1      266    1.875778490    2.532623880    2.553264471
   85 SOLV  HW2      267    1.784449049    2.489706349    2.681652875
   86 SOLV  OW       268    2.887978582    0.406262665    1.923536888
   86 SOLV  HW1      269    2.973624004    0.369893305    1.886877372
   86 SOLV  HW2      270    2.811949992    0.377600572    1.865228454
   87 SOLV  OW       271    3.248010303    2.477128473    0.996523181
   87 SOLV  HW1      272    3.304191109    2.441721310    1.071290094
   87 SOLV  HW2      273    3.151302287    2.467407345    1.020040398
   88 SOLV  OW       274    1.746950356    2.153654436    2.512378028
   88 SOLV  HW1      275    1.787882943    2.174749108    2.601145024
   88 SOLV  HW2      276    1.791044072    2.072623762    2.473780433
   89 SOLV  OW       277    1.520356766    2.205757276    1.012609048
   89 SOLV  HW1      278    1.524375944    2.147920999    0.931129902
   89 SOLV  HW2      279    1.447221644    2.273135402    1.002052434
   90 SOLV  OW       280    2.606064073    1.195959485    0.231863299
   90 SOLV  HW1      281    2.696308343    1.235998063    0.247818038
   90 SOLV  HW2      282    2.535658414    1.256903083    0.268339837
   91 SOLV  OW       283    2.112661933    0.060643200    1.802195697
   91 SOLV  HW1      284    2.142900486    0.137477911    1.745771617
   91 SOLV  HW2      285    2.090784072   -0.017263676    1.743429716
   92 SOLV  OW       286    2.722459316    3.230948328    0.814871796
   92 SOLV  HW1      287    2.816233135    3.249162197    0.844471665
   92 SOLV  HW2      288    2.678233893    3.316976029    0.789480238
   93 SOLV  OW       289    3.082753922    2.636282312    1.634405279
   93 SOLV  HW1      290    3.073185210    2.734336541    1.617216434
   93 SOLV  HW2      291    3.016362932    2.607960367    1.703627401
   94 SOLV  OW       292    0.737856969    1.158358804    2.730452406
   94 SOLV  HW1      293    0.673008357    1.090615946    2.695704968
   94 SOLV  HW2      294    0.816971556    1.111580029    2.769878200
   95 SOLV  OW       295    2.235026876    0.085684966    1.445126854
   95 SOLV  HW1      296    2.331758282    0.080927018    1.470070270
   95 SOLV  HW2      297    2.226094208    0.082374944    1.345572997
   96 SOLV  OW       298    2.945835867    2.285149963    1.923505688
   96 SOLV  HW1      299    2.936673818    2.218153034    1.849822788
   96 SOLV  HW2      300    3.000682240    2.246066577    1.997438234
   97 SOLV  OW       301    2.827234611    1.567930859    1.269012078
   97 SOLV  HW1      302    2.874427290    1.618833327    1.341009759
   97 SOLV  HW2      303    2.794789037    1.480720646    1.305665738
   98 SOLV  OW       304    0.660000326    1.646795465    1.834418943
   98 SOLV  HW1      305    0.716331487    1.640592526    1.916809988
   98 SOLV  HW2      306    0.715701817    1.680144025    1.758358326
   99 SOLV  OW       307    2.139894121    2.080284132    1.629049375
   99 SOLV  HW1      308    2.130593890    2.173041823    1.665262328
   99 SOLV  HW2      309    2.110475499    2.078730370    1.533477792
  100 SOLV  OW       310    2.957832900    2.409130809    2.824762013
  100 SOLV  HW1      311    2.877861635    2.353936521    2.801094345
  100 SOLV  HW2      312    3.034806704    2.382927695    2.766535392
  101 SOLV  OW       313    2.680592090    1.397564068    2.873409181
  101 SOLV  HW1      314    2.624139960    1.428532001    2.949931784
  101 SOLV  HW2      315    2.621597647    1.364624165    2.799679034
  102 SOLV  OW       316    3.029245971    2.386366798    0.021824401
  102 SOLV  HW1      317    2.949124619    2.446007993    0.016779549
  102 SOLV  HW2      318    3.078174873    2.388865760   -0.065362774
  103 SOLV  OW       319    3.196736649    2.130994548    1.993105793
  103 SOLV  HW1      320    3.193795649    2.202198943    2.063268265
  103 SOLV  HW2      321    3.262378563    2.156781642    1.922200139
  104 SOLV  OW       322    2.323649050    2.259843607    3.149846221
  104 SOLV  HW1      323    2.279996817    2.195980445    3.086462382
  104 SOLV  HW2      324    2.417311718    2.229901654    3.168074472
  105 SOLV  OW       325    2.146651692    2.206778665    0.272458142
  105 SOLV  HW1      326    2.100942839    2.127076706    0.232958312
  105 SOLV  HW2      327    2.173670057    2.186437427    0.366575752
  106 SOLV  OW       328    3.202705097    1.949635053    2.866266619
  106 SOLV  HW1      329    3.152008085    1.950797920    2.780069765
  106 SOLV  HW2      330    3.209932138    1.855553833    2.899400950
  107 SOLV  OW       331    2.523513860    2.437050780    2.639835231
  107 SOLV  HW1      332    2.605271225    2.474797322    2.596328960
  107 SOLV  HW2      333    2.521642410    2.337903280    2.626870842
  108 SOLV  OW       334    1.089921039    1.895680100    2.439950376
  108 SOLV  HW1      335    1.109918411    1.798183420    2.430131905
  108 SOLV  HW2      336    1.097632436    1.940405943    2.350832646
  109 SOLV  OW       337    2.733977868    2.357361556    1.306154637
  109 SOLV  HW1      338    2.789780581    2.350060521    1.388815343
  109 SOLV  HW2      339    2.789011789    2.395958902    1.232117400
  110 SOLV  OW       340    1.764723808    3.320394786    1.853247409
  110 SOLV  HW1      341    1.815613038    3.405643311    1.841288531
  110 SOLV  HW2      342    1.734729097    3.286708966    1.763997294
  111 SOLV  OW       343    0.534432839    1.862511245    0.497697321
  111 SOLV  HW1      344    0.502842972    1.957192143    0.503987968
  111 SOLV  HW2      345    0.620625102    1.859447921    0.447066963
  112 SOLV  OW       346    0.181900744    1.555000781    0.415705535
  112 SOLV  HW1      347    0.275487922    1.586949395    0.400791392
  112 SOLV  HW2      348    0.150459863    1.584886013    0.505816583
  113 SOLV  OW       349    1.047676812    2.823216630    2.869188797
  113 SOLV  HW1      350    1.030102238    2.730157652    2.837048711
  113 SOLV  HW2      351    1.045326310    2.886260987    2.791589496
  114 SOLV  OW       352    3.095279393    0.450490749    2.538507440
  114 SOLV  HW1      353    3.054071185    0.416604374    2.623097004
  114 SOLV  HW2      354    3.154586690    0.379910852    2.499740680
  115 SOLV  OW       355    0.184634576    1.251964141    2.576421177
  115 SOLV  HW1      356    0.236069054    1.337158165    2.566518022
  115 SOLV  HW2      357    0.106414657    1.267107346    2.636868458
  116 SOLV  OW       358    2.488949984    0.160983945    1.131393323
  116 SOLV  HW1      359    2.404601631    0.107840128    1.139315273
  116 SOLV  HW2      360    2.563152156    0.112863461    1.178084599
  117 SOLV  OW       361    0.493914913    3.374439314    1.431868717
  117 SOLV  HW1      362    0.458458356    3.416546201    1.515354542
  117 SOLV  HW2      363    0.507748727    3.276594324    1.447197894
  118 SOLV  OW       364    2.425556772    1.906146343    1.842467188
  118 SOLV  HW1      365    2.485297577    1.850976097    1.784252774
  118 SOLV  HW2      366    2.333082042    1.868101550    1.840854131
  119 SOLV  OW       367    1.002471035    1.531566683    2.085381173
  119 SOLV  HW1      368    0.938237771    1.517405539    2.010048912
  119 SOLV  HW2      369    0.990373897    1.459353149    2.153500326
  120 SOLV  OW       370    2.970356484    2.688019925    2.958899399
  120 SOLV  HW1      371    2.957659492    2.621837564    3.032794680
  120 SOLV  HW2      372    3.065292764    2.719460356    2.958286741
  121 SOLV  OW       373    1.831780319    0.266718068    0.149197533
  121 SOLV  HW1      374    1.751586125    0.241049673    0.095238550
  121 SOLV  HW2      375    1.890281047    0.186637842    0.162093878
  122 SOLV  OW       376    1.843069381    0.962681846    0.533190017
  122 SOLV  HW1      377    1.784088422    1.004700368    0.602164064
  122 SOLV  HW2      378    1.860341707    1.028274909    0.459699186
  123 SOLV  OW       379    0.900438061    2.529473090    3.061951329
  123 SOLV  HW1      380    0.931145053    2.582983484    3.140663998
  123 SOLV  HW2      381    0.870378935    2.591304645    2.989320676
  124 SOLV  OW       382    2.353014805    2.770001067    0.789547111
  124 SOLV  HW1      383    2.442729865    2.747273810    0.751651411
  124 SOLV  HW2      384    2.299735730    2.820065837    0.721310649
  125 SOLV  OW       385    0.506635184    1.149294925    0.218680410
  125 SOLV  HW1      386    0.555949454    1.117705913    0.137612437
  125 SOLV  HW2      387    0.408316345    1.148163844    0.200408483
  126 SOLV  OW       388    1.403517950    1.348833459    0.152843653
  126 SOLV  HW1      389    1.432535334    1.413280121    0.082087765
  126 SOLV  HW2      390    1.333330655    1.391433729    0.209946010
  127 SOLV  OW       391    3.119579351    3.263833714    1.970584230
  127 SOLV  HW1      392    3.169415636    3.296851817    1.890410871
  127 SOLV  HW2      393    3.116090685    3.163902387    1.968816625
  128 SOLV  OW       394    2.692739249    1.230040816    3.351135510
  128 SOLV  HW1      395    2.686258710    1.195930136    3.257348026
  128 SOLV  HW2      396    2.607867152    1.277029119    3.375433938
  129 SOLV  OW       397    0.426193405    1.053753991    1.589196244
  129 SOLV  HW1      398    0.427856518    0.959087140    1.556991789
  129 SOLV  HW2      399    0.519051463    1.090878908    1.588312323
  130 SOLV  OW       400    3.103090022    3.160735911    1.518173786
  130 SOLV  HW1      401    3.099792705    3.199846552    1.610157414
  130 SOLV  HW2      402    3.190372362    3.113706823    1.505077270
  131 SOLV  OW       403    2.483686915    0.265234248    1.486949844
  131 SOLV  HW1      404    2.472809094    0.168003063    1.507675901
  131 SOLV  HW2      405    2.574772065    0.281188917    1.448861964
  132 SOLV  OW       406    1.709788856    1.592422200    2.511717830
  132 SOLV  HW1      407    1.771064651    1.576684324    2.589172684
  132 SOLV  HW2      408    1.743954795    1.543167096    2.431666446
  133 SOLV  OW       409    1.041852636    3.009226738    2.034461696
  133 SOLV  HW1      410    1.099497514    2.977386768    2.109725897
  133 SOLV  HW2      411    0.953609412    2.962295749    2.037924181
  134 SOLV  OW       412    1.653138830    2.540632851    0.193704100
  134 SOLV  HW1      413    1.680919212    2.540377635    0.097631510
  134 SOLV  HW2      414    1.734166488    2.533055698    0.251831642
  135 SOLV  OW       415    2.073624113    1.231374834    1.436162971
  135 SOLV  HW1      416    2.008526162    1.230420069    1.512078077
  135 SOLV  HW2      417    2.058325007    1.312823492    1.380182987
  136 SOLV  OW       418    1.140278848    0.741154567    1.218602483
  136 SOLV  HW1      419    1.054870091    0.689399078    1.223774978
  136 SOLV  HW2      420    1.119697944    0.838739364    1.211278958
  137 SOLV  OW       421    1.934217461    1.276216847    2.432903865
  137 SOLV  HW1      422    1.970427631    1.187084379    2.460212086
  137 SOLV  HW2      423    1.945003633    1.287722297    2.334147843
  138 SOLV  OW       424    1.558558550    3.339426195    1.479633981
  138 SOLV  HW1      425    1.515039954    3.364185343    1.566206702
  138 SOLV  HW2      426    1.494520570    3.286295130    1.424155186
  139 SOLV  OW       427    1.327815789    1.706862459    2.481721532
  139 SOLV  HW1      428    1.421964941    1.686369523    2.508512070
  139 SOLV  HW2      429    1.324490062    1.796596517    2.437693841
  140 SOLV  OW       430    0.529762770    1.509463002    2.849794268
  140 SOLV  HW1      431    0.573485771    1.582047974    2.902911359
  140 SOLV  HW2      432    0.529223686    1.424862140    2.903123997
  141 SOLV  OW       433    2.643256141    0.196323606    2.460442422
  141 SOLV  HW1      434    2.673771299    0.193500739    2.365244256
  141 SOLV  HW2      435    2.656644366    0.288444517    2.496997477
  142 SOLV  OW       436    0.613932737    3.150317948    0.348481647
  142 SOLV  HW1      437    0.644503952    3.110193855    0.434826873
  142 SOLV  HW2      438    0.636181998    3.247804600    0.347331354
  143 SOLV  OW       439    2.499675788    3.227818121    0.448057818
  143 SOLV  HW1      440    2.493913389    3.327371835    0.455631046
  143 SOLV  HW2      441    2.595568090    3.200485934    0.440371498
  144 SOLV  OW       442    1.423944522    2.646848010    0.426045903
  144 SOLV  HW1      443    1.389555507    2.627395700    0.334181639
  144 SOLV  HW2      444    1.368122116    2.718399509    0.468048784
  145 SOLV  OW       445    2.413678985    0.217117780    3.338016189
  145 SOLV  HW1      446    2.343522625    0.283398663    3.364188152
  145 SOLV  HW2      447    2.430368594    0.154469994    3.414152330
  146 SOLV  OW       448    1.270536861    2.602386257    2.222935043
  146 SOLV  HW1      449    1.179047144    2.607782635    2.182908463
  146 SOLV  HW2      450    1.285513801    2.681257428    2.282572245
  147 SOLV  OW       451    2.610301134    2.678497418    0.646934495
  147 SOLV  HW1      452    2.672012145    2.603164230    0.624203418
  147 SOLV  HW2      453    2.528685573    2.673215676    0.589393175
  148 SOLV  OW       454    3.079183673    1.383180737    1.353795810
  148 SOLV  HW1      455    3.030731181    1.295957877    1.346981421
  148 SOLV  HW2      456    3.083281611    1.426146722    1.263579497
  149 SOLV  OW       457    2.086176835    1.371087680    2.035099682
  149 SOLV  HW1      458    2.117839915    1.455454733    1.991724277
  149 SOLV  HW2      459    2.164138621    1.322940245    2.075168295
  150 SOLV  OW       460    1.555305756    2.259240977    2.228464853
  150 SOLV  HW1      461    1.497051422    2.198628160    2.174296507
  150 SOLV  HW2      462    1.625783532    2.298994547    2.169692602
  151 SOLV  OW       463    1.425310515    2.729951347    3.079008497
  151 SOLV  HW1      464    1.481193133    2.812710423    3.084483059
  151 SOLV  HW2      465    1.328511253    2.755083379    3.078658002
  152 SOLV  OW       466    3.029047212    1.319976200    2.237779591
  152 SOLV  HW1      467    3.041443022    1.228241311    2.199928418
  152 SOLV  HW2      468    3.115373503    1.351777426    2.276997712
  153 SOLV  OW       469    0.862805589    0.301859269    1.114517298
  153 SOLV  HW1      470    0.944655248    0.294187441    1.057565058
  153 SOLV  HW2      471    0.879705661    0.258667017    1.203120596
  154 SOLV  OW       472    2.854611269    1.705454864    2.201532113
  154 SOLV  HW1      473    2.788130331    1.655802028    2.145708722
  154 SOLV  HW2      474    2.909863006    1.764610445    2.142802197
  155 SOLV  OW       475    0.065877956    0.635411560    1.408100897
  155 SOLV  HW1      476    0.064683897    0.697034667    1.329343457
  155 SOLV  HW2      477    0.155817154    0.592274676    1.415289007
  156 SOLV  OW       478    1.673531906    2.821469422    1.942315448
  156 SOLV  HW1      479    1.735621864    2.897738830    1.924167192
  156 SOLV  HW2      480    1.588500637    2.856382950    1.981713692
  157 SOLV  OW       481    1.512768331    0.424703358    0.547020451
  157 SOLV  HW1      482    1.544910364    0.489847920    0.478285543
  157 SOLV  HW2      483    1.542992896    0.332619446    0.522354735
  158 SOLV  OW       484    2.043853151    1.647947246    0.694390527
  158 SOLV  HW1      485    2.111152206    1.590337994    0.647981786
  158 SOLV  HW2      486    1.953085094    1.606915994    0.685485413
  159 SOLV  OW       487    2.886276516    2.170173273    2.930639196
  159 SOLV  HW1      488    2.947473214    2.126663818    2.864580940
  159 SOLV  HW2      489    2.916087593    2.147780831    3.023438041
  160 SOLV  OW       490    1.799810259    0.763304052    0.289492416
  160 SOLV  HW1      491    1.762592221    0.830168022    0.353881626
  160 SOLV  HW2      492    1.899691836    0.768293575    0.290306377
  161 SOLV  OW       493    2.734605371    0.739931012    1.452558232
  161 SOLV  HW1      494    2.711996356    0.668858906    1.519173769
  161 SOLV  HW2      495    2.651013867    0.770933993    1.407267221
  162 SOLV  OW       496    0.338007588    3.298096436    2.028548157
  162 SOLV  HW1      497    0.428273177    3.270683889    1.995341637
  162 SOLV  HW2      498    0.344864987    3.326251097    2.124267674
  163 SOLV  OW       499    0.588955061    2.399782019    0.003268966
  163 SOLV  HW1      500    0.507848156    2.348147587   -0.024253462
  163 SOLV  HW2      501    0.617652908    2.459256366   -0.071838328
  164 SOLV  OW       502    3.009301261    3.016874654    1.005592310
  164 SOLV  HW1      503    3.002208823    2.961882026    0.922363498
  164 SOLV  HW2      504    3.102747342    3.011996220    1.040884119
  165 SOLV  OW       505    2.493913810    3.364085136    2.971505397
  165 SOLV  HW1      506    2.574183761    3.311567392    2.943210916
  165 SOLV  HW2      507    2.459186208    3.327837258    3.058003852
  166 SOLV  OW       508    2.890031791    0.926849068    1.027980164
  166 SOLV  HW1      509    2.840499217    0.875429386    1.098011394
  166 SOLV  HW2      510    2.975700893    0.879913823    1.006540304
  167 SOLV  OW       511    1.558831174    0.147253288    2.769657485
  167 SOLV  HW1      512    1.558878239    0.247254687    2.768573987
  167 SOLV  HW2      513    1.469829387    0.113643102    2.738828231
  168 SOLV  OW       514    1.263215140    1.461876931    2.148092122
  168 SOLV  HW1      515    1.316854529    1.542639680    2.123558722
  168 SOLV  HW2      516    1.182033677    1.456865984    2.089901999
  169 SOLV  OW       517    0.160929064    1.556272756    2.223569386
  169 SOLV  HW1      518    0.097285514    1.576190830    2.298097701
  169 SOLV  HW2      519    0.121099919    1.487071582    2.163349056
  170 SOLV  OW       520    0.139527349    0.166044315    1.020409370
  170 SOLV  HW1      521    0.054634719    0.187123449    0.971943396
  170 SOLV  HW2      522    0.203662387    0.242038503    1.009846207
  171 SOLV  OW       523    2.066320362    0.600392905    3.109700827
  171 SOLV  HW1      524    2.050481195    0.537231744    3.185606594
  171 SOLV  HW2      525    2.016731378    0.685624365    3.126385452
  172 SOLV  OW       526    1.552659802    1.601092714    1.719887626
  172 SOLV  HW1      527    1.473803012    1.642154953    1.674095811
  172 SOLV  HW2      528    1.622690375    1.578801356    1.652063141
  173 SOLV  OW       529    1.884723910    2.268983346    2.294098732
  173 SOLV  HW1      530    1.805607522    2.298247848    2.240377583
  173 SOLV  HW2      531    1.944573710    2.212544662    2.237226966
  174 SOLV  OW       532    2.886656181    0.800947180    2.198747198
  174 SOLV  HW1      533    2.979006780    0.809141789    2.236242360
  174 SOLV  HW2      534    2.836435742    0.885886426    2.215021532
  175 SOLV  OW       535    0.600400495    0.421091863    1.189052730
  175 SOLV  HW1      536    0.571691724    0.348935003    1.126035656
  175 SOLV  HW2      537    0.520025506    0.471206919    1.221150032
  176 SOLV  OW       538    2.345738325    1.891004520    0.606374677
  176 SOLV  HW1      539    2.331523380    1.861697534    0.700930035
  176 SOLV  HW2      540    2.398055509    1.976231455    0.605420765
  177 SOLV  OW       541    0.740885907    0.812009717    0.916804291
  177 SOLV  HW1      542    0.829890579    0.844168491    0.949137084
  177 SOLV  HW2      543    0.733540453    0.713439599    0.932014762
  178 SOLV  OW       544    2.520919309    0.513128976    0.058968206
  178 SOLV  HW1      545    2.570272536    0.439032337    0.013412353
  178 SOLV  HW2      546    2.571390178    0.541601269    0.140475048
  179 SOLV  OW       547    2.172661166    2.923066158    2.546441493
  179 SOLV  HW1      548    2.099524685    2.990851098    2.538822185
  179 SOLV  HW2      549    2.228112733    2.942834736    2.627287469
  180 SOLV  OW       550    0.633836099    0.252776412    0.256894959
  180 SOLV  HW1      551    0.664822207    0.347159490    0.245350798
  180 SOLV  HW2      552    0.575236975    0.246597893    0.337700217
  181 SOLV  OW       553    3.085527155    2.203023171    1.033279138
  181 SOLV  HW1      554    3.071989788    2.143422111    1.112436135
  181 SOLV  HW2      555    3.039536694    2.290404247    1.049114637
  182 SOLV  OW       556    2.528649941    2.081053015    3.232051645
  182 SOLV  HW1      557    2.596668682    2.089460605    3.159231293
  182 SOLV  HW2      558    2.574768404    2.061583556    3.318619697
  183 SOLV  OW       559    1.693316281    0.212903308    2.997659101
  183 SOLV  HW1      560    1.776487958    0.249652040    3.039297019
  183 SOLV  HW2      561    1.689437615    0.114093547    3.012600643
  184 SOLV  OW       562    1.882060148    1.507120824    2.990073905
  184 SOLV  HW1      563    1.911450798    1.523075805    2.895823037
  184 SOLV  HW2      564    1.932690932    1.429716414    3.028108504
  185 SOLV  OW       565    0.127823229    0.040476516    2.632021374
  185 SOLV  HW1      566    0.171499094    0.066140962    2.545801905
  185 SOLV  HW2      567    0.146349477    0.110566878    2.700898942
  186 SOLV  OW       568    2.837707488    3.274730800    2.364823093
  186 SOLV  HW1      569    2.742474752    3.256298731    2.389162281
  186 SOLV  HW2      570    2.876521873    3.340379497    2.429515198
  187 SOLV  OW       571    2.198302211    0.940467874    3.180133929
  187 SOLV  HW1      572    2.226954171    0.927499922    3.275068232
  187 SOLV  HW2      573    2.227980777    0.862211253    3.125392250
  188 SOLV  OW       574    2.475251716    0.938592701    3.041874050
  188 SOLV  HW1      575    2.444571901    0.883766371    3.119681975
  188 SOLV  HW2      576    2.553272673    0.893766909    2.998229535
  189 SOLV  OW       577    2.064275308    0.904448373    0.357848291
  189 SOLV  HW1      578    2.049699611    0.982074446    0.296514929
  189 SOLV  HW2      579    2.093897156    0.937813854    0.447342932
  190 SOLV  OW       580    2.338676379    3.224194170    2.068758643
  190 SOLV  HW1      581    2.246270325    3.187112953    2.078115590
  190 SOLV  HW2      582    2.405518955    3.151981671    2.086614456
  191 SOLV  OW       583    0.535105754    2.159797939    0.689747031
  191 SOLV  HW1      584    0.511348922    2.062749871    0.685422245
  191 SOLV  HW2      585    0.543279358    2.187867446    0.785385255
  192 SOLV  OW       586    0.130109226    0.299937474    2.432239632
  192 SOLV  HW1      587    0.138777388    0.391857027    2.393805233
  192 SOLV  HW2      588    0.101913586    0.306379225    2.527973669
  193 SOLV  OW       589    1.768257027    1.134144394    1.933650235
  193 SOLV  HW1      590    1.751150797    1.038435604    1.910222749
  193 SOLV  HW2      591    1.692290700    1.169106753    1.988498567
  194 SOLV  OW       592    0.254452538    2.852882960    1.629089772
  194 SOLV  HW1      593    0.224146150    2.816203148    1.541125207
  194 SOLV  HW2      594    0.322781484    2.791689167    1.668940305
  195 SOLV  OW       595    3.050249983    0.050276091    0.214011077
  195 SOLV  HW1      596    3.021748009    0.045291477    0.118279188
  195 SOLV  HW2      597    3.112739571   -0.025168149    0.234134877
  196 SOLV  OW       598    2.036930567    0.611422066    1.440018636
  196 SOLV  HW1      599    2.018762287    0.709623755    1.445314421
  196 SOLV  HW2      600    1.969339622    0.562039948    1.494740971
  197 SOLV  OW       601    2.015282060    2.552753220    0.220488519
  197 SOLV  HW1      602    2.046284300    2.490868027    0.148304328
  197 SOLV  HW2      603    1.967137508    2.500437062    0.290820231
  198 SOLV  OW       604    2.557302475    1.453434432    3.208437223
  198 SOLV  HW1      605    2.526106828    1.544744212    3.182145079
  198 SOLV  HW2      606    2.554745555    1.444755386    3.308036389
  199 SOLV  OW       607    2.807367295    0.728171103    0.595911836
  199 SOLV  HW1      608    2.886825268    0.686888823    0.640456134
  199 SOLV  HW2      609    2.726838397    0.716638444    0.654084229
  200 SOLV  OW       610    1.968033744    0.714588277    1.118344742
  200 SOLV  HW1      611    1.894631359    0.782500863    1.118453258
  200 SOLV  HW2      612    2.035144171    0.737967934    1.188698011
  201 SOLV  OW       613    2.956845660    3.112671310    0.208264061
  201 SOLV  HW1      614    2.943394442    3.014665251    0.193581856
  201 SOLV  HW2      615    2.909394750    3.163902998    0.136672457
  202 SOLV  OW       616    2.269125203    2.366576678    2.860150021
  202 SOLV  HW1      617    2.271018374    2.276880551    2.815979187
  202 SOLV  HW2      618    2.178203745    2.406896978    2.849778807
  203 SOLV  OW       619    2.844268994    1.647252140    2.845102593
  203 SOLV  HW1      620    2.803866453    1.556952767    2.859721002
  203 SOLV  HW2      621    2.809611166    1.685800274    2.759587236
  204 SOLV  OW       622    2.772112220    3.199411133    0.007243494
  204 SOLV  HW1      623    2.701635211    3.250507034   -0.041987158
  204 SOLV  HW2      624    2.798983642    3.119475053   -0.046511154
  205 SOLV  OW       625    2.079100314    3.268951016    1.496841313
  205 SOLV  HW1      626    1.984855635    3.301975978    1.502212301
  205 SOLV  HW2      627    2.135117142    3.335866634    1.447995453
  206 SOLV  OW       628    2.427437701    2.160155838    2.806748932
  206 SOLV  HW1      629    2.470977049    2.166651328    2.716951815
  206 SOLV  HW2      630    2.421237650    2.251299045    2.847440588
  207 SOLV  OW       631    0.326388497    3.079592650    1.818487139
  207 SOLV  HW1      632    0.334779378    3.158188119    1.879757275
  207 SOLV  HW2      633    0.321384854    2.995599478    1.872540333
  208 SOLV  OW       634    2.648732177    0.623784218    1.675557724
  208 SOLV  HW1      635    2.723093476    0.568114282    1.712607073
  208 SOLV  HW2      636    2.563186034    0.599987169    1.721567691
  209 SOLV  OW       637    2.406443249    1.524938143    2.938853725
  209 SOLV  HW1      638    2.392736704    1.425998619    2.943821447
  209 SOLV  HW2      639    2.348691016    1.570030755    3.006918873
  210 SOLV  OW       640    3.039157863    2.576238130    2.591261603
  210 SOLV  HW1      641    2.953832265    2.554623144    2.543785643
  210 SOLV  HW2      642    3.018395868    2.617109017    2.680144070
  211 SOLV  OW       643    1.189524999    2.544007570    2.979975573
  211 SOLV  HW1      644    1.286331880    2.567474114    2.988884474
  211 SOLV  HW2      645    1.134120806    2.626599166    2.990490938
  212 SOLV  OW       646    2.862153761    0.566783793    3.067963437
  212 SOLV  HW1      647    2.878237710    0.665051021    3.077257013
  212 SOLV  HW2      648    2.947381552    0.517316286    3.085012061
  213 SOLV  OW       649    0.378768235    1.272785154    0.828383830
  213 SOLV  HW1      650    0.317587152    1.268846587    0.749372581
  213 SOLV  HW2      651    0.472531164    1.288161020    0.797183347
  214 SOLV  OW       652    0.634689758    1.640855313    0.756525058
  214 SOLV  HW1      653    0.725001478    1.679457528    0.737674252
  214 SOLV  HW2      654    0.639613665    1.541050593    0.752473091
  215 SOLV  OW       655    3.211462185    1.059478664    2.855241778
  215 SOLV  HW1      656    3.213301738    1.074768712    2.954057427
  215 SOLV  HW2      657    3.190351785    1.145401877    2.808624214
  216 SOLV  OW       658    1.038523394    2.918980317    0.127006878
  216 SOLV  HW1      659    1.090505996    2.835691158    0.146037735
  216 SOLV  HW2      660    0.951081119    2.915468995    0.175410582
  217 SOLV  OW       661    1.166197034    2.628651516    0.717935088
  217 SOLV  HW1      662    1.161627084    2.534907183    0.683399530
  217 SOLV  HW2      663    1.180923676    2.627037618    0.816839360
  218 SOLV  OW       664    0.767353138    1.113273054    0.259310550
  218 SOLV  HW1      665    0.669617624    1.092164699    0.261278636
  218 SOLV  HW2      666    0.780081265    1.212430048    0.262049142
  219 SOLV  OW       667    2.935587475    0.419016975    1.061603300
  219 SOLV  HW1      668    2.837187786    0.435805017    1.067707082
  219 SOLV  HW2      669    2.980989100    0.457440424    1.142001462
  220 SOLV  OW       670    1.584864033    0.902130576    2.707757390
  220 SOLV  HW1      671    1.662841199    0.843142570    2.728778227
  220 SOLV  HW2      672    1.605762799    0.996007123    2.735185139
  221 SOLV  OW       673    0.431083873    3.123065170    0.913398557
  221 SOLV  HW1      674    0.346839615    3.074492731    0.936744825
  221 SOLV  HW2      675    0.470372649    3.083593624    0.830333703
  222 SOLV  OW       676    1.331467328    0.892833768    1.912283978
  222 SOLV  HW1      677    1.426955669    0.880624101    1.885181494
  222 SOLV  HW2      678    1.326048656    0.902756472    2.011650845
  223 SOLV  OW       679    2.628146474    2.140425152    1.077095031
  223 SOLV  HW1      680    2.666443077    2.049094362    1.063169677
  223 SOLV  HW2      681    2.616891092    2.157249354    1.175034160
  224 SOLV  OW       682    0.661078181    1.006753786    2.321786634
  224 SOLV  HW1      683    0.669971263    1.105824177    2.332148803
  224 SOLV  HW2      684    0.667207670    0.963178822    2.411592048
  225 SOLV  OW       685    2.975650238    1.266962244    3.328991166
  225 SOLV  HW1      686    2.880149364    1.241182240    3.343716654
  225 SOLV  HW2      687    2.980983688    1.364691315    3.308439023
  226 SOLV  OW       688    1.801712284    1.599607292    3.274949104
  226 SOLV  HW1      689    1.851000706    1.675221527    3.231879123
  226 SOLV  HW2      690    1.863065495    1.521267767    3.284975683
  227 SOLV  OW       691    1.995244627    2.405329161    2.880013716
  227 SOLV  HW1      692    1.955688653    2.465386801    2.810513803
  227 SOLV  HW2      693    1.964765121    2.311410512    2.864137342
  228 SOLV  OW       694    0.616384162    1.197642376    3.095973285
  228 SOLV  HW1      695    0.610081534    1.102146262    3.124969985
  228 SOLV  HW2      696    0.577671740    1.207230708    3.004270437
  229 SOLV  OW       697    1.612042127    0.742465506    1.360055070
  229 SOLV  HW1      698    1.523473042    0.696454922    1.353693062
  229 SOLV  HW2      699    1.679138813    0.693400285    1.304444703
  230 SOLV  OW       700    2.258093438    1.600707272    1.198645920
  230 SOLV  HW1      701    2.351769370    1.597808918    1.233547596
  230 SOLV  HW2      702    2.223351534    1.694321905    1.204210483
  231 SOLV  OW       703    1.592625675    0.679542183    0.790028661
  231 SOLV  HW1      704    1.554821756    0.754628140    0.735858567
  231 SOLV  HW2      705    1.536614818    0.597694996    0.777175144
  232 SOLV  OW       706    2.896380894    0.765229208    1.242557331
  232 SOLV  HW1      707    2.952843741    0.688553860    1.273132235
  232 SOLV  HW2      708    2.817333515    0.774608800    1.303100380
  233 SOLV  OW       709    2.717792234    2.975352621    0.418875461
  233 SOLV  HW1      710    2.708556786    3.059027515    0.364888287
  233 SOLV  HW2      711    2.814269844    2.959972309    0.440249944
  234 SOLV  OW       712    3.349133101    0.790679289    3.303701845
  234 SOLV  HW1      713    3.331358198    0.831997606    3.214380657
  234 SOLV  HW2      714    3.427460276    0.728881074    3.296830250
  235 SOLV  OW       715    3.341209942    1.624816651    1.890174488
  235 SOLV  HW1      716    3.253864798    1.640474326    1.844052439
  235 SOLV  HW2      717    3.327040682    1.624604448    1.989173080
  236 SOLV  OW       718    2.403028035    1.700955195    2.046167327
  236 SOLV  HW1      719    2.475964954    1.710838474    1.978458708
  236 SOLV  HW2      720    2.423716831    1.757630325    2.125928096
  237 SOLV  OW       721    2.015822858    1.377400620    3.360589627
  237 SOLV  HW1      722    1.976832495    1.337173721    3.277744863
  237 SOLV  HW2      723    2.055725464    1.305174910    3.417095282
  238 SOLV  OW       724    0.517178492    2.650565720    3.175567531
  238 SOLV  HW1      725    0.566904437    2.720081107    3.123654313
  238 SOLV  HW2      726    0.508245296    2.567736397    3.120254773
  239 SOLV  OW       727    2.149711602    1.865886184    1.813674592
  239 SOLV  HW1      728    2.081779555    1.813617070    1.762165201
  239 SOLV  HW2      729    2.161428741    1.825132244    1.904238520
  240 SOLV  OW       730    2.761126635    2.875917977    0.021950007
  240 SOLV  HW1      731    2.670275844    2.834200837    0.024717982
  240 SOLV  HW2      732    2.802145341    2.872494209    0.113095680
  241 SOLV  OW       733    3.243202018    3.385976773    1.752551428
  241 SOLV  HW1      734    3.284597294    3.426717345    1.671136697
  241 SOLV  HW2      735    3.314099985    3.341398469    1.807213308
  242 SOLV  OW       736    0.626805205    2.620274114    2.081630467
  242 SOLV  HW1      737    0.628811812    2.534427156    2.132895835
  242 SOLV  HW2      738    0.704697553    2.676951088    2.108506350
  243 SOLV  OW       739    2.375889602    0.765580451    0.035188169
  243 SOLV  HW1      740    2.282084276    0.790019096    0.059790420
  243 SOLV  HW2      741    2.390037233    0.667820560    0.050832700
  244 SOLV  OW       742    2.698177729    2.444820790    1.024989681
  244 SOLV  HW1      743    2.640556370    2.382944643    0.971579829
  244 SOLV  HW2      744    2.704318770    2.411676392    1.119144752
  245 SOLV  OW       745    2.763816801    0.566059538    2.350205170
  245 SOLV  HW1      746    2.679370253    0.531135813    2.390836848
  245 SOLV  HW2      747    2.750357403    0.579818897    2.252066009
  246 SOLV  OW       748    3.161327214    1.950100124    1.306780761
  246 SOLV  HW1      749    3.147543161    1.986896241    1.398748206
  246 SOLV  HW2      750    3.215337977    1.866107596    1.312258148
  247 SOLV  OW       751    0.694229055    3.097341474    1.137924995
  247 SOLV  HW1      752    0.604721451    3.104555227    1.093902847
  247 SOLV  HW2      753    0.745079494    3.182346862    1.124145950
  248 SOLV  OW       754    0.735656994    1.782185368    1.078856105
  248 SOLV  HW1      755    0.687173047    1.849019924    1.135283007
  248 SOLV  HW2      756    0.669754168    1.731291758    1.023465185
  249 SOLV  OW       757    1.455750774    1.722938779    3.070758604
  249 SOLV  HW1      758    1.436192882    1.628838132    3.098400881
  249 SOLV  HW2      759    1.434449333    1.734262633    2.973704456
  250 SOLV  OW       760    0.881381556    2.828082435    3.245159083
  250 SOLV  HW1      761    0.932399274    2.742078454    3.244418765
  250 SOLV  HW2      762    0.906509290    2.881017958    3.326192579
  251 SOLV  OW       763    0.334030624    2.258654795    0.535742692
  251 SOLV  HW1      764    0.256249106    2.253612720    0.473081906
  251 SOLV  HW2      765    0.336425528    2.176386702    0.592557625
  252 SOLV  OW       766    1.090296287    1.097431171    3.344241853
  252 SOLV  HW1      767    1.096975307    1.110465937    3.245320032
  252 SOLV  HW2      768    1.136029809    1.173094858    3.390969270
  253 SOLV  OW       769    1.617995228    1.141553717    0.562539401
  253 SOLV  HW1      770    1.532164313    1.161636698    0.515298945
  253 SOLV  HW2      771    1.646944820    1.221881094    0.614609629
  254 SOLV  OW       772    2.589953998    0.685519582    2.794460942
  254 SOLV  HW1      773    2.565314972    0.590393936    2.813010111
  254 SOLV  HW2      774    2.667800448    0.711509986    2.851596126
  255 SOLV  OW       775    0.256443554    0.025816530    1.699308400
  255 SOLV  HW1      776    0.198348331    0.032415406    1.780444758
  255 SOLV  HW2      777    0.346424575   -0.009088443    1.725513709
  256 SOLV  OW       778    3.302991465    1.218703098    2.563465584
  256 SOLV  HW1      779    3.379210937    1.154208927    2.569184980
  256 SOLV  HW2      780    3.226963812    1.185462690    2.619290656
  257 SOLV  OW       781    3.304816298    2.193413937    0.029637608
  257 SOLV  HW1      782    3.300518162    2.093538552    0.026778929
  257 SOLV  HW2      783    3.213215886    2.231107951    0.015845628
  258 SOLV  OW       784    0.632990225    0.862724730    2.094639850
  258 SOLV  HW1      785    0.566978650    0.935732335    2.112314763
  258 SOLV  HW2      786    0.709232602    0.870487947    2.158880277
  259 SOLV  OW       787    1.363563901    2.812531385    2.583155987
  259 SOLV  HW1      788    1.443708926    2.870462428    2.598014297
  259 SOLV  HW2      789    1.387975619    2.736797722    2.522571630
  260 SOLV  OW       790    1.743256465    3.300470946    0.917415342
  260 SOLV  HW1      791    1.735268962    3.391501053    0.876778213
  260 SOLV  HW2      792    1.656955397    3.251229116    0.906058462
  261 SOLV  OW       793    1.833870020    2.167715687    0.200411014
  261 SOLV  HW1      794    1.772192788    2.241573248    0.173163738
  261 SOLV  HW2      795    1.819279864    2.088535151    0.141090196
  262 SOLV  OW       796    0.715788867    1.244036153    2.419798706
  262 SOLV  HW1      797    0.787643736    1.262929691    2.486742549
  262 SOLV  HW2      798    0.643140365    1.312176536    2.428776285
  263 SOLV  OW       799    0.282558424    0.645052244    0.986422821
  263 SOLV  HW1      800    0.217394393    0.629117477    1.060593957
  263 SOLV  HW2      801    0.321354705    0.557754288    0.956834077
  264 SOLV  OW       802    2.192593011    1.421461622    1.005600915
  264 SOLV  HW1      803    2.104992180    1.445118346    0.963549068
  264 SOLV  HW2      804    2.227031153    1.499899781    1.057208276
  265 SOLV  OW       805    1.494378266    2.109763412    1.326982808
  265 SOLV  HW1      806    1.517060027    2.157362009    1.242003574
  265 SOLV  HW2      807    1.437683801    2.169001438    1.384237544
  266 SOLV  OW       808    3.233239790    1.723528470    1.185124570
  266 SOLV  HW1      809    3.303340064    1.683102794    1.126372922
  266 SOLV  HW2      810    3.150833807    1.741231305    1.131311340
  267 SOLV  OW       811    0.372185926    3.191154063    2.365187260
  267 SOLV  HW1      812    0.338856489    3.162721926    2.275286479
  267 SOLV  HW2      813    0.343766281    3.285370798    2.382988437
  268 SOLV  OW       814    0.689762447    3.004337244    0.777353568
  268 SOLV  HW1      815    0.631850281    2.975270713    0.853529794
  268 SOLV  HW2      816    0.718695497    2.924175180    0.725024079
  269 SOLV  OW       817    0.759440276    2.583502047    1.282177321
  269 SOLV  HW1      818    0.844880920    2.627299410    1.310169888
  269 SOLV  HW2      819    0.778494316    2.515568174    1.211298691
  270 SOLV  OW       820    0.179792027    0.523751103    0.400206881
  270 SOLV  HW1      821    0.279592566    0.522651258    0.406553617
  270 SOLV  HW2      822    0.152127657    0.502209995    0.306546540
  271 SOLV  OW       823    0.796112305    1.351493523    3.346372075
  271 SOLV  HW1      824    0.824398026    1.333407883    3.440567985
  271 SOLV  HW2      825    0.820599092    1.273557664    3.288697131
  272 SOLV  OW       826    3.064730150    0.260480574    2.790600669
  272 SOLV  HW1      827    2.983536358    0.224688555    2.744471332
  272 SOLV  HW2      828    3.048968662    0.262062394    2.889344978
  273 SOLV  OW       829    1.358537237    0.750859045    2.759412259
  273 SOLV  HW1      830    1.297371409    0.796983587    2.695122408
  273 SOLV  HW2      831    1.449973410    0.790849620    2.752928702
  274 SOLV  OW       832    3.123143800    0.627719411    2.269144965
  274 SOLV  HW1      833    3.084079193    0.552833592    2.322695679
  274 SOLV  HW2      834    3.049389544    0.684217957    2.232134427
  275 SOLV  OW       835    2.178372131    0.926362850    1.629432721
  275 SOLV  HW1      836    2.212044098    1.018534811    1.648682910
  275 SOLV  HW2      837    2.255933273    0.864854586    1.615255174
  276 SOLV  OW       838    2.018123490    2.844166204    0.578638874
  276 SOLV  HW1      839    1.985115830    2.875560000    0.489606743
  276 SOLV  HW2      840    2.118126942    2.843139917    0.578621045
  277 SOLV  OW       841    3.244664095    2.849792130    2.686734358
  277 SOLV  HW1      842    3.277885661    2.833490256    2.779643791
  277 SOLV  HW2      843    3.184065322    2.775066776    2.659431460
  278 SOLV  OW       844    3.047370989    1.059558535    2.586639776
  278 SOLV  HW1      845    2.977275109    1.119469882    2.625353210
  278 SOLV  HW2      846    3.066367861    1.087076367    2.492388156
  279 SOLV  OW       847    3.252384871    2.211500223    3.003463471
  279 SOLV  HW1      848    3.229502831    2.279319146    3.073311481
  279 SOLV  HW2      849    3.280067697    2.126176046    3.047680466
  280 SOLV  OW       850    1.764299387    0.980847343    3.125044613
  280 SOLV  HW1      851    1.858120534    0.946491791    3.120671358
  280 SOLV  HW2      852    1.744186449    1.033414519    3.042376865
  281 SOLV  OW       853    1.781082790    1.316746089    2.176102868
  281 SOLV  HW1      854    1.721943736    1.287078750    2.101110267
  281 SOLV  HW2      855    1.732517368    1.306422484    2.262914414
  282 SOLV  OW       856    2.719624581    1.927393088    2.557939849
  282 SOLV  HW1      857    2.705542740    1.929589636    2.458952948
  282 SOLV  HW2      858    2.802754064    1.978028687    2.580896298
  283 SOLV  OW       859    0.242782065    0.821124113    2.092031011
  283 SOLV  HW1      860    0.283968247    0.912074835    2.097832051
  283 SOLV  HW2      861    0.187117644    0.814988427    2.009171158
  284 SOLV  OW       862    2.981202017    0.611248608    0.847118209
  284 SOLV  HW1      863    3.046476946    0.568775599    0.784386491
  284 SOLV  HW2      864    3.023582288    0.621959376    0.937058146
  285 SOLV  OW       865    2.223270622    2.739102628    3.356726366
  285 SOLV  HW1      866    2.266962647    2.650686975    3.340125984
  285 SOLV  HW2      867    2.127463995    2.734761270    3.328370011
  286 SOLV  OW       868    1.434898561    1.116325454    1.708895860
  286 SOLV  HW1      869    1.395196783    1.057203193    1.638679692
  286 SOLV  HW2      870    1.400632299    1.088940771    1.798772619
  287 SOLV  OW       871    1.668237440    1.126933172    2.899568880
  287 SOLV  HW1      872    1.755368270    1.123152417    2.850623265
  287 SOLV  HW2      873    1.616257378    1.206693759    2.868941774
  288 SOLV  OW       874    2.590858914    3.206355675    1.327281159
  288 SOLV  HW1      875    2.536794832    3.122858950    1.337631811
  288 SOLV  HW2      876    2.649825990    3.198113877    1.246927804
  289 SOLV  OW       877    0.041552853    0.298464451    0.809829774
  289 SOLV  HW1      878    0.011765311    0.303878729    0.714515397
  289 SOLV  HW2      879    0.120704813    0.237714569    0.816598953
  290 SOLV  OW       880    2.568616045    0.348553623    3.149697929
  290 SOLV  HW1      881    2.493754868    0.301975504    3.196881856
  290 SOLV  HW2      882    2.551719089    0.447115698    3.149596101
  291 SOLV  OW       883    1.223447134    0.902139257    0.110222545
  291 SOLV  HW1      884    1.270309941    0.962638429    0.174609636
  291 SOLV  HW2      885    1.208430552    0.950494330    0.023977548
  292 SOLV  OW       886    2.570162309    3.263033604    2.437873324
  292 SOLV  HW1      887    2.533337407    3.348353081    2.400913075
  292 SOLV  HW2      888    2.509240729    3.187378842    2.414073941
  293 SOLV  OW       889    1.057760666    0.326443599    1.801491682
  293 SOLV  HW1      890    0.978369625    0.265627767    1.802188373
  293 SOLV  HW2      891    1.047147589    0.394242073    1.728741004
  294 SOLV  OW       892    1.550963689    0.387702708    0.049109844
  294 SOLV  HW1      893    1.545397245    0.291863798    0.077141077
  294 SOLV  HW2      894    1.492689529    0.443212637    0.108477790
  295 SOLV  OW       895    0.371403551    0.318813699    2.674060102
  295 SOLV  HW1      896    0.306501303    0.342260167    2.601686063
  295 SOLV  HW2      897    0.460702773    0.299082764    2.633608410
  296 SOLV  OW       898    1.879465618    0.786645736    2.556604744
  296 SOLV  HW1      899    1.957273984    0.848868304    2.565299405
  296 SOLV  HW2      900    1.795106128    0.839730249    2.548427952
  297 SOLV  OW       901    2.081191409    2.083217690    0.576319687
  297 SOLV  HW1      902    2.024588840    2.002492297    0.559552271
  297 SOLV  HW2      903    2.176114311    2.055022833    0.590327878
  298 SOLV  OW       904    0.885118070    1.696841518    1.600526318
  298 SOLV  HW1      905    0.904161342    1.731726601    1.508763445
  298 SOLV  HW2      906    0.960739551    1.638617561    1.630382013
  299 SOLV  OW       907    2.415856000    2.223311698    1.646090043
  299 SOLV  HW1      908    2.331706130    2.175113334    1.621681909
  299 SOLV  HW2      909    2.400337078    2.321979788    1.641214480
  300 SOLV  OW       910    0.837250377    0.137655180    2.479176300
  300 SOLV  HW1      911    0.911519503    0.192014648    2.518299950
  300 SOLV  HW2      912    0.866705283    0.099040606    2.391753212
  301 SOLV  OW       913    1.950377037    1.807701465    3.169417841
  301 SOLV  HW1      914    1.904630923    1.752707491    3.099539402
  301 SOLV  HW2      915    1.967908950    1.899356145    3.133472717
  302 SOLV  OW       916    3.216105561    0.220711481    0.945638743
  302 SOLV  HW1      917    3.137452952    0.211474245    0.884562562
  302 SOLV  HW2      918    3.298204935    0.239316747    0.891644856
  303 SOLV  OW       919    2.777786221    1.649484967    2.545777815
  303 SOLV  HW1      920    2.689094783    1.605832581    2.530618609
  303 SOLV  HW2      921    2.816234731    1.678166356    2.458025068
  304 SOLV  OW       922    3.312664993    3.148990375    1.302188225
  304 SOLV  HW1      923    3.264934903    3.235878719    1.288993636
  304 SOLV  HW2      924    3.303715953    3.093201487    1.219669747
  305 SOLV  OW       925    0.601147806    2.952677406    3.012128326
  305 SOLV  HW1      926    0.677368899    2.949274250    3.076786422
  305 SOLV  HW2      927    0.611320970    3.032555335    2.952816684
  306 SOLV  OW       928    0.461981157    2.171135817    3.217405630
  306 SOLV  HW1      929    0.524210108    2.188195187    3.293813345
  306 SOLV  HW2      930    0.477083055    2.078786165    3.182120595
  307 SOLV  OW       931    1.995064877    0.453879332    0.595897721
  307 SOLV  HW1      932    1.967026657    0.358296031    0.587000826
  307 SOLV  HW2      933    1.954326847    0.493005549    0.678426339
  308 SOLV  OW       934    1.190001773    0.003923578    1.468334915
  308 SOLV  HW1      935    1.143753163    0.042019091    1.548405768
  308 SOLV  HW2      936    1.180292681    0.066821500    1.391191685
  309 SOLV  OW       937    0.644838506    2.915068935    0.506918142
  309 SOLV  HW1      938    0.579654393    2.913785180    0.582742832
  309 SOLV  HW2      939    0.601442476    2.955441898    0.426365003
  310 SOLV  OW       940    3.129651968    0.536833955    3.194400958
  310 SOLV  HW1      941    3.172567573    0.471466377    3.256746671
  310 SOLV  HW2      942    3.166470848    0.524121897    3.102290237
  311 SOLV  OW       943    2.204601114    1.569218981    3.207478225
  311 SOLV  HW1      944    2.245364156    1.492429993    3.256911139
  311 SOLV  HW2      945    2.145515802    1.621049257    3.269318999
  312 SOLV  OW       946    1.639488850    0.194882503    1.639628832
  312 SOLV  HW1      947    1.694643626    0.133863488    1.582741965
  312 SOLV  HW2      948    1.551925682    0.151165093    1.660193930
  313 SOLV  OW       949    1.522029942    1.083850101    0.194219581
  313 SOLV  HW1      950    1.495380706    1.180106135    0.199346806
  313 SOLV  HW2      951    1.570176810    1.067151565    0.108169113
  314 SOLV  OW       952    0.852942785    1.146430021    2.024934692
  314 SOLV  HW1      953    0.851808140    1.166276824    2.122939071
  314 SOLV  HW2      954    0.947597936    1.138894817    1.993571925
  315 SOLV  OW       955    0.610291062    0.925316811    0.081489650
  315 SOLV  HW1      956    0.626584359    0.981644541    0.162506351
  315 SOLV  HW2      957    0.694624009    0.877718789    0.056503483
  316 SOLV  OW       958    1.722311533    0.638325910    0.038210230
  316 SOLV  HW1      959    1.647576926    0.689849134    0.080187444
  316 SOLV  HW2      960    1.695786728    0.542292215    0.029498842
  317 SOLV  OW       961    2.302009504    1.583543274    2.330701979
  317 SOLV  HW1      962    2.219075053    1.559141177    2.380979754
  317 SOLV  HW2      963    2.331655723    1.675133870    2.357788121
  318 SOLV  OW       964    3.095225583    0.292419781    1.762694999
  318 SOLV  HW1      965    3.161899336    0.266092722    1.692960577
  318 SOLV  HW2      966    3.096625408    0.391739025    1.774317105
  319 SOLV  OW       967    1.802769934    1.688863995    1.246582808
  319 SOLV  HW1      968    1.863401430    1.656303056    1.174020239
  319 SOLV  HW2      969    1.787329479    1.787053514    1.235533975
  320 SOLV  OW       970    2.456185779    2.193050387    0.524167184
  320 SOLV  HW1      971    2.386661164    2.199304111    0.595785304
  320 SOLV  HW2      972    2.546656971    2.207686907    0.564199952
  321 SOLV  OW       973    2.491137985    0.049223809    0.644184431
  321 SOLV  HW1      974    2.438448772    0.128696227    0.674349715
  321 SOLV  HW2      975    2.439399231   -0.000576515    0.574578884
  322 SOLV  OW       976    2.922115421    1.776398699    0.438703111
  322 SOLV  HW1      977    2.916757084    1.776696177    0.538568927
  322 SOLV  HW2      978    2.926309761    1.870568048    0.405289588
  323 SOLV  OW       979    0.490260712    2.856637198    0.218107544
  323 SOLV  HW1      980    0.435322543    2.779699490    0.250724381
  323 SOLV  HW2      981    0.437299520    2.941102502    0.225991344
  324 SOLV  OW       982    3.373845087    1.293386079    2.257925357
  324 SOLV  HW1      983    3.399039183    1.250390540    2.344633409
  324 SOLV  HW2      984    3.398731373    1.232894412    2.182274688
  325 SOLV  OW       985    1.462709251    1.089797567    3.147562291
  325 SOLV  HW1      986    1.560707572    1.084672079    3.166836278
  325 SOLV  HW2      987    1.416431489    1.011514860    3.189174520
  326 SOLV  OW       988    0.812469455    2.959538920    2.296331996
  326 SOLV  HW1      989    0.828815397    2.867523020    2.331911266
  326 SOLV  HW2      990    0.753630666    3.009787841    2.359696336
  327 SOLV  OW       991    1.399283613    0.439219560    0.795956666
  327 SOLV  HW1      992    1.429595208    0.442311404    0.700701810
  327 SOLV  HW2      993    1.445543218    0.364197204    0.843216359
  328 SOLV  OW       994    2.548781646    0.081075580    1.850400571
  328 SOLV  HW1      995    2.595928841    0.168197545    1.836678528
  328 SOLV  HW2      996    2.592629669    0.030841773    1.924934241
  329 SOLV  OW       997    1.153561190    1.949981493    0.761359420
  329 SOLV  HW1      998    1.203825312    1.863572039    0.764258859
  329 SOLV  HW2      999    1.090514143    1.954466273    0.838860340
  330 SOLV  OW      1000    1.773578490    1.369487055    1.166739171
  330 SOLV  HW1     1001    1.827212385    1.440085324    1.212992068
  330 SOLV  HW2     1002    1.832199948    1.291044168    1.146484834
  331 SOLV  OW      1003    2.317380686    0.322817536    0.247242707
  331 SOLV  HW1     1004    2.221966900    0.314359592    0.218525593
  331 SOLV  HW2     1005    2.323942792    0.307702556    0.345885854
  332 SOLV  OW      1006    2.369408154    0.267700432    2.572490948
  332 SOLV  HW1     1007    2.360559413    0.267367957    2.672098323
  332 SOLV  HW2     1008    2.278438553    0.268641998    2.530974141
  333 SOLV  OW      1009    2.463094853    1.778820472    2.430070690
  333 SOLV  HW1     1010    2.540536360    1.825698281    2.472578748
  333 SOLV  HW2     1011    2.473299905    1.781079783    2.330610398
  334 SOLV  OW      1012    2.076508537    3.228951077    3.342988203
  334 SOLV  HW1     1013    2.136296927    3.251423952    3.266044335
  334 SOLV  HW2     1014    2.130929072    3.222298076    3.426619196
  335 SOLV  OW      1015    1.679018349    2.352415466    1.198711533
  335 SOLV  HW1     1016    1.651264618    2.448333346    1.193125732
  335 SOLV  HW2     1017    1.621924610    2.297601430    1.137577397
  336 SOLV  OW      1018    2.005544183    0.237034224    1.497406569
  336 SOLV  HW1     1019    1.985153019    0.254636426    1.401094294
  336 SOLV  HW2     1020    2.101853888    0.257189201    1.515291292
  337 SOLV  OW      1021    0.798902430    3.249630183    3.197433756
  337 SOLV  HW1     1022    0.711101864    3.294659830    3.213719605
  337 SOLV  HW2     1023    0.867392082    3.286442780    3.260328743
  338 SOLV  OW      1024    3.238284867    0.947002113    0.657591138
  338 SOLV  HW1     1025    3.277428519    0.875128457    0.600111852
  338 SOLV  HW2     1026    3.223122573    1.029113806    0.602549084
  339 SOLV  OW      1027    2.664168462    1.591496620    2.030080402
  339 SOLV  HW1     1028    2.587257138    1.542480388    1.989046094
  339 SOLV  HW2     1029    2.749810165    1.546926726    2.003989569
  340 SOLV  OW      1030    0.825287047    3.291310529    0.932756685
  340 SOLV  HW1     1031    0.902515274    3.274122699    0.993929607
  340 SOLV  HW2     1032    0.795485369    3.386266807    0.942598699
  341 SOLV  OW      1033    1.956659739    1.544403290    2.684501773
  341 SOLV  HW1     1034    1.942074386    1.446149827    2.696121315
  341 SOLV  HW2     1035    2.043703014    1.559863323    2.637748150
  342 SOLV  OW      1036    1.471563291    1.635303933    0.290152190
  342 SOLV  HW1     1037    1.470765673    1.604499695    0.195010566
  342 SOLV  HW2     1038    1.542368354    1.704922926    0.302037639
  343 SOLV  OW      1039    1.895397043    1.766484691    2.355766614
  343 SOLV  HW1     1040    1.836359191    1.687702275    2.373313821
  343 SOLV  HW2     1041    1.840346589    1.842166125    2.320527884
  344 SOLV  OW      1042    1.811778675    0.442519966    3.263518255
  344 SOLV  HW1     1043    1.807472293    0.496035083    3.347894928
  344 SOLV  HW2     1044    1.750009601    0.364183016    3.270566827
  345 SOLV  OW      1045    2.925356148    1.922665348    2.757406142
  345 SOLV  HW1     1046    2.916339274    1.843110559    2.817332507
  345 SOLV  HW2     1047    2.884412530    1.902207653    2.668487688
  346 SOLV  OW      1048    0.759892700    1.686303794    2.975891055
  346 SOLV  HW1     1049    0.677452384    1.698921308    3.031080661
  346 SOLV  HW2     1050    0.826619385    1.757118642    2.999005124
  347 SOLV  OW      1051    0.250744673    2.219431917    2.912667064
  347 SOLV  HW1     1052    0.281921189    2.225226689    2.817819181
  347 SOLV  HW2     1053    0.258607091    2.309284929    2.955867104
  348 SOLV  OW      1054    1.978051336    3.312179326    2.276485773
  348 SOLV  HW1     1055    2.017704202    3.286456121    2.188351088
  348 SOLV  HW2     1056    1.989928709    3.410419844    2.290957526
  349 SOLV  OW      1057    2.012065215    1.949594542    0.202523038
  349 SOLV  HW1     1058    1.942994314    1.883806292    0.232541648
  349 SOLV  HW2     1059    1.969079666    2.038713911    0.187963499
  350 SOLV  OW      1060    2.699136092    1.980876692    0.840781245
  350 SOLV  HW1     1061    2.711414095    2.037488464    0.759256169
  350 SOLV  HW2     1062    2.666456638    2.037791463    0.916244383
  351 SOLV  OW      1063    0.294796309    1.609572714    2.996403031
  351 SOLV  HW1     1064    0.249267117    1.546810981    3.059565757
  351 SOLV  HW2     1065    0.231982378    1.633803532    2.922452309
  352 SOLV  OW      1066    2.032749445    2.917065680    0.276995759
  352 SOLV  HW1     1067    1.989495741    2.960955791    0.198226381
  352 SOLV  HW2     1068    2.074623654    2.830902593    0.248286024
  353 SOLV  OW      1069    2.452240032    1.126622330    2.163171008
  353 SOLV  HW1     1070    2.362526768    1.119465962    2.119561074
  353 SOLV  HW2     1071    2.509235044    1.049428792    2.134989626
  354 SOLV  OW      1072    0.281951220    0.731620492    3.353958838
  354 SOLV  HW1     1073    0.267198278    0.672131758    3.432983315
  354 SOLV  HW2     1074    0.336947565    0.683395084    3.285759886
  355 SOLV  OW      1075    3.325667154    2.343098412    1.259490623
  355 SOLV  HW1     1076    3.304357663    2.324041940    1.355324807
  355 SOLV  HW2     1077    3.335704711    2.256885330    1.209812210
  356 SOLV  OW      1078    1.467217389    1.209132266    1.129402015
  356 SOLV  HW1     1079    1.482209551    1.127701993    1.073327184
  356 SOLV  HW2     1080    1.553970256    1.238225879    1.169744323
  357 SOLV  OW      1081    1.381490999    0.670376654    1.685989566
  357 SOLV  HW1     1082    1.362155105    0.745901050    1.623350620
  357 SOLV  HW2     1083    1.469895236    0.685568389    1.730208460
  358 SOLV  OW      1084    2.678333300    2.191659033    2.638286647
  358 SOLV  HW1     1085    2.691400811    2.092992232    2.628583921
  358 SOLV  HW2     1086    2.682431507    2.216440128    2.735080769
  359 SOLV  OW      1087    0.641352204    0.925514704    2.572055404
  359 SOLV  HW1     1088    0.623180211    0.849023874    2.633868735
  359 SOLV  HW2     1089    0.570657264    0.995286548    2.583717621
  360 SOLV  OW      1090    0.179223093    1.166724912    1.469756033
  360 SOLV  HW1     1091    0.103064856    1.205601536    1.417886103
  360 SOLV  HW2     1092    0.161444334    1.069927555    1.487535018
  361 SOLV  OW      1093    1.193644325    1.705602928    0.334106068
  361 SOLV  HW1     1094    1.197639824    1.689634016    0.432751758
  361 SOLV  HW2     1095    1.277371644    1.671417535    0.291409759
  362 SOLV  OW      1096    1.097195055    0.574338355    1.624948858
  362 SOLV  HW1     1097    1.193553641    0.588859047    1.647442276
  362 SOLV  HW2     1098    1.040691165    0.596916506    1.704316740
  363 SOLV  OW      1099    2.562528676    1.145882442    2.586732149
  363 SOLV  HW1     1100    2.487125933    1.140772080    2.652228237
  363 SOLV  HW2     1101    2.587393995    1.053599882    2.557286742
  364 SOLV  OW      1102    3.261135982    1.966994654    2.201246847
  364 SOLV  HW1     1103    3.310907483    1.989190776    2.285100917
  364 SOLV  HW2     1104    3.324224383    1.927296949    2.134573916
  365 SOLV  OW      1105    0.560252998    0.639030469    0.761608501
  365 SOLV  HW1     1106    0.542716814    0.540577716    0.762641575
  365 SOLV  HW2     1107    0.656779622    0.655465271    0.741261924
  366 SOLV  OW      1108    2.615091167    0.821142491    0.328230969
  366 SOLV  HW1     1109    2.572488794    0.730666027    0.327440916
  366 SOLV  HW2     1110    2.590357822    0.868876514    0.412559202
  367 SOLV  OW      1111    0.148949576    1.156301062    0.545797558
  367 SOLV  HW1     1112    0.179948553    1.133625361    0.453456728
  367 SOLV  HW2     1113    0.122519687    1.252690201    0.549331924
  368 SOLV  OW      1114    0.704307972    0.473175753    2.871926591
  368 SOLV  HW1     1115    0.714947743    0.572605830    2.873339674
  368 SOLV  HW2     1116    0.670546801    0.444554385    2.782246604
  369 SOLV  OW      1117    0.514140447    0.691696506    1.824638208
  369 SOLV  HW1     1118    0.472470697    0.766350178    1.876521689
  369 SOLV  HW2     1119    0.496843622    0.604963932    1.871325171
  370 SOLV  OW      1120    3.222609105    1.644016899    2.163916054
  370 SOLV  HW1     1121    3.184690152    1.730061312    2.197980506
  370 SOLV  HW2     1122    3.150907699    1.574315278    2.162364742
  371 SOLV  OW      1123    2.194982509    2.621613442    1.749696057
  371 SOLV  HW1     1124    2.104732010    2.648094794    1.783681769
  371 SOLV  HW2     1125    2.251792634    2.591236951    1.826189676
  372 SOLV  OW      1126    3.384070073    1.325294347    0.346267316
  372 SOLV  HW1     1127    3.440318291    1.374802028    0.412500665
  372 SOLV  HW2     1128    3.309119047    1.384034298    0.315711783
  373 SOLV  OW      1129    2.435800409    3.060453046    2.278954618
  373 SOLV  HW1     1130    2.455111767    3.149652343    2.238062300
  373 SOLV  HW2     1131    2.514773224    3.000348003    2.266615560
  374 SOLV  OW      1132    1.316595862    0.436052263    2.757245958
  374 SOLV  HW1     1133    1.405062709    0.424500869    2.802431914
  374 SOLV  HW2     1134    1.243278855    0.412331493    2.820991405
  375 SOLV  OW      1135    3.269983192    1.654685806    0.614713796
  375 SOLV  HW1     1136    3.267944610    1.750023373    0.644824162
  375 SOLV  HW2     1137    3.245443510    1.649804400    0.517894501
  376 SOLV  OW      1138    1.938391274    0.273269703    3.105484175
  376 SOLV  HW1     1139    2.024377654    0.223164873    3.115348757
  376 SOLV  HW2     1140    1.954748292    0.357831556    3.054659382
  377 SOLV  OW      1141    2.726612249    0.294285516    1.760444300
  377 SOLV  HW1     1142    2.629066717    0.300235736    1.739210201
  377 SOLV  HW2     1143    2.779812794    0.308663269    1.676991549
  378 SOLV  OW      1144    0.636924394    1.283490640    1.417963716
  378 SOLV  HW1     1145    0.634830256    1.300038017    1.319354871
  378 SOLV  HW2     1146    0.630924303    1.185192509    1.435379940
  379 SOLV  OW      1147    1.995058052    3.129778286    2.525563975
  379 SOLV  HW1     1148    1.916156893    3.190223342    2.514489009
  379 SOLV  HW2     1149    2.076359948    3.184458184    2.545606656
  380 SOLV  OW      1150    2.456873184    1.498534032    1.453182661
  380 SOLV  HW1     1151    2.446491070    1.451439125    1.540785877
  380 SOLV  HW2     1152    2.369199468    1.499122602    1.405089279
  381 SOLV  OW      1153    0.619239117    3.248911590    2.147627797
  381 SOLV  HW1     1154    0.630308758    3.194161679    2.230584822
  381 SOLV  HW2     1155    0.695212363    3.230572144    2.085228831
  382 SOLV  OW      1156    1.943939673    2.733351501    3.324672714
  382 SOLV  HW1     1157    1.970164376    2.823372439    3.289885505
  382 SOLV  HW2     1158    1.857837545    2.740868048    3.374987045
  383 SOLV  OW      1159    1.658597931    1.026980461    2.460229750
  383 SOLV  HW1     1160    1.571848507    0.978018720    2.469114064
  383 SOLV  HW2     1161    1.650307584    1.096812493    2.389121712
  384 SOLV  OW      1162    3.143213049    1.770717815    0.260500395
  384 SOLV  HW1     1163    3.204947520    1.694103121    0.242596154
  384 SOLV  HW2     1164    3.188136848    1.836197198    0.321293285
  385 SOLV  OW      1165    1.973447911    1.693385536    0.965530702
  385 SOLV  HW1     1166    1.908138988    1.766099748    0.944343473
  385 SOLV  HW2     1167    2.017000354    1.662087040    0.881120665
  386 SOLV  OW      1168    2.452261931    0.835304937    1.625283818
  386 SOLV  HW1     1169    2.520388742    0.762270470    1.620162366
  386 SOLV  HW2     1170    2.435592272    0.858656624    1.721087248
  387 SOLV  OW      1171    0.466975802    3.370535561    1.029536251
  387 SOLV  HW1     1172    0.520233616    3.418307631    0.959655904
  387 SOLV  HW2     1173    0.380558323    3.339345749    0.990026899
  388 SOLV  OW      1174    1.602107594    3.288661556    2.627608111
  388 SOLV  HW1     1175    1.523135070    3.337245294    2.665089529
  388 SOLV  HW2     1176    1.571832659    3.202783432    2.586253519
  389 SOLV  OW      1177    0.351515323    0.144227083    2.385839136
  389 SOLV  HW1     1178    0.362436097    0.157438241    2.287318876
  389 SOLV  HW2     1179    0.277490831    0.202563624    2.419264020
  390 SOLV  OW      1180    2.378590651    1.012322642    0.488849914
  390 SOLV  HW1     1181    2.415746782    1.028395698    0.397402216
  390 SOLV  HW2     1182    2.332411706    0.923639395    0.490932670
  391 SOLV  OW      1183    1.835628373    2.916971023    1.305336731
  391 SOLV  HW1     1184    1.752305482    2.870946253    1.274665032
  391 SOLV  HW2     1185    1.863060993    2.984997778    1.237355111
  392 SOLV  OW      1186    2.552789871    3.364215856    3.254319312
  392 SOLV  HW1     1187    2.589330746    3.441049445    3.306887018
  392 SOLV  HW2     1188    2.469097194    3.330924139    3.297783506
  393 SOLV  OW      1189    3.217037502    3.230917295    0.281231285
  393 SOLV  HW1     1190    3.121696813    3.201957102    0.289785167
  393 SOLV  HW2     1191    3.271579488    3.155556170    0.244522590
  394 SOLV  OW      1192    0.467830598    2.369992501    2.234146564
  394 SOLV  HW1     1193    0.558459249    2.327709844    2.233421240
  394 SOLV  HW2     1194    0.430230862    2.369779918    2.141474769
  395 SOLV  OW      1195    0.102097911    1.940161521    0.819032018
  395 SOLV  HW1     1196    0.129374415    2.018486401    0.763149029
  395 SOLV  HW2     1197    0.024577504    1.965818558    0.876772396
  396 SOLV  OW      1198    0.197418971    1.556156145    1.621397350
  396 SOLV  HW1     1199    0.192561339    1.554755081    1.721269471
  396 SOLV  HW2     1200    0.204233984    1.462472529    1.587061750
  397 SOLV  OW      1201    0.560604966    3.367317331    3.123872529
  397 SOLV  HW1     1202    0.576159866    3.268604845    3.119937500
  397 SOLV  HW2     1203    0.463031610    3.385186687    3.136587894
  398 SOLV  OW      1204    3.369940581    2.099254133    2.447118603
  398 SOLV  HW1     1205    3.387726819    2.005681736    2.477611738
  398 SOLV  HW2     1206    3.456193281    2.142889199    2.421459983
  399 SOLV  OW      1207    1.047946325    0.801030328    3.004085568
  399 SOLV  HW1     1208    1.069130896    0.764536286    2.913416384
  399 SOLV  HW2     1209    1.068392572    0.898901982    3.006216590
  400 SOLV  OW      1210    0.619876590    1.232847150    1.885567885
  400 SOLV  HW1     1211    0.701919357    1.189778177    1.923194426
  400 SOLV  HW2     1212    0.639384305    1.267048272    1.793636472
  401 SOLV  OW      1213    2.067513620    0.951803538    2.942073519
  401 SOLV  HW1     1214    2.125750838    0.897562545    2.881511799
  401 SOLV  HW2     1215    2.110623614    0.959093880    3.032016369
  402 SOLV  OW      1216    1.985914488    3.188680874    0.871769957
  402 SOLV  HW1     1217    2.042103935    3.174654483    0.790237927
  402 SOLV  HW2     1218    1.895495521    3.221694487    0.844641739
  403 SOLV  OW      1219    0.663061204    0.491060957    2.167643594
  403 SOLV  HW1     1220    0.563872106    0.503811950    2.167007210
  403 SOLV  HW2     1221    0.684261858    0.395761129    2.189320689
  404 SOLV  OW      1222    0.809189867    1.311551782    1.646774290
  404 SOLV  HW1     1223    0.821196472    1.212814792    1.657193273
  404 SOLV  HW2     1224    0.771128923    1.331127824    1.556387366
  405 SOLV  OW      1225    2.100134911    2.259053350    1.141868153
  405 SOLV  HW1     1226    2.019525171    2.281008104    1.086912719
  405 SOLV  HW2     1227    2.179821535    2.250297818    1.082090376
  406 SOLV  OW      1228    1.836292983    2.203150015    1.014934446
  406 SOLV  HW1     1229    1.761935466    2.242946418    1.068682781
  406 SOLV  HW2     1230    1.858268723    2.263755346    0.938477344
  407 SOLV  OW      1231    2.824209823    2.273295343    0.818335987
  407 SOLV  HW1     1232    2.880495329    2.234244336    0.891194759
  407 SOLV  HW2     1233    2.844262097    2.370863885    0.809409579
  408 SOLV  OW      1234    1.706745121    0.973120140    0.764979103
  408 SOLV  HW1     1235    1.748310838    0.921105730    0.690357480
  408 SOLV  HW2     1236    1.651755462    0.911820900    0.821724960
  409 SOLV  OW      1237    2.385702860    0.455478363    2.001904977
  409 SOLV  HW1     1238    2.429010583    0.418823757    1.919546742
  409 SOLV  HW2     1239    2.456054496    0.478001475    2.069323871
  410 SOLV  OW      1240    1.421809159    1.336628136    2.633527528
  410 SOLV  HW1     1241    1.323384436    1.340128691    2.650906807
  410 SOLV  HW2     1242    1.470294117    1.384413821    2.706790048
  411 SOLV  OW      1243    0.463405023    1.689564278    2.656474361
  411 SOLV  HW1     1244    0.529179668    1.763790841    2.643600397
  411 SOLV  HW2     1245    0.487697169    1.637331957    2.738225535
  412 SOLV  OW      1246    1.878008418    3.382936241    0.142610663
  412 SOLV  HW1     1247    1.939561535    3.385817717    0.221369479
  412 SOLV  HW2     1248    1.923063505    3.335732903    0.066835442
  413 SOLV  OW      1249    1.871018221    0.027246554    2.786947393
  413 SOLV  HW1     1250    1.874028039    0.006769246    2.689103914
  413 SOLV  HW2     1251    1.803833155    0.099375903    2.803835118
  414 SOLV  OW      1252    0.636612195    3.115114852    2.476921287
  414 SOLV  HW1     1253    0.553532522    3.121501306    2.421617004
  414 SOLV  HW2     1254    0.614963231    3.136590962    2.572166444
  415 SOLV  OW      1255    1.305406914    1.576508628    1.852256929
  415 SOLV  HW1     1256    1.395998434    1.582606433    1.810334158
  415 SOLV  HW2     1257    1.241610927    1.635221291    1.802413419
  416 SOLV  OW      1258    0.159616100    0.978206186    2.635232868
  416 SOLV  HW1     1259    0.212759333    0.972889471    2.550679412
  416 SOLV  HW2     1260    0.153501250    1.073549404    2.664796112
  417 SOLV  OW      1261    1.917782087    1.860730415    1.539109807
  417 SOLV  HW1     1262    2.016892751    1.856317381    1.551739533
  417 SOLV  HW2     1263    1.890638959    1.797738751    1.466328245
  418 SOLV  OW      1264    2.037471699    0.758372254    2.273346725
  418 SOLV  HW1     1265    2.104086983    0.799253430    2.210954844
  418 SOLV  HW2     1266    2.084844341    0.722335171    2.353712912
  419 SOLV  OW      1267    0.086611468    2.946962387    2.903304581
  419 SOLV  HW1     1268    0.078121508    3.046594647    2.902132758
  419 SOLV  HW2     1269    0.005079688    2.907078296    2.945278718
  420 SOLV  OW      1270    0.034784813    1.830551727    2.371576730
  420 SOLV  HW1     1271    0.076469632    1.740459435    2.383709557
  420 SOLV  HW2     1272   -0.031941084    1.846461474    2.444349875
  421 SOLV  OW      1273    2.220211284    1.840486989    1.510387380
  421 SOLV  HW1     1274    2.308029332    1.815220387    1.551022101
  421 SOLV  HW2     1275    2.185522830    1.923131539    1.554750931
  422 SOLV  OW      1276    2.663425199    1.129498291    2.953162068
  422 SOLV  HW1     1277    2.669080837    1.228415679    2.939619380
  422 SOLV  HW2     1278    2.716087280    1.103915079    3.034231202
  423 SOLV  OW      1279    3.066369495    1.893546681    0.913902481
  423 SOLV  HW1     1280    3.029995808    1.954688035    0.984188636
  423 SOLV  HW2     1281    3.048691514    1.798617406    0.939928122
  424 SOLV  OW      1282    1.489614820    3.036920563    3.133052578
  424 SOLV  HW1     1283    1.424472445    3.083825498    3.073416693
  424 SOLV  HW2     1284    1.481926763    3.073273441    3.225893097
  425 SOLV  OW      1285    2.883577896    1.241467587    2.729505559
  425 SOLV  HW1     1286    2.829856108    1.160908630    2.754490843
  425 SOLV  HW2     1287    2.823970644    1.309177021    2.686349932
  426 SOLV  OW      1288    1.313333490    0.977481803    2.547616662
  426 SOLV  HW1     1289    1.370445012    1.037663120    2.603442506
  426 SOLV  HW2     1290    1.233148557    1.027933016    2.515600232
  427 SOLV  OW      1291    2.915147236    1.866100267    0.152868186
  427 SOLV  HW1     1292    3.011080422    1.849970073    0.176067801
  427 SOLV  HW2     1293    2.860206770    1.866086691    0.236433021
  428 SOLV  OW      1294    1.799367114    1.811386537    0.424404264
  428 SOLV  HW1     1295    1.726302640    1.876957950    0.405342229
  428 SOLV  HW2     1296    1.793221909    1.735034427    0.360108515
  429 SOLV  OW      1297    0.243256357    1.847565369    3.332188489
  429 SOLV  HW1     1298    0.329821362    1.897566224    3.335056662
  429 SOLV  HW2     1299    0.202966422    1.855917984    3.241036387
  430 SOLV  OW      1300    2.441057703    0.436950912    2.282948783
  430 SOLV  HW1     1301    2.488003302    0.380473795    2.350830173
  430 SOLV  HW2     1302    2.352182678    0.465345619    2.318953920
  431 SOLV  OW      1303    2.048335817    2.104868983    0.856135948
  431 SOLV  HW1     1304    1.953017673    2.093137788    0.884037611
  431 SOLV  HW2     1305    2.058072132    2.080332675    0.759674620
  432 SOLV  OW      1306    2.679748380    0.427992193    1.239472884
  432 SOLV  HW1     1307    2.610874909    0.497849835    1.220021615
  432 SOLV  HW2     1308    2.634401431    0.340960175    1.258734676
  433 SOLV  OW      1309    0.583615109    3.124985347    0.052017718
  433 SOLV  HW1     1310    0.579079165    3.061239459    0.128932788
  433 SOLV  HW2     1311    0.581634298    3.073769784   -0.033848705
  434 SOLV  OW      1312    2.298696754    0.797115644    2.842499700
  434 SOLV  HW1     1313    2.397462818    0.806596966    2.855025493
  434 SOLV  HW2     1314    2.277658538    0.703924050    2.812933090
  435 SOLV  OW      1315    0.237849334    2.217080321    1.179535014
  435 SOLV  HW1     1316    0.296419886    2.136030149    1.180980033
  435 SOLV  HW2     1317    0.143212864    2.189496012    1.162661361
  436 SOLV  OW      1318    1.816402168    0.454710320    2.873447041
  436 SOLV  HW1     1319    1.775226193    0.366061956    2.894603180
  436 SOLV  HW2     1320    1.844717477    0.499396346    2.958317116
  437 SOLV  OW      1321    1.950039870    1.151337635    1.153742902
  437 SOLV  HW1     1322    1.984955087    1.197014794    1.071914066
  437 SOLV  HW2     1323    2.024223940    1.100917906    1.197969248
  438 SOLV  OW      1324    1.973739845    2.764758596    1.573503340
  438 SOLV  HW1     1325    1.964385247    2.680231667    1.520876494
  438 SOLV  HW2     1326    1.892081315    2.821091576    1.560841370
  439 SOLV  OW      1327    0.727741457    2.244476308    0.308496035
  439 SOLV  HW1     1328    0.785324205    2.309086581    0.258398323
  439 SOLV  HW2     1329    0.698595932    2.285797028    0.394769650
  440 SOLV  OW      1330    2.645615266    0.663120115    0.837401139
  440 SOLV  HW1     1331    2.608146475    0.680481183    0.928484419
  440 SOLV  HW2     1332    2.605015455    0.579720798    0.800016114
  441 SOLV  OW      1333    2.906640130    1.463010369    3.051347758
  441 SOLV  HW1     1334    2.856776575    1.495772319    3.131610187
  441 SOLV  HW2     1335    2.891986263    1.525968402    2.975037398
  442 SOLV  OW      1336    2.406435283    3.240150065    0.818480163
  442 SOLV  HW1     1337    2.497091783    3.202244412    0.837095015
  442 SOLV  HW2     1338    2.415963750    3.326454221    0.768854781
  443 SOLV  OW      1339    0.635973355    1.367331967    0.654400145
  443 SOLV  HW1     1340    0.696657254    1.294214549    0.623207469
  443 SOLV  HW2     1341    0.571975439    1.390976911    0.581278314
  444 SOLV  OW      1342    2.940061761    0.364570289    0.559862919
  444 SOLV  HW1     1343    2.969210041    0.457155351    0.583950308
  444 SOLV  HW2     1344    2.853198119    0.344181355    0.605037601
  445 SOLV  OW      1345    3.381298921    0.852480677    1.111400332
  445 SOLV  HW1     1346    3.310101368    0.890139377    1.052115647
  445 SOLV  HW2     1347    3.447161932    0.924241458    1.134079137
  446 SOLV  OW      1348    1.939187084    1.888894835    2.614865156
  446 SOLV  HW1     1349    1.890213752    1.829354018    2.551160177
  446 SOLV  HW2     1350    2.024754581    1.919297786    2.572964942
  447 SOLV  OW      1351    2.122980654    2.665841502    2.872660525
  447 SOLV  HW1     1352    2.172284066    2.579616949    2.884337995
  447 SOLV  HW2     1353    2.087143093    2.671363707    2.779456581
  448 SOLV  OW      1354    2.267250554    1.377187034    1.648444864
  448 SOLV  HW1     1355    2.222706558    1.409013984    1.732138614
  448 SOLV  HW2     1356    2.212671528    1.304142632    1.607367377
  449 SOLV  OW      1357    1.427184875    3.240328449    0.923836705
  449 SOLV  HW1     1358    1.466345200    3.208775579    1.010271222
  449 SOLV  HW2     1359    1.348615865    3.299327934    0.942437013
  450 SOLV  OW      1360    2.369256108    0.211890059    2.867363485
  450 SOLV  HW1     1361    2.422284883    0.127652939    2.876958102
  450 SOLV  HW2     1362    2.365083140    0.258852359    2.955562847
  451 SOLV  OW      1363    3.312734637    3.003966674    0.557784648
  451 SOLV  HW1     1364    3.278130482    2.935954811    0.622426850
  451 SOLV  HW2     1365    3.334202095    2.959413056    0.470860862
  452 SOLV  OW      1366    1.803300468    2.447018176    3.357818982
  452 SOLV  HW1     1367    1.902015553    2.432023020    3.363463558
  452 SOLV  HW2     1368    1.778156409    2.468132790    3.263355813
  453 SOLV  OW      1369    2.330963448    0.062544596    2.288183739
  453 SOLV  HW1     1370    2.306601144    0.063459701    2.191193126
  453 SOLV  HW2     1371    2.422780747    0.100431781    2.299829808
  454 SOLV  OW      1372    2.321786505    3.266152656    2.790623237
  454 SOLV  HW1     1373    2.368269366    3.314156085    2.865032767
  454 SOLV  HW2     1374    2.225190006    3.254461834    2.813735037
  455 SOLV  OW      1375    1.048683581    2.333934933    1.739330125
  455 SOLV  HW1     1376    0.984145885    2.369966076    1.671963999
  455 SOLV  HW2     1377    0.999672806    2.276830951    1.805198105
  456 SOLV  OW      1378    1.479202017    0.129490080    0.152949455
  456 SOLV  HW1     1379    1.397510460    0.184311068    0.135027712
  456 SOLV  HW2     1380    1.472902917    0.043043316    0.103076832
  457 SOLV  OW      1381    2.948173080    0.745527144    0.038677228
  457 SOLV  HW1     1382    3.013651622    0.773524807   -0.031527695
  457 SOLV  HW2     1383    2.870474527    0.808478938    0.038757466
  458 SOLV  OW      1384    0.463872871    1.105422749    0.484682265
  458 SOLV  HW1     1385    0.435565039    1.009605512    0.480309291
  458 SOLV  HW2     1386    0.494808201    1.135179278    0.394355578
  459 SOLV  OW      1387    3.104632973    3.138488234    0.737746808
  459 SOLV  HW1     1388    3.118123107    3.204815547    0.811371306
  459 SOLV  HW2     1389    3.013382430    3.150314006    0.698563786
  460 SOLV  OW      1390    1.745856663    2.128257641    1.519429041
  460 SOLV  HW1     1391    1.744960807    2.028834283    1.508665278
  460 SOLV  HW2     1392    1.828783725    2.165530199    1.477770149
  461 SOLV  OW      1393    3.049164385    2.812604572    0.752809534
  461 SOLV  HW1     1394    3.029676904    2.907471904    0.777753217
  461 SOLV  HW2     1395    3.012644705    2.793968946    0.661591491
  462 SOLV  OW      1396    2.257769525    0.736927137    0.776520757
  462 SOLV  HW1     1397    2.348101245    0.774024741    0.754980367
  462 SOLV  HW2     1398    2.191609041    0.811678788    0.782435235
  463 SOLV  OW      1399    3.304376695    1.633954115    3.265043187
  463 SOLV  HW1     1400    3.243317890    1.561829252    3.297772504
  463 SOLV  HW2     1401    3.381824294    1.643002236    3.327663752
  464 SOLV  OW      1402    1.409930459    1.257791837    2.942631690
  464 SOLV  HW1     1403    1.447014620    1.212852616    3.023912957
  464 SOLV  HW2     1404    1.394608230    1.189715759    2.870991998
  465 SOLV  OW      1405    1.578936758    1.311505261    1.580029728
  465 SOLV  HW1     1406    1.580207844    1.369545482    1.661462360
  465 SOLV  HW2     1407    1.535168241    1.224297924    1.601954842
  466 SOLV  OW      1408    1.417592677    3.183227924    1.769871215
  466 SOLV  HW1     1409    1.445544676    3.140489271    1.683882930
  466 SOLV  HW2     1410    1.493557985    3.180135731    1.834844662
  467 SOLV  OW      1411    0.177090472    0.022949892    1.253146646
  467 SOLV  HW1     1412    0.185643406    0.119001055    1.279651878
  467 SOLV  HW2     1413    0.255608173   -0.003240728    1.197017493
  468 SOLV  OW      1414    0.581472577    0.899226540    0.650783930
  468 SOLV  HW1     1415    0.572321932    0.810373719    0.695765038
  468 SOLV  HW2     1416    0.530321244    0.968045476    0.702255275
  469 SOLV  OW      1417    3.220877063    1.025744329    3.190921459
  469 SOLV  HW1     1418    3.287960937    0.971006557    3.240975429
  469 SOLV  HW2     1419    3.221023007    1.119242550    3.226416319
  470 SOLV  OW      1420    3.294128241    3.285593192    0.545223787
  470 SOLV  HW1     1421    3.273076280    3.193114553    0.576943451
  470 SOLV  HW2     1422    3.259860136    3.297452769    0.452021740
  471 SOLV  OW      1423    0.411630642    0.380489347    1.388189821
  471 SOLV  HW1     1424    0.412698487    0.457810195    1.451596341
  471 SOLV  HW2     1425    0.354706206    0.307370909    1.425783741
  472 SOLV  OW      1426    2.980413581    2.107187695    1.682950963
  472 SOLV  HW1     1427    2.934784689    2.039825196    1.741091635
  472 SOLV  HW2     1428    2.911789394    2.159462991    1.632374145
  473 SOLV  OW      1429    2.059098417    1.281828837    2.736617051
  473 SOLV  HW1     1430    2.104885205    1.194851089    2.755067135
  473 SOLV  HW2     1431    2.031065574    1.285020236    2.640669797
  474 SOLV  OW      1432    2.681593031    0.458598723    2.590198045
  474 SOLV  HW1     1433    2.744968150    0.532728351    2.568062598
  474 SOLV  HW2     1434    2.732440607    0.381842761    2.629243995
  475 SOLV  OW      1435    1.208706675    3.287638928    1.988744234
  475 SOLV  HW1     1436    1.306008250    3.296359534    1.967347502
  475 SOLV  HW2     1437    1.197989748    3.258092675    2.083684145
  476 SOLV  OW      1438    2.784161526    0.294245766    1.501142423
  476 SOLV  HW1     1439    2.877168216    0.328209583    1.487068244
  476 SOLV  HW2     1440    2.760250210    0.231074445    1.427389865
  477 SOLV  OW      1441    1.535431496    1.574894152    0.574638564
  477 SOLV  HW1     1442    1.437796108    1.556532001    0.586110700
  477 SOLV  HW2     1443    1.575883575    1.596742242    0.663451193
  478 SOLV  OW      1444    1.213263650    2.178534611    1.594062590
  478 SOLV  HW1     1445    1.185552850    2.122053682    1.516319990
  478 SOLV  HW2     1446    1.132740563    2.223006538    1.633306943
  479 SOLV  OW      1447    2.092301377    3.348113061    2.933423919
  479 SOLV  HW1     1448    2.114354183    3.374940732    2.839638772
  479 SOLV  HW2     1449    1.999442261    3.377876831    2.955626674
  480 SOLV  OW      1450    1.345726647    3.215555538    1.342272147
  480 SOLV  HW1     1451    1.426568410    3.164142274    1.313588795
  480 SOLV  HW2     1452    1.264577364    3.177522694    1.297890742
  481 SOLV  OW      1453    2.549531508    2.754675968    0.286036573
  481 SOLV  HW1     1454    2.476997985    2.710827046    0.339119548
  481 SOLV  HW2     1455    2.511597480    2.832150300    0.235436826
  482 SOLV  OW      1456    0.429655171    0.374958231    0.419454478
  482 SOLV  HW1     1457    0.372332078    0.426604383    0.483083212
  482 SOLV  HW2     1458    0.524761118    0.378104442    0.450224314
  483 SOLV  OW      1459    0.808193898    2.837886025    1.127043984
  483 SOLV  HW1     1460    0.776041827    2.932111731    1.117587201
  483 SOLV  HW2     1461    0.739805908    2.784146702    1.176407879
  484 SOLV  OW      1462    3.178703795    2.395862950    2.081957768
  484 SOLV  HW1     1463    3.100322084    2.429121812    2.134413985
  484 SOLV  HW2     1464    3.254590316    2.376459203    2.144136434
  485 SOLV  OW      1465    2.652459596    1.991204221    1.374089479
  485 SOLV  HW1     1466    2.736069864    1.970218477    1.323388532
  485 SOLV  HW2     1467    2.673420343    2.055526380    1.447743521
  486 SOLV  OW      1468    1.262677166    1.531220487    0.562594914
  486 SOLV  HW1     1469    1.206547077    1.598094492    0.611369388
  486 SOLV  HW2     1470    1.269985018    1.447732973    0.617166369
  487 SOLV  OW      1471    0.362218284    0.230328291    0.693787272
  487 SOLV  HW1     1472    0.412243393    0.248441898    0.609114813
  487 SOLV  HW2     1473    0.268496563    0.203146878    0.671937558
  488 SOLV  OW      1474    3.076626134    0.625273132    0.588408820
  488 SOLV  HW1     1475    3.024541067    0.706228905    0.561293467
  488 SOLV  HW2     1476    3.174457359    0.644235567    0.579961493
  489 SOLV  OW      1477    1.981393095    2.944828848    1.868318479
  489 SOLV  HW1     1478    2.031858774    2.868641429    1.827693855
  489 SOLV  HW2     1479    2.035860835    3.028404904    1.861252454
  490 SOLV  OW      1480    3.034225791    2.042772365    2.489215383
  490 SOLV  HW1     1481    3.108371760    2.033467499    2.555677462
  490 SOLV  HW2     1482    3.016548846    2.139754422    2.472381568
  491 SOLV  OW      1483    1.614626750    0.452928162    0.984014728
  491 SOLV  HW1     1484    1.601744792    0.502986670    1.069628948
  491 SOLV  HW2     1485    1.584087715    0.509513850    0.907418630
  492 SOLV  OW      1486    1.586517032    0.221259211    2.367876901
  492 SOLV  HW1     1487    1.491010564    0.196689120    2.351239337
  492 SOLV  HW2     1488    1.619353737    0.173869066    2.449595013
  493 SOLV  OW      1489    3.021198176    1.135493917    1.775532409
  493 SOLV  HW1     1490    3.090591284    1.175459022    1.835439266
  493 SOLV  HW2     1491    3.049678499    1.145577045    1.680198243
  494 SOLV  OW      1492    2.366932806    0.054756678    0.285728132
  494 SOLV  HW1     1493    2.439223234    0.005762553    0.236992859
  494 SOLV  HW2     1494    2.400989263    0.144220686    0.314672152
  495 SOLV  OW      1495    3.343114248    0.578983408    2.628045800
  495 SOLV  HW1     1496    3.256088712    0.537292236    2.601777825
  495 SOLV  HW2     1497    3.328236635    0.641855754    2.704382463
  496 SOLV  OW      1498    0.977097740    3.026641162    0.993261371
  496 SOLV  HW1     1499    0.920113883    2.946535455    1.011635427
  496 SOLV  HW2     1500    0.923548580    3.109763344    1.008255656
  497 SOLV  OW      1501    1.784268506    0.243316140    0.591723416
  497 SOLV  HW1     1502    1.794039073    0.187989993    0.508987809
  497 SOLV  HW2     1503    1.690568799    0.235902482    0.625884599
  498 SOLV  OW      1504    2.278101825    2.547584270    2.596409606
  498 SOLV  HW1     1505    2.372359313    2.515472926    2.605687298
  498 SOLV  HW2     1506    2.253356068    2.550717995    2.499562010
  499 SOLV  OW      1507    0.656078679    2.184126968    1.924642546
  499 SOLV  HW1     1508    0.594356828    2.254068119    1.888583581
  499 SOLV  HW2     1509    0.610379748    2.095190983    1.922757919
  500 SOLV  OW      1510    1.342849556    0.925743130    1.514328882
  500 SOLV  HW1     1511    1.328685120    1.005082011    1.455111498
  500 SOLV  HW2     1512    1.254344668    0.885697125    1.538101318
  501 SOLV  OW      1513    1.452417729    2.597537897    1.539348562
  501 SOLV  HW1     1514    1.511141887    2.667140388    1.498012074
  501 SOLV  HW2     1515    1.499359314    2.509241561    1.537958229
  502 SOLV  OW      1516    3.174927316    1.191855461    1.545664272
  502 SOLV  HW1     1517    3.119395125    1.263596818    1.503582805
  502 SOLV  HW2     1518    3.268883556    1.198418187    1.512039685
  503 SOLV  OW      1519    2.892781939    0.398948472    0.264254156
  503 SOLV  HW1     1520    2.867618710    0.366347681    0.355388408
  503 SOLV  HW2     1521    2.941990685    0.485639218    0.272292666
  504 SOLV  OW      1522    0.129286003    1.811021148    2.057857193
  504 SOLV  HW1     1523    0.147965663    1.761443424    2.142678052
  504 SOLV  HW2     1524    0.103937224    1.746048020    1.986181912
  505 SOLV  OW      1525    2.730674247    3.167738198    1.090309914
  505 SOLV  HW1     1526    2.768476166    3.199530362    1.003351525
  505 SOLV  HW2     1527    2.788313493    3.094700071    1.126978603
  506 SOLV  OW      1528    1.016855825    2.378397226    2.352906132
  506 SOLV  HW1     1529    1.091816489    2.437628571    2.382478060
  506 SOLV  HW2     1530    1.045248860    2.326470856    2.272287397
  507 SOLV  OW      1531    0.631761934    1.637077069    1.410914708
  507 SOLV  HW1     1532    0.579296248    1.656697625    1.328064319
  507 SOLV  HW2     1533    0.599711841    1.551291355    1.451106124
  508 SOLV  OW      1534    2.845152699    1.031483973    1.491862135
  508 SOLV  HW1     1535    2.816977289    0.943120278    1.454448438
  508 SOLV  HW2     1536    2.939933468    1.049976388    1.465855182
  509 SOLV  OW      1537    2.392467870    2.049410827    0.311051866
  509 SOLV  HW1     1538    2.319843109    2.112377341    0.283438346
  509 SOLV  HW2     1539    2.434383095    2.082008918    0.395798990
  510 SOLV  OW      1540    0.542471505    1.637036243    0.095975377
  510 SOLV  HW1     1541    0.544536316    1.607215713    0.000538914
  510 SOLV  HW2     1542    0.621572520    1.599519515    0.144319148
  511 SOLV  OW      1543    0.228558416    1.988949548    1.341899743
  511 SOLV  HW1     1544    0.259660472    1.942121287    1.424613158
  511 SOLV  HW2     1545    0.200356937    2.082087980    1.364955974
  512 SOLV  OW      1546    2.338580740    0.389717215    1.121102357
  512 SOLV  HW1     1547    2.396092013    0.314224165    1.152618922
  512 SOLV  HW2     1548    2.258645813    0.353063643    1.073490139
  513 SOLV  OW      1549    3.345716464    0.684673119    2.070950155
  513 SOLV  HW1     1550    3.375945486    0.729600650    2.155029196
  513 SOLV  HW2     1551    3.303925662    0.596631499    2.093393867
  514 SOLV  OW      1552    3.274812203    3.319903022    2.400230060
  514 SOLV  HW1     1553    3.190690721    3.299939974    2.450480371
  514 SOLV  HW2     1554    3.346721886    3.345923049    2.464665732
  515 SOLV  OW      1555    0.100249823    1.399640966    3.042322315
  515 SOLV  HW1     1556    0.008511067    1.431925632    3.019005031
  515 SOLV  HW2     1557    0.105276903    1.381707447    3.140582458
  516 SOLV  OW      1558    2.271561296    3.114556138    0.350412209
  516 SOLV  HW1     1559    2.296895137    3.077063901    0.261225491
  516 SOLV  HW2     1560    2.353682663    3.146683734    0.397588314
  517 SOLV  OW      1561    1.691257547    1.199116323    3.318217452
  517 SOLV  HW1     1562    1.766967666    1.146769710    3.279108886
  517 SOLV  HW2     1563    1.649320373    1.255356466    3.246943768
  518 SOLV  OW      1564    2.883339823    1.869571423    1.867258304
  518 SOLV  HW1     1565    2.923386119    1.949343536    1.912344275
  518 SOLV  HW2     1566    2.956341843    1.808429955    1.836722650
  519 SOLV  OW      1567    0.183040423    2.968666145    0.914110948
  519 SOLV  HW1     1568    0.123258079    2.907089664    0.965453932
  519 SOLV  HW2     1569    0.268642739    2.921672999    0.892534862
  520 SOLV  OW      1570    1.141716961    2.078956104    1.909692808
  520 SOLV  HW1     1571    1.058486463    2.031963189    1.939122910
  520 SOLV  HW2     1572    1.132879677    2.105343759    1.813633845
  521 SOLV  OW      1573    1.848926524    0.517363680    2.533657373
  521 SOLV  HW1     1574    1.793819263    0.530127247    2.616131158
  521 SOLV  HW2     1575    1.870903199    0.606565795    2.494140261
  522 SOLV  OW      1576    0.965992136    2.603925217    0.152963197
  522 SOLV  HW1     1577    0.929499859    2.644466336    0.236786176
  522 SOLV  HW2     1578    1.000687258    2.512222939    0.172672200
  523 SOLV  OW      1579    1.300701235    1.896329335    1.082199345
  523 SOLV  HW1     1580    1.281724258    1.978560023    1.135846609
  523 SOLV  HW2     1581    1.398897623    1.877484967    1.083735396
  524 SOLV  OW      1582    0.561397462    1.466159538    3.215416578
  524 SOLV  HW1     1583    0.541309727    1.368421334    3.208700266
  524 SOLV  HW2     1584    0.656962596    1.482303123    3.190758255
  525 SOLV  OW      1585    2.091594175    0.007266527    0.309460695
  525 SOLV  HW1     1586    2.111385407   -0.058151096    0.382459612
  525 SOLV  HW2     1587    2.175400221    0.055895586    0.284686868
  526 SOLV  OW      1588    2.361781761    2.289964856    1.060876197
  526 SOLV  HW1     1589    2.296514073    2.365116074    1.070589249
  526 SOLV  HW2     1590    2.448526303    2.315446185    1.103630861
  527 SOLV  OW      1591    3.116336731    1.055549939    2.248718329
  527 SOLV  HW1     1592    3.115872059    1.037423533    2.150366659
  527 SOLV  HW2     1593    3.180666873    0.993587083    2.293707378
  528 SOLV  OW      1594    0.525924842    2.162331509    0.982285362
  528 SOLV  HW1     1595    0.516359876    2.142834624    1.079906452
  528 SOLV  HW2     1596    0.441633825    2.203995008    0.948217469
  529 SOLV  OW      1597    2.065233311    0.915268110    1.998009816
  529 SOLV  HW1     1598    1.968736771    0.889587957    2.003548344
  529 SOLV  HW2     1599    2.121154420    0.844014691    2.040406198
  530 SOLV  OW      1600    1.441244976    3.176308133    2.836793909
  530 SOLV  HW1     1601    1.483594443    3.203930307    2.923069851
  530 SOLV  HW2     1602    1.484816412    3.092637980    2.803585229
  531 SOLV  OW      1603    1.043022856    0.703225171    0.388516856
  531 SOLV  HW1     1604    1.060540957    0.657373811    0.301383919
  531 SOLV  HW2     1605    0.998971106    0.791381527    0.371509869
  532 SOLV  OW      1606    3.241706596    0.409170797    0.366632216
  532 SOLV  HW1     1607    3.152371075    0.390769032    0.325616678
  532 SOLV  HW2     1608    3.293818899    0.470212617    0.306967445
  533 SOLV  OW      1609    1.808349264    0.342594603    2.223540410
  533 SOLV  HW1     1610    1.824879475    0.277479578    2.297613251
  533 SOLV  HW2     1611    1.895830218    0.375855122    2.188286822
  534 SOLV  OW      1612    0.693089477    0.028254167    0.443496450
  534 SOLV  HW1     1613    0.679178445    0.126112197    0.428257127
  534 SOLV  HW2     1614    0.779411081   -0.000032795    0.401659692
  535 SOLV  OW      1615    2.764873815    3.322654917    1.571234300
  535 SOLV  HW1     1616    2.713198854    3.393186761    1.619780206
  535 SOLV  HW2     1617    2.847131370    3.299827122    1.623333063
  536 SOLV  OW      1618    2.163795367    2.003019287    3.244598195
  536 SOLV  HW1     1619    2.137496823    1.906563457    3.246766419
  536 SOLV  HW2     1620    2.255517359    2.013405745    3.283058536
  537 SOLV  OW      1621    0.538503472    2.439369597    2.668317572
  537 SOLV  HW1     1622    0.521901748    2.345157026    2.697469676
  537 SOLV  HW2     1623    0.467620927    2.467160698    2.603473609
  538 SOLV  OW      1624    3.038175753    0.044343018    1.573578829
  538 SOLV  HW1     1625    3.016362233    0.134956324    1.609846676
  538 SOLV  HW2     1626    3.117609507    0.007393525    1.621816881
  539 SOLV  OW      1627    1.952603145    2.402349477    0.867521186
  539 SOLV  HW1     1628    1.883179675    2.402153528    0.795536168
  539 SOLV  HW2     1629    2.033506113    2.352778081    0.835916745
  540 SOLV  OW      1630    2.615529495    1.322226697    2.338444842
  540 SOLV  HW1     1631    2.535854187    1.285282909    2.290604779
  540 SOLV  HW2     1632    2.695359465    1.265137526    2.319219353
  541 SOLV  OW      1633    0.350886192    1.070717620    2.411864485
  541 SOLV  HW1     1634    0.418930823    1.112798354    2.471870265
  541 SOLV  HW2     1635    0.369771924    1.096235707    2.317029556
  542 SOLV  OW      1636    0.436454553    0.985664712    1.911737301
  542 SOLV  HW1     1637    0.476946690    1.068705174    1.950033880
  542 SOLV  HW2     1638    0.505598289    0.913498434    1.908123053
  543 SOLV  OW      1639    0.082069205    0.894627315    3.040378398
  543 SOLV  HW1     1640    0.050669498    0.985255190    3.068707381
  543 SOLV  HW2     1641    0.180964993    0.887971746    3.053688084
  544 SOLV  OW      1642    1.849615854    0.233437947    1.816881700
  544 SOLV  HW1     1643    1.944667807    0.202396842    1.816879646
  544 SOLV  HW2     1644    1.815450101    0.236244599    1.910814077
  545 SOLV  OW      1645    2.181157325    2.366968197    0.540444190
  545 SOLV  HW1     1646    2.109311523    2.387999226    0.606756436
  545 SOLV  HW2     1647    2.139649479    2.345624016    0.451996901
  546 SOLV  OW      1648    2.767421152    0.127950132    2.891909843
  546 SOLV  HW1     1649    2.674907920    0.099036586    2.916542902
  546 SOLV  HW2     1650    2.808242817    0.177755881    2.968423935
  547 SOLV  OW      1651    2.553784754    0.285681722    0.401442782
  547 SOLV  HW1     1652    2.549930442    0.373877471    0.448437247
  547 SOLV  HW2     1653    2.507077416    0.292832780    0.313300501
  548 SOLV  OW      1654    2.094753249    1.864205334    1.256779042
  548 SOLV  HW1     1655    2.078671499    1.906955989    1.345749385
  548 SOLV  HW2     1656    2.184519855    1.891728936    1.222336151
  549 SOLV  OW      1657    1.740898381    3.072285606    1.700098191
  549 SOLV  HW1     1658    1.791728379    3.107191542    1.778835130
  549 SOLV  HW2     1659    1.773699484    2.980614687    1.677248603
  550 SOLV  OW      1660    0.057457923    1.429317549    0.633271217
  550 SOLV  HW1     1661    0.029640820    1.392270365    0.721903011
  550 SOLV  HW2     1662   -0.008792423    1.498133461    0.603655582
  551 SOLV  OW      1663    3.027903352    1.625975220    0.808685414
  551 SOLV  HW1     1664    2.944107773    1.679672952    0.798859218
  551 SOLV  HW2     1665    3.072597056    1.617380649    0.719633358
  552 SOLV  OW      1666    1.949752837    2.140437321    1.839092591
  552 SOLV  HW1     1667    1.946464669    2.057135007    1.894332235
  552 SOLV  HW2     1668    1.994674552    2.120851433    1.751915284
  553 SOLV  OW      1669    0.286965805    2.604746253    1.112257804
  553 SOLV  HW1     1670    0.291836885    2.508921996    1.140465767
  553 SOLV  HW2     1671    0.330848644    2.615480137    1.023034897
  554 SOLV  OW      1672    0.300610341    0.124829768    3.213235096
  554 SOLV  HW1     1673    0.284338745    0.086657197    3.304227052
  554 SOLV  HW2     1674    0.345622013    0.213708049    3.221953085
  555 SOLV  OW      1675    0.107784629    2.947049953    1.411556294
  555 SOLV  HW1     1676    0.125043355    3.041375924    1.439951799
  555 SOLV  HW2     1677    0.083289063    2.945394767    1.314609227
  556 SOLV  OW      1678    2.177580154    3.087822636    1.710447270
  556 SOLV  HW1     1679    2.202918913    3.178102854    1.675675106
  556 SOLV  HW2     1680    2.130661988    3.036424576    1.638624244
  557 SOLV  OW      1681    0.524359426    1.733956199    3.085879058
  557 SOLV  HW1     1682    0.466846171    1.781324041    3.152589791
  557 SOLV  HW2     1683    0.467008683    1.677183363    3.026807214
  558 SOLV  OW      1684    0.020636555    2.385420580    0.721918178
  558 SOLV  HW1     1685   -0.055875450    2.362679735    0.782157771
  558 SOLV  HW2     1686    0.080039063    2.451922259    0.767182612
  559 SOLV  OW      1687    2.536881724    2.639098996    1.490301502
  559 SOLV  HW1     1688    2.441490453    2.648660975    1.461825432
  559 SOLV  HW2     1689    2.554498583    2.699027864    1.568403586
  560 SOLV  OW      1690    2.320536527    0.792735931    1.881186942
  560 SOLV  HW1     1691    2.316517706    0.738720980    1.965259505
  560 SOLV  HW2     1692    2.231506288    0.790232538    1.835698006
  561 SOLV  OW      1693    3.051327673    0.807670980    3.082110323
  561 SOLV  HW1     1694    2.985171826    0.882556373    3.077933218
  561 SOLV  HW2     1695    3.136354758    0.840591129    3.123201346
  562 SOLV  OW      1696    1.433939514    2.317521972    1.707211762
  562 SOLV  HW1     1697    1.345873524    2.281559840    1.676348047
  562 SOLV  HW2     1698    1.502633917    2.244923922    1.703744260
  563 SOLV  OW      1699    2.992586179    2.989667299    2.845832558
  563 SOLV  HW1     1700    2.898282953    2.990569316    2.879091086
  563 SOLV  HW2     1701    2.993121013    3.003712906    2.746825311
  564 SOLV  OW      1702    3.244688120    2.525667030    2.888770439
  564 SOLV  HW1     1703    3.195614299    2.439348867    2.900643720
  564 SOLV  HW2     1704    3.275856084    2.533508077    2.794075792
  565 SOLV  OW      1705    3.384260169    2.077402898    1.153156309
  565 SOLV  HW1     1706    3.367020567    2.010817914    1.080553805
  565 SOLV  HW2     1707    3.343853748    2.044726674    1.238604614
  566 SOLV  OW      1708    2.366269478    2.473595043    0.795932124
  566 SOLV  HW1     1709    2.362828822    2.570270425    0.770562510
  566 SOLV  HW2     1710    2.369234849    2.465381481    0.895557854
  567 SOLV  OW      1711    2.593273626    0.039206101    2.226967739
  567 SOLV  HW1     1712    2.620588922    0.118958918    2.173164207
  567 SOLV  HW2     1713    2.672409299   -0.020362357    2.240771859
  568 SOLV  OW      1714    3.052056320    0.350779699    1.441270463
  568 SOLV  HW1     1715    3.068860675    0.448037880    1.457347154
  568 SOLV  HW2     1716    3.111174648    0.318538637    1.367327674
  569 SOLV  OW      1717    1.563974229    0.422132035    1.793633639
  569 SOLV  HW1     1718    1.644494603    0.468262414    1.756351811
  569 SOLV  HW2     1719    1.557861737    0.329840050    1.755603880
  570 SOLV  OW      1720    0.205191409    2.708027275    0.660302077
  570 SOLV  HW1     1721    0.191272102    2.806695256    0.651796823
  570 SOLV  HW2     1722    0.151057359    2.673220572    0.736848848
  571 SOLV  OW      1723    3.033635047    1.538442772    3.285646310
  571 SOLV  HW1     1724    2.981188163    1.619545591    3.259703019
  571 SOLV  HW2     1725    3.018713426    1.518706665    3.382544092
  572 SOLV  OW      1726    1.162351796    2.835680123    1.433675204
  572 SOLV  HW1     1727    1.142692072    2.764042362    1.500631742
  572 SOLV  HW2     1728    1.123570463    2.922301838    1.465207653
  573 SOLV  OW      1729    0.274289490    2.770179789    2.508178046
  573 SOLV  HW1     1730    0.262848698    2.794647468    2.604470325
  573 SOLV  HW2     1731    0.368414087    2.788864745    2.480015222
  574 SOLV  OW      1732    0.655846794    1.916044136    2.645804985
  574 SOLV  HW1     1733    0.709134127    2.000476350    2.640174526
  574 SOLV  HW2     1734    0.714445055    1.841774449    2.678212662
  575 SOLV  OW      1735    2.514294731    1.484157428    2.546288831
  575 SOLV  HW1     1736    2.439977237    1.531786935    2.499280452
  575 SOLV  HW2     1737    2.559827920    1.422167205    2.482372105
  576 SOLV  OW      1738    0.352472585    1.234701308    3.002964577
  576 SOLV  HW1     1739    0.288084173    1.306587927    2.976737905
  576 SOLV  HW2     1740    0.332752638    1.204748059    3.096320233
  577 SOLV  OW      1741    1.165833042    2.339994564    2.112573565
  577 SOLV  HW1     1742    1.119331828    2.335759062    2.024133840
  577 SOLV  HW2     1743    1.263371027    2.321951305    2.099821481
  578 SOLV  OW      1744    2.175717741    0.377167825    3.355180339
  578 SOLV  HW1     1745    2.168688244    0.433820548    3.437295502
  578 SOLV  HW2     1746    2.084060436    0.351627995    3.324383669
  579 SOLV  OW      1747    0.052094143    1.198963062    0.104395133
  579 SOLV  HW1     1748    0.060951948    1.227056748    0.199965952
  579 SOLV  HW2     1749   -0.013316037    1.258735583    0.058024832
  580 SOLV  OW      1750    2.868821326    3.114809471    3.133291799
  580 SOLV  HW1     1751    2.960835869    3.102240632    3.096183732
  580 SOLV  HW2     1752    2.801574909    3.103613532    3.060119545
  581 SOLV  OW      1753    0.969720782    0.014808896    0.381914614
  581 SOLV  HW1     1754    1.065502447   -0.013957755    0.382036751
  581 SOLV  HW2     1755    0.926008483   -0.014558509    0.466934553
  582 SOLV  OW      1756    2.273850722    2.884163665    1.973446835
  582 SOLV  HW1     1757    2.343761460    2.868274589    1.903718784
  582 SOLV  HW2     1758    2.314499833    2.932568933    2.050948395
  583 SOLV  OW      1759    0.151492760    0.521463344    1.872487083
  583 SOLV  HW1     1760    0.063594543    0.525520176    1.824956110
  583 SOLV  HW2     1761    0.138156720    0.483372157    1.963990603
  584 SOLV  OW      1762    0.719989298    0.906854295    1.219730525
  584 SOLV  HW1     1763    0.642557855    0.871376496    1.272143663
  584 SOLV  HW2     1764    0.712062721    0.877374426    1.124496576
  585 SOLV  OW      1765    2.045806252    2.601551282    1.120825436
  585 SOLV  HW1     1766    1.975829623    2.666182415    1.090367710
  585 SOLV  HW2     1767    2.102385774    2.574542556    1.042909935
  586 SOLV  OW      1768    0.365571022    0.925488071    3.094814190
  586 SOLV  HW1     1769    0.359465718    0.848487513    3.031288933
  586 SOLV  HW2     1770    0.451435951    0.919897304    3.145782086
  587 SOLV  OW      1771    0.435791939    1.667224388    2.029651988
  587 SOLV  HW1     1772    0.385003847    1.651810062    2.114413636
  587 SOLV  HW2     1773    0.519144204    1.718738861    2.049656673
  588 SOLV  OW      1774    1.083068460    1.625247937    1.339023119
  588 SOLV  HW1     1775    1.074125511    1.623604196    1.239427566
  588 SOLV  HW2     1776    1.094871036    1.719651548    1.369854148
  589 SOLV  OW      1777    3.142561021    2.405616921    3.156387252
  589 SOLV  HW1     1778    3.092164853    2.322103519    3.134311876
  589 SOLV  HW2     1779    3.126267535    2.474116635    3.085367178
  590 SOLV  OW      1780    2.500647342    3.006941448    0.960270997
  590 SOLV  HW1     1781    2.548040298    2.921976181    0.937113232
  590 SOLV  HW2     1782    2.566566360    3.082085514    0.963349662
  591 SOLV  OW      1783    2.282835039    2.469941919    1.515913013
  591 SOLV  HW1     1784    2.216015790    2.402742745    1.547865045
  591 SOLV  HW2     1785    2.273602518    2.554051103    1.569221857
  592 SOLV  OW      1786    1.417907403    0.519533636    1.406235699
  592 SOLV  HW1     1787    1.500741597    0.532608245    1.460725216
  592 SOLV  HW2     1788    1.370700702    0.436801267    1.436705391
  593 SOLV  OW      1789    0.021272718    1.196017772    1.237461972
  593 SOLV  HW1     1790    0.038552543    1.278782373    1.184050295
  593 SOLV  HW2     1791   -0.049045917    1.141205822    1.192159927
  594 SOLV  OW      1792    1.159381203    0.254217555    2.101964238
  594 SOLV  HW1     1793    1.142905035    0.269844988    2.004576556
  594 SOLV  HW2     1794    1.170032866    0.342105151    2.148464912
  595 SOLV  OW      1795    2.385746266    2.692310733    3.088151342
  595 SOLV  HW1     1796    2.415832853    2.606578958    3.046359488
  595 SOLV  HW2     1797    2.352126697    2.754048327    3.017018825
  596 SOLV  OW      1798    2.875185249    1.354656111    2.462621250
  596 SOLV  HW1     1799    2.777909029    1.331874341    2.458132160
  596 SOLV  HW2     1800    2.908803458    1.375445830    2.370755174
  597 SOLV  OW      1801    0.710986117    0.215035374    2.154898201
  597 SOLV  HW1     1802    0.729243078    0.117388336    2.166445298
  597 SOLV  HW2     1803    0.742264207    0.244317403    2.064533446
  598 SOLV  OW      1804    0.077691300    2.796364585    1.092818897
  598 SOLV  HW1     1805    0.155064436    2.733108007    1.096478097
  598 SOLV  HW2     1806    0.000396869    2.757390883    1.142898452
  599 SOLV  OW      1807    2.032708233    2.279838073    3.127621660
  599 SOLV  HW1     1808    2.043267893    2.339303306    3.047909594
  599 SOLV  HW2     1809    2.120342841    2.236510888    3.148705105
  600 SOLV  OW      1810    0.116893654    2.767397720    1.935590012
  600 SOLV  HW1     1811    0.174080449    2.838190450    1.977060168
  600 SOLV  HW2     1812    0.175097904    2.699848768    1.890301263
  601 SOLV  OW      1813    3.191555068    2.552565020    0.575418219
  601 SOLV  HW1     1814    3.250612515    2.627956172    0.546606335
  601 SOLV  HW2     1815    3.243923874    2.489057693    0.632216139
  602 SOLV  OW      1816    2.498495699    1.294222987    0.830135626
  602 SOLV  HW1     1817    2.419462318    1.335856335    0.875102205
  602 SOLV  HW2     1818    2.556232400    1.365951550    0.791109429
  603 SOLV  OW      1819    0.852893217    1.126614164    0.910264597
  603 SOLV  HW1     1820    0.847075851    1.211895865    0.962178073
  603 SOLV  HW2     1821    0.947605149    1.111141478    0.882121982
  604 SOLV  OW      1822    0.451424305    1.141116718    2.754697425
  604 SOLV  HW1     1823    0.434991300    1.228367387    2.708668309
  604 SOLV  HW2     1824    0.417961577    1.146269765    2.848798721
  605 SOLV  OW      1825    2.669005359    1.163700805    0.646673783
  605 SOLV  HW1     1826    2.705992142    1.231506948    0.710203041
  605 SOLV  HW2     1827    2.641467060    1.082042356    0.697419715
  606 SOLV  OW      1828    2.024313236    0.341493779    1.217644599
  606 SOLV  HW1     1829    2.026829592    0.423873546    1.274277483
  606 SOLV  HW2     1830    1.946317013    0.346340084    1.155249866
  607 SOLV  OW      1831    2.927965919    2.893881254    1.399645071
  607 SOLV  HW1     1832    2.878744242    2.970200247    1.357763249
  607 SOLV  HW2     1833    3.022910932    2.894220519    1.368232725
  608 SOLV  OW      1834    0.304147911    1.810161747    2.479087767
  608 SOLV  HW1     1835    0.346654821    1.756589493    2.552058458
  608 SOLV  HW2     1836    0.327998185    1.906627615    2.490357116
  609 SOLV  OW      1837    1.019999725    3.159641693    2.467144859
  609 SOLV  HW1     1838    0.956637236    3.083359443    2.454180534
  609 SOLV  HW2     1839    1.040025614    3.170123316    2.564566097
  610 SOLV  OW      1840    1.742674524    0.351757651    1.260604844
  610 SOLV  HW1     1841    1.771650563    0.372693849    1.354005554
  610 SOLV  HW2     1842    1.665937311    0.287673874    1.263105191
  611 SOLV  OW      1843    1.951937029    1.329018894    0.929942287
  611 SOLV  HW1     1844    2.014026219    1.338929994    0.852171948
  611 SOLV  HW2     1845    1.918429005    1.234880998    0.934034899
  612 SOLV  OW      1846    1.391720321    2.990812277    0.404268611
  612 SOLV  HW1     1847    1.394454856    2.934007182    0.322003952
  612 SOLV  HW2     1848    1.484947444    3.015178334    0.431040181
  613 SOLV  OW      1849    0.734500637    2.501993801    1.567050484
  613 SOLV  HW1     1850    0.797805653    2.579411488    1.566103454
  613 SOLV  HW2     1851    0.709999486    2.480152784    1.661520175
  614 SOLV  OW      1852    0.909746794    2.710952707    2.072558033
  614 SOLV  HW1     1853    0.906076057    2.642294934    2.145182299
  614 SOLV  HW2     1854    0.965755476    2.788192641    2.102535025
  615 SOLV  OW      1855    2.293249162    2.186853881    0.740595354
  615 SOLV  HW1     1856    2.231192938    2.241277037    0.684127141
  615 SOLV  HW2     1857    2.243716093    2.151492254    0.819952128
  616 SOLV  OW      1858    2.929699153    0.232898273    0.830633197
  616 SOLV  HW1     1859    2.830541209    0.220860613    0.825709069
  616 SOLV  HW2     1860    2.951742851    0.298614426    0.902722510
  617 SOLV  OW      1861    2.417831842    2.275405250    2.302447437
  617 SOLV  HW1     1862    2.323864937    2.301912564    2.324114483
  617 SOLV  HW2     1863    2.447951678    2.323710496    2.220220813
  618 SOLV  OW      1864    3.213713670    3.075201400    2.950439221
  618 SOLV  HW1     1865    3.268755191    3.075344418    2.866939397
  618 SOLV  HW2     1866    3.118045238    3.057557272    2.927244383
  619 SOLV  OW      1867    2.395758342    3.262385370    1.705573952
  619 SOLV  HW1     1868    2.336656547    3.280325229    1.784219609
  619 SOLV  HW2     1869    2.489729714    3.288303759    1.727925819
  620 SOLV  OW      1870    2.688632329    3.018353998    1.915523450
  620 SOLV  HW1     1871    2.740173893    3.101139421    1.937703940
  620 SOLV  HW2     1872    2.622004694    3.038811228    1.843800795
  621 SOLV  OW      1873    2.958712632    2.436615551    1.100753427
  621 SOLV  HW1     1874    2.927526260    2.523984142    1.063388544
  621 SOLV  HW2     1875    3.003351699    2.452115796    1.188895546
  622 SOLV  OW      1876    2.721040259    2.412259172    2.081130227
  622 SOLV  HW1     1877    2.743728547    2.325520759    2.125440309
  622 SOLV  HW2     1878    2.674233444    2.471793317    2.146448244
  623 SOLV  OW      1879    0.032589856    3.165029173    0.769618702
  623 SOLV  HW1     1880    0.034336354    3.081712646    0.824910804
  623 SOLV  HW2     1881   -0.035685882    3.155500067    0.697165484
  624 SOLV  OW      1882    0.611733587    0.495764714    3.162333104
  624 SOLV  HW1     1883    0.524290066    0.490655327    3.114070201
  624 SOLV  HW2     1884    0.686548120    0.494104468    3.095987301
  625 SOLV  OW      1885    1.105737581    0.336621710    0.979796412
  625 SOLV  HW1     1886    1.138119975    0.430991903    0.972923769
  625 SOLV  HW2     1887    1.183423137    0.274104605    0.972173437
  626 SOLV  OW      1888    2.037548402    1.030525779    2.525686994
  626 SOLV  HW1     1889    2.133236212    1.017615191    2.551741288
  626 SOLV  HW2     1890    2.021238609    0.988011573    2.436646864
  627 SOLV  OW      1891    2.643868487    2.300033970    2.934749451
  627 SOLV  HW1     1892    2.742880508    2.290659034    2.945267328
  627 SOLV  HW2     1893    2.598764150    2.217698357    2.969221015
  628 SOLV  OW      1894    3.133670415    0.767504850    2.782816488
  628 SOLV  HW1     1895    3.135384277    0.766973321    2.882809480
  628 SOLV  HW2     1896    3.130386784    0.861939094    2.750057490
  629 SOLV  OW      1897    1.219166544    0.722266295    2.429458620
  629 SOLV  HW1     1898    1.179737208    0.650196309    2.486494091
  629 SOLV  HW2     1899    1.299749421    0.686840374    2.381991243
  630 SOLV  OW      1900    3.287330742    0.058466077    1.157310806
  630 SOLV  HW1     1901    3.379008211    0.045587565    1.195142138
  630 SOLV  HW2     1902    3.285250074    0.142309114    1.102833321
  631 SOLV  OW      1903    3.269461482    0.853729673    2.382456905
  631 SOLV  HW1     1904    3.234390459    0.760081288    2.382514602
  631 SOLV  HW2     1905    3.239803099    0.900457389    2.465756933
  632 SOLV  OW      1906    1.482369494    0.150137689    0.596059894
  632 SOLV  HW1     1907    1.385116284    0.130912617    0.609242368
  632 SOLV  HW2     1908    1.536634219    0.086662588    0.651085099
  633 SOLV  OW      1909    3.348698952    1.984409984    3.171449161
  633 SOLV  HW1     1910    3.274279609    1.922466733    3.196445882
  633 SOLV  HW2     1911    3.415607503    1.987754354    3.245692417
  634 SOLV  OW      1912    0.147385291    0.579629884    2.394065500
  634 SOLV  HW1     1913    0.055675641    0.596902181    2.430019226
  634 SOLV  HW2     1914    0.189419102    0.666247728    2.367007756
  635 SOLV  OW      1915    0.348378649    1.213826812    1.195249750
  635 SOLV  HW1     1916    0.272285242    1.157945954    1.162278196
  635 SOLV  HW2     1917    0.347539160    1.215581257    1.295240808
  636 SOLV  OW      1918    2.738450100    2.186210937    1.562894484
  636 SOLV  HW1     1919    2.651602182    2.177990533    1.611796117
  636 SOLV  HW2     1920    2.741210565    2.273605390    1.514355362
  637 SOLV  OW      1921    2.654364678    1.202238047    1.335684626
  637 SOLV  HW1     1922    2.652498031    1.142244099    1.415667386
  637 SOLV  HW2     1923    2.575929097    1.264212268    1.338693400
  638 SOLV  OW      1924    2.367693422    1.637678907    0.192643429
  638 SOLV  HW1     1925    2.302673064    1.659353226    0.119813117
  638 SOLV  HW2     1926    2.330463005    1.667564327    0.280520494
  639 SOLV  OW      1927    0.142289161    3.260901452    1.482978453
  639 SOLV  HW1     1928    0.216582485    3.280017979    1.418818453
  639 SOLV  HW2     1929    0.146973574    3.325148198    1.559475577
  640 SOLV  OW      1930    1.604859235    1.988009846    1.998392675
  640 SOLV  HW1     1931    1.623232561    1.956096952    1.905411759
  640 SOLV  HW2     1932    1.690458891    1.991343173    2.049996987
  641 SOLV  OW      1933    3.247333020    2.691610366    0.002026665
  641 SOLV  HW1     1934    3.311007358    2.753820195   -0.043531626
  641 SOLV  HW2     1935    3.253274720    2.601122585   -0.040123753
  642 SOLV  OW      1936    0.161386439    2.023965987    1.861257024
  642 SOLV  HW1     1937    0.068115186    2.059721831    1.865804325
  642 SOLV  HW2     1938    0.193322067    2.026033165    1.766516100
  643 SOLV  OW      1939    1.968612578    1.467139378    0.389311998
  643 SOLV  HW1     1940    1.906397870    1.388838015    0.389776336
  643 SOLV  HW2     1941    2.042863845    1.450303045    0.324464379
  644 SOLV  OW      1942    0.385059981    2.511476724    2.463522700
  644 SOLV  HW1     1943    0.324601002    2.487288959    2.387629988
  644 SOLV  HW2     1944    0.476952449    2.529527386    2.428452086
  645 SOLV  OW      1945    1.673322223    0.681028779    2.263340859
  645 SOLV  HW1     1946    1.709849451    0.597941530    2.305337114
  645 SOLV  HW2     1947    1.588588100    0.659364811    2.214841651
  646 SOLV  OW      1948    1.432210906    2.491145534    1.929069417
  646 SOLV  HW1     1949    1.506178868    2.454347246    1.985428586
  646 SOLV  HW2     1950    1.435319170    2.449062282    1.838399554
  647 SOLV  OW      1951    3.216229826    1.358335180    0.992732488
  647 SOLV  HW1     1952    3.190538060    1.376572876    0.897818027
  647 SOLV  HW2     1953    3.283078240    1.426363385    1.022813162
  648 SOLV  OW      1954    1.032825702    1.656097682    1.042463671
  648 SOLV  HW1     1955    1.006740704    1.726419604    0.976324112
  648 SOLV  HW2     1956    0.957173841    1.640376942    1.105943230
  649 SOLV  OW      1957    2.701074614    2.829350362    0.843927727
  649 SOLV  HW1     1958    2.642442780    2.778237186    0.781067472
  649 SOLV  HW2     1959    2.724980876    2.771336701    0.921802720
  650 SOLV  OW      1960    1.221497465    0.242550808    0.076770347
  650 SOLV  HW1     1961    1.161950469    0.283991465    0.145595249
  650 SOLV  HW2     1962    1.215100153    0.294499748   -0.008437529
  651 SOLV  OW      1963    2.382869208    1.996295123    1.269508998
  651 SOLV  HW1     1964    2.377130801    1.906014503    1.312148630
  651 SOLV  HW2     1965    2.474522026    2.033871910    1.283269628
  652 SOLV  OW      1966    1.563955397    3.057051111    1.421214727
  652 SOLV  HW1     1967    1.647015848    3.001491237    1.417212900
  652 SOLV  HW2     1968    1.484134386    2.997187645    1.428060581
  653 SOLV  OW      1969    0.854850511    0.002634512    2.936672072
  653 SOLV  HW1     1970    0.904085841    0.085278268    2.964011157
  653 SOLV  HW2     1971    0.823026444   -0.045702125    3.018233612
  654 SOLV  OW      1972    1.851751971    1.245697765    1.601829585
  654 SOLV  HW1     1973    1.871021646    1.149095432    1.584563850
  654 SOLV  HW2     1974    1.752829822    1.260382320    1.602241100
  655 SOLV  OW      1975    2.327028152    2.101981306    2.005773304
  655 SOLV  HW1     1976    2.352543166    2.033762766    1.937237999
  655 SOLV  HW2     1977    2.342473989    2.193648242    1.968889383
  656 SOLV  OW      1978    3.098379794    2.187524511    0.218346822
  656 SOLV  HW1     1979    3.032437290    2.229901686    0.280452808
  656 SOLV  HW2     1980    3.101999597    2.239571664    0.133027774
  657 SOLV  OW      1981    1.500967329    1.535845346    0.837954236
  657 SOLV  HW1     1982    1.418877101    1.479338939    0.829591771
  657 SOLV  HW2     1983    1.563431691    1.494274246    0.904073118
  658 SOLV  OW      1984    1.690889827    0.755829460    1.081096635
  658 SOLV  HW1     1985    1.621308437    0.755451748    1.152927945
  658 SOLV  HW2     1986    1.711739438    0.850204456    1.055405014
  659 SOLV  OW      1987    1.695221984    2.639629226    3.180863148
  659 SOLV  HW1     1988    1.773694559    2.684497776    3.223650211
  659 SOLV  HW2     1989    1.687524264    2.669548353    3.085745321
  660 SOLV  OW      1990    2.245940476    2.605479801    2.166338363
  660 SOLV  HW1     1991    2.207362683    2.525335677    2.212040809
  660 SOLV  HW2     1992    2.190333732    2.685860116    2.187478253
  661 SOLV  OW      1993    1.168763015    0.363183091    1.409874647
  661 SOLV  HW1     1994    1.152850347    0.291460105    1.477727630
  661 SOLV  HW2     1995    1.166584105    0.452545583    1.454718581
  662 SOLV  OW      1996    1.675676315    3.226219641    3.343732505
  662 SOLV  HW1     1997    1.739072743    3.289438772    3.388296880
  662 SOLV  HW2     1998    1.655882109    3.258596316    3.251203390
  663 SOLV  OW      1999    1.323536737    0.029180483    2.749247490
  663 SOLV  HW1     2000    1.238146233   -0.018458700    2.770200101
  663 SOLV  HW2     2001    1.399921920   -0.018873744    2.792329914
  664 SOLV  OW      2002    2.478943992    1.741901443    1.324090990
  664 SOLV  HW1     2003    2.559302506    1.783730569    1.366455176
  664 SOLV  HW2     2004    2.449100592    1.663887150    1.379090724
  665 SOLV  OW      2005    2.021474077    1.209912285    0.677360779
  665 SOLV  HW1     2006    2.115598897    1.242718144    0.669339894
  665 SOLV  HW2     2007    1.977902234    1.211395967    0.587364705
  666 SOLV  OW      2008    1.432562850    1.735023352    2.783449940
  666 SOLV  HW1     2009    1.393729092    1.762119977    2.695362875
  666 SOLV  HW2     2010    1.449031925    1.816488329    2.839071757
  667 SOLV  OW      2011    0.957770385    3.056552793    0.638974724
  667 SOLV  HW1     2012    0.870031046    3.008570710    0.640158103
  667 SOLV  HW2     2013    0.949469995    3.142409878    0.689585774
  668 SOLV  OW      2014    1.277373029    1.357050348    3.205432295
  668 SOLV  HW1     2015    1.352608847    1.422906806    3.207025625
  668 SOLV  HW2     2016    1.302905166    1.278676606    3.148813687
  669 SOLV  OW      2017    1.992351909    3.017951743    1.508277195
  669 SOLV  HW1     2018    1.940851580    3.072052627    1.574777833
  669 SOLV  HW2     2019    1.952423734    3.030075028    1.417391271
  670 SOLV  OW      2020    1.601736570    2.242840850    0.361561412
  670 SOLV  HW1     2021    1.556381625    2.226923174    0.273860341
  670 SOLV  HW2     2022    1.618498003    2.340757217    0.373107156
  671 SOLV  OW      2023    1.933205703    2.544130930    1.423337927
  671 SOLV  HW1     2024    1.954714257    2.486959539    1.502525774
  671 SOLV  HW2     2025    2.017908886    2.569677384    1.376705422
  672 SOLV  OW      2026    2.134130292    0.575627264    0.965722122
  672 SOLV  HW1     2027    2.083370441    0.612688532    1.043513580
  672 SOLV  HW2     2028    2.119332165    0.633626713    0.885605661
  673 SOLV  OW      2029    2.245618776    1.666603744    2.683871239
  673 SOLV  HW1     2030    2.173592339    1.624381542    2.738928836
  673 SOLV  HW2     2031    2.334581388    1.648378960    2.725767753
  674 SOLV  OW      2032    2.934646757    0.298671031    2.271457986
  674 SOLV  HW1     2033    3.029250165    0.289757549    2.240269588
  674 SOLV  HW2     2034    2.932730195    0.302451097    2.371377686
  675 SOLV  OW      2035    0.055036435    2.278533159    1.671203409
  675 SOLV  HW1     2036   -0.021892037    2.331045007    1.707622429
  675 SOLV  HW2     2037    0.115161829    2.339228644    1.619215247
  676 SOLV  OW      2038    2.458616759    2.907548020    1.747969190
  676 SOLV  HW1     2039    2.547911420    2.914414100    1.703460950
  676 SOLV  HW2     2040    2.392688912    2.964972620    1.699414610
  677 SOLV  OW      2041    1.340365417    1.255223502    0.475868154
  677 SOLV  HW1     2042    1.305609840    1.348541103    0.485128805
  677 SOLV  HW2     2043    1.284035375    1.193132425    0.530397439
  678 SOLV  OW      2044    0.240717899    2.174345533    2.354463673
  678 SOLV  HW1     2045    0.215356580    2.183719079    2.258178764
  678 SOLV  HW2     2046    0.330376462    2.216021670    2.369505010
  679 SOLV  OW      2047    3.179819525    1.124847833    0.377790183
  679 SOLV  HW1     2048    3.266019375    1.175275032    0.372470248
  679 SOLV  HW2     2049    3.103871577    1.189434283    0.385667634
  680 SOLV  OW      2050    0.836487579    1.037854002    1.743277040
  680 SOLV  HW1     2051    0.932129862    1.020365303    1.766691881
  680 SOLV  HW2     2052    0.778650435    0.967599217    1.784757580
  681 SOLV  OW      2053    2.774669384    2.485642275    1.560442185
  681 SOLV  HW1     2054    2.675650890    2.488290193    1.574227839
  681 SOLV  HW2     2055    2.809258485    2.578816982    1.549318505
  682 SOLV  OW      2056    3.137317961    0.170276212    0.574512147
  682 SOLV  HW1     2057    3.069974487    0.243112292    0.587206233
  682 SOLV  HW2     2058    3.189635052    0.187451991    0.491030124
  683 SOLV  OW      2059    1.668771786    0.577384806    1.562772431
  683 SOLV  HW1     2060    1.683130881    0.624340220    1.649887558
  683 SOLV  HW2     2061    1.660727728    0.644920005    1.489462882
  684 SOLV  OW      2062    0.917375041    1.774417079    2.759332228
  684 SOLV  HW1     2063    0.926414407    1.846457044    2.828096854
  684 SOLV  HW2     2064    0.967969456    1.693448889    2.789070377
  685 SOLV  OW      2065    2.064174001    0.869456431    1.347014857
  685 SOLV  HW1     2066    2.110507503    0.789810399    1.385890480
  685 SOLV  HW2     2067    2.131663325    0.929831534    1.304569653
  686 SOLV  OW      2068    2.967899492    0.675623422    0.311835753
  686 SOLV  HW1     2069    2.872771384    0.697637149    0.333460957
  686 SOLV  HW2     2070    2.991806481    0.714851222    0.223003339
  687 SOLV  OW      2071    0.266684591    1.589101348    0.045798787
  687 SOLV  HW1     2072    0.250032272    1.680107002    0.007821987
  687 SOLV  HW2     2073    0.364752475    1.576805968    0.061064219
  688 SOLV  OW      2074    2.182296044    0.173112204    3.148681693
  688 SOLV  HW1     2075    2.181137154    0.265501336    3.186950736
  688 SOLV  HW2     2076    2.269220096    0.128934011    3.170909387
  689 SOLV  OW      2077    1.107259795    0.860310477    0.908820687
  689 SOLV  HW1     2078    1.074191646    0.771616878    0.941092165
  689 SOLV  HW2     2079    1.150820338    0.849133514    0.819495379
  690 SOLV  OW      2080    1.031193549    1.875854689    1.441499643
  690 SOLV  HW1     2081    0.937925526    1.911611740    1.436582194
  690 SOLV  HW2     2082    1.092712234    1.936158657    1.390700959
  691 SOLV  OW      2083    1.329550445    0.990384291    0.368433158
  691 SOLV  HW1     2084    1.407046102    1.000723094    0.306069464
  691 SOLV  HW2     2085    1.291054643    1.080380079    0.388938698
  692 SOLV  OW      2086    2.771366008    2.625267423    2.293022575
  692 SOLV  HW1     2087    2.831022469    2.642611731    2.214652935
  692 SOLV  HW2     2088    2.817003166    2.655068304    2.376871481
  693 SOLV  OW      2089    0.036871294    2.451663473    3.201210163
  693 SOLV  HW1     2090   -0.040846399    2.404371392    3.159676595
  693 SOLV  HW2     2091    0.046572782    2.542299979    3.160070508
  694 SOLV  OW      2092    2.107233413    0.862064418    0.040851950
  694 SOLV  HW1     2093    2.050879815    0.779671214    0.034736619
  694 SOLV  HW2     2094    2.114834009    0.890200039    0.136519740
  695 SOLV  OW      2095    2.109808264    0.632924047    1.817422127
  695 SOLV  HW1     2096    2.022492550    0.606523571    1.776429155
  695 SOLV  HW2     2097    2.175773551    0.653301081    1.745070538
  696 SOLV  OW      2098    2.712903087    1.988338295    3.040564865
  696 SOLV  HW1     2099    2.638533019    1.924845755    3.019599863
  696 SOLV  HW2     2100    2.786979295    1.975841675    2.974547857
  697 SOLV  OW      2101    1.320305494    0.267522366    1.845060711
  697 SOLV  HW1     2102    1.233521421    0.295454657    1.803949648
  697 SOLV  HW2     2103    1.382215253    0.235226700    1.773465201
  698 SOLV  OW      2104    0.153804564    1.378350533    3.301857161
  698 SOLV  HW1     2105    0.186168382    1.470197408    3.279094571
  698 SOLV  HW2     2106    0.200717967    1.345900854    3.384000433
  699 SOLV  OW      2107    1.151893748    1.415315424    1.531442557
  699 SOLV  HW1     2108    1.120894899    1.468990128    1.452956790
  699 SOLV  HW2     2109    1.251205841    1.423294122    1.540120414
  700 SOLV  OW      2110    1.286739339    0.871994929    3.198989194
  700 SOLV  HW1     2111    1.361859095    0.819418429    3.159062505
  700 SOLV  HW2     2112    1.205413149    0.862816025    3.141516039
  701 SOLV  OW      2113    3.336463692    3.218755351    1.016881082
  701 SOLV  HW1     2114    3.356808560    3.239590271    0.921215035
  701 SOLV  HW2     2115    3.341687162    3.302642574    1.071080984
  702 SOLV  OW      2116    1.997624277    1.779532750    2.866151416
  702 SOLV  HW1     2117    1.944423895    1.786804395    2.781778471
  702 SOLV  HW2     2118    2.095193798    1.781349157    2.844270397
  703 SOLV  OW      2119    3.321546178    0.916240536    1.493983677
  703 SOLV  HW1     2120    3.293433896    1.000491604    1.539934272
  703 SOLV  HW2     2121    3.293168129    0.837432071    1.548627082
  704 SOLV  OW      2122    0.411544832    0.599121520    2.584149760
  704 SOLV  HW1     2123    0.455764373    0.622383246    2.497516985
  704 SOLV  HW2     2124    0.315508476    0.576682269    2.567561742
  705 SOLV  OW      2125    1.905087203    3.241195662    0.490381282
  705 SOLV  HW1     2126    1.907624666    3.152070012    0.445084786
  705 SOLV  HW2     2127    1.995790478    3.262773288    0.526559555
  706 SOLV  OW      2128    1.462455954    0.654825159    2.989296955
  706 SOLV  HW1     2129    1.402883115    0.576954437    2.969617828
  706 SOLV  HW2     2130    1.440211570    0.730232098    2.927499050
  707 SOLV  OW      2131    2.713394653    1.515097052    1.680074682
  707 SOLV  HW1     2132    2.682701618    1.424057113    1.652306368
  707 SOLV  HW2     2133    2.804101330    1.532773795    1.641849001
  708 SOLV  OW      2134    3.126813102    0.666643091    1.402789428
  708 SOLV  HW1     2135    3.185251869    0.631764583    1.329506835
  708 SOLV  HW2     2136    3.117208360    0.765748354    1.393420792
  709 SOLV  OW      2137    1.146613885    2.078954128    1.299904418
  709 SOLV  HW1     2138    1.160827642    2.071826968    1.201166660
  709 SOLV  HW2     2139    1.110920554    2.169738412    1.321952403
  710 SOLV  OW      2140    2.156068601    1.628788730    1.968840531
  710 SOLV  HW1     2141    2.134267114    1.622838302    2.066253506
  710 SOLV  HW2     2142    2.252834783    1.651458284    1.957687223
  711 SOLV  OW      2143    1.336682973    0.083250371    2.407140512
  711 SOLV  HW1     2144    1.345044722   -0.012956970    2.433138190
  711 SOLV  HW2     2145    1.250441531    0.097233680    2.358473467
  712 SOLV  OW      2146    2.158894274    0.596993772    2.719592215
  712 SOLV  HW1     2147    2.181817244    0.691153007    2.744299545
  712 SOLV  HW2     2148    2.061802588    0.591366315    2.696282232
  713 SOLV  OW      2149    3.137360442    1.481455627    2.544279106
  713 SOLV  HW1     2150    3.175448129    1.512670785    2.457233728
  713 SOLV  HW2     2151    3.047466706    1.440547115    2.528546389
  714 SOLV  OW      2152    2.659059507    1.638200840    0.860332024
  714 SOLV  HW1     2153    2.719018339    1.674050600    0.788779422
  714 SOLV  HW2     2154    2.699604738    1.555588926    0.899464571
  715 SOLV  OW      2155    2.175528094    1.736352303    0.391707012
  715 SOLV  HW1     2156    2.080988280    1.705577814    0.402509420
  715 SOLV  HW2     2157    2.227520956    1.713818610    0.474111293
  716 SOLV  OW      2158    2.982856138    1.679940150    1.072741538
  716 SOLV  HW1     2159    2.926921128    1.639906515    1.145338111
  716 SOLV  HW2     2160    2.981479192    1.619972461    0.992718928
  717 SOLV  OW      2161    1.834961671    2.001736861    3.357532326
  717 SOLV  HW1     2162    1.892552245    2.083471910    3.359610720
  717 SOLV  HW2     2163    1.864392106    1.942138136    3.282810104
  718 SOLV  OW      2164    0.484465279    2.092915337    0.324875797
  718 SOLV  HW1     2165    0.426823477    2.154215303    0.378924400
  718 SOLV  HW2     2166    0.574921794    2.133931823    0.313182232
  719 SOLV  OW      2167    3.290857923    2.741569002    2.411992820
  719 SOLV  HW1     2168    3.273390275    2.768816091    2.506617625
  719 SOLV  HW2     2169    3.371882423    2.683047370    2.408589123
  720 SOLV  OW      2170    1.256091932    3.264194265    3.019940578
  720 SOLV  HW1     2171    1.205200121    3.210207985    3.087003192
  720 SOLV  HW2     2172    1.217818087    3.356483723    3.015513616
  721 SOLV  OW      2173    0.850499515    1.194616812    0.510164334
  721 SOLV  HW1     2174    0.874602229    1.107233058    0.552413728
  721 SOLV  HW2     2175    0.801708261    1.177859352    0.424488126
  722 SOLV  OW      2176    2.968507245    3.007983793    1.718821090
  722 SOLV  HW1     2177    3.007460126    3.037101106    1.631443199
  722 SOLV  HW2     2178    2.873765702    2.979086401    1.705074063
  723 SOLV  OW      2179    0.055259399    2.263813361    2.685049625
  723 SOLV  HW1     2180    0.063750997    2.176762927    2.636552714
  723 SOLV  HW2     2181    0.085188960    2.252233749    2.779769796
  724 SOLV  OW      2182    3.160988753    0.323271850    1.189209945
  724 SOLV  HW1     2183    3.077752438    0.367860207    1.156267992
  724 SOLV  HW2     2184    3.199668642    0.266856055    1.116253440
  725 SOLV  OW      2185    0.436354779    2.656960335    1.700027646
  725 SOLV  HW1     2186    0.499799271    2.694957413    1.632704280
  725 SOLV  HW2     2187    0.457447582    2.694200015    1.790413901
  726 SOLV  OW      2188    1.381781474    2.950053804    2.043849032
  726 SOLV  HW1     2189    1.379665046    2.851444839    2.027316743
  726 SOLV  HW2     2190    1.319919227    2.995872057    1.980011571
  727 SOLV  OW      2191    0.036332933    1.500934152    1.081516178
  727 SOLV  HW1     2192    0.047789272    1.500014963    1.180860941
  727 SOLV  HW2     2193    0.093360169    1.572998109    1.042068588
  728 SOLV  OW      2194    3.051742911    1.371590234    0.702639470
  728 SOLV  HW1     2195    3.099863081    1.307648183    0.762618820
  728 SOLV  HW2     2196    3.011821279    1.321566392    0.625792330
  729 SOLV  OW      2197    2.817385501    1.085250995    2.228413279
  729 SOLV  HW1     2198    2.789411512    1.117452423    2.137967030
  729 SOLV  HW2     2199    2.894867731    1.139652437    2.260646286
  730 SOLV  OW      2200    1.772152641    1.011736386    1.288085112
  730 SOLV  HW1     2201    1.837384537    1.078379515    1.251958969
  730 SOLV  HW2     2202    1.747733932    1.036477042    1.381857066
  731 SOLV  OW      2203    3.266466733    2.079360715    0.860101591
  731 SOLV  HW1     2204    3.235576085    2.156426020    0.915855764
  731 SOLV  HW2     2205    3.192284099    2.012892014    0.851122798
  732 SOLV  OW      2206    2.792613764    3.293967204    1.856079267
  732 SOLV  HW1     2207    2.886372397    3.281126065    1.823736122
  732 SOLV  HW2     2208    2.794154357    3.326556823    1.950615762
  733 SOLV  OW      2209    2.700316612    2.680853334    2.573876344
  733 SOLV  HW1     2210    2.734677518    2.637890673    2.657384306
  733 SOLV  HW2     2211    2.620844512    2.737449295    2.595809938
  734 SOLV  OW      2212    2.588153291    0.749318118    1.933884918
  734 SOLV  HW1     2213    2.645542485    0.822150650    1.896421320
  734 SOLV  HW2     2214    2.564850566    0.770733497    2.028752927
  735 SOLV  OW      2215    1.098368332    1.247700420    2.175193619
  735 SOLV  HW1     2216    1.112160313    1.215133048    2.268730497
  735 SOLV  HW2     2217    1.149726295    1.332417473    2.161505472
  736 SOLV  OW      2218    1.355900868    2.365245648    2.396276415
  736 SOLV  HW1     2219    1.448896739    2.342692002    2.367206204
  736 SOLV  HW2     2220    1.301208127    2.390381414    2.316408979
  737 SOLV  OW      2221    1.148443997    1.802946741    0.082697999
  737 SOLV  HW1     2222    1.212242820    1.802224197    0.159699221
  737 SOLV  HW2     2223    1.135491891    1.709574373    0.049293875
  738 SOLV  OW      2224    1.116405751    1.815876910    2.122680951
  738 SOLV  HW1     2225    1.063973168    1.854425587    2.046744136
  738 SOLV  HW2     2226    1.091422339    1.719833455    2.135050786
  739 SOLV  OW      2227    2.488336252    0.577308128    0.456933657
  739 SOLV  HW1     2228    2.404933447    0.593647834    0.509644086
  739 SOLV  HW2     2229    2.561587603    0.548413723    0.518583565
  740 SOLV  OW      2230    2.522648565    0.830689296    1.312045756
  740 SOLV  HW1     2231    2.570355418    0.878056109    1.238004276
  740 SOLV  HW2     2232    2.449408060    0.774341686    1.273803980
  741 SOLV  OW      2233    0.870856187    0.637663956    1.335961022
  741 SOLV  HW1     2234    0.956615749    0.608246683    1.378167418
  741 SOLV  HW2     2235    0.810834359    0.558591224    1.323865620
  742 SOLV  OW      2236    1.666923693    3.251688102    0.641038056
  742 SOLV  HW1     2237    1.672234624    3.285697399    0.547139370
  742 SOLV  HW2     2238    1.692030044    3.154899565    0.642881898
  743 SOLV  OW      2239    1.406975030    0.800450991    1.149395095
  743 SOLV  HW1     2240    1.325246845    0.744164752    1.161808715
  743 SOLV  HW2     2241    1.415123237    0.864629511    1.225660414
  744 SOLV  OW      2242    2.705876587    0.102429475    0.932661607
  744 SOLV  HW1     2243    2.651441551    0.064811649    1.007649362
  744 SOLV  HW2     2244    2.650541309    0.167571302    0.880739130
  745 SOLV  OW      2245    2.758852402    2.066959492    2.013365577
  745 SOLV  HW1     2246    2.785920306    1.978161671    1.976167773
  745 SOLV  HW2     2247    2.662961441    2.063448221    2.041542735
  746 SOLV  OW      2248    2.260349449    0.207445613    0.650050603
  746 SOLV  HW1     2249    2.193510262    0.146721254    0.607080154
  746 SOLV  HW2     2250    2.212477528    0.278768649    0.701262380
  747 SOLV  OW      2251    1.140497910    2.834734872    0.532249270
  747 SOLV  HW1     2252    1.122753620    2.755047710    0.474498976
  747 SOLV  HW2     2253    1.156080658    2.804831717    0.626403236
  748 SOLV  OW      2254    0.578899930    0.728238453    2.759471483
  748 SOLV  HW1     2255    0.501448130    0.757984170    2.815296677
  748 SOLV  HW2     2256    0.546095076    0.669097874    2.685808510
  749 SOLV  OW      2257    0.783571069    0.781377479    1.871701084
  749 SOLV  HW1     2258    0.763529566    0.848161328    1.943396510
  749 SOLV  HW2     2259    0.781388776    0.689215635    1.910474186
  750 SOLV  OW      2260    2.646443985    0.803894452    0.039644232
  750 SOLV  HW1     2261    2.667278281    0.810935114    0.137203271
  750 SOLV  HW2     2262    2.547919723    0.791878158    0.027399215
  751 SOLV  OW      2263    3.068844872    3.264676291    2.606867339
  751 SOLV  HW1     2264    3.101323150    3.355187423    2.634334919
  751 SOLV  HW2     2265    3.042287498    3.212743068    2.688102579
  752 SOLV  OW      2266    3.102378120    2.722191387    1.144924047
  752 SOLV  HW1     2267    3.184821006    2.679971028    1.107232515
  752 SOLV  HW2     2268    3.122069386    2.816899162    1.170275407
  753 SOLV  OW      2269    2.927800333    3.037658727    2.575652745
  753 SOLV  HW1     2270    3.003413552    3.102933707    2.580494619
  753 SOLV  HW2     2271    2.863956096    3.065886106    2.504037722
  754 SOLV  OW      2272    2.954017389    2.198521183    0.528587714
  754 SOLV  HW1     2273    2.960189935    2.298205424    0.533746156
  754 SOLV  HW2     2274    3.045567744    2.159028003    0.536361308
  755 SOLV  OW      2275    2.311897547    3.344400484    1.191827456
  755 SOLV  HW1     2276    2.245011949    3.286798988    1.144833585
  755 SOLV  HW2     2277    2.372560340    3.286951966    1.246779194
  756 SOLV  OW      2278    0.076409446    1.953775820    0.157624033
  756 SOLV  HW1     2279    0.052252424    2.042367052    0.118008056
  756 SOLV  HW2     2280    0.160896006    1.920473706    0.115739129
  757 SOLV  OW      2281    2.722241075    1.826068664    1.151139627
  757 SOLV  HW1     2282    2.639340882    1.809453741    1.204552111
  757 SOLV  HW2     2283    2.790009476    1.755545534    1.172003015
  758 SOLV  OW      2284    2.305521195    1.574149539    0.579175493
  758 SOLV  HW1     2285    2.310818258    1.537565828    0.672101229
  758 SOLV  HW2     2286    2.356717786    1.659913164    0.574167954
  759 SOLV  OW      2287    0.328333228    1.377755700    0.226670455
  759 SOLV  HW1     2288    0.303931538    1.410765459    0.317866288
  759 SOLV  HW2     2289    0.263909801    1.414523006    0.159592143
  760 SOLV  OW      2290    1.020007780    0.038356666    2.702966433
  760 SOLV  HW1     2291    1.008724549    0.034673334    2.603665632
  760 SOLV  HW2     2292    0.961151752   -0.030250309    2.745751216
  761 SOLV  OW      2293    0.171504092    1.481687538    1.951505020
  761 SOLV  HW1     2294    0.248812880    1.427493385    1.918524064
  761 SOLV  HW2     2295    0.205565456    1.561825722    2.000688820
  762 SOLV  OW      2296    2.342740503    0.469423772    0.705455677
  762 SOLV  HW1     2297    2.353787088    0.564838399    0.733309118
  762 SOLV  HW2     2298    2.250641766    0.438313482    0.728944273
  763 SOLV  OW      2299    2.286073064    0.867774702    2.498937901
  763 SOLV  HW1     2300    2.296023237    0.773889797    2.531928139
  763 SOLV  HW2     2301    2.374586202    0.901287350    2.466626625
  764 SOLV  OW      2302    2.172642877    3.277356816    0.561929423
  764 SOLV  HW1     2303    2.199664490    3.227288445    0.479680030
  764 SOLV  HW2     2304    2.215296929    3.235327996    0.642030135
  765 SOLV  OW      2305    0.865115856    1.800899150    0.798182397
  765 SOLV  HW1     2306    0.772709918    1.791292222    0.835180901
  765 SOLV  HW2     2307    0.890874207    1.897522882    0.797580861
  766 SOLV  OW      2308    0.492636866    1.627205261    1.147574762
  766 SOLV  HW1     2309    0.406908714    1.579699518    1.167422412
  766 SOLV  HW2     2310    0.554818468    1.565145650    1.099803922
  767 SOLV  OW      2311    3.339511641    0.568623087    0.752551218
  767 SOLV  HW1     2312    3.414883672    0.587127436    0.689490247
  767 SOLV  HW2     2313    3.347264064    0.475139665    0.787203056
  768 SOLV  OW      2314    3.182117504    1.064244936    1.115550721
  768 SOLV  HW1     2315    3.169968326    1.159507544    1.087633823
  768 SOLV  HW2     2316    3.126111807    1.005120692    1.057502951
  769 SOLV  OW      2317    2.031036032    0.276198146    0.369713452
  769 SOLV  HW1     2318    1.975280509    0.325281973    0.436672630
  769 SOLV  HW2     2319    1.971739946    0.221159964    0.310924328
  770 SOLV  OW      2320    2.087909172    0.365012094    2.575274079
  770 SOLV  HW1     2321    2.030974243    0.319256072    2.643585125
  770 SOLV  HW2     2322    2.112442234    0.456251263    2.608062628
  771 SOLV  OW      2323    1.206243175    1.687835045    0.806616157
  771 SOLV  HW1     2324    1.152192872    1.693500371    0.890567639
  771 SOLV  HW2     2325    1.276668965    1.617595962    0.817009589
  772 SOLV  OW      2326    2.201262873    2.071811162    2.955286705
  772 SOLV  HW1     2327    2.188772143    1.976508567    2.927692537
  772 SOLV  HW2     2328    2.277334325    2.111630960    2.904027384
  773 SOLV  OW      2329    0.879253034    1.915353089    2.016878047
  773 SOLV  HW1     2330    0.864288288    2.004282326    2.060094801
  773 SOLV  HW2     2331    0.795713516    1.886610404    1.970027143
  774 SOLV  OW      2332    3.093315020    0.571356599    1.952488909
  774 SOLV  HW1     2333    3.073632268    0.544867301    2.046894456
  774 SOLV  HW2     2334    3.028307817    0.641539229    1.923335579
  775 SOLV  OW      2335    2.366448561    3.063991117    1.375177280
  775 SOLV  HW1     2336    2.313740211    3.138586402    1.415906569
  775 SOLV  HW2     2337    2.340093687    2.977438885    1.417787000
  776 SOLV  OW      2338    3.101117406    1.642473394    1.413897318
  776 SOLV  HW1     2339    3.093509089    1.543812296    1.399418294
  776 SOLV  HW2     2340    3.140145838    1.685203204    1.332334850
  777 SOLV  OW      2341    1.151712764    2.355340837    0.665262972
  777 SOLV  HW1     2342    1.053393874    2.360486012    0.682824218
  777 SOLV  HW2     2343    1.173983993    2.265914332    0.626425775
  778 SOLV  OW      2344    3.217188775    2.950098294    1.927637923
  778 SOLV  HW1     2345    3.315993225    2.963556607    1.935263379
  778 SOLV  HW2     2346    3.197628007    2.852708443    1.916056001
  779 SOLV  OW      2347    0.719400926    2.448199026    1.837651265
  779 SOLV  HW1     2348    0.716971847    2.519976566    1.907249168
  779 SOLV  HW2     2349    0.779129455    2.374076364    1.868311695
  780 SOLV  OW      2350    2.094139052    3.101991074    2.139953326
  780 SOLV  HW1     2351    2.074987525    3.167672578    2.212897574
  780 SOLV  HW2     2352    2.080761306    3.009073046    2.174434399
  781 SOLV  OW      2353    2.471532935    0.641842478    2.527124095
  781 SOLV  HW1     2354    2.563553039    0.611793318    2.552242418
  781 SOLV  HW2     2355    2.404210653    0.578596997    2.565454991
  782 SOLV  OW      2356    3.026436966    2.479430946    1.362770994
  782 SOLV  HW1     2357    3.065169332    2.485986068    1.454742737
  782 SOLV  HW2     2358    2.946345069    2.538944390    1.356037243
  783 SOLV  OW      2359    2.269720825    1.774775861    0.860168317
  783 SOLV  HW1     2360    2.293923404    1.837213886    0.934447928
  783 SOLV  HW2     2361    2.176065717    1.793217631    0.830330404
  784 SOLV  OW      2362    1.753183967    1.462161448    0.150042341
  784 SOLV  HW1     2363    1.664745119    1.508772233    0.147583477
  784 SOLV  HW2     2364    1.803373001    1.490248524    0.231848068
  785 SOLV  OW      2365    1.441555273    1.977575183    1.611688488
  785 SOLV  HW1     2366    1.536958143    1.999802111    1.631795613
  785 SOLV  HW2     2367    1.427128210    1.979154747    1.512747269
  786 SOLV  OW      2368    3.182247373    1.851326066    1.894315861
  786 SOLV  HW1     2369    3.282102395    1.849401886    1.899489593
  786 SOLV  HW2     2370    3.148554317    1.937347663    1.932610806
  787 SOLV  OW      2371    1.569799877    1.294385583    2.352952950
  787 SOLV  HW1     2372    1.504177732    1.218968002    2.355696605
  787 SOLV  HW2     2373    1.534388677    1.371309601    2.406153514
  788 SOLV  OW      2374    3.179737266    1.858114111    1.580325290
  788 SOLV  HW1     2375    3.202001208    1.923131337    1.652978796
  788 SOLV  HW2     2376    3.232301988    1.774072250    1.593566551
  789 SOLV  OW      2377    0.629221840    2.769689543    0.007329125
  789 SOLV  HW1     2378    0.577437102    2.717405097   -0.060381123
  789 SOLV  HW2     2379    0.704243974    2.713639054    0.042428870
  790 SOLV  OW      2380    0.919346092    2.236586579    1.981670297
  790 SOLV  HW1     2381    0.990344591    2.186936286    2.031611269
  790 SOLV  HW2     2382    0.843535090    2.257420114    2.043465572
  791 SOLV  OW      2383    1.754497402    1.968689656    2.276454660
  791 SOLV  HW1     2384    1.658864218    1.953774478    2.251282132
  791 SOLV  HW2     2385    1.764295022    2.059137978    2.317986272
  792 SOLV  OW      2386    2.644870405    2.706287139    2.005780963
  792 SOLV  HW1     2387    2.609362157    2.692911207    2.098313209
  792 SOLV  HW2     2388    2.731689685    2.657606801    1.996057946
  793 SOLV  OW      2389    0.442019597    2.391530813    1.933875874
  793 SOLV  HW1     2390    0.541909701    2.395784020    1.935854952
  793 SOLV  HW2     2391    0.408157179    2.440958972    1.853812188
  794 SOLV  OW      2392    1.324913131    1.117149120    2.297084942
  794 SOLV  HW1     2393    1.300706352    1.022629199    2.319032313
  794 SOLV  HW2     2394    1.272111732    1.147500621    2.217760207
  795 SOLV  OW      2395    1.700252167    2.447046373    1.792487567
  795 SOLV  HW1     2396    1.660876239    2.435251405    1.701317105
  795 SOLV  HW2     2397    1.791708964    2.486693096    1.784402087
  796 SOLV  OW      2398    2.724872847    0.191332908    3.379605910
  796 SOLV  HW1     2399    2.644338467    0.233098358    3.337535701
  796 SOLV  HW2     2400    2.805499194    0.247057790    3.359753207
  797 SOLV  OW      2401    0.815092960    1.591205115    2.430410747
  797 SOLV  HW1     2402    0.855164916    1.633290381    2.349018334
  797 SOLV  HW2     2403    0.886075680    1.542044302    2.480871440
  798 SOLV  OW      2404    0.872649095    2.297966396    3.379163376
  798 SOLV  HW1     2405    0.786905969    2.333579866    3.341994364
  798 SOLV  HW2     2406    0.853504227    2.218583205    3.436899601
  799 SOLV  OW      2407    1.741470732    2.337865459    2.050232194
  799 SOLV  HW1     2408    1.822407748    2.392653902    2.071421695
  799 SOLV  HW2     2409    1.727312287    2.336253752    1.951244991
  800 SOLV  OW      2410    0.416797670    0.865463688    0.892781612
  800 SOLV  HW1     2411    0.480992215    0.815084007    0.834964508
  800 SOLV  HW2     2412    0.357186108    0.800875047    0.940495154
  801 SOLV  OW      2413    0.460525567    2.882609608    1.166269109
  801 SOLV  HW1     2414    0.444232014    2.951532528    1.236879547
  801 SOLV  HW2     2415    0.403487703    2.802437845    1.184180018
  802 SOLV  OW      2416    1.455460788    0.629119668    1.995347140
  802 SOLV  HW1     2417    1.475906580    0.531264644    1.998154840
  802 SOLV  HW2     2418    1.403021839    0.649841425    1.912750359
  803 SOLV  OW      2419    0.675008559    0.689591185    0.370798095
  803 SOLV  HW1     2420    0.598982059    0.739919604    0.411892494
  803 SOLV  HW2     2421    0.742133503    0.667111294    0.441442078
  804 SOLV  OW      2422    1.153848318    0.125814407    0.789932512
  804 SOLV  HW1     2423    1.242740516    0.107752797    0.832048608
  804 SOLV  HW2     2424    1.129896529    0.050237338    0.728972081
  805 SOLV  OW      2425    0.810449770    2.996846383    1.652036943
  805 SOLV  HW1     2426    0.909415613    2.983929295    1.645651844
  805 SOLV  HW2     2427    0.778174436    3.047120951    1.571833608
  806 SOLV  OW      2428    1.687108440    2.803958632    1.599034951
  806 SOLV  HW1     2429    1.745875095    2.751613691    1.660732021
  806 SOLV  HW2     2430    1.603155817    2.829719096    1.646871710
  807 SOLV  OW      2431    0.171901253    2.697554767    2.253414267
  807 SOLV  HW1     2432    0.255306359    2.645047086    2.270342687
  807 SOLV  HW2     2433    0.162556323    2.768623919    2.323141221
  808 SOLV  OW      2434    0.126759716    0.054883205    0.655803166
  808 SOLV  HW1     2435    0.077292984    0.056567076    0.568900030
  808 SOLV  HW2     2436    0.089562985   -0.017519634    0.713907514
  809 SOLV  OW      2437    1.061250756    1.956082271    3.277288712
  809 SOLV  HW1     2438    1.148866525    2.003396725    3.267981593
  809 SOLV  HW2     2439    1.071332709    1.879495163    3.340806549
  810 SOLV  OW      2440    1.681236223    2.894952897    3.316596859
  810 SOLV  HW1     2441    1.716520835    2.986895169    3.299184034
  810 SOLV  HW2     2442    1.595910545    2.881896450    3.266093388
  811 SOLV  OW      2443    0.968278323    0.443089137    2.978149124
  811 SOLV  HW1     2444    0.971755544    0.374745972    2.905218024
  811 SOLV  HW2     2445    0.900241605    0.415783968    3.046172638
  812 SOLV  OW      2446    1.898398719    0.024500912    3.235517733
  812 SOLV  HW1     2447    1.956708608   -0.054733281    3.253500486
  812 SOLV  HW2     2448    1.952612537    0.096679749    3.192476881
  813 SOLV  OW      2449    0.037153213    3.054980351    2.598740981
  813 SOLV  HW1     2450    0.058536699    2.983855888    2.531765316
  813 SOLV  HW2     2451   -0.026925314    3.018789194    2.666459310
  814 SOLV  OW      2452    2.415090825    1.918615053    2.677061449
  814 SOLV  HW1     2453    2.490769796    1.882083522    2.622839740
  814 SOLV  HW2     2454    2.353427670    1.844140239    2.702614494
  815 SOLV  OW      2455    0.974168566    1.933055891    3.002495483
  815 SOLV  HW1     2456    1.054684727    1.962544925    3.053963547
  815 SOLV  HW2     2457    0.950358880    2.002895640    2.934990857
  816 SOLV  OW      2458    0.849610384    1.326319110    2.969802676
  816 SOLV  HW1     2459    0.756732510    1.313000926    3.004417579
  816 SOLV  HW2     2460    0.850882783    1.310819819    2.871010185
  817 SOLV  OW      2461    2.276743866    1.287647974    0.606107335
  817 SOLV  HW1     2462    2.366502494    1.276432966    0.648760565
  817 SOLV  HW2     2463    2.288204643    1.303331057    0.508003672
  818 SOLV  OW      2464    2.981705073    1.200587939    2.983364220
  818 SOLV  HW1     2465    2.967691818    1.287475516    3.030859481
  818 SOLV  HW2     2466    2.950965666    1.209097864    2.888578971
  819 SOLV  OW      2467    0.374365015    0.621697614    1.260912471
  819 SOLV  HW1     2468    0.394602645    0.538613288    1.312767758
  819 SOLV  HW2     2469    0.405478909    0.701549398    1.312459588
  820 SOLV  OW      2470    2.943885489    2.797341738    2.433616830
  820 SOLV  HW1     2471    2.846541674    2.817448711    2.444652310
  820 SOLV  HW2     2472    2.996448337    2.849043595    2.501188311
  821 SOLV  OW      2473    2.319935287    2.829036301    1.515695507
  821 SOLV  HW1     2474    2.271406843    2.807610290    1.600473894
  821 SOLV  HW2     2475    2.258088962    2.817199746    1.438001619
  822 SOLV  OW      2476    1.264216483    0.051187962    0.379343764
  822 SOLV  HW1     2477    1.225197509   -0.037657659    0.355177365
  822 SOLV  HW2     2478    1.364003959    0.045881187    0.375562516
  823 SOLV  OW      2479    2.071731342    0.328047834    2.118742683
  823 SOLV  HW1     2480    2.108857077    0.359304036    2.206187266
  823 SOLV  HW2     2481    2.109108118    0.237867858    2.097009633
  824 SOLV  OW      2482    0.322646317    0.462671854    2.908742259
  824 SOLV  HW1     2483    0.418965838    0.477681889    2.931082980
  824 SOLV  HW2     2484    0.315745237    0.417138165    2.819968044
  825 SOLV  OW      2485    1.648778942    1.275016092    0.828106442
  825 SOLV  HW1     2486    1.596843424    1.250018938    0.909833289
  825 SOLV  HW2     2487    1.674920277    1.192145918    0.778603405
  826 SOLV  OW      2488    2.572873861    0.825208328    2.197213820
  826 SOLV  HW1     2489    2.670713183    0.839795430    2.182561731
  826 SOLV  HW2     2490    2.555628124    0.810342817    2.294597525
  827 SOLV  OW      2491    0.867950394    1.437279479    2.677922467
  827 SOLV  HW1     2492    0.914521804    1.482408994    2.754053270
  827 SOLV  HW2     2493    0.821718211    1.505905996    2.621758343
  828 SOLV  OW      2494    0.828790190    3.175548666    1.952994709
  828 SOLV  HW1     2495    0.750376021    3.127210177    1.914076210
  828 SOLV  HW2     2496    0.911013538    3.119637369    1.942352905
  829 SOLV  OW      2497    1.486195476    1.666634359    2.180941551
  829 SOLV  HW1     2498    1.512311956    1.572380922    2.160057474
  829 SOLV  HW2     2499    1.504894443    1.724717508    2.101704162
  830 SOLV  OW      2500    2.881978165    3.182839650    1.331697164
  830 SOLV  HW1     2501    2.828442601    3.180721399    1.416133514
  830 SOLV  HW2     2502    2.940358322    3.264028332    1.331303143
  831 SOLV  OW      2503    2.700802671    2.152084141    0.609624693
  831 SOLV  HW1     2504    2.705647676    2.206613098    0.693309579
  831 SOLV  HW2     2505    2.789839650    2.152945396    0.564109040
  832 SOLV  OW      2506    3.181455518    1.903538290    3.377438710
  832 SOLV  HW1     2507    3.173355919    1.899867766    3.477042745
  832 SOLV  HW2     2508    3.191292025    1.810785469    3.341381014
  833 SOLV  OW      2509    0.318104526    3.145402790    1.238022132
  833 SOLV  HW1     2510    0.371626131    3.155600892    1.154158783
  833 SOLV  HW2     2511    0.229516301    3.190404739    1.226684999
  834 SOLV  OW      2512    3.084556187    0.984103638    1.365137768
  834 SOLV  HW1     2513    3.101535823    1.021439952    1.273927026
  834 SOLV  HW2     2514    3.171449461    0.957757335    1.407055427
  835 SOLV  OW      2515    2.724288863    0.126172698    1.275753536
  835 SOLV  HW1     2516    2.758886243    0.108129394    1.183672696
  835 SOLV  HW2     2517    2.739688469    0.045947798    1.333444050
  836 SOLV  OW      2518    2.004595937    2.564624834    0.618119426
  836 SOLV  HW1     2519    2.005803786    2.664404091    0.624778254
  836 SOLV  HW2     2520    2.085676423    2.533565443    0.568491721
  837 SOLV  OW      2521    2.812387778    0.866239370    1.737146017
  837 SOLV  HW1     2522    2.859525947    0.924591119    1.671003137
  837 SOLV  HW2     2523    2.741676701    0.813217694    1.690344264
  838 SOLV  OW      2524    0.965152167    0.016537155    3.387439786
  838 SOLV  HW1     2525    0.972918467   -0.075219851    3.426449230
  838 SOLV  HW2     2526    0.981146986    0.084601954    3.458943010
  839 SOLV  OW      2527    3.369475358    0.868775968    0.342376162
  839 SOLV  HW1     2528    3.358777795    0.932860188    0.266346015
  839 SOLV  HW2     2529    3.308213018    0.790845461    0.329128053
  840 SOLV  OW      2530    1.891480883    2.368766646    0.396787249
  840 SOLV  HW1     2531    1.852538842    2.323555325    0.316528618
  840 SOLV  HW2     2532    1.910404921    2.300622555    0.467499373
  841 SOLV  OW      2533    1.037300503    3.309944812    1.166827654
  841 SOLV  HW1     2534    1.032544154    3.272749338    1.259539911
  841 SOLV  HW2     2535    1.106397958    3.382163264    1.163410975
  842 SOLV  OW      2536    0.344219840    3.066617097    0.293331308
  842 SOLV  HW1     2537    0.265763267    3.107707452    0.339781840
  842 SOLV  HW2     2538    0.417862506    3.133928236    0.286444651
  843 SOLV  OW      2539    2.966330995    0.036187931    3.340883009
  843 SOLV  HW1     2540    2.913411578   -0.047924440    3.329649273
  843 SOLV  HW2     2541    2.905344449    0.115124193    3.333727080
  844 SOLV  OW      2542    2.113221973    0.398661691    2.917594776
  844 SOLV  HW1     2543    2.127223394    0.461479895    2.841058030
  844 SOLV  HW2     2544    2.126899603    0.447557484    3.003746526
  845 SOLV  OW      2545    2.789636350    1.264597391    1.619698720
  845 SOLV  HW1     2546    2.867190866    1.249769400    1.681073947
  845 SOLV  HW2     2547    2.788127480    1.192897670    1.549997057
  846 SOLV  OW      2548    2.355394030    1.052988282    0.083530908
  846 SOLV  HW1     2549    2.438637277    1.107784560    0.091775397
  846 SOLV  HW2     2550    2.376316849    0.967589478    0.035893948
  847 SOLV  OW      2551    3.211691316    0.342121922    3.379017374
  847 SOLV  HW1     2552    3.122396529    0.384489883    3.394290240
  847 SOLV  HW2     2553    3.202118466    0.242592242    3.381022388
  848 SOLV  OW      2554    2.208318265    0.330680512    1.820005805
  848 SOLV  HW1     2555    2.126751274    0.388412450    1.816087248
  848 SOLV  HW2     2556    2.258180445    0.349165905    1.904702401
  849 SOLV  OW      2557    1.902280225    2.621876539    1.801583087
  849 SOLV  HW1     2558    1.814652508    2.603572293    1.846151879
  849 SOLV  HW2     2559    1.955865751    2.684688798    1.858003045
  850 SOLV  OW      2560    0.092653593    3.061083350    2.297465526
  850 SOLV  HW1     2561    0.153590339    3.132603249    2.331720936
  850 SOLV  HW2     2562    0.002248387    3.071687394    2.338892838
  851 SOLV  OW      2563    0.113915759    1.878228642    2.700307553
  851 SOLV  HW1     2564    0.020569782    1.908427313    2.719702996
  851 SOLV  HW2     2565    0.150966874    1.831040904    2.780320700
  852 SOLV  OW      2566    2.269097673    1.218340793    3.078824609
  852 SOLV  HW1     2567    2.226541412    1.140031594    3.033457165
  852 SOLV  HW2     2568    2.271558475    1.202372350    3.177518464
  853 SOLV  OW      2569    1.650812116    3.309587851    2.205251730
  853 SOLV  HW1     2570    1.717912500    3.245558370    2.167844109
  853 SOLV  HW2     2571    1.606891745    3.359314157    2.130419828
  854 SOLV  OW      2572    1.124998889    1.141135430    1.634504755
  854 SOLV  HW1     2573    1.151562091    1.235902265    1.616752537
  854 SOLV  HW2     2574    1.053397878    1.113996821    1.570175572
  855 SOLV  OW      2575    2.555678614    1.676653219    0.449182814
  855 SOLV  HW1     2576    2.484849904    1.736866276    0.486030111
  855 SOLV  HW2     2577    2.605568324    1.724318530    0.376801635
  856 SOLV  OW      2578    0.115334919    0.014358442    2.246476484
  856 SOLV  HW1     2579    0.091151042   -0.037060452    2.164177421
  856 SOLV  HW2     2580    0.043869455    0.081546299    2.265978472
  857 SOLV  OW      2581    1.978310520    1.017330411    0.877027589
  857 SOLV  HW1     2582    2.002294548    0.920919372    0.865559634
  857 SOLV  HW2     2583    1.967703133    1.059934772    0.787171391
  858 SOLV  OW      2584    1.784647738    2.301672222    0.667006424
  858 SOLV  HW1     2585    1.773554374    2.278504845    0.570351379
  858 SOLV  HW2     2586    1.705999109    2.267743527    0.718631668
  859 SOLV  OW      2587    2.813718507    2.034714278    0.349397246
  859 SOLV  HW1     2588    2.852489254    2.047864639    0.440632861
  859 SOLV  HW2     2589    2.813475841    2.121902755    0.300426739
  860 SOLV  OW      2590    0.837804595    2.128973776    2.448631930
  860 SOLV  HW1     2591    0.935060996    2.116332131    2.468202858
  860 SOLV  HW2     2592    0.815902557    2.087371558    2.360364482
  861 SOLV  OW      2593    0.187066007    0.472540782    0.115084425
  861 SOLV  HW1     2594    0.088230677    0.487723875    0.116783092
  861 SOLV  HW2     2595    0.211451877    0.421058639    0.032885260
  862 SOLV  OW      2596    0.145964934    1.711723089    1.285667451
  862 SOLV  HW1     2597    0.147427176    1.809383900    1.264173137
  862 SOLV  HW2     2598    0.146960189    1.699438106    1.384913637
  863 SOLV  OW      2599    3.384062077    2.347873097    2.289832691
  863 SOLV  HW1     2600    3.433529271    2.329070852    2.204973131
  863 SOLV  HW2     2601    3.377081589    2.263862035    2.343638315
  864 SOLV  OW      2602    2.603643060    1.814696278    1.649100866
  864 SOLV  HW1     2603    2.644097957    1.906151638    1.648067660
  864 SOLV  HW2     2604    2.676357219    1.746147657    1.653030514
  865 SOLV  OW      2605    1.087305049    2.287512050    3.109417335
  865 SOLV  HW1     2606    1.137043653    2.373121432    3.095376482
  865 SOLV  HW2     2607    1.041338463    2.261391497    3.024536301
  866 SOLV  OW      2608    0.162203066    2.551162054    0.064226724
  866 SOLV  HW1     2609    0.143244420    2.524158762   -0.030183151
  866 SOLV  HW2     2610    0.152949169    2.471611664    0.124125579
  867 SOLV  OW      2611    3.338188628    2.747948064    0.426814145
  867 SOLV  HW1     2612    3.310237697    2.654906414    0.403106831
  867 SOLV  HW2     2613    3.427993280    2.766884678    0.387108613
  868 SOLV  OW      2614    0.312516418    3.035208343    0.626639964
  868 SOLV  HW1     2615    0.220432535    3.005073541    0.601856297
  868 SOLV  HW2     2616    0.307487314    3.124777369    0.670841967
  869 SOLV  OW      2617    3.367997798    1.690347163    0.896694981
  869 SOLV  HW1     2618    3.335502075    1.784918668    0.897241301
  869 SOLV  HW2     2619    3.443487039    1.681442548    0.831717427
  870 SOLV  OW      2620    0.319217402    2.182415846    0.107486347
  870 SOLV  HW1     2621    0.400441776    2.176269526    0.165509343
  870 SOLV  HW2     2622    0.304175690    2.094713976    0.061836315
  871 SOLV  OW      2623    1.702956510    2.878081757    2.573768301
  871 SOLV  HW1     2624    1.747121209    2.966474882    2.558352207
  871 SOLV  HW2     2625    1.722458883    2.817228235    2.496839837
  872 SOLV  OW      2626    2.047208003    2.292004034    0.030932633
  872 SOLV  HW1     2627    2.062531635    2.256377854    0.123106398
  872 SOLV  HW2     2628    2.129204910    2.277498522   -0.024439721
  873 SOLV  OW      2629    0.095662824    0.342812524    2.706302634
  873 SOLV  HW1     2630    0.042414957    0.427444253    2.707777779
  873 SOLV  HW2     2631    0.169886769    0.348994274    2.773030380
  874 SOLV  OW      2632    0.802155634    0.658070743    1.630380689
  874 SOLV  HW1     2633    0.892232841    0.692577120    1.603981716
  874 SOLV  HW2     2634    0.778729494    0.692289655    1.721384745
  875 SOLV  OW      2635    2.954783211    2.727897188    2.096800354
  875 SOLV  HW1     2636    2.887471076    2.791070315    2.058352023
  875 SOLV  HW2     2637    3.044674911    2.771692404    2.098009227
  876 SOLV  OW      2638    2.603340743    2.921865330    2.490059819
  876 SOLV  HW1     2639    2.609944988    2.982857519    2.411080166
  876 SOLV  HW2     2640    2.634866953    2.830510742    2.464333512
  877 SOLV  OW      2641    0.315516139    3.204778105    3.085046808
  877 SOLV  HW1     2642    0.284433474    3.175961130    2.994464220
  877 SOLV  HW2     2643    0.285682803    3.138040147    3.153294324
  878 SOLV  OW      2644    3.095089598    0.958040346    1.993222030
  878 SOLV  HW1     2645    3.068460716    1.009398270    1.911654217
  878 SOLV  HW2     2646    3.167058504    0.892796496    1.969479311
  879 SOLV  OW      2647    2.817130954    2.620974724    3.206900083
  879 SOLV  HW1     2648    2.789890754    2.656305584    3.117392797
  879 SOLV  HW2     2649    2.765868688    2.537426785    3.226742399
  880 SOLV  OW      2650    2.033541429    2.364121483    1.635163090
  880 SOLV  HW1     2651    1.974826684    2.284584885    1.650267782
  880 SOLV  HW2     2652    2.029695306    2.424038047    1.715143153
  881 SOLV  OW      2653    0.278536389    3.381140417    0.384617542
  881 SOLV  HW1     2654    0.378000368    3.371415220    0.380835672
  881 SOLV  HW2     2655    0.255246216    3.472171675    0.418863544
  882 SOLV  OW      2656    1.125825641    0.492766854    2.519756016
  882 SOLV  HW1     2657    1.049349198    0.438034368    2.553775747
  882 SOLV  HW2     2658    1.210491596    0.462591975    2.563605055
  883 SOLV  OW      2659    2.309200492    1.056517695    0.813603127
  883 SOLV  HW1     2660    2.238323213    1.088194043    0.750555428
  883 SOLV  HW2     2661    2.376417878    1.129268219    0.827427656
  884 SOLV  OW      2662    3.305483210    1.594021049    1.585181571
  884 SOLV  HW1     2663    3.399974686    1.581182759    1.555039929
  884 SOLV  HW2     2664    3.246471093    1.606470393    1.505403789
  885 SOLV  OW      2665    2.811376324    2.184809632    2.346992562
  885 SOLV  HW1     2666    2.905656586    2.157415385    2.327961706
  885 SOLV  HW2     2667    2.750413050    2.143728896    2.279189910
  886 SOLV  OW      2668    0.365566620    2.454699828    0.262324918
  886 SOLV  HW1     2669    0.362093680    2.397608863    0.180288191
  886 SOLV  HW2     2670    0.423825921    2.534155754    0.245177639
  887 SOLV  OW      2671    3.276384202    2.075455216    1.737405023
  887 SOLV  HW1     2672    3.189592156    2.103358488    1.696292980
  887 SOLV  HW2     2673    3.345789677    2.145119938    1.719203228
  888 SOLV  OW      2674    1.070411823    1.549832721    2.857948491
  888 SOLV  HW1     2675    0.993261610    1.530430971    2.918553812
  888 SOLV  HW2     2676    1.156111722    1.534568551    2.907183445
  889 SOLV  OW      2677    0.881931673    2.749262272    0.826723271
  889 SOLV  HW1     2678    0.940655482    2.716638329    0.752647403
  889 SOLV  HW2     2679    0.898874337    2.846585027    0.842254769
  890 SOLV  OW      2680    1.519884140    2.654155546    0.871851524
  890 SOLV  HW1     2681    1.459403146    2.721557266    0.914285661
  890 SOLV  HW2     2682    1.472305486    2.566474111    0.864795170
  891 SOLV  OW      2683    1.677869496    2.566063672    0.642734125
  891 SOLV  HW1     2684    1.724839491    2.477792773    0.644185812
  891 SOLV  HW2     2685    1.745391817    2.639772181    0.645525567
  892 SOLV  OW      2686    2.728927983    0.219027897    2.087212200
  892 SOLV  HW1     2687    2.796475110    0.247390015    2.155292032
  892 SOLV  HW2     2688    2.765885244    0.233786490    1.995461597
  893 SOLV  OW      2689    0.693227358    1.888985745    1.656013765
  893 SOLV  HW1     2690    0.742609127    1.820406685    1.602533674
  893 SOLV  HW2     2691    0.750517511    1.919481660    1.732102847
  894 SOLV  OW      2692    1.744304447    0.058513207    0.389809481
  894 SOLV  HW1     2693    1.763251770    0.038605582    0.293653029
  894 SOLV  HW2     2694    1.793151412   -0.006857233    0.447619609
  895 SOLV  OW      2695    1.804002707    3.241624641    1.388132170
  895 SOLV  HW1     2696    1.733647010    3.302520459    1.424782332
  895 SOLV  HW2     2697    1.773171139    3.146783854    1.395618711
  896 SOLV  OW      2698    1.704017309    2.953082759    0.727241596
  896 SOLV  HW1     2699    1.707243770    2.861046039    0.766235451
  896 SOLV  HW2     2700    1.774960255    3.009610241    0.769353080
  897 SOLV  OW      2701    3.348457695    0.104157290    1.518418376
  897 SOLV  HW1     2702    3.256949255    0.080060443    1.486082812
  897 SOLV  HW2     2703    3.416884320    0.065491638    1.456589867
  898 SOLV  OW      2704    2.098088875    1.113253170    0.189818233
  898 SOLV  HW1     2705    2.196763855    1.125223632    0.178801038
  898 SOLV  HW2     2706    2.059704883    1.074269392    0.106102570
  899 SOLV  OW      2707    0.124625744    1.107200640    3.221349829
  899 SOLV  HW1     2708    0.174369007    1.053211328    3.289264653
  899 SOLV  HW2     2709    0.093947465    1.192859686    3.262858680
  900 SOLV  OW      2710    1.493913866    0.054193241    2.012223094
  900 SOLV  HW1     2711    1.445728128    0.115739959    1.949837563
  900 SOLV  HW2     2712    1.525074445    0.105524170    2.092197541
  901 SOLV  OW      2713    0.359246931    3.126633718    2.805794277
  901 SOLV  HW1     2714    0.422543568    3.144582791    2.881115359
  901 SOLV  HW2     2715    0.370508742    3.196762998    2.735389017
  902 SOLV  OW      2716    0.504538054    1.956553038    1.871458961
  902 SOLV  HW1     2717    0.415873431    1.915953942    1.893633788
  902 SOLV  HW2     2718    0.541696175    1.912755314    1.789590674
  903 SOLV  OW      2719    0.245932053    1.502797585    2.654051700
  903 SOLV  HW1     2720    0.184460618    1.558614049    2.709794167
  903 SOLV  HW2     2721    0.340217992    1.533136143    2.667876625
  904 SOLV  OW      2722    2.708138013    2.585324754    2.865442317
  904 SOLV  HW1     2723    2.729816175    2.511915112    2.929805254
  904 SOLV  HW2     2724    2.636898039    2.554421460    2.802423960
  905 SOLV  OW      2725    0.406878631    0.398232381    3.329322062
  905 SOLV  HW1     2726    0.464099633    0.437129843    3.257112186
  905 SOLV  HW2     2727    0.457422525    0.326068565    3.376641983
  906 SOLV  OW      2728    3.184172674    1.353115675    2.807173527
  906 SOLV  HW1     2729    3.195962630    1.404966493    2.722473915
  906 SOLV  HW2     2730    3.088047100    1.327509685    2.817454151
  907 SOLV  OW      2731    1.721655534    2.008721039    0.865543950
  907 SOLV  HW1     2732    1.649393988    1.939998686    0.873095986
  907 SOLV  HW2     2733    1.785394514    1.982228661    0.793176965
  908 SOLV  OW      2734    0.635029631    0.815403424    3.200873412
  908 SOLV  HW1     2735    0.653624435    0.717208599    3.197407907
  908 SOLV  HW2     2736    0.648919431    0.848663919    3.294162243
  909 SOLV  OW      2737    1.305888672    0.851842089    2.194804164
  909 SOLV  HW1     2738    1.289704424    0.758631562    2.162401888
  909 SOLV  HW2     2739    1.373894319    0.850286892    2.268103641
  910 SOLV  OW      2740    1.489296601    0.165452312    1.281412415
  910 SOLV  HW1     2741    1.564626922    0.135921661    1.222647429
  910 SOLV  HW2     2742    1.477246112    0.099627512    1.355721779
  911 SOLV  OW      2743    2.646383662    2.338557423    0.350906212
  911 SOLV  HW1     2744    2.554596367    2.333913940    0.390342658
  911 SOLV  HW2     2745    2.710046790    2.287335662    0.408568852
  912 SOLV  OW      2746    1.882706435    1.888024354    0.683633070
  912 SOLV  HW1     2747    1.926496307    1.799289390    0.698137818
  912 SOLV  HW2     2748    1.833625241    1.887104662    0.596501177
  913 SOLV  OW      2749    0.878792227    0.884694967    0.021397489
  913 SOLV  HW1     2750    0.958644314    0.944893869    0.022550250
  913 SOLV  HW2     2751    0.884418113    0.823396596   -0.057421290
  914 SOLV  OW      2752    0.213850830    0.856580819    1.638119534
  914 SOLV  HW1     2753    0.226122531    0.814678297    1.548145838
  914 SOLV  HW2     2754    0.283846394    0.926635469    1.652069421
  915 SOLV  OW      2755    2.356348147    2.380074653    2.031339761
  915 SOLV  HW1     2756    2.426413764    2.386582562    1.960286991
  915 SOLV  HW2     2757    2.344777876    2.469302986    2.074979576
  916 SOLV  OW      2758    0.321375672    0.362707844    0.943344728
  916 SOLV  HW1     2759    0.307691804    0.305187783    0.862696142
  916 SOLV  HW2     2760    0.418593305    0.384164318    0.952849405
  917 SOLV  OW      2761    2.590958259    0.912770194    1.020159724
  917 SOLV  HW1     2762    2.578527371    1.011371185    1.009052996
  917 SOLV  HW2     2763    2.688254236    0.890548426    1.013860042
  918 SOLV  OW      2764    1.352559383    1.976560130    0.026702795
  918 SOLV  HW1     2765    1.428062511    1.949146336   -0.032874468
  918 SOLV  HW2     2766    1.383793797    1.977659108    0.121701943
  919 SOLV  OW      2767    1.279888067    2.720153532    1.951922226
  919 SOLV  HW1     2768    1.281776193    2.651149525    1.879559034
  919 SOLV  HW2     2769    1.301921315    2.677194637    2.039503993
  920 SOLV  OW      2770    1.737199022    1.770589104    0.146312837
  920 SOLV  HW1     2771    1.663300648    1.822770720    0.103673893
  920 SOLV  HW2     2772    1.813707533    1.762849454    0.082371906
  921 SOLV  OW      2773    1.445053569    2.143262783    3.128186377
  921 SOLV  HW1     2774    1.468566495    2.167131083    3.222415505
  921 SOLV  HW2     2775    1.518255236    2.087789760    3.088615105
  922 SOLV  OW      2776    0.788669716    0.936831878    3.001993656
  922 SOLV  HW1     2777    0.866002837    0.875294753    2.986680038
  922 SOLV  HW2     2778    0.734503688    0.903675983    3.079249165
  923 SOLV  OW      2779    1.426335130    0.284569608    2.980929633
  923 SOLV  HW1     2780    1.516977430    0.250179069    2.956380216
  923 SOLV  HW2     2781    1.432296288    0.336154587    3.066397842
  924 SOLV  OW      2782    2.837612227    1.024437487    3.143939560
  924 SOLV  HW1     2783    2.892077026    1.077754214    3.079191600
  924 SOLV  HW2     2784    2.859390037    1.053031338    3.237264064
  925 SOLV  OW      2785    3.235739414    1.558795899    2.995854808
  925 SOLV  HW1     2786    3.198237879    1.595856272    3.080836068
  925 SOLV  HW2     2787    3.180633174    1.480717191    2.966382451
  926 SOLV  OW      2788    0.531082811    0.684118757    2.363536594
  926 SOLV  HW1     2789    0.544490329    0.716104258    2.269734308
  926 SOLV  HW2     2790    0.553423619    0.757793092    2.427369334
  927 SOLV  OW      2791    0.559700679    1.445993607    2.505778643
  927 SOLV  HW1     2792    0.518316920    1.492663108    2.427606575
  927 SOLV  HW2     2793    0.555532698    1.505436799    2.586094374
  928 SOLV  OW      2794    2.176081586    3.345137989    2.556104818
  928 SOLV  HW1     2795    2.229031345    3.302976397    2.482480010
  928 SOLV  HW2     2796    2.223334065    3.427164904    2.588363529
  929 SOLV  OW      2797    0.593331366    1.306771972    1.038871578
  929 SOLV  HW1     2798    0.648018662    1.223490419    1.030198344
  929 SOLV  HW2     2799    0.506972465    1.295179570    0.989785479
  930 SOLV  OW      2800    0.984252228    1.027638334    1.398691723
  930 SOLV  HW1     2801    0.899859461    1.018640266    1.345791194
  930 SOLV  HW2     2802    1.057695881    1.059970812    1.339007824
  931 SOLV  OW      2803    3.031982174    2.787046208    3.253561230
  931 SOLV  HW1     2804    3.062977165    2.730146076    3.329730027
  931 SOLV  HW2     2805    2.932033922    2.790529323    3.253102607
  932 SOLV  OW      2806    0.235545266    1.650645229    0.731155481
  932 SOLV  HW1     2807    0.155293654    1.598938334    0.701387773
  932 SOLV  HW2     2808    0.300976042    1.588609728    0.774403721
  933 SOLV  OW      2809    1.029872228    0.916393703    2.276311699
  933 SOLV  HW1     2810    0.997596096    0.869715766    2.358657716
  933 SOLV  HW2     2811    1.124569370    0.889971103    2.257989585
  934 SOLV  OW      2812    0.597111114    0.184361323    3.359961441
  934 SOLV  HW1     2813    0.642659002    0.228114125    3.437502716
  934 SOLV  HW2     2814    0.564942067    0.093635760    3.387082372
  935 SOLV  OW      2815    0.303265197    0.803910525    2.833933062
  935 SOLV  HW1     2816    0.266667745    0.821963254    2.742628474
  935 SOLV  HW2     2817    0.284420585    0.882059191    2.893425951
  936 SOLV  OW      2818    3.347862853    2.605808371    1.582817592
  936 SOLV  HW1     2819    3.248192182    2.607464883    1.590863758
  936 SOLV  HW2     2820    3.388383793    2.653345437    1.660919814
  937 SOLV  OW      2821    1.153589990    1.260751128    2.616536098
  937 SOLV  HW1     2822    1.076677351    1.201450960    2.592672447
  937 SOLV  HW2     2823    1.139709369    1.351187045    2.576160843
  938 SOLV  OW      2824    1.997203002    2.729094956    2.043700364
  938 SOLV  HW1     2825    1.988336552    2.756425501    2.139491415
  938 SOLV  HW2     2826    2.041037760    2.802625042    1.991996504
  939 SOLV  OW      2827    2.550350008    1.778303180    2.939799077
  939 SOLV  HW1     2828    2.503999222    1.806051925    3.023961098
  939 SOLV  HW2     2829    2.514911814    1.689688749    2.909912466
  940 SOLV  OW      2830    0.647673133    3.176092517    2.868266160
  940 SOLV  HW1     2831    0.743989015    3.194757802    2.848903844
  940 SOLV  HW2     2832    0.600309717    3.262033091    2.887525560
  941 SOLV  OW      2833    0.329731341    0.567410034    0.610879632
  941 SOLV  HW1     2834    0.273957486    0.590530554    0.531154120
  941 SOLV  HW2     2835    0.318944753    0.638158547    0.680734479
  942 SOLV  OW      2836    1.249767663    0.296519192    3.198645042
  942 SOLV  HW1     2837    1.165859728    0.244384433    3.214238932
  942 SOLV  HW2     2838    1.289000718    0.270855732    3.110305633
  943 SOLV  OW      2839    2.873924407    3.345703773    2.109636657
  943 SOLV  HW1     2840    2.970838880    3.332364330    2.088867907
  943 SOLV  HW2     2841    2.858170622    3.329361789    2.207034790
  944 SOLV  OW      2842    2.588856362    1.935186001    0.160055983
  944 SOLV  HW1     2843    2.519941044    1.984437335    0.213220714
  944 SOLV  HW2     2844    2.668473034    1.994062264    0.146048008
  945 SOLV  OW      2845    2.521762835    2.561262023    2.260258341
  945 SOLV  HW1     2846    2.465454704    2.607537723    2.328727272
  945 SOLV  HW2     2847    2.617928596    2.566458311    2.287186859
  946 SOLV  OW      2848    1.831217559    0.919989138    2.195494243
  946 SOLV  HW1     2849    1.746211843    0.893635288    2.241113951
  946 SOLV  HW2     2850    1.902179724    0.852475097    2.215689110
  947 SOLV  OW      2851    1.193267602    2.869147243    3.097494962
  947 SOLV  HW1     2852    1.165661106    2.861956074    3.001641202
  947 SOLV  HW2     2853    1.122107648    2.916763381    3.149173636
  948 SOLV  OW      2854    2.944557987    1.219399701    0.457838557
  948 SOLV  HW1     2855    2.866077361    1.175626308    0.501727822
  948 SOLV  HW2     2856    3.004961378    1.149258686    0.419981006
  949 SOLV  OW      2857    0.982659398    1.280608815    0.165414855
  949 SOLV  HW1     2858    0.952532250    1.291792495    0.260118445
  949 SOLV  HW2     2859    1.001005274    1.183947725    0.147484369
  950 SOLV  OW      2860    1.404796748    3.290656795    0.004371637
  950 SOLV  HW1     2861    1.437104366    3.242691600    0.085962848
  950 SOLV  HW2     2862    1.335433018    3.235190973   -0.041603768
  951 SOLV  OW      2863    2.869970970    2.557800670    1.877232436
  951 SOLV  HW1     2864    2.796493815    2.530942424    1.939534593
  951 SOLV  HW2     2865    2.945000183    2.492012241    1.883885123
  952 SOLV  OW      2866    3.224288728    0.771746995    0.904764134
  952 SOLV  HW1     2867    3.235929711    0.683680847    0.858842012
  952 SOLV  HW2     2868    3.293113481    0.836124799    0.871288260
  953 SOLV  OW      2869    1.187119424    2.985829629    1.769399361
  953 SOLV  HW1     2870    1.221624120    3.058237529    1.829131351
  953 SOLV  HW2     2871    1.243725598    2.980719780    1.687113441
  954 SOLV  OW      2872    2.412039551    1.543758034    0.898963797
  954 SOLV  HW1     2873    2.348260285    1.616524751    0.924243132
  954 SOLV  HW2     2874    2.502951685    1.582759839    0.884279835
  955 SOLV  OW      2875    0.927533967    0.321920503    0.003882608
  955 SOLV  HW1     2876    0.965867120    0.284240580    0.088218872
  955 SOLV  HW2     2877    0.857321261    0.389461298    0.026469694
  956 SOLV  OW      2878    0.923943912    2.275181040    1.206518244
  956 SOLV  HW1     2879    0.851260574    2.284914234    1.138517238
  956 SOLV  HW2     2880    0.985651065    2.353673704    1.200789985
  957 SOLV  OW      2881    0.626422770    0.297130916    0.603189784
  957 SOLV  HW1     2882    0.557726708    0.243504866    0.652245701
  957 SOLV  HW2     2883    0.707399626    0.240721402    0.587001285
  958 SOLV  OW      2884    1.005232661    3.129762010    2.771248059
  958 SOLV  HW1     2885    1.037800488    3.055221711    2.829412666
  958 SOLV  HW2     2886    1.080854052    3.192189410    2.751646403
  959 SOLV  OW      2887    1.555760774    1.966257717    0.240937938
  959 SOLV  HW1     2888    1.606601150    2.049115125    0.264423492
  959 SOLV  HW2     2889    1.482729847    1.951924305    0.307741022
  960 SOLV  OW      2890    1.090238041    1.536029986    2.396778716
  960 SOLV  HW1     2891    1.158865059    1.561730186    2.464836183
  960 SOLV  HW2     2892    1.132049335    1.535334902    2.305931274
  961 SOLV  OW      2893    1.690282126    1.935307490    2.771344432
  961 SOLV  HW1     2894    1.631365844    1.854672085    2.776525528
  961 SOLV  HW2     2895    1.784231093    1.909409859    2.793769962
  962 SOLV  OW      2896    2.145373416    3.126789107    1.105008168
  962 SOLV  HW1     2897    2.093445806    3.152736994    1.023573129
  962 SOLV  HW2     2898    2.095237773    3.056515858    1.155500555
  963 SOLV  OW      2899    0.583150488    0.235153827    2.506314504
  963 SOLV  HW1     2900    0.533895345    0.204609950    2.424812559
  963 SOLV  HW2     2901    0.678018564    0.203861332    2.501588212
  964 SOLV  OW      2902    1.415703505    2.051432516    0.744836667
  964 SOLV  HW1     2903    1.324920932    2.010281661    0.752909621
  964 SOLV  HW2     2904    1.482485406    1.994434238    0.792704966
  965 SOLV  OW      2905    0.576343496    2.764051547    1.488918256
  965 SOLV  HW1     2906    0.507609111    2.707713501    1.443059600
  965 SOLV  HW2     2907    0.665833784    2.720025888    1.481529350
  966 SOLV  OW      2908    1.180054834    0.784996687    0.649686853
  966 SOLV  HW1     2909    1.178626101    0.881618960    0.623918830
  966 SOLV  HW2     2910    1.160253623    0.728803490    0.569361997
  967 SOLV  OW      2911    1.100203094    1.981346185    2.707370127
  967 SOLV  HW1     2912    1.115364790    1.973878554    2.608801523
  967 SOLV  HW2     2913    1.089760268    1.889904309    2.746494291
  968 SOLV  OW      2914    0.876258251    2.309712257    0.703978713
  968 SOLV  HW1     2915    0.800368770    2.352286849    0.654682203
  968 SOLV  HW2     2916    0.840845037    2.238365102    0.764455020
  969 SOLV  OW      2917    1.352309497    1.940490259    0.426380645
  969 SOLV  HW1     2918    1.262763343    1.903670062    0.451423479
  969 SOLV  HW2     2919    1.405554361    1.957844828    0.509236830
  970 SOLV  OW      2920    0.758624140    2.475124488    2.441959358
  970 SOLV  HW1     2921    0.686666690    2.452205356    2.507524034
  970 SOLV  HW2     2922    0.845974089    2.438693870    2.474280143
  971 SOLV  OW      2923    2.751145850    2.758714328    1.735257626
  971 SOLV  HW1     2924    2.709034466    2.708441642    1.810761538
  971 SOLV  HW2     2925    2.753214958    2.856256111    1.757230888
  972 SOLV  OW      2926    1.595027443    1.012252827    1.482794024
  972 SOLV  HW1     2927    1.639676417    0.940250087    1.429652729
  972 SOLV  HW2     2928    1.501887693    0.983892912    1.505653621
  973 SOLV  OW      2929    0.012488613    3.173076219    1.839088324
  973 SOLV  HW1     2930   -0.049142765    3.111179314    1.790387809
  973 SOLV  HW2     2931    0.107238778    3.150006432    1.816917635
  974 SOLV  OW      2932    0.859807839    0.234609204    0.787483736
  974 SOLV  HW1     2933    0.909085991    0.314091262    0.822921987
  974 SOLV  HW2     2934    0.924115261    0.159495823    0.772514300
  975 SOLV  OW      2935    0.383556955    1.358582318    1.867543765
  975 SOLV  HW1     2936    0.404250352    1.437563121    1.809792189
  975 SOLV  HW2     2937    0.468310319    1.310253238    1.889510931
  976 SOLV  OW      2938    1.708073245    0.090167186    1.132359347
  976 SOLV  HW1     2939    1.734701559   -0.004935445    1.116606714
  976 SOLV  HW2     2940    1.786784201    0.141591615    1.166444281
  977 SOLV  OW      2941    0.595649857    0.358431178    0.903779851
  977 SOLV  HW1     2942    0.609776011    0.339994607    0.806514316
  977 SOLV  HW2     2943    0.678576452    0.334988491    0.954510713
  978 SOLV  OW      2944    2.706591800    2.868684606    3.035008259
  978 SOLV  HW1     2945    2.672161454    2.832263084    2.948465421
  978 SOLV  HW2     2946    2.800323884    2.836993099    3.049552424
  979 SOLV  OW      2947    1.333649912    1.189651320    1.386936141
  979 SOLV  HW1     2948    1.369097432    1.206540036    1.294958186
  979 SOLV  HW2     2949    1.409965709    1.181151145    1.451008665
  980 SOLV  OW      2950    1.153021912    2.870414020    2.262562044
  980 SOLV  HW1     2951    1.186074469    2.925212221    2.339404258
  980 SOLV  HW2     2952    1.226710710    2.858497497    2.196019142
  981 SOLV  OW      2953    2.501578356    2.920094151    3.265580936
  981 SOLV  HW1     2954    2.452910066    2.879312223    3.188326340
  981 SOLV  HW2     2955    2.599366854    2.923990941    3.245032825
  982 SOLV  OW      2956    2.541892372    2.438066413    1.817547686
  982 SOLV  HW1     2957    2.588667356    2.486523972    1.743616765
  982 SOLV  HW2     2958    2.609325731    2.404906363    1.883539463
  983 SOLV  OW      2959    1.605527399    0.177467940    0.864337809
  983 SOLV  HW1     2960    1.638927584    0.271654293    0.860677293
  983 SOLV  HW2     2961    1.609141193    0.144490344    0.958674540
  984 SOLV  OW      2962    1.558896127    0.407243308    2.121538633
  984 SOLV  HW1     2963    1.509335786    0.361221288    2.195210196
  984 SOLV  HW2     2964    1.657134175    0.392650493    2.133287623
  985 SOLV  OW      2965    0.432613543    2.846781650    0.881758160
  985 SOLV  HW1     2966    0.466326144    2.753323758    0.893206970
  985 SOLV  HW2     2967    0.446380596    2.897794823    0.966670229
  986 SOLV  OW      2968    3.049521506    1.551695429    1.743583567
  986 SOLV  HW1     2969    3.102943094    1.561633467    1.659625556
  986 SOLV  HW2     2970    3.106150742    1.509312476    1.814282560
  987 SOLV  OW      2971    1.435034391    0.654489370    0.133596847
  987 SOLV  HW1     2972    1.336180944    0.645108773    0.121696785
  987 SOLV  HW2     2973    1.453779393    0.706037468    0.217220932
  988 SOLV  OW      2974    1.638776887    0.904862082    3.369638332
  988 SOLV  HW1     2975    1.541175143    0.883393973    3.373498462
  988 SOLV  HW2     2976    1.691381952    0.819960230    3.364518565
  989 SOLV  OW      2977    0.405820090    0.486553386    1.987438581
  989 SOLV  HW1     2978    0.419472241    0.387492998    1.989027735
  989 SOLV  HW2     2979    0.321989313    0.507824933    1.937221673
  990 SOLV  OW      2980    1.713428747    1.038463134    1.022465696
  990 SOLV  HW1     2981    1.751857703    1.010785199    0.934380128
  990 SOLV  HW2     2982    1.787568964    1.063237696    1.084846089
  991 SOLV  OW      2983    2.288123424    1.022535674    1.120928383
  991 SOLV  HW1     2984    2.378572496    1.063030243    1.134314800
  991 SOLV  HW2     2985    2.281091224    0.986777258    1.027805432
  992 SOLV  OW      2986    2.313652925    2.588788979    1.086726792
  992 SOLV  HW1     2987    2.221417068    2.592282271    1.125225164
  992 SOLV  HW2     2988    2.367245098    2.665683138    1.121611013
  993 SOLV  OW      2989    3.313271185    1.932627823    0.397676409
  993 SOLV  HW1     2990    3.401999272    1.927373144    0.351836425
  993 SOLV  HW2     2991    3.294869822    2.027371287    0.423879579
  994 SOLV  OW      2992    1.219095090    3.205298211    2.256497937
  994 SOLV  HW1     2993    1.160189319    3.215917654    2.336615932
  994 SOLV  HW2     2994    1.221106617    3.109126851    2.229138627
  995 SOLV  OW      2995    1.066650114    3.089806578    1.521711760
  995 SOLV  HW1     2996    1.094317870    3.112436391    1.615116125
  995 SOLV  HW2     2997    1.082771019    3.168544864    1.462194336
  996 SOLV  OW      2998    1.142223917    1.050721369    0.612123754
  996 SOLV  HW1     2999    1.098899261    1.131163538    0.571461156
  996 SOLV  HW2     3000    1.075775003    1.002286225    0.669044304
  997 SOLV  OW      3001    2.387947500    2.604418699    0.517750260
  997 SOLV  HW1     3002    2.403365766    2.573609140    0.423863493
  997 SOLV  HW2     3003    2.336873276    2.534498894    0.567792994
  998 SOLV  OW      3004    1.559279622    1.463749386    3.173553173
  998 SOLV  HW1     3005    1.654909546    1.450036555    3.199409669
  998 SOLV  HW2     3006    1.518466607    1.533398240    3.232586737
  999 SOLV  OW      3007    0.409455031    1.901134273    2.233255681
  999 SOLV  HW1     3008    0.411718016    1.941527260    2.141795978
  999 SOLV  HW2     3009    0.364888216    1.964455527    2.296546837
 1000 SOLV  OW      3010    1.728618698    2.734792222    2.323518201
 1000 SOLV  HW1     3011    1.682536850    2.646118924    2.319593950
 1000 SOLV  HW2     3012    1.757081081    2.761643498    2.231481554
 1001 SOLV  OW      3013    0.425579722    1.578921908    2.309031776
 1001 SOLV  HW1     3014    0.343146935    1.530127023    2.280296415
 1001 SOLV  HW2     3015    0.400157569    1.668128925    2.346416205
 1002 SOLV  OW      3016    1.384331832    0.571504917    2.279861915
 1002 SOLV  HW1     3017    1.300223187    0.519139850    2.266309155
 1002 SOLV  HW2     3018    1.447653887    0.552841022    2.204748823
 1003 SOLV  OW      3019    2.124402149    0.574184772    0.387283604
 1003 SOLV  HW1     3020    2.034434717    0.595050333    0.425651219
 1003 SOLV  HW2     3021    2.167196354    0.501136398    0.440520123
 1004 SOLV  OW      3022    1.604291354    2.611105936    2.106045936
 1004 SOLV  HW1     3023    1.650883816    2.682612173    2.053916946
 1004 SOLV  HW2     3024    1.527107504    2.576098959    2.052955887
 1005 SOLV  OW      3025    2.158419464    0.097522326    1.026911038
 1005 SOLV  HW1     3026    2.213039138    0.021671605    1.062455375
 1005 SOLV  HW2     3027    2.096530921    0.063656424    0.956038554
 1006 SOLV  OW      3028    2.506398134    0.618071066    1.097984609
 1006 SOLV  HW1     3029    2.425077313    0.653386298    1.144258095
 1006 SOLV  HW2     3030    2.478963243    0.551530437    1.028550474
 1007 SOLV  OW      3031    0.867095301    1.737306195    0.126865866
 1007 SOLV  HW1     3032    0.949898112    1.790947904    0.143228680
 1007 SOLV  HW2     3033    0.830534964    1.759225268    0.036398549
 1008 SOLV  OW      3034    0.743156912    2.352365073    2.165474432
 1008 SOLV  HW1     3035    0.708946820    2.411390328    2.238600126
 1008 SOLV  HW2     3036    0.830192493    2.311780320    2.193390649
 1009 SOLV  OW      3037    0.285057890    2.526156113    2.950681861
 1009 SOLV  HW1     3038    0.325370028    2.596606189    3.009108775
 1009 SOLV  HW2     3039    0.221694405    2.568717392    2.886063482
 1010 SOLV  OW      3040    1.740730190    1.842559228    1.770427578
 1010 SOLV  HW1     3041    1.672583595    1.777982858    1.735968816
 1010 SOLV  HW2     3042    1.820593844    1.841993819    1.710236997
 1011 SOLV  OW      3043    2.027457484    2.805027426    0.858331958
 1011 SOLV  HW1     3044    1.995887777    2.828995561    0.766523014
 1011 SOLV  HW2     3045    2.107239550    2.860624225    0.881694421
 1012 SOLV  OW      3046    2.839059513    2.716116137    0.319783920
 1012 SOLV  HW1     3047    2.801317958    2.638618484    0.370490121
 1012 SOLV  HW2     3048    2.788037111    2.798999123    0.342773097
 1013 SOLV  OW      3049    0.526367346    2.182033150    2.792413022
 1013 SOLV  HW1     3050    0.586609165    2.102666721    2.783836526
 1013 SOLV  HW2     3051    0.455143818    2.162658152    2.859892127
 1014 SOLV  OW      3052    0.396424086    0.576732789    1.572001381
 1014 SOLV  HW1     3053    0.468872430    0.629402681    1.527519831
 1014 SOLV  HW2     3054    0.395202381    0.597726136    1.669772719
 1015 SOLV  OW      3055    2.930625638    1.505121509    1.988987776
 1015 SOLV  HW1     3056    2.912317699    1.407359338    1.978556363
 1015 SOLV  HW2     3057    2.950879011    1.544956354    1.899520612
 1016 SOLV  OW      3058    0.781421767    1.804322949    0.397658633
 1016 SOLV  HW1     3059    0.813614192    1.896313611    0.375228140
 1016 SOLV  HW2     3060    0.797098325    1.743621550    0.319740084
 1017 SOLV  OW      3061    2.843035976    0.226804128    2.645360395
 1017 SOLV  HW1     3062    2.774927813    0.186602641    2.584146741
 1017 SOLV  HW2     3063    2.825084066    0.197211934    2.739189822
 1018 SOLV  OW      3064    1.390323575    2.029903337    2.578231402
 1018 SOLV  HW1     3065    1.316591065    2.091667645    2.550840178
 1018 SOLV  HW2     3066    1.403266873    2.035324932    2.677249698
 1019 SOLV  OW      3067    2.159926982    0.049721018    2.070858267
 1019 SOLV  HW1     3068    2.226124116   -0.023455434    2.087134680
 1019 SOLV  HW2     3069    2.147029176    0.061682935    1.972408866
 1020 SOLV  OW      3070    1.131082424    2.121331661    0.996632241
 1020 SOLV  HW1     3071    1.084182722    2.187529661    0.938151361
 1020 SOLV  HW2     3072    1.195419640    2.068028391    0.941666790
 1021 SOLV  OW      3073    1.568191526    1.881317670    3.278328041
 1021 SOLV  HW1     3074    1.513414512    1.890157675    3.195124681
 1021 SOLV  HW2     3075    1.659319190    1.847509768    3.254786601
 1022 SOLV  OW      3076    0.346459991    0.841303231    0.380512823
 1022 SOLV  HW1     3077    0.381849996    0.788478682    0.303318893
 1022 SOLV  HW2     3078    0.249022563    0.859164289    0.366777399
 1023 SOLV  OW      3079    3.228018923    1.190026440    0.779261470
 1023 SOLV  HW1     3080    3.316142075    1.201804265    0.825060374
 1023 SOLV  HW2     3081    3.216871416    1.094285051    0.752593010
 1024 SOLV  OW      3082    2.629879896    1.591466203    0.141057267
 1024 SOLV  HW1     3083    2.684852091    1.573295328    0.222602547
 1024 SOLV  HW2     3084    2.540256098    1.626412668    0.168407429
 1025 SOLV  OW      3085    0.188388072    1.986939630    0.550553698
 1025 SOLV  HW1     3086    0.273196441    1.934530013    0.558450876
 1025 SOLV  HW2     3087    0.126371375    1.961330380    0.624713264
 1026 SOLV  OW      3088    0.182044817    1.821357140    1.566461482
 1026 SOLV  HW1     3089    0.188927866    1.721887898    1.574213292
 1026 SOLV  HW2     3090    0.198232660    1.862946861    1.655958957
 1027 SOLV  OW      3091    0.905882014    3.169781993    0.154494343
 1027 SOLV  HW1     3092    0.833416639    3.159937747    0.222712249
 1027 SOLV  HW2     3093    0.976074383    3.100295836    0.170193924
 1028 SOLV  OW      3094    2.785167008    2.094602261    0.048128421
 1028 SOLV  HW1     3095    2.867214439    2.139549894    0.012801802
 1028 SOLV  HW2     3096    2.803820172    2.058157767    0.139363603
 1029 SOLV  OW      3097    1.220116471    3.101212165    3.296498611
 1029 SOLV  HW1     3098    1.123592961    3.114712730    3.274080258
 1029 SOLV  HW2     3099    1.232080754    3.011856351    3.339788156
 1030 SOLV  OW      3100    0.948220411    2.701481406    1.632886646
 1030 SOLV  HW1     3101    1.008120662    2.622618853    1.618954929
 1030 SOLV  HW2     3102    0.978098086    2.752134425    1.713775418
 1031 SOLV  OW      3103    1.166653471    0.582025642    0.088396291
 1031 SOLV  HW1     3104    1.236049235    0.575482924    0.016679225
 1031 SOLV  HW2     3105    1.099755644    0.652150748    0.063718208
 1032 SOLV  OW      3106    3.214982652    1.395088635    0.085469408
 1032 SOLV  HW1     3107    3.150683534    1.385318442    0.009498310
 1032 SOLV  HW2     3108    3.168186251    1.374938770    0.171524484
 1033 SOLV  OW      3109    2.152144393    2.789710480    1.311169604
 1033 SOLV  HW1     3110    2.110264663    2.769140097    1.222713224
 1033 SOLV  HW2     3111    2.084889793    2.834183982    1.370334269
 1034 SOLV  OW      3112    1.572679165    1.921527685    1.124161839
 1034 SOLV  HW1     3113    1.558023891    1.961892434    1.214472139
 1034 SOLV  HW2     3114    1.659071918    1.954854958    1.086404917
 1035 SOLV  OW      3115    1.270917905    2.367002951    2.640910446
 1035 SOLV  HW1     3116    1.315637103    2.341291843    2.555233204
 1035 SOLV  HW2     3117    1.174230075    2.385864041    2.623672484
 1036 SOLV  OW      3118    1.576955064    2.955426327    2.798427714
 1036 SOLV  HW1     3119    1.629096300    2.908777034    2.869878233
 1036 SOLV  HW2     3120    1.610216477    2.926512375    2.708663234
 1037 SOLV  OW      3121    0.355322387    1.371710736    1.477243195
 1037 SOLV  HW1     3122    0.282105829    1.303887260    1.483643056
 1037 SOLV  HW2     3123    0.441869427    1.330029215    1.505061611
 1038 SOLV  OW      3124    0.477334750    3.119309627    1.563557367
 1038 SOLV  HW1     3125    0.445155082    3.048056087    1.625919473
 1038 SOLV  HW2     3126    0.406322467    3.138953196    1.495933676
 1039 SOLV  OW      3127    3.344993265    0.892735810    1.838454322
 1039 SOLV  HW1     3128    3.355110874    0.824005517    1.910394937
 1039 SOLV  HW2     3129    3.417202427    0.880548620    1.770344659
 1040 SOLV  OW      3130    1.238455547    0.337012758    0.438704865
 1040 SOLV  HW1     3131    1.313196888    0.330978226    0.504877468
 1040 SOLV  HW2     3132    1.238533746    0.255454304    0.380828622
 1041 SOLV  OW      3133    0.887031722    0.923663607    0.603054187
 1041 SOLV  HW1     3134    0.932856177    0.835890026    0.617115754
 1041 SOLV  HW2     3135    0.800737622    0.924663453    0.653592186
 1042 SOLV  OW      3136    1.417850330    0.068099910    1.685590770
 1042 SOLV  HW1     3137    1.432745996   -0.028939149    1.704657474
 1042 SOLV  HW2     3138    1.326454916    0.094467575    1.716470644
 1043 SOLV  OW      3139    1.955317791    1.208127338    3.007821957
 1043 SOLV  HW1     3140    1.960864986    1.241053890    2.913561090
 1043 SOLV  HW2     3141    2.002393199    1.120211352    3.015216924
 1044 SOLV  OW      3142    0.810219451    0.570819576    1.028908026
 1044 SOLV  HW1     3143    0.859524919    0.491962991    1.065680746
 1044 SOLV  HW2     3144    0.715775453    0.569340882    1.061767072
 1045 SOLV  OW      3145    1.076772300    2.788525503    2.559140283
 1045 SOLV  HW1     3146    1.160594149    2.805710029    2.610908904
 1045 SOLV  HW2     3147    1.099525864    2.773512760    2.462920512
 1046 SOLV  OW      3148    2.986942107    3.331923890    0.934158231
 1046 SOLV  HW1     3149    3.057686845    3.318793483    1.003616971
 1046 SOLV  HW2     3150    2.964298906    3.429116212    0.927629129
 1047 SOLV  OW      3151    0.617399412    3.033205348    1.851841661
 1047 SOLV  HW1     3152    0.693956589    3.007688449    1.792769793
 1047 SOLV  HW2     3153    0.532010498    3.027338015    1.800112953
 1048 SOLV  OW      3154    3.257103138    2.185291006    0.548440694
 1048 SOLV  HW1     3155    3.288316086    2.234303928    0.467047011
 1048 SOLV  HW2     3156    3.312592970    2.212528049    0.627056409
 1049 SOLV  OW      3157    0.970559955    0.750343030    2.563491924
 1049 SOLV  HW1     3158    0.889852136    0.692180592    2.553252987
 1049 SOLV  HW2     3159    1.050752855    0.693247634    2.581116651
 1050 SOLV  OW      3160    1.040360477    2.087305922    2.206042732
 1050 SOLV  HW1     3161    1.132427822    2.114071036    2.177630189
 1050 SOLV  HW2     3162    1.025780018    1.990645385    2.184967843
 1051 SOLV  OW      3163    2.841306171    3.032464637    0.671601455
 1051 SOLV  HW1     3164    2.792046352    3.086578969    0.739768584
 1051 SOLV  HW2     3165    2.780727437    3.012919014    0.594466633
 1052 SOLV  OW      3166    3.139603906    2.308240838    2.636032978
 1052 SOLV  HW1     3167    3.225767126    2.285997823    2.681668741
 1052 SOLV  HW2     3168    3.158767867    2.351333659    2.547844635
 1053 SOLV  OW      3169    0.176467294    0.379371782    3.126648345
 1053 SOLV  HW1     3170    0.178128619    0.280751545    3.143170195
 1053 SOLV  HW2     3171    0.226875273    0.399949442    3.042760090
 1054 SOLV  OW      3172    1.110792982    0.499699645    2.209686425
 1054 SOLV  HW1     3173    1.026743394    0.532564193    2.166609420
 1054 SOLV  HW2     3174    1.133994371    0.558877597    2.286885296
 1055 SOLV  OW      3175    2.956716260    2.526322021    0.804040739
 1055 SOLV  HW1     3176    2.901700275    2.563533930    0.878797377
 1055 SOLV  HW2     3177    3.010823420    2.599623526    0.762818115
 1056 SOLV  OW      3178    0.355116342    2.955735068    3.241816661
 1056 SOLV  HW1     3179    0.415728804    2.903084292    3.301444354
 1056 SOLV  HW2     3180    0.354125063    2.914631637    3.150652439
 1057 SOLV  OW      3181    1.123772011    0.068264891    1.724534280
 1057 SOLV  HW1     3182    1.071265915   -0.005645588    1.766750485
 1057 SOLV  HW2     3183    1.117007712    0.150457431    1.781106643
 1058 SOLV  OW      3184    2.535652887    0.295564879    0.837828052
 1058 SOLV  HW1     3185    2.464450281    0.318244626    0.771364770
 1058 SOLV  HW2     3186    2.495909773    0.292693351    0.929554518
 1059 SOLV  OW      3187    2.519057001    1.927910437    2.174069517
 1059 SOLV  HW1     3188    2.524185017    1.969890734    2.264693664
 1059 SOLV  HW2     3189    2.464638873    1.985963444    2.113490198
 1060 SOLV  OW      3190    1.578602079    1.814281556    1.413133989
 1060 SOLV  HW1     3191    1.644036544    1.745475984    1.381740662
 1060 SOLV  HW2     3192    1.508881268    1.828467019    1.342854892
 1061 SOLV  OW      3193    2.041929728    1.199217432    1.799092233
 1061 SOLV  HW1     3194    1.978661932    1.186988500    1.722612978
 1061 SOLV  HW2     3195    1.990317848    1.203722937    1.884633538
 1062 SOLV  OW      3196    1.051845629    0.075068784    2.290486410
 1062 SOLV  HW1     3197    1.069230008    0.160058213    2.240724360
 1062 SOLV  HW2     3198    1.078907421   -0.002810075    2.233880964
 1063 SOLV  OW      3199    0.888972740    0.505800280    2.012894241
 1063 SOLV  HW1     3200    0.797058244    0.513353578    2.051578501
 1063 SOLV  HW2     3201    0.943981821    0.444362020    2.069472394
 1064 SOLV  OW      3202    3.260587034    0.033840684    2.761021957
 1064 SOLV  HW1     3203    3.349783121    0.076629640    2.775685693
 1064 SOLV  HW2     3204    3.252313560   -0.046828780    2.819552162
 1065 SOLV  OW      3205    0.376240882    1.853060854    0.196787751
 1065 SOLV  HW1     3206    0.419410441    1.763161158    0.189311708
 1065 SOLV  HW2     3207    0.406801703    1.897807927    0.280842201
 1066 SOLV  OW      3208    2.807537017    1.267725521    1.929211810
 1066 SOLV  HW1     3209    2.780018478    1.289824706    1.835636476
 1066 SOLV  HW2     3210    2.790874579    1.170694336    1.946797009
 1067 SOLV  OW      3211    0.939963515    2.678470815    2.347156429
 1067 SOLV  HW1     3212    0.979341131    2.724074325    2.426975591
 1067 SOLV  HW2     3213    0.880066624    2.604292221    2.377343107
 1068 SOLV  OW      3214    1.840683923    3.079042410    0.140714201
 1068 SOLV  HW1     3215    1.742905758    3.065343852    0.156626344
 1068 SOLV  HW2     3216    1.854831763    3.113461336    0.047888859
 1069 SOLV  OW      3217    2.881937200    1.717659651    1.573655932
 1069 SOLV  HW1     3218    2.928722893    1.656940099    1.637888374
 1069 SOLV  HW2     3219    2.948785746    1.777941711    1.530079953
 1070 SOLV  OW      3220    2.881038117    0.273326372    3.094466134
 1070 SOLV  HW1     3221    2.836071240    0.362039077    3.084072093
 1070 SOLV  HW2     3222    2.970486131    0.286139106    3.137324975
 1071 SOLV  OW      3223    1.499024105    2.853515273    0.159878779
 1071 SOLV  HW1     3224    1.583180353    2.815753342    0.121236394
 1071 SOLV  HW2     3225    1.428462832    2.782667940    0.161664212
 1072 SOLV  OW      3226    1.308333105    2.320702611    1.370830434
 1072 SOLV  HW1     3227    1.279344775    2.406872809    1.329184135
 1072 SOLV  HW2     3228    1.306635024    2.329610165    1.470418446
 1073 SOLV  OW      3229    2.746739641    3.107309656    2.828680849
 1073 SOLV  HW1     3230    2.744747715    3.145135571    2.736132088
 1073 SOLV  HW2     3231    2.659221105    3.063185050    2.848518317
 1074 SOLV  OW      3232    2.822082543    2.424721124    2.519989552
 1074 SOLV  HW1     3233    2.914569512    2.399515265    2.548490745
 1074 SOLV  HW2     3234    2.780901188    2.348798203    2.469578627
 1075 SOLV  OW      3235    1.042464540    2.599251259    3.282928521
 1075 SOLV  HW1     3236    1.011959552    2.507296417    3.258121882
 1075 SOLV  HW2     3237    1.029887622    2.613154481    3.381163412
 1076 SOLV  OW      3238    1.501067975    0.861594351    0.582929927
 1076 SOLV  HW1     3239    1.550083011    0.947630342    0.596966193
 1076 SOLV  HW2     3240    1.426942552    0.875804717    0.517316519
 1077 SOLV  OW      3241    1.791895915    1.198403405    2.664009392
 1077 SOLV  HW1     3242    1.734836354    1.130638766    2.617599998
 1077 SOLV  HW2     3243    1.840544653    1.253210864    2.595957448
 1078 SOLV  OW      3244    0.093751863    0.017079375    1.949071055
 1078 SOLV  HW1     3245    0.026289467   -0.056388296    1.941792267
 1078 SOLV  HW2     3246    0.182926693   -0.021761794    1.972326651
 1079 SOLV  OW      3247    3.264337039    2.967589488    1.075534717
 1079 SOLV  HW1     3248    3.272451279    3.056481601    1.030432710
 1079 SOLV  HW2     3249    3.354717446    2.925319909    1.082350453
 1080 SOLV  OW      3250    0.520774624    1.186013266    2.151292744
 1080 SOLV  HW1     3251    0.581002539    1.222106583    2.222507050
 1080 SOLV  HW2     3252    0.539538631    1.232807502    2.064922792
 1081 SOLV  OW      3253    2.542299516    2.545307611    1.235095625
 1081 SOLV  HW1     3254    2.483925290    2.553367352    1.315888758
 1081 SOLV  HW2     3255    2.626303625    2.496805558    1.259403252
 1082 SOLV  OW      3256    2.388346529    2.899391497    0.115847934
 1082 SOLV  HW1     3257    2.446296752    2.910616668    0.035118833
 1082 SOLV  HW2     3258    2.308164587    2.844610828    0.091945742
 1083 SOLV  OW      3259    3.096893404    3.035383741    2.186480641
 1083 SOLV  HW1     3260    3.166783172    3.106749796    2.191374438
 1083 SOLV  HW2     3261    3.134809681    2.949247728    2.220311585
 1084 SOLV  OW      3262    0.446746960    0.288339870    1.763963235
 1084 SOLV  HW1     3263    0.529304618    0.237158742    1.740198443
 1084 SOLV  HW2     3264    0.366330559    0.239292955    1.730383438
 1085 SOLV  OW      3265    1.045179412    0.825426050    2.005028436
 1085 SOLV  HW1     3266    1.032636740    0.863711768    2.096561555
 1085 SOLV  HW2     3267    1.124290155    0.868406590    1.961490559
 1086 SOLV  OW      3268    2.685530888    2.973247275    1.585235010
 1086 SOLV  HW1     3269    2.622218348    2.918238882    1.530759749
 1086 SOLV  HW2     3270    2.774910827    2.975320796    1.540415100
 1087 SOLV  OW      3271    0.803994258    1.828452969    3.259212936
 1087 SOLV  HW1     3272    0.826510499    1.832068813    3.161839042
 1087 SOLV  HW2     3273    0.863469685    1.891179523    3.309509305
 1088 SOLV  OW      3274    2.707748548    3.015325394    2.249270802
 1088 SOLV  HW1     3275    2.770205659    2.960007107    2.194143335
 1088 SOLV  HW2     3276    2.750650290    3.103222452    2.270092614
 1089 SOLV  OW      3277    1.892905981    0.501320436    1.995526248
 1089 SOLV  HW1     3278    1.976707549    0.448878977    2.010657000
 1089 SOLV  HW2     3279    1.821146462    0.467795129    2.056586198
 1090 SOLV  OW      3280    2.045294477    2.668504494    2.497157914
 1090 SOLV  HW1     3281    2.012348483    2.754431950    2.536286851
 1090 SOLV  HW2     3282    2.028863781    2.594003102    2.561807545
 1091 SOLV  OW      3283    3.027496281    0.037581274    3.011437999
 1091 SOLV  HW1     3284    2.951855402    0.066992289    2.952999864
 1091 SOLV  HW2     3285    2.991010628   -0.003626846    3.094937773
 1092 SOLV  OW      3286    1.053265142    2.068839787    0.544539181
 1092 SOLV  HW1     3287    1.086064479    2.026085801    0.628789083
 1092 SOLV  HW2     3288    1.009430475    1.999770157    0.487010099
 1093 SOLV  OW      3289    0.285770316    2.260013886    0.865097879
 1093 SOLV  HW1     3290    0.362444526    2.257173424    0.800953729
 1093 SOLV  HW2     3291    0.200249008    2.270583926    0.814345366
 1094 SOLV  OW      3292    0.778004159    2.573488342    0.523757751
 1094 SOLV  HW1     3293    0.692043585    2.560817730    0.573258016
 1094 SOLV  HW2     3294    0.768315894    2.649063774    0.458992855
 1095 SOLV  OW      3295    0.195486721    1.904372417    2.999811617
 1095 SOLV  HW1     3296    0.095919641    1.904724367    3.009185940
 1095 SOLV  HW2     3297    0.229547187    1.998358786    3.002640845
 1096 SOLV  OW      3298    1.023184649    2.510461454    1.112559048
 1096 SOLV  HW1     3299    1.083635131    2.532255137    1.035927116
 1096 SOLV  HW2     3300    0.976857880    2.593646726    1.143147708
 1097 SOLV  OW      3301    1.266098886    1.404320638    0.810105407
 1097 SOLV  HW1     3302    1.230245026    1.389529596    0.902286141
 1097 SOLV  HW2     3303    1.277931823    1.316150174    0.764416661
 1098 SOLV  OW      3304    0.683783213    2.358632912    3.111410279
 1098 SOLV  HW1     3305    0.731729596    2.437757220    3.073434983
 1098 SOLV  HW2     3306    0.745648539    2.280086776    3.113595387
 1099 SOLV  OW      3307    0.951154169    3.048628635    3.112757840
 1099 SOLV  HW1     3308    0.903445754    3.132382923    3.139419756
 1099 SOLV  HW2     3309    0.905610261    2.969756792    3.154069681
 1100 SOLV  OW      3310    1.604036647    0.794711784    1.829348202
 1100 SOLV  HW1     3311    1.702299891    0.800821919    1.846917514
 1100 SOLV  HW2     3312    1.561582464    0.735416717    1.897783308
 1101 SOLV  OW      3313    2.999130368    2.921399547    0.412454816
 1101 SOLV  HW1     3314    2.955024514    2.840846609    0.372863813
 1101 SOLV  HW2     3315    3.098380188    2.912665083    0.403812500
 1102 SOLV  OW      3316    0.251453776    0.899186748    1.152373091
 1102 SOLV  HW1     3317    0.333707419    0.871493915    1.102680592
 1102 SOLV  HW2     3318    0.172997628    0.847232682    1.118502087
 1103 SOLV  OW      3319    1.338337464    2.320878282    3.313913791
 1103 SOLV  HW1     3320    1.292543805    2.397174844    3.268269596
 1103 SOLV  HW2     3321    1.279379175    2.240146487    3.311110598
 1104 SOLV  OW      3322    0.897878812    0.647141205    3.236605867
 1104 SOLV  HW1     3323    0.961468650    0.647474334    3.159418234
 1104 SOLV  HW2     3324    0.885112862    0.553336964    3.268846353
 1105 SOLV  OW      3325    1.560222900    1.804480725    0.824065291
 1105 SOLV  HW1     3326    1.612248140    1.794027854    0.908835823
 1105 SOLV  HW2     3327    1.515048098    1.718069080    0.801835915
 1106 SOLV  OW      3328    1.589255378    3.333008860    3.061766644
 1106 SOLV  HW1     3329    1.521459708    3.314348288    3.132879160
 1106 SOLV  HW2     3330    1.557267660    3.408238762    3.004158792
 1107 SOLV  OW      3331    1.055902299    0.403599789    0.257984106
 1107 SOLV  HW1     3332    1.086826541    0.478676441    0.199596703
 1107 SOLV  HW2     3333    1.122983026    0.387990502    0.330498701
 1108 SOLV  OW      3334    1.123847130    1.541791593    0.053028048
 1108 SOLV  HW1     3335    1.091372224    1.566561191    0.144316282
 1108 SOLV  HW2     3336    1.086016143    1.452891760    0.027196101
 1109 SOLV  OW      3337    1.061133061    1.964785569    0.286790363
 1109 SOLV  HW1     3338    1.102954526    1.911372579    0.213305699
 1109 SOLV  HW2     3339    1.132849676    2.007057533    0.342213548
 1110 SOLV  OW      3340    2.938551824    0.407686557    3.380968005
 1110 SOLV  HW1     3341    2.931621330    0.507419820    3.378382692
 1110 SOLV  HW2     3342    2.915013674    0.375016086    3.472510268
 1111 SOLV  OW      3343    1.883664769    0.522096390    1.719664315
 1111 SOLV  HW1     3344    1.855732964    0.426175245    1.715137544
 1111 SOLV  HW2     3345    1.875801453    0.554673854    1.813889390
 1112 SOLV  OW      3346    1.564024800    1.539813889    1.107184631
 1112 SOLV  HW1     3347    1.633895422    1.475674591    1.075471162
 1112 SOLV  HW2     3348    1.590372396    1.576304874    1.196491227
 1113 SOLV  OW      3349    2.827329258    0.965308916    0.454311041
 1113 SOLV  HW1     3350    2.744761678    0.934146420    0.407267641
 1113 SOLV  HW2     3351    2.861396830    0.892374432    0.513653289
 1114 SOLV  OW      3352    1.010323904    0.584553935    0.861211520
 1114 SOLV  HW1     3353    1.004872236    0.520405519    0.784691848
 1114 SOLV  HW2     3354    0.934908368    0.567291600    0.924587441
 1115 SOLV  OW      3355    2.251739301    2.928018263    2.807299709
 1115 SOLV  HW1     3356    2.165064167    2.901609041    2.764970347
 1115 SOLV  HW2     3357    2.242447434    2.925127632    2.906833907
 1116 SOLV  OW      3358    1.920553088    1.521464669    2.262081652
 1116 SOLV  HW1     3359    1.857298671    1.444613244    2.252366819
 1116 SOLV  HW2     3360    2.003655435    1.503054366    2.209577842
 1117 SOLV  OW      3361    0.524958400    0.248244238    2.967931854
 1117 SOLV  HW1     3362    0.493965295    0.153514480    2.959727027
 1117 SOLV  HW2     3363    0.580042866    0.258214658    3.050804401
 1118 SOLV  OW      3364    0.906648915    0.271914780    0.451210024
 1118 SOLV  HW1     3365    0.969259227    0.331112235    0.400442219
 1118 SOLV  HW2     3366    0.932850811    0.176348173    0.437712530
 1119 SOLV  OW      3367    1.493065815    1.176593828    2.060172132
 1119 SOLV  HW1     3368    1.406177713    1.204461373    2.101103733
 1119 SOLV  HW2     3369    1.529856613    1.251895099    2.005604336
 1120 SOLV  OW      3370    0.689162034    1.025070104    1.511290663
 1120 SOLV  HW1     3371    0.723245715    1.013832066    1.604636804
 1120 SOLV  HW2     3372    0.765757926    1.020888701    1.447126552
 1121 SOLV  OW      3373    0.459709747    0.555698220    0.182687042
 1121 SOLV  HW1     3374    0.428455088    0.520483323    0.094455154
 1121 SOLV  HW2     3375    0.452435910    0.483728513    0.251746502
 1122 SOLV  OW      3376    0.605253179    2.692783042    2.536880706
 1122 SOLV  HW1     3377    0.678307668    2.649776376    2.589940017
 1122 SOLV  HW2     3378    0.516649044    2.659189892    2.568858297
 1123 SOLV  OW      3379    1.128628322    2.193825062    0.061868755
 1123 SOLV  HW1     3380    1.076996959    2.242260340   -0.008769829
 1123 SOLV  HW2     3381    1.102071117    2.097409132    0.062335571
 1124 SOLV  OW      3382    2.489084228    0.006557733    1.491477739
 1124 SOLV  HW1     3383    2.454541069   -0.046096015    1.569159101
 1124 SOLV  HW2     3384    2.534144936   -0.055055914    1.426876723
 1125 SOLV  OW      3385    1.462061726    2.378392436    0.580056900
 1125 SOLV  HW1     3386    1.434847620    2.408905322    0.488788414
 1125 SOLV  HW2     3387    1.530001705    2.441556197    0.617420386
 1126 SOLV  OW      3388    0.129714834    1.451545970    1.331226028
 1126 SOLV  HW1     3389    0.152854952    1.548031030    1.318710617
 1126 SOLV  HW2     3390    0.205472568    1.404749581    1.376748336
 1127 SOLV  OW      3391    2.405332950    3.180432196    0.058568105
 1127 SOLV  HW1     3392    2.370624269    3.088342668    0.040774664
 1127 SOLV  HW2     3393    2.504887172    3.177346367    0.067577241
 1128 SOLV  OW      3394    2.280681458    1.309209227    2.328678653
 1128 SOLV  HW1     3395    2.295996314    1.223904171    2.278775271
 1128 SOLV  HW2     3396    2.367730466    1.357027995    2.340409863
 1129 SOLV  OW      3397    3.317798799    2.641869911    1.294693064
 1129 SOLV  HW1     3398    3.347508593    2.630556755    1.389513997
 1129 SOLV  HW2     3399    3.221992738    2.614439720    1.286302684
 1130 SOLV  OW      3400    1.258218141    3.053928288    2.664271239
 1130 SOLV  HW1     3401    1.320230779    3.090085995    2.733902426
 1130 SOLV  HW2     3402    1.295484194    2.968731156    2.627473233
 1131 SOLV  OW      3403    0.089322876    3.222715744    2.849355876
 1131 SOLV  HW1     3404    0.064488100    3.271988065    2.765946799
 1131 SOLV  HW2     3405    0.182949691    3.188519142    2.841221989
 1132 SOLV  OW      3406    2.014039965    2.189890303    1.414603782
 1132 SOLV  HW1     3407    2.067330480    2.180130626    1.330540748
 1132 SOLV  HW2     3408    1.976922431    2.282602035    1.419941860
 1133 SOLV  OW      3409    0.979648394    1.530819356    0.314587196
 1133 SOLV  HW1     3410    1.040804900    1.608009213    0.331993724
 1133 SOLV  HW2     3411    0.973743139    1.473846241    0.396566013
 1134 SOLV  OW      3412    0.834341043    2.219857950    1.521811686
 1134 SOLV  HW1     3413    0.779880186    2.290710499    1.566707950
 1134 SOLV  HW2     3414    0.855129072    2.248152945    1.428169061
 1135 SOLV  OW      3415    1.184734173    3.270880821    0.662076469
 1135 SOLV  HW1     3416    1.261952601    3.207354609    0.663927684
 1135 SOLV  HW2     3417    1.103846750    3.223970238    0.626604437
 1136 SOLV  OW      3418    3.281820710    2.966168172    0.168527640
 1136 SOLV  HW1     3419    3.296827209    2.959448829    0.069888414
 1136 SOLV  HW2     3420    3.259473731    2.875798076    0.205049666
 1137 SOLV  OW      3421    1.208388538    1.349191168    1.099832184
 1137 SOLV  HW1     3422    1.197382813    1.302859293    1.187765523
 1137 SOLV  HW2     3423    1.303538995    1.341800613    1.069969661
 1138 SOLV  OW      3424    0.957678043    1.549008282    3.198870212
 1138 SOLV  HW1     3425    0.898077365    1.475612488    3.231464207
 1138 SOLV  HW2     3426    0.971607459    1.615630763    3.272143092
 1139 SOLV  OW      3427    1.845226549    3.097667815    2.778851064
 1139 SOLV  HW1     3428    1.884548539    3.183964449    2.747092915
 1139 SOLV  HW2     3429    1.749460279    3.092280969    2.750537572
 1140 SOLV  OW      3430    1.940136222    1.877050806    2.058994664
 1140 SOLV  HW1     3431    1.907465520    1.851789208    2.150079377
 1140 SOLV  HW2     3432    1.935148794    1.797513590    1.998572421
 1141 SOLV  OW      3433    2.781689144    1.393080641    0.893941477
 1141 SOLV  HW1     3434    2.694638866    1.348085110    0.873958203
 1141 SOLV  HW2     3435    2.832596262    1.338921323    0.960850928
 1142 SOLV  OW      3436    1.964878192    1.075462616    3.303012053
 1142 SOLV  HW1     3437    1.875062378    1.034259103    3.287621909
 1142 SOLV  HW2     3438    2.034262309    1.003555832    3.307096384
 1143 SOLV  OW      3439    1.508196048    3.250405237    0.267353244
 1143 SOLV  HW1     3440    1.477633418    3.342818727    0.244390560
 1143 SOLV  HW2     3441    1.605491875    3.241251878    0.246109293
 1144 SOLV  OW      3442    0.744099122    0.102030650    1.777009003
 1144 SOLV  HW1     3443    0.731344971    0.104914153    1.876159940
 1144 SOLV  HW2     3444    0.761414086    0.194453270    1.742948984
 1145 SOLV  OW      3445    3.220831935    1.844328666    2.590620530
 1145 SOLV  HW1     3446    3.176874784    1.759207937    2.619321344
 1145 SOLV  HW2     3447    3.170795774    1.883225068    2.513258342
 1146 SOLV  OW      3448    1.749228968    2.630335164    1.240433523
 1146 SOLV  HW1     3449    1.807631587    2.614831266    1.160744768
 1146 SOLV  HW2     3450    1.797959006    2.602805683    1.323312878
 1147 SOLV  OW      3451    0.680831412    2.129585553    1.272474403
 1147 SOLV  HW1     3452    0.614705757    2.054720722    1.277430873
 1147 SOLV  HW2     3453    0.728728868    2.137566528    1.359904301
 1148 SOLV  OW      3454    1.387620228    2.850990455    0.714729109
 1148 SOLV  HW1     3455    1.485542527    2.835768263    0.728128663
 1148 SOLV  HW2     3456    1.368543643    2.861132058    0.617090838
 1149 SOLV  OW      3457    2.916653143    2.026947974    1.201917625
 1149 SOLV  HW1     3458    2.956839226    2.080084461    1.276504291
 1149 SOLV  HW2     3459    2.956460152    1.935207241    1.201158348
 1150 SOLV  OW      3460    1.852702247    0.472065788    0.835897899
 1150 SOLV  HW1     3461    1.762094043    0.473675254    0.878200005
 1150 SOLV  HW2     3462    1.922712041    0.480920310    0.906764525
 1151 SOLV  OW      3463    0.160677839    2.179909628    3.183346994
 1151 SOLV  HW1     3464    0.088857839    2.249193765    3.189796490
 1151 SOLV  HW2     3465    0.220012566    2.200581202    3.105539129
 1152 SOLV  OW      3466    0.476624253    2.796718331    1.922227523
 1152 SOLV  HW1     3467    0.529314564    2.881607902    1.926574757
 1152 SOLV  HW2     3468    0.518745587    2.728276041    1.981749033
 1153 SOLV  OW      3469    1.260860914    2.215715710    2.879171380
 1153 SOLV  HW1     3470    1.275708409    2.274746831    2.958521024
 1153 SOLV  HW2     3471    1.348783313    2.194563176    2.836466923
 1154 SOLV  OW      3472    2.768010324    3.267911358    0.362856192
 1154 SOLV  HW1     3473    2.858422908    3.236697414    0.333679230
 1154 SOLV  HW2     3474    2.778180088    3.341533939    0.429761286
 1155 SOLV  OW      3475    2.799439007    0.087972290    0.574053526
 1155 SOLV  HW1     3476    2.794626141    0.123206767    0.667516932
 1155 SOLV  HW2     3477    2.891348380    0.102818119    0.537553270
 1156 SOLV  OW      3478    2.492557402    3.044974395    2.793083890
 1156 SOLV  HW1     3479    2.415722691    2.982233429    2.805787504
 1156 SOLV  HW2     3480    2.457840672    3.136120852    2.770983764
 1157 SOLV  OW      3481    2.053237596    0.190761837    2.373753506
 1157 SOLV  HW1     3482    2.022607184    0.111416338    2.426362199
 1157 SOLV  HW2     3483    2.071335528    0.266982382    2.435918261
 1158 SOLV  OW      3484    1.054848207    1.344274080    0.590820661
 1158 SOLV  HW1     3485    0.956536541    1.326246729    0.587443393
 1158 SOLV  HW2     3486    1.070701580    1.435599631    0.628368328
 1159 SOLV  OW      3487    2.512327516    2.053005019    2.430130227
 1159 SOLV  HW1     3488    2.568445195    2.119705370    2.479158705
 1159 SOLV  HW2     3489    2.427818598    2.036716979    2.481069433
 1160 SOLV  OW      3490    3.217591989    0.419305079    2.960302857
 1160 SOLV  HW1     3491    3.288200086    0.462766968    2.904380888
 1160 SOLV  HW2     3492    3.212505610    0.321988788    2.937823586
 1161 SOLV  OW      3493    0.909081667    1.370849511    1.037167756
 1161 SOLV  HW1     3494    0.891921504    1.365922845    1.135561342
 1161 SOLV  HW2     3495    0.965703357    1.450819137    1.017196695
 1162 SOLV  OW      3496    0.477505481    1.944810250    1.215657338
 1162 SOLV  HW1     3497    0.456326522    1.891931822    1.133456837
 1162 SOLV  HW2     3498    0.393245242    1.962435821    1.266560187
 1163 SOLV  OW      3499    1.577063108    2.274560142    0.086381741
 1163 SOLV  HW1     3500    1.503427418    2.257696110    0.020845847
 1163 SOLV  HW2     3501    1.586354370    2.372988095    0.101452563
 1164 SOLV  OW      3502    3.146475078    1.467858436    0.426972565
 1164 SOLV  HW1     3503    3.168510983    1.449854265    0.522847632
 1164 SOLV  HW2     3504    3.052937136    1.502602180    0.420246914
 1165 SOLV  OW      3505    0.484910043    1.940853880    1.480950145
 1165 SOLV  HW1     3506    0.542047524    1.873105514    1.527287380
 1165 SOLV  HW2     3507    0.481387008    1.920178764    1.383165991
 1166 SOLV  OW      3508    0.055811324    0.304140799    0.539259976
 1166 SOLV  HW1     3509    0.128857623    0.361458914    0.502107220
 1166 SOLV  HW2     3510   -0.028924994    0.321451462    0.489045317
 1167 SOLV  OW      3511    2.298063225    1.062590894    2.738167176
 1167 SOLV  HW1     3512    2.321525692    0.999998251    2.812551856
 1167 SOLV  HW2     3513    2.324435241    1.155698381    2.763403432
 1168 SOLV  OW      3514    3.325094052    0.530443692    1.671345616
 1168 SOLV  HW1     3515    3.328831291    0.628504440    1.690630820
 1168 SOLV  HW2     3516    3.341484800    0.515008458    1.573904154
 1169 SOLV  OW      3517    0.950638664    0.203139819    3.138708676
 1169 SOLV  HW1     3518    0.870391090    0.187077334    3.196188401
 1169 SOLV  HW2     3519    1.019952304    0.252453637    3.191294938
 1170 SOLV  OW      3520    2.730975258    2.364868193    0.069331326
 1170 SOLV  HW1     3521    2.728553943    2.319425770    0.158385801
 1170 SOLV  HW2     3522    2.670704664    2.444656741    0.070994563
 1171 SOLV  OW      3523    0.503461052    3.354793691    0.661851341
 1171 SOLV  HW1     3524    0.478242568    3.312958350    0.749116900
 1171 SOLV  HW2     3525    0.475509944    3.294836451    0.586849549
 1172 SOLV  OW      3526    3.309623331    0.263018821    2.036932371
 1172 SOLV  HW1     3527    3.234229762    0.309754201    1.990743701
 1172 SOLV  HW2     3528    3.318873454    0.170430441    2.000277805
 1173 SOLV  OW      3529    0.002587192    1.661125020    0.155639497
 1173 SOLV  HW1     3530    0.090894885    1.614691881    0.148770744
 1173 SOLV  HW2     3531    0.017420303    1.758730095    0.171597096
 1174 SOLV  OW      3532    2.067154889    2.103253799    2.161618539
 1174 SOLV  HW1     3533    2.010682617    2.020721018    2.160678619
 1174 SOLV  HW2     3534    2.136450841    2.097024324    2.089779233
 1175 SOLV  OW      3535    1.850143641    2.062056969    3.023447849
 1175 SOLV  HW1     3536    1.778435095    2.110695275    2.973508135
 1175 SOLV  HW2     3537    1.891463356    2.123501480    3.090671171
 1176 SOLV  OW      3538    1.649445615    1.521541044    1.425794355
 1176 SOLV  HW1     3539    1.568754970    1.462539365    1.428598375
 1176 SOLV  HW2     3540    1.731361312    1.465404087    1.414027423
 1177 SOLV  OW      3541    1.823930324    1.577353488    1.954832181
 1177 SOLV  HW1     3542    1.831011109    1.528157122    2.041615263
 1177 SOLV  HW2     3543    1.885584341    1.535875935    1.887898816
 1178 SOLV  OW      3544    2.630544388    1.188094463    1.048193755
 1178 SOLV  HW1     3545    2.653292959    1.187194235    1.145576205
 1178 SOLV  HW2     3546    2.542567940    1.233772556    1.034955257
 1179 SOLV  OW      3547    2.004395545    1.482140700    1.327994353
 1179 SOLV  HW1     3548    2.031444598    1.570653486    1.365880816
 1179 SOLV  HW2     3549    2.051872840    1.467112332    1.241267494
 1180 SOLV  OW      3550    1.276042595    1.732436085    1.581786758
 1180 SOLV  HW1     3551    1.192557599    1.775076248    1.546945063
 1180 SOLV  HW2     3552    1.348407079    1.801174168    1.588132461
 1181 SOLV  OW      3553    1.741242908    0.748741617    2.877181686
 1181 SOLV  HW1     3554    1.642826558    0.761033527    2.864335112
 1181 SOLV  HW2     3555    1.757650179    0.696634295    2.960952081
 1182 SOLV  OW      3556    2.483583221    2.760467624    2.781457317
 1182 SOLV  HW1     3557    2.511331198    2.850490437    2.747873199
 1182 SOLV  HW2     3558    2.383801908    2.753806798    2.780355780
 1183 SOLV  OW      3559    2.979640587    0.602197034    1.666158622
 1183 SOLV  HW1     3560    2.901654077    0.660045291    1.642280578
 1183 SOLV  HW2     3561    2.965284728    0.562637001    1.756863862
 1184 SOLV  OW      3562    1.813527650    1.502331017    0.719371623
 1184 SOLV  HW1     3563    1.719887282    1.468225797    0.711017465
 1184 SOLV  HW2     3564    1.861434492    1.451038276    0.790613571
 1185 SOLV  OW      3565    1.242489307    2.652946713    0.974478528
 1185 SOLV  HW1     3566    1.219684907    2.728104622    1.036388080
 1185 SOLV  HW2     3567    1.279410502    2.690023001    0.889251385
 1186 SOLV  OW      3568    2.285053774    2.453039719    3.348371494
 1186 SOLV  HW1     3569    2.270771111    2.393648714    3.269196282
 1186 SOLV  HW2     3570    2.383111088    2.466754906    3.362466029
 1187 SOLV  OW      3571    0.603624603    2.935088550    2.713882570
 1187 SOLV  HW1     3572    0.542883901    3.010538449    2.688995561
 1187 SOLV  HW2     3573    0.610899625    2.929636499    2.813475678
 1188 SOLV  OW      3574    1.579551281    1.462927563    2.887078210
 1188 SOLV  HW1     3575    1.638692683    1.494491326    2.961292791
 1188 SOLV  HW2     3576    1.528925746    1.382014973    2.916943569
 1189 SOLV  OW      3577    0.057354742    2.830981503    3.241296107
 1189 SOLV  HW1     3578    0.132459944    2.879812780    3.285751040
 1189 SOLV  HW2     3579    0.038372310    2.872816919    3.152465112
 1190 SOLV  OW      3580    1.994570894    0.591641220    0.110494670
 1190 SOLV  HW1     3581    1.996194756    0.516828505    0.176842271
 1190 SOLV  HW2     3582    1.908466282    0.641801938    0.118946507
 1191 SOLV  OW      3583    0.814496892    2.140683249    0.965340762
 1191 SOLV  HW1     3584    0.875552554    2.169308329    1.039196645
 1191 SOLV  HW2     3585    0.724664753    2.118302587    1.003170964
 1192 SOLV  OW      3586    0.389177003    2.393862876    1.637071382
 1192 SOLV  HW1     3587    0.317745345    2.441612146    1.585891214
 1192 SOLV  HW2     3588    0.477714876    2.436405220    1.618282589
 1193 SOLV  OW      3589    2.804461224    1.410395168    0.325009492
 1193 SOLV  HW1     3590    2.848197997    1.323364718    0.347686489
 1193 SOLV  HW2     3591    2.794508939    1.465302048    0.408001025
 1194 SOLV  OW      3592    0.737725413    0.543111017    2.568794050
 1194 SOLV  HW1     3593    0.646210299    0.581916127    2.557796112
 1194 SOLV  HW2     3594    0.755282334    0.477786645    2.495131083
 1195 SOLV  OW      3595    0.756823719    2.729522949    2.931045360
 1195 SOLV  HW1     3596    0.706434486    2.705501095    2.848064576
 1195 SOLV  HW2     3597    0.796712106    2.820635836    2.920593925
 1196 SOLV  OW      3598    3.201308608    2.665744078    1.918524467
 1196 SOLV  HW1     3599    3.104676799    2.680136283    1.939901095
 1196 SOLV  HW2     3600    3.236278503    2.589071143    1.972377174
 1197 SOLV  OW      3601    3.322902606    0.584776999    0.147434691
 1197 SOLV  HW1     3602    3.245063906    0.550786526    0.094653772
 1197 SOLV  HW2     3603    3.362658098    0.663893701    0.100958371
 1198 SOLV  OW      3604    1.612246214    3.125483686    2.417502762
 1198 SOLV  HW1     3605    1.658234241    3.196588213    2.470711427
 1198 SOLV  HW2     3606    1.585939314    3.162365875    2.328342754
 1199 SOLV  OW      3607    1.721486478    1.732762382    2.993446880
 1199 SOLV  HW1     3608    1.786577329    1.660694881    2.969582727
 1199 SOLV  HW2     3609    1.635169772    1.691418911    3.022432113
 1200 SOLV  OW      3610    1.100728313    1.096022570    1.907483488
 1200 SOLV  HW1     3611    1.003203438    1.096710708    1.885344516
 1200 SOLV  HW2     3612    1.153471012    1.121498819    1.826422793
 1201 SOLV  OW      3613    2.605790388    0.005299166    0.155811403
 1201 SOLV  HW1     3614    2.673361793    0.051942681    0.098713219
 1201 SOLV  HW2     3615    2.652662770   -0.045889019    0.227814236
 1202 SOLV  OW      3616    0.056340336    1.631700413    2.824174199
 1202 SOLV  HW1     3617    0.013850497    1.649957962    2.735499824
 1202 SOLV  HW2     3618   -0.014117771    1.605363792    2.890082164
 1203 SOLV  OW      3619    2.254431663    0.656608165    1.244639328
 1203 SOLV  HW1     3620    2.192822784    0.632994732    1.319796409
 1203 SOLV  HW2     3621    2.293296820    0.572997673    1.205902226
 1204 SOLV  OW      3622    0.022227464    2.438186561    1.923170951
 1204 SOLV  HW1     3623    0.119979927    2.439051729    1.902061582
 1204 SOLV  HW2     3624   -0.013799426    2.531336391    1.917973528
 1205 SOLV  OW      3625    2.994197956    2.135614627    3.192205183
 1205 SOLV  HW1     3626    2.903721875    2.112928114    3.228278148
 1205 SOLV  HW2     3627    3.052850239    2.054702648    3.196074263
 1206 SOLV  OW      3628    2.665661764    0.427154389    0.629365844
 1206 SOLV  HW1     3629    2.625121180    0.395306771    0.715063892
 1206 SOLV  HW2     3630    2.664358815    0.352969690    0.562307408
 1207 SOLV  OW      3631    0.844314773    2.048911119    0.146726754
 1207 SOLV  HW1     3632    0.921923682    1.999269992    0.185640082
 1207 SOLV  HW2     3633    0.816085903    2.121274205    0.209721200
 1208 SOLV  OW      3634    1.859076450    1.190873520    0.326890387
 1208 SOLV  HW1     3635    1.784777753    1.245508477    0.288208819
 1208 SOLV  HW2     3636    1.895068074    1.129239489    0.256837954
 1209 SOLV  OW      3637    0.641331387    1.380417530    0.323245534
 1209 SOLV  HW1     3638    0.565223361    1.340829374    0.271860845
 1209 SOLV  HW2     3639    0.605603470    1.441272183    0.394099095
 1210 SOLV  OW      3640    2.496556261    0.822281330    0.656437469
 1210 SOLV  HW1     3641    2.463283428    0.913069703    0.630904895
 1210 SOLV  HW2     3642    2.581467431    0.831340835    0.708490314
 1211 SOLV  OW      3643    1.757884986    0.274929165    2.624825615
 1211 SOLV  HW1     3644    1.839812555    0.331027364    2.636766188
 1211 SOLV  HW2     3645    1.681194768    0.333249048    2.598010214
 1212 SOLV  OW      3646    3.087880938    2.412887372    2.354508250
 1212 SOLV  HW1     3647    3.165199266    2.472431975    2.332683574
 1212 SOLV  HW2     3648    3.029715361    2.457426593    2.422589094
 1213 SOLV  OW      3649    1.578086475    1.397731938    1.933091625
 1213 SOLV  HW1     3650    1.506589130    1.457556079    1.896884267
 1213 SOLV  HW2     3651    1.666477051    1.444152027    1.927261032
 1214 SOLV  OW      3652    0.840842846    0.567695274    0.557547368
 1214 SOLV  HW1     3653    0.874668891    0.481584300    0.595524117
 1214 SOLV  HW2     3654    0.906810500    0.603045949    0.491214249
 1215 SOLV  OW      3655    2.185641361    3.044392935    0.749726151
 1215 SOLV  HW1     3656    2.205428048    3.131143377    0.795384553
 1215 SOLV  HW2     3657    2.251189309    2.975152944    0.779910194
 1216 SOLV  OW      3658    2.605661153    0.637451758    3.091892058
 1216 SOLV  HW1     3659    2.628759944    0.721353580    3.141173704
 1216 SOLV  HW2     3660    2.689003203    0.584934369    3.074637156
 1217 SOLV  OW      3661    0.763876586    0.497550708    0.142366492
 1217 SOLV  HW1     3662    0.805043703    0.530793640    0.227229017
 1217 SOLV  HW2     3663    0.678206210    0.546329948    0.125555829
 1218 SOLV  OW      3664    0.791037080    3.319801527    1.315267917
 1218 SOLV  HW1     3665    0.730337345    3.255572707    1.268451989
 1218 SOLV  HW2     3666    0.736877840    3.380324137    1.373622643
 1219 SOLV  OW      3667    1.978820082    0.754575618    0.741348921
 1219 SOLV  HW1     3668    1.881853554    0.755151250    0.765815350
 1219 SOLV  HW2     3669    1.999877201    0.671020853    0.690588634
 1220 SOLV  OW      3670    0.381294888    0.206892804    2.102711377
 1220 SOLV  HW1     3671    0.418290806    0.119333256    2.071628749
 1220 SOLV  HW2     3672    0.301421730    0.230801618    2.047483623
 1221 SOLV  OW      3673    3.074542281    2.368159929    1.666677721
 1221 SOLV  HW1     3674    2.994010530    2.343396819    1.720556544
 1221 SOLV  HW2     3675    3.102639124    2.461346098    1.689663827
 1222 SOLV  OW      3676    1.018454459    1.653067899    0.614111617
 1222 SOLV  HW1     3677    0.930784547    1.696337085    0.635172519
 1222 SOLV  HW2     3678    1.084100882    1.673768421    0.686663495
 1223 SOLV  OW      3679    2.903501904    1.205600669    1.215777376
 1223 SOLV  HW1     3680    2.913293350    1.106136091    1.219294720
 1223 SOLV  HW2     3681    2.811935299    1.231181778    1.246802634
 1224 SOLV  OW      3682    0.774920493    2.502230504    2.775297123
 1224 SOLV  HW1     3683    0.773787471    2.417531263    2.828462283
 1224 SOLV  HW2     3684    0.681303907    2.527366528    2.750683309
 1225 SOLV  OW      3685    1.553320815    0.672276176    0.382990588
 1225 SOLV  HW1     3686    1.641612467    0.692380619    0.340541571
 1225 SOLV  HW2     3687    1.531709705    0.743189596    0.450115265
 1226 SOLV  OW      3688    2.473328926    0.351776713    1.762477398
 1226 SOLV  HW1     3689    2.484751922    0.260746507    1.722665639
 1226 SOLV  HW2     3690    2.376650274    0.367360982    1.782781787
 1227 SOLV  OW      3691    0.503691319    3.340180727    1.791592711
 1227 SOLV  HW1     3692    0.580864874    3.402150550    1.777260683
 1227 SOLV  HW2     3693    0.534663047    3.245591002    1.781850108
 1228 SOLV  OW      3694    2.170099431    2.397091435    2.345087440
 1228 SOLV  HW1     3695    2.161590315    2.359868876    2.437520612
 1228 SOLV  HW2     3696    2.083132266    2.386631400    2.296827096
 1229 SOLV  OW      3697    2.365738045    2.422596968    0.276500185
 1229 SOLV  HW1     3698    2.324179116    2.356105150    0.214426829
 1229 SOLV  HW2     3699    2.419063802    2.488686541    0.223680753
 1230 SOLV  OW      3700    3.386810853    1.565869546    2.466286470
 1230 SOLV  HW1     3701    3.471510082    1.537709780    2.511396173
 1230 SOLV  HW2     3702    3.311295522    1.508823416    2.498611935
 1231 SOLV  OW      3703    1.265586482    1.045341502    1.015832537
 1231 SOLV  HW1     3704    1.320461556    0.979684177    1.067595121
 1231 SOLV  HW2     3705    1.198086772    0.996242533    0.960745709
 1232 SOLV  OW      3706    0.016726273    1.184527549    1.730078290
 1232 SOLV  HW1     3707    0.112785379    1.193925430    1.756272792
 1232 SOLV  HW2     3708   -0.021793271    1.103029389    1.773391797
 1233 SOLV  OW      3709    0.880325276    2.065621941    1.763636487
 1233 SOLV  HW1     3710    0.831476142    2.057345149    1.676764624
 1233 SOLV  HW2     3711    0.826071546    2.120471963    1.827271632
 1234 SOLV  OW      3712    2.935692627    1.554210294    0.144464707
 1234 SOLV  HW1     3713    2.937496405    1.643771924    0.188911323
 1234 SOLV  HW2     3714    2.887916442    1.488852692    0.203165815
 1235 SOLV  OW      3715    0.170186194    1.152188295    2.071773396
 1235 SOLV  HW1     3716    0.222049952    1.166919741    1.987541557
 1235 SOLV  HW2     3717    0.193474506    1.223320069    2.138103872
 1236 SOLV  OW      3718    1.346656630    1.940233995    2.951830176
 1236 SOLV  HW1     3719    1.333404825    1.854449622    3.001501703
 1236 SOLV  HW2     3720    1.328844291    2.017275164    3.013060610
 1237 SOLV  OW      3721    0.551996122    0.756753976    1.424941038
 1237 SOLV  HW1     3722    0.601762553    0.806162646    1.496229787
 1237 SOLV  HW2     3723    0.616014742    0.700745329    1.372342278
 1238 SOLV  OW      3724    2.411365662    1.313433825    1.192235101
 1238 SOLV  HW1     3725    2.441395092    1.383531418    1.127535305
 1238 SOLV  HW2     3726    2.311514661    1.313824917    1.197810771
 1239 SOLV  OW      3727    2.030421103    2.375422442    2.062511279
 1239 SOLV  HW1     3728    1.994944615    2.285981584    2.035243607
 1239 SOLV  HW2     3729    2.128659529    2.368409053    2.079882133
 1240 SOLV  OW      3730    0.870769661    2.135299949    2.797008739
 1240 SOLV  HW1     3731    0.941253898    2.206040251    2.802434444
 1240 SOLV  HW2     3732    0.890150009    2.074818011    2.719756273
 1241 SOLV  OW      3733    0.320473025    2.840367783    2.795648748
 1241 SOLV  HW1     3734    0.227430049    2.855455202    2.829073325
 1241 SOLV  HW2     3735    0.368493391    2.927919839    2.790130110
 1242 SOLV  OW      3736    1.558122662    2.211978726    2.832710216
 1242 SOLV  HW1     3737    1.628518361    2.145458231    2.807789981
 1242 SOLV  HW2     3738    1.527630368    2.260500344    2.750750621
 1243 SOLV  OW      3739    1.409773575    2.943535532    0.968170832
 1243 SOLV  HW1     3740    1.424750463    3.039408366    0.944002002
 1243 SOLV  HW2     3741    1.383985738    2.892190427    0.886325443
 1244 SOLV  OW      3742    2.090218441    0.326523142    0.914583194
 1244 SOLV  HW1     3743    2.082390731    0.374483348    1.001992509
 1244 SOLV  HW2     3744    2.095824422    0.228032347    0.931012200
 1245 SOLV  OW      3745    2.911691198    2.535598840    0.527733340
 1245 SOLV  HW1     3746    2.917905709    2.536750131    0.627541777
 1245 SOLV  HW2     3747    2.997481938    2.568949053    0.488626634
 1246 SOLV  OW      3748    1.593674721    2.443047982    3.020965203
 1246 SOLV  HW1     3749    1.549327530    2.481150777    3.102091671
 1246 SOLV  HW2     3750    1.585485562    2.343381970    3.022239420
 1247 SOLV  OW      3751    1.848361676    1.966068641    1.175868368
 1247 SOLV  HW1     3752    1.865813335    2.045217388    1.117282248
 1247 SOLV  HW2     3753    1.935376626    1.927596950    1.206685520
 1248 SOLV  OW      3754    1.462013680    1.599163945    0.021933670
 1248 SOLV  HW1     3755    1.506802167    1.676195177   -0.023473831
 1248 SOLV  HW2     3756    1.364196478    1.600542669    0.001161093
 1249 SOLV  OW      3757    2.497337577    2.831723765    1.242617849
 1249 SOLV  HW1     3758    2.506783976    2.736209281    1.270659662
 1249 SOLV  HW2     3759    2.428720600    2.876644928    1.299823031
 1250 SOLV  OW      3760    0.219928967    2.513607482    1.439601716
 1250 SOLV  HW1     3761    0.151341905    2.449711452    1.404744533
 1250 SOLV  HW2     3762    0.275693637    2.547282661    1.363719298
 1251 SOLV  OW      3763    2.389111462    1.310130114    2.751561188
 1251 SOLV  HW1     3764    2.351187569    1.262739475    2.672079631
 1251 SOLV  HW2     3765    2.414109585    1.403495997    2.725884695
 1252 SOLV  OW      3766    1.880408530    1.496139117    1.690984453
 1252 SOLV  HW1     3767    1.785726365    1.528280301    1.689086233
 1252 SOLV  HW2     3768    1.883608713    1.400236926    1.662808798
 1253 SOLV  OW      3769    0.423771903    1.809486472    0.958100495
 1253 SOLV  HW1     3770    0.447013049    1.732060285    1.016979623
 1253 SOLV  HW2     3771    0.343409652    1.786603297    0.903146588
 1254 SOLV  OW      3772    2.821452080    1.777373954    3.295673797
 1254 SOLV  HW1     3773    2.876572319    1.822008838    3.366168382
 1254 SOLV  HW2     3774    2.734756526    1.747163760    3.335337366
 1255 SOLV  OW      3775    2.329344940    1.335975720    0.099146343
 1255 SOLV  HW1     3776    2.328209202    1.249229688    0.148899896
 1255 SOLV  HW2     3777    2.371595404    1.406495046    0.156097699
 1256 SOLV  OW      3778    0.947636171    0.329301223    2.665333956
 1256 SOLV  HW1     3779    0.890204246    0.400992070    2.704856058
 1256 SOLV  HW2     3780    0.901351112    0.241057410    2.673860934
 1257 SOLV  OW      3781    1.386026589    2.153181054    2.031900429
 1257 SOLV  HW1     3782    1.451052790    2.077205681    2.030853878
 1257 SOLV  HW2     3783    1.338099687    2.157219347    1.944216856
 1258 SOLV  OW      3784    0.968518244    1.000983644    2.710009222
 1258 SOLV  HW1     3785    0.886456948    0.954583342    2.676647619
 1258 SOLV  HW2     3786    1.049287802    0.947055017    2.686176853
 1259 SOLV  OW      3787    1.960920105    2.867535073    2.299595165
 1259 SOLV  HW1     3788    2.053568681    2.897940868    2.321803623
 1259 SOLV  HW2     3789    1.944286515    2.778175758    2.341304654
 1260 SOLV  OW      3790    0.043619722    0.397853261    1.202761124
 1260 SOLV  HW1     3791   -0.037519940    0.339565484    1.198252647
 1260 SOLV  HW2     3792    0.015852688    0.493886804    1.199942735
 1261 SOLV  OW      3793    0.173053995    0.871059799    0.679644621
 1261 SOLV  HW1     3794    0.267429160    0.879439862    0.647634887
 1261 SOLV  HW2     3795    0.119389916    0.948341029    0.645744025
 1262 SOLV  OW      3796    1.116957400    0.463925393    0.646629005
 1262 SOLV  HW1     3797    1.152113157    0.417451800    0.565351192
 1262 SOLV  HW2     3798    1.192483508    0.483116416    0.709312843
 1263 SOLV  OW      3799    0.050138350    0.633270565    2.902328647
 1263 SOLV  HW1     3800    0.028256810    0.696336627    2.976786094
 1263 SOLV  HW2     3801    0.126426347    0.669860221    2.849024437
 1264 SOLV  OW      3802    2.641515065    0.879748154    2.536101058
 1264 SOLV  HW1     3803    2.702805933    0.886564851    2.614831124
 1264 SOLV  HW2     3804    2.591504074    0.793241040    2.540204544
 1265 SOLV  OW      3805    2.142415247    1.990763421    2.437032926
 1265 SOLV  HW1     3806    2.076316994    2.034192533    2.375824157
 1265 SOLV  HW2     3807    2.232867162    1.991597969    2.394379796
 1266 SOLV  OW      3808    2.192435305    0.542936258    2.388540054
 1266 SOLV  HW1     3809    2.167080407    0.472115406    2.454441725
 1266 SOLV  HW2     3810    2.109936666    0.579050328    2.345052149
 1267 SOLV  OW      3811    1.182118971    2.546732368    1.634736910
 1267 SOLV  HW1     3812    1.167618667    2.454961957    1.671748447
 1267 SOLV  HW2     3813    1.278433149    2.571794408    1.644602676
 1268 SOLV  OW      3814    0.213495719    0.253582993    1.546294164
 1268 SOLV  HW1     3815    0.148492015    0.177650211    1.549540460
 1268 SOLV  HW2     3816    0.170676905    0.335724833    1.583990545
 1269 SOLV  OW      3817    3.226469292    0.253456775    2.358321698
 1269 SOLV  HW1     3818    3.270180408    0.167224848    2.383912132
 1269 SOLV  HW2     3819    3.296673753    0.322544530    2.341011518
 1270 SOLV  OW      3820    1.182160061    3.166341524    0.275556910
 1270 SOLV  HW1     3821    1.276984506    3.142974588    0.297094092
 1270 SOLV  HW2     3822    1.125838680    3.083784421    0.279260772
 1271 SOLV  OW      3823    1.518205122    2.916831743    2.273575669
 1271 SOLV  HW1     3824    1.559592569    3.002397206    2.304677746
 1271 SOLV  HW2     3825    1.590064846    2.853919319    2.243913271
 1272 SOLV  OW      3826    0.150804925    2.259010221    0.322965295
 1272 SOLV  HW1     3827    0.184848073    2.196951414    0.252314323
 1272 SOLV  HW2     3828    0.199027443    2.346393327    0.316599811
 1273 SOLV  OW      3829    2.148745659    1.133715625    2.162715990
 1273 SOLV  HW1     3830    2.102300969    1.205002468    2.110154135
 1273 SOLV  HW2     3831    2.109215136    1.044646138    2.140230796
 1274 SOLV  OW      3832    2.224023361    2.881740598    2.282298047
 1274 SOLV  HW1     3833    2.206687909    2.876796412    2.380669248
 1274 SOLV  HW2     3834    2.309200870    2.931531767    2.265944806
 1275 SOLV  OW      3835    1.060341375    2.356160727    0.281884735
 1275 SOLV  HW1     3836    1.060339716    2.296785964    0.201410052
 1275 SOLV  HW2     3837    1.151836446    2.357583313    0.322234696
 1276 SOLV  OW      3838    2.759275584    0.994343908    1.977586182
 1276 SOLV  HW1     3839    2.823263978    0.958138685    2.045381372
 1276 SOLV  HW2     3840    2.783635360    0.959744290    1.886971907
END
LATTICESHIFTS
         0         0         0
         0         0         0
         0         0         0
         0         0         0
         0         0         0
         0         0         0
         0         0         0
         0         0         0
         0         0         0
         0         0         0
         0         0         0
         0         0         0
         0         0         0
         0         0         0
         0         0         0
         0         0         0
         0         0         0
         0         0         0
         0         0         0
         0         0         0
         0         0         0
         0         0         0
         0         0         0
         0         0         0
         0         0         0
         0         0         0
         0         0         0
         0         0         0
         0         0         0
         0         0         0
         0         0         0
         0         0         0
         0         0         0
         0         0         0
         0         0         0
         0         0         0
         0         0         0
         0         0         0
         0         0         0
         0         0         0
         0         0         0
         0         0         0
         0         0         0
         0         0         0
         0         0         0
         0         0         0
         0         0         0
         0         0         0
         0         0         0
         0         0         0
         0         0         0
         0         0         0
         0         0         0
         0         0         0
         0         0         0
         0         0         0
         0         0         0
        -1         0         0
        -1         0         0
        -1         0         0
         0         0         0
         0         0         0
         0         0         0
         0         0         0
         0         0         0
         0         0         0
         0         0         0
         0         0         0
         0         0         0
         0         0         0
         0         0         0
         0         0         0
         0         0         0
         0         0         0
         0         0         0
         0         0         0
         0         0         0
         0         0         0
         0         0         0
         0         0         0
         0         0         0
         0         0         0
         0         0         0
         0         0         0
         0         0         0
         0         0         0
         0         0         0
        -1         0         0
        -1         0         0
        -1         0         0
         0         1         0
         0         1         0
         0         1         0
         0         0         0
         0         0         0
         0         0         0
         0         0         0
         0         0         0
         0         0         0
         0         0         0
         0         0         0
         0         0         0
         0         0         0
         0         0         0
         0         0         0
         0         0         0
         0         0         0
         0         0         0
         0         0         0
         0         0         0
         0         0         0
         0         0         0
         0         0         0
         0         0         0
         0         0         0
         0         0         0
         0         0         0
         0         0         0
         0         0         0
         0         0         0
         0         0         0
         0         0         0
         0         0         0
         0         0         0
         0         0         0
         0         0         0
         0         0         0
         0         0         0
         0         0         0
         0         0         0
         0         0         0
         0         0         0
         0         0         0
         0         0         0
         0         0         0
         0         0         0
         0         0         0
         0         0         0
         0         0         0
         0         0         0
         0         0         0
         1         0         0
         1         0         0
         1         0         0
         0         0         0
         0         0         0
         0         0         0
         0         0         0
         0         0         0
         0         0         0
         0         0         0
         0         0         0
         0         0         0
         0         0         0
         0         0         0
         0         0         0
         0         0         0
         0         0         0
         0         0         0
         0         0         0
         0         0         0
         0         0         0
         0         0         0
         0         0         0
         0         0         0
         0         0         0
         0         0         0
         0         0         0
         0         0         0
         0         0         0
         0         0         0
         0         0         0
         0         0         0
         0         0         0
         0         0         0
         0         0         0
         0         0         0
         0         0         0
         0         0         0
         0         0         0
         0         0         0
         0         0         0
         0         0         0
         0         0         0
         0         0         0
         0         0         0
         0         0         0
         0         0         0
         0         0         0
         0        -1         0
         0        -1         0
         0        -1         0
         0         0         0
         0         0         0
         0         0         0
         0         0         0
         0         0         0
         0         0         0
         0         0         0
         0         0         0
         0         0         0
         0         0         0
         0         0         0
         0         0         0
         0         0         0
         0         0         0
         0         0         0
         0         0         0
         0         0         0
         0         0         0
         0         0         0
         0         0         0
         0         0         0
         0         0         0
         0         0         0
         0         0         0
         0         0         0
         0         0         0
         0         0         0
         0         0         0
         0         0         0
         0         0         0
         0         0         1
         0         0         1
         0         0         1
         0         0         0
         0         0         0
         0         0         0
         0         0         0
         0         0         0
         0         0         0
         0         0         0
         0         0         0
         0         0         0
         0         0         0
         0         0         0
         0         0         0
         0         0         0
         0         0         0
         0         0         0
         0         0         0
         0         0         0
         0         0         0
         0         0         0
         0         0         0
         0         0         0
         0         0         0
         0         0         0
         0         0         0
         0         0         0
         0         0         0
         0         0         0
         0         0         0
         0         0         0
         0         0         0
         0         0         0
         0         0         0
         0         0         0
         0         0         0
         0         0         0
         0         0         0
         0         1         0
         0         1         0
         0         1         0
        -1         0         0
        -1         0         0
        -1         0         0
         0         0        -1
         0         0        -1
         0         0        -1
         0         0         0
         0         0         0
         0         0         0
         0         0         0
         0         0         0
         0         0         0
         0         0         0
         0         0         0
         0         0         0
         0         0         0
         0         0         0
         0         0         0
         0         0        -1
         0         0        -1
         0         0        -1
         0         0         0
         0         0         0
         0         0         0
         0         0         1
         0         0         1
         0         0         1
         0         0         0
         0         0         0
         0         0         0
         0         0         0
         0         0         0
         0         0         0
         0         0         0
         0         0         0
         0         0         0
         0         0         0
         0         0         0
         0         0         0
         0         0         0
         0         0         0
         0         0         0
         0         0         0
         0         0         0
         0         0         0
         0         0         0
         0         0         0
         0         0         0
         0         0         0
         0         0         0
         0         0         0
         0         0         0
         0         0         0
         0         0         0
         0         0         0
         0         0         0
         0         0         0
         0         0         0
         0         0         0
         0         0         0
         0         0         0
         0         0         0
         0         0         0
         0         0         0
         0         0         0
         0         0         0
         0         0         0
         0         0         0
         0         0         0
         0         0         0
         0         0         0
         0         0         0
         0         0         0
         0         0         0
         0         0         0
         0         0        -1
         0         0        -1
         0         0        -1
         0         0         0
         0         0         0
         0         0         0
         0         0         0
         0         0         0
         0         0         0
         0         0         0
         0         0         0
         0         0         0
         0         0         0
         0         0         0
         0         0         0
         0         0         0
         0         0         0
         0         0         0
         0         0         0
         0         0         0
         0         0         0
         0         0         0
         0         0         0
         0         0         0
         0         0         0
         0         0         0
         0         0         0
         0         0         0
         0         0         0
         0         0         0
         0         0         0
         0         0         0
         0         0         0
         0         0         0
         0         0         0
         0         0         0
         0         0         0
         0         0         0
         0         0         0
         0         0         0
         0         0         0
         0         0         0
         0         0         0
         0         0         0
         0         0         0
         0         0         0
         0         0         0
         0         0         0
         0         0         0
         0         0         0
         0         0         0
         0         0         0
         0         0         0
         0         0         0
         0         0         0
         0         0         0
         0         0         0
         0         0         0
         0         0         0
         0         0         0
         0         0         0
         0         0         0
         0         0         0
         0         0         0
         0         0         0
         0         0         0
         0         0         0
         0         0         0
         0         0         0
         0         0         0
         0         0         0
         0         0         0
         1         0         0
         1         0         0
         1         0         0
         0         0         0
         0         0         0
         0         0         0
         0         0         0
         0         0         0
         0         0         0
         0         0         0
         0         0         0
         0         0         0
         0         0         0
         0         0         0
         0         0         0
         0         0         0
         0         0         0
         0         0         0
         0         0         0
         0         0         0
         0         0         0
         0         0         0
         0         0         0
         0         0         0
         0         0         0
         0         0         0
         0         0         0
         0         0         0
         0         0         0
         0         0         0
         0         0         0
         0         0         0
         0         0         0
         0         0         0
         0         0         0
         0         0         0
         0         0         0
         0         0         0
         0         0         0
         0         0         0
         0         0         0
         0         0         0
         0         0         0
         0         0         0
         0         0         0
         0         0         0
         0         0         0
         0         0         0
         0         0         0
         0         0         0
         0         0         0
         0         0         0
         0         0         0
         0         0         0
         0         0         0
         0         0         0
         0         0         0
         0         0         0
         0         0         0
         0         0         0
         0        -1         0
         0        -1         0
         0        -1         0
         0         0         0
         0         0         0
         0         0         0
         0         0         0
         0         0         0
         0         0         0
         0         0         0
         0         0         0
         0         0         0
         0         0         0
         0         0         0
         0         0         0
         0         0         0
         0         0         0
         0         0         0
         0         0         0
         0         0         0
         0         0         0
         0         0         0
         0         0         0
         0         0         0
         0         0         0
         0         0         0
         0         0         0
         0         0         0
         0         0         0
         0         0         0
         0         0         0
         0         0         0
         0         0         0
         0         0         0
         0         0         0
         0         0         0
         0         0         0
         0         0         0
         0         0         0
         0         0         0
         0         0         0
         0         0         0
         0         0         0
         0         0         0
         0         0         0
         0         0         0
         0         0         0
         0         0         0
         0         0         0
         0         0         0
         0         0         0
         0         0         0
         0         0         0
         0         0         0
         0         0        -1
         0         0        -1
         0         0        -1
         0         0         0
         0         0         0
         0         0         0
         0         0         0
         0         0         0
         0         0         0
         0         0         0
         0         0         0
         0         0         0
         0         0         0
         0         0         0
         0         0         0
         0         0         0
         0         0         0
         0         0         0
         0         0         0
         0         0         0
         0         0         0
         0         0         0
         0         0         0
         0         0         0
         0         0         0
         0         0         0
         0         0         0
         0         0         0
         0         0         0
         0         0         0
         0         0         0
         0         0         0
         0         0         0
         1         0         0
         1         0         0
         1         0         0
         0         0         0
         0         0         0
         0         0         0
         0         0         0
         0         0         0
         0         0         0
         0         0         0
         0         0         0
         0         0         0
         0         0         0
         0         0         0
         0         0         0
         0         0         0
         0         0         0
         0         0         0
         0         0         0
         0         0         0
         0         0         0
         0         0         0
         0         0         0
         0         0         0
         0         0         0
         0         0         0
         0         0         0
         0         0         0
         0         0         0
         0         0         0
        -1         0         0
        -1         0         0
        -1         0         0
         0         0         0
         0         0         0
         0         0         0
         0         0         0
         0         0         0
         0         0         0
         0         0         0
         0         0         0
         0         0         0
         0         0         0
         0         0         0
         0         0         0
         0         1         0
         0         1         0
         0         1         0
         0         0         0
         0         0         0
         0         0         0
         0         0         0
         0         0         0
         0         0         0
         0         0         0
         0         0         0
         0         0         0
         0         0         0
         0         0         0
         0         0         0
         0         0         0
         0         0         0
         0         0         0
         0         0         0
         0         0         0
         0         0         0
         0         0         0
         0         0         0
         0         0         0
         0         0         0
         0         0         0
         0         0         0
         0         0         0
         0         0         0
         0         0         0
         0         0         0
         0         0         0
         0         0         0
         0         0         0
         0         0         0
         0         0         0
         0         0         0
         0         0         0
         0         0         0
         0         0         0
         0         0         0
         0         0         0
         0         0         0
         0         0         0
         0         0         0
         0         0         0
         0         0         0
         0         0         0
         0         0         0
         0         0         0
         0         0         0
         0         0         0
         0         0         0
         0         0         0
         0         0         0
         0         0         0
         0         0         0
         0         0         0
         0         0         0
         0         0         0
         0         0         0
         0         0         0
         0         0         0
         0         0         0
         0         0         0
         0         0         0
         0         0         0
         0         0         0
         0         0         0
         0         0         0
         0         0         0
         0         0         0
         0         0         0
         0         0         0
         0         0         0
         0         0         0
         0         0         0
         0         0         0
         0         0         0
         0         0         0
         0         0         0
         0         0         0
         0         0         0
         0         0         0
         0         0         0
         0         0         0
         0         0         0
         0         0         0
         0         0         0
         0         0         0
         0         0         0
         0         0         0
         0         0         0
         0         0         0
         0         0         0
         0         0         0
         0         1         0
         0         1         0
         0         1         0
         0         0         0
         0         0         0
         0         0         0
         0         0         0
         0         0         0
         0         0         0
         0         0         0
         0         0         0
         0         0         0
         0         0         0
         0         0         0
         0         0         0
         0         0         0
         0         0         0
         0         0         0
         0         0         0
         0         0         0
         0         0         0
         0         0         0
         0         0         0
         0         0         0
         0         0         0
         0         0         0
         0         0         0
         0        -1         0
         0        -1         0
         0        -1         0
         0         0         0
         0         0         0
         0         0         0
         0         0         0
         0         0         0
         0         0         0
         0         0         0
         0         0         0
         0         0         0
         0         0         0
         0         0         0
         0         0         0
         0         0         0
         0         0         0
         0         0         0
         0         0         0
         0         0         0
         0         0         0
         0         0         0
         0         0         0
         0         0         0
         0         0         0
         0         0         0
         0         0         0
         0        -1         0
         0        -1         0
         0        -1         0
         0        -1         0
         0        -1         0
         0        -1         0
         0         0         0
         0         0         0
         0         0         0
         0         0         0
         0         0         0
         0         0         0
         0         0         0
         0         0         0
         0         0         0
         0         0         0
         0         0         0
         0         0         0
         0         0         0
         0         0         0
         0         0         0
         0         0         0
         0         0         0
         0         0         0
         0         0         0
         0         0         0
         0         0         0
         0         0         0
         0         0         0
         0         0         0
         0         0         0
         0         0         0
         0         0         0
         0         0         0
         0         0         0
         0         0         0
        -1         0         0
        -1         0         0
        -1         0         0
         0         0         0
         0         0         0
         0         0         0
         0         0         0
         0         0         0
         0         0         0
         0         0         0
         0         0         0
         0         0         0
         0         1         0
         0         1         0
         0         1         0
         0         0         0
         0         0         0
         0         0         0
         0         0         0
         0         0         0
         0         0         0
         0         0         0
         0         0         0
         0         0         0
         0         0         0
         0         0         0
         0         0         0
         0         0         0
         0         0         0
         0         0         0
         0         0         0
         0         0         0
         0         0         0
         0         0         0
         0         0         0
         0         0         0
         0         0         0
         0         0         0
         0         0         0
         0         0         0
         0         0         0
         0         0         0
         0         0         0
         0         0         0
         0         0         0
         0         0         1
         0         0         1
         0         0         1
         0         0         0
         0         0         0
         0         0         0
         0         0         0
         0         0         0
         0         0         0
         0         0         0
         0         0         0
         0         0         0
         0         0         0
         0         0         0
         0         0         0
         0         0         0
         0         0         0
         0         0         0
        -1         0         0
        -1         0         0
        -1         0         0
         0         0         0
         0         0         0
         0         0         0
         0         0         0
         0         0         0
         0         0         0
         0         0         0
         0         0         0
         0         0         0
         0         0         0
         0         0         0
         0         0         0
         0         0         0
         0         0         0
         0         0         0
         1         0         0
         1         0         0
         1         0         0
         0         0         0
         0         0         0
         0         0         0
         0         0         0
         0         0         0
         0         0         0
         0         0         0
         0         0         0
         0         0         0
         0         0         0
         0         0         0
         0         0         0
         0         0         0
         0         0         0
         0         0         0
         0         0         0
         0         0         0
         0         0         0
         0         0         0
         0         0         0
         0         0         0
         0         0         0
         0         0         0
         0         0         0
         0         0         0
         0         0         0
         0         0         0
         0         0         0
         0         0         0
         0         0         0
         0        -1         0
         0        -1         0
         0        -1         0
         0         0         0
         0         0         0
         0         0         0
         0         0         0
         0         0         0
         0         0         0
         0         0         0
         0         0         0
         0         0         0
         0         0         0
         0         0         0
         0         0         0
         0         1         0
         0         1         0
         0         1         0
         0         0         0
         0         0         0
         0         0         0
         0         0         0
         0         0         0
         0         0         0
         0         0         0
         0         0         0
         0         0         0
         0         0         0
         0         0         0
         0         0         0
         0         0         0
         0         0         0
         0         0         0
         0         0         0
         0         0         0
         0         0         0
         0         0         0
         0         0         0
         0         0         0
         0         0         0
         0         0         0
         0         0         0
         0         0         0
         0         0         0
         0         0         0
         0         0         0
         0         0         0
         0         0         0
         0         0         0
         0         0         0
         0         0         0
         0         0         0
         0         0         0
         0         0         0
        -1         0         0
        -1         0         0
        -1         0         0
         0         1         0
         0         1         0
         0         1         0
         0         0        -1
         0         0        -1
         0         0        -1
         0         1         0
         0         1         0
         0         1         0
         0         0         0
         0         0         0
         0         0         0
         0         0         0
         0         0         0
         0         0         0
         0         0         0
         0         0         0
         0         0         0
         0         0         0
         0         0         0
         0         0         0
         0         0         0
         0         0         0
         0         0         0
         0         0         0
         0         0         0
         0         0         0
         0         0         0
         0         0         0
         0         0         0
         0         0         0
         0         0         0
         0         0         0
         0         0         0
         0         0         0
         0         0         0
         0        -1         0
         0        -1         0
         0        -1         0
         0         0         0
         0         0         0
         0         0         0
         0         0         0
         0         0         0
         0         0         0
         0         0         0
         0         0         0
         0         0         0
         0         0         0
         0         0         0
         0         0         0
         0         0         0
         0         0         0
         0         0         0
         0         0         0
         0         0         0
         0         0         0
         0         0         0
         0         0         0
         0         0         0
         0         0         0
         0         0         0
         0         0         0
         0         0         0
         0         0         0
         0         0         0
         0         0         0
         0         0         0
         0         0         0
         0         0         0
         0         0         0
         0         0         0
         0         0         0
         0         0         0
         0         0         0
         0         1         0
         0         1         0
         0         1         0
        -1         0         0
        -1         0         0
        -1         0         0
        -1         0         0
        -1         0         0
        -1         0         0
         0        -1         0
         0        -1         0
         0        -1         0
         0         1         0
         0         1         0
         0         1         0
         0         0         0
         0         0         0
         0         0         0
         0         0         0
         0         0         0
         0         0         0
         0         0         0
         0         0         0
         0         0         0
         0         0         0
         0         0         0
         0         0         0
         0         0         0
         0         0         0
         0         0         0
         0         0         0
         0         0         0
         0         0         0
         0         0         0
         0         0         0
         0         0         0
         0         0         0
         0         0         0
         0         0         0
         0         0         0
         0         0         0
         0         0         0
         1         0         0
         1         0         0
         1         0         0
         0         0         1
         0         0         1
         0         0         1
         0         0         0
         0         0         0
         0         0         0
         0         0         0
         0         0         0
         0         0         0
         0         0         0
         0         0         0
         0         0         0
         0         0         0
         0         0         0
         0         0         0
         0         0         1
         0         0         1
         0         0         1
         0         0         0
         0         0         0
         0         0         0
         0         0         0
         0         0         0
         0         0         0
         0         0         0
         0         0         0
         0         0         0
         0         0         0
         0         0         0
         0         0         0
         0         0         0
         0         0         0
         0         0         0
         0         0         0
         0         0         0
         0         0         0
         0         0         0
         0         0         0
         0         0         0
         0         0         0
         0         0         0
         0         0         0
         0         0         0
         0         0         0
         0         0         0
         0         0         0
         0         0         0
         0         0         0
         0         0         0
         0         0         0
         0         0         0
         0         0         0
         0         0         0
         0         0         0
         0         1         0
         0         1         0
         0         1         0
         0         0         0
         0         0         0
         0         0         0
         0         0        -1
         0         0        -1
         0         0        -1
         0         0         0
         0         0         0
         0         0         0
         0         0         0
         0         0         0
         0         0         0
         0         0         0
         0         0         0
         0         0         0
         0         0         0
         0         0         0
         0         0         0
         0         0         0
         0         0         0
         0         0         0
         0         0         0
         0         0         0
         0         0         0
         0         0         0
         0         0         0
         0         0         0
         0         0         0
         0         0         0
         0         0         0
         0         0         1
         0         0         1
         0         0         1
         0         0         0
         0         0         0
         0         0         0
         0         0         0
         0         0         0
         0         0         0
         0         0         0
         0         0         0
         0         0         0
         0         0         0
         0         0         0
         0         0         0
        -1         0         0
        -1         0         0
        -1         0         0
         0         0         0
         0         0         0
         0         0         0
         0         0         0
         0         0         0
         0         0         0
         0         0         0
         0         0         0
         0         0         0
         0         0         0
         0         0         0
         0         0         0
         0         0         1
         0         0         1
         0         0         1
         0         0         0
         0         0         0
         0         0         0
         0         0         0
         0         0         0
         0         0         0
         0         0         0
         0         0         0
         0         0         0
         0         0         0
         0         0         0
         0         0         0
         0         0         0
         0         0         0
         0         0         0
         0         0         0
         0         0         0
         0         0         0
         0         0         0
         0         0         0
         0         0         0
         0         0         0
         0         0         0
         0         0         0
         0         0         0
         0         0         0
         0         0         0
        -1         0         0
        -1         0         0
        -1         0         0
         0         0         0
         0         0         0
         0         0         0
        -1         0         0
        -1         0         0
        -1         0         0
         0         0         0
         0         0         0
         0         0         0
         0         0         0
         0         0         0
         0         0         0
         0         1         0
         0         1         0
         0         1         0
         0         0         0
         0         0         0
         0         0         0
        -1         0         0
        -1         0         0
        -1         0         0
         0         0         0
         0         0         0
         0         0         0
         0         1        -1
         0         1        -1
         0         1        -1
         0         0         0
         0         0         0
         0         0         0
         0         0         0
         0         0         0
         0         0         0
         0         0         0
         0         0         0
         0         0         0
         0         0         0
         0         0         0
         0         0         0
         0        -1         0
         0        -1         0
         0        -1         0
         0         0         1
         0         0         1
         0         0         1
         0         0         0
         0         0         0
         0         0         0
         0         0         0
         0         0         0
         0         0         0
         0         0         0
         0         0         0
         0         0         0
         0         0         0
         0         0         0
         0         0         0
         0         0         0
         0         0         0
         0         0         0
         0         0         0
         0         0         0
         0         0         0
        -1         0         0
        -1         0         0
        -1         0         0
         0         0         0
         0         0         0
         0         0         0
         0         0         0
         0         0         0
         0         0         0
         0         0         0
         0         0         0
         0         0         0
         0         0         0
         0         0         0
         0         0         0
         0         0         0
         0         0         0
         0         0         0
         0         0         0
         0         0         0
         0         0         0
         0         0         0
         0         0         0
         0         0         0
         0         0         0
         0         0         0
         0         0         0
         0         0         0
         0         0         0
         0         0         0
         0         0         0
         0         0         0
         0         0         0
         0         0         0
         0         0         0
         0         0         0
         0         0         0
         0         0         0
         0         0         0
         0         0         0
         0         0         0
         0         0         0
         0         0         0
         0         0         0
         0         0         0
         0         0         0
         0         0         0
         0         0         0
         0         0         0
         0         0         0
         0         0         0
         0         0         0
         0         0         0
         0         0         0
         0         0         0
         0         0         0
         0         0         0
         0         0         0
         0         0         0
         0         0         0
         0         0         1
         0         0         1
         0         0         1
         0         0         0
         0         0         0
         0         0         0
         0         0         0
         0         0         0
         0         0         0
         0         0         0
         0         0         0
         0         0         0
         0         0         0
         0         0         0
         0         0         0
         0         0         0
         0         0         0
         0         0         0
         0         0         0
         0         0         0
         0         0         0
         0         0        -1
         0         0        -1
         0         0        -1
         0         0         0
         0         0         0
         0         0         0
         0         0         0
         0         0         0
         0         0         0
         0         0         0
         0         0         0
         0         0         0
         0         0         0
         0         0         0
         0         0         0
         0         0         0
         0         0         0
         0         0         0
         0         0         0
         0         0         0
         0         0         0
         0         0         0
         0         0         0
         0         0         0
         0         0         0
         0         0         0
         0         0         0
         0         0         0
         0         0         0
         0         0         0
         0         0         1
         0         0         1
         0         0         1
         0         0        -1
         0         0        -1
         0         0        -1
         0         0         0
         0         0         0
         0         0         0
         0         0         0
         0         0         0
         0         0         0
         0         0         0
         0         0         0
         0         0         0
         0         0         0
         0         0         0
         0         0         0
         0         0         0
         0         0         0
         0         0         0
         0         0         1
         0         0         1
         0         0         1
         0         0         0
         0         0         0
         0         0         0
         0         0         0
         0         0         0
         0         0         0
         0         0         0
         0         0         0
         0         0         0
         0         0         0
         0         0         0
         0         0         0
         0         0         0
         0         0         0
         0         0         0
         0         0         0
         0         0         0
         0         0         0
         0         0         0
         0         0         0
         0         0         0
         0         0         0
         0         0         0
         0         0         0
         0         0         0
         0         0         0
         0         0         0
         0         0         0
         0         0         0
         0         0         0
         0         0         0
         0         0         0
         0         0         0
         0         0         0
         0         0         0
         0         0         0
         0         0         0
         0         0         0
         0         0         0
         0         0         0
         0         0         0
         0         0         0
         0         0         0
         0         0         0
         0         0         0
         0         0         0
         0         0         0
         0         0         0
         0         0         0
         0         0         0
         0         0         0
         0         0         0
         0         0         0
         0         0         0
         0         0         0
         0         0         0
         0         0         0
         0         0         0
         0         0         0
         0         0         0
         0         0        -1
         0         0        -1
         0         0        -1
         0         0         0
         0         0         0
         0         0         0
         0         0         0
         0         0         0
         0         0         0
         0         0         0
         0         0         0
         0         0         0
        -1         0         0
        -1         0         0
        -1         0         0
         0         0         0
         0         0         0
         0         0         0
         0         0         0
         0         0         0
         0         0         0
         0         0         0
         0         0         0
         0         0         0
         0         0         0
         0         0         0
         0         0         0
         0         0         0
         0         0         0
         0         0         0
         0         0         0
         0         0         0
         0         0         0
         0         0         0
         0         0         0
         0         0         0
         0         0         0
         0         0         0
         0         0         0
         0         0         0
         0         0         0
         0         0         0
         0         0         0
         0         0         0
         0         0         0
         0         0         0
         0         0         0
         0         0         0
         0         0         0
         0         0         0
         0         0         0
         0         0         0
         0         0         0
         0         0         0
         0         0         0
         0         0         0
         0         0         0
         0         0         0
         0         0         0
         0         0         0
         0         0         0
         0         0         0
         0         0         0
         0         0         0
         0         0         0
         0         0         0
         0         0         0
         0         0         0
         0         0         0
         0         0         0
         0         0         0
         0         0         0
         1         0         0
         1         0         0
         1         0         0
         0         0         0
         0         0         0
         0         0         0
         0         0         0
         0         0         0
         0         0         0
         0         0         0
         0         0         0
         0         0         0
         0         0         0
         0         0         0
         0         0         0
         0         0         0
         0         0         0
         0         0         0
         0         0         0
         0         0         0
         0         0         0
         0         0         0
         0         0         0
         0         0         0
         0         0         0
         0         0         0
         0         0         0
         0         0         0
         0         0         0
         0         0         0
         0         0         0
         0         0         0
         0         0         0
         0         0         0
         0         0         0
         0         0         0
         0         0         0
         0         0         0
         0         0         0
         1         0         0
         1         0         0
         1         0         0
         0         0         0
         0         0         0
         0         0         0
         0         0         0
         0         0         0
         0         0         0
         0         0         0
         0         0         0
         0         0         0
         0         0         0
         0         0         0
         0         0         0
         0         0         1
         0         0         1
         0         0         1
         0         0         0
         0         0         0
         0         0         0
         0         0         0
         0         0         0
         0         0         0
         0         0         0
         0         0         0
         0         0         0
         0         0         0
         0         0         0
         0         0         0
         0         0         0
         0         0         0
         0         0         0
         0         0         0
         0         0         0
         0         0         0
         0         0         0
         0         0         0
         0         0         0
         0         0         0
         0         0         0
         0         0         0
         0         0         0
         0         0         0
         0         0         0
         0         0         0
         0         0         0
         0         0         0
         0         0         0
         0         0         0
         0         0         0
         0         0         0
         0         0         0
         0         0         0
         0         0         0
         0         0         0
         0         0         0
         0         0         0
         0         0         0
         0         0         0
         0         1         0
         0         1         0
         0         1         0
         0         1         0
         0         1         0
         0         1         0
         0         0        -1
         0         0        -1
         0         0        -1
         0         0         0
         0         0         0
         0         0         0
         0         0         0
         0         0         0
         0         0         0
         0         0         0
         0         0         0
         0         0         0
         0         0        -1
         0         0        -1
         0         0        -1
         0         0         0
         0         0         0
         0         0         0
         0         0         0
         0         0         0
         0         0         0
         0         0         0
         0         0         0
         0         0         0
         0         0         0
         0         0         0
         0         0         0
         0         0         0
         0         0         0
         0         0         0
         0         0        -1
         0         0        -1
         0         0        -1
         0         0         0
         0         0         0
         0         0         0
         0         0         0
         0         0         0
         0         0         0
         0         0         0
         0         0         0
         0         0         0
         0         0         0
         0         0         0
         0         0         0
         0         0         0
         0         0         0
         0         0         0
         0         0         0
         0         0         0
         0         0         0
         1         0        -1
         1         0        -1
         1         0        -1
         0         0         0
         0         0         0
         0         0         0
         0         1         0
         0         1         0
         0         1         0
         0         0         0
         0         0         0
         0         0         0
         0         0         0
         0         0         0
         0         0         0
         0         0         0
         0         0         0
         0         0         0
         0         0         0
         0         0         0
         0         0         0
         0         0         0
         0         0         0
         0         0         0
         0         0         0
         0         0         0
         0         0         0
         0         0         0
         0         0         0
         0         0         0
         0         0         0
         0         0         0
         0         0         0
         0         0         0
         0         0         0
         0         0         0
         0         0         0
         0         0         0
         0         0         0
         0         0         0
         0         0         0
         0         0         0
         0         0         0
         0         0         0
         0         0         0
         0         0         0
         0         0         0
         0         0         0
         0         0         0
         0         0         0
         0         0         0
         0         0         0
         0         0         0
         0         0         0
         0         0         0
         0         0         0
         0         0         0
         0         1         0
         0         1         0
         0         1         0
         0         0         0
         0         0         0
         0         0         0
         0         0         0
         0         0         0
         0         0         0
         0         0         1
         0         0         1
         0         0         1
         0         0         0
         0         0         0
         0         0         0
         0         0         0
         0         0         0
         0         0         0
         0         0         0
         0         0         0
         0         0         0
         0         0         0
         0         0         0
         0         0         0
         0         0         0
         0         0         0
         0         0         0
         0         0         0
         0         0         0
         0         0         0
         0         0         0
         0         0         0
         0         0         0
         0         0         0
         0         0         0
         0         0         0
         0         0         0
         0         0         0
         0         0         0
         0         0         0
         0         0         0
         0         0         0
         0         0         0
         0         0         0
         0         0         0
         0         0         0
         0         0         0
         0         0         0
         0         0         0
         0         0         0
         0         0         0
         0         0         0
         0         0         0
         0         0         0
         0         0         0
         0         0         0
         0         0         0
         0         0         0
         0         0         0
         0         0         0
         0         0         0
         0         0         0
         0         0         0
         0         0         0
         0         0         0
         0         0         0
         0         0         0
         0         0         0
         0         0         0
         0         0         0
         0         0         0
         0         0         0
         0         0         0
         0         0         0
         0         0         0
         0         0         1
         0         0         1
         0         0         1
         0         0         0
         0         0         0
         0         0         0
         0         0         0
         0         0         0
         0         0         0
         0         0         0
         0         0         0
         0         0         0
         0         0         0
         0         0         0
         0         0         0
         0         0         0
         0         0         0
         0         0         0
         0         0         0
         0         0         0
         0         0         0
         0         0         0
         0         0         0
         0         0         0
         0         0         0
         0         0         0
         0         0         0
         0         0         0
         0         0         0
         0         0         0
         0         0         0
         0         0         0
         0         0         0
         0         0         0
         0         0         0
         0         0         0
         0         0         0
         0         0         0
         0         0         0
         0         0         0
         0         0         0
         0         0         0
         0         0         0
         0         0         0
         0         0         0
         0         0         0
         0         0         0
         0         0         0
         0         0         0
         0         0         0
         0         0         0
         0         0         0
         0         0         0
         0         0         0
         0         0         0
         0         0         0
         0         0         0
         0         0         0
         0         0         0
         0         0         0
         0         0         0
         0         0         0
         0         0         0
         0         0         0
         0         0         0
         0         0         0
         0         0         0
         0         0         0
         0         0         0
         0         0         0
         0         0         0
         0         0         0
         0         0         0
         0         0         0
         0         0         0
         0         0         0
         0         0         0
         0         0         0
         0         0         0
         0         0         0
         0         0         0
         1         0         0
         1         0         0
         1         0         0
         0         0         0
         0         0         0
         0         0         0
         0         0         0
         0         0         0
         0         0         0
         0         0         0
         0         0         0
         0         0         0
         0         0         0
         0         0         0
         0         0         0
         0         0         0
         0         0         0
         0         0         0
         1         0         0
         1         0         0
         1         0         0
         0         0         0
         0         0         0
         0         0         0
         0         1         0
         0         1         0
         0         1         0
         0         0         0
         0         0         0
         0         0         0
         0         0         0
         0         0         0
         0         0         0
         0         0         0
         0         0         0
         0         0         0
         0         0         0
         0         0         0
         0         0         0
         0         0         0
         0         0         0
         0         0         0
        -1         0         0
        -1         0         0
        -1         0         0
         0         0         0
         0         0         0
         0         0         0
         0         0         0
         0         0         0
         0         0         0
         0         0         0
         0         0         0
         0         0         0
         1         0         0
         1         0         0
         1         0         0
         0         0         0
         0         0         0
         0         0         0
         0         0         0
         0         0         0
         0         0         0
         0         0         0
         0         0         0
         0         0         0
         1         0         0
         1         0         0
         1         0         0
         0         0         0
         0         0         0
         0         0         0
         0        -1         0
         0        -1         0
         0        -1         0
         0         0         0
         0         0         0
         0         0         0
         0         0         0
         0         0         0
         0         0         0
         0         0         0
         0         0         0
         0         0         0
         0         0         0
         0         0         0
         0         0         0
         0         0         0
         0         0         0
         0         0         0
         0         0         0
         0         0         0
         0         0         0
         0         0         0
         0         0         0
         0         0         0
         0         0         0
         0         0         0
         0         0         0
         0         0         0
         0         0         0
         0         0         0
         0         0         0
         0         0         0
         0         0         0
         0         0         0
         0         0         0
         0         0         0
         0         0        -1
         0         0        -1
         0         0        -1
         0         0         0
         0         0         0
         0         0         0
         0         0         0
         0         0         0
         0         0         0
         0         0         0
         0         0         0
         0         0         0
         0         0         0
         0         0         0
         0         0         0
         0         0         0
         0         0         0
         0         0         0
         0         0         0
         0         0         0
         0         0         0
         0         0         0
         0         0         0
         0         0         0
         0         0         0
         0         0         0
         0         0         0
         0         0         0
         0         0         0
         0         0         0
         0         0         0
         0         0         0
         0         0         0
         0         1         0
         0         1         0
         0         1         0
         0         0         0
         0         0         0
         0         0         0
         0         0         0
         0         0         0
         0         0         0
         0         0         0
         0         0         0
         0         0         0
         0         0         0
         0         0         0
         0         0         0
         0         0         0
         0         0         0
         0         0         0
         0         0         0
         0         0         0
         0         0         0
         0         0         0
         0         0         0
         0         0         0
         0         0        -1
         0         0        -1
         0         0        -1
         0         0         0
         0         0         0
         0         0         0
         0         0         0
         0         0         0
         0         0         0
         0         0         0
         0         0         0
         0         0         0
         0         0         0
         0         0         0
         0         0         0
         0         0         0
         0         0         0
         0         0         0
         0         0         0
         0         0         0
         0         0         0
         0        -1         0
         0        -1         0
         0        -1         0
         0         0         0
         0         0         0
         0         0         0
         0         0         0
         0         0         0
         0         0         0
         0         0         0
         0         0         0
         0         0         0
         0         0         0
         0         0         0
         0         0         0
         0         0         0
         0         0         0
         0         0         0
         0         0         0
         0         0         0
         0         0         0
         0         0         0
         0         0         0
         0         0         0
         0         1         0
         0         1         0
         0         1         0
         0         0         0
         0         0         0
         0         0         0
         0         0         0
         0         0         0
         0         0         0
         0         0         0
         0         0         0
         0         0         0
         0         0         0
         0         0         0
         0         0         0
         0        -1         0
         0        -1         0
         0        -1         0
         0         0         0
         0         0         0
         0         0         0
         0         0         0
         0         0         0
         0         0         0
         0         0         0
         0         0         0
         0         0         0
         0         0         0
         0         0         0
         0         0         0
         0         0         0
         0         0         0
         0         0         0
         0         0         0
         0         0         0
         0         0         0
         0         0        -1
         0         0        -1
         0         0        -1
         0         0         0
         0         0         0
         0         0         0
         0         0         0
         0         0         0
         0         0         0
         0         0         0
         0         0         0
         0         0         0
         0         0         0
         0         0         0
         0         0         0
         0         0         0
         0         0         0
         0         0         0
         0         0         0
         0         0         0
         0         0         0
         0         0         0
         0         0         0
         0         0         0
         0         0         0
         0         0         0
         0         0         0
         0         0         0
         0         0         0
         0         0         0
         0         0         0
         0         0         0
         0         0         0
         0         0         0
         0         0         0
         0         0         0
         0         0         0
         0         0         0
         0         0         0
         0         0         0
         0         0         0
         0         0         0
         0         0         0
         0         0         0
         0         0         0
         0        -1         0
         0        -1         0
         0        -1         0
         0         0         0
         0         0         0
         0         0         0
         0         0         0
         0         0         0
         0         0         0
         0         0         0
         0         0         0
         0         0         0
         0         0         0
         0         0         0
         0         0         0
         1         0         0
         1         0         0
         1         0         0
         0         0         0
         0         0         0
         0         0         0
         0         0         0
         0         0         0
         0         0         0
         0         0         0
         0         0         0
         0         0         0
         0         0         0
         0         0         0
         0         0         0
         0         0         0
         0         0         0
         0         0         0
         0         0         0
         0         0         0
         0         0         0
         0         0         0
         0         0         0
         0         0         0
         0         0         0
         0         0         0
         0         0         0
         0         0         0
         0         0         0
         0         0         0
         0         0         0
         0         0         0
         0         0         0
         0         0         0
         0         0         0
         0         0         0
         0         0         0
         0         0         0
         0         0         0
         0         0         0
         0         0         0
         0         0         0
         0         0         0
         0         0         0
         0         0         0
         0        -1         0
         0        -1         0
         0        -1         0
         0         1         0
         0         1         0
         0         1         0
         0         0         0
         0         0         0
         0         0         0
         0         0         0
         0         0         0
         0         0         0
         0         0         0
         0         0         0
         0         0         0
         0         0         0
         0         0         0
         0         0         0
         0         0         0
         0         0         0
         0         0         0
         0         0         0
         0         0         0
         0         0         0
         0         0         0
         0         0         0
         0         0         0
         0         0         0
         0         0         0
         0         0         0
         0         0         0
         0         0         0
         0         0         0
         0         0         0
         0         0         0
         0         0         0
         0         0         0
         0         0         0
         0         0         0
         0         0         0
         0         0         0
         0         0         0
         0         0         0
         0         0         0
         0         0         0
         0         0         0
         0         0         0
         0         0         0
         0         0         0
         0         0         0
         0         0         0
         0         0         0
         0         0         0
         0         0         0
         0         0         0
         0         0         0
         0         0         0
         0         0         0
         0         0         0
         0         0         0
         0         0         0
         0         0         0
         0         0         0
         0         0         0
         0         0         0
         0         0         0
         0         0         0
         0         0         0
         0         0         0
         0         0         0
         0         0         0
         0         0         0
         0         0         0
         0         0         0
         0         0         0
         0         0         0
         0         0         0
         0         0         0
         0         0         0
         0         0         0
         0         0         0
        -1         0         0
        -1         0         0
        -1         0         0
         0         0         0
         0         0         0
         0         0         0
         0         0         0
         0         0         0
         0         0         0
         0         0         0
         0         0         0
         0         0         0
         0         0         1
         0         0         1
         0         0         1
         0         0         0
         0         0         0
         0         0         0
         0         0         0
         0         0         0
         0         0         0
         0         0         0
         0         0         0
         0         0         0
         0         0         0
         0         0         0
         0         0         0
         0         0         0
         0         0         0
         0         0         0
         0         0         0
         0         0         0
         0         0         0
         0         0        -1
         0         0        -1
         0         0        -1
         0         0         0
         0         0         0
         0         0         0
         0         0         0
         0         0         0
         0         0         0
         0         0         0
         0         0         0
         0         0         0
         0         0         0
         0         0         0
         0         0         0
         0         0         0
         0         0         0
         0         0         0
         0         0         0
         0         0         0
         0         0         0
         0         0         0
         0         0         0
         0         0         0
         0         0         0
         0         0         0
         0         0         0
         0         0         0
         0         0         0
         0         0         0
         0         0         0
         0         0         0
         0         0         0
         0         0         1
         0         0         1
         0         0         1
         0         0         0
         0         0         0
         0         0         0
         0         0         0
         0         0         0
         0         0         0
         0         0         0
         0         0         0
         0         0         0
         0         0         0
         0         0         0
         0         0         0
         0         0         0
         0         0         0
         0         0         0
         0         0         0
         0         0         0
         0         0         0
         0         0         0
         0         0         0
         0         0         0
         0         0         0
         0         0         0
         0         0         0
         0         0         0
         0         0         0
         0         0         0
         0         0         0
         0         0         0
         0         0         0
         0         0         0
         0         0         0
         0         0         0
         0         0         0
         0         0         0
         0         0         0
         0         0         0
         0         0         0
         0         0         0
         0         0         0
         0         0         0
         0         0         0
         0         0         0
         0         0         0
         0         0         0
         0         0         0
         0         0         0
         0         0         0
         0         0         0
         0         0         0
         0         0         0
         0         0         0
         0         0         0
         0         0         0
         0         0         0
         0         0         0
         0         0         0
         0         0         0
         0         0         0
         0         0         0
         0         0         0
         0         0         0
         0         0         0
         0         0         0
         0         0         0
         0         0         0
         0         0         0
         0         0         0
         0         0         0
         0         0         0
         0         0         0
         0         0         0
         0         0         0
         0         0         0
         0         0         0
         0         0         0
         0         0         0
         0         0         0
         0         0         0
         0         0         0
         0         0         0
         0         0         0
         0         0         0
         0         0         0
         0         0         0
         0         0         0
         0         0         0
         0         0         0
         0         0         0
         0         0         0
         0         0        -1
         0         0        -1
         0         0        -1
         0         0         0
         0         0         0
         0         0         0
         0         0         0
         0         0         0
         0         0         0
         0         0         0
         0         0         0
         0         0         0
         0         0         0
         0         0         0
         0         0         0
         0         0         0
         0         0         0
         0         0         0
         0         0         0
         0         0         0
         0         0         0
         0         0         0
         0         0         0
         0         0         0
         0         0         0
         0         0         0
         0         0         0
         0         0         0
         0         0         0
         0         0         0
         0         0         0
         0         0         0
         0         0         0
         0         0         0
         0         0         0
         0         0         0
         0         0         0
         0         0         0
         0         0         0
         0         0         0
         0         0         0
         0         0         0
         0         0         0
         0         0         0
         0         0         0
         0         0         0
         0         0         0
         0         0         0
         1         0         0
         1         0         0
         1         0         0
         0         0         0
         0         0         0
         0         0         0
         0         1         0
         0         1         0
         0         1         0
         0         0         0
         0         0         0
         0         0         0
         0         0         0
         0         0         0
         0         0         0
         0         0         0
         0         0         0
         0         0         0
         0         0         0
         0         0         0
         0         0         0
         0         0         0
         0         0         0
         0         0         0
         0         0         0
         0         0         0
         0         0         0
         0         0         0
         0         0         0
         0         0         0
         0         0         0
         0         0         0
         0         0         0
         0         0         1
         0         0         1
         0         0         1
         0         0         0
         0         0         0
         0         0         0
         0         0         0
         0         0         0
         0         0         0
         0         0         0
         0         0         0
         0         0         0
         0         0         0
         0         0         0
         0         0         0
         0         1         0
         0         1         0
         0         1         0
         0         0         0
         0         0         0
         0         0         0
         0         0         0
         0         0         0
         0         0         0
         0         0         0
         0         0         0
         0         0         0
         0         0         0
         0         0         0
         0         0         0
         0         0         1
         0         0         1
         0         0         1
         0         0         0
         0         0         0
         0         0         0
         0         0         0
         0         0         0
         0         0         0
         0         0         0
         0         0         0
         0         0         0
         0         0         0
         0         0         0
         0         0         0
         0         0         0
         0         0         0
         0         0         0
         0         0         1
         0         0         1
         0         0         1
         0         0         0
         0         0         0
         0         0         0
         0         0         0
         0         0         0
         0         0         0
         0         0         0
         0         0         0
         0         0         0
         0         0         0
         0         0         0
         0         0         0
         0         0         0
         0         0         0
         0         0         0
         0         0         0
         0         0         0
         0         0         0
         0         0        -1
         0         0        -1
         0         0        -1
         0         0         0
         0         0         0
         0         0         0
         0         0         0
         0         0         0
         0         0         0
         0         0         0
         0         0         0
         0         0         0
         1         0         0
         1         0         0
         1         0         0
         0         0         0
         0         0         0
         0         0         0
         0         0         0
         0         0         0
         0         0         0
         0         0         0
         0         0         0
         0         0         0
        -1         0         0
        -1         0         0
        -1         0         0
         0         0         0
         0         0         0
         0         0         0
         0         0         0
         0         0         0
         0         0         0
         0         0         0
         0         0         0
         0         0         0
         0         0         0
         0         0         0
         0         0         0
         0         0         0
         0         0         0
         0         0         0
         0         0         0
         0         0         0
         0         0         0
         0         0         0
         0         0         0
         0         0         0
         0         1         0
         0         1         0
         0         1         0
         0         0         0
         0         0         0
         0         0         0
         0         0         0
         0         0         0
         0         0         0
         0         0         0
         0         0         0
         0         0         0
        -1         0         0
        -1         0         0
        -1         0         0
         0         0         0
         0         0         0
         0         0         0
         0         0         0
         0         0         0
         0         0         0
         0         0         0
         0         0         0
         0         0         0
         0         0         0
         0         0         0
         0         0         0
         0         0         0
         0         0         0
         0         0         0
         0         0         0
         0         0         0
         0         0         0
         0         0         0
         0         0         0
         0         0         0
         0         0         0
         0         0         0
         0         0         0
         0         0         0
         0         0         0
         0         0         0
         0         0         0
         0         0         0
         0         0         0
         0         0         0
         0         0         0
         0         0         0
         0         0         0
         0         0         0
         0         0         0
         0         0         0
         0         0         0
         0         0         0
         0         0         0
         0         0         0
         0         0         0
         0         0         0
         0         0         0
         0         0         0
         1         0         0
         1         0         0
         1         0         0
         0         0         0
         0         0         0
         0         0         0
         0         0         0
         0         0         0
         0         0         0
         0         0         0
         0         0         0
         0         0         0
         0         0         0
         0         0         0
         0         0         0
         0         0         0
         0         0         0
         0         0         0
         0         0         0
         0         0         0
         0         0         0
         0         0         0
         0         0         0
         0         0         0
         0         0         0
         0         0         0
         0         0         0
         0         0         0
         0         0         0
         0         0         0
         0         0         0
         0         0         0
         0         0         0
         0         0         0
         0         0         0
         0         0         0
         0         0         0
         0         0         0
         0         0         0
         0         0         1
         0         0         1
         0         0         1
         0         0         0
         0         0         0
         0         0         0
         0         0         0
         0         0         0
         0         0         0
         0        -1         0
         0        -1         0
         0        -1         0
         0         0         0
         0         0         0
         0         0         0
         0         0         0
         0         0         0
         0         0         0
         0         0         0
         0         0         0
         0         0         0
         0         0         0
         0         0         0
         0         0         0
         0         0         0
         0         0         0
         0         0         0
         0         0         0
         0         0         0
         0         0         0
         0         0         0
         0         0         0
         0         0         0
         0         0         0
         0         0         0
         0         0         0
         0         0         0
         0         0         0
         0         0         0
         0         0         0
         0         0         0
         0         0         0
         0         0         0
         0         0         0
         0         0         0
         0         0         0
         0         0         0
         0         0         0
         0         0         0
         0         0         0
         0         0         0
         0         0         0
         0         0         0
         0         0         0
         0         1         0
         0         1         0
         0         1         0
         0         0         0
         0         0         0
         0         0         0
         0         0         0
         0         0         0
         0         0         0
         0         0         0
         0         0         0
         0         0         0
         0         0         0
         0         0         0
         0         0         0
         0         0         0
         0         0         0
         0         0         0
         0         0         0
         0         0         0
         0         0         0
         1         0         0
         1         0         0
         1         0         0
         0         0         0
         0         0         0
         0         0         0
         0         0         0
         0         0         0
         0         0         0
         0         0         0
         0         0         0
         0         0         0
         0         0         0
         0         0         0
         0         0         0
         0         0         0
         0         0         0
         0         0         0
         0         0         0
         0         0         0
         0         0         0
         0         0         0
         0         0         0
         0         0         0
         0         0         0
         0         0         0
         0         0         0
         0         0         0
         0         0         0
         0         0         0
         0         0         0
         0         0         0
         0         0         0
         0         0         0
         0         0         0
         0         0         0
         0         0        -1
         0         0        -1
         0         0        -1
         0         0         0
         0         0         0
         0         0         0
         0         0         0
         0         0         0
         0         0         0
         0         0         0
         0         0         0
         0         0         0
         0         0         0
         0         0         0
         0         0         0
         0         0         0
         0         0         0
         0         0         0
         0         0         0
         0         0         0
         0         0         0
         0         0         0
         0         0         0
         0         0         0
         0         0         0
         0         0         0
         0         0         0
         0         0         0
         0         0         0
         0         0         0
         1         0         0
         1         0         0
         1         0         0
         1         0         0
         1         0         0
         1         0         0
         0         0         0
         0         0         0
         0         0         0
         0         0        -1
         0         0        -1
         0         0        -1
         0         0         0
         0         0         0
         0         0         0
         0         0         0
         0         0         0
         0         0         0
         0         0         0
         0         0         0
         0         0         0
         0         0         0
         0         0         0
         0         0         0
         0         0         0
         0         0         0
         0         0         0
         0         0         0
         0         0         0
         0         0         0
         0         0         0
         0         0         0
         0         0         0
         0         0         0
         0         0         0
         0         0         0
         0         0         0
         0         0         0
         0         0         0
         0         0         0
         0         0         0
         0         0         0
         0         0         0
         0         0         0
         0         0         0
         0         0         0
         0         0         0
         0         0         0
         0         0         0
         0         0         0
         0         0         0
        -1         0         0
        -1         0         0
        -1         0         0
         0         0         0
         0         0         0
         0         0         0
         0         0         0
         0         0         0
         0         0         0
         0         0         0
         0         0         0
         0         0         0
         0         0         0
         0         0         0
         0         0         0
         0         0         0
         0         0         0
         0         0         0
         0         0         0
         0         0         0
         0         0         0
         0         0         0
         0         0         0
         0         0         0
         0         0         0
         0         0         0
         0         0         0
         0         0         0
         0         0         0
         0         0         0
         0         0        -1
         0         0        -1
         0         0        -1
         0         0         0
         0         0         0
         0         0         0
         0         0         0
         0         0         0
         0         0         0
         0         0         0
         0         0         0
         0         0         0
         0         0         1
         0         0         1
         0         0         1
         0         0         0
         0         0         0
         0         0         0
         0         0         0
         0         0         0
         0         0         0
         0         0         0
         0         0         0
         0         0         0
         0         0         0
         0         0         0
         0         0         0
         0         0         0
         0         0         0
         0         0         0
         0         0         0
         0         0         0
         0         0         0
         0        -1         0
         0        -1         0
         0        -1         0
         0         0         0
         0         0         0
         0         0         0
         0         0         0
         0         0         0
         0         0         0
         0         0         0
         0         0         0
         0         0         0
         0         0         0
         0         0         0
         0         0         0
         0        -1         1
         0        -1         1
         0        -1         1
         0         0         0
         0         0         0
         0         0         0
         0         0         0
         0         0         0
         0         0         0
         0         0         0
         0         0         0
         0         0         0
         0         0         1
         0         0         1
         0         0         1
         0         0         0
         0         0         0
         0         0         0
         0         0         0
         0         0         0
         0         0         0
         0         0         0
         0         0         0
         0         0         0
         1         0         0
         1         0         0
         1         0         0
         0         0         0
         0         0         0
         0         0         0
         1         0         0
         1         0         0
         1         0         0
         0         0         0
         0         0         0
         0         0         0
         0         0         0
         0         0         0
         0         0         0
         0         0         0
         0         0         0
         0         0         0
         0         0         0
         0         0         0
         0         0         0
         0         0         0
         0         0         0
         0         0         0
         0         0         1
         0         0         1
         0         0         1
         0         0         0
         0         0         0
         0         0         0
         0         0         0
         0         0         0
         0         0         0
         0         0         0
         0         0         0
         0         0         0
         0         0         0
         0         0         0
         0         0         0
         0         0        -1
         0         0        -1
         0         0        -1
         0         0         0
         0         0         0
         0         0         0
         0         0         0
         0         0         0
         0         0         0
         0         0         0
         0         0         0
         0         0         0
         0         0         0
         0         0         0
         0         0         0
         0         0         0
         0         0         0
         0         0         0
         0         0         0
         0         0         0
         0         0         0
         0         0         0
         0         0         0
         0         0         0
         0         0         0
         0         0         0
         0         0         0
         0         0         0
         0         0         0
         0         0         0
         0         0         0
         0         0         0
         0         0         0
         0         0         0
         0         0         0
         0         0         0
         0         0         0
         0         0         0
         0         0         0
         0         0         0
         0         0         0
         0         0         0
         0         0         0
         0         0         0
         0         0         0
         0         0         0
         0         0         0
         0         0         0
         0         0         0
         0         0         0
         0         0         0
         0         0         0
         0         0         0
         0         0         0
         0         0         0
         0         0         0
         0         0         0
         0         0         0
         0         0         0
         0         0         0
         0         0         0
         0         0         0
         0         0         0
         0         0         0
         0         0         0
         0         0         0
         0         0         0
         0         0         0
         0         0         0
         0         0         0
         0         0         0
         0         0         0
         0         0         0
         0         0         0
         0         0         0
         0         0         0
         0         0         0
         0         0         0
         0         0         0
         0         0         0
         0         0         0
         0         0         0
         0         0         0
         0         0         0
         0         0         0
         0         0         0
         0         0         0
         0         0         0
         0         0         0
         0         0         0
         0         0         0
         0         0         0
         0         0         0
         0         0         0
         0         0         0
         0         0         0
         0         0         0
         0         0         0
         0         0         0
         0         0         0
         0         0         0
         0         0         0
         0         0         0
         0         0         0
         0         0         0
         0         0         0
         0         0         0
         0         0         0
         0         0         0
         0         0         0
         0         0         0
         0         0         0
         0         0         0
         0         0         0
         0         0         0
         0         0         0
         0         0         0
         0         0         0
         0         0         0
         0         0         0
         0         0         0
         0         0         0
         0         0         0
         0         0         0
         0         0         0
         0         0         0
         0         0         0
         0         0         0
         0         0         0
         0         0         0
         0         0         0
         0         0         0
         0         0         0
         0         0         0
         0         0         0
         0         0         0
         0         0         0
         0         0         0
         0         0         0
         0         0         0
         0         0         0
         0         0         0
         0         0         0
         0         0         0
         0         0         0
         0         0         0
         0         0         0
         0         0         0
         0         0         0
         0         0         0
         0         0         0
         0         0         0
         0         0         0
         0         0         0
         0         0         0
         0         0         0
         0         0         0
         0         0         0
         0         0         0
         1         0         0
         1         0         0
         1         0         0
         0         0         0
         0         0         0
         0         0         0
         0         0         0
         0         0         0
         0         0         0
         0         0         0
         0         0         0
         0         0         0
         0         0         0
         0         0         0
         0         0         0
         0        -1         0
         0        -1         0
         0        -1         0
         0         0         0
         0         0         0
         0         0         0
         0         0         0
         0         0         0
         0         0         0
         0         0         0
         0         0         0
         0         0         0
         0         0         0
         0         0         0
         0         0         0
         0         0         0
         0         0         0
         0         0         0
         0         0         0
         0         0         0
         0         0         0
         1         0         0
         1         0         0
         1         0         0
         0         0         0
         0         0         0
         0         0         0
         0         0         0
         0         0         0
         0         0         0
         0         0         0
         0         0         0
         0         0         0
         0         0         0
         0         0         0
         0         0         0
         0         0         0
         0         0         0
         0         0         0
         0         0         0
         0         0         0
         0         0         0
         0         0         0
         0         0         0
         0         0         0
         0         0         0
         0         0         0
         0         0         0
         0         0         0
         0         0         0
         0         0         0
         0         0         0
         0         0         0
         0         0         0
         0         0         0
         0         0         0
         0         0         0
         0         0         0
         0         0         0
         0         0         0
         0         0         0
         0         0         0
         0         0         0
         0         0         0
         0         0         0
         0         0         0
         0         0         0
         0         0         0
         0         0         0
         0         0         0
         0         0         0
         0         0         0
         0         0         0
         0         0         0
         0         0         0
         0         0         0
         0         0         0
         0         0         0
         0         0         0
         0         0         0
         0         0         0
         0         0         0
         0         0         0
         0         0         0
         0         0         0
         0         0         0
         0         0         0
         0         0         0
         0         0         0
         0         0         0
         0         0         0
         0         0         0
         0         0         0
         0         0         0
         0         0         0
         0         0         0
         0         0         0
         0         0         0
         0         0         0
         0         0         0
         0         0         0
         0         0         0
         0         0         0
         0         0         0
         0         0         0
         0        -1         0
         0        -1         0
         0        -1         0
         0         0         0
         0         0         0
         0         0         0
         0         0         0
         0         0         0
         0         0         0
         0         0         0
         0         0         0
         0         0         0
         0         0         0
         0         0         0
         0         0         0
         0         0         0
         0         0         0
         0         0         0
         0         0         0
         0         0         0
         0         0         0
         0         0         0
         0         0         0
         0         0         0
         0         0         0
         0         0         0
         0         0         0
         0         0         0
         0         0         0
         0         0         0
        -1         0         0
        -1         0         0
        -1         0         0
         0         0         0
         0         0         0
         0         0         0
         0         0         0
         0         0         0
         0         0         0
         0         0         0
         0         0         0
         0         0         0
         0         0         0
         0         0         0
         0         0         0
         0         0         0
         0         0         0
         0         0         0
         0         0         0
         0         0         0
         0         0         0
         0         0         0
         0         0         0
         0         0         0
         0         0         0
         0         0         0
         0         0         0
         0         0         0
         0         0         0
         0         0         0
         0         0         0
         0         0         0
         0         0         0
         0         0         0
         0         0         0
         0         0         0
         0         0         0
         0         0         0
         0         0         0
         0         0         0
         0         0         0
         0         0         0
         0         0         0
         0         0         0
         0         0         0
         0        -1         0
         0        -1         0
         0        -1         0
         0         0         0
         0         0         0
         0         0         0
         0         0         0
         0         0         0
         0         0         0
         0         0         0
         0         0         0
         0         0         0
         0         0         0
         0         0         0
         0         0         0
         0         0         0
         0         0         0
         0         0         0
         0         0         0
         0         0         0
         0         0         0
         0         0         0
         0         0         0
         0         0         0
         0         1         0
         0         1         0
         0         1         0
         0         0         0
         0         0         0
         0         0         0
         0         0         0
         0         0         0
         0         0         0
         0         0         0
         0         0         0
         0         0         0
         0         0         0
         0         0         0
         0         0         0
         0         0         0
         0         0         0
         0         0         0
         0         0         0
         0         0         0
         0         0         0
         0         0         0
         0         0         0
         0         0         0
        -1         0         0
        -1         0         0
        -1         0         0
         0         0         0
         0         0         0
         0         0         0
         0         0         0
         0         0         0
         0         0         0
        -1         0         0
        -1         0         0
        -1         0         0
         0         0         0
         0         0         0
         0         0         0
         0         0         0
         0         0         0
         0         0         0
         0         0         0
         0         0         0
         0         0         0
         1         0         0
         1         0         0
         1         0         0
         0         0         0
         0         0         0
         0         0         0
         0         0         0
         0         0         0
         0         0         0
         0         0         0
         0         0         0
         0         0         0
         0         0         0
         0         0         0
         0         0         0
         0         0         0
         0         0         0
         0         0         0
         0         0         0
         0         0         0
         0         0         0
         0         0         0
         0         0         0
         0         0         0
         0         0         0
         0         0         0
         0         0         0
         0         0         0
         0         0         0
         0         0         0
         1         0         0
         1         0         0
         1         0         0
         0        -1         0
         0        -1         0
         0        -1         0
         0         0         0
         0         0         0
         0         0         0
         0         0         0
         0         0         0
         0         0         0
         0         0         0
         0         0         0
         0         0         0
         0         0         0
         0         0         0
         0         0         0
         0         0         0
         0         0         0
         0         0         0
         0         0         0
         0         0         0
         0         0         0
         0         0         0
         0         0         0
         0         0         0
         0         0         0
         0         0         0
         0         0         0
         0         0         0
         0         0         0
         0         0         0
         0         0         0
         0         0         0
         0         0         0
         0         0         0
         0         0         0
         0         0         0
         0         0         0
         0         0         0
         0         0         0
         0         0         0
         0         0         0
         0         0         0
         0         0         0
         0         0         0
         0         0         0
         0         0         0
         0         0         0
         0         0         0
         0         0         0
         0         0         0
         0         0         0
         0         0         0
         0         0         0
         0         0         0
         0         0         0
         0         0         0
         0         0         0
         0         0         0
         0         0         0
         0         0         0
         0         0         0
         0         0         0
         0         0         0
         0         0         0
         0         0         0
         0         0         0
         0         0         1
         0         0         1
         0         0         1
         0         1         0
         0         1         0
         0         1         0
         0         0         0
         0         0         0
         0         0         0
         0         0         0
         0         0         0
         0         0         0
         0         0         0
         0         0         0
         0         0         0
         0         0         0
         0         0         0
         0         0         0
         0         0         0
         0         0         0
         0         0         0
         0         0         0
         0         0         0
         0         0         0
         0         0         0
         0         0         0
         0         0         0
         0         0         0
         0         0         0
         0         0         0
         0         0         0
         0         0         0
         0         0         0
         0         0         0
         0         0         0
         0         0         0
         0         0         0
         0         0         0
         0         0         0
         0         0         0
         0         0         0
         0         0         0
         0         0         0
         0         0         0
         0         0         0
         0         0         0
         0         0         0
         0         0         0
         0         0         0
         0         0         0
         0         0         0
         0         0         0
         0         0         0
         0         0         0
         0         0         0
         0         0         0
         0         0         0
         0         0         0
         0         0         0
         0         0         0
         0         0         0
         0         0         0
         0         0         0
         0         0         0
         0         0         0
         0         0         0
         0         0         0
         0         0         0
         0         0         0
         0         0         0
         0         0         0
         0         0         0
         0         0         0
         0         0         0
         0         0         0
         0         0         0
         0         0         0
         0         0         0
         0         0         0
         0         0         0
         0         0         0
         0         0         0
         0         0         0
         0         0         0
         0         0         0
         0         0         0
         0         0         0
         0         0         0
         0         0         0
         0         0         0
         0         0         0
         0         0         0
         0         0         0
        -1         0         0
        -1         0         0
        -1         0         0
         0        -1         0
         0        -1         0
         0        -1         0
         0         0         0
         0         0         0
         0         0         0
         0         0         0
         0         0         0
         0         0         0
         0         0         0
         0         0         0
         0         0         0
         0         0         0
         0         0         0
         0         0         0
         0         0         0
         0         0         0
         0         0         0
         0         0         0
         0         0         0
         0         0         0
         0         0         0
         0         0         0
         0         0         0
         0         0         0
         0         0         0
         0         0         0
         0         0         0
         0         0         0
         0         0         0
         0         0         0
         0         0         0
         0         0         0
         0         0         0
         0         0         0
         0         0         0
         0         0         0
         0         0         0
         0         0         0
         0         0         0
         0         0         0
         0         0         0
         0         0         0
         0         0         0
         0         0         0
         0         0         0
         0         0         0
         0         0         0
         0         0         0
         0         0         0
         0         0         0
         0         0         0
         0         0         0
         0         0         0
         1         0         0
         1         0         0
         1         0         0
         0         0         0
         0         0         0
         0         0         0
         0         0         0
         0         0         0
         0         0         0
         0         0         0
         0         0         0
         0         0         0
         0         0         0
         0         0         0
         0         0         0
         0         0         0
         0         0         0
         0         0         0
END
GENBOX
    1
    3.388933091    3.388933091    3.388933091
   90.000000000   90.000000000   90.000000000
    0.000000000    0.000000000    0.000000000
    0.000000000    0.000000000    0.000000000
END
REFREFPOSITION
    1 ALA   CY         1   -0.045993359    0.120519169    0.294832529
    1 ALA   CX         2    0.014713728    0.083882810    0.159245173
    1 ALA   OX         3    0.067140359    0.169167949    0.087774854
    1 ALA   N          4    0.004732586   -0.044385740    0.125532326
    1 ALA   H          5   -0.043827618   -0.110144649    0.183137951
    1 ALA   CA         6    0.057420434   -0.099270554   -0.000252754
    1 ALA   CB         7    0.067140359   -0.251578743    0.010680682
    1 ALA   C          8   -0.022291928   -0.057708671   -0.124069475
    1 ALA   O          9   -0.122029674   -0.120485262   -0.159289952
    1 ALA   NT        10    0.009464060    0.062691928   -0.170843101
    1 ALA   HT        11    0.059524412    0.126792592   -0.112647673
    1 ALA   CT        12   -0.045993359    0.120519169   -0.294100562
    0 SOLV  OW        13   -1.375019730   -0.116880247   -1.118649662
    0 SOLV  HW1       14   -1.349965361   -0.020069275   -1.119966747
    0 SOLV  HW2       15   -1.331102156   -0.161598224   -1.040718404
    0 SOLV  OW        16   -0.565561189   -0.964296242    0.136628186
    0 SOLV  HW1       17   -0.492417691   -0.932993644    0.197221944
    0 SOLV  HW2       18   -0.653618648   -0.931813912    0.171156190
    0 SOLV  OW        19    0.214188790   -0.578255772   -1.142736854
    0 SOLV  HW1       20    0.306627947   -0.593625599   -1.107801200
    0 SOLV  HW2       21    0.191786648   -0.648889268   -1.209899030
    0 SOLV  OW        22    1.336999586   -0.825916234   -0.843622718
    0 SOLV  HW1       23    1.324229574   -0.736915445   -0.887408677
    0 SOLV  HW2       24    1.325018494   -0.898434933   -0.911437749
    0 SOLV  OW        25   -0.612995235   -0.810873237    0.383939635
    0 SOLV  HW1       26   -0.703737439   -0.843529833    0.410414570
    0 SOLV  HW2       27   -0.621405842   -0.721959615    0.338939021
    0 SOLV  OW        28   -0.426513306   -0.337253457   -0.278658090
    0 SOLV  HW1       29   -0.461116381   -0.247826310   -0.250277654
    0 SOLV  HW2       30   -0.461039826   -0.358874697   -0.369984108
    0 SOLV  OW        31   -0.847524878    0.621772518   -1.381538884
    0 SOLV  HW1       32   -0.774732343    0.682919912   -1.412581094
    0 SOLV  HW2       33   -0.835028261    0.531499513   -1.422721545
    0 SOLV  OW        34    0.296425016   -0.821745069    0.021740916
    0 SOLV  HW1       35    0.370802428   -0.843456433   -0.041493375
    0 SOLV  HW2       36    0.247167614   -0.905545741    0.045258654
    0 SOLV  OW        37   -1.278693280   -0.379566881   -0.227162606
    0 SOLV  HW1       38   -1.278498512   -0.444255924   -0.150893649
    0 SOLV  HW2       39   -1.223145802   -0.416023925   -0.301908865
    0 SOLV  OW        40    1.094451952   -0.039045313   -0.605964107
    0 SOLV  HW1       41    1.109164636   -0.103276015   -0.530734230
    0 SOLV  HW2       42    1.053151435   -0.087190037   -0.683280375
    0 SOLV  OW        43    1.099739005   -0.681510335   -0.081082169
    0 SOLV  HW1       44    1.057797743   -0.685776422    0.009597107
    0 SOLV  HW2       45    1.064610888   -0.601861333   -0.130316579
    0 SOLV  OW        46    0.579669347    0.073249042    1.395124805
    0 SOLV  HW1       47    0.570765723   -0.015179888    1.440981306
    0 SOLV  HW2       48    0.491216237    0.119914174    1.395286256
    0 SOLV  OW        49   -0.595733370   -1.439655956    1.002774238
    0 SOLV  HW1       50   -0.620090033   -1.486198574    1.087874174
    0 SOLV  HW2       51   -0.633788080   -1.347173214    1.003311320
    0 SOLV  OW        52   -0.943975581   -1.117432576    1.126966453
    0 SOLV  HW1       53   -0.860048056   -1.109636004    1.180775608
    0 SOLV  HW2       54   -0.985315895   -1.026987741    1.116444554
    0 SOLV  OW        55   -0.766855981   -0.715281696   -0.173031977
    0 SOLV  HW1       56   -0.729846938   -0.711038784   -0.265844020
    0 SOLV  HW2       57   -0.790611129   -0.623092964   -0.142394396
    0 SOLV  OW        58    1.648769870   -0.094302263   -0.509507505
    0 SOLV  HW1       59    1.592949094   -0.129627289   -0.584593541
    0 SOLV  HW2       60    1.597633031   -0.023865485   -0.460259051
    0 SOLV  OW        61    0.998507227   -0.290159760    1.013954139
    0 SOLV  HW1       62    1.044950133   -0.238168279    0.942249654
    0 SOLV  HW2       63    0.920307801   -0.338566426    0.974669786
    0 SOLV  OW        64    0.439146591    0.332664549    1.457759033
    0 SOLV  HW1       65    0.356832155    0.340205926    1.514053788
    0 SOLV  HW2       66    0.518908953    0.320459798    1.516840490
    0 SOLV  OW        67   -0.217266551   -1.406951348   -0.944704042
    0 SOLV  HW1       68   -0.172753537   -1.324450239   -0.909862949
    0 SOLV  HW2       69   -0.194558411   -1.484480887   -0.885752721
    0 SOLV  OW        70   -1.343407163    0.141083220   -1.206767489
    0 SOLV  HW1       71   -1.274303501    0.099169922   -1.265657230
    0 SOLV  HW2       72   -1.356902917    0.236387633   -1.233877147
    0 SOLV  OW        73    1.266106372    0.252597990   -0.196569551
    0 SOLV  HW1       74    1.174560959    0.279208587   -0.226788945
    0 SOLV  HW2       75    1.258662060    0.183918839   -0.124253913
    0 SOLV  OW        76   -0.822951730   -1.420327083   -0.244707791
    0 SOLV  HW1       77   -0.846325479   -1.404776034   -0.340695328
    0 SOLV  HW2       78   -0.764769168   -1.501330351   -0.237291285
    0 SOLV  OW        79    0.019089578    1.229191831    0.995428038
    0 SOLV  HW1       80   -0.079516840    1.244119295    0.987968874
    0 SOLV  HW2       81    0.047613079    1.160844299    0.928220884
    0 SOLV  OW        82    1.233366602    0.962357415    0.579368413
    0 SOLV  HW1       83    1.284286118    1.026123702    0.521566139
    0 SOLV  HW2       84    1.152585127    0.929982154    0.530111982
    0 SOLV  OW        85   -1.566539913   -0.520167861    0.455293511
    0 SOLV  HW1       86   -1.504259846   -0.520910859    0.533537109
    0 SOLV  HW2       87   -1.621015032   -0.604036311    0.455275053
    0 SOLV  OW        88    1.492080388   -0.083838802    0.949279780
    0 SOLV  HW1       89    1.457406472    0.004254827    0.917048266
    0 SOLV  HW2       90    1.427686823   -0.122937523    1.015055471
    0 SOLV  OW        91   -0.700232835   -1.511993531    0.443702061
    0 SOLV  HW1       92   -0.641471818   -1.442611619    0.485353032
    0 SOLV  HW2       93   -0.778328365   -1.467531088    0.399820177
    0 SOLV  OW        94    0.757667556    1.484113460    0.421182496
    0 SOLV  HW1       95    0.850605529    1.448398684    0.430511419
    0 SOLV  HW2       96    0.706130069    1.426652043    0.357605196
    0 SOLV  OW        97   -0.172296287   -0.937696886    0.025277032
    0 SOLV  HW1       98   -0.147691450   -0.938801149   -0.071650399
    0 SOLV  HW2       99   -0.214346424   -1.025009237    0.049971324
    0 SOLV  OW       100    0.837871579   -0.409526521    1.242533708
    0 SOLV  HW1      101    0.769032042   -0.355910684    1.193663580
    0 SOLV  HW2      102    0.898366477   -0.347953559    1.293040902
    0 SOLV  OW       103    0.978468841   -0.726540466    0.734964446
    0 SOLV  HW1      104    1.006721208   -0.630661865    0.738207073
    0 SOLV  HW2      105    1.058293266   -0.784225833    0.717591686
    0 SOLV  OW       106    0.565314683    0.592438368   -1.361093854
    0 SOLV  HW1      107    0.465457298    0.591132194   -1.366451155
    0 SOLV  HW2      108    0.593413763    0.626069604   -1.271198415
    0 SOLV  OW       109   -1.355028595   -1.484011149   -0.562774530
    0 SOLV  HW1      110   -1.381267254   -1.464415728   -0.468280238
    0 SOLV  HW2      111   -1.295459643   -1.564316060   -0.564838725
    0 SOLV  OW       112    1.396284391   -1.084687171    0.556117112
    0 SOLV  HW1      113    1.487509758   -1.043815216    0.553136756
    0 SOLV  HW2      114    1.401068348   -1.179234912    0.523880092
    0 SOLV  OW       115   -0.407873649   -0.584872510    0.828167226
    0 SOLV  HW1      116   -0.420403976   -0.485835378    0.834212285
    0 SOLV  HW2      117   -0.494127311   -0.627785009    0.801322527
    0 SOLV  OW       118    0.443152181   -0.296274329   -0.049311483
    0 SOLV  HW1      119    0.394659768   -0.382213655   -0.033055230
    0 SOLV  HW2      120    0.409617204   -0.254561566   -0.133791434
    0 SOLV  OW       121    0.505516195   -0.458209565    0.323765004
    0 SOLV  HW1      122    0.469316309   -0.512914437    0.248275614
    0 SOLV  HW2      123    0.429801473   -0.424123241    0.379505431
    0 SOLV  OW       124    0.257301495   -0.915726586    0.371474404
    0 SOLV  HW1      125    0.243292448   -1.011444132    0.346102671
    0 SOLV  HW2      126    0.189938391   -0.858621036    0.324538591
    0 SOLV  OW       127    1.010839522   -0.606215198    1.336394248
    0 SOLV  HW1      128    0.933461654   -0.570733214    1.283901111
    0 SOLV  HW2      129    0.993670192   -0.593088605    1.434040154
    0 SOLV  OW       130   -1.489234197   -0.784940713    0.882576879
    0 SOLV  HW1      131   -1.488605824   -0.828599733    0.792603017
    0 SOLV  HW2      132   -1.425361730   -0.707986278    0.882709304
    0 SOLV  OW       133    1.024337758    1.662051876   -0.031561433
    0 SOLV  HW1      134    1.057409172    1.736090554    0.026974528
    0 SOLV  HW2      135    0.926169877    1.649511215   -0.017148361
    0 SOLV  OW       136   -1.601908714   -0.004549858    0.750973318
    0 SOLV  HW1      137   -1.656848621    0.004398669    0.667887518
    0 SOLV  HW2      138   -1.649681876   -0.063261040    0.816337393
    0 SOLV  OW       139    1.080533357    0.832107918   -0.877643665
    0 SOLV  HW1      140    1.039919681    0.778735243   -0.803455559
    0 SOLV  HW2      141    1.149025631    0.776664735   -0.924938761
    0 SOLV  OW       142   -1.624630062   -0.863379173    1.132491633
    0 SOLV  HW1      143   -1.530407600   -0.867405629    1.165771764
    0 SOLV  HW2      144   -1.624675071   -0.839323360    1.035419955
    0 SOLV  OW       145    0.741891369    1.615067401    1.464851571
    0 SOLV  HW1      146    0.785089238    1.704163478    1.478906782
    0 SOLV  HW2      147    0.648651162    1.628197523    1.431153363
    0 SOLV  OW       148    0.153368572   -1.027759882    1.648085069
    0 SOLV  HW1      149    0.224418321   -0.990359014    1.707706543
    0 SOLV  HW2      150    0.093935422   -0.953746268    1.616600651
    0 SOLV  OW       151    1.135601991   -0.281095921   -1.312692031
    0 SOLV  HW1      152    1.231857276   -0.286646616   -1.286130103
    0 SOLV  HW2      153    1.097772965   -0.373356778   -1.320325265
    0 SOLV  OW       154   -1.128002069   -0.462180478   -0.452551114
    0 SOLV  HW1      155   -1.206373054   -0.519329929   -0.476908696
    0 SOLV  HW2      156   -1.093486769   -0.416308881   -0.534440547
    0 SOLV  OW       157   -1.345813780   -0.610211335   -0.011775677
    0 SOLV  HW1      158   -1.401049693   -0.564185838    0.057739757
    0 SOLV  HW2      159   -1.310405309   -0.696084140    0.025289833
    0 SOLV  OW       160   -0.152415393   -0.513092458    1.449230043
    0 SOLV  HW1      161   -0.181320797   -0.425395438    1.410816745
    0 SOLV  HW2      162   -0.231328840   -0.574164635    1.455910927
    0 SOLV  OW       163   -0.270777434   -1.129162060    0.213297257
    0 SOLV  HW1      164   -0.329445329   -1.210109091    0.215959083
    0 SOLV  HW2      165   -0.306884472   -1.059782275    0.275619957
    0 SOLV  OW       166    0.679517076   -1.552541509    0.090481050
    0 SOLV  HW1      167    0.760219369   -1.535879107    0.147149419
[truncated: 257,115 more chars]
