# Supplementary material for: Flexible Gaussian Accelerated Molecular Dynamics to Enhance Biological Sampling
Source: J Chem Theory Comput. 2023 Aug 31;19(18):6521–31. doi: 10.1021/acs.jctc.3c00619 (PMC10536968; doi:10.1021/acs.jctc.3c00619)
Supplement: Supplementary file 2 — ct3c00619_si_002.zip [file ct3c00619_si_002.zip › alanine_dipeptide/eq/README.txt]

Equilibration run for alanine dipeptide

Parameters: equilibration.imd
Seeds: 12474 852344 207848 59253 33336 
Job file: equilibration.jobs
Input configuration: ../coords/aladip_h2o.cnf
positionl restrains files: ../coords/aladip_h2o.rpr ../coords/aladip_h2o.por
Topologies: ../topo/ala_dip_54a8.top
Final configurations for every replicate: eq_aladip_*_5.cnf
