# Supplementary material for: Flexible Gaussian Accelerated Molecular Dynamics to Enhance Biological Sampling
Source: J Chem Theory Comput. 2023 Aug 31;19(18):6521–31. doi: 10.1021/acs.jctc.3c00619 (PMC10536968; doi:10.1021/acs.jctc.3c00619)
Supplement: Supplementary file 2 — ct3c00619_si_002.zip [file ct3c00619_si_002.zip › alanine_dipeptide/eq/eq_aladip_1_5.cnf]

TITLE
	final configuration
END
TIMESTEP
          10000  100.000000000
END
POSITION
# first 24 chars ignored
    1 ALA   CY         1    3.033328214    3.367795980    0.323109174
    1 ALA   CX         2    3.105787462    3.372211751    0.188414521
    1 ALA   OX         3    3.193365728    3.456166625    0.168092903
    1 ALA   N          4    3.023973152    3.320455174    0.097204451
    1 ALA   H          5    2.929259681    3.290808384    0.109469295
    1 ALA   CA         6    3.057436961    3.301685494    3.344220560
    1 ALA   CB         7    3.170825671    3.199322251    3.335515567
    1 ALA   C          8    2.943032060    3.254662554    3.254144326
    1 ALA   O          9    2.836549941    3.219882410    3.304964691
    1 ALA   NT        10    2.949867444    3.296785991    3.128176496
    1 ALA   HT        11    3.009158299    3.374520578    3.107127195
    1 ALA   CT        12    2.871062563    3.248486830    3.013860318
    1 SOLV  OW        13    2.168062918    2.665648484    1.269842953
    1 SOLV  HW1       14    2.248992839    2.710430781    1.307876299
    1 SOLV  HW2       15    2.174088969    2.567058703    1.285506199
    2 SOLV  OW        16    1.800665788    0.097613660    3.032287341
    2 SOLV  HW1       17    1.781675079    0.019434180    2.972882293
    2 SOLV  HW2       18    1.718388921    0.120758860    3.084213938
    3 SOLV  OW        19    1.126602798    2.890787108    2.752184397
    3 SOLV  HW1       20    1.165611441    2.963617150    2.695828458
    3 SOLV  HW2       21    1.026980199    2.899465937    2.753556826
    4 SOLV  OW        22    1.988002489    2.291934109    2.715254788
    4 SOLV  HW1       23    2.054461966    2.366397801    2.721557993
    4 SOLV  HW2       24    2.036242420    2.204379838    2.712349758
    5 SOLV  OW        25    2.472900637    2.619733965    0.835886296
    5 SOLV  HW1       26    2.468735301    2.617830392    0.935790443
    5 SOLV  HW2       27    2.423474539    2.541014529    0.798979074
    6 SOLV  OW        28    2.531850130    3.295646199    2.960604129
    6 SOLV  HW1       29    2.576079557    3.243955093    3.033908526
    6 SOLV  HW2       30    2.549228630    3.393282667    2.973519228
    7 SOLV  OW        31    2.086688538    0.697025814    1.572373996
    7 SOLV  HW1       32    2.182649134    0.711053461    1.547949401
    7 SOLV  HW2       33    2.039269141    0.785075521    1.573038765
    8 SOLV  OW        34    2.771777046    2.351609748    3.338649273
    8 SOLV  HW1       35    2.844507372    2.370255183    3.272586667
    8 SOLV  HW2       36    2.682829946    2.363129261    3.294408555
    9 SOLV  OW        37    1.903004163    2.497979418    2.900530626
    9 SOLV  HW1       38    1.945186248    2.441853736    2.829309574
    9 SOLV  HW2       39    1.831748253    2.555247112    2.859974335
   10 SOLV  OW        40    1.671025367    0.743072830    0.286053018
   10 SOLV  HW1       41    1.627412042    0.833055243    0.284487691
   10 SOLV  HW2       42    1.601573195    0.672168452    0.273793850
   11 SOLV  OW        43    1.469098411    0.413672836    3.096982893
   11 SOLV  HW1       44    1.482526174    0.506031571    3.132917832
   11 SOLV  HW2       45    1.379370741    0.379676545    3.125176513
   12 SOLV  OW        46    1.134837141    0.588837917    1.694702446
   12 SOLV  HW1       47    1.042520395    0.604306598    1.729912418
   12 SOLV  HW2       48    1.139041532    0.499250542    1.650455140
   13 SOLV  OW        49    2.209982216    1.428710541    0.892382872
   13 SOLV  HW1       50    2.252126156    1.374861459    0.965362518
   13 SOLV  HW2       51    2.203578956    1.373177952    0.809455818
   14 SOLV  OW        52    2.795174701    1.537361522    2.085470240
   14 SOLV  HW1       53    2.717313169    1.544613394    2.023125619
   14 SOLV  HW2       54    2.778708689    1.463523777    2.150881746
   15 SOLV  OW        55    2.650296423    2.656281316    3.118615251
   15 SOLV  HW1       56    2.567833125    2.700764997    3.083644336
   15 SOLV  HW2       57    2.710868463    2.725098663    3.158579834
   16 SOLV  OW        58    1.688431532    2.984753311    2.709797075
   16 SOLV  HW1       59    1.704986207    2.954922977    2.615789014
   16 SOLV  HW2       60    1.606893508    2.939069558    2.745377035
   17 SOLV  OW        61    1.733908997    3.149479636    0.788723589
   17 SOLV  HW1       62    1.721629051    3.055465837    0.756910334
   17 SOLV  HW2       63    1.691300143    3.212464347    0.723771398
   18 SOLV  OW        64    0.805670927    2.627268229    1.108478882
   18 SOLV  HW1       65    0.850624429    2.674524400    1.184291762
   18 SOLV  HW2       66    0.776366740    2.536484148    1.138496040
   19 SOLV  OW        67    0.000311760    2.507160584    2.246907518
   19 SOLV  HW1       68    0.099727390    2.513799261    2.238295697
   19 SOLV  HW2       69   -0.040488976    2.498413557    2.156020459
   20 SOLV  OW        70    1.149337640    3.081533459    2.543410446
   20 SOLV  HW1       71    1.054819153    3.113204662    2.535461191
   20 SOLV  HW2       72    1.210721825    3.160413595    2.546849236
   21 SOLV  OW        73    1.086368538    1.164649397    2.755495032
   21 SOLV  HW1       74    0.991613721    1.193811785    2.742348388
   21 SOLV  HW2       75    1.147780658    1.229980862    2.711199561
   22 SOLV  OW        76    2.893080799    1.594166939    3.292101545
   22 SOLV  HW1       77    2.988670217    1.581862196    3.318808158
   22 SOLV  HW2       78    2.833705409    1.550841584    3.359920125
   23 SOLV  OW        79    0.036048500    0.827574772    1.713727340
   23 SOLV  HW1       80    0.085204406    0.828824844    1.800812745
   23 SOLV  HW2       81    0.073268650    0.755285667    1.655498978
   24 SOLV  OW        82    1.613620805    1.260178767    1.868534728
   24 SOLV  HW1       83    1.644983024    1.189172208    1.931593147
   24 SOLV  HW2       84    1.548260186    1.319727475    1.915265913
   25 SOLV  OW        85    0.710868035    2.398535875    0.087155269
   25 SOLV  HW1       86    0.728276465    2.473955920    0.023829553
   25 SOLV  HW2       87    0.682791475    2.317562857    0.035614680
   26 SOLV  OW        88    2.187590642    3.179453796    0.632730238
   26 SOLV  HW1       89    2.166281843    3.132280372    0.547161557
   26 SOLV  HW2       90    2.126058163    3.147306556    0.704714193
   27 SOLV  OW        91    2.653052239    2.202906527    0.790359881
   27 SOLV  HW1       92    2.751402598    2.201184934    0.772298304
   27 SOLV  HW2       93    2.607664233    2.260295602    0.722180687
   28 SOLV  OW        94    0.294481878    1.761564317    0.148213460
   28 SOLV  HW1       95    0.333812514    1.786254684    0.059641940
   28 SOLV  HW2       96    0.334591391    1.818935960    0.219635350
   29 SOLV  OW        97    2.183314397    3.039659558    0.002166507
   29 SOLV  HW1       98    2.220244848    3.132258258    0.010106459
   29 SOLV  HW2       99    2.180035288    2.997225978    0.092665761
   30 SOLV  OW       100    1.142739238    2.593317425    0.724584795
   30 SOLV  HW1      101    1.230227861    2.572251157    0.768213104
   30 SOLV  HW2      102    1.159082685    2.628284371    0.632326363
   31 SOLV  OW       103    3.351969574    2.773543465    0.290525486
   31 SOLV  HW1      104    3.301396465    2.695235792    0.326745165
   31 SOLV  HW2      105    3.400025035    2.746468933    0.207103474
   32 SOLV  OW       106    0.477803789    0.403088138    1.258380008
   32 SOLV  HW1      107    0.560347175    0.456036808    1.277996033
   32 SOLV  HW2      108    0.487916533    0.357086935    1.170156853
   33 SOLV  OW       109    2.700930373    1.865987494    2.650368569
   33 SOLV  HW1      110    2.671383248    1.933818814    2.717643227
   33 SOLV  HW2      111    2.696052884    1.905672522    2.558699084
   34 SOLV  OW       112    0.040385487    2.483126291    0.182325918
   34 SOLV  HW1      113    0.010302277    2.427900408    0.104566835
   34 SOLV  HW2      114    0.054627632    2.577547109    0.152605275
   35 SOLV  OW       115    0.199883761    3.175398226    1.371711590
   35 SOLV  HW1      116    0.196002431    3.077267562    1.390606294
   35 SOLV  HW2      117    0.139991985    3.196861694    1.294550907
   36 SOLV  OW       118    3.387442849    0.630822076    0.235514127
   36 SOLV  HW1      119    3.467821106    0.688751519    0.249062416
   36 SOLV  HW2      120    3.366868553    0.624717357    0.137844117
   37 SOLV  OW       121    0.365423353    2.510383086    2.932953699
   37 SOLV  HW1      122    0.427840310    2.574279088    2.977935481
   37 SOLV  HW2      123    0.391806733    2.416591401    2.955513651
   38 SOLV  OW       124    0.323561241    3.020715008    0.316684977
   38 SOLV  HW1      125    0.288445368    2.953389239    0.381769003
   38 SOLV  HW2      126    0.373631113    3.091821340    0.366068490
   39 SOLV  OW       127    2.012241841    2.459062833    0.841314448
   39 SOLV  HW1      128    2.013101375    2.400054014    0.760584898
   39 SOLV  HW2      129    1.917873982    2.473219270    0.871219339
   40 SOLV  OW       130    1.772752214    2.321196897    0.446809955
   40 SOLV  HW1      131    1.757870361    2.227028462    0.416603125
   40 SOLV  HW2      132    1.729930548    2.384145936    0.381961674
   41 SOLV  OW       133    1.016922034    1.682888013    2.999025138
   41 SOLV  HW1      134    1.100134516    1.632981273    2.974802754
   41 SOLV  HW2      135    0.938816400    1.642565318    2.951325628
   42 SOLV  OW       136    2.580887622    0.057506991    0.900812767
   42 SOLV  HW1      137    2.589118348    0.097737568    0.991992567
   42 SOLV  HW2      138    2.536195584   -0.031697907    0.907673558
   43 SOLV  OW       139    1.706612834    2.074353564    2.415852085
   43 SOLV  HW1      140    1.706616936    2.054423630    2.317849406
   43 SOLV  HW2      141    1.762970815    2.006907617    2.463564994
   44 SOLV  OW       142    1.332896206    2.666346542    1.135338097
   44 SOLV  HW1      143    1.298162830    2.760027709    1.139693640
   44 SOLV  HW2      144    1.413683925    2.658021152    1.193694591
   45 SOLV  OW       145    0.195044310    1.172387933    2.055820955
   45 SOLV  HW1      146    0.293787830    1.187260330    2.061300401
   45 SOLV  HW2      147    0.155948395    1.174024001    2.147854740
   46 SOLV  OW       148    0.700054436    2.026120504    1.002327686
   46 SOLV  HW1      149    0.718585808    2.081877621    1.083256938
   46 SOLV  HW2      150    0.696300149    1.929663494    1.028477628
   47 SOLV  OW       151    0.863926118    0.000955774    2.241243002
   47 SOLV  HW1      152    0.934024066    0.072112415    2.246232788
   47 SOLV  HW2      153    0.882729698   -0.058925832    2.163380935
   48 SOLV  OW       154    2.520037114    3.335506983    2.513000765
   48 SOLV  HW1      155    2.500879036    3.246254870    2.553849130
   48 SOLV  HW2      156    2.434356713    3.385597969    2.500699857
   49 SOLV  OW       157    2.489684847    2.875238388    2.812183394
   49 SOLV  HW1      158    2.472820106    2.818667504    2.892911745
   49 SOLV  HW2      159    2.499393679    2.970829452    2.839929196
   50 SOLV  OW       160    3.382846179    2.610082546    1.077214565
   50 SOLV  HW1      161    3.307547337    2.675699987    1.072117967
   50 SOLV  HW2      162    3.346932016    2.519987449    1.101597047
   51 SOLV  OW       163    3.265744454    2.546472591    0.419881305
   51 SOLV  HW1      164    3.317286336    2.462102028    0.404879887
   51 SOLV  HW2      165    3.282256939    2.579516974    0.512818484
   52 SOLV  OW       166    0.458409772    1.303016358    0.319426829
   52 SOLV  HW1      167    0.475241345    1.330578121    0.224777601
   52 SOLV  HW2      168    0.440493515    1.384158042    0.375071793
   53 SOLV  OW       169    0.284126664    1.102688890    0.678046476
   53 SOLV  HW1      170    0.222231795    1.032029615    0.712370113
   53 SOLV  HW2      171    0.361958562    1.111840662    0.740176429
   54 SOLV  OW       172    0.104827125    2.070362086    0.852199607
   54 SOLV  HW1      173    0.080048492    2.099165401    0.944708703
   54 SOLV  HW2      174    0.024811126    2.077254348    0.792605768
   55 SOLV  OW       175    0.978103549    3.203552290    0.504560459
   55 SOLV  HW1      176    1.026678860    3.283576421    0.469395451
   55 SOLV  HW2      177    0.918609878    3.166655298    0.433138526
   56 SOLV  OW       178    1.195281765    2.409082808    2.897646123
   56 SOLV  HW1      179    1.282529974    2.360489408    2.892371943
   56 SOLV  HW2      180    1.211450695    2.507491128    2.890182372
   57 SOLV  OW       181    1.131993088    2.654768512    0.427961092
   57 SOLV  HW1      182    1.142065281    2.555271948    0.428920405
   57 SOLV  HW2      183    1.092537107    2.683414621    0.340642554
   58 SOLV  OW       184    1.189799144    1.467035044    2.903404631
   58 SOLV  HW1      185    1.160492048    1.381895678    2.946924176
   58 SOLV  HW2      186    1.288572630    1.477922512    2.914663129
   59 SOLV  OW       187    2.073285211    1.930075065    3.201065403
   59 SOLV  HW1      188    2.164321759    1.896736011    3.176516782
   59 SOLV  HW2      189    2.021109715    1.948821138    3.117831061
   60 SOLV  OW       190    0.625578540    1.259032135    1.005197155
   60 SOLV  HW1      191    0.594722637    1.251640697    0.910355062
   60 SOLV  HW2      192    0.725228693    1.267240358    1.007264213
   61 SOLV  OW       193    0.600410884    3.099368846    2.935438637
   61 SOLV  HW1      194    0.582710460    3.197721631    2.939309928
   61 SOLV  HW2      195    0.669887141    3.075328518    3.003237356
   62 SOLV  OW       196    1.776142979    2.473185787    1.457483811
   62 SOLV  HW1      197    1.842263494    2.545568203    1.477246964
   62 SOLV  HW2      198    1.818937279    2.403922967    1.399406881
   63 SOLV  OW       199    0.646851061    0.732972556    0.197571882
   63 SOLV  HW1      200    0.611279160    0.639984138    0.207032341
   63 SOLV  HW2      201    0.638858219    0.762160986    0.102252681
   64 SOLV  OW       202    1.139288917    1.267412714    3.070766272
   64 SOLV  HW1      203    1.222908660    1.214649694    3.055806244
   64 SOLV  HW2      204    1.112438303    1.260741066    3.166873095
   65 SOLV  OW       205    0.739678847    2.676873502    0.659796428
   65 SOLV  HW1      206    0.766989771    2.610024938    0.590608445
   65 SOLV  HW2      207    0.820141622    2.727576149    0.690724164
   66 SOLV  OW       208    2.278779609    2.348614221    0.870112074
   66 SOLV  HW1      209    2.338153756    2.294121486    0.929317598
   66 SOLV  HW2      210    2.191872230    2.365544444    0.916592986
   67 SOLV  OW       211    2.765813339    2.836064334    1.569564247
   67 SOLV  HW1      212    2.688993884    2.897059655    1.550112113
   67 SOLV  HW2      213    2.814541421    2.868665056    1.650575155
   68 SOLV  OW       214    1.534432546    2.714611737    0.379907968
   68 SOLV  HW1      215    1.564825135    2.809879334    0.378491332
   68 SOLV  HW2      216    1.474561917    2.697575897    0.301633976
   69 SOLV  OW       217    1.473600024    2.359837381    3.165115900
   69 SOLV  HW1      218    1.483229762    2.264349480    3.193244321
   69 SOLV  HW2      219    1.386535113    2.395830417    3.198673128
   70 SOLV  OW       220    2.463009120    3.284665011    1.222727510
   70 SOLV  HW1      221    2.526873121    3.303064508    1.297457972
   70 SOLV  HW2      222    2.494741345    3.205484721    1.170523744
   71 SOLV  OW       223    2.101156906    3.089393179    1.217284711
   71 SOLV  HW1      224    2.122642217    3.075997626    1.314033568
   71 SOLV  HW2      225    2.044577451    3.013551059    1.184910053
   72 SOLV  OW       226    3.160177960    0.730225398    0.625531728
   72 SOLV  HW1      227    3.239148102    0.686788740    0.582207199
   72 SOLV  HW2      228    3.088644303    0.661960959    0.640461647
   73 SOLV  OW       229    3.051751245    1.204772150    1.529115300
   73 SOLV  HW1      230    2.967280605    1.151505510    1.534480881
   73 SOLV  HW2      231    3.084024760    1.225448559    1.621485429
   74 SOLV  OW       232    2.347505771    1.652693374    2.891212640
   74 SOLV  HW1      233    2.402530703    1.644201113    2.808134886
   74 SOLV  HW2      234    2.398613982    1.704413215    2.959877186
   75 SOLV  OW       235    1.300337939    2.635133628    3.289348242
   75 SOLV  HW1      236    1.357239100    2.676052620    3.218018468
   75 SOLV  HW2      237    1.261765872    2.549133992    3.255937790
   76 SOLV  OW       238    1.905166940    1.671501178    0.206592477
   76 SOLV  HW1      239    1.877633835    1.602098731    0.140055292
   76 SOLV  HW2      240    1.873598660    1.761337493    0.176017747
   77 SOLV  OW       241    2.962530062    0.449663466    2.798271138
   77 SOLV  HW1      242    2.916628621    0.366200371    2.828749630
   77 SOLV  HW2      243    2.933665645    0.526371170    2.855566633
   78 SOLV  OW       244    0.173916874    3.169503565    0.129851903
   78 SOLV  HW1      245    0.228401233    3.160855283    0.046434529
   78 SOLV  HW2      246    0.219926608    3.121855736    0.204781552
   79 SOLV  OW       247    2.411892335    0.490560659    1.497485876
   79 SOLV  HW1      248    2.466559192    0.553359368    1.552890097
   79 SOLV  HW2      249    2.331542577    0.461568545    1.549495612
   80 SOLV  OW       250    2.714303153    0.778691717    3.220760930
   80 SOLV  HW1      251    2.740405764    0.872517447    3.243430000
   80 SOLV  HW2      252    2.702619566    0.770307993    3.121807656
   81 SOLV  OW       253    1.983685242    0.788378997    1.268716171
   81 SOLV  HW1      254    2.020607033    0.703426618    1.231014646
   81 SOLV  HW2      255    1.970357884    0.854553219    1.194926734
   82 SOLV  OW       256    1.407885154    0.332438881    0.162078812
   82 SOLV  HW1      257    1.418911286    0.391806832    0.082357330
   82 SOLV  HW2      258    1.495768808    0.290432212    0.184742248
   83 SOLV  OW       259    0.028647608    0.424936558    2.263912921
   83 SOLV  HW1      260    0.058233411    0.329490466    2.267947315
   83 SOLV  HW2      261    0.056391749    0.464747846    2.176467191
   84 SOLV  OW       262    2.681803260    1.312686359    0.732455940
   84 SOLV  HW1      263    2.588204144    1.277573304    0.729620549
   84 SOLV  HW2      264    2.710213912    1.339273852    0.640327645
   85 SOLV  OW       265    1.420587041    2.959867418    2.876100652
   85 SOLV  HW1      266    1.411889714    2.892876182    2.802357602
   85 SOLV  HW2      267    1.399702576    3.051101480    2.840864645
   86 SOLV  OW       268    2.333726945    0.138035510    1.353503817
   86 SOLV  HW1      269    2.376659982    0.048300669    1.343196649
   86 SOLV  HW2      270    2.387414393    0.206510666    1.304203013
   87 SOLV  OW       271    0.550378614    2.246778822    1.159045243
   87 SOLV  HW1      272    0.619681509    2.300151042    1.110567534
   87 SOLV  HW2      273    0.465208753    2.247337877    1.106630398
   88 SOLV  OW       274    2.227382946    2.633280590    2.450253791
   88 SOLV  HW1      275    2.203237304    2.674946292    2.362612720
   88 SOLV  HW2      276    2.147032973    2.587923279    2.488835268
   89 SOLV  OW       277    0.893618524    3.223274149    0.131790705
   89 SOLV  HW1      278    0.947376851    3.215832063    0.047788861
   89 SOLV  HW2      279    0.940931298    3.283151482    0.196426388
   90 SOLV  OW       280    2.795568573    0.935740800    2.803573804
   90 SOLV  HW1      281    2.730802422    0.978069540    2.866940188
   90 SOLV  HW2      282    2.760754965    0.943617633    2.710152194
   91 SOLV  OW       283    1.892627172    0.143143751    2.035313847
   91 SOLV  HW1      284    1.965546531    0.210784557    2.045766497
   91 SOLV  HW2      285    1.818686307    0.182090427    1.980380831
   92 SOLV  OW       286    0.098520312    0.049210116    0.195968883
   92 SOLV  HW1      287    0.142524370   -0.034246739    0.162795370
   92 SOLV  HW2      288    0.008749414    0.058888506    0.152964240
   93 SOLV  OW       289    2.194354048    3.025811228    1.490583065
   93 SOLV  HW1      290    2.206667253    2.983411431    1.580317409
   93 SOLV  HW2      291    2.116703984    3.088750682    1.493848824
   94 SOLV  OW       292    0.802214199    1.494258958    2.893758152
   94 SOLV  HW1      293    0.759049605    1.404047332    2.893026212
   94 SOLV  HW2      294    0.763842900    1.550145301    2.820232174
   95 SOLV  OW       295    2.214034401    3.382582643    1.110967369
   95 SOLV  HW1      296    2.141216894    3.338381045    1.163362491
   95 SOLV  HW2      297    2.302922869    3.353799816    1.146629203
   96 SOLV  OW       298    0.313966979    2.234954747    1.691727778
   96 SOLV  HW1      299    0.234046953    2.207953904    1.638013987
   96 SOLV  HW2      300    0.284566395    2.264588591    1.782606041
   97 SOLV  OW       301    2.321129246    1.967888545    0.685179953
   97 SOLV  HW1      302    2.409797924    2.003281577    0.655404007
   97 SOLV  HW2      303    2.334429503    1.881891295    0.734464517
   98 SOLV  OW       304    0.790044888    1.837018561    1.246467731
   98 SOLV  HW1      305    0.855388833    1.907921555    1.219921963
   98 SOLV  HW2      306    0.740503290    1.866308732    1.328255932
   99 SOLV  OW       307    1.516730827    2.639894159    1.338515173
   99 SOLV  HW1      308    1.504922538    2.680657529    1.429070625
   99 SOLV  HW2      309    1.529454352    2.541138611    1.347835009
  100 SOLV  OW       310    0.303913920    2.887839923    2.612649989
  100 SOLV  HW1      311    0.261246542    2.817831607    2.669890519
  100 SOLV  HW2      312    0.352225846    2.844051989    2.536842327
  101 SOLV  OW       313    2.684060705    0.893648822    0.272139241
  101 SOLV  HW1      314    2.649198541    0.924071385    0.360791015
  101 SOLV  HW2      315    2.707643993    0.796598625    0.277148036
  102 SOLV  OW       316    2.523143394    2.110484913    0.026100660
  102 SOLV  HW1      317    2.471955189    2.104378220   -0.059596631
  102 SOLV  HW2      318    2.473484043    2.061987662    0.098096955
  103 SOLV  OW       319    0.387346285    2.469001723    1.513510806
  103 SOLV  HW1      320    0.399994347    2.379119740    1.555500720
  103 SOLV  HW2      321    0.292882358    2.478021992    1.481934898
  104 SOLV  OW       322    3.014255610    1.724668463    2.753248632
  104 SOLV  HW1      323    3.018605823    1.685742818    2.845269058
  104 SOLV  HW2      324    3.104859442    1.757669658    2.726721992
  105 SOLV  OW       325    2.072314869    1.392562579    0.216595695
  105 SOLV  HW1      326    2.020203519    1.466931624    0.258492870
  105 SOLV  HW2      327    2.057539639    1.393132975    0.117686843
  106 SOLV  OW       328    0.357357369    1.679501395    2.888075889
  106 SOLV  HW1      329    0.298224516    1.759058650    2.901266419
  106 SOLV  HW2      330    0.302226081    1.601618319    2.858163223
  107 SOLV  OW       331    0.072077002    3.381559248    2.298657977
  107 SOLV  HW1      332   -0.018195711    3.351616778    2.267735544
  107 SOLV  HW2      333    0.093066163    3.338750733    2.386570827
  108 SOLV  OW       334    1.449566563    1.615167298    2.909641270
  108 SOLV  HW1      335    1.459035372    1.689662462    2.843594086
  108 SOLV  HW2      336    1.485192813    1.530622736    2.869837514
  109 SOLV  OW       337    3.094104658    2.690840689    0.939583766
  109 SOLV  HW1      338    3.090831962    2.679556501    1.038899785
  109 SOLV  HW2      339    3.036976819    2.768495893    0.912979286
  110 SOLV  OW       340    1.117407225    0.023368341    1.824490925
  110 SOLV  HW1      341    1.073718223    0.111662474    1.807253522
  110 SOLV  HW2      342    1.203944883    0.037826180    1.872489882
  111 SOLV  OW       343    3.298947416    2.098603892    0.081571201
  111 SOLV  HW1      344    3.292755804    2.195518421    0.105468072
  111 SOLV  HW2      345    3.348770877    2.049746534    0.153211473
  112 SOLV  OW       346    0.694667015    0.715303415    1.099938025
  112 SOLV  HW1      347    0.734023708    0.768994614    1.025306924
  112 SOLV  HW2      348    0.597571544    0.737373657    1.109256228
  113 SOLV  OW       349    0.744010753    0.123988258    3.061706345
  113 SOLV  HW1      350    0.759801181    0.181914418    2.981727329
  113 SOLV  HW2      351    0.647942414    0.130089003    3.088817508
  114 SOLV  OW       352    0.285538243    0.036754677    2.137973694
  114 SOLV  HW1      353    0.264856906    0.113303385    2.077031390
  114 SOLV  HW2      354    0.207943188    0.020874644    2.199032703
  115 SOLV  OW       355    0.583001545    1.056641596    3.024960114
  115 SOLV  HW1      356    0.611407548    0.960883158    3.019966940
  115 SOLV  HW2      357    0.517763912    1.068176852    3.099876240
  116 SOLV  OW       358    2.598989772    2.641455617    1.694834933
  116 SOLV  HW1      359    2.526803556    2.694673846    1.739088711
  116 SOLV  HW2      360    2.660435110    2.703125028    1.645612784
  117 SOLV  OW       361    3.376834882    0.472486955    1.589200548
  117 SOLV  HW1      362    3.424772497    0.392620382    1.552803727
  117 SOLV  HW2      363    3.393221402    0.551165007    1.529680273
  118 SOLV  OW       364    0.172574454    2.124229886    1.450133964
  118 SOLV  HW1      365    0.135531288    2.209153945    1.412488541
  118 SOLV  HW2      366    0.259367605    2.102953433    1.405237207
  119 SOLV  OW       367    0.932511680    0.582841445    2.713348188
  119 SOLV  HW1      368    0.943075609    0.504894426    2.651601065
  119 SOLV  HW2      369    1.008966598    0.646026047    2.700606462
  120 SOLV  OW       370    3.154675920    3.033593787    2.795330465
  120 SOLV  HW1      371    3.102227503    3.092456326    2.856859720
  120 SOLV  HW2      372    3.094960656    2.999867138    2.722542935
  121 SOLV  OW       373    1.470132877    0.175022768    0.528463835
  121 SOLV  HW1      374    1.556179410    0.224042371    0.514505939
  121 SOLV  HW2      375    1.489522884    0.081082627    0.556766832
  122 SOLV  OW       376    1.655896636    1.512123860    0.623272861
  122 SOLV  HW1      377    1.664281549    1.502411206    0.722455562
  122 SOLV  HW2      378    1.572715963    1.563294602    0.601726446
  123 SOLV  OW       379    0.796054602    2.405135652    3.008872301
  123 SOLV  HW1      380    0.730612381    2.393831014    3.083648183
  123 SOLV  HW2      381    0.862269458    2.476096362    3.032998499
  124 SOLV  OW       382    2.509945011    2.195703033    3.034344877
  124 SOLV  HW1      383    2.542464387    2.264039562    3.099724831
  124 SOLV  HW2      384    2.413561059    2.212587214    3.013683260
  125 SOLV  OW       385    0.660451669    1.029955869    0.272603681
  125 SOLV  HW1      386    0.672326552    0.982598067    0.185321923
  125 SOLV  HW2      387    0.575081888    1.082022789    0.270906758
  126 SOLV  OW       388    0.904418020    1.303367612    0.721082484
  126 SOLV  HW1      389    0.844386168    1.356508597    0.661302860
  126 SOLV  HW2      390    0.935077128    1.221212961    0.672999202
  127 SOLV  OW       391    2.673952184    2.871859138    2.023056272
  127 SOLV  HW1      392    2.693632272    2.786837080    1.974213242
  127 SOLV  HW2      393    2.601424083    2.855790962    2.090012964
  128 SOLV  OW       394    2.404755191    0.848144550    2.699522139
  128 SOLV  HW1      395    2.314190639    0.851723014    2.741797079
  128 SOLV  HW2      396    2.406237609    0.776288513    2.629977782
  129 SOLV  OW       397    0.717569143    2.006365664    2.039708155
  129 SOLV  HW1      398    0.777539827    2.086388591    2.040844579
  129 SOLV  HW2      399    0.639996501    2.021995199    2.100860312
  130 SOLV  OW       400    3.003540836    3.075764051    1.572039967
  130 SOLV  HW1      401    3.059108050    3.081870668    1.489116107
  130 SOLV  HW2      402    3.063315032    3.064858730    1.651472071
  131 SOLV  OW       403    2.582051429    3.330875241    1.488859044
  131 SOLV  HW1      404    2.674845708    3.300548833    1.510572156
  131 SOLV  HW2      405    2.552272852    3.398127018    1.556626003
  132 SOLV  OW       406    2.271797355    1.768491399    1.927342656
  132 SOLV  HW1      407    2.214803231    1.692510606    1.896029729
  132 SOLV  HW2      408    2.245054810    1.852126208    1.879468771
  133 SOLV  OW       409    0.985269155    2.779029420    2.024591949
  133 SOLV  HW1      410    1.022383155    2.775584691    2.117393089
  133 SOLV  HW2      411    0.886101484    2.791252164    2.028801892
  134 SOLV  OW       412    1.392280144    2.975288735    0.125082128
  134 SOLV  HW1      413    1.372159890    2.914089286    0.201577143
  134 SOLV  HW2      414    1.491350366    2.984147639    0.114674775
  135 SOLV  OW       415    1.550321712    1.074092993    1.408224298
  135 SOLV  HW1      416    1.587187477    1.024369444    1.486774603
  135 SOLV  HW2      417    1.529486117    1.168136075    1.435119278
  136 SOLV  OW       418    0.720209021    0.802113581    1.477862053
  136 SOLV  HW1      419    0.700135586    0.897818623    1.456907007
  136 SOLV  HW2      420    0.808295058    0.776987611    1.437724750
  137 SOLV  OW       421    1.817333860    1.008545434    2.804685813
  137 SOLV  HW1      422    1.812492298    1.059448176    2.718738304
  137 SOLV  HW2      423    1.897274903    1.038576394    2.856734109
  138 SOLV  OW       424    1.729965353    0.286782677    0.498980141
  138 SOLV  HW1      425    1.761448598    0.342992394    0.575471591
  138 SOLV  HW2      426    1.802313805    0.223012583    0.472508279
  139 SOLV  OW       427    1.742230201    2.156929698    3.129615811
  139 SOLV  HW1      428    1.756317779    2.255932784    3.130944623
  139 SOLV  HW2      429    1.669285643    2.132799982    3.193636604
  140 SOLV  OW       430    0.281432832    0.956612059    0.128124276
  140 SOLV  HW1      431    0.250814250    0.918557668    0.215392927
  140 SOLV  HW2      432    0.300345051    1.054195714    0.139132950
  141 SOLV  OW       433    2.285215710    0.406139117    2.854394842
  141 SOLV  HW1      434    2.255332603    0.323553248    2.806560489
  141 SOLV  HW2      435    2.222467839    0.481199556    2.833655000
  142 SOLV  OW       436    3.230440928    3.286601199    2.952855676
  142 SOLV  HW1      437    3.318883730    3.295020371    2.998773024
  142 SOLV  HW2      438    3.179765337    3.372311603    2.962184748
  143 SOLV  OW       439    1.524528606    0.976759867    0.311448967
  143 SOLV  HW1      440    1.519937599    1.074654145    0.291520750
  143 SOLV  HW2      441    1.439232023    0.947532571    0.354713149
  144 SOLV  OW       442    0.325024389    3.068147112    3.306724110
  144 SOLV  HW1      443    0.280735088    2.984964059    3.340176799
  144 SOLV  HW2      444    0.360504328    3.052244421    3.214592256
  145 SOLV  OW       445    1.743840487    0.265335868    2.659431964
  145 SOLV  HW1      446    1.818262498    0.316702009    2.702145543
  145 SOLV  HW2      447    1.664252900    0.265426657    2.719990590
  146 SOLV  OW       448    1.596588255    2.580969664    2.794505338
  146 SOLV  HW1      449    1.644472435    2.546755334    2.713645141
  146 SOLV  HW2      450    1.560188012    2.503866190    2.846773731
  147 SOLV  OW       451    2.005732102    2.695918039    0.452461266
  147 SOLV  HW1      452    1.932881339    2.720828038    0.388634612
  147 SOLV  HW2      453    2.036951413    2.602974488    0.432754043
  148 SOLV  OW       454    3.213431893    1.880506480    1.591285062
  148 SOLV  HW1      455    3.245162283    1.958846602    1.644742344
  148 SOLV  HW2      456    3.142477660    1.910301063    1.527414757
  149 SOLV  OW       457    2.038472710    0.931584249    2.257635221
  149 SOLV  HW1      458    2.105649701    0.990796327    2.213102445
  149 SOLV  HW2      459    2.081755501    0.844924525    2.282507407
  150 SOLV  OW       460    1.854518750    2.213053976    2.013350859
  150 SOLV  HW1      461    1.798386069    2.130512809    2.007185134
  150 SOLV  HW2      462    1.900375194    2.228763363    1.925873320
  151 SOLV  OW       463    1.351289850    0.080920522    2.978440182
  151 SOLV  HW1      464    1.386735135    0.081571911    3.071952786
  151 SOLV  HW2      465    1.286897667    0.156531011    2.966690366
  152 SOLV  OW       466    0.454145658    1.242885059    2.527529489
  152 SOLV  HW1      467    0.405931461    1.193011670    2.599570922
  152 SOLV  HW2      468    0.504317285    1.178197822    2.470082145
  153 SOLV  OW       469    1.303636158    0.187633848    1.172137550
  153 SOLV  HW1      470    1.351014296    0.102180960    1.150809147
  153 SOLV  HW2      471    1.369921097    0.255435292    1.203933590
  154 SOLV  OW       472    1.900207035    1.924085789    2.530185410
  154 SOLV  HW1      473    1.919699431    1.885633777    2.439946494
  154 SOLV  HW2      474    1.955142314    2.006529837    2.543843117
  155 SOLV  OW       475    1.214371430    3.094458728    1.651241354
  155 SOLV  HW1      476    1.188465930    3.039792267    1.730877430
  155 SOLV  HW2      477    1.188476240    3.045973270    1.567695449
  156 SOLV  OW       478    1.947208324    2.689498629    1.501458253
  156 SOLV  HW1      479    1.942698850    2.741389754    1.586833444
  156 SOLV  HW2      480    1.927650446    2.750264171    1.424471644
  157 SOLV  OW       481    1.658191139    0.220986191    0.181970059
  157 SOLV  HW1      482    1.673436833    0.256019848    0.089548873
  157 SOLV  HW2      483    1.724092362    0.148299304    0.201338252
  158 SOLV  OW       484    2.620050762    1.828814371    0.519957580
  158 SOLV  HW1      485    2.582826637    1.838887198    0.612231165
  158 SOLV  HW2      486    2.689202127    1.899288427    0.504053023
  159 SOLV  OW       487    3.170079654    1.570299236    3.313883043
  159 SOLV  HW1      488    3.235013130    1.499990624    3.284865199
  159 SOLV  HW2      489    3.204184476    1.660340972    3.286846018
  160 SOLV  OW       490    1.859686251    0.783744931    0.857713521
  160 SOLV  HW1      491    1.895854639    0.690764116    0.850799574
  160 SOLV  HW2      492    1.859218058    0.826132378    0.767135016
  161 SOLV  OW       493    3.307453065    1.454817071    1.609809930
  161 SOLV  HW1      494    3.235518344    1.450547242    1.679143911
  161 SOLV  HW2      495    3.355440779    1.542259978    1.616945582
  162 SOLV  OW       496    0.788701651    2.428108575    2.231087921
  162 SOLV  HW1      497    0.695836603    2.398487119    2.253456917
  162 SOLV  HW2      498    0.795114529    2.446382457    2.132972504
  163 SOLV  OW       499    0.031398399    2.343229764    3.324847908
  163 SOLV  HW1      500   -0.055414553    2.333492529    3.276160437
  163 SOLV  HW2      501    0.087196123    2.261550836    3.310118527
  164 SOLV  OW       502    2.833545508    2.476270696    1.031207726
  164 SOLV  HW1      503    2.801322662    2.559238395    0.985603050
  164 SOLV  HW2      504    2.866124423    2.411108575    0.962693399
  165 SOLV  OW       505    3.207133437    0.637615376    3.083302965
  165 SOLV  HW1      506    3.238167945    0.728656389    3.055946184
  165 SOLV  HW2      507    3.107474362    0.637512886    3.091669046
  166 SOLV  OW       508    3.301103997    1.271501525    1.093565999
  166 SOLV  HW1      509    3.243170528    1.215231535    1.034584289
  166 SOLV  HW2      510    3.285747371    1.368145392    1.072939579
  167 SOLV  OW       511    1.386472854    0.089923443    1.886918741
  167 SOLV  HW1      512    1.377506467    0.187201035    1.908329229
  167 SOLV  HW2      513    1.359053739    0.074024632    1.792065897
  168 SOLV  OW       514    2.187144685    1.702347738    2.511121958
  168 SOLV  HW1      515    2.123295293    1.632449567    2.478888511
  168 SOLV  HW2      516    2.209645587    1.764187837    2.435816263
  169 SOLV  OW       517    0.684207829    1.874136045    2.468402319
  169 SOLV  HW1      518    0.777542913    1.906801149    2.453462287
  169 SOLV  HW2      519    0.685435445    1.798611148    2.533946458
  170 SOLV  OW       520    3.118956151    0.781157293    1.412258207
  170 SOLV  HW1      521    3.072125722    0.696787278    1.385983630
  170 SOLV  HW2      522    3.096067580    0.853602228    1.347222532
  171 SOLV  OW       523    2.509051913    0.420242648    0.104299557
  171 SOLV  HW1      524    2.494049590    0.514000532    0.135705656
  171 SOLV  HW2      525    2.520946552    0.419876383    0.005000790
  172 SOLV  OW       526    1.433569926    2.120614881    0.965507232
  172 SOLV  HW1      527    1.391629450    2.114555953    1.056084951
  172 SOLV  HW2      528    1.392678530    2.052107928    0.905218832
  173 SOLV  OW       529    1.764753040    1.882665621    2.021947800
  173 SOLV  HW1      530    1.734802805    1.795327068    2.060353018
  173 SOLV  HW2      531    1.826242585    1.865835519    1.944891288
  174 SOLV  OW       532    0.614130535    0.579323330    1.570663951
  174 SOLV  HW1      533    0.589917173    0.519927162    1.493935117
  174 SOLV  HW2      534    0.648633505    0.666455418    1.535749303
  175 SOLV  OW       535    0.324147162    0.042592373    0.548023179
  175 SOLV  HW1      536    0.263345302   -0.022894232    0.592923549
  175 SOLV  HW2      537    0.291938237    0.135582047    0.565826009
  176 SOLV  OW       538    2.708789482    1.680297174    0.287499849
  176 SOLV  HW1      539    2.726797779    1.758738604    0.228132406
  176 SOLV  HW2      540    2.686358744    1.712575464    0.379460568
  177 SOLV  OW       541    1.317194483    0.950077145    1.835603696
  177 SOLV  HW1      542    1.220585953    0.956757294    1.810659556
  177 SOLV  HW2      543    1.354843666    0.864397206    1.800368952
  178 SOLV  OW       544    2.289640373    0.394929471    0.406453165
  178 SOLV  HW1      545    2.355360772    0.387254474    0.481443849
  178 SOLV  HW2      546    2.276913305    0.491323113    0.383045286
  179 SOLV  OW       547    2.598500999    0.136688284    2.707155689
  179 SOLV  HW1      548    2.575890847    0.058678938    2.648805618
  179 SOLV  HW2      549    2.544164837    0.132429770    2.791005613
  180 SOLV  OW       550    0.328862996    0.334979044    0.681381310
  180 SOLV  HW1      551    0.384343550    0.365554136    0.758768073
  180 SOLV  HW2      552    0.232624762    0.355519197    0.699209087
  181 SOLV  OW       553    2.663696732    2.102679432    1.324118633
  181 SOLV  HW1      554    2.686194191    2.198947469    1.309075670
  181 SOLV  HW2      555    2.734229932    2.060440295    1.381047739
  182 SOLV  OW       556    3.261165424    1.952664701    2.932338569
  182 SOLV  HW1      557    3.315901286    2.029528081    2.899210909
  182 SOLV  HW2      558    3.245276518    1.888344678    2.857426312
  183 SOLV  OW       559    2.091029939    0.097100904    0.098128728
  183 SOLV  HW1      560    2.166022237    0.133733689    0.153212616
  183 SOLV  HW2      561    2.065909924    0.163502940    0.027703202
  184 SOLV  OW       562    1.924604680    1.849353016    2.267662195
  184 SOLV  HW1      563    1.873365143    1.829120881    2.184204596
  184 SOLV  HW2      564    1.960093317    1.942745284    2.263146036
  185 SOLV  OW       565    3.255553494    0.411953793    2.904857814
  185 SOLV  HW1      566    3.238284800    0.471397833    2.983404822
  185 SOLV  HW2      567    3.184914087    0.426833559    2.835647737
  186 SOLV  OW       568    1.955225525    3.358948956    2.241058704
  186 SOLV  HW1      569    2.038301614    3.308225566    2.218096436
  186 SOLV  HW2      570    1.920829688    3.405274685    2.159373535
  187 SOLV  OW       571    2.047265421    1.262729842    3.126019936
  187 SOLV  HW1      572    2.012657594    1.210110101    3.203695543
  187 SOLV  HW2      573    2.146986591    1.255923762    3.122959618
  188 SOLV  OW       574    3.377661969    0.831944711    2.443217248
  188 SOLV  HW1      575    3.445901301    0.790571416    2.503496264
  188 SOLV  HW2      576    3.355000120    0.768013663    2.369725240
  189 SOLV  OW       577    2.184047863    0.997726269    3.303783233
  189 SOLV  HW1      578    2.219451137    1.042665660    3.221752780
  189 SOLV  HW2      579    2.255091955    0.939309858    3.343053540
  190 SOLV  OW       580    1.998476691    3.209785452    1.488388055
  190 SOLV  HW1      581    1.958459676    3.253004802    1.569210194
  190 SOLV  HW2      582    2.002753021    3.276217983    1.413756627
  191 SOLV  OW       583    0.263619069    2.859375658    0.547482140
  191 SOLV  HW1      584    0.262806278    2.763898552    0.517728608
  191 SOLV  HW2      585    0.170266377    2.895246665    0.546893718
  192 SOLV  OW       586    2.944404620    0.774239878    2.037453753
  192 SOLV  HW1      587    2.940001822    0.867477186    2.001572555
  192 SOLV  HW2      588    2.879432459    0.764460848    2.112839356
  193 SOLV  OW       589    1.903024176    1.781334742    1.795009815
  193 SOLV  HW1      590    1.950039731    1.773447939    1.707094451
  193 SOLV  HW2      591    1.821731286    1.838592758    1.784293281
  194 SOLV  OW       592    0.139005312    0.219769422    1.587781507
  194 SOLV  HW1      593    0.184080735    0.143518149    1.541370417
  194 SOLV  HW2      594    0.167254290    0.221773804    1.683687596
  195 SOLV  OW       595    2.819853966    0.297919835    3.141344515
  195 SOLV  HW1      596    2.915643021    0.319982932    3.122920767
  195 SOLV  HW2      597    2.810596345    0.265830445    3.235611795
  196 SOLV  OW       598    1.865007682    0.376086545    1.245500179
  196 SOLV  HW1      599    1.838083539    0.470312668    1.225545966
  196 SOLV  HW2      600    1.788000037    0.327478007    1.286835983
  197 SOLV  OW       601    1.751764035    2.551148740    0.286273986
  197 SOLV  HW1      602    1.687969006    2.628165920    0.286768177
  197 SOLV  HW2      603    1.770819364    2.524280971    0.191845580
  198 SOLV  OW       604    2.172151988    1.285836722    2.719118129
  198 SOLV  HW1      605    2.160050719    1.362997110    2.781578109
  198 SOLV  HW2      606    2.120753147    1.302685430    2.635001284
  199 SOLV  OW       607    2.943394186    0.972527679    0.819666156
  199 SOLV  HW1      608    2.955627703    0.940197928    0.725830510
  199 SOLV  HW2      609    2.937659262    1.072372434    0.820016811
  200 SOLV  OW       610    0.887258461    1.607016482    0.690842353
  200 SOLV  HW1      611    0.983054920    1.610916833    0.662394736
  200 SOLV  HW2      612    0.880331653    1.630360061    0.787839764
  201 SOLV  OW       613    2.506801773    3.104951934    3.159227358
  201 SOLV  HW1      614    2.592938394    3.080897072    3.203987108
  201 SOLV  HW2      615    2.435041639    3.114804642    3.228183286
  202 SOLV  OW       616    2.379387965    2.390717069    2.205710366
  202 SOLV  HW1      617    2.444665716    2.337350671    2.259493986
  202 SOLV  HW2      618    2.395280593    2.488227216    2.221232498
  203 SOLV  OW       619    3.255140759    0.898507075    3.260895142
  203 SOLV  HW1      620    3.164967712    0.861110344    3.282618010
  203 SOLV  HW2      621    3.317521528    0.881500160    3.337190461
  204 SOLV  OW       622    2.607440872    3.381078747    3.355131305
  204 SOLV  HW1      623    2.680055003    3.324979981    3.315380064
  204 SOLV  HW2      624    2.647566641    3.462060786    3.397931213
  205 SOLV  OW       625    1.978935762    0.042234935    1.301273874
  205 SOLV  HW1      626    2.006995260    0.131875854    1.335555423
  205 SOLV  HW2      627    1.879561125    0.040309377    1.290359344
  206 SOLV  OW       628    2.962283229    2.510684997    2.697978117
  206 SOLV  HW1      629    2.910951635    2.495106447    2.782381184
  206 SOLV  HW2      630    3.014599171    2.428563601    2.675162707
  207 SOLV  OW       631    0.708231723    0.546136027    2.854391958
  207 SOLV  HW1      632    0.781038389    0.581569994    2.795693478
  207 SOLV  HW2      633    0.663729730    0.468780730    2.809251669
  208 SOLV  OW       634    2.681586355    0.482647673    0.783748133
  208 SOLV  HW1      635    2.759633684    0.453540087    0.839094764
  208 SOLV  HW2      636    2.613184238    0.409718697    0.781659501
  209 SOLV  OW       637    2.717416682    1.474419881    2.860120757
  209 SOLV  HW1      638    2.651044445    1.522122547    2.802508041
  209 SOLV  HW2      639    2.739338916    1.385801675    2.819301284
  210 SOLV  OW       640    0.453361423    2.734319390    1.588662988
  210 SOLV  HW1      641    0.449460986    2.734620829    1.688594814
  210 SOLV  HW2      642    0.405023259    2.654062035    1.553679534
  211 SOLV  OW       643    1.736105516    2.709143460    3.050931557
  211 SOLV  HW1      644    1.804170383    2.760600601    3.103094856
  211 SOLV  HW2      645    1.747075504    2.728688048    2.953467560
  212 SOLV  OW       646    3.022813538    0.825776025    3.384191075
  212 SOLV  HW1      647    2.951473553    0.893539448    3.402094312
  212 SOLV  HW2      648    3.060404990    0.793259809    3.470974641
  213 SOLV  OW       649    0.361106528    1.219137896    1.366253133
  213 SOLV  HW1      650    0.262299894    1.223946241    1.351618727
  213 SOLV  HW2      651    0.382829220    1.138003705    1.420524376
  214 SOLV  OW       652    0.543542039    1.378928185    1.226137053
  214 SOLV  HW1      653    0.479174441    1.336882184    1.290093096
  214 SOLV  HW2      654    0.541275614    1.329470543    1.139245240
  215 SOLV  OW       655    3.293161944    1.012281845    0.176362128
  215 SOLV  HW1      656    3.280570372    1.058754295    0.264016941
  215 SOLV  HW2      657    3.313431329    1.079828580    0.105452772
  216 SOLV  OW       658    0.794987650    0.192431177    0.349494167
  216 SOLV  HW1      659    0.812709716    0.288599228    0.370414839
  216 SOLV  HW2      660    0.696992912    0.179071927    0.334710330
  217 SOLV  OW       661    0.266711424    2.575072798    0.525062818
  217 SOLV  HW1      662    0.289728979    2.504148103    0.458419421
  217 SOLV  HW2      663    0.312718708    2.555580555    0.611692833
  218 SOLV  OW       664    1.217241832    1.069701981    0.162563331
  218 SOLV  HW1      665    1.169145311    0.982215311    0.168444635
  218 SOLV  HW2      666    1.150729036    1.144384349    0.163096019
  219 SOLV  OW       667    2.871222872    0.379427954    0.965161027
  219 SOLV  HW1      668    2.942022160    0.308963114    0.960291828
  219 SOLV  HW2      669    2.804202054    0.354539822    1.035091200
  220 SOLV  OW       670    1.247720448    0.927031623    2.254517107
  220 SOLV  HW1      671    1.200800326    1.010657813    2.282917894
  220 SOLV  HW2      672    1.183449408    0.850438588    2.256549177
  221 SOLV  OW       673    0.318062539    2.983777187    0.796367130
  221 SOLV  HW1      674    0.336250199    3.080180592    0.776941128
  221 SOLV  HW2      675    0.315918224    2.932345744    0.710623464
  222 SOLV  OW       676    2.082730548    0.346141712    2.028295645
  222 SOLV  HW1      677    2.090023733    0.444199670    2.010051147
  222 SOLV  HW2      678    2.153704099    0.297415613    1.977404321
  223 SOLV  OW       679    3.381322384    1.999977969    1.263497395
  223 SOLV  HW1      680    3.377014499    1.955505119    1.352967825
  223 SOLV  HW2      681    3.368520394    1.931599098    1.191651626
  224 SOLV  OW       682    0.660682606    1.271409157    2.893158298
  224 SOLV  HW1      683    0.599380632    1.335202983    2.939785252
  224 SOLV  HW2      684    0.647116358    1.179355450    2.929814767
  225 SOLV  OW       685    0.220428153    0.694427615    0.536091678
  225 SOLV  HW1      686    0.254684661    0.751949999    0.461810677
  225 SOLV  HW2      687    0.179390508    0.752146537    0.606706380
  226 SOLV  OW       688    2.204271150    1.840620411    0.039426888
  226 SOLV  HW1      689    2.182123422    1.879023697    0.129073150
  226 SOLV  HW2      690    2.154539989    1.890659991   -0.031458202
  227 SOLV  OW       691    1.929105801    1.992424061    2.975072075
  227 SOLV  HW1      692    1.885464626    2.005605427    2.886057390
  227 SOLV  HW2      693    1.883878031    2.050001731    3.043197502
  228 SOLV  OW       694    1.370276114    0.691561095    0.241075620
  228 SOLV  HW1      695    1.362527935    0.765626074    0.307816828
  228 SOLV  HW2      696    1.280061349    0.651434141    0.225228730
  229 SOLV  OW       697    2.168549966    0.442523957    1.626503244
  229 SOLV  HW1      698    2.125290892    0.528204709    1.598409395
  229 SOLV  HW2      699    2.218612219    0.456909939    1.711876349
  230 SOLV  OW       700    2.566481610    1.634296493    1.679548283
  230 SOLV  HW1      701    2.653578667    1.618260975    1.633088561
  230 SOLV  HW2      702    2.507971004    1.691332733    1.621886319
  231 SOLV  OW       703    1.895267867    1.197772155    0.885412936
  231 SOLV  HW1      704    1.818489012    1.200607512    0.821405054
  231 SOLV  HW2      705    1.864275018    1.160747936    0.972983768
  232 SOLV  OW       706    3.007965133    1.751104535    1.766704939
  232 SOLV  HW1      707    3.085949952    1.778603928    1.710457230
  232 SOLV  HW2      708    2.985241283    1.824748967    1.830436241
  233 SOLV  OW       709    2.016714613    2.837463786    0.679213403
  233 SOLV  HW1      710    1.998295568    2.774778845    0.603496964
  233 SOLV  HW2      711    2.109340757    2.821904616    0.713563723
  234 SOLV  OW       712    0.175323861    1.487837256    0.150389494
  234 SOLV  HW1      713    0.206890914    1.582497690    0.143695055
  234 SOLV  HW2      714    0.096725129    1.483215457    0.212055145
  235 SOLV  OW       715    0.454490625    2.064679472    2.651967822
  235 SOLV  HW1      716    0.533333846    2.117368401    2.620194872
  235 SOLV  HW2      717    0.473801092    2.027257795    2.742679541
  236 SOLV  OW       718    3.317392807    1.460625190    2.166261856
  236 SOLV  HW1      719    3.385129403    1.496927324    2.230257985
  236 SOLV  HW2      720    3.362975886    1.432924416    2.081666555
  237 SOLV  OW       721    2.297661053    1.187188618    3.058943748
  237 SOLV  HW1      722    2.351160435    1.262031595    3.098158436
  237 SOLV  HW2      723    2.339802023    1.157438343    2.973267276
  238 SOLV  OW       724    0.672975076    3.110858484    2.641037765
  238 SOLV  HW1      725    0.659138920    3.130533657    2.738109260
  238 SOLV  HW2      726    0.584432214    3.095164005    2.597274394
  239 SOLV  OW       727    1.362655904    1.964641782    1.661024203
  239 SOLV  HW1      728    1.267172292    1.986985052    1.680651203
  239 SOLV  HW2      729    1.422262521    2.032409073    1.704108463
  240 SOLV  OW       730    2.515115239    2.411090405    3.236616692
  240 SOLV  HW1      731    2.554848477    2.492379585    3.194014058
  240 SOLV  HW2      732    2.418131427    2.427144000    3.255000369
  241 SOLV  OW       733    0.532799872    2.891606705    1.376175709
  241 SOLV  HW1      734    0.510570281    2.829179139    1.451066862
  241 SOLV  HW2      735    0.484583928    2.862852116    1.293420671
  242 SOLV  OW       736    1.423116396    3.255231754    1.673091499
  242 SOLV  HW1      737    1.346933434    3.195357302    1.648331940
  242 SOLV  HW2      738    1.504457399    3.199915380    1.691133671
  243 SOLV  OW       739    2.033471741    0.220950725    0.391294158
  243 SOLV  HW1      740    2.105325812    0.288793680    0.406648053
  243 SOLV  HW2      741    2.070405800    0.129272071    0.406535290
  244 SOLV  OW       742    3.205168090    2.382820094    1.076068074
  244 SOLV  HW1      743    3.158659905    2.307865315    1.123192094
  244 SOLV  HW2      744    3.157159335    2.403442598    0.990793849
  245 SOLV  OW       745    3.029009338    0.771199139    2.391225166
  245 SOLV  HW1      746    3.066419302    0.847378614    2.444130564
  245 SOLV  HW2      747    2.969425202    0.716123916    2.449690496
  246 SOLV  OW       748    3.173549290    1.679411240    1.316478779
  246 SOLV  HW1      749    3.212128937    1.593586077    1.350326265
  246 SOLV  HW2      750    3.238083326    1.722296102    1.253247934
  247 SOLV  OW       751    0.846524764    3.137496140    0.942014451
  247 SOLV  HW1      752    0.786932211    3.059280638    0.923781599
  247 SOLV  HW2      753    0.796470884    3.222298925    0.924566041
  248 SOLV  OW       754    1.000716295    1.301632455    1.802843976
  248 SOLV  HW1      755    0.965376950    1.353957730    1.725287142
  248 SOLV  HW2      756    1.044812355    1.218299386    1.769484357
  249 SOLV  OW       757    1.045225298    1.265729483    0.109023020
  249 SOLV  HW1      758    1.123545602    1.313013735    0.068628160
  249 SOLV  HW2      759    1.020058747    1.310336761    0.194920948
  250 SOLV  OW       760    0.119457516    2.591374267    3.232892054
  250 SOLV  HW1      761    0.075378921    2.501744138    3.227896352
  250 SOLV  HW2      762    0.110602823    2.637814671    3.144766029
  251 SOLV  OW       763    3.163712970    2.358129285    0.108959514
  251 SOLV  HW1      764    3.104286135    2.434300949    0.083111822
  251 SOLV  HW2      765    3.143436319    2.330449740    0.202898103
  252 SOLV  OW       766    0.982130856    1.054868391    0.621486496
  252 SOLV  HW1      767    0.898863598    1.001759854    0.637173648
  252 SOLV  HW2      768    0.998151167    1.063419123    0.523149144
  253 SOLV  OW       769    2.312073621    1.523327111    0.082581955
  253 SOLV  HW1      770    2.291841689    1.599929876    0.143610513
  253 SOLV  HW2      771    2.227006344    1.489333506    0.042460206
  254 SOLV  OW       772    0.390967198    0.529265878    2.487186351
  254 SOLV  HW1      773    0.420142098    0.437767655    2.459280128
  254 SOLV  HW2      774    0.347475740    0.575397525    2.409841449
  255 SOLV  OW       775    1.111311629    3.347927072    1.506187973
  255 SOLV  HW1      776    1.097393821    3.303979233    1.594938366
  255 SOLV  HW2      777    1.064949122    3.294959089    1.435149310
  256 SOLV  OW       778    0.688424879    1.476418457    2.538695252
  256 SOLV  HW1      779    0.590267884    1.457569000    2.542072103
  256 SOLV  HW2      780    0.708568591    1.557994760    2.592926536
  257 SOLV  OW       781    2.849291644    2.293041424    0.490819974
  257 SOLV  HW1      782    2.923897922    2.353766180    0.518175037
  257 SOLV  HW2      783    2.807818970    2.327142306    0.406445854
  258 SOLV  OW       784    1.230956953    0.819680831    3.160434660
  258 SOLV  HW1      785    1.151960069    0.772777196    3.199946924
  258 SOLV  HW2      786    1.256024224    0.897272002    3.218338735
  259 SOLV  OW       787    1.627969372    3.079657884    2.361871054
  259 SOLV  HW1      788    1.628034966    2.982769561    2.386659816
  259 SOLV  HW2      789    1.563863002    3.094742768    2.286607211
  260 SOLV  OW       790    0.607717935    3.190566407    0.180003425
  260 SOLV  HW1      791    0.617483904    3.091060699    0.182207650
  260 SOLV  HW2      792    0.698127269    3.233031415    0.184951231
  261 SOLV  OW       793    2.098954150    2.251888204    3.192450046
  261 SOLV  HW1      794    2.152965162    2.218147396    3.115338559
  261 SOLV  HW2      795    2.013318802    2.290907190    3.158599054
  262 SOLV  OW       796    0.382559419    0.976056877    3.274997789
  262 SOLV  HW1      797    0.309437031    0.956378957    3.340322457
  262 SOLV  HW2      798    0.461693247    1.013023076    3.323707638
  263 SOLV  OW       799    3.159413209    1.072704951    1.955380440
  263 SOLV  HW1      800    3.060849104    1.056144720    1.952076258
  263 SOLV  HW2      801    3.200585055    1.014744793    2.025704684
  264 SOLV  OW       802    0.111541218    1.855949451    1.895178522
  264 SOLV  HW1      803    0.070514032    1.935787288    1.851082233
  264 SOLV  HW2      804    0.043981654    1.782396204    1.900415508
  265 SOLV  OW       805    3.203034170    2.091256392    0.726875155
  265 SOLV  HW1      806    3.251303375    2.173948972    0.698002290
  265 SOLV  HW2      807    3.183088782    2.034671759    0.646863354
  266 SOLV  OW       808    3.176882703    1.880091348    0.891545575
  266 SOLV  HW1      809    3.195695827    1.962775021    0.838522904
  266 SOLV  HW2      810    3.155552284    1.804754501    0.829326426
  267 SOLV  OW       811    0.522593064    2.987549665    2.027291382
  267 SOLV  HW1      812    0.582360972    3.059915521    1.992780801
  267 SOLV  HW2      813    0.555724528    2.898837134    1.995159774
  268 SOLV  OW       814    0.266347314    3.287526255    1.055670961
  268 SOLV  HW1      815    0.174388545    3.248278612    1.057829398
  268 SOLV  HW2      816    0.273526909    3.359400519    1.124837385
  269 SOLV  OW       817    3.347640639    2.993391328    0.779276997
  269 SOLV  HW1      818    3.308163810    2.947367384    0.699746055
  269 SOLV  HW2      819    3.447419304    2.988788002    0.774303440
  270 SOLV  OW       820    0.008412947    0.045109821    0.444657976
  270 SOLV  HW1      821   -0.023455086    0.135609244    0.472872534
  270 SOLV  HW2      822    0.047401210    0.050685296    0.352731482
  271 SOLV  OW       823    0.825892380    1.151424115    3.365711513
  271 SOLV  HW1      824    0.889926833    1.207708205    3.417994957
  271 SOLV  HW2      825    0.856830546    1.145189459    3.270812737
  272 SOLV  OW       826    2.901025431    1.062011545    1.992023002
  272 SOLV  HW1      827    2.858747892    1.141205582    1.947944743
  272 SOLV  HW2      828    2.858842042    1.047220679    2.081486470
  273 SOLV  OW       829    1.454767073    1.392223018    3.248464681
  273 SOLV  HW1      830    1.491024767    1.471751412    3.199858646
  273 SOLV  HW2      831    1.437193670    1.318478968    3.183235322
  274 SOLV  OW       832    0.832972128    1.688897001    1.624224352
  274 SOLV  HW1      833    0.899308544    1.761658872    1.641737947
  274 SOLV  HW2      834    0.881415685    1.604432760    1.601409806
  275 SOLV  OW       835    2.245853951    0.608230840    1.307700392
  275 SOLV  HW1      836    2.243183185    0.707735889    1.317373093
  275 SOLV  HW2      837    2.289631592    0.568104364    1.388169610
  276 SOLV  OW       838    1.828164102    2.546711526    0.010437598
  276 SOLV  HW1      839    1.802866023    2.500291210   -0.074455985
  276 SOLV  HW2      840    1.832162997    2.645368350   -0.005456895
  277 SOLV  OW       841    0.230313825    2.484961941    2.694947460
  277 SOLV  HW1      842    0.303761643    2.506637700    2.759266785
  277 SOLV  HW2      843    0.246092754    2.394359092    2.655659947
  278 SOLV  OW       844    2.687824354    1.037722431    2.186959828
  278 SOLV  HW1      845    2.631340368    1.031949644    2.269277982
  278 SOLV  HW2      846    2.644904578    1.099857094    2.121406974
  279 SOLV  OW       847    2.846367621    2.096477612    3.258765522
  279 SOLV  HW1      848    2.783738309    2.022429671    3.283180290
  279 SOLV  HW2      849    2.811963871    2.182775974    3.295787617
  280 SOLV  OW       850    2.028142769    0.532152105    2.769178308
  280 SOLV  HW1      851    1.979813597    0.618582829    2.755196831
  280 SOLV  HW2      852    1.962449354    0.460826710    2.793642292
  281 SOLV  OW       853    2.019547828    1.409132272    2.504674358
  281 SOLV  HW1      854    1.944122719    1.442337103    2.561333430
  281 SOLV  HW2      855    2.015895436    1.453398479    2.415070356
  282 SOLV  OW       856    2.814681785    2.171148200    2.613625898
  282 SOLV  HW1      857    2.813628473    2.088535349    2.557271939
  282 SOLV  HW2      858    2.879444578    2.159298305    2.688905553
  283 SOLV  OW       859    1.080852201    1.493845123    1.973106692
  283 SOLV  HW1      860    1.047455135    1.469397174    2.064149811
  283 SOLV  HW2      861    1.056931380    1.421513849    1.908316721
  284 SOLV  OW       862    3.011891833    0.521793131    1.306862809
  284 SOLV  HW1      863    2.996394175    0.570877205    1.221116648
  284 SOLV  HW2      864    3.059655678    0.435984360    1.287963236
  285 SOLV  OW       865    2.986101069    2.765224707    2.854980699
  285 SOLV  HW1      866    2.960590079    2.699391343    2.784152485
  285 SOLV  HW2      867    3.028956248    2.844961339    2.812472212
  286 SOLV  OW       868    1.350538639    1.977959405    2.976973085
  286 SOLV  HW1      869    1.291230405    1.939288015    2.906342068
  286 SOLV  HW2      870    1.446161888    1.960766241    2.953262057
  287 SOLV  OW       871    2.380425063    1.433567293    3.196084670
  287 SOLV  HW1      872    2.451661106    1.487467878    3.151122273
  287 SOLV  HW2      873    2.369898628    1.464507180    3.290600828
  288 SOLV  OW       874    3.104037606    2.816437389    1.771791769
  288 SOLV  HW1      875    3.148125502    2.903216013    1.794760901
  288 SOLV  HW2      876    3.104106230    2.804286882    1.672523859
  289 SOLV  OW       877    0.026522185    0.294461353    1.292862127
  289 SOLV  HW1      878   -0.056516584    0.275874620    1.240320260
  289 SOLV  HW2      879    0.047166098    0.216039437    1.351388780
  290 SOLV  OW       880    2.569567072    0.380161949    3.230643813
  290 SOLV  HW1      881    2.491077194    0.401098409    3.172312935
  290 SOLV  HW2      882    2.651017910    0.368187587    3.173864957
  291 SOLV  OW       883    1.872321015    1.395443316    0.507347411
  291 SOLV  HW1      884    1.922035962    1.476573733    0.476556457
  291 SOLV  HW2      885    1.812536785    1.419981596    0.583672395
  292 SOLV  OW       886    2.803847538    0.242894016    2.860071425
  292 SOLV  HW1      887    2.739642930    0.193516657    2.801407826
  292 SOLV  HW2      888    2.790416011    0.214888435    2.955134548
  293 SOLV  OW       889    1.020785583    0.738698086    2.000445038
  293 SOLV  HW1      890    0.984915260    0.645997712    2.011463185
  293 SOLV  HW2      891    0.969026088    0.786209627    1.929276100
  294 SOLV  OW       892    0.798854132    0.835450857    3.071609798
  294 SOLV  HW1      893    0.742361387    0.768691372    3.023099789
  294 SOLV  HW2      894    0.865340705    0.875103224    3.008295438
  295 SOLV  OW       895    0.673361493    0.352132822    1.879271259
  295 SOLV  HW1      896    0.641278338    0.257760790    1.887310645
  295 SOLV  HW2      897    0.597897025    0.410533003    1.849362515
  296 SOLV  OW       898    2.224405277    0.700737408    2.283395843
  296 SOLV  HW1      899    2.177709636    0.617539463    2.313385485
  296 SOLV  HW2      900    2.322457237    0.682812648    2.275252729
  297 SOLV  OW       901    2.403585432    1.977183158    0.227662701
  297 SOLV  HW1      902    2.433917503    1.886014855    0.199918485
  297 SOLV  HW2      903    2.304412491    1.976813904    0.240545424
  298 SOLV  OW       904    1.018330430    1.884289968    1.674864351
  298 SOLV  HW1      905    1.029885266    1.830670947    1.758488203
  298 SOLV  HW2      906    0.996449878    1.978913743    1.698716036
  299 SOLV  OW       907    3.184388546    2.264039839    1.469101627
  299 SOLV  HW1      908    3.118992793    2.240694215    1.397127182
  299 SOLV  HW2      909    3.200671102    2.183850921    1.526603272
  300 SOLV  OW       910    1.111566117    0.417303945    3.126430140
  300 SOLV  HW1      911    1.049708360    0.374454929    3.060554905
  300 SOLV  HW2      912    1.064270125    0.492366908    3.172587418
  301 SOLV  OW       913    2.422469963    1.099831931    2.806424044
  301 SOLV  HW1      914    2.367339668    1.164828460    2.754115919
  301 SOLV  HW2      915    2.421162700    1.010818942    2.760872108
  302 SOLV  OW       916    3.134616263    0.512783977    1.727273045
  302 SOLV  HW1      917    3.218815886    0.504645574    1.673941697
  302 SOLV  HW2      918    3.138242419    0.595893306    1.782768004
  303 SOLV  OW       919    0.322548348    1.207998913    3.153795626
  303 SOLV  HW1      920    0.325384504    1.122544226    3.205672371
  303 SOLV  HW2      921    0.267006218    1.275028807    3.203028089
  304 SOLV  OW       922    2.922923671    0.483880725    2.239945276
  304 SOLV  HW1      923    2.955656273    0.474524971    2.333981845
  304 SOLV  HW2      924    2.823592887    0.472426849    2.237953599
  305 SOLV  OW       925    0.053059885    2.959091696    3.364350250
  305 SOLV  HW1      926   -0.009493571    2.968454917    3.286884600
  305 SOLV  HW2      927    0.048240106    3.041240443    3.421181485
  306 SOLV  OW       928    0.399619890    1.860653261    3.294501441
  306 SOLV  HW1      929    0.331315884    1.821025745    3.233132492
  306 SOLV  HW2      930    0.490197560    1.825654852    3.270572421
  307 SOLV  OW       931    2.097005786    0.788503954    0.486336782
  307 SOLV  HW1      932    2.011291025    0.739057686    0.471857941
  307 SOLV  HW2      933    2.113033113    0.850577155    0.409580182
  308 SOLV  OW       934    1.729106661    0.008811462    1.169016238
  308 SOLV  HW1      935    1.676862529   -0.024849036    1.247368077
  308 SOLV  HW2      936    1.737328542   -0.063825837    1.100769188
  309 SOLV  OW       937    0.691428768    3.137975009    0.589908740
  309 SOLV  HW1      938    0.616113533    3.164915727    0.529878283
  309 SOLV  HW2      939    0.749555027    3.071668828    0.542721469
  310 SOLV  OW       940    3.203256257    3.296401579    2.656815104
  310 SOLV  HW1      941    3.209403721    3.250711941    2.745562431
  310 SOLV  HW2      942    3.216741987    3.394747449    2.668969442
  311 SOLV  OW       943    2.666902080    1.146484676    2.912649125
  311 SOLV  HW1      944    2.684065517    1.206970392    2.990423434
  311 SOLV  HW2      945    2.570511094    1.119838102    2.911810961
  312 SOLV  OW       946    1.684008214    3.072662884    1.647971080
  312 SOLV  HW1      947    1.730057751    3.037578608    1.566423535
  312 SOLV  HW2      948    1.709342669    3.168393293    1.661948230
  313 SOLV  OW       949    1.244459062    1.448113380    0.025330700
  313 SOLV  HW1      950    1.295728472    1.514995792    0.079180828
  313 SOLV  HW2      951    1.302391237    1.413206879   -0.048338538
  314 SOLV  OW       952    1.378898864    1.255248898    2.712917995
  314 SOLV  HW1      953    1.394999725    1.156958588    2.721953470
  314 SOLV  HW2      954    1.465223854    1.301400231    2.692428101
  315 SOLV  OW       955    0.737620956    0.501353426    1.248126359
  315 SOLV  HW1      956    0.723214447    0.586168866    1.197133014
  315 SOLV  HW2      957    0.776249185    0.432037675    1.187261029
  316 SOLV  OW       958    1.642208141    1.453594675    0.318180699
  316 SOLV  HW1      959    1.662763576    1.436162825    0.414489334
  316 SOLV  HW2      960    1.721040799    1.428134861    0.262154568
  317 SOLV  OW       961    1.791831591    1.516935130    2.622817635
  317 SOLV  HW1      962    1.783650370    1.611268249    2.655002901
  317 SOLV  HW2      963    1.709143294    1.491575515    2.572608067
  318 SOLV  OW       964    2.883524258    1.170812520    2.343319465
  318 SOLV  HW1      965    2.791720750    1.192424639    2.310051292
  318 SOLV  HW2      966    2.884843421    1.077463973    2.379179993
  319 SOLV  OW       967    2.011035556    1.932006578    1.032435844
  319 SOLV  HW1      968    1.918231772    1.928994133    1.069583373
  319 SOLV  HW2      969    2.006862121    1.934934350    0.932558051
  320 SOLV  OW       970    2.602524119    1.929173218    0.787879525
  320 SOLV  HW1      971    2.611772832    2.027809055    0.801561740
  320 SOLV  HW2      972    2.690904039    1.884973936    0.803277771
  321 SOLV  OW       973    3.048949368    3.358380394    0.896256193
  321 SOLV  HW1      974    3.109380779    3.375312141    0.818389251
  321 SOLV  HW2      975    3.053791032    3.435625351    0.959593574
  322 SOLV  OW       976    3.058375016    2.454705451    0.826348833
  322 SOLV  HW1      977    3.086923049    2.462228405    0.730805861
  322 SOLV  HW2      978    3.070704478    2.542902905    0.871837222
  323 SOLV  OW       979    3.034896793    2.606821032    0.017725926
  323 SOLV  HW1      980    2.938237172    2.630253447    0.007246715
  323 SOLV  HW2      981    3.083969109    2.684627214    0.056968539
  324 SOLV  OW       982    0.669619598    0.916071432    1.997048821
  324 SOLV  HW1      983    0.729657582    0.950001893    2.069477011
  324 SOLV  HW2      984    0.654022093    0.988612495    1.929995622
  325 SOLV  OW       985    1.128948329    0.736605833    2.598616461
  325 SOLV  HW1      986    1.172370141    0.671630676    2.536209210
  325 SOLV  HW2      987    1.187142804    0.749662245    2.678895602
  326 SOLV  OW       988    0.365219708    0.164189328    2.587669728
  326 SOLV  HW1      989    0.385195965    0.096094663    2.517203683
  326 SOLV  HW2      990    0.268189594    0.188168966    2.584273762
  327 SOLV  OW       991    1.805961110    0.195612826    0.991717817
  327 SOLV  HW1      992    1.762404531    0.133357692    1.056748438
  327 SOLV  HW2      993    1.837433111    0.277415796    1.039880158
  328 SOLV  OW       994    2.496027537    3.047866234    1.047913501
  328 SOLV  HW1      995    2.466738602    3.100162780    0.967859008
  328 SOLV  HW2      996    2.423675154    2.984081453    1.074335431
  329 SOLV  OW       997    0.799228622    2.417470078    0.483591550
  329 SOLV  HW1      998    0.734877946    2.355050334    0.439272312
  329 SOLV  HW2      999    0.874910124    2.437100290    0.421234645
  330 SOLV  OW      1000    1.079939746    1.931465085    1.280070482
  330 SOLV  HW1     1001    1.072856193    1.848478989    1.335433661
  330 SOLV  HW2     1002    1.105211562    1.906994963    1.186451867
  331 SOLV  OW      1003    2.867980570    3.137546101    0.826629381
  331 SOLV  HW1     1004    2.830349921    3.141857235    0.734072310
  331 SOLV  HW2     1005    2.900219057    3.228247210    0.853745363
  332 SOLV  OW      1006    1.460965161    0.472569470    2.287328837
  332 SOLV  HW1     1007    1.520377961    0.395048766    2.265821004
  332 SOLV  HW2     1008    1.499812876    0.524123646    2.363715419
  333 SOLV  OW      1009    3.214356139    2.281642381    2.318766993
  333 SOLV  HW1     1010    3.177844785    2.243709302    2.233738282
  333 SOLV  HW2     1011    3.234609001    2.378735212    2.305935174
  334 SOLV  OW      1012    1.934439233    0.463027528    3.131436258
  334 SOLV  HW1     1013    1.876265880    0.544344125    3.133735123
  334 SOLV  HW2     1014    1.935879613    0.425711280    3.038661390
  335 SOLV  OW      1015    1.678546874    1.543334920    0.949008277
  335 SOLV  HW1     1016    1.639937322    1.541156126    1.041238314
  335 SOLV  HW2     1017    1.770774946    1.581859305    0.952405147
  336 SOLV  OW      1018    2.342779582    0.823785927    1.506189591
  336 SOLV  HW1     1019    2.358022581    0.867306392    1.417455937
  336 SOLV  HW2     1020    2.323876238    0.893949709    1.574889718
  337 SOLV  OW      1021    0.149249414    0.373417042    0.044072400
  337 SOLV  HW1     1022    0.126891361    0.387712019    0.140495552
  337 SOLV  HW2     1023    0.215190697    0.442570887    0.014557885
  338 SOLV  OW      1024    0.094776044    0.930384436    0.779303984
  338 SOLV  HW1     1025    0.051998522    0.942260151    0.868916921
  338 SOLV  HW2     1026    0.023968602    0.927113862    0.708756135
  339 SOLV  OW      1027    0.017940859    1.601546706    2.585308402
  339 SOLV  HW1     1028    0.051031130    1.620166878    2.492788315
  339 SOLV  HW2     1029    0.093587327    1.568396061    2.641702104
  340 SOLV  OW      1030    1.320754737    2.959654415    1.150207491
  340 SOLV  HW1     1031    1.413798487    2.960680432    1.186857287
  340 SOLV  HW2     1032    1.317144703    3.014886419    1.066914298
  341 SOLV  OW      1033    1.551586209    1.422112121    2.498936716
  341 SOLV  HW1     1034    1.509005298    1.343048498    2.454922193
  341 SOLV  HW2     1035    1.538137754    1.503205590    2.441977332
  342 SOLV  OW      1036    1.356107228    1.924672336    0.794314026
  342 SOLV  HW1     1037    1.258143792    1.918447565    0.775181410
  342 SOLV  HW2     1038    1.407296937    1.917417886    0.708707034
  343 SOLV  OW      1039    2.196557101    1.094794413    2.101119108
  343 SOLV  HW1     1040    2.272117452    1.051772222    2.051706998
  343 SOLV  HW2     1041    2.206570057    1.194225984    2.097281424
  344 SOLV  OW      1042    1.430528310    0.793108280    2.448085303
  344 SOLV  HW1     1043    1.366307460    0.841580436    2.388692250
  344 SOLV  HW2     1044    1.443990298    0.845370137    2.532280476
  345 SOLV  OW      1045    3.089566387    2.066289180    1.745448261
  345 SOLV  HW1     1046    3.018407228    2.108365824    1.689167169
  345 SOLV  HW2     1047    3.050777574    2.039475784    1.833641689
  346 SOLV  OW      1048    0.586006383    1.571573319    3.214155774
  346 SOLV  HW1     1049    0.680508056    1.559080646    3.183909812
  346 SOLV  HW2     1050    0.524441724    1.523194578    3.151940234
  347 SOLV  OW      1051    1.123919075    2.929470890    3.041071434
  347 SOLV  HW1     1052    1.172881768    2.928060639    2.953880952
  347 SOLV  HW2     1053    1.183586715    2.966666482    3.112189375
  348 SOLV  OW      1054    1.896522369    0.390865470    1.816475680
  348 SOLV  HW1     1055    1.949980853    0.378207380    1.732917283
  348 SOLV  HW2     1056    1.954660754    0.374039629    1.896079822
  349 SOLV  OW      1057    2.653947581    2.413550730    2.734514164
  349 SOLV  HW1     1058    2.689158919    2.328120156    2.696257537
  349 SOLV  HW2     1059    2.695012664    2.429247978    2.824341342
  350 SOLV  OW      1060    3.015147578    1.898051640    1.346779004
  350 SOLV  HW1     1061    3.070959177    1.815605291    1.337314562
  350 SOLV  HW2     1062    2.974357447    1.920991968    1.258394869
  351 SOLV  OW      1063    0.349868111    2.110378947    3.080547721
  351 SOLV  HW1     1064    0.291894542    2.177280483    3.034020707
  351 SOLV  HW2     1065    0.293168600    2.051556215    3.138224109
  352 SOLV  OW      1066    1.852612904    0.042002734    0.188822543
  352 SOLV  HW1     1067    1.797536017   -0.010596956    0.124016295
  352 SOLV  HW2     1068    1.945689215    0.051397952    0.153487995
  353 SOLV  OW      1069    3.235301926    1.162983481    2.290910069
  353 SOLV  HW1     1070    3.233872179    1.253328077    2.248042026
  353 SOLV  HW2     1071    3.239398433    1.092543712    2.220034661
  354 SOLV  OW      1072    0.369462710    0.668161746    0.107709000
  354 SOLV  HW1     1073    0.378073249    0.762717871    0.139119061
  354 SOLV  HW2     1074    0.402976695    0.606272871    0.178759245
  355 SOLV  OW      1075    0.507718250    2.064720172    1.618636970
  355 SOLV  HW1     1076    0.487622113    2.081545863    1.522122826
  355 SOLV  HW2     1077    0.453118180    2.126458343    1.675285849
  356 SOLV  OW      1078    1.915328513    1.686301710    1.362578457
  356 SOLV  HW1     1079    1.962542260    1.739149109    1.433133796
  356 SOLV  HW2     1080    1.976558780    1.672511954    1.284727978
  357 SOLV  OW      1081    1.657050116    0.895804624    1.603392945
  357 SOLV  HW1     1082    1.748214734    0.888339791    1.562978496
  357 SOLV  HW2     1083    1.664932072    0.898777687    1.703037493
  358 SOLV  OW      1084    3.188961690    2.178217989    2.056877190
  358 SOLV  HW1     1085    3.273671855    2.126954233    2.070884883
  358 SOLV  HW2     1086    3.147283799    2.150653731    1.970245224
  359 SOLV  OW      1087    1.402368298    1.214292446    3.033528669
  359 SOLV  HW1     1088    1.408178893    1.233290049    2.935514549
  359 SOLV  HW2     1089    1.457852062    1.133971510    3.055243275
  360 SOLV  OW      1090    1.500143344    1.634590446    2.363890797
  360 SOLV  HW1     1091    1.415071293    1.595036235    2.329252986
  360 SOLV  HW2     1092    1.558937412    1.659711992    2.286990115
  361 SOLV  OW      1093    1.205991156    1.815911986    0.478114458
  361 SOLV  HW1     1094    1.302199199    1.837485786    0.461380078
  361 SOLV  HW2     1095    1.148370844    1.886620752    0.437107539
  362 SOLV  OW      1096    0.994131379    0.255550606    1.723467487
  362 SOLV  HW1     1097    1.078411708    0.273751036    1.672816024
  362 SOLV  HW2     1098    0.916833442    0.253926318    1.660029570
  363 SOLV  OW      1099    2.926020203    0.660418239    2.967252234
  363 SOLV  HW1     1100    2.939370387    0.662105355    3.066349470
  363 SOLV  HW2     1101    2.891708254    0.749261005    2.936739372
  364 SOLV  OW      1102    0.253742920    1.887940046    2.540469912
  364 SOLV  HW1     1103    0.164220451    1.916850042    2.506530428
  364 SOLV  HW2     1104    0.311753525    1.968267677    2.554036035
  365 SOLV  OW      1105    1.317357763    0.949538177    1.035051608
  365 SOLV  HW1     1106    1.350019065    0.864924851    0.992918309
  365 SOLV  HW2     1107    1.317605583    0.939466928    1.134549551
  366 SOLV  OW      1108    2.923419684    1.190254950    3.223664784
  366 SOLV  HW1     1109    2.842552542    1.233229173    3.183471218
  366 SOLV  HW2     1110    2.999117103    1.194155856    3.158423706
  367 SOLV  OW      1111    3.261568284    1.281836118    3.231654352
  367 SOLV  HW1     1112    3.214444873    1.233670042    3.305553063
  367 SOLV  HW2     1113    3.194119119    1.320228484    3.168582032
  368 SOLV  OW      1114    1.062336154    0.203887925    2.913057556
  368 SOLV  HW1     1115    1.133668676    0.269124617    2.887412207
  368 SOLV  HW2     1116    1.020755528    0.165814262    2.830454720
  369 SOLV  OW      1117    1.045279476    0.153720685    1.263077434
  369 SOLV  HW1     1118    1.063138749    0.144911424    1.361081921
  369 SOLV  HW2     1119    1.128830682    0.182852123    1.216473356
  370 SOLV  OW      1120    0.304120045    1.468897353    2.702008781
  370 SOLV  HW1     1121    0.234962528    1.425357029    2.759657137
  370 SOLV  HW2     1122    0.333084405    1.405017233    2.630719346
  371 SOLV  OW      1123    2.091241143    2.366495115    1.598258937
  371 SOLV  HW1     1124    2.132880041    2.382383494    1.508739103
  371 SOLV  HW2     1125    2.034960740    2.445279565    1.623269469
  372 SOLV  OW      1126    0.789339186    0.768193393    0.473511478
  372 SOLV  HW1     1127    0.888569402    0.770992033    0.461446135
  372 SOLV  HW2     1128    0.744820683    0.805383499    0.392055975
  373 SOLV  OW      1129    2.311852507    0.210119394    1.918024988
  373 SOLV  HW1     1130    2.308572212    0.166544072    1.828070382
  373 SOLV  HW2     1131    2.389857016    0.174493369    1.969478136
  374 SOLV  OW      1132    2.319334536    0.438290435    3.156213667
  374 SOLV  HW1     1133    2.297421329    0.448577218    3.059179281
  374 SOLV  HW2     1134    2.302424241    0.524757231    3.203533500
  375 SOLV  OW      1135    2.763929844    2.049493639    0.190474226
  375 SOLV  HW1     1136    2.777670949    1.977388784    0.122549842
  375 SOLV  HW2     1137    2.695392226    2.114173635    0.156998061
  376 SOLV  OW      1138    1.899734743    0.023291737    2.623356116
  376 SOLV  HW1     1139    1.864068934   -0.042687183    2.557200782
  376 SOLV  HW2     1140    1.865029283    0.114495003    2.601465915
  377 SOLV  OW      1141    1.573572488    2.981990089    1.284443450
  377 SOLV  HW1     1142    1.515787146    3.048548702    1.331689385
  377 SOLV  HW2     1143    1.667834456    2.990915557    1.316636155
  378 SOLV  OW      1144    0.488600545    1.635629934    1.133805651
  378 SOLV  HW1     1145    0.495409359    1.542393242    1.169336782
  378 SOLV  HW2     1146    0.467494194    1.698383704    1.208761180
  379 SOLV  OW      1147    1.333478543    0.578963576    2.783316897
  379 SOLV  HW1     1148    1.427613481    0.551679813    2.803207486
  379 SOLV  HW2     1149    1.280684920    0.498693020    2.755552880
  380 SOLV  OW      1150    3.135161952    1.305488986    1.795791187
  380 SOLV  HW1     1151    3.128764926    1.214912232    1.837683070
  380 SOLV  HW2     1152    3.059035055    1.362198667    1.827265578
  381 SOLV  OW      1153    0.710476648    0.140313919    2.748911931
  381 SOLV  HW1     1154    0.647784005    0.063153490    2.759757190
  381 SOLV  HW2     1155    0.658127592    0.225417976    2.744597682
  382 SOLV  OW      1156    1.316762653    3.289598251    2.588353666
  382 SOLV  HW1     1157    1.413853900    3.288496332    2.564403713
  382 SOLV  HW2     1158    1.279038213    3.380452157    2.570355233
  383 SOLV  OW      1159    1.191776192    1.876724938    2.771894603
  383 SOLV  HW1     1160    1.241768343    1.790115248    2.773114934
  383 SOLV  HW2     1161    1.127285614    1.876887775    2.695456726
  384 SOLV  OW      1162    2.777830020    1.259970915    2.701538547
  384 SOLV  HW1     1163    2.746618443    1.203977556    2.624779278
  384 SOLV  HW2     1164    2.754490236    1.214585304    2.787543138
  385 SOLV  OW      1165    2.395368559    1.905767236    0.983198870
  385 SOLV  HW1     1166    2.453355695    1.921334269    0.903218935
  385 SOLV  HW2     1167    2.323269549    1.975014252    0.986059854
  386 SOLV  OW      1168    2.838515424    0.576051798    1.845881016
  386 SOLV  HW1     1169    2.880423314    0.636474495    1.913664820
  386 SOLV  HW2     1170    2.858720933    0.609978305    1.753997909
  387 SOLV  OW      1171    0.353961135    3.028354256    1.037095832
  387 SOLV  HW1     1172    0.332920578    3.126071363    1.040284645
  387 SOLV  HW2     1173    0.333715395    2.992877364    0.945810888
  388 SOLV  OW      1174    1.096558326    0.163126019    2.230293819
  388 SOLV  HW1     1175    1.084347541    0.242055169    2.170105147
  388 SOLV  HW2     1176    1.163454985    0.185358500    2.301231284
  389 SOLV  OW      1177    0.111869597    3.023840496    1.685810648
  389 SOLV  HW1     1178    0.180714078    3.094985211    1.699968661
  389 SOLV  HW2     1179    0.107183671    3.000893721    1.588583588
  390 SOLV  OW      1180    2.464840798    1.758668315    0.069369686
  390 SOLV  HW1     1181    2.375123480    1.793498112    0.042173552
  390 SOLV  HW2     1182    2.469604489    1.660568307    0.050514397
  391 SOLV  OW      1183    2.191203250    2.617093952    1.000909708
  391 SOLV  HW1     1184    2.124721955    2.556610862    0.957048361
  391 SOLV  HW2     1185    2.162255106    2.635932216    1.094765278
  392 SOLV  OW      1186    2.455525819    0.197027586    2.936083545
  392 SOLV  HW1     1187    2.392453940    0.272835255    2.919442393
  392 SOLV  HW2     1188    2.441459733    0.161680811    3.028573900
  393 SOLV  OW      1189    2.555489519    3.006310768    0.037049570
  393 SOLV  HW1     1190    2.505751077    2.945720067    0.099137372
  393 SOLV  HW2     1191    2.601298727    3.077804346    0.089871771
  394 SOLV  OW      1192    0.823055247    2.476652461    2.572955983
  394 SOLV  HW1     1193    0.817785501    2.564586370    2.620303072
  394 SOLV  HW2     1194    0.776588991    2.406724025    2.627295306
  395 SOLV  OW      1195    0.059305401    2.383265702    1.437332484
  395 SOLV  HW1     1196   -0.035805448    2.352510403    1.434211007
  395 SOLV  HW2     1197    0.069160698    2.454010121    1.507330630
  396 SOLV  OW      1198    0.174929548    1.498298449    1.213288367
  396 SOLV  HW1     1199    0.183031120    1.398705370    1.217469609
  396 SOLV  HW2     1200    0.201777129    1.530115239    1.122356006
  397 SOLV  OW      1201    0.069079432    0.167981663    2.855302008
  397 SOLV  HW1     1202    0.094623279    0.073391609    2.875352068
  397 SOLV  HW2     1203    0.102840638    0.227737958    2.928042137
  398 SOLV  OW      1204    0.783938168    1.895439216    2.889741449
  398 SOLV  HW1     1205    0.690306096    1.924494432    2.909500729
  398 SOLV  HW2     1206    0.832798454    1.879839918    2.975595101
  399 SOLV  OW      1207    1.043245170    0.682055772    2.289113767
  399 SOLV  HW1     1208    1.036003258    0.678728818    2.189431842
  399 SOLV  HW2     1209    0.953252153    0.700940672    2.328439076
  400 SOLV  OW      1210    0.797116268    1.702832732    2.126364892
  400 SOLV  HW1     1211    0.781457402    1.641547286    2.048902831
  400 SOLV  HW2     1212    0.757177048    1.792366395    2.106614394
  401 SOLV  OW      1213    2.330970044    0.833629005    0.102654362
  401 SOLV  HW1     1214    2.308110770    0.888028166    0.183399363
  401 SOLV  HW2     1215    2.283110996    0.745920590    0.106933607
  402 SOLV  OW      1216    1.967876987    2.280057320    0.622127574
  402 SOLV  HW1     1217    1.882111893    2.293364507    0.572436719
  402 SOLV  HW2     1218    2.008126895    2.192256954    0.596186365
  403 SOLV  OW      1219    0.659617925    0.154949041    2.176098718
  403 SOLV  HW1     1220    0.625848017    0.119696243    2.088815467
  403 SOLV  HW2     1221    0.748489537    0.113864958    2.196479841
  404 SOLV  OW      1222    1.053642263    1.378816564    2.233720090
  404 SOLV  HW1     1223    1.053656363    1.296510556    2.290532296
  404 SOLV  HW2     1224    1.003876036    1.451727350    2.280722609
  405 SOLV  OW      1225    1.665689797    1.842027908    0.847510606
  405 SOLV  HW1     1226    1.596318057    1.913792746    0.853760329
  405 SOLV  HW2     1227    1.645460730    1.782846111    0.769471894
  406 SOLV  OW      1228    2.339369667    2.151553717    1.244455937
  406 SOLV  HW1     1229    2.392884622    2.154418776    1.160017958
  406 SOLV  HW2     1230    2.400129527    2.133476765    1.321806423
  407 SOLV  OW      1231    0.066329650    2.191397598    1.090052421
  407 SOLV  HW1     1232    0.006450336    2.269597496    1.107407802
  407 SOLV  HW2     1233    0.037750090    2.114283228    1.146959890
  408 SOLV  OW      1234    1.972039150    1.142544863    0.454200509
  408 SOLV  HW1     1235    1.923480601    1.229966940    0.455134197
  408 SOLV  HW2     1236    2.027710306    1.134471741    0.536886256
  409 SOLV  OW      1237    3.287981214    2.847154467    2.541740908
  409 SOLV  HW1     1238    3.193592609    2.879626699    2.535575714
  409 SOLV  HW2     1239    3.347177280    2.906205608    2.486873822
  410 SOLV  OW      1240    1.762153948    1.387606303    3.046754384
  410 SOLV  HW1     1241    1.727672482    1.476126259    3.015524715
  410 SOLV  HW2     1242    1.854785266    1.398759835    3.082741017
  411 SOLV  OW      1243    0.981727365    2.250566921    3.297297346
  411 SOLV  HW1     1244    0.891649039    2.217978063    3.326026326
  411 SOLV  HW2     1245    1.052627552    2.201473377    3.347937001
  412 SOLV  OW      1246    1.636809091    2.839627530    0.962568232
  412 SOLV  HW1     1247    1.541974783    2.855808234    0.989891107
  412 SOLV  HW2     1248    1.684637470    2.790789697    1.035569455
  413 SOLV  OW      1249    1.525277006    0.294318546    2.864972357
  413 SOLV  HW1     1250    1.505155398    0.205487431    2.906274911
  413 SOLV  HW2     1251    1.553515863    0.358557885    2.936229296
  414 SOLV  OW      1252    0.862333718    2.937296434    2.708141587
  414 SOLV  HW1     1253    0.828874844    2.843560280    2.698442246
  414 SOLV  HW2     1254    0.791725363    3.001191179    2.677614191
  415 SOLV  OW      1255    1.576968208    1.731567880    1.829127246
  415 SOLV  HW1     1256    1.481036815    1.737583832    1.856739769
  415 SOLV  HW2     1257    1.609901546    1.822339461    1.803102766
  416 SOLV  OW      1258    3.381137345    1.067447245    3.085465054
  416 SOLV  HW1     1259    3.398203775    1.147427362    3.143028989
  416 SOLV  HW2     1260    3.330286059    0.999016408    3.137743512
  417 SOLV  OW      1261    1.244926709    2.401515317    1.250493896
  417 SOLV  HW1     1262    1.213224332    2.467605461    1.318528916
  417 SOLV  HW2     1263    1.255588170    2.447162639    1.162151296
  418 SOLV  OW      1264    2.770512704    1.076350697    1.275622824
  418 SOLV  HW1     1265    2.732222275    1.134938481    1.204187750
  418 SOLV  HW2     1266    2.706870002    1.001725048    1.295171305
  419 SOLV  OW      1267    0.167230499    2.736619329    2.808775683
  419 SOLV  HW1     1268    0.139603095    2.732559155    2.904806566
  419 SOLV  HW2     1269    0.173016334    2.643868220    2.771825225
  420 SOLV  OW      1270    0.354945275    0.754808924    3.075707617
  420 SOLV  HW1     1271    0.351263389    0.833737982    3.137013225
  420 SOLV  HW2     1272    0.446424145    0.714508472    3.078743865
  421 SOLV  OW      1273    1.493411534    2.027914775    1.438327958
  421 SOLV  HW1     1274    1.557403799    1.956330808    1.410353717
  421 SOLV  HW2     1275    1.454543008    2.004844105    1.527540242
  422 SOLV  OW      1276    3.062391088    1.269556715    2.782447092
  422 SOLV  HW1     1277    3.110867641    1.305864084    2.702862825
  422 SOLV  HW2     1278    2.966007532    1.256046831    2.759434497
  423 SOLV  OW      1279    2.606849366    1.572917187    3.105919004
  423 SOLV  HW1     1280    2.622619854    1.561426482    3.007833975
  423 SOLV  HW2     1281    2.679321804    1.629759399    3.144881649
  424 SOLV  OW      1282    0.861550471    3.056281506    3.067342053
  424 SOLV  HW1     1283    0.934494944    2.989325512    3.053286433
  424 SOLV  HW2     1284    0.891353806    3.145590054    3.033619235
  425 SOLV  OW      1285    0.389655007    0.806896798    1.924506700
  425 SOLV  HW1     1286    0.428735982    0.747520347    1.854161243
  425 SOLV  HW2     1287    0.463229362    0.855303146    1.971888210
  426 SOLV  OW      1288    2.424830277    2.131293086    2.513736247
  426 SOLV  HW1     1289    2.426125682    2.197918205    2.588310726
  426 SOLV  HW2     1290    2.509731865    2.138281813    2.461345885
  427 SOLV  OW      1291    2.471310518    2.326922473    0.230106021
  427 SOLV  HW1     1292    2.462648232    2.261938667    0.305630293
  427 SOLV  HW2     1293    2.490852358    2.277275804    0.145518259
  428 SOLV  OW      1294    2.136172593    1.978575543    0.268613022
  428 SOLV  HW1     1295    2.098735314    2.046638150    0.205637075
  428 SOLV  HW2     1296    2.119375218    2.007575610    0.362830029
  429 SOLV  OW      1297    0.524436005    2.076423294    0.552399158
  429 SOLV  HW1     1298    0.570406959    2.137639381    0.488049403
  429 SOLV  HW2     1299    0.556375430    1.982769209    0.537898274
  430 SOLV  OW      1300    2.585409635    0.741599439    2.947164510
  430 SOLV  HW1     1301    2.543794205    0.801497058    2.878737755
  430 SOLV  HW2     1302    2.614231967    0.656291918    2.903648651
  431 SOLV  OW      1303    1.541771692    1.829041403    0.601902494
  431 SOLV  HW1     1304    1.587250147    1.793504475    0.520230650
  431 SOLV  HW2     1305    1.508355238    1.921552865    0.583836991
  432 SOLV  OW      1306    2.599688372    0.725220434    1.160743451
  432 SOLV  HW1     1307    2.676100664    0.751828891    1.101965372
  432 SOLV  HW2     1308    2.518703005    0.708401110    1.104528275
  433 SOLV  OW      1309    0.335929230    0.138188071    0.266413824
  433 SOLV  HW1     1310    0.352244494    0.128933145    0.364639063
  433 SOLV  HW2     1311    0.237732774    0.132758935    0.248303590
  434 SOLV  OW      1312    2.306774511    0.141888655    2.399631179
  434 SOLV  HW1     1313    2.220124384    0.175220866    2.362447633
  434 SOLV  HW2     1314    2.380467738    0.204172983    2.373326405
  435 SOLV  OW      1315    0.624136377    2.490936210    1.357849477
  435 SOLV  HW1     1316    0.588186764    2.398771092    1.343189439
  435 SOLV  HW2     1317    0.552429836    2.558052179    1.339001227
  436 SOLV  OW      1318    0.964878596    0.395010464    2.521910860
  436 SOLV  HW1     1319    0.957173522    0.304268678    2.563238926
  436 SOLV  HW2     1320    1.020170391    0.389173917    2.438783881
  437 SOLV  OW      1321    1.951056123    1.467172903    0.978076161
  437 SOLV  HW1     1322    1.883304987    1.423449700    0.918920128
  437 SOLV  HW2     1323    2.041228260    1.461692387    0.935177443
  438 SOLV  OW      1324    2.179854801    2.766816239    2.153912260
  438 SOLV  HW1     1325    2.131984689    2.684908288    2.122268149
  438 SOLV  HW2     1326    2.115224824    2.842887588    2.160059836
  439 SOLV  OW      1327    0.186481860    2.068142650    3.320202367
  439 SOLV  HW1     1328    0.099082036    2.032604577    3.353370499
  439 SOLV  HW2     1329    0.254125446    2.064179029    3.393758105
  440 SOLV  OW      1330    2.808575311    0.812752370    0.993688769
  440 SOLV  HW1     1331    2.866045914    0.846263156    0.919019239
  440 SOLV  HW2     1332    2.865669073    0.766359948    1.061433772
  441 SOLV  OW      1333    2.384798342    1.319528111    2.274463326
  441 SOLV  HW1     1334    2.479877358    1.340745615    2.251883685
  441 SOLV  HW2     1335    2.328154823    1.329296944    2.192633736
  442 SOLV  OW      1336    2.229280682    2.862103413    0.256717883
  442 SOLV  HW1     1337    2.325199522    2.837877796    0.271348490
  442 SOLV  HW2     1338    2.170652904    2.794217171    0.300939979
  443 SOLV  OW      1339    0.939145746    1.592166351    1.290720234
  443 SOLV  HW1     1340    0.901925328    1.684970497    1.288740710
  443 SOLV  HW2     1341    1.010128786    1.586235635    1.360921059
  444 SOLV  OW      1342    3.304412286    0.931278431    0.552316052
  444 SOLV  HW1     1343    3.281943293    1.020139058    0.512311547
  444 SOLV  HW2     1344    3.220205748    0.884894525    0.579868599
  445 SOLV  OW      1345    0.010302913    0.975878977    1.031723128
  445 SOLV  HW1     1346   -0.086028420    1.002716445    1.031463405
  445 SOLV  HW2     1347    0.024339560    0.902804543    1.098529563
  446 SOLV  OW      1348    2.795473006    1.665842884    2.488061239
  446 SOLV  HW1     1349    2.788895171    1.728524239    2.565712567
  446 SOLV  HW2     1350    2.860959224    1.593292319    2.509270881
  447 SOLV  OW      1351    2.374265002    2.744155286    3.041212782
  447 SOLV  HW1     1352    2.288868366    2.773196224    2.998037810
  447 SOLV  HW2     1353    2.372854801    2.769226079    3.138008788
  448 SOLV  OW      1354    2.951540581    1.499667693    1.847863296
  448 SOLV  HW1     1355    2.966811036    1.580855099    1.791499614
  448 SOLV  HW2     1356    2.912445207    1.527002896    1.935759313
  449 SOLV  OW      1357    0.702948757    1.987766922    0.254880249
  449 SOLV  HW1     1358    0.727684499    1.917350011    0.321445871
  449 SOLV  HW2     1359    0.754113304    1.973031440    0.170225302
  450 SOLV  OW      1360    2.658796605    0.521291610    2.820040740
  450 SOLV  HW1     1361    2.561357194    0.506199613    2.803373618
  450 SOLV  HW2     1362    2.705058457    0.433108260    2.829289384
  451 SOLV  OW      1363    2.925825597    2.791334944    0.609503821
  451 SOLV  HW1     1364    2.985645752    2.871286053    0.615094579
  451 SOLV  HW2     1365    2.831305719    2.821299151    0.596465895
  452 SOLV  OW      1366    1.452291018    2.355109902    0.628099646
  452 SOLV  HW1     1367    1.537442632    2.340510869    0.577723388
  452 SOLV  HW2     1368    1.380121888    2.382212453    0.564392036
  453 SOLV  OW      1369    2.180409875    0.885098170    2.890959355
  453 SOLV  HW1     1370    2.128895214    0.806765454    2.925776319
  453 SOLV  HW2     1371    2.127697592    0.968812375    2.905628731
  454 SOLV  OW      1372    2.203815703    0.195085504    2.707143439
  454 SOLV  HW1     1373    2.237111664    0.225562336    2.617902413
  454 SOLV  HW2     1374    2.193696725    0.095592980    2.706726245
  455 SOLV  OW      1375    1.431684755    3.036647294    2.179003843
  455 SOLV  HW1     1376    1.367125048    3.021121065    2.253786633
  455 SOLV  HW2     1377    1.396562588    2.994512039    2.095382230
  456 SOLV  OW      1378    1.540429659    0.126301289    3.227104173
  456 SOLV  HW1     1379    1.447271916    0.162617498    3.229279302
  456 SOLV  HW2     1380    1.604882559    0.198372045    3.252668647
  457 SOLV  OW      1381    3.104226770    1.175484681    0.047708650
  457 SOLV  HW1     1382    3.025328113    1.185717576   -0.012885994
  457 SOLV  HW2     1383    3.086094829    1.102872539    0.114041820
  458 SOLV  OW      1384    0.022438667    0.633920237    2.782318755
  458 SOLV  HW1     1385   -0.034530873    0.564413289    2.826193462
  458 SOLV  HW2     1386   -0.004525475    0.724536161    2.814928220
  459 SOLV  OW      1387    3.025941938    2.682137861    0.372013511
  459 SOLV  HW1     1388    2.995113267    2.717753529    0.460224396
  459 SOLV  HW2     1389    3.105145184    2.622698637    0.385935604
  460 SOLV  OW      1390    1.210114934    2.391608751    0.468842955
  460 SOLV  HW1     1391    1.241993285    2.329233990    0.397476576
  460 SOLV  HW2     1392    1.172783850    2.338716192    0.545071257
  461 SOLV  OW      1393    2.265416989    2.777976733    0.801752766
  461 SOLV  HW1     1394    2.353618437    2.819602021    0.823883982
  461 SOLV  HW2     1395    2.241838574    2.710643160    0.871840138
  462 SOLV  OW      1396    2.508407345    1.600629718    1.068778477
  462 SOLV  HW1     1397    2.574638922    1.597958219    0.993893411
  462 SOLV  HW2     1398    2.455071525    1.685035581    1.063086866
  463 SOLV  OW      1399    0.233457408    2.217745558    2.622413160
  463 SOLV  HW1     1400    0.190818810    2.225049450    2.532245593
  463 SOLV  HW2     1401    0.318370650    2.165439187    2.614972302
  464 SOLV  OW      1402    1.441734884    1.681434368    3.171619788
  464 SOLV  HW1     1403    1.376241689    1.747754723    3.207872072
  464 SOLV  HW2     1404    1.425926688    1.669152814    3.073634579
  465 SOLV  OW      1405    2.735704236    1.182320270    1.540137316
  465 SOLV  HW1     1406    2.731366012    1.133115113    1.453179040
  465 SOLV  HW2     1407    2.701741881    1.275520012    1.527407198
  466 SOLV  OW      1408    1.253508201    2.993110063    0.895358169
  466 SOLV  HW1     1409    1.317015725    2.945482419    0.834543679
  466 SOLV  HW2     1410    1.182673588    3.038085923    0.840938563
  467 SOLV  OW      1411    0.809980660    2.973820306    1.421658896
  467 SOLV  HW1     1412    0.712841056    2.950869046    1.427900318
  467 SOLV  HW2     1413    0.858445626    2.900764179    1.373536954
  468 SOLV  OW      1414    0.395263102    0.464367647    0.918198013
  468 SOLV  HW1     1415    0.307347868    0.442224454    0.960417903
  468 SOLV  HW2     1416    0.414363840    0.561803469    0.930168855
  469 SOLV  OW      1417    2.787675612    1.004410806    3.376765309
  469 SOLV  HW1     1418    2.720089019    1.049206058    3.435308537
  469 SOLV  HW2     1419    2.843659154    1.073774363    3.331417324
  470 SOLV  OW      1420    3.209328545    3.121784362    0.969804807
  470 SOLV  HW1     1421    3.257959920    3.083976391    0.891020770
  470 SOLV  HW2     1422    3.133618806    3.178849482    0.937977641
  471 SOLV  OW      1423    0.842821450    0.336268927    1.454895800
  471 SOLV  HW1     1424    0.784777044    0.383185375    1.388327698
  471 SOLV  HW2     1425    0.938817850    0.356553963    1.435537462
  472 SOLV  OW      1426    3.385931005    2.376228786    1.800955788
  472 SOLV  HW1     1427    3.408020472    2.456637544    1.745742917
  472 SOLV  HW2     1428    3.313529649    2.399328344    1.865966476
  473 SOLV  OW      1429    0.156633438    1.126934444    2.622987712
  473 SOLV  HW1     1430    0.194765700    1.158657942    2.709829115
  473 SOLV  HW2     1431    0.150442588    1.027120718    2.623805953
  474 SOLV  OW      1432    3.218494323    3.250899292    2.230810681
  474 SOLV  HW1     1433    3.179974761    3.185127779    2.295554832
  474 SOLV  HW2     1434    3.176861741    3.340600654    2.245704477
  475 SOLV  OW      1435    0.472148079    0.033634287    2.363018740
  475 SOLV  HW1     1436    0.434561381    0.074323960    2.279751564
  475 SOLV  HW2     1437    0.571820349    0.029429775    2.355981819
  476 SOLV  OW      1438    2.554786353    3.027589832    1.561412840
  476 SOLV  HW1     1439    2.569686585    3.044192699    1.658902723
  476 SOLV  HW2     1440    2.509654933    3.106969335    1.520620914
  477 SOLV  OW      1441    2.135597405    0.976294246    0.295905064
  477 SOLV  HW1     1442    2.178997699    1.064838738    0.312573036
  477 SOLV  HW2     1443    2.045674160    0.990532090    0.254522026
  478 SOLV  OW      1444    0.632486421    1.653506826    0.884570768
  478 SOLV  HW1     1445    0.597493559    1.591346180    0.954663967
  478 SOLV  HW2     1446    0.715203727    1.698511610    0.918243499
  479 SOLV  OW      1447    1.766490103    3.293322138    2.431519051
  479 SOLV  HW1     1448    1.836235844    3.337751284    2.375274487
  479 SOLV  HW2     1449    1.751610976    3.200056287    2.398625788
  480 SOLV  OW      1450    0.828556420    0.013029480    0.709517833
  480 SOLV  HW1     1451    0.761407369    0.005892853    0.783286440
  480 SOLV  HW2     1452    0.833175679   -0.073826499    0.660157652
  481 SOLV  OW      1453    2.229129425    2.158934727    2.967807370
  481 SOLV  HW1     1454    2.219291538    2.238194381    2.907617626
  481 SOLV  HW2     1455    2.189285007    2.078487206    2.923735630
  482 SOLV  OW      1456    0.093080629    0.745346747    1.139800791
  482 SOLV  HW1     1457    0.188798989    0.741185577    1.168476250
  482 SOLV  HW2     1458    0.039396320    0.680137976    1.193347860
  483 SOLV  OW      1459    0.391539485    2.806808099    0.125485721
  483 SOLV  HW1     1460    0.386130081    2.879772023    0.193666300
  483 SOLV  HW2     1461    0.300332225    2.768797377    0.110060562
  484 SOLV  OW      1462    1.018971903    2.031346697    2.443539080
  484 SOLV  HW1     1463    1.003593591    2.118691154    2.397323804
  484 SOLV  HW2     1464    1.004352345    2.042630859    2.541825775
  485 SOLV  OW      1465    0.015651196    2.040519304    1.704848052
  485 SOLV  HW1     1466    0.070847772    2.037144040    1.621529474
  485 SOLV  HW2     1467    0.009395078    2.135053967    1.736848968
  486 SOLV  OW      1468    1.368198495    2.136496785    1.217985069
  486 SOLV  HW1     1469    1.425803349    2.110544110    1.295510147
  486 SOLV  HW2     1470    1.340746885    2.232197951    1.227449111
  487 SOLV  OW      1471    3.191313404    0.739705223    0.910610824
  487 SOLV  HW1     1472    3.199488532    0.760312468    0.813090437
  487 SOLV  HW2     1473    3.173033769    0.824091078    0.961073538
  488 SOLV  OW      1474    2.906879673    1.240840449    0.857614854
  488 SOLV  HW1     1475    2.844098422    1.249155357    0.780214171
  488 SOLV  HW2     1476    2.880117282    1.305247671    0.929287501
  489 SOLV  OW      1477    2.716414987    0.016169618    1.731094548
  489 SOLV  HW1     1478    2.750845453    0.108964988    1.745363446
  489 SOLV  HW2     1479    2.690137228   -0.023497888    1.819048902
  490 SOLV  OW      1480    2.914540159    2.480267390    2.176821613
  490 SOLV  HW1     1481    2.982079598    2.481382487    2.250568615
  490 SOLV  HW2     1482    2.957053535    2.512463798    2.092220227
  491 SOLV  OW      1483    1.779553636    0.418391912    0.725556443
  491 SOLV  HW1     1484    1.703927617    0.483489685    0.732223228
  491 SOLV  HW2     1485    1.860173565    0.456206434    0.771074117
  492 SOLV  OW      1486    0.938260577    0.898966976    2.482181553
  492 SOLV  HW1     1487    0.850912994    0.863728117    2.515799015
  492 SOLV  HW2     1488    1.012997393    0.858676442    2.535026390
  493 SOLV  OW      1489    3.125654777    1.018548565    1.025027353
  493 SOLV  HW1     1490    3.092531452    1.020540575    1.119371666
  493 SOLV  HW2     1491    3.047710525    1.017165442    0.962380402
  494 SOLV  OW      1492    2.462406245    0.122928631    0.499989576
  494 SOLV  HW1     1493    2.504777431    0.043797107    0.544068167
  494 SOLV  HW2     1494    2.380871156    0.149897864    0.551221304
  495 SOLV  OW      1495    0.233409129    0.472354815    2.722986676
  495 SOLV  HW1     1496    0.259539558    0.480914523    2.626832715
  495 SOLV  HW2     1497    0.165338590    0.542125631    2.745348291
  496 SOLV  OW      1498    0.533903772    0.250354903    0.973963717
  496 SOLV  HW1     1499    0.586240680    0.218922194    0.894752828
  496 SOLV  HW2     1500    0.480870382    0.331337668    0.948849272
  497 SOLV  OW      1501    2.268319745    0.163511676    0.690557259
  497 SOLV  HW1     1502    2.232184083    0.071954207    0.672856118
  497 SOLV  HW2     1503    2.215167481    0.206797492    0.763378422
  498 SOLV  OW      1504    2.356800307    2.308997502    2.726690924
  498 SOLV  HW1     1505    2.291066510    2.384141181    2.720865605
  498 SOLV  HW2     1506    2.448142402    2.345896422    2.743910485
  499 SOLV  OW      1507    0.952728865    1.442085354    1.567152577
  499 SOLV  HW1     1508    1.032173917    1.386132531    1.543499062
  499 SOLV  HW2     1509    0.874864926    1.415007586    1.510534289
  500 SOLV  OW      1510    2.079212232    1.096348939    1.431480212
  500 SOLV  HW1     1511    2.007461858    1.153230382    1.391252872
  500 SOLV  HW2     1512    2.108946475    1.028075742    1.364724536
  501 SOLV  OW      1513    0.930101338    2.528420855    1.586394318
  501 SOLV  HW1     1514    0.845937496    2.554612514    1.633638002
  501 SOLV  HW2     1515    1.007825405    2.539102420    1.648413163
  502 SOLV  OW      1516    2.912282484    0.522623397    1.568670790
  502 SOLV  HW1     1517    2.982327315    0.502245408    1.637081100
  502 SOLV  HW2     1518    2.955858534    0.538403942    1.480050759
  503 SOLV  OW      1519    2.513343599    3.037462869    0.657377729
  503 SOLV  HW1     1520    2.483030098    3.045524763    0.562417156
  503 SOLV  HW2     1521    2.500398205    3.124971244    0.704026369
  504 SOLV  OW      1522    0.509570211    1.929510079    1.855955345
  504 SOLV  HW1     1523    0.601794186    1.952953686    1.886723190
  504 SOLV  HW2     1524    0.497234867    1.959906399    1.761481135
  505 SOLV  OW      1525    0.072729714    3.348764971    0.824436867
  505 SOLV  HW1     1526    0.106661413    3.419453985    0.886514482
  505 SOLV  HW2     1527    0.149077880    3.291894586    0.793799829
  506 SOLV  OW      1528    1.954310440    2.953573757    2.811402734
  506 SOLV  HW1     1529    2.038675644    3.000606328    2.785479840
  506 SOLV  HW2     1530    1.879874737    2.983284922    2.751585819
  507 SOLV  OW      1531    0.364944728    1.417152798    1.620935552
  507 SOLV  HW1     1532    0.419469372    1.466776617    1.688507685
  507 SOLV  HW2     1533    0.312522479    1.482302228    1.566082684
  508 SOLV  OW      1534    2.440275878    0.359880465    1.219724925
  508 SOLV  HW1     1535    2.416546553    0.422281312    1.294189448
  508 SOLV  HW2     1536    2.391412786    0.386916486    1.136759505
  509 SOLV  OW      1537    2.500420525    2.818959733    0.243319694
  509 SOLV  HW1     1538    2.503574038    2.731068222    0.195708410
  509 SOLV  HW2     1539    2.580024734    2.827236892    0.303288343
  510 SOLV  OW      1540    1.051165906    1.461972975    2.678790628
  510 SOLV  HW1     1541    1.105231575    1.481828120    2.760550306
  510 SOLV  HW2     1542    0.973482343    1.404030987    2.703486220
  511 SOLV  OW      1543    0.430483483    1.960458802    2.121297094
  511 SOLV  HW1     1544    0.458244397    1.917634526    2.035291441
  511 SOLV  HW2     1545    0.402616611    1.889718767    2.186264364
  512 SOLV  OW      1546    2.823433634    3.154271770    1.103776691
  512 SOLV  HW1     1547    2.729594670    3.124866534    1.121985054
  512 SOLV  HW2     1548    2.846777120    3.134153490    1.008633433
  513 SOLV  OW      1549    0.215972170    0.773967900    2.580382002
  513 SOLV  HW1     1550    0.249722313    0.808046404    2.668138109
  513 SOLV  HW2     1551    0.277975661    0.703457657    2.545951751
  514 SOLV  OW      1552    0.335915005    2.800050290    2.156144441
  514 SOLV  HW1     1553    0.251404411    2.852750245    2.147085083
  514 SOLV  HW2     1554    0.407780446    2.842616219    2.101145985
  515 SOLV  OW      1555    3.308346404    0.860735799    2.901019044
  515 SOLV  HW1     1556    3.317499021    0.932751809    2.969793487
  515 SOLV  HW2     1557    3.225841449    0.876738084    2.846808241
  516 SOLV  OW      1558    1.933372274    0.289236836    2.876684228
  516 SOLV  HW1     1559    1.893779464    0.228609643    2.945667492
  516 SOLV  HW2     1560    2.007487962    0.241758266    2.829202669
  517 SOLV  OW      1561    3.000214161    1.427530209    2.411515944
  517 SOLV  HW1     1562    3.047623853    1.396588081    2.493947397
  517 SOLV  HW2     1563    2.995645567    1.352494090    2.345571204
  518 SOLV  OW      1564    3.134745113    1.659002279    2.370864105
  518 SOLV  HW1     1565    3.229610940    1.636848527    2.393475539
  518 SOLV  HW2     1566    3.081403457    1.574636264    2.364652978
  519 SOLV  OW      1567    0.550253884    3.369938471    1.235912070
  519 SOLV  HW1     1568    0.626651123    3.416010324    1.281088240
  519 SOLV  HW2     1569    0.554226866    3.271938217    1.255409906
  520 SOLV  OW      1570    0.630743926    1.829330611    1.499656187
  520 SOLV  HW1     1571    0.703708028    1.780700157    1.547752020
  520 SOLV  HW2     1572    0.588840528    1.895971020    1.561340596
  521 SOLV  OW      1573    1.860514550    0.789649221    2.681899270
  521 SOLV  HW1     1574    1.835346704    0.875068679    2.727413297
  521 SOLV  HW2     1575    1.945249122    0.803003539    2.630487357
  522 SOLV  OW      1576    0.622700297    2.230202809    0.327431633
  522 SOLV  HW1     1577    0.636127520    2.141095540    0.284056389
  522 SOLV  HW2     1578    0.643217354    2.302696391    0.261663019
  523 SOLV  OW      1579    2.415507326    1.362313906    1.833362885
  523 SOLV  HW1     1580    2.449849385    1.442644351    1.784689806
  523 SOLV  HW2     1581    2.340366706    1.321525333    1.781481985
  524 SOLV  OW      1582    1.077639932    0.665734403    0.056664287
  524 SOLV  HW1     1583    1.079529433    0.574314614    0.097167918
  524 SOLV  HW2     1584    1.023698661    0.663761762   -0.027526494
  525 SOLV  OW      1585    1.852778034    0.670805971    0.478558987
  525 SOLV  HW1     1586    1.791988110    0.667571787    0.399211282
  525 SOLV  HW2     1587    1.810283209    0.622413844    0.555072161
  526 SOLV  OW      1588    2.543996010    1.666389218    1.949065256
  526 SOLV  HW1     1589    2.448895003    1.696762789    1.954996298
  526 SOLV  HW2     1590    2.570989068    1.659987316    1.852980771
  527 SOLV  OW      1591    0.463011884    0.523589921    1.803104051
  527 SOLV  HW1     1592    0.365006342    0.526543185    1.783407154
  527 SOLV  HW2     1593    0.514432760    0.538101692    1.718563417
  528 SOLV  OW      1594    1.004966792    1.483876685    1.048933739
  528 SOLV  HW1     1595    1.012910902    1.519307116    1.142118408
  528 SOLV  HW2     1596    0.977381786    1.387798334    1.052064613
  529 SOLV  OW      1597    1.798166481    1.095030921    2.307155509
  529 SOLV  HW1     1598    1.875716185    1.038744329    2.278527890
  529 SOLV  HW2     1599    1.723250603    1.084251462    2.241786758
  530 SOLV  OW      1600    1.497947394    3.281283953    2.068347090
  530 SOLV  HW1     1601    1.436620737    3.209401173    2.101115921
  530 SOLV  HW2     1602    1.444965402    3.350448992    2.019247472
  531 SOLV  OW      1603    1.239134983    1.410411639    0.473265619
  531 SOLV  HW1     1604    1.148071703    1.382890708    0.442441671
  531 SOLV  HW2     1605    1.230521920    1.474500857    0.549543973
  532 SOLV  OW      1606    3.174230118    0.350822931    0.112289149
  532 SOLV  HW1     1607    3.185327509    0.385502698    0.019145559
  532 SOLV  HW2     1608    3.179512793    0.250957965    0.111506090
  533 SOLV  OW      1609    2.050003273    0.613589035    1.991290747
  533 SOLV  HW1     1610    2.136057533    0.655508290    1.962327308
  533 SOLV  HW2     1611    2.001816504    0.675723201    2.053086699
  534 SOLV  OW      1612    0.629834712    0.198163551    0.722516088
  534 SOLV  HW1     1613    0.698895869    0.138910854    0.681047127
  534 SOLV  HW2     1614    0.646018203    0.292811804    0.694555479
  535 SOLV  OW      1615    2.891308650    3.071924715    1.895434142
  535 SOLV  HW1     1616    2.969927065    3.133641113    1.892229182
  535 SOLV  HW2     1617    2.906031601    3.002880848    1.966259133
  536 SOLV  OW      1618    2.554583261    1.639623126    2.717840739
  536 SOLV  HW1     1619    2.550543946    1.629620080    2.618417292
  536 SOLV  HW2     1620    2.607439330    1.721304228    2.740987664
  537 SOLV  OW      1621    0.942216904    2.703130452    2.290627333
  537 SOLV  HW1     1622    0.930004137    2.603964243    2.294962071
  537 SOLV  HW2     1623    1.023136668    2.729064651    2.343364379
  538 SOLV  OW      1624    2.676709408    0.223940762    1.133381438
  538 SOLV  HW1     1625    2.752639802    0.206296300    1.196029269
  538 SOLV  HW2     1626    2.617713816    0.295012574    1.171719499
  539 SOLV  OW      1627    1.745649971    1.902683200    1.115866001
  539 SOLV  HW1     1628    1.708346587    1.995374599    1.120134876
  539 SOLV  HW2     1629    1.709343953    1.855836207    1.035313851
  540 SOLV  OW      1630    0.193825998    1.521933440    2.008919380
  540 SOLV  HW1     1631    0.136485401    1.454332801    1.962636172
  540 SOLV  HW2     1632    0.255584488    1.475404445    2.072330277
  541 SOLV  OW      1633    0.924876161    0.617688238    3.233249848
  541 SOLV  HW1     1634    0.843295685    0.586751072    3.282131836
  541 SOLV  HW2     1635    0.898452653    0.683223053    3.162476374
  542 SOLV  OW      1636    0.844335967    0.553184950    1.735654140
  542 SOLV  HW1     1637    0.761911196    0.548780364    1.679187964
  542 SOLV  HW2     1638    0.858431253    0.465143590    1.780949118
  543 SOLV  OW      1639    0.763741698    1.127641494    2.220276138
  543 SOLV  HW1     1640    0.677085679    1.109505676    2.266788384
  543 SOLV  HW2     1641    0.830811431    1.160919629    2.286576323
  544 SOLV  OW      1642    2.590408310    0.344455838    1.856027230
  544 SOLV  HW1     1643    2.610747642    0.317142966    1.761994838
  544 SOLV  HW2     1644    2.652310482    0.418055253    1.883468310
  545 SOLV  OW      1645    2.080539403    2.619570529    3.107371413
  545 SOLV  HW1     1646    2.007385754    2.560265290    3.073705636
  545 SOLV  HW2     1647    2.075256564    2.708290793    3.061516797
  546 SOLV  OW      1648    2.953377211    0.604888857    3.228011964
  546 SOLV  HW1     1649    2.855205850    0.596660071    3.245218189
  546 SOLV  HW2     1650    2.994397525    0.664591943    3.296962774
  547 SOLV  OW      1651    2.346516229    0.222372332    0.160997304
  547 SOLV  HW1     1652    2.397512015    0.294236252    0.113702536
  547 SOLV  HW2     1653    2.306648793    0.259499086    0.244865671
  548 SOLV  OW      1654    2.230954146    1.243278796    1.627453345
  548 SOLV  HW1     1655    2.183563952    1.203053030    1.549111653
  548 SOLV  HW2     1656    2.164891926    1.290920029    1.685483606
  549 SOLV  OW      1657    1.766925901    3.126906252    1.052848965
  549 SOLV  HW1     1658    1.748056711    3.038780843    1.096203150
  549 SOLV  HW2     1659    1.762002737    3.116874181    0.953467371
  550 SOLV  OW      1660    3.082940331    1.386546093    3.018808401
  550 SOLV  HW1     1661    3.011903163    1.456908738    3.016721726
  550 SOLV  HW2     1662    3.087698293    1.341356111    2.929720276
  551 SOLV  OW      1663    2.732008844    1.836960957    0.009488509
  551 SOLV  HW1     1664    2.643085471    1.802499068    0.039596789
  551 SOLV  HW2     1665    2.793151641    1.759949267   -0.008737701
  552 SOLV  OW      1666    1.514060558    2.179237387    1.734030192
  552 SOLV  HW1     1667    1.596300971    2.227949330    1.704610281
  552 SOLV  HW2     1668    1.485421499    2.213291612    1.823595397
  553 SOLV  OW      1669    0.592989298    3.064715591    0.856129360
  553 SOLV  HW1     1670    0.644966526    3.079207457    0.771927307
  553 SOLV  HW2     1671    0.543781107    2.977842586    0.850369883
  554 SOLV  OW      1672    0.439761824    0.548784693    0.546517135
  554 SOLV  HW1     1673    0.388997459    0.478309501    0.596096935
  554 SOLV  HW2     1674    0.376606229    0.620061213    0.515975318
  555 SOLV  OW      1675    3.204129813    0.747869085    1.876082709
  555 SOLV  HW1     1676    3.189385499    0.827573323    1.934660294
  555 SOLV  HW2     1677    3.263155117    0.773298306    1.799461072
  556 SOLV  OW      1678    2.117461075    0.234909215    1.449763863
  556 SOLV  HW1     1679    2.129325298    0.307441665    1.517585146
  556 SOLV  HW2     1680    2.206914110    0.207040099    1.414793777
  557 SOLV  OW      1681    0.191522338    1.224627226    0.177240351
  557 SOLV  HW1     1682    0.245536467    1.253835343    0.256166913
  557 SOLV  HW2     1683    0.191102927    1.297219865    0.108464389
  558 SOLV  OW      1684    2.944825652    2.197452917    0.821077059
  558 SOLV  HW1     1685    2.998404949    2.281825086    0.817615932
  558 SOLV  HW2     1686    2.995364533    2.124009607    0.775763879
  559 SOLV  OW      1687    2.618324024    2.536858907    2.149377560
  559 SOLV  HW1     1688    2.708906328    2.520749418    2.188560856
  559 SOLV  HW2     1689    2.554401126    2.561427015    2.222249476
  560 SOLV  OW      1690    1.588871992    0.247141699    2.203838226
  560 SOLV  HW1     1691    1.619018077    0.250264820    2.108531806
  560 SOLV  HW2     1692    1.588428060    0.152293244    2.235545133
  561 SOLV  OW      1693    3.210736661    0.198136070    2.732015297
  561 SOLV  HW1     1694    3.197673235    0.223110561    2.636060149
  561 SOLV  HW2     1695    3.284037162    0.253734469    2.771226758
  562 SOLV  OW      1696    1.576211251    2.848446745    1.771370410
  562 SOLV  HW1     1697    1.655846780    2.788879729    1.781927275
  562 SOLV  HW2     1698    1.606508226    2.940524032    1.746766557
  563 SOLV  OW      1699    3.022016681    2.947935131    2.573261734
  563 SOLV  HW1     1700    3.027467911    3.028350448    2.514053339
  563 SOLV  HW2     1701    2.976886172    2.873411753    2.524155448
  564 SOLV  OW      1702    2.209185017    3.300401759    2.989318433
  564 SOLV  HW1     1703    2.160192248    3.372334044    3.038583447
  564 SOLV  HW2     1704    2.307673170    3.312918306    3.001358300
  565 SOLV  OW      1705    0.309102535    2.299717868    1.048685988
  565 SOLV  HW1     1706    0.317167864    2.375726721    0.984194787
  565 SOLV  HW2     1707    0.212544766    2.283232919    1.068843873
  566 SOLV  OW      1708    2.426556686    2.475747491    1.516216368
  566 SOLV  HW1     1709    2.470011141    2.386602860    1.529126326
  566 SOLV  HW2     1710    2.464785863    2.541203239    1.581452068
  567 SOLV  OW      1711    2.415138529    3.077082670    1.991460528
  567 SOLV  HW1     1712    2.321328486    3.093223554    1.960782728
  567 SOLV  HW2     1713    2.419286454    3.084228412    2.091127992
  568 SOLV  OW      1714    2.984560776    1.402889622    1.331334863
  568 SOLV  HW1     1715    2.974906468    1.349987520    1.415654467
  568 SOLV  HW2     1716    3.081255228    1.422847426    1.315415057
  569 SOLV  OW      1717    1.441238108    0.468785056    1.510114887
  569 SOLV  HW1     1718    1.473688850    0.549901200    1.461444055
  569 SOLV  HW2     1719    1.441504278    0.486648049    1.608514637
  570 SOLV  OW      1720    2.880512633    0.264954889    1.799957266
  570 SOLV  HW1     1721    2.917453799    0.199709165    1.866139128
  570 SOLV  HW2     1722    2.890750552    0.357870391    1.835503737
  571 SOLV  OW      1723    2.542531699    1.086970914    3.222022335
  571 SOLV  HW1     1724    2.529627487    1.100919132    3.320200591
  571 SOLV  HW2     1725    2.476534042    1.019483205    3.189011447
  572 SOLV  OW      1726    0.583603915    2.788489240    0.444309791
  572 SOLV  HW1     1727    0.632062303    2.780898065    0.531463179
  572 SOLV  HW2     1728    0.486729315    2.767868479    0.458147994
  573 SOLV  OW      1729    0.560693427    0.258114046    0.175357587
  573 SOLV  HW1     1730    0.593782519    0.231711016    0.084750947
  573 SOLV  HW2     1731    0.479375017    0.204506909    0.198053303
  574 SOLV  OW      1732    1.343568416    1.893293639    2.205478279
  574 SOLV  HW1     1733    1.245683502    1.912127512    2.213558520
  574 SOLV  HW2     1734    1.358009445    1.794610825    2.198090018
  575 SOLV  OW      1735    2.207713741    1.378974605    2.071475546
  575 SOLV  HW1     1736    2.123327523    1.431982006    2.079900144
  575 SOLV  HW2     1737    2.260054280    1.411938494    1.992890860
  576 SOLV  OW      1738    3.352502139    0.334394876    3.259383887
  576 SOLV  HW1     1739    3.393437621    0.351212072    3.169699927
  576 SOLV  HW2     1740    3.406150726    0.380990609    3.329756728
  577 SOLV  OW      1741    1.712472238    2.148534150    2.775145941
  577 SOLV  HW1     1742    1.720196687    2.075564011    2.707195812
  577 SOLV  HW2     1743    1.785537370    2.215294169    2.760792844
  578 SOLV  OW      1744    2.160810413    0.641549735    0.224688854
  578 SOLV  HW1     1745    2.117496746    0.559735759    0.186848783
  578 SOLV  HW2     1746    2.151675118    0.641049982    0.324276581
  579 SOLV  OW      1747    0.235733660    0.591569121    3.280841289
  579 SOLV  HW1     1748    0.258803031    0.635624815    3.194074357
  579 SOLV  HW2     1749    0.291426013    0.630888919    3.354011457
  580 SOLV  OW      1750    2.897980555    2.998034450    0.103391846
  580 SOLV  HW1     1751    2.981534510    2.944673856    0.116541813
  580 SOLV  HW2     1752    2.860672621    2.979642576    0.012444954
  581 SOLV  OW      1753    0.981929648    0.515576126    0.833809042
  581 SOLV  HW1     1754    1.002081424    0.493778514    0.738308921
  581 SOLV  HW2     1755    1.000063801    0.435433383    0.890815769
  582 SOLV  OW      1756    1.933870135    2.624169386    2.335949587
  582 SOLV  HW1     1757    1.960964617    2.703798675    2.390048845
  582 SOLV  HW2     1758    1.966713441    2.540879748    2.380512688
  583 SOLV  OW      1759    0.853959811    0.506758536    2.034996964
  583 SOLV  HW1     1760    0.797053163    0.577776863    2.076467024
  583 SOLV  HW2     1761    0.800843596    0.457581233    1.965989846
  584 SOLV  OW      1762    1.314366897    0.917013803    1.310521024
  584 SOLV  HW1     1763    1.391565797    0.973701615    1.339308818
  584 SOLV  HW2     1764    1.293076014    0.850763632    1.382350413
  585 SOLV  OW      1765    1.924258755    1.878084897    0.763853880
  585 SOLV  HW1     1766    1.843440350    1.843005850    0.811177678
  585 SOLV  HW2     1767    1.980089503    1.801467101    0.732006313
  586 SOLV  OW      1768    1.548703370    0.470044322    0.381277574
  586 SOLV  HW1     1769    1.610963828    0.399699609    0.415588326
  586 SOLV  HW2     1770    1.480491501    0.427880708    0.321517280
  587 SOLV  OW      1771    0.735249397    2.262322054    1.719551009
  587 SOLV  HW1     1772    0.685984910    2.208628107    1.651054371
  587 SOLV  HW2     1773    0.786883646    2.200877101    1.779218059
  588 SOLV  OW      1774    1.359492493    1.684346196    1.615141613
  588 SOLV  HW1     1775    1.328444917    1.667132391    1.708637701
  588 SOLV  HW2     1776    1.396927494    1.776878833    1.608976179
  589 SOLV  OW      1777    3.044378305    2.222427443    2.770984453
  589 SOLV  HW1     1778    3.127800990    2.254911699    2.726425874
  589 SOLV  HW2     1779    3.055216642    2.228193359    2.870228016
  590 SOLV  OW      1780    2.756548249    3.205358228    0.561549393
  590 SOLV  HW1     1781    2.761718977    3.125047488    0.502177515
  590 SOLV  HW2     1782    2.773499950    3.287831259    0.507582737
  591 SOLV  OW      1783    2.425372983    2.799999698    1.820328320
  591 SOLV  HW1     1784    2.360909671    2.836213643    1.752986544
  591 SOLV  HW2     1785    2.451632374    2.872717743    1.883766533
  592 SOLV  OW      1786    1.164481975    0.344229988    1.528470317
  592 SOLV  HW1     1787    1.248592303    0.293155495    1.546309510
  592 SOLV  HW2     1788    1.177912509    0.403964595    1.449395766
  593 SOLV  OW      1789    0.295776219    1.492149859    0.782803175
  593 SOLV  HW1     1790    0.279581905    1.580303805    0.827169717
  593 SOLV  HW2     1791    0.244884394    1.420778341    0.830947660
  594 SOLV  OW      1792    0.547313389    0.358600842    2.708048445
  594 SOLV  HW1     1793    0.513543854    0.297563625    2.636384523
  594 SOLV  HW2     1794    0.471797544    0.414243234    2.742731495
  595 SOLV  OW      1795    2.600251032    2.273329718    2.301756259
  595 SOLV  HW1     1796    2.659669004    2.230576592    2.233615537
  595 SOLV  HW2     1797    2.654633110    2.333368301    2.360403028
  596 SOLV  OW      1798    3.386889692    1.339226489    1.925078525
  596 SOLV  HW1     1799    3.316780799    1.334977400    1.853884773
  596 SOLV  HW2     1800    3.455152254    1.267949340    1.908904256
  597 SOLV  OW      1801    0.550845460    0.059433820    1.920419242
  597 SOLV  HW1     1802    0.570265668   -0.035322026    1.895003748
  597 SOLV  HW2     1803    0.455496659    0.080772530    1.899089403
  598 SOLV  OW      1804    0.323124385    0.117259571    1.204926540
  598 SOLV  HW1     1805    0.408701829    0.066189854    1.196572686
  598 SOLV  HW2     1806    0.318885414    0.160678632    1.294916197
  599 SOLV  OW      1807    1.672908453    2.208349151    0.141058821
  599 SOLV  HW1     1808    1.745887524    2.275468306    0.154123865
  599 SOLV  HW2     1809    1.711447979    2.116130821    0.144529726
  600 SOLV  OW      1810    0.692423836    2.773068755    2.200716420
  600 SOLV  HW1     1811    0.748881535    2.711567234    2.255763061
  600 SOLV  HW2     1812    0.687031737    2.738444562    2.107056981
  601 SOLV  OW      1813    2.783255708    2.406773262    0.245653312
  601 SOLV  HW1     1814    2.684952412    2.425010045    0.247976678
  601 SOLV  HW2     1815    2.817651842    2.421306710    0.152878254
  602 SOLV  OW      1816    3.175536824    1.695916802    0.648813120
  602 SOLV  HW1     1817    3.187457828    1.747188727    0.563779882
  602 SOLV  HW2     1818    3.265171268    1.671458625    0.685813224
  603 SOLV  OW      1819    1.649464893    1.049808474    1.132966198
  603 SOLV  HW1     1820    1.596237960    1.115103365    1.079064229
  603 SOLV  HW2     1821    1.604669175    1.035076706    1.221160015
  604 SOLV  OW      1822    0.320009274    0.851489619    2.828728323
  604 SOLV  HW1     1823    0.324523817    0.947807510    2.855268822
  604 SOLV  HW2     1824    0.294678421    0.796210569    2.908128862
  605 SOLV  OW      1825    0.648985281    1.432192917    0.651612285
  605 SOLV  HW1     1826    0.696365990    1.490759697    0.717377317
  605 SOLV  HW2     1827    0.601589740    1.489110608    0.584425683
  606 SOLV  OW      1828    1.630582771    0.797262107    0.994632787
  606 SOLV  HW1     1829    1.714853183    0.806918027    0.941653748
  606 SOLV  HW2     1830    1.625855452    0.869876276    1.063235928
  607 SOLV  OW      1831    0.117557852    2.973309741    2.127835883
  607 SOLV  HW1     1832    0.136024655    3.057146040    2.076533452
  607 SOLV  HW2     1833    0.080925119    2.996746412    2.217892886
  608 SOLV  OW      1834    0.703414946    1.701918617    2.710548857
  608 SOLV  HW1     1835    0.761990266    1.777740096    2.739217322
  608 SOLV  HW2     1836    0.607476918    1.728661294    2.719635181
  609 SOLV  OW      1837    0.505466055    0.001419552    2.812791625
  609 SOLV  HW1     1838    0.430431036    0.026521922    2.751623255
  609 SOLV  HW2     1839    0.468115032   -0.033853731    2.898596929
  610 SOLV  OW      1840    1.367793993    0.723256281    0.946172959
  610 SOLV  HW1     1841    1.339453142    0.634385900    0.910114064
  610 SOLV  HW2     1842    1.466175187    0.734916183    0.932513828
  611 SOLV  OW      1843    2.056269520    1.638079580    0.708311521
  611 SOLV  HW1     1844    2.057377723    1.546008728    0.747344899
  611 SOLV  HW2     1845    2.062390126    1.632093429    0.608669509
  612 SOLV  OW      1846    1.024338008    3.196546750    3.266722457
  612 SOLV  HW1     1847    1.099777168    3.132695777    3.251442582
  612 SOLV  HW2     1848    0.988952248    3.228000133    3.178631314
  613 SOLV  OW      1849    0.887315063    2.097561703    1.218193252
  613 SOLV  HW1     1850    0.974659320    2.052626291    1.236996267
  613 SOLV  HW2     1851    0.879142553    2.179540811    1.274888424
  614 SOLV  OW      1852    1.236669999    2.887787062    2.346420727
  614 SOLV  HW1     1853    1.208320502    2.952282571    2.417401545
  614 SOLV  HW2     1854    1.281666336    2.809200910    2.388860510
  615 SOLV  OW      1855    1.753427741    1.446451360    1.361217835
  615 SOLV  HW1     1856    1.817017598    1.515463466    1.395789682
  615 SOLV  HW2     1857    1.716804416    1.393561802    1.437788089
  616 SOLV  OW      1858    3.061923597    3.048463630    0.529191119
  616 SOLV  HW1     1859    3.119621454    3.129491186    0.539462081
  616 SOLV  HW2     1860    2.995154726    3.064068188    0.456414345
  617 SOLV  OW      1861    2.195663689    2.039184568    2.050876538
  617 SOLV  HW1     1862    2.128629747    2.061606834    2.121613611
  617 SOLV  HW2     1863    2.229335746    2.123506588    2.008972007
  618 SOLV  OW      1864    0.087313879    3.017447266    2.423417882
  618 SOLV  HW1     1865    0.165969596    2.989660272    2.478578808
  618 SOLV  HW2     1866    0.040723721    3.093907358    2.467968455
  619 SOLV  OW      1867    2.873698279    3.309418347    1.542944477
  619 SOLV  HW1     1868    2.814787173    3.335043130    1.619591550
  619 SOLV  HW2     1869    2.921602971    3.224375684    1.564731132
  620 SOLV  OW      1870    2.880308317    2.291859771    1.924996605
  620 SOLV  HW1     1871    2.879418197    2.255642637    1.831780704
  620 SOLV  HW2     1872    2.845047650    2.385445295    1.924713472
  621 SOLV  OW      1873    3.208257126    2.892440030    1.426180240
  621 SOLV  HW1     1874    3.303193218    2.900355753    1.456617483
  621 SOLV  HW2     1875    3.185571090    2.970036907    1.367308270
  622 SOLV  OW      1876    2.381426227    2.276351167    1.950603706
  622 SOLV  HW1     1877    2.402206866    2.308545764    2.042970992
  622 SOLV  HW2     1878    2.346823981    2.352496219    1.895789330
  623 SOLV  OW      1879    3.275808315    3.234301377    0.558276440
  623 SOLV  HW1     1880    3.319136689    3.313137740    0.514585593
  623 SOLV  HW2     1881    3.335596946    3.199092210    0.630297480
  624 SOLV  OW      1882    0.509943979    0.517131539    0.298377528
  624 SOLV  HW1     1883    0.492986223    0.523701844    0.396719457
  624 SOLV  HW2     1884    0.497759252    0.422398429    0.268729613
  625 SOLV  OW      1885    0.926005112    0.025094554    1.052199482
  625 SOLV  HW1     1886    0.983328725    0.065424273    1.123538339
  625 SOLV  HW2     1887    0.936603393   -0.074344968    1.053197268
  626 SOLV  OW      1888    3.128767338    0.508493095    2.074913882
  626 SOLV  HW1     1889    3.113550065    0.593232003    2.024024289
  626 SOLV  HW2     1890    3.050074041    0.490504447    2.133953391
  627 SOLV  OW      1891    0.389762050    2.523728966    2.438572650
  627 SOLV  HW1     1892    0.348643751    2.509076367    2.528552654
  627 SOLV  HW2     1893    0.436653177    2.612054834    2.437358683
  628 SOLV  OW      1894    2.987631759    0.139141465    2.009726838
  628 SOLV  HW1     1895    2.924087838    0.063097251    2.023181296
  628 SOLV  HW2     1896    3.052107723    0.142589366    2.086097723
  629 SOLV  OW      1897    1.272802100    0.307475365    2.736306504
  629 SOLV  HW1     1898    1.360021860    0.318513976    2.783975758
  629 SOLV  HW2     1899    1.288643001    0.264593502    2.647358758
  630 SOLV  OW      1900    0.203279956    3.207191253    1.991639186
  630 SOLV  HW1     1901    0.281413196    3.176437758    1.937315131
  630 SOLV  HW2     1902    0.233249279    3.277250030    2.056410415
  631 SOLV  OW      1903    0.462926903    0.540826593    2.083276063
  631 SOLV  HW1     1904    0.544661674    0.589770591    2.113703189
  631 SOLV  HW2     1905    0.452924805    0.551000107    1.984290051
  632 SOLV  OW      1906    1.457085099    0.251230084    0.904307408
  632 SOLV  HW1     1907    1.505337206    0.258547163    0.817016487
  632 SOLV  HW2     1908    1.440369066    0.154859831    0.925158253
  633 SOLV  OW      1909    0.554147293    2.286420347    2.863289290
  633 SOLV  HW1     1910    0.555154264    2.264557968    2.765703677
  633 SOLV  HW2     1911    0.646832431    2.308978165    2.893330178
  634 SOLV  OW      1912    3.335296695    0.491860198    2.539478450
  634 SOLV  HW1     1913    3.395583759    0.458870073    2.466834372
  634 SOLV  HW2     1914    3.384047974    0.558999396    2.595296377
  635 SOLV  OW      1915    0.758791001    0.050540997    1.401286485
  635 SOLV  HW1     1916    0.828769998   -0.013609651    1.369831219
  635 SOLV  HW2     1917    0.799240142    0.141384756    1.411917859
  636 SOLV  OW      1918    2.488700664    2.183410653    1.500395986
  636 SOLV  HW1     1919    2.495354692    2.166065733    1.598655451
  636 SOLV  HW2     1920    2.565760143    2.140104710    1.453636686
  637 SOLV  OW      1921    3.279578960    1.432430697    1.339354145
  637 SOLV  HW1     1922    3.301218900    1.424733410    1.436690956
  637 SOLV  HW2     1923    3.357340958    1.400287572    1.285299808
  638 SOLV  OW      1924    2.305094510    1.674449606    0.357935985
  638 SOLV  HW1     1925    2.347615776    1.613270695    0.424650040
  638 SOLV  HW2     1926    2.366963774    1.750540330    0.338340908
  639 SOLV  OW      1927    0.872891166    2.899672293    1.693811890
  639 SOLV  HW1     1928    0.867523738    2.925257440    1.597281983
  639 SOLV  HW2     1929    0.968481878    2.884527421    1.718999210
  640 SOLV  OW      1930    1.757445669    2.503253538    0.880472391
  640 SOLV  HW1     1931    1.669300813    2.457261154    0.891206582
  640 SOLV  HW2     1932    1.764011813    2.541586106    0.788344762
  641 SOLV  OW      1933    2.499982646    2.579872058    0.108969502
  641 SOLV  HW1     1934    2.497266320    2.494004558    0.160163890
  641 SOLV  HW2     1935    2.422338616    2.583618322    0.046050893
  642 SOLV  OW      1936    1.104124887    1.691863646    2.500000094
  642 SOLV  HW1     1937    1.023969544    1.698316325    2.440544200
  642 SOLV  HW2     1938    1.097953635    1.608793075    2.555341873
  643 SOLV  OW      1939    1.842139514    1.035205113    0.252873700
  643 SOLV  HW1     1940    1.775667827    0.965694568    0.280287525
  643 SOLV  HW2     1941    1.882946834    1.076271876    0.334421041
  644 SOLV  OW      1942    3.100691363    2.172188345    3.075300375
  644 SOLV  HW1     1943    3.146107949    2.091300115    3.037936202
  644 SOLV  HW2     1944    3.010966157    2.146425043    3.111178963
  645 SOLV  OW      1945    1.825349645    0.555259465    1.546631845
  645 SOLV  HW1     1946    1.912670341    0.603335899    1.554737621
  645 SOLV  HW2     1947    1.842022725    0.459947511    1.521342286
  646 SOLV  OW      1948    0.981235730    2.767550849    1.290767605
  646 SOLV  HW1     1949    1.065962039    2.718816411    1.311929950
  646 SOLV  HW2     1950    0.991612617    2.816312776    1.204072702
  647 SOLV  OW      1951    2.357046739    1.687854389    0.757607945
  647 SOLV  HW1     1952    2.406465146    1.638091110    0.828901771
  647 SOLV  HW2     1953    2.259842376    1.691542029    0.780825518
  648 SOLV  OW      1954    1.178015706    1.252684201    1.509642864
  648 SOLV  HW1     1955    1.231925215    1.214518179    1.584736131
  648 SOLV  HW2     1956    1.094825289    1.198526239    1.497475419
  649 SOLV  OW      1957    2.713456116    2.880457757    1.041902561
  649 SOLV  HW1     1958    2.684489774    2.808099885    0.979237939
  649 SOLV  HW2     1959    2.637780255    2.944199555    1.056449754
  650 SOLV  OW      1960    1.609181677    0.622071488    0.729937605
  650 SOLV  HW1     1961    1.597763415    0.719914322    0.712679335
  650 SOLV  HW2     1962    1.524828496    0.573958919    0.706039937
  651 SOLV  OW      1963    2.088805123    1.570404093    1.860259042
  651 SOLV  HW1     1964    2.058303212    1.504350842    1.791641081
  651 SOLV  HW2     1965    2.022005436    1.644511193    1.867166649
  652 SOLV  OW      1966    1.759981813    2.668224413    1.186366138
  652 SOLV  HW1     1967    1.751541591    2.581688726    1.136965958
  652 SOLV  HW2     1968    1.682719699    2.678483170    1.249018542
  653 SOLV  OW      1969    0.712041536    0.468175418    3.328136633
  653 SOLV  HW1     1970    0.644934916    0.461100287    3.401948682
  653 SOLV  HW2     1971    0.764838711    0.383403359    3.322873837
  654 SOLV  OW      1972    2.614543421    0.988110937    0.895205902
  654 SOLV  HW1     1973    2.651380181    1.078722765    0.916047665
  654 SOLV  HW2     1974    2.680264088    0.918162736    0.923311339
  655 SOLV  OW      1975    2.197731448    2.244895965    2.335441364
  655 SOLV  HW1     1976    2.252096266    2.175444226    2.382588130
  655 SOLV  HW2     1977    2.258586022    2.313979920    2.296377292
  656 SOLV  OW      1978    3.035754224    1.615936644    0.198678751
  656 SOLV  HW1     1979    3.081771449    1.593917962    0.112658426
  656 SOLV  HW2     1980    3.041599353    1.714375794    0.215335968
  657 SOLV  OW      1981    2.039670053    1.320104822    1.204714153
  657 SOLV  HW1     1982    2.018877139    1.369979139    1.120569927
  657 SOLV  HW2     1983    1.961852844    1.262295162    1.229260543
  658 SOLV  OW      1984    1.643457110    0.277229749    1.416626575
  658 SOLV  HW1     1985    1.572593094    0.323198207    1.470154413
  658 SOLV  HW2     1986    1.616413820    0.275164197    1.320374852
  659 SOLV  OW      1987    2.436668865    3.159427596    2.737456639
  659 SOLV  HW1     1988    2.478427023    3.202527340    2.817459903
  659 SOLV  HW2     1989    2.342325910    3.133985917    2.758764724
  660 SOLV  OW      1990    1.943720756    2.894224818    2.222730006
  660 SOLV  HW1     1991    1.897276137    2.805879313    2.229034533
  660 SOLV  HW2     1992    1.876692651    2.965761023    2.202943872
  661 SOLV  OW      1993    1.319439388    0.111566918    1.611324951
  661 SOLV  HW1     1994    1.229723690    0.079482580    1.580939331
  661 SOLV  HW2     1995    1.376320706    0.033070846    1.635910499
  662 SOLV  OW      1996    2.447617067    0.112400034    3.197260448
  662 SOLV  HW1     1997    2.495302900    0.047033488    3.256038912
  662 SOLV  HW2     1998    2.481366720    0.204690851    3.215833160
  663 SOLV  OW      1999    1.674008324    2.795063318    2.430581772
  663 SOLV  HW1     2000    1.615248444    2.747095763    2.495759145
  663 SOLV  HW2     2001    1.661461495    2.755975771    2.339387591
  664 SOLV  OW      2002    2.735659144    1.621903224    1.249699908
  664 SOLV  HW1     2003    2.657281389    1.667997923    1.208060352
  664 SOLV  HW2     2004    2.727403484    1.523186609    1.235973414
  665 SOLV  OW      2005    1.654120555    1.767527235    1.357125329
  665 SOLV  HW1     2006    1.594364797    1.786642246    1.279244833
  665 SOLV  HW2     2007    1.746628858    1.748475869    1.324250912
  666 SOLV  OW      2008    1.868135465    1.789580677    2.763075361
  666 SOLV  HW1     2009    1.963075251    1.777212864    2.791971948
  666 SOLV  HW2     2010    1.865306812    1.848405843    2.682247495
  667 SOLV  OW      2011    0.345363351    3.255513021    0.769494655
  667 SOLV  HW1     2012    0.407503677    3.309225643    0.712438016
  667 SOLV  HW2     2013    0.353364406    3.285293713    0.864631202
  668 SOLV  OW      2014    0.754059407    1.830480254    0.510012762
  668 SOLV  HW1     2015    0.816680035    1.752600639    0.513880512
  668 SOLV  HW2     2016    0.665317537    1.803773582    0.547604207
  669 SOLV  OW      2017    1.054073407    3.134476810    1.120266691
  669 SOLV  HW1     2018    1.115287206    3.056730477    1.134703297
  669 SOLV  HW2     2019    0.988418853    3.112239831    1.048190367
  670 SOLV  OW      2020    0.939505869    2.702362299    0.181287403
  670 SOLV  HW1     2021    0.840271882    2.708336080    0.192102751
  670 SOLV  HW2     2022    0.964140625    2.724762305    0.086993349
  671 SOLV  OW      2023    1.818029299    3.023317239    1.395801766
  671 SOLV  HW1     2024    1.872435528    2.971388419    1.329882789
  671 SOLV  HW2     2025    1.862573927    3.110980429    1.414045628
  672 SOLV  OW      2026    2.265346136    0.416163141    0.980526309
  672 SOLV  HW1     2027    2.335292425    0.403118025    0.910249164
  672 SOLV  HW2     2028    2.184809188    0.361337828    0.957954239
  673 SOLV  OW      2029    2.673790473    0.981585564    2.550689175
  673 SOLV  HW1     2030    2.656098659    0.886403526    2.525612773
  673 SOLV  HW2     2031    2.589397473    1.034547291    2.542073034
  674 SOLV  OW      2032    2.686783830    0.333044021    1.578050596
  674 SOLV  HW1     2033    2.772385010    0.370343884    1.613871789
  674 SOLV  HW2     2034    2.663657477    0.379110195    1.492347968
  675 SOLV  OW      2035    0.100844576    1.212822356    1.245003224
  675 SOLV  HW1     2036    0.099388991    1.120226874    1.282760541
  675 SOLV  HW2     2037    0.022248932    1.225343661    1.184442506
  676 SOLV  OW      2038    2.383649283    2.854825843    1.336103311
  676 SOLV  HW1     2039    2.311788617    2.915656974    1.369829706
  676 SOLV  HW2     2040    2.458575170    2.851881698    1.402279451
  677 SOLV  OW      2041    1.159495922    2.184951916    0.639264631
  677 SOLV  HW1     2042    1.246447074    2.146596389    0.670383585
  677 SOLV  HW2     2043    1.088597982    2.166230233    0.707257136
  678 SOLV  OW      2044    0.451014559    1.703165188    2.615052811
  678 SOLV  HW1     2045    0.379951348    1.769414469    2.591331095
  678 SOLV  HW2     2046    0.411530710    1.630794327    2.671666416
  679 SOLV  OW      2047    2.999452026    0.511220060    0.693838129
  679 SOLV  HW1     2048    2.991430478    0.411549439    0.692118552
  679 SOLV  HW2     2049    2.920390188    0.551802295    0.647971330
  680 SOLV  OW      2050    1.727315318    0.548070242    1.965571930
  680 SOLV  HW1     2051    1.764419946    0.586667614    2.050043256
  680 SOLV  HW2     2052    1.797593569    0.493116995    1.920373073
  681 SOLV  OW      2053    2.749353698    2.607222121    1.925637633
  681 SOLV  HW1     2054    2.698355826    2.568445507    2.002420388
  681 SOLV  HW2     2055    2.694752838    2.599691428    1.842186955
  682 SOLV  OW      2056    3.241205655    0.103226806    0.743185200
  682 SOLV  HW1     2057    3.306328717    0.030390003    0.764533861
  682 SOLV  HW2     2058    3.277025807    0.159052290    0.668336568
  683 SOLV  OW      2059    1.650935018    1.036942824    2.015910221
  683 SOLV  HW1     2060    1.560983803    0.999538428    2.038522226
  683 SOLV  HW2     2061    1.695348301    0.978269078    1.948187513
  684 SOLV  OW      2062    0.925983165    1.911175759    3.108444417
  684 SOLV  HW1     2063    0.976064742    1.826296003    3.091453288
  684 SOLV  HW2     2064    0.980118563    1.988829054    3.076184450
  685 SOLV  OW      2065    2.532854657    0.661715351    1.641342843
  685 SOLV  HW1     2066    2.623770632    0.688056222    1.673625065
  685 SOLV  HW2     2067    2.492163128    0.737748053    1.590698890
  686 SOLV  OW      2068    2.594604500    0.315615404    0.394284477
  686 SOLV  HW1     2069    2.573287987    0.336445903    0.298818966
  686 SOLV  HW2     2070    2.541302816    0.236299182    0.423775547
  687 SOLV  OW      2071    0.548237832    1.169211893    0.032892901
  687 SOLV  HW1     2072    0.648162961    1.166068526    0.030325889
  687 SOLV  HW2     2073    0.517396051    1.262775322    0.015684349
  688 SOLV  OW      2074    1.722683917    3.301912768    3.327217814
  688 SOLV  HW1     2075    1.754070421    3.267673238    3.238651685
  688 SOLV  HW2     2076    1.669133403    3.385274389    3.313633253
  689 SOLV  OW      2077    1.338654415    0.833418317    0.481423039
  689 SOLV  HW1     2078    1.423760874    0.809048484    0.527946790
  689 SOLV  HW2     2079    1.275973875    0.875925662    0.546735343
  690 SOLV  OW      2080    1.103899109    1.737670382    1.460475295
  690 SOLV  HW1     2081    1.071491141    1.801482810    1.530328785
  690 SOLV  HW2     2082    1.168849163    1.673601334    1.501444405
  691 SOLV  OW      2083    1.215914368    1.390798687    1.286107077
  691 SOLV  HW1     2084    1.211562643    1.328462416    1.364191433
  691 SOLV  HW2     2085    1.281231071    1.464001333    1.305522224
  692 SOLV  OW      2086    3.223921427    2.444418292    2.022945153
  692 SOLV  HW1     2087    3.195477846    2.350923798    2.044195339
  692 SOLV  HW2     2088    3.145680855    2.495875929    1.987841960
  693 SOLV  OW      2089    2.963827444    2.935816095    3.056898180
  693 SOLV  HW1     2090    2.899311852    2.928812123    3.132992752
  693 SOLV  HW2     2091    2.953714745    2.856209952    2.997214205
  694 SOLV  OW      2092    1.941173305    0.748137367    2.985799417
  694 SOLV  HW1     2093    1.865365517    0.803153318    2.950757663
  694 SOLV  HW2     2094    1.959816577    0.773693236    3.080671729
  695 SOLV  OW      2095    1.239990689    0.739719412    1.488705091
  695 SOLV  HW1     2096    1.233217158    0.652740886    1.439828781
  695 SOLV  HW2     2097    1.195909946    0.731232335    1.578063122
  696 SOLV  OW      2098    0.158142956    1.830552652    3.033011058
  696 SOLV  HW1     2099    0.179056789    1.778154433    3.115588262
  696 SOLV  HW2     2100    0.060062793    1.849824386    3.029737165
  697 SOLV  OW      2101    1.612141199    0.689096081    1.420738767
  697 SOLV  HW1     2102    1.697125628    0.649960653    1.456064505
  697 SOLV  HW2     2103    1.592689496    0.774901628    1.468287892
  698 SOLV  OW      2104    3.386746195    1.469355171    0.350569107
  698 SOLV  HW1     2105    3.294996454    1.505471855    0.367271823
  698 SOLV  HW2     2106    3.412306253    1.407621628    0.424980643
  699 SOLV  OW      2107    1.269751029    1.604514832    2.213200476
  699 SOLV  HW1     2108    1.209511485    1.651227049    2.277936891
  699 SOLV  HW2     2109    1.225055791    1.521388163    2.180126861
  700 SOLV  OW      2110    1.192162649    0.777624683    2.908875893
  700 SOLV  HW1     2111    1.205208090    0.802235423    3.004928261
  700 SOLV  HW2     2112    1.249320320    0.698630870    2.886672779
  701 SOLV  OW      2113    0.212725792    0.664977624    1.525801702
  701 SOLV  HW1     2114    0.195610494    0.611810643    1.442845627
  701 SOLV  HW2     2115    0.297412421    0.717083558    1.515098965
  702 SOLV  OW      2116    2.783862077    2.451378054    2.432082743
  702 SOLV  HW1     2117    2.865574231    2.414433286    2.476351834
  702 SOLV  HW2     2118    2.728176077    2.499517833    2.499781103
  703 SOLV  OW      2119    2.343607083    0.479894342    1.843002952
  703 SOLV  HW1     2120    2.432490776    0.515700339    1.814376187
  703 SOLV  HW2     2121    2.355666268    0.389193514    1.883373160
  704 SOLV  OW      2122    0.232239211    0.363592547    2.981055035
  704 SOLV  HW1     2123    0.227873129    0.380773725    2.882630136
  704 SOLV  HW2     2124    0.252665878    0.449001071    3.028906972
  705 SOLV  OW      2125    1.664666278    0.106379539    0.748934638
  705 SOLV  HW1     2126    1.694424249    0.128687976    0.841771457
  705 SOLV  HW2     2127    1.735776980    0.133018090    0.683854499
  706 SOLV  OW      2128    1.659955123    0.775189548    3.040066997
  706 SOLV  HW1     2129    1.633974367    0.871098072    3.028756597
  706 SOLV  HW2     2130    1.711701568    0.764479528    3.124972666
  707 SOLV  OW      2131    2.403989538    0.969733691    1.951881497
  707 SOLV  HW1     2132    2.474022413    1.039943776    1.964823968
  707 SOLV  HW2     2133    2.371781856    0.971854808    1.857225990
  708 SOLV  OW      2134    2.653730402    1.223096353    1.077883260
  708 SOLV  HW1     2135    2.721238252    1.291913762    1.051261991
  708 SOLV  HW2     2136    2.561691083    1.260336148    1.065894802
  709 SOLV  OW      2137    0.361949765    2.539510797    0.922920098
  709 SOLV  HW1     2138    0.428695141    2.499537815    0.860079741
  709 SOLV  HW2     2139    0.409929346    2.587910590    0.996111581
  710 SOLV  OW      2140    2.302775630    0.909949148    1.247200608
  710 SOLV  HW1     2141    2.267368673    0.990477361    1.199625131
  710 SOLV  HW2     2142    2.355299825    0.853858460    1.183194902
  711 SOLV  OW      2143    1.068876711    0.838713782    0.249269450
  711 SOLV  HW1     2144    1.053868394    0.783315201    0.167371995
  711 SOLV  HW2     2145    1.096767171    0.779509977    0.324889546
  712 SOLV  OW      2146    1.810813744    0.266468167    2.400722458
  712 SOLV  HW1     2147    1.739136501    0.273166109    2.331303089
  712 SOLV  HW2     2148    1.770119041    0.275606888    2.491617431
  713 SOLV  OW      2149    3.161843001    0.999546699    2.493727356
  713 SOLV  HW1     2150    3.228114976    0.924863214    2.488063748
  713 SOLV  HW2     2151    3.191302884    1.074768842    2.434774571
  714 SOLV  OW      2152    2.965254501    1.404471750    0.537235837
  714 SOLV  HW1     2153    3.035832759    1.387358359    0.605991624
  714 SOLV  HW2     2154    3.003439638    1.389918196    0.445958200
  715 SOLV  OW      2155    2.033721122    1.124638272    2.885778260
  715 SOLV  HW1     2156    2.064807346    1.180666171    2.808989514
  715 SOLV  HW2     2157    2.055721213    1.170782655    2.971735704
  716 SOLV  OW      2158    2.464097136    2.338579414    0.648667716
  716 SOLV  HW1     2159    2.399027445    2.338666091    0.724613667
  716 SOLV  HW2     2160    2.445323330    2.260696135    0.588805196
  717 SOLV  OW      2161    0.886451614    1.783282816    0.103634051
  717 SOLV  HW1     2162    0.922952303    1.728071211    0.028658624
  717 SOLV  HW2     2163    0.950263134    1.857390961    0.124560058
  718 SOLV  OW      2164    3.261959602    2.384585327    3.104923386
  718 SOLV  HW1     2165    3.261578103    2.430769815    3.016218062
  718 SOLV  HW2     2166    3.213571149    2.297395624    3.097293467
  719 SOLV  OW      2167    0.279528007    2.539096025    2.185064456
  719 SOLV  HW1     2168    0.297857532    2.532552289    2.283160330
  719 SOLV  HW2     2169    0.311649812    2.627464102    2.150993449
  720 SOLV  OW      2170    1.292671102    0.208330365    2.443669708
  720 SOLV  HW1     2171    1.375835994    0.165237212    2.408624479
  720 SOLV  HW2     2172    1.292660087    0.305351349    2.419411540
  721 SOLV  OW      2173    1.124628410    1.195021881    1.090480389
  721 SOLV  HW1     2174    1.164489661    1.105053426    1.108329279
  721 SOLV  HW2     2175    1.161693060    1.261369725    1.155488132
  722 SOLV  OW      2176    2.210823801    3.251804791    1.932784205
  722 SOLV  HW1     2177    2.216628728    3.263587177    2.031925802
  722 SOLV  HW2     2178    2.282238978    3.306069921    1.888548414
  723 SOLV  OW      2179    0.465806899    2.780572987    2.373990270
  723 SOLV  HW1     2180    0.557355209    2.803697350    2.341062865
  723 SOLV  HW2     2181    0.402689740    2.776151754    2.296552056
  724 SOLV  OW      2182    3.216216380    3.312365483    1.347632724
  724 SOLV  HW1     2183    3.120066942    3.313353885    1.320133196
  724 SOLV  HW2     2184    3.229911617    3.376431767    1.423195761
  725 SOLV  OW      2185    0.360946933    3.138178355    1.744411020
  725 SOLV  HW1     2186    0.422709598    3.216823330    1.745775444
  725 SOLV  HW2     2187    0.414536057    3.053753811    1.742931312
  726 SOLV  OW      2188    0.780431873    3.063192297    2.255030791
  726 SOLV  HW1     2189    0.772162880    2.963921393    2.263885231
  726 SOLV  HW2     2190    0.689225358    3.104156380    2.252836272
  727 SOLV  OW      2191    0.315920299    1.959004648    0.689410109
  727 SOLV  HW1     2192    0.374117188    2.036969125    0.666255430
  727 SOLV  HW2     2193    0.247645757    1.987249512    0.756806525
  728 SOLV  OW      2194    2.875379279    1.404232268    1.071440122
  728 SOLV  HW1     2195    2.901699221    1.498690970    1.051787252
  728 SOLV  HW2     2196    2.887401591    1.385910264    1.169016318
  729 SOLV  OW      2197    2.794463883    1.242684782    1.805294912
  729 SOLV  HW1     2198    2.761863189    1.247575929    1.710876023
  729 SOLV  HW2     2199    2.857166779    1.318588824    1.822862443
  730 SOLV  OW      2200    2.099224239    0.193739870    0.950343397
  730 SOLV  HW1     2201    2.001538258    0.177577885    0.964403117
  730 SOLV  HW2     2202    2.151959701    0.131063632    1.007720287
  731 SOLV  OW      2203    2.602040745    1.411995812    1.495820289
  731 SOLV  HW1     2204    2.510273371    1.446451425    1.515651660
  731 SOLV  HW2     2205    2.667207552    1.487836268    1.497609450
  732 SOLV  OW      2206    3.143936766    3.209585870    1.980510346
  732 SOLV  HW1     2207    3.163963120    3.302402657    1.949118570
  732 SOLV  HW2     2208    3.165893921    3.201845917    2.077769950
  733 SOLV  OW      2209    1.779655851    3.224911566    2.818655331
  733 SOLV  HW1     2210    1.822714710    3.296867429    2.764172967
  733 SOLV  HW2     2211    1.751068875    3.150248715    2.758586674
  734 SOLV  OW      2212    2.447703245    3.068578574    2.268407302
  734 SOLV  HW1     2213    2.467957875    2.975768784    2.237137039
  734 SOLV  HW2     2214    2.527383861    3.127035184    2.253061618
  735 SOLV  OW      2215    1.100338901    1.913229551    1.937034763
  735 SOLV  HW1     2216    1.078791607    1.873054145    2.026038650
  735 SOLV  HW2     2217    1.034392499    1.985475446    1.916259711
  736 SOLV  OW      2218    1.110945987    2.109857915    3.047064297
  736 SOLV  HW1     2219    1.208856058    2.094754387    3.033375961
  736 SOLV  HW2     2220    1.072093042    2.152569862    2.965406760
  737 SOLV  OW      2221    0.677918805    1.525318268    0.332994354
  737 SOLV  HW1     2222    0.772379896    1.554358004    0.348334080
  737 SOLV  HW2     2223    0.664312543    1.434241446    0.371998896
  738 SOLV  OW      2224    1.522771472    2.299776296    1.992256030
  738 SOLV  HW1     2225    1.581225985    2.353347409    2.053203931
  738 SOLV  HW2     2226    1.514766120    2.206451468    2.027295778
  739 SOLV  OW      2227    2.290532627    3.300737066    3.345141304
  739 SOLV  HW1     2228    2.301349137    3.363530656    3.268057821
  739 SOLV  HW2     2229    2.235556249    3.344506666    3.416300688
  740 SOLV  OW      2230    2.495733424    0.683432936    0.769553835
  740 SOLV  HW1     2231    2.567723201    0.614351203    0.762828780
  740 SOLV  HW2     2232    2.517715538    0.747381742    0.843224297
  741 SOLV  OW      2233    1.041100016    0.349482635    1.977559883
  741 SOLV  HW1     2234    1.001170790    0.320187158    1.890674857
  741 SOLV  HW2     2235    0.982253154    0.418510693    2.019675512
  742 SOLV  OW      2236    1.950351271    2.846222007    1.238907967
  742 SOLV  HW1     2237    2.038498350    2.799027241    1.240992202
  742 SOLV  HW2     2238    1.877937285    2.780626195    1.217580457
  743 SOLV  OW      2239    1.671049911    0.584949973    1.175953190
  743 SOLV  HW1     2240    1.662226611    0.655015279    1.105140245
  743 SOLV  HW2     2241    1.646530953    0.623999242    1.264696553
  744 SOLV  OW      2242    2.352764184    3.243416632    0.899320703
  744 SOLV  HW1     2243    2.285063798    3.279302317    0.963588553
  744 SOLV  HW2     2244    2.307867004    3.220611816    0.812916715
  745 SOLV  OW      2245    2.791854680    2.148814948    2.160197397
  745 SOLV  HW1     2246    2.808223077    2.222050312    2.094088116
  745 SOLV  HW2     2247    2.873719031    2.135462835    2.216069479
  746 SOLV  OW      2248    1.828152767    0.904277607    0.610639730
  746 SOLV  HW1     2249    1.911176072    0.958731021    0.598666425
  746 SOLV  HW2     2250    1.836611438    0.818895974    0.559260351
  747 SOLV  OW      2251    1.045709616    3.026389299    0.270069323
  747 SOLV  HW1     2252    1.007486843    3.094438483    0.207539365
  747 SOLV  HW2     2253    1.138237256    3.053655903    0.296464471
  748 SOLV  OW      2254    0.785032584    0.464586076    0.449175486
  748 SOLV  HW1     2255    0.774904914    0.553643865    0.404814974
  748 SOLV  HW2     2256    0.723260327    0.459237367    0.527643365
  749 SOLV  OW      2257    0.689187299    0.850315119    2.558985356
  749 SOLV  HW1     2258    0.670828268    0.858223608    2.656974542
  749 SOLV  HW2     2259    0.652209914    0.763818838    2.525036450
  750 SOLV  OW      2260    2.577392943    1.130681359    0.123417550
  750 SOLV  HW1     2261    2.527070432    1.199312635    0.175928816
  750 SOLV  HW2     2262    2.603374089    1.055158238    0.183594276
  751 SOLV  OW      2263    2.873540776    2.983393040    2.184997451
  751 SOLV  HW1     2264    2.812158424    2.945884008    2.115522233
  751 SOLV  HW2     2265    2.904712492    2.909817679    2.245135226
  752 SOLV  OW      2266    0.016592004    3.212867986    1.162673582
  752 SOLV  HW1     2267   -0.031382921    3.262289598    1.235180828
  752 SOLV  HW2     2268   -0.044276978    3.143879762    1.123469514
  753 SOLV  OW      2269    0.256390036    3.189970865    2.741384681
  753 SOLV  HW1     2270    0.327147577    3.159540760    2.677596533
  753 SOLV  HW2     2271    0.192487983    3.114972930    2.758510474
  754 SOLV  OW      2272    2.948493065    1.931789513    1.054220411
  754 SOLV  HW1     2273    2.998388227    1.862226376    1.002517423
  754 SOLV  HW2     2274    2.944698700    2.016440507    1.001103145
  755 SOLV  OW      2275    1.446377985    3.375266910    0.843995448
  755 SOLV  HW1     2276    1.535117219    3.383036412    0.798535841
  755 SOLV  HW2     2277    1.380997394    3.331591135    0.782194895
  756 SOLV  OW      2278    3.238241393    1.788845791    3.154563398
  756 SOLV  HW1     2279    3.202564781    1.854700865    3.220834424
  756 SOLV  HW2     2280    3.237908621    1.829859506    3.063353366
  757 SOLV  OW      2281    2.510884853    2.213371619    1.011161024
  757 SOLV  HW1     2282    2.557548013    2.216600697    0.922764757
  757 SOLV  HW2     2283    2.555683909    2.276187046    1.074792899
  758 SOLV  OW      2284    2.684165630    1.483437836    0.078062405
  758 SOLV  HW1     2285    2.674907868    1.391119425    0.115391121
  758 SOLV  HW2     2286    2.712511376    1.546055845    0.150707489
  759 SOLV  OW      2287    3.046011508    1.349211083    0.276982589
  759 SOLV  HW1     2288    3.088221710    1.281603162    0.216573308
  759 SOLV  HW2     2289    3.069647617    1.441208917    0.245686365
  760 SOLV  OW      2290    0.696217618    3.161258508    1.880981689
  760 SOLV  HW1     2291    0.697583432    3.106687304    1.797195296
  760 SOLV  HW2     2292    0.788102988    3.196073730    1.899555307
  761 SOLV  OW      2293    0.117392288    1.634557325    2.314164259
  761 SOLV  HW1     2294    0.087253540    1.729217835    2.325677353
  761 SOLV  HW2     2295    0.192850288    1.631357722    2.248610570
  762 SOLV  OW      2296    2.331240066    1.071822687    0.868018925
  762 SOLV  HW1     2297    2.415201265    1.018140065    0.876423945
  762 SOLV  HW2     2298    2.295526089    1.092292113    0.959163838
  763 SOLV  OW      2299    2.754459437    3.300198497    1.994189413
  763 SOLV  HW1     2300    2.735736233    3.285988586    2.091396809
  763 SOLV  HW2     2301    2.780552034    3.213247788    1.952231856
  764 SOLV  OW      2302    2.460936280    3.373985728    0.202129976
  764 SOLV  HW1     2303    2.502349683    3.376597471    0.111136556
  764 SOLV  HW2     2304    2.400513425    3.452861282    0.213507312
  765 SOLV  OW      2305    0.035397865    1.743180233    0.095542136
  765 SOLV  HW1     2306   -0.021992091    1.797399402    0.156926951
  765 SOLV  HW2     2307    0.131339971    1.767932175    0.109098872
  766 SOLV  OW      2308    0.916229497    1.150427028    1.464024492
  766 SOLV  HW1     2309    0.861023984    1.216770620    1.413498536
  766 SOLV  HW2     2310    0.950395941    1.080668595    1.401030336
  767 SOLV  OW      2311    3.179833713    1.303732316    0.805651606
  767 SOLV  HW1     2312    3.100934388    1.259975908    0.848803894
  767 SOLV  HW2     2313    3.184992544    1.399272509    0.834759421
  768 SOLV  OW      2314    0.440264065    0.740364291    0.907438141
  768 SOLV  HW1     2315    0.386422983    0.819692889    0.935890994
  768 SOLV  HW2     2316    0.455187828    0.743938100    0.808615027
  769 SOLV  OW      2317    1.361980443    1.534095515    0.260637065
  769 SOLV  HW1     2318    1.299798160    1.494295953    0.328097244
  769 SOLV  HW2     2319    1.454075713    1.497726189    0.274681572
  770 SOLV  OW      2320    2.076507314    0.272019787    2.314070001
  770 SOLV  HW1     2321    2.064919320    0.316310114    2.225154282
  770 SOLV  HW2     2322    1.987089190    0.260068969    2.357237469
  771 SOLV  OW      2323    1.364689686    1.604572695    1.346330696
  771 SOLV  HW1     2324    1.354717269    1.689420968    1.294339997
  771 SOLV  HW2     2325    1.378261713    1.626157563    1.443034195
  772 SOLV  OW      2326    1.573396434    2.310250187    2.419018974
  772 SOLV  HW1     2327    1.487666363    2.317008987    2.470070760
  772 SOLV  HW2     2328    1.609752655    2.217435381    2.427098697
  773 SOLV  OW      2329    1.557341439    2.670019217    2.188406248
  773 SOLV  HW1     2330    1.574500282    2.581337295    2.145480899
  773 SOLV  HW2     2331    1.488499877    2.719806735    2.135646863
  774 SOLV  OW      2332    2.418541684    3.339951256    1.802872423
  774 SOLV  HW1     2333    2.434232693    3.395676219    1.721324647
  774 SOLV  HW2     2334    2.497760285    3.280996101    1.818686238
  775 SOLV  OW      2335    2.971457054    2.672887031    1.486871593
  775 SOLV  HW1     2336    2.997034243    2.693271151    1.392363075
  775 SOLV  HW2     2337    2.889947230    2.725389321    1.511389788
  776 SOLV  OW      2338    2.936517368    1.913587400    0.662839899
  776 SOLV  HW1     2339    2.895239064    1.946931101    0.578068176
  776 SOLV  HW2     2340    3.020929949    1.864316906    0.641654812
  777 SOLV  OW      2341    0.895183662    1.716479606    0.937109251
  777 SOLV  HW1     2342    0.913264844    1.630575985    0.985016229
  777 SOLV  HW2     2343    0.973417911    1.777813606    0.948012782
  778 SOLV  OW      2344    0.029637658    2.690571305    1.665561178
  778 SOLV  HW1     2345   -0.057667256    2.646339786    1.644995681
  778 SOLV  HW2     2346    0.022963520    2.738337463    1.753169935
  779 SOLV  OW      2347    1.129456119    2.575015744    1.756429726
  779 SOLV  HW1     2348    1.209193808    2.515999002    1.743762681
  779 SOLV  HW2     2349    1.151704765    2.647545140    1.821590614
  780 SOLV  OW      2350    1.388857666    2.754317584    1.952927102
  780 SOLV  HW1     2351    1.378746915    2.655721188    1.939586892
  780 SOLV  HW2     2352    1.455734999    2.790073516    1.887732762
  781 SOLV  OW      2353    2.247031040    3.247416398    2.222024560
  781 SOLV  HW1     2354    2.315415240    3.175021327    2.231194356
  781 SOLV  HW2     2355    2.282115590    3.331739814    2.262769867
  782 SOLV  OW      2356    3.214333281    2.527258579    1.546111077
  782 SOLV  HW1     2357    3.125136889    2.565004865    1.521190187
  782 SOLV  HW2     2358    3.213050610    2.427990575    1.534028636
  783 SOLV  OW      2359    2.609991514    2.403450893    1.199636965
  783 SOLV  HW1     2360    2.569318955    2.487326855    1.235839245
  783 SOLV  HW2     2361    2.697032524    2.425045055    1.155392701
  784 SOLV  OW      2362    2.256747551    1.221492465    0.344592868
  784 SOLV  HW1     2363    2.351732130    1.250442455    0.332685795
  784 SOLV  HW2     2364    2.195657463    1.292175447    0.308903032
  785 SOLV  OW      2365    0.964300081    2.790432874    0.738846701
  785 SOLV  HW1     2366    0.992523341    2.860953619    0.673792707
  785 SOLV  HW2     2367    1.031279422    2.716166932    0.738610492
  786 SOLV  OW      2368    0.415964404    1.741496054    2.304211497
  786 SOLV  HW1     2369    0.374407015    1.654769631    2.331650616
  786 SOLV  HW2     2370    0.481371617    1.770658214    2.374017751
  787 SOLV  OW      2371    1.445993759    0.889499442    2.061727461
  787 SOLV  HW1     2372    1.388514125    0.895675273    1.980131193
  787 SOLV  HW2     2373    1.388454024    0.872924201    2.141829819
  788 SOLV  OW      2374    0.203410511    1.601134110    1.453042644
  788 SOLV  HW1     2375    0.183949147    1.557702648    1.365084860
  788 SOLV  HW2     2376    0.118259405    1.635150270    1.492964833
  789 SOLV  OW      2377    0.175130336    3.314758400    2.968285660
  789 SOLV  HW1     2378    0.203030208    3.255925017    2.892376691
  789 SOLV  HW2     2379    0.254707352    3.335857364    3.025067522
  790 SOLV  OW      2380    1.675516135    2.413724272    2.182953764
  790 SOLV  HW1     2381    1.767643206    2.450762932    2.194890691
  790 SOLV  HW2     2382    1.636403091    2.392219559    2.272448860
  791 SOLV  OW      2383    1.714816270    1.615469690    1.606817609
  791 SOLV  HW1     2384    1.690996687    1.670144464    1.526538242
  791 SOLV  HW2     2385    1.655544804    1.640920754    1.683240834
  792 SOLV  OW      2386    2.210193819    2.968975409    1.748707681
  792 SOLV  HW1     2387    2.144642036    2.894040058    1.758144692
  792 SOLV  HW2     2388    2.180402576    3.046513364    1.804400919
  793 SOLV  OW      2389    0.255576196    2.444948768    1.919923700
  793 SOLV  HW1     2390    0.264301729    2.485380335    2.010978988
  793 SOLV  HW2     2391    0.158925697    2.429263396    1.899563797
  794 SOLV  OW      2392    1.637989730    0.821185228    2.261579584
  794 SOLV  HW1     2393    1.582284333    0.760999287    2.318815780
  794 SOLV  HW2     2394    1.579749717    0.891276183    2.220387787
  795 SOLV  OW      2395    1.517579345    2.381859514    1.443790665
  795 SOLV  HW1     2396    1.511429634    2.295526995    1.393685909
  795 SOLV  HW2     2397    1.613529001    2.402406158    1.463105844
  796 SOLV  OW      2398    2.695554676    0.003084593    0.362126250
  796 SOLV  HW1     2399    2.737849682    0.083023681    0.319435938
  796 SOLV  HW2     2400    2.606652560   -0.014206984    0.319712640
  797 SOLV  OW      2401    2.090371569    1.455273315    3.332197283
  797 SOLV  HW1     2402    2.062519561    1.538206267    3.283740445
  797 SOLV  HW2     2403    2.087017586    1.377378802    3.269565219
  798 SOLV  OW      2404    0.395186310    2.377438872    0.327439749
  798 SOLV  HW1     2405    0.474958324    2.322810473    0.353014143
  798 SOLV  HW2     2406    0.381000484    2.371445990    0.228623329
  799 SOLV  OW      2407    1.556258099    2.043376142    2.086943745
  799 SOLV  HW1     2408    1.629150551    1.975806114    2.075859014
  799 SOLV  HW2     2409    1.478078943    2.000857299    2.132572074
  800 SOLV  OW      2410    0.353526656    0.908451090    1.573260252
  800 SOLV  HW1     2411    0.326633993    0.998679235    1.606959906
  800 SOLV  HW2     2412    0.438859157    0.880515703    1.617304160
  801 SOLV  OW      2413    0.641409950    2.545833824    1.695173368
  801 SOLV  HW1     2414    0.638795396    2.446052457    1.701359267
  801 SOLV  HW2     2415    0.609203498    2.574475210    1.604930641
  802 SOLV  OW      2416    1.717897763    0.832427203    1.863795479
  802 SOLV  HW1     2417    1.786175339    0.818187551    1.935467032
  802 SOLV  HW2     2418    1.663622509    0.749196131    1.852475757
  803 SOLV  OW      2419    0.706567162    0.888234322    3.338493484
  803 SOLV  HW1     2420    0.726818052    0.984395610    3.357051260
  803 SOLV  HW2     2421    0.721262820    0.869226076    3.241415273
  804 SOLV  OW      2422    1.093726007    0.735507962    0.935566091
  804 SOLV  HW1     2423    1.064435611    0.651450712    0.889982060
  804 SOLV  HW2     2424    1.182299957    0.720459731    0.979493595
  805 SOLV  OW      2425    0.210541856    2.689982741    1.278531138
  805 SOLV  HW1     2426    0.141609388    2.648865486    1.218870416
  805 SOLV  HW2     2427    0.287847943    2.721393281    1.223405600
  806 SOLV  OW      2428    2.232251530    2.409042661    1.322154137
  806 SOLV  HW1     2429    2.252906724    2.323047151    1.275467769
  806 SOLV  HW2     2430    2.307177074    2.432063117    1.384264883
  807 SOLV  OW      2431    0.071104297    2.123338943    2.829128391
  807 SOLV  HW1     2432    0.125043602    2.156486893    2.751710880
  807 SOLV  HW2     2433    0.119937773    2.142322238    2.914314253
  808 SOLV  OW      2434    0.466128486    0.884765076    1.277161525
  808 SOLV  HW1     2435    0.442952500    0.920987249    1.367453365
  808 SOLV  HW2     2436    0.540811217    0.938452858    1.237895703
  809 SOLV  OW      2437    0.680432098    2.126670189    3.359943357
  809 SOLV  HW1     2438    0.668350284    2.027537482    3.354768625
  809 SOLV  HW2     2439    0.638912661    2.169517447    3.279692196
  810 SOLV  OW      2440    0.966580133    0.128679888    2.648777910
  810 SOLV  HW1     2441    0.985169161    0.044557586    2.598005019
  810 SOLV  HW2     2442    0.869782371    0.131831309    2.673722691
  811 SOLV  OW      2443    2.036307336    0.399753101    0.163492563
  811 SOLV  HW1     2444    2.003775457    0.325826542    0.222469738
  811 SOLV  HW2     2445    2.083653967    0.360908063    0.084428894
  812 SOLV  OW      2446    2.119293219    0.301289307    3.282943846
  812 SOLV  HW1     2447    2.067630320    0.374829686    3.239094132
  812 SOLV  HW2     2448    2.212747053    0.300438161    3.247367777
  813 SOLV  OW      2449    3.317308237    3.006803025    3.078357212
  813 SOLV  HW1     2450    3.378173893    3.038504928    3.005611583
  813 SOLV  HW2     2451    3.222265814    3.015868739    3.048586435
  814 SOLV  OW      2452    2.136782577    2.054540659    2.619291852
  814 SOLV  HW1     2453    2.140307836    1.964275559    2.662201772
  814 SOLV  HW2     2454    2.219568152    2.068901491    2.565053534
  815 SOLV  OW      2455    0.964632375    2.428011848    0.206070065
  815 SOLV  HW1     2456    0.892160803    2.396600807    0.144741297
  815 SOLV  HW2     2457    0.984976220    2.524083287    0.187138618
  816 SOLV  OW      2458    0.832033820    1.287867299    2.675658513
  816 SOLV  HW1     2459    0.757973534    1.254420645    2.733953507
  816 SOLV  HW2     2460    0.793580832    1.340883878    2.600077469
  817 SOLV  OW      2461    2.435833634    1.520900519    0.547295725
  817 SOLV  HW1     2462    2.534719832    1.528303582    0.534382286
  817 SOLV  HW2     2463    2.408053434    1.577485068    0.624925934
  818 SOLV  OW      2464    0.330585057    0.928163288    2.308724061
  818 SOLV  HW1     2465    0.249077053    0.923219785    2.366459878
  818 SOLV  HW2     2466    0.330803855    0.851301327    2.244742874
  819 SOLV  OW      2467    0.060248933    1.179937267    1.692363329
  819 SOLV  HW1     2468    0.037387974    1.084156219    1.674896724
  819 SOLV  HW2     2469    0.001183296    1.238872188    1.637230374
  820 SOLV  OW      2470    0.280418688    3.388501374    1.506520760
  820 SOLV  HW1     2471    0.379130939    3.377643064    1.518329623
  820 SOLV  HW2     2472    0.241403856    3.303131643    1.472006167
  821 SOLV  OW      2473    1.453156578    2.860633130    0.731720736
  821 SOLV  HW1     2474    1.399811314    2.794211807    0.784103853
  821 SOLV  HW2     2475    1.547254509    2.861912346    0.765564570
  822 SOLV  OW      2476    1.034304696    0.090050188    0.009042589
  822 SOLV  HW1     2477    1.064415487    0.049645899    0.095418955
  822 SOLV  HW2     2478    1.069904626    0.036018042   -0.067201574
  823 SOLV  OW      2479    1.648432153    0.255218425    1.897131984
  823 SOLV  HW1     2480    1.584007578    0.204398177    1.839961006
  823 SOLV  HW2     2481    1.677921783    0.337692800    1.848862087
  824 SOLV  OW      2482    0.653349483    0.467805132    0.695090260
  824 SOLV  HW1     2483    0.707447377    0.515301044    0.764511543
  824 SOLV  HW2     2484    0.579664020    0.527636525    0.663586752
  825 SOLV  OW      2485    1.130533323    1.860619522    1.022265532
  825 SOLV  HW1     2486    1.132818465    1.891592659    0.927201453
  825 SOLV  HW2     2487    1.192949863    1.783308837    1.033622282
  826 SOLV  OW      2488    2.445475655    0.166165256    1.617820707
  826 SOLV  HW1     2489    2.386407240    0.160983100    1.537287813
  826 SOLV  HW2     2490    2.528276722    0.217466859    1.595160075
  827 SOLV  OW      2491    1.804182236    1.935199411    0.105025448
  827 SOLV  HW1     2492    1.740711619    1.930913959    0.027868734
  827 SOLV  HW2     2493    1.897222869    1.948602786    0.070911077
  828 SOLV  OW      2494    0.693498007    2.737183180    1.901228377
  828 SOLV  HW1     2495    0.738177154    2.806883050    1.845127234
  828 SOLV  HW2     2496    0.663822709    2.661510058    1.842965365
  829 SOLV  OW      2497    1.512045021    2.348553470    2.907964202
  829 SOLV  HW1     2498    1.549083068    2.261106444    2.876617200
  829 SOLV  HW2     2499    1.512779229    2.351129494    3.007935308
  830 SOLV  OW      2500    3.251625593    0.302669349    1.869934292
  830 SOLV  HW1     2501    3.241787777    0.336170006    1.963650655
  830 SOLV  HW2     2502    3.199678055    0.361464929    1.807915296
  831 SOLV  OW      2503    2.138296988    2.438119949    0.430985335
  831 SOLV  HW1     2504    2.080156525    2.383826719    0.491582121
  831 SOLV  HW2     2505    2.203247499    2.490948512    0.485671477
  832 SOLV  OW      2506    2.972098860    2.079810059    2.335501906
  832 SOLV  HW1     2507    3.025665826    2.162745970    2.351427246
  832 SOLV  HW2     2508    2.988584474    2.014751112    2.409642871
  833 SOLV  OW      2509    0.433653351    2.776960308    1.134884894
  833 SOLV  HW1     2510    0.510191633    2.752210070    1.075464658
  833 SOLV  HW2     2511    0.391621800    2.861399355    1.101645920
  834 SOLV  OW      2512    0.137881018    1.313454253    0.877344822
  834 SOLV  HW1     2513    0.129527998    1.250499209    0.954600681
  834 SOLV  HW2     2514    0.191653529    1.270325545    0.804887961
  835 SOLV  OW      2515    3.159212118    0.278485607    1.206914000
  835 SOLV  HW1     2516    3.072457223    0.235277674    1.231580812
  835 SOLV  HW2     2517    3.165100403    0.286978201    1.107440325
  836 SOLV  OW      2518    1.512595504    2.378878097    0.884299854
  836 SOLV  HW1     2519    1.480469834    2.290907565    0.919381250
  836 SOLV  HW2     2520    1.485161511    2.388614870    0.788622563
  837 SOLV  OW      2521    2.332891405    0.700028902    1.051815606
  837 SOLV  HW1     2522    2.299491804    0.648460028    1.130725269
  837 SOLV  HW2     2523    2.305078307    0.653798241    0.967609181
  838 SOLV  OW      2524    0.435650513    3.325879013    3.068414370
  838 SOLV  HW1     2525    0.444385672    3.303274063    3.165442598
  838 SOLV  HW2     2526    0.451124189    3.423836312    3.055506705
  839 SOLV  OW      2527    0.085115320    1.644376809    0.958449476
  839 SOLV  HW1     2528    0.070838692    1.615056484    0.863908477
  839 SOLV  HW2     2529    0.165024846    1.704334810    0.963029174
  840 SOLV  OW      2530    2.069542907    2.026089145    0.591157119
  840 SOLV  HW1     2531    2.166507856    2.012732052    0.611636972
  840 SOLV  HW2     2532    2.014418591    1.970063417    0.652982904
  841 SOLV  OW      2533    1.075654608    0.125371158    0.781189506
  841 SOLV  HW1     2534    0.982427427    0.097100508    0.758580645
  841 SOLV  HW2     2535    1.075582682    0.173230165    0.869002280
  842 SOLV  OW      2536    3.105169722    2.857503047    0.171263836
  842 SOLV  HW1     2537    3.056404715    2.805021311    0.241042504
  842 SOLV  HW2     2538    3.202414816    2.861258423    0.194298506
  843 SOLV  OW      2539    1.885091368    2.827194726    3.377612019
  843 SOLV  HW1     2540    1.979328879    2.849111474    3.352296403
  843 SOLV  HW2     2541    1.862496334    2.872170499    3.464032708
  844 SOLV  OW      2542    2.543852723    0.314302853    2.263548284
  844 SOLV  HW1     2543    2.560772784    0.398692531    2.212618438
  844 SOLV  HW2     2544    2.543908996    0.236724177    2.200435307
  845 SOLV  OW      2545    2.617078239    0.877583476    1.385438243
  845 SOLV  HW1     2546    2.595650070    0.824163189    1.303653929
  845 SOLV  HW2     2547    2.659738094    0.818279423    1.453736141
  846 SOLV  OW      2548    2.407474280    1.044491241    2.429187597
  846 SOLV  HW1     2549    2.348212036    1.046547615    2.509709627
  846 SOLV  HW2     2550    2.374722969    1.110945272    2.362022029
  847 SOLV  OW      2551    3.095270212    0.340764787    3.175036553
  847 SOLV  HW1     2552    3.073741129    0.436169716    3.195912634
  847 SOLV  HW2     2553    3.192285139    0.323909624    3.192513659
  848 SOLV  OW      2554    0.084527522    0.538373181    2.022601295
  848 SOLV  HW1     2555    0.166156512    0.549427667    1.965890046
  848 SOLV  HW2     2556    0.011678973    0.597525693    1.988022227
  849 SOLV  OW      2557    2.061848574    3.097096760    0.867932989
  849 SOLV  HW1     2558    1.977698885    3.043459861    0.861343839
  849 SOLV  HW2     2559    2.053721884    3.162750184    0.942933582
  850 SOLV  OW      2560    3.137752094    2.565850417    2.390530959
  850 SOLV  HW1     2561    3.151985962    2.592199654    2.485950059
  850 SOLV  HW2     2562    3.226026328    2.561043890    2.343774442
  851 SOLV  OW      2563    0.739300552    2.640615909    2.818897417
  851 SOLV  HW1     2564    0.645619189    2.631902570    2.852802114
  851 SOLV  HW2     2565    0.802582635    2.600610289    2.885203250
  852 SOLV  OW      2566    2.035572734    1.577539286    2.286811946
  852 SOLV  HW1     2567    1.984727508    1.663480242    2.292319064
  852 SOLV  HW2     2568    2.126904520    1.595158273    2.250077266
  853 SOLV  OW      2569    1.618258788    0.003470403    1.424753611
  853 SOLV  HW1     2570    1.646533692   -0.049589329    1.504671768
  853 SOLV  HW2     2571    1.623251951    0.101049466    1.446084416
  854 SOLV  OW      2572    1.494404315    1.175652220    2.398821425
  854 SOLV  HW1     2573    1.407288516    1.137054951    2.368471984
  854 SOLV  HW2     2574    1.536493181    1.114362748    2.465710108
  855 SOLV  OW      2575    2.791088011    2.465797844    2.980336766
  855 SOLV  HW1     2576    2.747006798    2.542799619    3.026481172
  855 SOLV  HW2     2577    2.872579170    2.438525872    3.031494022
  856 SOLV  OW      2578    0.032870089    3.021798041    2.827980245
  856 SOLV  HW1     2579    0.029496222    2.928403652    2.792371368
  856 SOLV  HW2     2580   -0.053867987    3.067830189    2.809021096
  857 SOLV  OW      2581    1.566409248    0.871353773    0.658166409
  857 SOLV  HW1     2582    1.656847943    0.910237360    0.675742225
  857 SOLV  HW2     2583    1.504222189    0.943792573    0.628377519
  858 SOLV  OW      2584    2.405689565    2.833909951    3.287720694
  858 SOLV  HW1     2585    2.441067826    2.917807023    3.329085611
  858 SOLV  HW2     2586    2.308465071    2.824596362    3.309214888
  859 SOLV  OW      2587    3.105294476    1.964972814    3.334198656
  859 SOLV  HW1     2588    3.172534441    2.019749830    3.384000854
  859 SOLV  HW2     2589    3.029342528    2.023405461    3.305583533
  860 SOLV  OW      2590    1.036817738    1.868958585    2.218817485
  860 SOLV  HW1     2591    0.949049970    1.825302470    2.199043708
  860 SOLV  HW2     2592    1.029806032    1.920726262    2.304087313
  861 SOLV  OW      2593    2.868549910    0.291677724    0.302768916
  861 SOLV  HW1     2594    2.801398290    0.289658153    0.376850302
  861 SOLV  HW2     2595    2.918863502    0.378054988    0.305755387
  862 SOLV  OW      2596    0.031067790    1.710068400    1.648811493
  862 SOLV  HW1     2597    0.104455857    1.739389806    1.710100007
  862 SOLV  HW2     2598   -0.035451567    1.784060125    1.638706455
  863 SOLV  OW      2599    0.702237711    2.215488237    2.600477011
  863 SOLV  HW1     2600    0.772460656    2.161563511    2.646982347
  863 SOLV  HW2     2601    0.715770590    2.209585883    2.501563462
  864 SOLV  OW      2602    2.506354419    1.882046171    1.229902695
  864 SOLV  HW1     2603    2.470020697    1.889043519    1.136990512
  864 SOLV  HW2     2604    2.557643710    1.965022230    1.251951405
  865 SOLV  OW      2605    1.196339189    2.397963506    3.183635813
  865 SOLV  HW1     2606    1.113524124    2.366038881    3.229706683
  865 SOLV  HW2     2607    1.188334274    2.381245168    3.085368735
  866 SOLV  OW      2608    2.761853491    2.640263453    0.062363908
  866 SOLV  HW1     2609    2.680559377    2.585152597    0.043501439
  866 SOLV  HW2     2610    2.764156015    2.664084953    0.159466301
  867 SOLV  OW      2611    2.761211850    2.734885187    0.346302343
  867 SOLV  HW1     2612    2.697340030    2.674037689    0.393415350
  867 SOLV  HW2     2613    2.854613929    2.714123808    0.375399042
  868 SOLV  OW      2614    0.685106924    2.804387599    0.160544739
  868 SOLV  HW1     2615    0.636563227    2.794937887    0.247469118
  868 SOLV  HW2     2616    0.622424548    2.784908728    0.085092773
  869 SOLV  OW      2617    3.307799571    1.800926433    1.108645265
  869 SOLV  HW1     2618    3.267101804    1.828031983    1.021405716
  869 SOLV  HW2     2619    3.380912097    1.734712049    1.092152948
  870 SOLV  OW      2620    3.063189839    1.924758742    0.212250765
  870 SOLV  HW1     2621    3.066536865    1.936771207    0.113022490
  870 SOLV  HW2     2622    2.993023425    1.984745591    0.250720698
  871 SOLV  OW      2623    1.378050195    2.655006686    0.162195578
  871 SOLV  HW1     2624    1.354015708    2.671022162    0.066448328
  871 SOLV  HW2     2625    1.294865450    2.653975413    0.217700499
  872 SOLV  OW      2626    2.153304784    1.809450294    2.757607498
  872 SOLV  HW1     2627    2.167452751    1.760824954    2.671370263
  872 SOLV  HW2     2628    2.198586037    1.759794775    2.831670671
  873 SOLV  OW      2629    0.196458380    0.541169679    1.759067281
  873 SOLV  HW1     2630    0.110626919    0.490144385    1.764612231
  873 SOLV  HW2     2631    0.200547469    0.590124453    1.671957796
  874 SOLV  OW      2632    1.312056799    0.381499431    1.884942596
  874 SOLV  HW1     2633    1.215030780    0.389832695    1.907707879
  874 SOLV  HW2     2634    1.365868434    0.438442553    1.947098838
  875 SOLV  OW      2635    3.139925574    2.754214858    1.192480375
  875 SOLV  HW1     2636    3.173448585    2.760697211    1.286478363
  875 SOLV  HW2     2637    3.094851106    2.839835049    1.167204718
  876 SOLV  OW      2638    1.963835555    3.126315250    1.855122259
  876 SOLV  HW1     2639    1.891878430    3.194239680    1.869615892
  876 SOLV  HW2     2640    2.053292002    3.170033454    1.864489363
  877 SOLV  OW      2641    0.070714841    3.303632888    2.567471725
  877 SOLV  HW1     2642    0.138077419    3.263399521    2.629468531
  877 SOLV  HW2     2643   -0.019757188    3.300392950    2.609948952
  878 SOLV  OW      2644    3.242900609    0.144138990    1.515813890
  878 SOLV  HW1     2645    3.147748595    0.154362411    1.544824482
  878 SOLV  HW2     2646    3.303123840    0.186032278    1.583770604
  879 SOLV  OW      2647    3.356994514    2.587872244    2.620699823
  879 SOLV  HW1     2648    3.345562484    2.684375933    2.597071013
  879 SOLV  HW2     2649    3.454442324    2.565533246    2.623303819
  880 SOLV  OW      2650    1.739825010    2.289432444    1.691214690
  880 SOLV  HW1     2651    1.751822224    2.360186133    1.621560457
  880 SOLV  HW2     2652    1.815887600    2.224681713    1.686373600
  881 SOLV  OW      2653    0.474483933    3.226764086    0.426195169
  881 SOLV  HW1     2654    0.435983026    3.317257549    0.444376795
  881 SOLV  HW2     2655    0.536150999    3.231971923    0.347633304
  882 SOLV  OW      2656    0.918534227    3.311827004    3.016166840
  882 SOLV  HW1     2657    0.849624824    3.382681266    3.031417819
  882 SOLV  HW2     2658    0.994815089    3.350195681    2.964104837
  883 SOLV  OW      2659    2.307121025    0.612223161    0.595827784
  883 SOLV  HW1     2660    2.245068537    0.687414269    0.573517591
  883 SOLV  HW2     2661    2.374584249    0.643443912    0.662729989
  884 SOLV  OW      2662    0.473308731    1.213852543    2.060331460
  884 SOLV  HW1     2663    0.467336401    1.187605822    1.964014645
  884 SOLV  HW2     2664    0.565901288    1.245829637    2.080468559
  885 SOLV  OW      2665    2.638560828    1.732124385    2.275747121
  885 SOLV  HW1     2666    2.699224821    1.696715365    2.346934006
  885 SOLV  HW2     2667    2.668692119    1.698467276    2.186524378
  886 SOLV  OW      2668    0.133773470    2.730263436    0.085932130
  886 SOLV  HW1     2669    0.115542602    2.657934469    0.019312986
  886 SOLV  HW2     2670    0.106804618    2.818551374    0.047462964
  887 SOLV  OW      2671    3.021097290    1.749081824    2.102385080
  887 SOLV  HW1     2672    2.932368593    1.703529281    2.109608950
  887 SOLV  HW2     2673    3.048168740    1.783720576    2.192214301
  888 SOLV  OW      2674    1.642053694    1.686423448    0.002943896
  888 SOLV  HW1     2675    1.605027884    1.692629609   -0.089750813
  888 SOLV  HW2     2676    1.673865319    1.593144146    0.019933342
  889 SOLV  OW      2677    0.568397215    3.096036620    1.190596990
  889 SOLV  HW1     2678    0.574559194    3.032678777    1.267729263
  889 SOLV  HW2     2679    0.505236594    3.059329772    1.122296579
  890 SOLV  OW      2680    2.062084083    2.375682841    0.155978049
  890 SOLV  HW1     2681    2.020135053    2.459397536    0.120850067
  890 SOLV  HW2     2682    2.115818200    2.397051914    0.237573341
  891 SOLV  OW      2683    1.427602083    1.518536774    0.830438156
  891 SOLV  HW1     2684    1.519745048    1.494999576    0.861376346
  891 SOLV  HW2     2685    1.378319178    1.435021933    0.805987093
  892 SOLV  OW      2686    0.709224482    1.326827939    1.853340826
  892 SOLV  HW1     2687    0.800925041    1.286923121    1.853238796
  892 SOLV  HW2     2688    0.716231309    1.426439377    1.847876904
  893 SOLV  OW      2689    1.045070158    2.270119918    1.690252738
  893 SOLV  HW1     2690    0.964720901    2.326532194    1.671192422
  893 SOLV  HW2     2691    1.084551571    2.238185332    1.604095429
  894 SOLV  OW      2692    1.242018092    3.320373055    0.188261430
  894 SOLV  HW1     2693    1.268656827    3.250088448    0.254219386
  894 SOLV  HW2     2694    1.245945967    3.410251508    0.231946512
  895 SOLV  OW      2695    1.541234786    0.335183776    1.177419960
  895 SOLV  HW1     2696    1.554406774    0.278593147    1.096031746
  895 SOLV  HW2     2697    1.557859438    0.431060019    1.154368557
  896 SOLV  OW      2698    2.963171431    3.305924468    1.288321113
  896 SOLV  HW1     2699    2.892773267    3.269701949    1.227215515
  896 SOLV  HW2     2700    2.930073687    3.303089796    1.382651979
  897 SOLV  OW      2701    0.034172727    0.568644124    0.933734298
  897 SOLV  HW1     2702   -0.060862252    0.597186260    0.921275586
  897 SOLV  HW2     2703    0.078013905    0.627531480    1.001644388
  898 SOLV  OW      2704    2.468454240    1.353814574    0.254076939
  898 SOLV  HW1     2705    2.423317106    1.428959119    0.205933548
  898 SOLV  HW2     2706    2.504267415    1.386928141    0.341384676
  899 SOLV  OW      2707    1.500086686    0.565377973    0.027053519
  899 SOLV  HW1     2708    1.496490691    0.612825490   -0.060911139
  899 SOLV  HW2     2709    1.480894491    0.630256265    0.100704116
  900 SOLV  OW      2710    1.416186009    3.217650996    1.348013242
  900 SOLV  HW1     2711    1.466467679    3.283088841    1.404504539
  900 SOLV  HW2     2712    1.394516295    3.259524859    1.259817633
  901 SOLV  OW      2713    0.914683605    3.241825396    2.511022683
  901 SOLV  HW1     2714    0.858004769    3.249594443    2.428994733
  901 SOLV  HW2     2715    0.855889010    3.235828118    2.591698684
  902 SOLV  OW      2716    0.525404764    1.794306884    0.665600396
  902 SOLV  HW1     2717    0.443385630    1.848983553    0.682433880
  902 SOLV  HW2     2718    0.544123630    1.736924815    0.745330580
  903 SOLV  OW      2719    0.165495661    1.390596015    3.277313413
  903 SOLV  HW1     2720    0.081237574    1.363036710    3.231020638
  903 SOLV  HW2     2721    0.142902369    1.434251627    3.364408990
  904 SOLV  OW      2722    0.133505076    2.282970451    2.387192081
  904 SOLV  HW1     2723    0.079890714    2.366658436    2.376091845
  904 SOLV  HW2     2724    0.165282049    2.251643895    2.297691978
  905 SOLV  OW      2725    1.660210478    0.625369467    2.806038053
  905 SOLV  HW1     2726    1.737920256    0.663955326    2.756297865
  905 SOLV  HW2     2727    1.648906401    0.673708702    2.892855432
  906 SOLV  OW      2728    3.207575143    1.351830484    2.556168995
  906 SOLV  HW1     2729    3.281557460    1.415324544    2.578452081
  906 SOLV  HW2     2730    3.229175968    1.304077335    2.470996037
  907 SOLV  OW      2731    2.059888147    1.655111965    1.144393417
  907 SOLV  HW1     2732    2.049904977    1.578851025    1.080470532
  907 SOLV  HW2     2733    2.034961305    1.740451422    1.098596809
  908 SOLV  OW      2734    1.127281861    0.372075601    0.062247332
  908 SOLV  HW1     2735    1.220164521    0.355544641    0.029087448
  908 SOLV  HW2     2736    1.073560133    0.288129141    0.054063940
  909 SOLV  OW      2737    1.601695154    1.406062358    2.824248947
  909 SOLV  HW1     2738    1.664472570    1.357311588    2.884945434
  909 SOLV  HW2     2739    1.651709371    1.439169259    2.744222350
  910 SOLV  OW      2740    1.236145477    0.290717546    0.654158215
  910 SOLV  HW1     2741    1.322230871    0.254794401    0.618093126
  910 SOLV  HW2     2742    1.186910495    0.217774476    0.701666357
  911 SOLV  OW      2743    2.953592244    1.598093923    0.815709138
  911 SOLV  HW1     2744    2.994184842    1.571543897    0.903167428
  911 SOLV  HW2     2745    3.015683672    1.659982705    0.767583722
  912 SOLV  OW      2746    2.237261181    1.631795203    1.356191054
  912 SOLV  HW1     2747    2.176996192    1.657853063    1.280764805
  912 SOLV  HW2     2748    2.290836135    1.551577405    1.329830597
  913 SOLV  OW      2749    1.379543984    1.012783438    3.287801541
  913 SOLV  HW1     2750    1.452084586    0.946379216    3.269680309
  913 SOLV  HW2     2751    1.370581002    1.026219103    3.386488662
  914 SOLV  OW      2752    0.146045253    0.926371452    1.967089352
  914 SOLV  HW1     2753    0.149029623    1.019702432    2.002872905
  914 SOLV  HW2     2754    0.239222650    0.894024021    1.950608561
  915 SOLV  OW      2755    2.480894450    2.642528762    2.390120932
  915 SOLV  HW1     2756    2.388534187    2.635797040    2.427860883
  915 SOLV  HW2     2757    2.547027821    2.648935749    2.464855983
  916 SOLV  OW      2758    3.337221343    0.573508971    1.298810054
  916 SOLV  HW1     2759    3.299038452    0.481654765    1.309133273
  916 SOLV  HW2     2760    3.283959085    0.638072134    1.353549298
  917 SOLV  OW      2761    2.990138272    0.621012902    1.056584690
  917 SOLV  HW1     2762    2.943985342    0.542729786    1.014832136
  917 SOLV  HW2     2763    3.073399299    0.641860482    1.005256301
  918 SOLV  OW      2764    1.306835834    2.014402822    0.288868090
  918 SOLV  HW1     2765    1.363145729    1.949097669    0.238209333
  918 SOLV  HW2     2766    1.238932646    2.054552528    0.227395151
  919 SOLV  OW      2767    1.182927248    2.255278015    1.945583744
  919 SOLV  HW1     2768    1.228698035    2.341887826    1.965716766
  919 SOLV  HW2     2769    1.131782386    2.263718639    1.860059305
  920 SOLV  OW      2770    2.249256233    2.475331329    3.271001067
  920 SOLV  HW1     2771    2.197717158    2.390286515    3.281608046
  920 SOLV  HW2     2772    2.210149484    2.528871220    3.196131262
  921 SOLV  OW      2773    1.222644391    1.832438676    3.253219943
  921 SOLV  HW1     2774    1.142973805    1.781831736    3.286258337
  921 SOLV  HW2     2775    1.196483943    1.887840144    3.174173918
  922 SOLV  OW      2776    1.881496013    0.630337320    0.094402249
  922 SOLV  HW1     2777    1.877546257    0.687020726    0.176700811
  922 SOLV  HW2     2778    1.901543183    0.535766946    0.120017432
  923 SOLV  OW      2779    1.715298379    0.826332389    3.349389686
  923 SOLV  HW1     2780    1.781926445    0.762475234    3.387920568
  923 SOLV  HW2     2781    1.717372314    0.911890079    3.401131626
  924 SOLV  OW      2782    3.083723635    0.927161906    2.730086340
  924 SOLV  HW1     2783    3.120062431    0.953822539    2.640818524
  924 SOLV  HW2     2784    2.990432761    0.961844438    2.739778347
  925 SOLV  OW      2785    0.109401718    0.886586408    0.327830175
  925 SOLV  HW1     2786    0.068249470    0.923883866    0.244661421
  925 SOLV  HW2     2787    0.077020071    0.938268300    0.407089030
  926 SOLV  OW      2788    0.596340414    0.600220017    3.085772192
  926 SOLV  HW1     2789    0.641848421    0.557794831    3.164072715
  926 SOLV  HW2     2790    0.638258903    0.567435428    3.001098060
  927 SOLV  OW      2791    0.348742508    1.155583168    1.649555265
  927 SOLV  HW1     2792    0.270390868    1.173348783    1.709110861
  927 SOLV  HW2     2793    0.391280316    1.242320642    1.623698992
  928 SOLV  OW      2794    2.326849270    2.956294943    2.540360089
  928 SOLV  HW1     2795    2.389700356    2.989838820    2.610547079
  928 SOLV  HW2     2796    2.350526992    2.997109661    2.452183112
  929 SOLV  OW      2797    0.624681280    1.490274384    1.602945743
  929 SOLV  HW1     2798    0.567651992    1.458595354    1.527155652
  929 SOLV  HW2     2799    0.658173918    1.582402572    1.583181119
  930 SOLV  OW      2800    1.284204418    1.687919854    1.860099220
  930 SOLV  HW1     2801    1.269053943    1.774826209    1.907209858
  930 SOLV  HW2     2802    1.221576548    1.618951044    1.896467709
  931 SOLV  OW      2803    2.641332299    2.669728312    2.610555701
  931 SOLV  HW1     2804    2.573719638    2.741637396    2.626607306
  931 SOLV  HW2     2805    2.623006595    2.592579573    2.671483861
  932 SOLV  OW      2806    0.040835259    1.582338555    0.689704625
  932 SOLV  HW1     2807    0.067131911    1.489372524    0.663868043
  932 SOLV  HW2     2808    0.095399661    1.648062738    0.637697178
  933 SOLV  OW      2809    1.489187173    1.822541879    2.591724357
  933 SOLV  HW1     2810    1.499703108    1.752040355    2.521578618
  933 SOLV  HW2     2811    1.406851815    1.876135205    2.573014688
  934 SOLV  OW      2812    0.860386190    2.945749175    3.359397671
  934 SOLV  HW1     2813    0.851055370    2.978186627    3.453537895
  934 SOLV  HW2     2814    0.885966437    3.022190157    3.300203389
  935 SOLV  OW      2815    0.579223126    0.795802810    2.809688756
  935 SOLV  HW1     2816    0.602007342    0.699193895    2.821898291
  935 SOLV  HW2     2817    0.480039092    0.807544309    2.814792119
  936 SOLV  OW      2818    0.104740194    2.616596605    0.834231119
  936 SOLV  HW1     2819    0.079659383    2.632881275    0.929665379
  936 SOLV  HW2     2820    0.201500103    2.591861616    0.828973818
  937 SOLV  OW      2821    1.506475300    2.110797059    3.247517014
  937 SOLV  HW1     2822    1.501099939    2.076660820    3.341364229
  937 SOLV  HW2     2823    1.423887573    2.084394888    3.197680555
  938 SOLV  OW      2824    2.032575187    2.566422023    2.051604668
  938 SOLV  HW1     2825    1.970644366    2.578018083    2.129258683
  938 SOLV  HW2     2826    1.981274296    2.532104923    1.972924586
  939 SOLV  OW      2827    2.651439826    0.968954353    0.524162815
  939 SOLV  HW1     2828    2.582242847    1.041071122    0.520853762
  939 SOLV  HW2     2829    2.640032915    0.915666715    0.608020972
  940 SOLV  OW      2830    0.508431909    0.345987585    2.293692327
  940 SOLV  HW1     2831    0.577497671    0.276106292    2.275038638
  940 SOLV  HW2     2832    0.494153571    0.401441098    2.211702147
  941 SOLV  OW      2833    0.302458417    0.957439689    1.016486148
  941 SOLV  HW1     2834    0.357847862    0.943294504    1.098546457
  941 SOLV  HW2     2835    0.211408624    0.989331479    1.042844478
  942 SOLV  OW      2836    2.214868074    3.382905427    0.438613996
  942 SOLV  HW1     2837    2.212959796    3.308153532    0.505023882
  942 SOLV  HW2     2838    2.307770189    3.393615036    0.403171615
  943 SOLV  OW      2839    1.736990897    3.293344157    1.946310744
  943 SOLV  HW1     2840    1.791802629    3.364283850    1.990638266
  943 SOLV  HW2     2841    1.645258403    3.292373797    1.986132956
  944 SOLV  OW      2842    2.938376540    1.611259021    3.021002623
  944 SOLV  HW1     2843    2.933430684    1.621373361    3.120375203
  944 SOLV  HW2     2844    2.848066934    1.587164695    2.985433137
  945 SOLV  OW      2845    2.857287444    2.169655575    1.654319200
  945 SOLV  HW1     2846    2.800364928    2.246472707    1.624979897
  945 SOLV  HW2     2847    2.831924931    2.087800783    1.602759393
  946 SOLV  OW      2848    1.760657802    1.679338855    3.006077264
  946 SOLV  HW1     2849    1.805011360    1.714905080    2.923800978
  946 SOLV  HW2     2850    1.664728420    1.707591311    3.007070235
  947 SOLV  OW      2851    0.597400651    2.654389853    3.046488290
  947 SOLV  HW1     2852    0.626886530    2.598130694    3.123734001
  947 SOLV  HW2     2853    0.660360039    2.731285517    3.035326531
  948 SOLV  OW      2854    3.302621836    1.549765080    3.034056448
  948 SOLV  HW1     2855    3.213601816    1.507887615    3.016064769
  948 SOLV  HW2     2856    3.289310822    1.641818503    3.070811708
  949 SOLV  OW      2857    1.080756026    0.718188464    0.488827597
  949 SOLV  HW1     2858    1.078173445    0.624022659    0.522406734
  949 SOLV  HW2     2859    1.171617137    0.756784665    0.504825779
  950 SOLV  OW      2860    1.541389186    3.045490672    3.117034932
  950 SOLV  HW1     2861    1.488864191    3.036989101    3.032357575
  950 SOLV  HW2     2862    1.630457462    3.086333439    3.097034042
  951 SOLV  OW      2863    3.238858103    3.061580651    1.714105439
  951 SOLV  HW1     2864    3.338288523    3.057696627    1.704109931
  951 SOLV  HW2     2865    3.215137681    3.126744023    1.786164125
  952 SOLV  OW      2866    3.333421404    0.301944577    0.542798620
  952 SOLV  HW1     2867    3.373194126    0.344608960    0.624036496
  952 SOLV  HW2     2868    3.298572945    0.372927144    0.481571330
  953 SOLV  OW      2869    0.852686249    2.496354161    1.968006369
  953 SOLV  HW1     2870    0.914901383    2.562780659    1.926549124
  953 SOLV  HW2     2871    0.762581705    2.503927746    1.925278603
  954 SOLV  OW      2872    2.706008511    1.569528310    0.868994445
  954 SOLV  HW1     2873    2.667610649    1.483225006    0.836148077
  954 SOLV  HW2     2874    2.799439363    1.579588237    0.834776411
  955 SOLV  OW      2875    1.415324604    1.132994288    0.631661778
  955 SOLV  HW1     2876    1.385274308    1.150537524    0.537901461
  955 SOLV  HW2     2877    1.371439540    1.049823159    0.665697314
  956 SOLV  OW      2878    1.031754891    2.858835145    1.018374097
  956 SOLV  HW1     2879    1.122618708    2.899447192    1.028164256
  956 SOLV  HW2     2880    1.016878100    2.833097515    0.922887441
  957 SOLV  OW      2881    0.655769870    3.329795569    0.910423996
  957 SOLV  HW1     2882    0.617069636    3.237625164    0.913304237
  957 SOLV  HW2     2883    0.621138405    3.382902817    0.987765048
  958 SOLV  OW      2884    0.310231201    0.131197847    3.308212800
  958 SOLV  HW1     2885    0.355961288    0.062741947    3.364996676
  958 SOLV  HW2     2886    0.233556402    0.170658637    3.358865144
  959 SOLV  OW      2887    1.449203443    1.915566533    0.065244863
  959 SOLV  HW1     2888    1.517869899    1.842900551    0.063096890
  959 SOLV  HW2     2889    1.378030493    1.896141244   -0.002261207
  960 SOLV  OW      2890    2.248099421    1.969382995    1.659413961
  960 SOLV  HW1     2891    2.347892019    1.967405731    1.665543367
  960 SOLV  HW2     2892    2.219303680    2.052361606    1.611608568
  961 SOLV  OW      2893    2.395548295    0.890729639    3.089181493
  961 SOLV  HW1     2894    2.320544755    0.889233056    3.023047304
  961 SOLV  HW2     2895    2.472212907    0.837119178    3.053828451
  962 SOLV  OW      2896    3.074371212    3.028587199    1.202405341
  962 SOLV  HW1     2897    3.123622960    3.065400267    1.123534115
  962 SOLV  HW2     2898    2.985749093    3.074200773    1.210596804
  963 SOLV  OW      2899    1.287813875    0.255856935    3.237018691
  963 SOLV  HW1     2900    1.249243612    0.165014809    3.253190572
  963 SOLV  HW2     2901    1.217747370    0.315238258    3.197445926
  964 SOLV  OW      2902    1.452804209    1.826287480    1.181785172
  964 SOLV  HW1     2903    1.413217051    1.799038204    1.094090380
  964 SOLV  HW2     2904    1.439035849    1.924381041    1.195499603
  965 SOLV  OW      2905    0.609610186    2.976618767    1.656287469
  965 SOLV  HW1     2906    0.700870699    2.936141163    1.662204463
  965 SOLV  HW2     2907    0.545071379    2.908386635    1.621920198
  966 SOLV  OW      2908    0.658268929    1.025095638    1.133813086
  966 SOLV  HW1     2909    0.657993195    1.122926738    1.113056928
  966 SOLV  HW2     2910    0.718854934    0.977659720    1.069930301
  967 SOLV  OW      2911    1.202575477    2.229490553    2.230558948
  967 SOLV  HW1     2912    1.120192025    2.277688530    2.260416846
  967 SOLV  HW2     2913    1.197182701    2.212058462    2.132230677
  968 SOLV  OW      2914    1.276981114    1.634491398    1.039432246
  968 SOLV  HW1     2915    1.217512924    1.565899834    1.081391685
  968 SOLV  HW2     2916    1.315767735    1.597721944    0.954900936
  969 SOLV  OW      2917    1.733241581    2.591402923    0.629807204
  969 SOLV  HW1     2918    1.723103773    2.690609284    0.622249535
  969 SOLV  HW2     2919    1.723927487    2.549971043    0.539262966
  970 SOLV  OW      2920    1.450863330    2.745907244    3.071443274
  970 SOLV  HW1     2921    1.445059786    2.843721934    3.051431794
  970 SOLV  HW2     2922    1.546700216    2.717337618    3.070478886
  971 SOLV  OW      2923    2.683124312    1.943444058    1.839935025
  971 SOLV  HW1     2924    2.782274419    1.938615143    1.852073138
  971 SOLV  HW2     2925    2.644648641    1.851186430    1.843021660
  972 SOLV  OW      2926    2.174732794    1.097618156    1.102566587
  972 SOLV  HW1     2927    2.097311880    1.070708662    1.045261434
  972 SOLV  HW2     2928    2.161205146    1.191246113    1.135010737
  973 SOLV  OW      2929    3.216951298    0.026837000    1.809778724
  973 SOLV  HW1     2930    3.225458017    0.125654905    1.822597054
  973 SOLV  HW2     2931    3.229337616    0.004600667    1.713064485
  974 SOLV  OW      2932    3.155892764    0.274307250    0.932923948
  974 SOLV  HW1     2933    3.095438541    0.329773846    0.875736487
  974 SOLV  HW2     2934    3.205096335    0.208770893    0.875604551
  975 SOLV  OW      2935    0.343932079    1.445975459    2.224264564
  975 SOLV  HW1     2936    0.289420575    1.386800124    2.283667759
  975 SOLV  HW2     2937    0.421649904    1.394424195    2.188148953
  976 SOLV  OW      2938    1.235346503    3.276030933    0.646520443
  976 SOLV  HW1     2939    1.205853067    3.368061348    0.672258389
  976 SOLV  HW2     2940    1.168117143    3.209309594    0.678617993
  977 SOLV  OW      2941    0.980098389    0.719022093    1.192184017
  977 SOLV  HW1     2942    1.018714628    0.715091707    1.100015787
  977 SOLV  HW2     2943    0.881784132    0.701200840    1.187900068
  978 SOLV  OW      2944    2.767068568    2.879981788    3.263266099
  978 SOLV  HW1     2945    2.672480649    2.911133111    3.272438041
  978 SOLV  HW2     2946    2.787395244    2.813559414    3.335212026
  979 SOLV  OW      2947    1.516361415    1.248851434    1.009398699
  979 SOLV  HW1     2948    1.422116192    1.243322656    0.976397754
  979 SOLV  HW2     2949    1.524725252    1.324983997    1.073708442
  980 SOLV  OW      2950    1.134934666    2.865486615    1.823099715
  980 SOLV  HW1     2951    1.072838429    2.837446449    1.896297002
  980 SOLV  HW2     2952    1.228835851    2.842076594    1.848289761
  981 SOLV  OW      2953    2.058327415    3.114870682    3.135858870
  981 SOLV  HW1     2954    2.073233622    3.098476669    3.233380896
  981 SOLV  HW2     2955    2.106195621    3.198273449    3.108398205
  982 SOLV  OW      2956    2.476289937    2.093247183    1.753140731
  982 SOLV  HW1     2957    2.555555126    2.042462809    1.786901525
  982 SOLV  HW2     2958    2.421811631    2.125330488    1.830630111
  983 SOLV  OW      2959    2.484918154    0.308478098    0.809456224
  983 SOLV  HW1     2960    2.416575240    0.306378997    0.736484723
  983 SOLV  HW2     2961    2.483929054    0.221346268    0.858537755
  984 SOLV  OW      2962    1.203546353    1.302016333    2.506295193
  984 SOLV  HW1     2963    1.292044895    1.314523875    2.551164201
  984 SOLV  HW2     2964    1.142491189    1.377094334    2.531537929
  985 SOLV  OW      2965    0.624404226    2.723416368    0.940890981
  985 SOLV  HW1     2966    0.690101303    2.694053790    1.010340327
  985 SOLV  HW2     2967    0.672355989    2.740635592    0.854835333
  986 SOLV  OW      2968    3.309484948    0.925233639    2.131486994
  986 SOLV  HW1     2969    3.279936249    0.840310502    2.175264473
  986 SOLV  HW2     2970    3.372122740    0.904002104    2.056472241
  987 SOLV  OW      2971    0.894516116    1.245331348    0.978937067
  987 SOLV  HW1     2972    0.918738673    1.283322130    0.889652578
  987 SOLV  HW2     2973    0.976368741    1.207892248    1.022527226
  988 SOLV  OW      2974    1.979322629    1.157816936    0.028152290
  988 SOLV  HW1     2975    2.057059309    1.100158281    0.003002972
  988 SOLV  HW2     2976    1.939992854    1.125083123    0.114080535
  989 SOLV  OW      2977    0.428385103    3.177006885    2.522346811
  989 SOLV  HW1     2978    0.414099198    3.272859834    2.497650868
  989 SOLV  HW2     2979    0.463648593    3.127107768    2.443173747
  990 SOLV  OW      2980    1.747320754    1.356605407    1.659761734
  990 SOLV  HW1     2981    1.731832123    1.455214569    1.653617916
  990 SOLV  HW2     2982    1.701564639    1.320698072    1.741115088
  991 SOLV  OW      2983    2.262064720    1.361373139    1.341307617
  991 SOLV  HW1     2984    2.273296102    1.340976759    1.438569280
  991 SOLV  HW2     2985    2.170317417    1.334438720    1.312002268
  992 SOLV  OW      2986    2.455130048    1.772580244    1.492146982
  992 SOLV  HW1     2987    2.485177106    1.822009268    1.410565279
  992 SOLV  HW2     2988    2.361986671    1.738910158    1.478279520
  993 SOLV  OW      2989    3.220452700    1.915084181    0.481205881
  993 SOLV  HW1     2990    3.185466024    1.912009000    0.387566437
  993 SOLV  HW2     2991    3.308048147    1.963324584    0.482471114
  994 SOLV  OW      2992    0.670644293    0.575993002    2.470762596
  994 SOLV  HW1     2993    0.580846958    0.579224211    2.514671142
  994 SOLV  HW2     2994    0.721440670    0.496770246    2.504605579
  995 SOLV  OW      2995    1.334314187    3.317100930    1.102473161
  995 SOLV  HW1     2996    1.382688695    3.330204974    1.015938581
  995 SOLV  HW2     2997    1.262675750    3.248364275    1.090506261
  996 SOLV  OW      2998    0.831791313    0.932612312    0.956527798
  996 SOLV  HW1     2999    0.898681054    1.005283617    0.972223152
  996 SOLV  HW2     3000    0.852019951    0.886850173    0.869935203
  997 SOLV  OW      3001    2.050537251    2.132068336    0.054485348
  997 SOLV  HW1     3002    2.035441013    2.216738738    0.105523368
  997 SOLV  HW2     3003    2.078945816    2.154048209   -0.038850430
  998 SOLV  OW      3004    1.791020679    1.451790757    0.052818054
  998 SOLV  HW1     3005    1.867685177    1.447172989   -0.011237347
  998 SOLV  HW2     3006    1.752638748    1.360312805    0.065484171
  999 SOLV  OW      3007    0.381743382    1.819447377    1.379990486
  999 SOLV  HW1     3008    0.451593996    1.793327252    1.446625131
  999 SOLV  HW2     3009    0.306300175    1.753884887    1.383375077
 1000 SOLV  OW      3010    1.949217852    2.848308195    1.718527562
 1000 SOLV  HW1     3011    1.926283520    2.804712771    1.805562593
 1000 SOLV  HW2     3012    1.907540726    2.939140174    1.714763117
 1001 SOLV  OW      3013    0.575248036    1.029768797    2.402470472
 1001 SOLV  HW1     3014    0.497261848    0.999787034    2.347507655
 1001 SOLV  HW2     3015    0.614042284    0.951303978    2.450843451
 1002 SOLV  OW      3016    1.756545192    1.114047974    3.268409987
 1002 SOLV  HW1     3017    1.835688766    1.132290652    3.326763266
 1002 SOLV  HW2     3018    1.685570385    1.182203416    3.286269424
 1003 SOLV  OW      3019    2.787687925    0.046281926    0.705233083
 1003 SOLV  HW1     3020    2.765388860   -0.047723738    0.679431402
 1003 SOLV  HW2     3021    2.721120308    0.079108712    0.772249161
 1004 SOLV  OW      3022    1.688996162    1.948669499    1.733135598
 1004 SOLV  HW1     3023    1.636024974    2.033286643    1.739087450
 1004 SOLV  HW2     3024    1.736182918    1.945030068    1.645035724
 1005 SOLV  OW      3025    2.723596095    0.208726581    0.092717110
 1005 SOLV  HW1     3026    2.797043674    0.229821265    0.157218797
 1005 SOLV  HW2     3027    2.665301991    0.289151612    0.081156180
 1006 SOLV  OW      3028    2.423866459    1.191635020    0.653179235
 1006 SOLV  HW1     3029    2.365050373    1.205009025    0.573409720
 1006 SOLV  HW2     3030    2.367983170    1.164797149    0.731653100
 1007 SOLV  OW      3031    0.728441943    1.250524358    0.465685214
 1007 SOLV  HW1     3032    0.681460828    1.301427166    0.537819886
 1007 SOLV  HW2     3033    0.684603395    1.161422213    0.453824046
 1008 SOLV  OW      3034    1.323161356    2.363179770    2.542789186
 1008 SOLV  HW1     3035    1.306524922    2.334919637    2.637268056
 1008 SOLV  HW2     3036    1.237824289    2.357873755    2.490912683
 1009 SOLV  OW      3037    1.011779425    2.723239205    3.301670296
 1009 SOLV  HW1     3038    0.989352669    2.820551552    3.306903843
 1009 SOLV  HW2     3039    1.110724395    2.712328253    3.292139078
 1010 SOLV  OW      3040    0.540406296    2.354749281    2.287436360
 1010 SOLV  HW1     3041    0.481190499    2.409786307    2.346312504
 1010 SOLV  HW2     3042    0.555389990    2.265286766    2.329552967
 1011 SOLV  OW      3043    2.442686905    2.701928095    1.110801604
 1011 SOLV  HW1     3044    2.443881498    2.754975133    1.195572673
 1011 SOLV  HW2     3045    2.350138986    2.667911954    1.094089137
 1012 SOLV  OW      3046    1.406369509    2.356017747    0.110254964
 1012 SOLV  HW1     3047    1.430872559    2.452957975    0.111735764
 1012 SOLV  HW2     3048    1.489580476    2.300685191    0.106226436
 1013 SOLV  OW      3049    1.003992053    2.011189079    0.202601180
 1013 SOLV  HW1     3050    0.980452208    2.013706416    0.299768551
 1013 SOLV  HW2     3051    1.054629143    2.093977050    0.178438540
 1014 SOLV  OW      3052    0.231840176    0.495867513    1.320579328
 1014 SOLV  HW1     3053    0.321447811    0.461338877    1.292650612
 1014 SOLV  HW2     3054    0.165968662    0.420623201    1.321547528
 1015 SOLV  OW      3055    3.341575225    1.872637957    2.232341336
 1015 SOLV  HW1     3056    3.389469948    1.930039737    2.165914676
 1015 SOLV  HW2     3057    3.275701399    1.814406713    2.184683926
 1016 SOLV  OW      3058    0.546268989    1.451559083    0.097764285
 1016 SOLV  HW1     3059    0.550478778    1.514519413    0.020175881
 1016 SOLV  HW2     3060    0.619094822    1.473708646    0.162628973
 1017 SOLV  OW      3061    2.802114428    3.357660573    2.425394451
 1017 SOLV  HW1     3062    2.711852909    3.369536743    2.466769027
 1017 SOLV  HW2     3063    2.861880103    3.432653981    2.453750277
 1018 SOLV  OW      3064    0.832141105    1.485934238    3.166951754
 1018 SOLV  HW1     3065    0.833952714    1.499840417    3.067931500
 1018 SOLV  HW2     3066    0.844968664    1.388840393    3.187196781
 1019 SOLV  OW      3067    2.153214986    3.347891269    2.605750323
 1019 SOLV  HW1     3068    2.055104309    3.358097409    2.622235930
 1019 SOLV  HW2     3069    2.175214008    3.381100348    2.514018146
 1020 SOLV  OW      3070    1.291902696    2.879562567    0.492784766
 1020 SOLV  HW1     3071    1.251039246    2.793169538    0.463323911
 1020 SOLV  HW2     3072    1.372581921    2.860852426    0.548839808
 1021 SOLV  OW      3073    1.681590434    1.720266430    0.363836380
 1021 SOLV  HW1     3074    1.700816229    1.775946345    0.283016334
 1021 SOLV  HW2     3075    1.681658738    1.623538018    0.338435250
 1022 SOLV  OW      3076    3.362311312    0.581486333    0.483857317
 1022 SOLV  HW1     3077    3.360961150    0.613146509    0.389003444
 1022 SOLV  HW2     3078    3.445370882    0.614405662    0.528788906
 1023 SOLV  OW      3079    2.773891053    2.044089492    0.458231468
 1023 SOLV  HW1     3080    2.789346431    2.030998194    0.360296844
 1023 SOLV  HW2     3081    2.806557833    2.134651671    0.485301996
 1024 SOLV  OW      3082    2.918175615    0.898847895    0.535038563
 1024 SOLV  HW1     3083    2.824870690    0.934169588    0.528105022
 1024 SOLV  HW2     3084    2.915445116    0.799508121    0.546246865
 1025 SOLV  OW      3085    0.221528096    1.744765236    0.566916735
 1025 SOLV  HW1     3086    0.244007884    1.810837594    0.638546464
 1025 SOLV  HW2     3087    0.299780442    1.734263903    0.505533473
 1026 SOLV  OW      3088    0.432376685    2.105325255    1.363379537
 1026 SOLV  HW1     3089    0.482545454    2.162213335    1.298198136
 1026 SOLV  HW2     3090    0.433998777    2.010158460    1.332681449
 1027 SOLV  OW      3091    1.643515733    2.972565417    0.436235292
 1027 SOLV  HW1     3092    1.684111364    3.063119273    0.423843132
 1027 SOLV  HW2     3093    1.643434844    2.949113184    0.533454245
 1028 SOLV  OW      3094    3.054551799    3.191208790    2.453816157
 1028 SOLV  HW1     3095    3.097502198    3.246879099    2.524935354
 1028 SOLV  HW2     3096    2.964907002    3.229367304    2.431242159
 1029 SOLV  OW      3097    1.494409162    0.012912496    2.344303536
 1029 SOLV  HW1     3098    1.412623915   -0.023232374    2.299508634
 1029 SOLV  HW2     3099    1.560578411   -0.060918210    2.357437977
 1030 SOLV  OW      3100    0.866809491    2.368834651    1.329965944
 1030 SOLV  HW1     3101    0.920996692    2.427808694    1.389862050
 1030 SOLV  HW2     3102    0.772031454    2.400727487    1.328685830
 1031 SOLV  OW      3103    1.003036619    1.630416859    3.305083963
 1031 SOLV  HW1     3104    1.058116877    1.558346926    3.347200622
 1031 SOLV  HW2     3105    0.943283963    1.590372597    3.235601689
 1032 SOLV  OW      3106    3.193006363    1.179076346    0.427236620
 1032 SOLV  HW1     3107    3.259408141    1.237493489    0.473929066
 1032 SOLV  HW2     3108    3.111385777    1.232480684    0.405148142
 1033 SOLV  OW      3109    1.739720936    2.891380073    0.717335929
 1033 SOLV  HW1     3110    1.834270714    2.871036267    0.691871867
 1033 SOLV  HW2     3111    1.725226955    2.867556619    0.813378716
 1034 SOLV  OW      3112    1.413650579    2.063374740    0.544318543
 1034 SOLV  HW1     3113    1.452518244    2.151050637    0.572673984
 1034 SOLV  HW2     3114    1.381993922    2.070015233    0.449685581
 1035 SOLV  OW      3115    1.269764764    2.137432675    2.711665399
 1035 SOLV  HW1     3116    1.307287440    2.113476533    2.622111721
 1035 SOLV  HW2     3117    1.230774231    2.055833252    2.754359764
 1036 SOLV  OW      3118    1.439755032    2.791927160    2.687125202
 1036 SOLV  HW1     3119    1.458494939    2.710252660    2.741713744
 1036 SOLV  HW2     3120    1.408046986    2.764713695    2.596264222
 1037 SOLV  OW      3121    0.408810010    1.674651352    1.848390835
 1037 SOLV  HW1     3122    0.328508251    1.643120473    1.898979554
 1037 SOLV  HW2     3123    0.413596870    1.774466868    1.852346784
 1038 SOLV  OW      3124    0.075447680    0.164542956    2.009659536
 1038 SOLV  HW1     3125    0.019222312    0.092335216    2.049967727
 1038 SOLV  HW2     3126    0.017698602    0.225014030    1.954793879
 1039 SOLV  OW      3127    0.691107935    0.670173510    2.211297990
 1039 SOLV  HW1     3128    0.690259356    0.630837825    2.303241036
 1039 SOLV  HW2     3129    0.679482507    0.769316833    2.217369109
 1040 SOLV  OW      3130    1.352562853    1.200856571    0.377492977
 1040 SOLV  HW1     3131    1.304126135    1.279739167    0.415349376
 1040 SOLV  HW2     3132    1.304624685    1.168302083    0.295984006
 1041 SOLV  OW      3133    0.538164124    1.027479117    0.801639046
 1041 SOLV  HW1     3134    0.480281474    0.947995632    0.819899360
 1041 SOLV  HW2     3135    0.614310835    1.028836120    0.866455880
 1042 SOLV  OW      3136    1.385773741    2.755822331    1.556374658
 1042 SOLV  HW1     3137    1.346387421    2.836932796    1.513111756
 1042 SOLV  HW2     3138    1.459130767    2.783488693    1.618464638
 1043 SOLV  OW      3139    2.508968467    0.346331130    2.581193277
 1043 SOLV  HW1     3140    2.528263809    0.317954637    2.487255779
 1043 SOLV  HW2     3141    2.548737559    0.280197778    2.644805165
 1044 SOLV  OW      3142    0.556297548    1.104474248    1.831997711
 1044 SOLV  HW1     3143    0.490759219    1.109668245    1.756637689
 1044 SOLV  HW2     3144    0.616830952    1.184025256    1.829049819
 1045 SOLV  OW      3145    1.250279108    3.218007231    2.884709037
 1045 SOLV  HW1     3146    1.223060406    3.223155072    2.788612522
 1045 SOLV  HW2     3147    1.287533921    3.306223019    2.913550290
 1046 SOLV  OW      3148    2.635817958    2.810385125    0.619256226
 1046 SOLV  HW1     3149    2.598422667    2.898358278    0.648652713
 1046 SOLV  HW2     3150    2.561125265    2.745245429    0.605851740
 1047 SOLV  OW      3151    0.317660558    2.718040730    1.844759015
 1047 SOLV  HW1     3152    0.282588439    2.624386794    1.845543492
 1047 SOLV  HW2     3153    0.241324013    2.782132938    1.836601171
 1048 SOLV  OW      3154    0.062924369    2.052352258    0.538017180
 1048 SOLV  HW1     3155    0.078503723    2.150449069    0.549669025
 1048 SOLV  HW2     3156    0.146787087    2.002466738    0.559924540
 1049 SOLV  OW      3157    1.060513508    1.121307896    2.352988868
 1049 SOLV  HW1     3158    1.002275220    1.047835806    2.387802194
 1049 SOLV  HW2     3159    1.090599116    1.178846002    2.429054853
 1050 SOLV  OW      3160    0.946463724    2.271585149    2.828209473
 1050 SOLV  HW1     3161    1.027762720    2.329303702    2.835895990
 1050 SOLV  HW2     3162    0.879404569    2.299164778    2.897074804
 1051 SOLV  OW      3163    3.262362343    2.623472652    0.695172683
 1051 SOLV  HW1     3164    3.196864449    2.682806466    0.741985153
 1051 SOLV  HW2     3165    3.350883423    2.628543989    0.741434360
 1052 SOLV  OW      3166    0.688187662    1.857591973    3.252263006
 1052 SOLV  HW1     3167    0.773134344    1.886270598    3.207972625
 1052 SOLV  HW2     3168    0.693635482    1.760351761    3.274949178
 1053 SOLV  OW      3169    3.007095727    0.451078671    2.493615600
 1053 SOLV  HW1     3170    3.103261149    0.473673158    2.478068870
 1053 SOLV  HW2     3171    2.970627678    0.509024943    2.566514674
 1054 SOLV  OW      3172    1.550261528    0.535252542    2.560702226
 1054 SOLV  HW1     3173    1.612334929    0.551710584    2.637367025
 1054 SOLV  HW2     3174    1.487650191    0.612667650    2.551317530
 1055 SOLV  OW      3175    2.755091939    2.683524350    0.858423804
 1055 SOLV  HW1     3176    2.667273814    2.658597200    0.817599112
 1055 SOLV  HW2     3177    2.814893300    2.721794516    0.788002275
 1056 SOLV  OW      3178    0.041148393    2.771307350    3.044355538
 1056 SOLV  HW1     3179    0.016642353    2.866205749    3.064234383
 1056 SOLV  HW2     3180   -0.033819349    2.727170449    2.995029139
 1057 SOLV  OW      3181    1.334007077    2.403614843    1.642302022
 1057 SOLV  HW1     3182    1.397666410    2.383530409    1.567843016
 1057 SOLV  HW2     3183    1.254127693    2.343918554    1.634842990
 1058 SOLV  OW      3184    1.987261556    0.539926979    0.864946882
 1058 SOLV  HW1     3185    2.069623336    0.524755661    0.810283217
 1058 SOLV  HW2     3186    2.011854279    0.544078264    0.961795384
 1059 SOLV  OW      3187    2.398595125    1.830267366    2.352884493
 1059 SOLV  HW1     3188    2.475108131    1.772279181    2.324875150
 1059 SOLV  HW2     3189    2.433655106    1.911295710    2.399859247
 1060 SOLV  OW      3190    1.776544088    2.244481061    1.312860824
 1060 SOLV  HW1     3191    1.799610024    2.149544690    1.334193590
 1060 SOLV  HW2     3192    1.759793058    2.253433353    1.214681093
 1061 SOLV  OW      3193    1.944195363    1.167059992    1.991435889
 1061 SOLV  HW1     3194    1.875160672    1.191534768    2.059531690
 1061 SOLV  HW2     3195    2.011442961    1.105644741    2.032762212
 1062 SOLV  OW      3196    0.863147000    0.852889387    1.811779115
 1062 SOLV  HW1     3197    0.846413589    0.777046151    1.748774223
 1062 SOLV  HW2     3198    0.778594926    0.875133518    1.860336140
 1063 SOLV  OW      3199    0.913007977    3.240152973    1.353673906
 1063 SOLV  HW1     3200    0.871527005    3.151585942    1.374580708
 1063 SOLV  HW2     3201    0.954231431    3.236964924    1.262612090
 1064 SOLV  OW      3202    2.840146517    0.659229437    2.627570699
 1064 SOLV  HW1     3203    2.769742412    0.600899003    2.668098087
 1064 SOLV  HW2     3204    2.878092578    0.719390949    2.697871629
 1065 SOLV  OW      3205    0.113390949    1.990291855    0.240699268
 1065 SOLV  HW1     3206    0.208633938    2.012971207    0.220341038
 1065 SOLV  HW2     3207    0.096945503    2.000559673    0.338801863
 1066 SOLV  OW      3208    2.521351663    0.790025507    2.404603755
 1066 SOLV  HW1     3209    2.460904313    0.869471141    2.398592060
 1066 SOLV  HW2     3210    2.476106737    0.717602886    2.456656535
 1067 SOLV  OW      3211    0.951520215    3.228672935    1.950844066
 1067 SOLV  HW1     3212    1.003520897    3.287277539    1.888690173
 1067 SOLV  HW2     3213    1.013350609    3.188810117    2.018590548
 1068 SOLV  OW      3214    2.049908130    3.015284803    0.411635805
 1068 SOLV  HW1     3215    2.047634776    2.959971527    0.494914095
 1068 SOLV  HW2     3216    2.119174324    2.978886976    0.349351781
 1069 SOLV  OW      3217    2.792400453    1.618248169    1.534060821
 1069 SOLV  HW1     3218    2.884283301    1.578769146    1.533303632
 1069 SOLV  HW2     3219    2.766291335    1.643658501    1.440924894
 1070 SOLV  OW      3220    3.236501747    0.238539799    2.439499780
 1070 SOLV  HW1     3221    3.327825310    0.220347125    2.475979197
 1070 SOLV  HW2     3222    3.221153319    0.337295694    2.435845891
 1071 SOLV  OW      3223    0.795180108    0.202922669    3.337019373
 1071 SOLV  HW1     3224    0.879692241    0.158250903    3.366410729
 1071 SOLV  HW2     3225    0.765274143    0.163687121    3.250025549
 1072 SOLV  OW      3226    0.587118337    2.185413509    0.823288738
 1072 SOLV  HW1     3227    0.628287411    2.131989951    0.897130870
 1072 SOLV  HW2     3228    0.571345355    2.126287410    0.744187589
 1073 SOLV  OW      3229    2.354159031    2.662708718    2.681819261
 1073 SOLV  HW1     3230    2.384225533    2.748823993    2.722826166
 1073 SOLV  HW2     3231    2.320952885    2.679788658    2.589045531
 1074 SOLV  OW      3232    1.969560258    2.112721935    2.221595083
 1074 SOLV  HW1     3233    2.032593436    2.177484994    2.264425981
 1074 SOLV  HW2     3234    1.911015616    2.161231323    2.156624238
 1075 SOLV  OW      3235    0.744346095    2.607808996    3.295036184
 1075 SOLV  HW1     3236    0.838202324    2.642111314    3.299014276
 1075 SOLV  HW2     3237    0.680542920    2.684634606    3.300372885
 1076 SOLV  OW      3238    1.166968970    1.608331231    0.657483826
 1076 SOLV  HW1     3239    1.210715897    1.675614518    0.597824748
 1076 SOLV  HW2     3240    1.208397074    1.612509660    0.748402763
 1077 SOLV  OW      3241    2.113407884    1.513372525    2.893318798
 1077 SOLV  HW1     3242    2.202052007    1.554255848    2.915053745
 1077 SOLV  HW2     3243    2.048258938    1.534374760    2.966229891
 1078 SOLV  OW      3244    0.087277415    0.183907246    2.571769185
 1078 SOLV  HW1     3245    0.076507097    0.205852249    2.668743218
 1078 SOLV  HW2     3246    0.096192425    0.084902854    2.560806684
 1079 SOLV  OW      3247    0.105565040    2.868525780    1.471590004
 1079 SOLV  HW1     3248    0.165880870    2.819418871    1.408722990
 1079 SOLV  HW2     3249    0.052909453    2.802739620    1.525452701
 1080 SOLV  OW      3250    1.297072056    1.303817241    2.095467285
 1080 SOLV  HW1     3251    1.292093579    1.208471169    2.065703278
 1080 SOLV  HW2     3252    1.205850431    1.335348669    2.121656680
 1081 SOLV  OW      3253    2.095353023    2.009149592    1.309755761
 1081 SOLV  HW1     3254    2.031026018    2.024383285    1.234709911
 1081 SOLV  HW2     3255    2.181808013    2.055103512    1.289369052
 1082 SOLV  OW      3256    2.452884193    2.817624943    2.182567381
 1082 SOLV  HW1     3257    2.362945789    2.781531046    2.157865824
 1082 SOLV  HW2     3258    2.489342287    2.766022629    2.260090958
 1083 SOLV  OW      3259    2.698588507    3.196847926    2.247020625
 1083 SOLV  HW1     3260    2.746830294    3.258393925    2.309362229
 1083 SOLV  HW2     3261    2.763461546    3.131658026    2.207735573
 1084 SOLV  OW      3262    0.300695138    0.042027204    1.806403017
 1084 SOLV  HW1     3263    0.322589455    0.014754027    1.712708581
 1084 SOLV  HW2     3264    0.228054783   -0.016725429    1.842087109
 1085 SOLV  OW      3265    0.977433669    0.946755630    2.911771447
 1085 SOLV  HW1     3266    1.001140726    1.032344856    2.865792877
 1085 SOLV  HW2     3267    1.051579570    0.880756367    2.899607324
 1086 SOLV  OW      3268    3.235617536    0.706346818    2.241383371
 1086 SOLV  HW1     3269    3.153419054    0.717311393    2.297281483
 1086 SOLV  HW2     3270    3.241271809    0.612038242    2.208590893
 1087 SOLV  OW      3271    1.227253565    2.670099404    2.899843928
 1087 SOLV  HW1     3272    1.207153208    2.762760590    2.868064689
 1087 SOLV  HW2     3273    1.312850582    2.670453601    2.951545235
 1088 SOLV  OW      3274    3.032466562    2.598696990    1.930399656
 1088 SOLV  HW1     3275    2.937511176    2.581166365    1.904365378
 1088 SOLV  HW2     3276    3.065258548    2.680730570    1.883529304
 1089 SOLV  OW      3277    2.100633206    0.497303050    2.495579027
 1089 SOLV  HW1     3278    2.073823490    0.487946321    2.591472149
 1089 SOLV  HW2     3279    2.065457643    0.419562380    2.443417385
 1090 SOLV  OW      3280    1.791270996    3.164973387    3.093331658
 1090 SOLV  HW1     3281    1.780059234    3.172541999    2.994243761
 1090 SOLV  HW2     3282    1.884144632    3.134242118    3.114101646
 1091 SOLV  OW      3283    2.559048047    0.139891514    2.053680971
 1091 SOLV  HW1     3284    2.579722088    0.213227315    1.988904609
 1091 SOLV  HW2     3285    2.638271440    0.079418006    2.061936151
 1092 SOLV  OW      3286    1.100054405    1.898861396    0.761537000
 1092 SOLV  HW1     3287    1.045399245    1.838984407    0.702975192
 1092 SOLV  HW2     3288    1.050081688    1.983887561    0.778126472
 1093 SOLV  OW      3289    0.501778077    2.458908377    0.708641984
 1093 SOLV  HW1     3290    0.548319447    2.370850210    0.717659843
 1093 SOLV  HW2     3291    0.567479727    2.528496590    0.679619519
 1094 SOLV  OW      3292    0.613314557    2.836373350    3.265898040
 1094 SOLV  HW1     3293    0.698875665    2.886883875    3.254521790
 1094 SOLV  HW2     3294    0.543420838    2.875287087    3.205881527
 1095 SOLV  OW      3295    0.560192420    2.330457822    3.155435185
 1095 SOLV  HW1     3296    0.517318235    2.251614997    3.111303737
 1095 SOLV  HW2     3297    0.489447954    2.389014406    3.195036728
 1096 SOLV  OW      3298    0.888820238    2.391759972    0.751361280
 1096 SOLV  HW1     3299    0.892001289    2.391148436    0.651406505
 1096 SOLV  HW2     3300    0.959717653    2.452872859    0.786577335
 1097 SOLV  OW      3301    1.032934143    0.918264777    1.348570761
 1097 SOLV  HW1     3302    0.997996839    0.868410752    1.269225045
 1097 SOLV  HW2     3303    1.108340098    0.866954813    1.389594515
 1098 SOLV  OW      3304    0.397842857    2.046646269    0.120609341
 1098 SOLV  HW1     3305    0.440280286    1.990771929    0.049344610
 1098 SOLV  HW2     3306    0.431860608    2.140462224    0.114063142
 1099 SOLV  OW      3307    1.008770174    0.051025350    0.307036238
 1099 SOLV  HW1     3308    0.928573068    0.108899742    0.321835524
 1099 SOLV  HW2     3309    1.090138552    0.097198818    0.342351929
 1100 SOLV  OW      3310    1.827271981    1.202209839    1.312358293
 1100 SOLV  HW1     3311    1.802788213    1.298330955    1.325122180
 1100 SOLV  HW2     3312    1.745056818    1.145689718    1.319265355
 1101 SOLV  OW      3313    2.950457857    2.905704266    0.923181511
 1101 SOLV  HW1     3314    2.882653381    2.875340405    0.990133305
 1101 SOLV  HW2     3315    2.930319722    2.999721779    0.895667662
 1102 SOLV  OW      3316    0.098490023    0.981736800    1.424538834
 1102 SOLV  HW1     3317    0.183223725    0.948318489    1.465833198
 1102 SOLV  HW2     3318    0.020219792    0.945670110    1.475281356
 1103 SOLV  OW      3319    1.657185964    2.997698556    0.042801706
 1103 SOLV  HW1     3320    1.639030052    2.957700422   -0.047042478
 1103 SOLV  HW2     3321    1.683747820    3.093492140    0.031871997
 1104 SOLV  OW      3322    0.945222279    1.041977747    0.351803700
 1104 SOLV  HW1     3323    0.991124230    0.973312516    0.295411485
 1104 SOLV  HW2     3324    0.856632228    1.064565793    0.311264080
 1105 SOLV  OW      3325    2.068263506    1.765474547    1.563005052
 1105 SOLV  HW1     3326    2.132053435    1.838702463    1.539126166
 1105 SOLV  HW2     3327    2.118027807    1.679044184    1.570416410
 1106 SOLV  OW      3328    1.562580724    3.303247533    0.540024214
 1106 SOLV  HW1     3329    1.644400057    3.279148839    0.487807987
 1106 SOLV  HW2     3330    1.481441919    3.288724959    0.483391340
 1107 SOLV  OW      3331    0.920305522    1.643319881    0.336787692
 1107 SOLV  HW1     3332    1.004631104    1.683962654    0.371984016
 1107 SOLV  HW2     3333    0.892407967    1.691278772    0.253582134
 1108 SOLV  OW      3334    0.376002618    1.074029144    0.427143361
 1108 SOLV  HW1     3335    0.400513173    1.155714458    0.374910749
 1108 SOLV  HW2     3336    0.347406771    1.100681798    0.519194082
 1109 SOLV  OW      3337    0.354469343    2.333615517    0.066288150
 1109 SOLV  HW1     3338    0.374373527    2.413087640    0.008947021
 1109 SOLV  HW2     3339    0.266729773    2.294060250    0.039103023
 1110 SOLV  OW      3340    2.793748647    0.625731046    0.236994993
 1110 SOLV  HW1     3341    2.758687167    0.598823694    0.147281869
 1110 SOLV  HW2     3342    2.887884447    0.593484315    0.247012093
 1111 SOLV  OW      3343    2.040141690    0.531919203    1.138131461
 1111 SOLV  HW1     3344    2.126387251    0.552442243    1.184397088
 1111 SOLV  HW2     3345    1.987984345    0.466171646    1.192526233
 1112 SOLV  OW      3346    1.553642762    1.486241866    1.189271530
 1112 SOLV  HW1     3347    1.623081057    1.465963652    1.258327812
 1112 SOLV  HW2     3348    1.478499695    1.536971277    1.231481755
 1113 SOLV  OW      3349    3.049197497    0.560289331    0.253805533
 1113 SOLV  HW1     3350    3.101246303    0.502839192    0.190622859
 1113 SOLV  HW2     3351    3.109471960    0.592673916    0.326742750
 1114 SOLV  OW      3352    1.162585169    0.554671615    1.292355000
 1114 SOLV  HW1     3353    1.229318720    0.520323089    1.226272850
 1114 SOLV  HW2     3354    1.103117448    0.621650850    1.247887345
 1115 SOLV  OW      3355    2.007530001    2.400675530    2.474170996
 1115 SOLV  HW1     3356    2.071982001    2.346537402    2.420166300
 1115 SOLV  HW2     3357    1.958852794    2.340804391    2.537790612
 1116 SOLV  OW      3358    1.584730075    1.861068780    2.850374209
 1116 SOLV  HW1     3359    1.666061701    1.918854029    2.843455601
 1116 SOLV  HW2     3360    1.545163464    1.848216582    2.759428635
 1117 SOLV  OW      3361    0.478882749    0.190736625    3.082406418
 1117 SOLV  HW1     3362    0.435426116    0.187407740    3.172416580
 1117 SOLV  HW2     3363    0.427666630    0.252735622    3.022955475
 1118 SOLV  OW      3364    0.770642748    0.279996887    1.096612111
 1118 SOLV  HW1     3365    0.820014044    0.194703653    1.079598943
 1118 SOLV  HW2     3366    0.679509554    0.274444423    1.055798484
 1119 SOLV  OW      3367    1.312535059    1.012107108    2.818668517
 1119 SOLV  HW1     3368    1.269636470    0.925917909    2.845741530
 1119 SOLV  HW2     3369    1.241870355    1.081374575    2.804162308
 1120 SOLV  OW      3370    1.587155990    1.354647417    2.153738445
 1120 SOLV  HW1     3371    1.619022660    1.300601798    2.231617333
 1120 SOLV  HW2     3372    1.487662528    1.347418621    2.146651077
 1121 SOLV  OW      3373    1.102638952    0.305639429    0.997265109
 1121 SOLV  HW1     3374    1.044168286    0.286836543    1.076180462
 1121 SOLV  HW2     3375    1.190782825    0.259997774    1.009487376
 1122 SOLV  OW      3376    1.111970491    2.614690795    2.549728788
 1122 SOLV  HW1     3377    1.085121295    2.542876461    2.613944660
 1122 SOLV  HW2     3378    1.118581198    2.701931196    2.598177914
 1123 SOLV  OW      3379    1.059162259    2.233485242    1.047063924
 1123 SOLV  HW1     3380    0.994817505    2.171833817    1.092455688
 1123 SOLV  HW2     3381    1.064318403    2.319507533    1.097809421
 1124 SOLV  OW      3382    2.616340939    3.119976061    1.826405734
 1124 SOLV  HW1     3383    2.560366189    3.082854870    1.900505593
 1124 SOLV  HW2     3384    2.710661659    3.088424248    1.836890991
 1125 SOLV  OW      3385    1.276935388    0.175354278    0.347001819
 1125 SOLV  HW1     3386    1.309347630    0.225873609    0.267007904
 1125 SOLV  HW2     3387    1.340598579    0.188816263    0.422946017
 1126 SOLV  OW      3388    3.226362582    1.528600519    0.974604117
 1126 SOLV  HW1     3389    3.174731446    1.559120700    1.054631207
 1126 SOLV  HW2     3390    3.311635556    1.580457656    0.968210360
 1127 SOLV  OW      3391    2.264079752    0.700054963    3.226419862
 1127 SOLV  HW1     3392    2.313141289    0.781853184    3.196359042
 1127 SOLV  HW2     3393    2.165745283    0.718274145    3.226337148
 1128 SOLV  OW      3394    2.262256453    1.686313981    2.195967573
 1128 SOLV  HW1     3395    2.253981676    1.732155072    2.107471839
 1128 SOLV  HW2     3396    2.326233375    1.736901186    2.253840313
 1129 SOLV  OW      3397    0.599332371    2.395781433    1.997171428
 1129 SOLV  HW1     3398    0.529821215    2.408940745    1.926483475
 1129 SOLV  HW2     3399    0.557168266    2.404676574    2.087419859
 1130 SOLV  OW      3400    1.258178500    3.303258048    2.242773523
 1130 SOLV  HW1     3401    1.193529119    3.227509018    2.251967017
 1130 SOLV  HW2     3402    1.209245357    3.385461611    2.213619367
 1131 SOLV  OW      3403    2.966472066    0.155200951    2.525161718
 1131 SOLV  HW1     3404    2.968687515    0.160595717    2.624998502
 1131 SOLV  HW2     3405    2.957875081    0.247242279    2.487005646
 1132 SOLV  OW      3406    1.844863516    1.985305332    1.411724028
 1132 SOLV  HW1     3407    1.941900469    1.981839955    1.387811249
 1132 SOLV  HW2     3408    1.798131617    1.905862890    1.372906180
 1133 SOLV  OW      3409    0.984668225    1.351820474    0.364593377
 1133 SOLV  HW1     3410    0.951021794    1.445592586    0.355840776
 1133 SOLV  HW2     3411    0.910833633    1.292859835    0.397364049
 1134 SOLV  OW      3412    0.379894696    2.045009046    1.044944285
 1134 SOLV  HW1     3413    0.331973748    2.130763853    1.026206402
 1134 SOLV  HW2     3414    0.478561884    2.059776241    1.038006449
 1135 SOLV  OW      3415    0.800187890    2.979806614    0.395817991
 1135 SOLV  HW1     3416    0.879274328    2.987704619    0.335116979
 1135 SOLV  HW2     3417    0.756453239    2.890912020    0.382156712
 1136 SOLV  OW      3418    3.203295828    2.362291643    2.607720966
 1136 SOLV  HW1     3419    3.206791796    2.323796020    2.515493718
 1136 SOLV  HW2     3420    3.270455777    2.435959798    2.615632177
 1137 SOLV  OW      3421    0.802319721    1.357218870    1.326780049
 1137 SOLV  HW1     3422    0.830424663    1.453172004    1.324547830
 1137 SOLV  HW2     3423    0.714583736    1.347105779    1.279855555
 1138 SOLV  OW      3424    1.609719651    1.026511879    3.042968961
 1138 SOLV  HW1     3425    1.639418250    1.092121675    2.973576788
 1138 SOLV  HW2     3426    1.667154822    1.035775112    3.124316005
 1139 SOLV  OW      3427    1.722880039    2.439420778    3.176904118
 1139 SOLV  HW1     3428    1.625911956    2.420389283    3.161518901
 1139 SOLV  HW2     3429    1.746654062    2.527119536    3.135126460
 1140 SOLV  OW      3430    1.624076094    1.628827194    2.094166044
 1140 SOLV  HW1     3431    1.602156537    1.650094947    1.998936000
 1140 SOLV  HW2     3432    1.622458816    1.529711522    2.107389732
 1141 SOLV  OW      3433    3.376515266    1.312967486    0.607949973
 1141 SOLV  HW1     3434    3.469681388    1.278523410    0.619584072
 1141 SOLV  HW2     3435    3.333817826    1.324500598    0.697646576
 1142 SOLV  OW      3436    1.988925793    0.763061142    3.250531999
 1142 SOLV  HW1     3437    1.947442220    0.708169297    3.323109359
 1142 SOLV  HW2     3438    2.032310914    0.843818027    3.290501220
 1143 SOLV  OW      3439    1.849570059    2.885995092    0.261483910
 1143 SOLV  HW1     3440    1.908687115    2.952899567    0.306550063
 1143 SOLV  HW2     3441    1.754424289    2.902943042    0.287213820
 1144 SOLV  OW      3442    1.183133327    2.181172928    1.485530166
 1144 SOLV  HW1     3443    1.177668513    2.249478057    1.412686003
 1144 SOLV  HW2     3444    1.208560288    2.092714469    1.446411952
 1145 SOLV  OW      3445    0.049010513    2.058512654    2.065959225
 1145 SOLV  HW1     3446    0.112034000    2.002490141    2.012192218
 1145 SOLV  HW2     3447    0.099467745    2.133250504    2.109199334
 1146 SOLV  OW      3448    1.380788503    2.621473614    0.872704881
 1146 SOLV  HW1     3449    1.359578963    2.615528795    0.970256834
 1146 SOLV  HW2     3450    1.470028019    2.579773121    0.855413021
 1147 SOLV  OW      3451    0.922750424    2.104644422    0.793022885
 1147 SOLV  HW1     3452    0.922348926    2.204361889    0.800526882
 1147 SOLV  HW2     3453    0.842447726    2.067418596    0.839560124
 1148 SOLV  OW      3454    1.808853351    3.193746318    0.396005179
 1148 SOLV  HW1     3455    1.891435155    3.138070151    0.404974515
 1148 SOLV  HW2     3456    1.825892087    3.268497320    0.331802614
 1149 SOLV  OW      3457    2.492746118    2.140913489    0.441122892
 1149 SOLV  HW1     3458    2.442613162    2.082630455    0.377156449
 1149 SOLV  HW2     3459    2.584081444    2.103038892    0.456129767
 1150 SOLV  OW      3460    1.656552398    1.195228433    0.762128212
 1150 SOLV  HW1     3461    1.625184125    1.211069206    0.855760377
 1150 SOLV  HW2     3462    1.577693364    1.191723004    0.700721943
 1151 SOLV  OW      3463    0.458252792    1.427007880    3.022304652
 1151 SOLV  HW1     3464    0.391107304    1.498924596    3.004381183
 1151 SOLV  HW2     3465    0.419446875    1.360305382    3.085917347
 1152 SOLV  OW      3466    0.927841849    2.040611518    2.690259374
 1152 SOLV  HW1     3467    0.893774413    1.974827009    2.757429664
 1152 SOLV  HW2     3468    0.948127759    2.127276979    2.735839852
 1153 SOLV  OW      3469    2.107811249    2.873820364    3.019434965
 1153 SOLV  HW1     3470    2.090047674    2.953201526    3.077615878
 1153 SOLV  HW2     3471    2.046613538    2.876109157    2.940368633
 1154 SOLV  OW      3472    2.458855626    3.115047415    0.310762178
 1154 SOLV  HW1     3473    2.455697522    3.195938576    0.252068893
 1154 SOLV  HW2     3474    2.383574564    3.053648972    0.287034699
 1155 SOLV  OW      3475    2.832046950    3.015844763    0.373816187
 1155 SOLV  HW1     3476    2.778220921    2.931811030    0.380340965
 1155 SOLV  HW2     3477    2.856487023    3.032420295    0.278268654
 1156 SOLV  OW      3478    1.272438074    3.039071945    3.259930887
 1156 SOLV  HW1     3479    1.303034220    3.010956597    3.350897367
 1156 SOLV  HW2     3480    1.351903035    3.061536396    3.203520006
 1157 SOLV  OW      3481    1.464594045    0.553928325    2.025696809
 1157 SOLV  HW1     3482    1.560093659    0.561949537    1.997113398
 1157 SOLV  HW2     3483    1.460772417    0.526804728    2.121879968
 1158 SOLV  OW      3484    1.200186262    0.920406606    0.698708633
 1158 SOLV  HW1     3485    1.201710600    0.894748213    0.795357426
 1158 SOLV  HW2     3486    1.118073922    0.974286565    0.679836344
 1159 SOLV  OW      3487    3.017045302    1.870867317    2.504825628
 1159 SOLV  HW1     3488    3.064517755    1.791966417    2.465808182
 1159 SOLV  HW2     3489    2.981530896    1.847025898    2.595223013
 1160 SOLV  OW      3490    3.087644450    0.089264193    2.259765582
 1160 SOLV  HW1     3491    2.998109273    0.095704517    2.303851578
 1160 SOLV  HW2     3492    3.150118422    0.155318942    2.301422038
 1161 SOLV  OW      3493    1.373355058    1.180217317    1.711969238
 1161 SOLV  HW1     3494    1.357922465    1.101414139    1.771581765
 1161 SOLV  HW2     3495    1.456243495    1.228129415    1.740877082
 1162 SOLV  OW      3496    0.118294061    2.314573185    0.375293948
 1162 SOLV  HW1     3497    0.101338230    2.391119792    0.313206436
 1162 SOLV  HW2     3498    0.216660619    2.305486940    0.390887354
 1163 SOLV  OW      3499    1.688421992    2.064088530    0.412716738
 1163 SOLV  HW1     3500    1.690927534    1.975060850    0.367221745
 1163 SOLV  HW2     3501    1.712908366    2.052971404    0.509043296
 1164 SOLV  OW      3502    2.975215030    0.982423256    0.251458967
 1164 SOLV  HW1     3503    2.954116059    0.982646541    0.349214836
 1164 SOLV  HW2     3504    2.890074480    0.981593871    0.199001215
 1165 SOLV  OW      3505    0.274082075    2.185219036    2.128312249
 1165 SOLV  HW1     3506    0.334053335    2.262275523    2.106698281
 1165 SOLV  HW2     3507    0.328647297    2.101811751    2.136509625
 1166 SOLV  OW      3508    2.980407739    0.168178963    1.551852535
 1166 SOLV  HW1     3509    2.958890164    0.070667242    1.557190949
 1166 SOLV  HW2     3510    2.943049816    0.214964608    1.631949284
 1167 SOLV  OW      3511    1.984761471    0.985978828    1.787846824
 1167 SOLV  HW1     3512    1.939356160    1.047651078    1.852150261
 1167 SOLV  HW2     3513    1.922284522    0.964138169    1.712882722
 1168 SOLV  OW      3514    1.081544890    1.015585853    1.704918224
 1168 SOLV  HW1     3515    1.052337823    1.032473245    1.610773246
 1168 SOLV  HW2     3516    1.002549746    0.988550802    1.759966175
 1169 SOLV  OW      3517    1.020526838    0.481632958    0.579709101
 1169 SOLV  HW1     3518    0.946102525    0.454336883    0.518739272
 1169 SOLV  HW2     3519    1.080390400    0.403273056    0.596365400
 1170 SOLV  OW      3520    2.634066877    2.525380286    0.479614092
 1170 SOLV  HW1     3521    2.536243081    2.526766806    0.458873654
 1170 SOLV  HW2     3522    2.665559122    2.430636201    0.485384632
 1171 SOLV  OW      3523    0.169094342    0.195978076    0.981640285
 1171 SOLV  HW1     3524    0.260308675    0.155000347    0.983129536
 1171 SOLV  HW2     3525    0.131044652    0.195952334    1.074125750
 1172 SOLV  OW      3526    0.280507312    0.662807773    2.233378414
 1172 SOLV  HW1     3527    0.363451355    0.619157582    2.198497747
 1172 SOLV  HW2     3528    0.200856727    0.626322146    2.185147853
 1173 SOLV  OW      3529    0.398031362    1.476742386    0.524215794
 1173 SOLV  HW1     3530    0.388355423    1.483319035    0.623529264
 1173 SOLV  HW2     3531    0.349329587    1.552590311    0.480911874
 1174 SOLV  OW      3532    1.951164694    2.146548661    1.747584597
 1174 SOLV  HW1     3533    2.007184293    2.200703011    1.684887715
 1174 SOLV  HW2     3534    1.988407424    2.053956494    1.754021301
 1175 SOLV  OW      3535    1.161328457    2.232181669    0.154964890
 1175 SOLV  HW1     3536    1.243438289    2.279324889    0.122761482
 1175 SOLV  HW2     3537    1.099437720    2.298290548    0.197398629
 1176 SOLV  OW      3538    3.003646273    1.669291825    1.107932369
 1176 SOLV  HW1     3539    2.908839807    1.691558844    1.130684679
 1176 SOLV  HW2     3540    3.056207854    1.657384727    1.192177379
 1177 SOLV  OW      3541    1.311294783    2.050598440    2.437260679
 1177 SOLV  HW1     3542    1.273028991    2.126471434    2.384530468
 1177 SOLV  HW2     3543    1.322194422    1.970892859    2.377849816
 1178 SOLV  OW      3544    2.403215649    1.362684184    1.103249454
 1178 SOLV  HW1     3545    2.354598197    1.347792682    1.189366341
 1178 SOLV  HW2     3546    2.432089740    1.458252856    1.097387134
 1179 SOLV  OW      3547    2.671130802    1.396264972    2.386382495
 1179 SOLV  HW1     3548    2.751583431    1.408920184    2.444426808
 1179 SOLV  HW2     3549    2.611727177    1.476372561    2.393860327
 1180 SOLV  OW      3550    1.483694382    1.345102201    1.497888721
 1180 SOLV  HW1     3551    1.404503452    1.293121109    1.529932468
 1180 SOLV  HW2     3552    1.453154615    1.432727373    1.460617393
 1181 SOLV  OW      3553    2.541064722    0.681259600    0.035768028
 1181 SOLV  HW1     3554    2.614800226    0.705622476   -0.027250389
 1181 SOLV  HW2     3555    2.479603711    0.759361849    0.046915277
 1182 SOLV  OW      3556    1.869720882    0.175092941    1.565211441
 1182 SOLV  HW1     3557    1.801315974    0.203700774    1.498099179
 1182 SOLV  HW2     3558    1.960648494    0.202486174    1.533851613
 1183 SOLV  OW      3559    2.894396440    1.012119435    1.672431658
 1183 SOLV  HW1     3560    2.816832279    1.057421465    1.628465260
 1183 SOLV  HW2     3561    2.890773026    1.028114022    1.771085046
 1184 SOLV  OW      3562    1.721682409    2.177568540    1.045846137
 1184 SOLV  HW1     3563    1.771285839    2.147245313    0.964472836
 1184 SOLV  HW2     3564    1.626970170    2.198304855    1.021327694
 1185 SOLV  OW      3565    1.043705325    3.095775535    0.744917416
 1185 SOLV  HW1     3566    0.966237341    3.112120560    0.806016806
 1185 SOLV  HW2     3567    1.023038869    3.132706612    0.654305354
 1186 SOLV  OW      3568    2.159076315    3.130210740    2.786684157
 1186 SOLV  HW1     3569    2.148250674    3.200549098    2.716420198
 1186 SOLV  HW2     3570    2.171725592    3.173808970    2.875795408
 1187 SOLV  OW      3571    0.471112057    3.277873877    3.364990050
 1187 SOLV  HW1     3572    0.512309862    3.257552564    3.453822845
 1187 SOLV  HW2     3573    0.415256398    3.200284352    3.335638494
 1188 SOLV  OW      3574    1.712665189    2.535791719    2.563837393
 1188 SOLV  HW1     3575    1.699470565    2.448616715    2.516651991
 1188 SOLV  HW2     3576    1.731653553    2.607451563    2.496723245
 1189 SOLV  OW      3577    2.988623893    2.404692293    3.165341624
 1189 SOLV  HW1     3578    3.042343384    2.466748904    3.222482723
 1189 SOLV  HW2     3579    3.043526115    2.324178390    3.142866056
 1190 SOLV  OW      3580    1.656263784    0.356682969    3.329064455
 1190 SOLV  HW1     3581    1.722727531    0.399160472    3.267584983
 1190 SOLV  HW2     3582    1.589111282    0.424973924    3.357845315
 1191 SOLV  OW      3583    0.332270803    1.774222947    0.972265705
 1191 SOLV  HW1     3584    0.352541532    1.870000591    0.992695388
 1191 SOLV  HW2     3585    0.394313453    1.715270679    1.024005526
 1192 SOLV  OW      3586    0.545936473    2.097995376    2.347863212
 1192 SOLV  HW1     3587    0.506399952    2.062543755    2.263119708
 1192 SOLV  HW2     3588    0.583588802    2.022296862    2.401281327
 1193 SOLV  OW      3589    2.696103310    1.293197574    3.136018136
 1193 SOLV  HW1     3590    2.637683071    1.222141720    3.175262669
 1193 SOLV  HW2     3591    2.643236767    1.377346325    3.124792371
 1194 SOLV  OW      3592    1.451436172    0.675373401    3.183695954
 1194 SOLV  HW1     3593    1.363142584    0.708985898    3.150888477
 1194 SOLV  HW2     3594    1.524853152    0.715993716    3.129274902
 1195 SOLV  OW      3595    1.067435504    3.099976258    2.225684184
 1195 SOLV  HW1     3596    1.109831237    3.012860202    2.250491118
 1195 SOLV  HW2     3597    0.978257969    3.107527607    2.270318410
 1196 SOLV  OW      3598    2.880163426    2.734567848    2.470573245
 1196 SOLV  HW1     3599    2.901806122    2.645356051    2.430889440
 1196 SOLV  HW2     3600    2.807464136    2.724080845    2.538446683
 1197 SOLV  OW      3601    3.066973887    0.136432856    2.975896634
 1197 SOLV  HW1     3602    3.086966943    0.213729320    3.036123882
 1197 SOLV  HW2     3603    3.106995451    0.153189598    2.885789705
 1198 SOLV  OW      3604    1.173632859    0.458577766    2.326076577
 1198 SOLV  HW1     3605    1.113411200    0.537972881    2.317611857
 1198 SOLV  HW2     3606    1.263692959    0.480953848    2.288788484
 1199 SOLV  OW      3607    1.956396304    1.644332981    3.215591677
 1199 SOLV  HW1     3608    1.954222594    1.740847354    3.241710066
 1199 SOLV  HW2     3609    1.890562882    1.628236233    3.142046931
 1200 SOLV  OW      3610    0.873465649    1.564698148    2.353382787
 1200 SOLV  HW1     3611    0.824672906    1.608945620    2.278129704
 1200 SOLV  HW2     3612    0.807626143    1.532614552    2.421480810
 1201 SOLV  OW      3613    2.058480321    0.055162504    3.156582030
 1201 SOLV  HW1     3614    2.063505566    0.144055909    3.202130037
 1201 SOLV  HW2     3615    1.971184257    0.047297718    3.108422020
 1202 SOLV  OW      3616    0.097513570    1.414440461    2.888438618
 1202 SOLV  HW1     3617    0.041240140    1.488771488    2.924607661
 1202 SOLV  HW2     3618    0.082151449    1.331701486    2.942477738
 1203 SOLV  OW      3619    2.422320391    0.704229567    2.056082382
 1203 SOLV  HW1     3620    2.408187561    0.799888039    2.030565365
 1203 SOLV  HW2     3621    2.366094379    0.645545787    1.997805683
 1204 SOLV  OW      3622    0.060520492    2.843548904    1.887193327
 1204 SOLV  HW1     3623    0.062576307    2.923051517    1.826559214
 1204 SOLV  HW2     3624    0.047248524    2.873939806    1.981541996
 1205 SOLV  OW      3625    2.710749066    1.969822879    2.391563117
 1205 SOLV  HW1     3626    2.676186872    1.888143642    2.345352894
 1205 SOLV  HW2     3627    2.790764132    2.004466270    2.342585012
 1206 SOLV  OW      3628    2.807448586    0.635812019    0.519555965
 1206 SOLV  HW1     3629    2.728131555    0.592469228    0.562357806
 1206 SOLV  HW2     3630    2.802106530    0.624471464    0.420336245
 1207 SOLV  OW      3631    0.159795490    2.312269163    2.996966364
 1207 SOLV  HW1     3632    0.094170095    2.330553399    3.070184142
 1207 SOLV  HW2     3633    0.180972863    2.397519761    2.949157906
 1208 SOLV  OW      3634    2.043619905    1.617694847    0.438713213
 1208 SOLV  HW1     3635    1.980455560    1.647164793    0.366996507
 1208 SOLV  HW2     3636    2.137590205    1.624373074    0.405151514
 1209 SOLV  OW      3637    0.415342363    0.817224498    0.369947585
 1209 SOLV  HW1     3638    0.493115987    0.818666756    0.307091609
 1209 SOLV  HW2     3639    0.401086606    0.908847329    0.407414194
 1210 SOLV  OW      3640    2.996677984    0.221701188    0.673525882
 1210 SOLV  HW1     3641    2.914573115    0.165423753    0.683176411
 1210 SOLV  HW2     3642    3.077842841    0.163705198    0.680606036
 1211 SOLV  OW      3643    1.551692112    1.020374922    2.700487122
 1211 SOLV  HW1     3644    1.479644609    0.991440828    2.763521960
 1211 SOLV  HW2     3645    1.641085941    1.002664332    2.741674926
 1212 SOLV  OW      3646    3.278959711    1.806468460    2.700905736
 1212 SOLV  HW1     3647    3.305725828    1.869860652    2.628345116
 1212 SOLV  HW2     3648    3.329051066    1.720577476    2.690247633
 1213 SOLV  OW      3649    2.252323021    0.985124020    1.710469481
 1213 SOLV  HW1     3650    2.165240913    0.958842386    1.752037365
 1213 SOLV  HW2     3651    2.248010239    1.080842321    1.681810458
 1214 SOLV  OW      3652    1.384911672    0.522465324    0.610537963
 1214 SOLV  HW1     3653    1.305689814    0.461522233    0.607184649
 1214 SOLV  HW2     3654    1.436845171    0.514308686    0.525463010
 1215 SOLV  OW      3655    2.307530203    2.577603722    0.571018890
 1215 SOLV  HW1     3656    2.300352382    2.657191050    0.631150996
 1215 SOLV  HW2     3657    2.371483715    2.511650871    0.610536592
 1216 SOLV  OW      3658    0.209397275    1.119834184    2.909306455
 1216 SOLV  HW1     3659    0.126522633    1.109700875    2.964344193
 1216 SOLV  HW2     3660    0.282737407    1.157189492    2.966102635
 1217 SOLV  OW      3661    0.878900086    0.808640236    0.726102216
 1217 SOLV  HW1     3662    0.949076349    0.741698200    0.750505789
 1217 SOLV  HW2     3663    0.855969047    0.799058717    0.629231863
 1218 SOLV  OW      3664    1.169220968    2.615636014    1.445567147
 1218 SOLV  HW1     3665    1.104793269    2.619707295    1.521947318
 1218 SOLV  HW2     3666    1.260206922    2.642435909    1.477264319
 1219 SOLV  OW      3667    2.182870223    1.362828571    0.614592907
 1219 SOLV  HW1     3668    2.158894589    1.301988740    0.538925776
 1219 SOLV  HW2     3669    2.252567806    1.427827165    0.584275339
 1220 SOLV  OW      3670    0.407949537    2.954952276    3.050047002
 1220 SOLV  HW1     3671    0.374833645    2.883475462    2.988435872
 1220 SOLV  HW2     3672    0.480458552    3.006927579    3.004852856
 1221 SOLV  OW      3673    3.083708144    2.177062352    1.190863699
 1221 SOLV  HW1     3674    3.124613732    2.091621616    1.222905161
 1221 SOLV  HW2     3675    2.994765822    2.157900065    1.149365864
 1222 SOLV  OW      3676    0.436313402    1.763554202    0.418810724
 1222 SOLV  HW1     3677    0.490493166    1.752416525    0.502129558
 1222 SOLV  HW2     3678    0.484156319    1.720949208    0.342016423
 1223 SOLV  OW      3679    3.276614995    1.683486054    1.958343556
 1223 SOLV  HW1     3680    3.183600462    1.720188416    1.960053681
 1223 SOLV  HW2     3681    3.281298607    1.601896101    2.015987253
 1224 SOLV  OW      3682    0.521003086    1.951404307    2.918001285
 1224 SOLV  HW1     3683    0.473875225    2.014302439    2.979845026
 1224 SOLV  HW2     3684    0.481156329    1.860084411    2.926643999
 1225 SOLV  OW      3685    1.304793239    1.270454786    0.850858924
 1225 SOLV  HW1     3686    1.314993922    1.215452406    0.767958461
 1225 SOLV  HW2     3687    1.227245929    1.236442767    0.904069659
 1226 SOLV  OW      3688    2.901131887    0.178501686    1.290582159
 1226 SOLV  HW1     3689    2.934196120    0.088776730    1.261298469
 1226 SOLV  HW2     3690    2.895182214    0.180871498    1.390383839
 1227 SOLV  OW      3691    0.574641648    3.301346992    1.564256675
 1227 SOLV  HW1     3692    0.651133834    3.354805732    1.528301108
 1227 SOLV  HW2     3693    0.585777525    3.205474536    1.538063820
 1228 SOLV  OW      3694    1.835532641    2.736972624    1.941863850
 1228 SOLV  HW1     3695    1.817197362    2.641302316    1.919222368
 1228 SOLV  HW2     3696    1.768802015    2.768629587    2.009290233
 1229 SOLV  OW      3697    2.167112441    2.509495675    2.764162980
 1229 SOLV  HW1     3698    2.151075800    2.528526002    2.861027149
 1229 SOLV  HW2     3699    2.230892230    2.577008330    2.727066837
 1230 SOLV  OW      3700    3.388112367    2.007157933    2.453484934
 1230 SOLV  HW1     3701    3.340487767    1.971247084    2.373210892
 1230 SOLV  HW2     3702    3.385404576    2.107116107    2.451878883
 1231 SOLV  OW      3703    2.098751139    1.067190247    0.684712932
 1231 SOLV  HW1     3704    2.036469188    1.094968792    0.757861833
 1231 SOLV  HW2     3705    2.173898458    1.013760661    0.723438022
 1232 SOLV  OW      3706    3.032878634    1.012783333    1.286797308
 1232 SOLV  HW1     3707    2.934049217    1.027386272    1.291402104
 1232 SOLV  HW2     3708    3.078924234    1.076898768    1.348202685
 1233 SOLV  OW      3709    0.986572667    2.321086131    2.374230151
 1233 SOLV  HW1     3710    0.924437971    2.340788096    2.298384711
 1233 SOLV  HW2     3711    0.957130813    2.371558136    2.455390909
 1234 SOLV  OW      3712    0.162804358    1.671999183    3.245902393
 1234 SOLV  HW1     3713    0.101294951    1.703041156    3.318392850
 1234 SOLV  HW2     3714    0.194129460    1.579228594    3.266251050
 1235 SOLV  OW      3715    0.719423716    1.633275025    1.864142053
 1235 SOLV  HW1     3716    0.622819424    1.656920218    1.853637764
 1235 SOLV  HW2     3717    0.766297214    1.644985833    1.776577669
 1236 SOLV  OW      3718    0.965124184    2.630405901    3.005470225
 1236 SOLV  HW1     3719    1.055441877    2.631004296    2.962525570
 1236 SOLV  HW2     3720    0.964766687    2.693368256    3.083170961
 1237 SOLV  OW      3721    1.418200705    0.672782738    1.777846754
 1237 SOLV  HW1     3722    1.326976171    0.647302975    1.745748830
 1237 SOLV  HW2     3723    1.427642468    0.648206010    1.874325830
 1238 SOLV  OW      3724    2.614828153    1.220343496    1.993407654
 1238 SOLV  HW1     3725    2.666073999    1.212245620    1.907910744
 1238 SOLV  HW2     3726    2.538456566    1.283628073    1.980608061
 1239 SOLV  OW      3727    2.812817564    1.959882987    1.505738056
 1239 SOLV  HW1     3728    2.887332465    1.942303652    1.441406602
 1239 SOLV  HW2     3729    2.789664480    1.875305073    1.553805833
 1240 SOLV  OW      3730    1.796070491    2.483078359    1.911684458
 1240 SOLV  HW1     3731    1.794899623    2.433918357    1.998767263
 1240 SOLV  HW2     3732    1.776217516    2.419372550    1.837193868
 1241 SOLV  OW      3733    3.253942914    2.626440224    2.883215723
 1241 SOLV  HW1     3734    3.161180450    2.663711675    2.880446488
 1241 SOLV  HW2     3735    3.286959268    2.612290259    2.789881094
 1242 SOLV  OW      3736    1.390889754    2.669630546    2.446165909
 1242 SOLV  HW1     3737    1.305594269    2.623954974    2.471465998
 1242 SOLV  HW2     3738    1.427278150    2.628361271    2.362653401
 1243 SOLV  OW      3739    1.267850900    3.152416016    0.414477138
 1243 SOLV  HW1     3740    1.276767227    3.056745467    0.442184299
 1243 SOLV  HW2     3741    1.264413872    3.210469538    0.495828079
 1244 SOLV  OW      3742    1.230580436    3.020949122    1.400047104
 1244 SOLV  HW1     3743    1.267879364    3.113683439    1.403381577
 1244 SOLV  HW2     3744    1.257826685    2.977148176    1.314366804
 1245 SOLV  OW      3745    3.385653436    2.327086544    0.723134024
 1245 SOLV  HW1     3746    3.444762631    2.319527347    0.803439712
 1245 SOLV  HW2     3747    3.392381965    2.419449891    0.685401556
 1246 SOLV  OW      3748    2.938327642    1.953602867    1.939364603
 1246 SOLV  HW1     3749    2.874883313    2.027953772    1.960501304
 1246 SOLV  HW2     3750    2.965083548    1.907565770    2.024020588
 1247 SOLV  OW      3751    1.827021557    2.121108933    0.807289934
 1247 SOLV  HW1     3752    1.843871875    2.035979582    0.757585680
 1247 SOLV  HW2     3753    1.886119071    2.193150035    0.770971751
 1248 SOLV  OW      3754    0.964520426    2.007274102    0.489336215
 1248 SOLV  HW1     3755    0.985389359    2.089002788    0.543061230
 1248 SOLV  HW2     3756    0.872003124    1.975985961    0.510853744
 1249 SOLV  OW      3757    2.773342554    2.422426354    1.595852461
 1249 SOLV  HW1     3758    2.707729594    2.475753908    1.649261722
 1249 SOLV  HW2     3759    2.812304904    2.479938619    1.523909991
 1250 SOLV  OW      3760    0.715206837    2.375032089    0.984265373
 1250 SOLV  HW1     3761    0.781830414    2.428841094    0.932618129
 1250 SOLV  HW2     3762    0.652120665    2.330337306    0.920830487
 1251 SOLV  OW      3763    1.847297253    0.806916137    2.100013878
 1251 SOLV  HW1     3764    1.917773344    0.865154702    2.140548956
 1251 SOLV  HW2     3765    1.769217288    0.800903143    2.162214582
 1252 SOLV  OW      3766    2.005011605    1.316222784    1.758865810
 1252 SOLV  HW1     3767    1.978591968    1.270040029    1.843545419
 1252 SOLV  HW2     3768    1.930544240    1.309241992    1.692478594
 1253 SOLV  OW      3769    0.026435924    2.978877780    0.475132030
 1253 SOLV  HW1     3770   -0.028860045    3.059516403    0.454118631
 1253 SOLV  HW2     3771    0.010857727    2.908750047    0.405553537
 1254 SOLV  OW      3772    2.705831142    1.433182803    0.434621205
 1254 SOLV  HW1     3773    2.791819314    1.422589165    0.484559687
 1254 SOLV  HW2     3774    2.713594742    1.509783635    0.370808673
 1255 SOLV  OW      3775    1.584658790    1.277403407    0.087882163
 1255 SOLV  HW1     3776    1.559991501    1.291843632    0.183718380
 1255 SOLV  HW2     3777    1.531051076    1.338912359    0.030051368
 1256 SOLV  OW      3778    0.524179617    0.787604008    0.653349955
 1256 SOLV  HW1     3779    0.578669399    0.743385996    0.582093147
 1256 SOLV  HW2     3780    0.566060849    0.875049501    0.677865323
 1257 SOLV  OW      3781    1.362696925    2.501008355    1.894118990
 1257 SOLV  HW1     3782    1.431472912    2.463647147    1.956374636
 1257 SOLV  HW2     3783    1.360543714    2.446520595    1.810284615
 1258 SOLV  OW      3784    0.877436843    1.189380575    3.107325482
 1258 SOLV  HW1     3785    0.791935591    1.159494304    3.064924691
 1258 SOLV  HW2     3786    0.944162961    1.211072761    3.036062007
 1259 SOLV  OW      3787    2.045231476    2.853447345    2.477723175
 1259 SOLV  HW1     3788    2.132290076    2.879775522    2.519308094
 1259 SOLV  HW2     3789    2.022502670    2.917684598    2.404520502
 1260 SOLV  OW      3790    2.795815138    0.771292634    1.594888361
 1260 SOLV  HW1     3791    2.838847502    0.695418509    1.545987105
 1260 SOLV  HW2     3792    2.864283314    0.841589125    1.614187110
 1261 SOLV  OW      3793    0.067997999    0.350377654    0.774801070
 1261 SOLV  HW1     3794    0.099077153    0.296517217    0.853125244
 1261 SOLV  HW2     3795    0.039886446    0.441187100    0.805863750
 1262 SOLV  OW      3796    1.911186658    0.967691431    1.051815371
 1262 SOLV  HW1     3797    1.905096297    0.917149585    0.965732627
 1262 SOLV  HW2     3798    1.819170484    0.990738214    1.083495237
 1263 SOLV  OW      3799    3.351942634    0.625261499    3.344543726
 1263 SOLV  HW1     3800    3.444965026    0.595485936    3.323055363
 1263 SOLV  HW2     3801    3.302169516    0.642946225    3.259624085
 1264 SOLV  OW      3802    0.124686697    1.168701124    2.342565421
 1264 SOLV  HW1     3803    0.158771165    1.150011075    2.434708734
 1264 SOLV  HW2     3804    0.033530428    1.128932693    2.332058731
 1265 SOLV  OW      3805    2.406641203    1.530490153    2.464443559
 1265 SOLV  HW1     3806    2.332962248    1.598004502    2.468339766
 1265 SOLV  HW2     3807    2.372956794    1.446887097    2.421111276
 1266 SOLV  OW      3808    1.836738183    1.177267205    2.576194106
 1266 SOLV  HW1     3809    1.905101779    1.245971460    2.551543962
 1266 SOLV  HW2     3810    1.800226946    1.135286503    2.493091646
 1267 SOLV  OW      3811    0.918076573    2.203161027    2.008294279
 1267 SOLV  HW1     3812    1.012856863    2.213650619    1.978182685
 1267 SOLV  HW2     3813    0.867246963    2.286871690    1.988073604
 1268 SOLV  OW      3814    0.515512459    3.149421677    2.254254388
 1268 SOLV  HW1     3815    0.495714220    3.111673337    2.163783181
 1268 SOLV  HW2     3816    0.455835174    3.227815727    2.271426903
 1269 SOLV  OW      3817    2.608986029    0.579052635    2.204851045
 1269 SOLV  HW1     3818    2.609932077    0.638299309    2.285414363
 1269 SOLV  HW2     3819    2.556588283    0.622932575    2.131840710
 1270 SOLV  OW      3820    1.274062970    3.362184642    3.288745334
 1270 SOLV  HW1     3821    1.213749867    3.284167353    3.305347513
 1270 SOLV  HW2     3822    1.328187770    3.380504442    3.370823741
 1271 SOLV  OW      3823    1.767156577    3.027538178    2.073354691
 1271 SOLV  HW1     3824    1.833729721    3.030656170    1.998791166
 1271 SOLV  HW2     3825    1.692972004    3.091899382    2.054496622
 1272 SOLV  OW      3826    2.551082014    2.045684930    2.807186166
 1272 SOLV  HW1     3827    2.550488411    2.095137579    2.894100395
 1272 SOLV  HW2     3828    2.462417707    2.056354623    2.762187917
 1273 SOLV  OW      3829    1.909047746    0.883300210    1.510377317
 1273 SOLV  HW1     3830    1.953404805    0.972355407    1.500198915
 1273 SOLV  HW2     3831    1.911502886    0.834684618    1.423013768
 1274 SOLV  OW      3832    1.747609780    3.344087814    1.658182509
 1274 SOLV  HW1     3833    1.798049666    3.424359584    1.626340577
 1274 SOLV  HW2     3834    1.750591170    3.340335142    1.758075721
 1275 SOLV  OW      3835    0.395931551    2.521519446    3.262745472
 1275 SOLV  HW1     3836    0.450232865    2.598733577    3.295773068
 1275 SOLV  HW2     3837    0.303361951    2.552665128    3.241246043
 1276 SOLV  OW      3838    2.386292502    0.605066876    2.545598269
 1276 SOLV  HW1     3839    2.434895814    0.520457030    2.567520480
 1276 SOLV  HW2     3840    2.291510179    0.583827726    2.521789982
END
LATTICESHIFTS
         0         0         0
         0         0         0
         0         0         0
         0         0         0
         0         0         0
         0         0         0
         0         0         0
         0         0         0
         0         0         0
         0         0         0
         0         0         0
         0         0         0
         0         0         1
         0         0         1
         0         0         1
         0         0         0
         0         0         0
         0         0         0
         0         0         0
         0         0         0
         0         0         0
        -1         0         0
        -1         0         0
        -1         0         0
         0         0         0
         0         0         0
         0         0         0
         0         0         0
         0         0         0
         0         0         0
         0         0         1
         0         0         1
         0         0         1
         0         0         0
         0         0         0
         0         0         0
         0         0         0
         0         0         0
         0         0         0
         0         0         0
         0         0         0
         0         0         0
         0         0         0
         0         0         0
         0         0         0
         0         0        -1
         0         0        -1
         0         0        -1
         0         1         0
         0         1         0
         0         1         0
         0         1        -1
         0         1        -1
         0         1        -1
         0         0         0
         0         0         0
         0         0         0
         1         0         0
         1         0         0
         1         0         0
        -1         0         0
        -1         0         0
        -1         0         0
         0         0         0
         0         0         0
         0         0         0
         0         0         0
         0         0         0
         0         0         0
         1         0         0
         1         0         0
         1         0         0
         0         0         0
         0         0         0
         0         0         0
         0         1         0
         0         1         0
         0         1         0
         0         0        -1
         0         0        -1
         0         0        -1
         0         0        -1
         0         0        -1
         0         0        -1
         0         0         0
         0         0         0
         0         0         0
         0         0         0
         0         0         0
         0         0         0
         0         0         0
         0         0         0
         0         0         0
         0        -1         0
         0        -1         0
         0        -1         0
         0         0         0
         0         0         0
         0         0         0
         0         0         0
         0         0         0
         0         0         0
         0         0         0
         0         0         0
         0         0         0
         0         0         1
         0         0         1
         0         0         1
         0         0         0
         0         0         0
         0         0         0
         0         0         0
         0         0         0
         0         0         0
         0         0         0
         0         0         0
         0         0         0
         0         0         0
         0         0         0
         0         0         0
         0         0         0
         0         0         0
         0         0         0
         0         0         0
         0         0         0
         0         0         0
        -1         0         0
        -1         0         0
        -1         0         0
        -1         0         0
        -1         0         0
        -1         0         0
         0         1         0
         0         1         0
         0         1         0
         0         0         0
         0         0         0
         0         0         0
         0        -1         0
         0        -1         0
         0        -1         0
         0         0         0
         0         0         0
         0         0         0
         0         0        -1
         0         0        -1
         0         0        -1
         0         0         0
         0         0         0
         0         0         0
         0         0        -1
         0         0        -1
         0         0        -1
         0         0         0
         0         0         0
         0         0         0
         0         0         0
         0         0         0
         0         0         0
         0         0         1
         0         0         1
         0         0         1
         0         0         0
         0         0         0
         0         0         0
         0         0         0
         0         0         0
         0         0         0
         0         0         0
         0         0         0
         0         0         0
         0         0         0
         0         0         0
         0         0         0
         0         0         0
         0         0         0
         0         0         0
         0         0         0
         0         0         0
         0         0         0
         0         0         0
         0         0         0
         0         0         0
         0         0         0
         0         0         0
         0         0         0
         0         0         0
         0         0         0
         0         0         0
         0         0         0
         0         0         0
         0         0         0
         0         0         0
         0         0         0
         0         0         0
        -1         0         0
        -1         0         0
        -1         0         0
         0         0         0
         0         0         0
         0         0         0
         0         0         0
         0         0         0
         0         0         0
         0         0         0
         0         0         0
         0         0         0
        -1         0         0
        -1         0         0
        -1         0         0
         0         0         0
         0         0         0
         0         0         0
         0         0         0
         0         0         0
         0         0         0
         0         0         0
         0         0         0
         0         0         0
         0         0         0
         0         0         0
         0         0         0
         0         0         0
         0         0         0
         0         0         0
         0         0         0
         0         0         0
         0         0         0
         0         0         0
         0         0         0
         0         0         0
         0         1         0
         0         1         0
         0         1         0
         0         0         0
         0         0         0
         0         0         0
         0         0         0
         0         0         0
         0         0         0
         0         0         0
         0         0         0
         0         0         0
         0         0         0
         0         0         0
         0         0         0
         0         0         0
         0         0         0
         0         0         0
         0         0         0
         0         0         0
         0         0         0
         0         0         0
         0         0         0
         0         0         0
         0         0         0
         0         0         0
         0         0         0
         0         0         0
         0         0         0
         0         0         0
         0         0         0
         0         0         0
         0         0         0
         0         0         0
         0         0         0
         0         0         0
         0         0         1
         0         0         1
         0         0         1
         0         0         0
         0         0         0
         0         0         0
         0         0         0
         0         0         0
         0         0         0
         0         0         0
         0         0         0
         0         0         0
         0         0         0
         0         0         0
         0         0         0
         0         0         0
         0         0         0
         0         0         0
         0         0         0
         0         0         0
         0         0         0
         0         0         0
         0         0         0
         0         0         0
         0         0         0
         0         0         0
         0         0         0
         0         0         0
         0         0         0
         0         0         0
         0         0         1
         0         0         1
         0         0         1
         0         0         0
         0         0         0
         0         0         0
         0        -1         1
         0        -1         1
         0        -1         1
         1         0         0
         1         0         0
         1         0         0
         0         0         0
         0         0         0
         0         0         0
         0         0         0
         0         0         0
         0         0         0
         0         0         0
         0         0         0
         0         0         0
         0         0         1
         0         0         1
         0         0         1
         0         0         0
         0         0         0
         0         0         0
         0         1         0
         0         1         0
         0         1         0
         0         1         0
         0         1         0
         0         1         0
         0         0         0
         0         0         0
         0         0         0
         0         1         0
         0         1         0
         0         1         0
         0         0         0
         0         0         0
         0         0         0
         0         0         0
         0         0         0
         0         0         0
         0         0         0
         0         0         0
         0         0         0
         0         0         0
         0         0         0
         0         0         0
         0         0         0
         0         0         0
         0         0         0
         0         0         0
         0         0         0
         0         0         0
         0         0         0
         0         0         0
         0         0         0
         0         0         0
         0         0         0
         0         0         0
         0         0         1
         0         0         1
         0         0         1
         0         0         1
         0         0         1
         0         0         1
         0         0         0
         0         0         0
         0         0         0
         0         0         0
         0         0         0
         0         0         0
         0         0         0
         0         0         0
         0         0         0
         1         0         0
         1         0         0
         1         0         0
         0         0         0
         0         0         0
         0         0         0
         0         0         0
         0         0         0
         0         0         0
         0         0         0
         0         0         0
         0         0         0
         0         1         0
         0         1         0
         0         1         0
         0         0         0
         0         0         0
         0         0         0
         0         0         0
         0         0         0
         0         0         0
         0        -1         0
         0        -1         0
         0        -1         0
         0         0         0
         0         0         0
         0         0         0
         0         0         0
         0         0         0
         0         0         0
         0        -1         0
         0        -1         0
         0        -1         0
         0         0         0
         0         0         0
         0         0         0
         1         0         0
         1         0         0
         1         0         0
         1         0         0
         1         0         0
         1         0         0
         0         0         0
         0         0         0
         0         0         0
         0         0         0
         0         0         0
         0         0         0
        -1         0         0
        -1         0         0
        -1         0         0
        -1         0         0
        -1         0         0
        -1         0         0
         0         0         0
         0         0         0
         0         0         0
         0         0         0
         0         0         0
         0         0         0
         0         0         0
         0         0         0
         0         0         0
         1         0         0
         1         0         0
         1         0         0
         0         0         0
         0         0         0
         0         0         0
         0         0         0
         0         0         0
         0         0         0
         0         0         0
         0         0         0
         0         0         0
         0         0         0
         0         0         0
         0         0         0
         0        -1         0
         0        -1         0
         0        -1         0
         0         0         0
         0         0         0
         0         0         0
        -1         0         0
        -1         0         0
        -1         0         0
         0         0         0
         0         0         0
         0         0         0
         0         0         0
         0         0         0
         0         0         0
         0         0         0
         0         0         0
         0         0         0
         0         0         0
         0         0         0
         0         0         0
         0         0         0
         0         0         0
         0         0         0
        -1         0         1
        -1         0         1
        -1         0         1
         0         0         0
         0         0         0
         0         0         0
         0        -1         0
         0        -1         0
         0        -1         0
         0         1         0
         0         1         0
         0         1         0
         0         0         0
         0         0         0
         0         0         0
         0         0         0
         0         0         0
         0         0         0
         0         0         0
         0         0         0
         0         0         0
         0         0         0
         0         0         0
         0         0         0
         0         0         0
         0         0         0
         0         0         0
         0         0         0
         0         0         0
         0         0         0
         0         0         0
         0         0         0
         0         0         0
         0         0         0
         0         0         0
         0         0         0
        -1        -1         0
        -1        -1         0
        -1        -1         0
         0        -1         0
         0        -1         0
         0        -1         0
         0         0         0
         0         0         0
         0         0         0
         0         0         0
         0         0         0
         0         0         0
         0        -1         0
         0        -1         0
         0        -1         0
         0         0         0
         0         0         0
         0         0         0
         0         0         1
         0         0         1
         0         0         1
         0         0         0
         0         0         0
         0         0         0
         0         1         0
         0         1         0
         0         1         0
         0         0        -1
         0         0        -1
         0         0        -1
         0         0         0
         0         0         0
         0         0         0
         0         0         0
         0         0         0
         0         0         0
         0         0         0
         0         0         0
         0         0         0
         0         0         0
         0         0         0
         0         0         0
         0         0         0
         0         0         0
         0         0         0
         0         0         0
         0         0         0
         0         0         0
         0         0         0
         0         0         0
         0         0         0
         0         0         0
         0         0         0
         0         0         0
         0         0         0
         0         0         0
         0         0         0
         0         0         0
         0         0         0
         0         0         0
         0         0         0
         0         0         0
         0         0         0
         0         0         0
         0         0         0
         0         0         0
         0         0         1
         0         0         1
         0         0         1
         0         0         0
         0         0         0
         0         0         0
         0         0         0
         0         0         0
         0         0         0
         0        -1         0
         0        -1         0
         0        -1         0
         0         0         1
         0         0         1
         0         0         1
         0         0         0
         0         0         0
         0         0         0
         0         0         0
         0         0         0
         0         0         0
         0         0         0
         0         0         0
         0         0         0
         0         0         0
         0         0         0
         0         0         0
         0         0         0
         0         0         0
         0         0         0
         1         0         0
         1         0         0
         1         0         0
         0         0         0
         0         0         0
         0         0         0
         0         0         0
         0         0         0
         0         0         0
         0         0         0
         0         0         0
         0         0         0
         0         0         0
         0         0         0
         0         0         0
        -1         0         0
        -1         0         0
        -1         0         0
         0         0         0
         0         0         0
         0         0         0
         0         0         0
         0         0         0
         0         0         0
         0         0         0
         0         0         0
         0         0         0
         0         0         0
         0         0         0
         0         0         0
         0         0         1
         0         0         1
         0         0         1
        -1         0         0
        -1         0         0
        -1         0         0
         0         0         0
         0         0         0
         0         0         0
         0         0         0
         0         0         0
         0         0         0
         0         0         0
         0         0         0
         0         0         0
         0         0         0
         0         0         0
         0         0         0
         0         0         0
         0         0         0
         0         0         0
         0         0         0
         0         0         0
         0         0         0
         0         0         0
         0         0         0
         0         0         0
         0         0         0
         0         0         0
         0         0         0
         0         0         0
         0         0         0
         0         0         0
         0         0         0
         0         0         0
         0         0         0
        -1         0         0
        -1         0         0
        -1         0         0
         0         0         0
         0         0         0
         0         0         0
         0         0         0
         0         0         0
         0         0         0
         0         0         0
         0         0         0
         0         0         0
         0         0         0
         0         0         0
         0         0         0
        -1         0         0
        -1         0         0
        -1         0         0
         0         0         0
         0         0         0
         0         0         0
         0         0         0
         0         0         0
         0         0         0
         0         1         1
         0         1         1
         0         1         1
        -1         0         0
        -1         0         0
        -1         0         0
         0        -1        -1
         0        -1        -1
         0        -1        -1
         0         0         0
         0         0         0
         0         0         0
         0         0         0
         0         0         0
         0         0         0
         0        -1         0
         0        -1         0
         0        -1         0
         0         0         0
         0         0         0
         0         0         0
         0         0         0
         0         0         0
         0         0         0
         0         0         0
         0         0         0
         0         0         0
         1         0         1
         1         0         1
         1         0         1
         0         0         0
         0         0         0
         0         0         0
         0         0         1
         0         0         1
         0         0         1
         0         0         1
         0         0         1
         0         0         1
         0         0         0
         0         0         0
         0         0         0
         0         0         0
         0         0         0
         0         0         0
         0         0         0
         0         0         0
         0         0         0
         0         1         0
         0         1         0
         0         1         0
         0         0         0
         0         0         0
         0         0         0
         0         0        -1
         0         0        -1
         0         0        -1
         1         0         0
         1         0         0
         1         0         0
         0         0         0
         0         0         0
         0         0         0
         0         0         0
         0         0         0
         0         0         0
         0         0         0
         0         0         0
         0         0         0
         0         0         0
         0         0         0
         0         0         0
         0         0         0
         0         0         0
         0         0         0
         0         0         1
         0         0         1
         0         0         1
         0         0         0
         0         0         0
         0         0         0
         0         0         0
         0         0         0
         0         0         0
         0         0         0
         0         0         0
         0         0         0
         0         0         0
         0         0         0
         0         0         0
         0         0         0
         0         0         0
         0         0         0
         0         0         0
         0         0         0
         0         0         0
         0         0         0
         0         0         0
         0         0         0
         0         0        -1
         0         0        -1
         0         0        -1
         0         0        -1
         0         0        -1
         0         0        -1
         0         0         0
         0         0         0
         0         0         0
         0         0         0
         0         0         0
         0         0         0
         0         0         0
         0         0         0
         0         0         0
         0         0         0
         0         0         0
         0         0         0
         0         0         0
         0         0         0
         0         0         0
         0         0         0
         0         0         0
         0         0         0
         0         0         0
         0         0         0
         0         0         0
         0         0         0
         0         0         0
         0         0         0
         0         0         0
         0         0         0
         0         0         0
         0         0         1
         0         0         1
         0         0         1
         0         0         0
         0         0         0
         0         0         0
         0         0         0
         0         0         0
         0         0         0
         0         0         0
         0         0         0
         0         0         0
         0         0         0
         0         0         0
         0         0         0
         0         0         0
         0         0         0
         0         0         0
         0         0         0
         0         0         0
         0         0         0
         0         0         0
         0         0         0
         0         0         0
         0         0         0
         0         0         0
         0         0         0
         0         0         0
         0         0         0
         0         0         0
         0         0         0
         0         0         0
         0         0         0
         0         0         0
         0         0         0
         0         0         0
         0        -1        -1
         0        -1        -1
         0        -1        -1
         0         0         0
         0         0         0
         0         0         0
         0         0        -1
         0         0        -1
         0         0        -1
         0         0         0
         0         0         0
         0         0         0
         0         0         0
         0         0         0
         0         0         0
        -1         0         0
        -1         0         0
        -1         0         0
         0         0         0
         0         0         0
         0         0         0
         0         0         0
         0         0         0
         0         0         0
         0         0         0
         0         0         0
         0         0         0
         0         0         0
         0         0         0
         0         0         0
         0         0         0
         0         0         0
         0         0         0
         0         0         0
         0         0         0
         0         0         0
         0        -1         1
         0        -1         1
         0        -1         1
         0         0         1
         0         0         1
         0         0         1
         0         0         0
         0         0         0
         0         0         0
         0         1         0
         0         1         0
         0         1         0
         0         0        -1
         0         0        -1
         0         0        -1
         0         1         0
         0         1         0
         0         1         0
         0         0        -1
         0         0        -1
         0         0        -1
         0         0         0
         0         0         0
         0         0         0
         0         0         0
         0         0         0
         0         0         0
         0         0         0
         0         0         0
         0         0         0
        -1         0         0
        -1         0         0
        -1         0         0
         0         0         0
         0         0         0
         0         0         0
         0         0         0
         0         0         0
         0         0         0
         0         0         0
         0         0         0
         0         0         0
         0         0         1
         0         0         1
         0         0         1
         1         0         0
         1         0         0
         1         0         0
         0         0         0
         0         0         0
         0         0         0
         0         0         0
         0         0         0
         0         0         0
         0         0         0
         0         0         0
         0         0         0
         0         0         0
         0         0         0
         0         0         0
         0         0         0
         0         0         0
         0         0         0
         0         0         0
         0         0         0
         0         0         0
         0         0         0
         0         0         0
         0         0         0
         0         0         0
         0         0         0
         0         0         0
         0         0         0
         0         0         0
         0         0         0
         0         0         0
         0         0         0
         0         0         0
         0         0         0
         0         0         0
         0         0         0
         0         0         0
         0         0         0
         0         0         0
         0         0         0
         0         0         0
         0         0         0
        -1         0         0
        -1         0         0
        -1         0         0
         0         0         1
         0         0         1
         0         0         1
         0         0         0
         0         0         0
         0         0         0
         0        -1         0
         0        -1         0
         0        -1         0
         0         0         0
         0         0         0
         0         0         0
         1         0         0
         1         0         0
         1         0         0
         0         0         0
         0         0         0
         0         0         0
         0         0         0
         0         0         0
         0         0         0
         0         1         0
         0         1         0
         0         1         0
         0         0         0
         0         0         0
         0         0         0
         0         0         0
         0         0         0
         0         0         0
         0         0         0
         0         0         0
         0         0         0
         0         0         0
         0         0         0
         0         0         0
         0         0         0
         0         0         0
         0         0         0
         1         0         0
         1         0         0
         1         0         0
         0         0         0
         0         0         0
         0         0         0
         0         1         0
         0         1         0
         0         1         0
         1         0         0
         1         0         0
         1         0         0
         0         0         0
         0         0         0
         0         0         0
         0         1         0
         0         1         0
         0         1         0
         0         0         0
         0         0         0
         0         0         0
         0         0         0
         0         0         0
         0         0         0
         0         0         0
         0         0         0
         0         0         0
         0         0         0
         0         0         0
         0         0         0
         0         0         0
         0         0         0
         0         0         0
         0         0         0
         0         0         0
         0         0         0
         0         0         0
         0         0         0
         0         0         0
         0         0         0
         0         0         0
         0         0         0
         0         0         0
         0         0         0
         0         0         0
        -1         0         0
        -1         0         0
        -1         0         0
         0         0         0
         0         0         0
         0         0         0
         0         0         0
         0         0         0
         0         0         0
         0         0         0
         0         0         0
         0         0         0
         0         0        -1
         0         0        -1
         0         0        -1
         0         0         0
         0         0         0
         0         0         0
         0         0         0
         0         0         0
         0         0         0
         0         0         0
         0         0         0
         0         0         0
         0         0         0
         0         0         0
         0         0         0
         0         0         0
         0         0         0
         0         0         0
         0         0         0
         0         0         0
         0         0         0
         0         0         0
         0         0         0
         0         0         0
         0         0         0
         0         0         0
         0         0         0
         0         0         0
         0         0         0
         0         0         0
         0         1         0
         0         1         0
         0         1         0
         0         0         1
         0         0         1
         0         0         1
         0         0         0
         0         0         0
         0         0         0
         0         0         0
         0         0         0
         0         0         0
         0         0         0
         0         0         0
         0         0         0
         0         0         0
         0         0         0
         0         0         0
         0         0         0
         0         0         0
         0         0         0
         1         0         0
         1         0         0
         1         0         0
         0         0         0
         0         0         0
         0         0         0
         0         0         0
         0         0         0
         0         0         0
         0         0        -1
         0         0        -1
         0         0        -1
         0         0         0
         0         0         0
         0         0         0
         1         0         0
         1         0         0
         1         0         0
         0        -1         0
         0        -1         0
         0        -1         0
         0         1         0
         0         1         0
         0         1         0
         0         0         0
         0         0         0
         0         0         0
         0         0        -1
         0         0        -1
         0         0        -1
         0         0         0
         0         0         0
         0         0         0
         1         0         0
         1         0         0
         1         0         0
         0         0         1
         0         0         1
         0         0         1
         0        -1         0
         0        -1         0
         0        -1         0
         0         0         0
         0         0         0
         0         0         0
         0         0         0
         0         0         0
         0         0         0
         0         0         0
         0         0         0
         0         0         0
         0         0         0
         0         0         0
         0         0         0
         0         0         0
         0         0         0
         0         0         0
         0         0         1
         0         0         1
         0         0         1
         0         0         0
         0         0         0
         0         0         0
         0         0         0
         0         0         0
         0         0         0
         0         0         0
         0         0         0
         0         0         0
         0        -1         0
         0        -1         0
         0        -1         0
         0         0         0
         0         0         0
         0         0         0
         0         0         0
         0         0         0
         0         0         0
         0         0         0
         0         0         0
         0         0         0
         0         0         0
         0         0         0
         0         0         0
         1         0         0
         1         0         0
         1         0         0
         0         0         0
         0         0         0
         0         0         0
         0         0         0
         0         0         0
         0         0         0
        -1         0         0
        -1         0         0
        -1         0         0
         0         0         0
         0         0         0
         0         0         0
         0         0         0
         0         0         0
         0         0         0
         0         0         0
         0         0         0
         0         0         0
         1         0         0
         1         0         0
         1         0         0
         0         0         0
         0         0         0
         0         0         0
         0         0         0
         0         0         0
         0         0         0
         0        -1         0
         0        -1         0
         0        -1         0
         0         0         0
         0         0         0
         0         0         0
         0         0         0
         0         0         0
         0         0         0
         0         0         1
         0         0         1
         0         0         1
         0         0         0
         0         0         0
         0         0         0
         0         1         0
         0         1         0
         0         1         0
         1         0         0
         1         0         0
         1         0         0
         0         0         0
         0         0         0
         0         0         0
         0         1         0
         0         1         0
         0         1         0
         0         0         0
         0         0         0
         0         0         0
         0         0         0
         0         0         0
         0         0         0
         0         0         0
         0         0         0
         0         0         0
         0         0         0
         0         0         0
         0         0         0
         0         0         0
         0         0         0
         0         0         0
         0         0         0
         0         0         0
         0         0         0
         0         0         0
         0         0         0
         0         0         0
         1         0         0
         1         0         0
         1         0         0
         0         0         0
         0         0         0
         0         0         0
         0         0         0
         0         0         0
         0         0         0
         0         0         0
         0         0         0
         0         0         0
         0         0         0
         0         0         0
         0         0         0
         0         0         0
         0         0         0
         0         0         0
         0         0         0
         0         0         0
         0         0         0
         0         0        -1
         0         0        -1
         0         0        -1
         0         0         0
         0         0         0
         0         0         0
         0         0         0
         0         0         0
         0         0         0
         0         0         0
         0         0         0
         0         0         0
         0         0         0
         0         0         0
         0         0         0
         0         0         0
         0         0         0
         0         0         0
         0         0         0
         0         0         0
         0         0         0
         0         0         0
         0         0         0
         0         0         0
         0         1         0
         0         1         0
         0         1         0
         0         0         0
         0         0         0
         0         0         0
         0         0        -1
         0         0        -1
         0         0        -1
         0         0         0
         0         0         0
         0         0         0
         0         0         0
         0         0         0
         0         0         0
         0         0         0
         0         0         0
         0         0         0
         1         0         0
         1         0         0
         1         0         0
         0         0         0
         0         0         0
         0         0         0
         0         0         0
         0         0         0
         0         0         0
         0         0         0
         0         0         0
         0         0         0
         0         0         0
         0         0         0
         0         0         0
         0         0         0
         0         0         0
         0         0         0
         0         0         0
         0         0         0
         0         0         0
         0         0         0
         0         0         0
         0         0         0
         0         0         0
         0         0         0
         0         0         0
         0         0         0
         0         0         0
         0         0         0
         0         0         0
         0         0         0
         0         0         0
         0         0         0
         0         0         0
         0         0         0
         0         0         0
         0         0         0
         0         0         0
         0         0         1
         0         0         1
         0         0         1
         0         0         0
         0         0         0
         0         0         0
         0         0         0
         0         0         0
         0         0         0
         0         0         0
         0         0         0
         0         0         0
         0         0         0
         0         0         0
         0         0         0
         0         0         0
         0         0         0
         0         0         0
         0         0         0
         0         0         0
         0         0         0
         0         0         0
         0         0         0
         0         0         0
         0         0         0
         0         0         0
         0         0         0
         0         0         0
         0         0         0
         0         0         0
         0         0         0
         0         0         0
         0         0         0
         0         0         0
         0         0         0
         0         0         0
        -1         1         0
        -1         1         0
        -1         1         0
         0         1         0
         0         1         0
         0         1         0
         0         0         0
         0         0         0
         0         0         0
         0         0         0
         0         0         0
         0         0         0
         0         0         0
         0         0         0
         0         0         0
         0         0         0
         0         0         0
         0         0         0
         0         0         0
         0         0         0
         0         0         0
         0         0         0
         0         0         0
         0         0         0
         0         0        -1
         0         0        -1
         0         0        -1
         0         0         0
         0         0         0
         0         0         0
         0         0         0
         0         0         0
         0         0         0
         0         0         0
         0         0         0
         0         0         0
         0         0        -1
         0         0        -1
         0         0        -1
         0         0         0
         0         0         0
         0         0         0
        -1         0         0
        -1         0         0
        -1         0         0
         0         0         0
         0         0         0
         0         0         0
         0         0         1
         0         0         1
         0         0         1
         0         0         0
         0         0         0
         0         0         0
         0         0         0
         0         0         0
         0         0         0
         0         0         0
         0         0         0
         0         0         0
         0         0         0
         0         0         0
         0         0         0
         0         0         0
         0         0         0
         0         0         0
         0         1         0
         0         1         0
         0         1         0
        -1         0         0
        -1         0         0
        -1         0         0
         0         0         0
         0         0         0
         0         0         0
         0         0         1
         0         0         1
         0         0         1
         0         0         0
         0         0         0
         0         0         0
         0         0         0
         0         0         0
         0         0         0
         0         0         0
         0         0         0
         0         0         0
        -1         0         0
        -1         0         0
        -1         0         0
         0         0         0
         0         0         0
         0         0         0
         0         0         0
         0         0         0
         0         0         0
         0         0         0
         0         0         0
         0         0         0
         0         0         0
         0         0         0
         0         0         0
         0         0        -1
         0         0        -1
         0         0        -1
         0         0         0
         0         0         0
         0         0         0
         0         0         0
         0         0         0
         0         0         0
         0         0         0
         0         0         0
         0         0         0
         0         0         0
         0         0         0
         0         0         0
         0         0         0
         0         0         0
         0         0         0
         0         0         0
         0         0         0
         0         0         0
         0         0         0
         0         0         0
         0         0         0
         0         0         0
         0         0         0
         0         0         0
         0         0         1
         0         0         1
         0         0         1
         0         0         0
         0         0         0
         0         0         0
         0         0         0
         0         0         0
         0         0         0
        -1         1        -1
        -1         1        -1
        -1         1        -1
         0         0         0
         0         0         0
         0         0         0
         0         0         0
         0         0         0
         0         0         0
         0         1        -1
         0         1        -1
         0         1        -1
         0         0         0
         0         0         0
         0         0         0
         0         1         0
         0         1         0
         0         1         0
         0         0         0
         0         0         0
         0         0         0
         0         0         0
         0         0         0
         0         0         0
         0         0         0
         0         0         0
         0         0         0
         0         0         0
         0         0         0
         0         0         0
         0         0         0
         0         0         0
         0         0         0
         0         0         0
         0         0         0
         0         0         0
         0         0         0
         0         0         0
         0         0         0
         0         1         0
         0         1         0
         0         1         0
         0         0         0
         0         0         0
         0         0         0
         0         0         0
         0         0         0
         0         0         0
         0         0         0
         0         0         0
         0         0         0
         0         0         0
         0         0         0
         0         0         0
         0         0         0
         0         0         0
         0         0         0
         0         0        -1
         0         0        -1
         0         0        -1
         0         0         0
         0         0         0
         0         0         0
         0         0         0
         0         0         0
         0         0         0
         0         0         0
         0         0         0
         0         0         0
         0         0         0
         0         0         0
         0         0         0
         0         0         0
         0         0         0
         0         0         0
         0         1         0
         0         1         0
         0         1         0
        -1         0         0
        -1         0         0
        -1         0         0
         0         0         0
         0         0         0
         0         0         0
         0        -1         0
         0        -1         0
         0        -1         0
         0         0         0
         0         0         0
         0         0         0
         0         0         0
         0         0         0
         0         0         0
         0         0         0
         0         0         0
         0         0         0
         0         0        -1
         0         0        -1
         0         0        -1
         0         0         0
         0         0         0
         0         0         0
         0         1         0
         0         1         0
         0         1         0
         0         0         0
         0         0         0
         0         0         0
         0         0        -1
         0         0        -1
         0         0        -1
         1         0         0
         1         0         0
         1         0         0
         0         0         0
         0         0         0
         0         0         0
         0         0        -1
         0         0        -1
         0         0        -1
         0         0         0
         0         0         0
         0         0         0
         0         0         0
         0         0         0
         0         0         0
         0         0         0
         0         0         0
         0         0         0
         0         0         0
         0         0         0
         0         0         0
         0         0         0
         0         0         0
         0         0         0
         0         0         0
         0         0         0
         0         0         0
         0         0         1
         0         0         1
         0         0         1
         0         0        -1
         0         0        -1
         0         0        -1
         0         0         0
         0         0         0
         0         0         0
         0         0         0
         0         0         0
         0         0         0
         0         0         0
         0         0         0
         0         0         0
         0         0         0
         0         0         0
         0         0         0
         0         0         0
         0         0         0
         0         0         0
         0         0         0
         0         0         0
         0         0         0
        -1         0         0
        -1         0         0
        -1         0         0
         0         0         0
         0         0         0
         0         0         0
         0         0         0
         0         0         0
         0         0         0
         0         0         0
         0         0         0
         0         0         0
         0         0         0
         0         0         0
         0         0         0
         0         0         0
         0         0         0
         0         0         0
         0         0         0
         0         0         0
         0         0         0
         0         0         0
         0         0         0
         0         0         0
         0         0         0
         0         0         0
         0         0         0
         0         0         0
         0         0         0
         0         0         0
         0         0         0
         0         0         0
         0         0         0
         0         0         0
         0         0         0
         0         0         0
         0         0         0
         0         0         0
         0         0         0
         0         0         0
         0         0         0
         0         0         0
         0         0        -1
         0         0        -1
         0         0        -1
         0         0         0
         0         0         0
         0         0         0
         0         0         0
         0         0         0
         0         0         0
         0         0         0
         0         0         0
         0         0         0
         0         0         0
         0         0         0
         0         0         0
         0         0         0
         0         0         0
         0         0         0
         0         0         0
         0         0         0
         0         0         0
         0         0         0
         0         0         0
         0         0         0
         0         0         0
         0         0         0
         0         0         0
         0         0         0
         0         0         0
         0         0         0
         0         0         0
         0         0         0
         0         0         0
         0        -1         0
         0        -1         0
         0        -1         0
         0         0         0
         0         0         0
         0         0         0
         0         0         0
         0         0         0
         0         0         0
         0         0         0
         0         0         0
         0         0         0
         1         0         0
         1         0         0
         1         0         0
         0         0         0
         0         0         0
         0         0         0
         0         0         0
         0         0         0
         0         0         0
         0         0         0
         0         0         0
         0         0         0
         0         0         0
         0         0         0
         0         0         0
         0         0         0
         0         0         0
         0         0         0
         0         0         0
         0         0         0
         0         0         0
         0         0         0
         0         0         0
         0         0         0
         0         0         0
         0         0         0
         0         0         0
         0         1         0
         0         1         0
         0         1         0
         0         0         0
         0         0         0
         0         0         0
         0         0         0
         0         0         0
         0         0         0
         0         0         0
         0         0         0
         0         0         0
         0         0         0
         0         0         0
         0         0         0
         0         0         0
         0         0         0
         0         0         0
         0         0         0
         0         0         0
         0         0         0
         0         0         0
         0         0         0
         0         0         0
         0         0         0
         0         0         0
         0         0         0
         0         0         0
         0         0         0
         0         0         0
         0         0         0
         0         0         0
         0         0         0
         0         0         0
         0         0         0
         0         0         0
         0         0         0
         0         0         0
         0         0         0
         0         0         0
         0         0         0
         0         0         0
         0         0         0
         0         0         0
         0         0         0
         0         0        -1
         0         0        -1
         0         0        -1
         0         0         0
         0         0         0
         0         0         0
         0         0         0
         0         0         0
         0         0         0
         0         0         0
         0         0         0
         0         0         0
         0         0         0
         0         0         0
         0         0         0
         0         0         0
         0         0         0
         0         0         0
         0         0         0
         0         0         0
         0         0         0
         0         0         0
         0         0         0
         0         0         0
         0         0         0
         0         0         0
         0         0         0
         0         0         0
         0         0         0
         0         0         0
        -1         0         0
        -1         0         0
        -1         0         0
         0         0         0
         0         0         0
         0         0         0
         0         1        -1
         0         1        -1
         0         1        -1
         0         0         0
         0         0         0
         0         0         0
         0         0         0
         0         0         0
         0         0         0
         0         0         1
         0         0         1
         0         0         1
         0         0         0
         0         0         0
         0         0         0
         0         0         0
         0         0         0
         0         0         0
         0         0         0
         0         0         0
         0         0         0
         0         0         0
         0         0         0
         0         0         0
         0         0         0
         0         0         0
         0         0         0
         0         1        -1
         0         1        -1
         0         1        -1
        -1         0         0
        -1         0         0
        -1         0         0
         0         0         0
         0         0         0
         0         0         0
         0         0         0
         0         0         0
         0         0         0
         0         0         0
         0         0         0
         0         0         0
         0         1         0
         0         1         0
         0         1         0
        -1         0         0
        -1         0         0
        -1         0         0
         0         0         0
         0         0         0
         0         0         0
         0         0         0
         0         0         0
         0         0         0
         0         0         0
         0         0         0
         0         0         0
         0         0         0
         0         0         0
         0         0         0
         0         0         0
         0         0         0
         0         0         0
         0         0         0
         0         0         0
         0         0         0
         0         1         1
         0         1         1
         0         1         1
         1        -1         0
         1        -1         0
         1        -1         0
         0        -1         0
         0        -1         0
         0        -1         0
         0         0         0
         0         0         0
         0         0         0
         0         0         0
         0         0         0
         0         0         0
         0         0         0
         0         0         0
         0         0         0
         0         0         0
         0         0         0
         0         0         0
        -1         0         0
        -1         0         0
        -1         0         0
         0         0         0
         0         0         0
         0         0         0
         0         0         0
         0         0         0
         0         0         0
         0         0         1
         0         0         1
         0         0         1
         0         1         0
         0         1         0
         0         1         0
         0         0         0
         0         0         0
         0         0         0
         0        -1         0
         0        -1         0
         0        -1         0
         0         0         0
         0         0         0
         0         0         0
         0         0         0
         0         0         0
         0         0         0
        -1         0         0
        -1         0         0
        -1         0         0
         0         0        -1
         0         0        -1
         0         0        -1
         0         0         0
         0         0         0
         0         0         0
         0         0         0
         0         0         0
         0         0         0
         0        -1         0
         0        -1         0
         0        -1         0
         0         0         0
         0         0         0
         0         0         0
         0         0         0
         0         0         0
         0         0         0
         0         0         0
         0         0         0
         0         0         0
         0         0         0
         0         0         0
         0         0         0
         0         0         0
         0         0         0
         0         0         0
         0        -1         0
         0        -1         0
         0        -1         0
         1         0         0
         1         0         0
         1         0         0
         0         0         0
         0         0         0
         0         0         0
         0         0         0
         0         0         0
         0         0         0
         0         0         0
         0         0         0
         0         0         0
         1         0         1
         1         0         1
         1         0         1
         0         0         0
         0         0         0
         0         0         0
         0         0         1
         0         0         1
         0         0         1
         0         0         0
         0         0         0
         0         0         0
         0         0         0
         0         0         0
         0         0         0
         0         0         0
         0         0         0
         0         0         0
         0         0         0
         0         0         0
         0         0         0
         0         0         0
         0         0         0
         0         0         0
         0         0        -1
         0         0        -1
         0         0        -1
         0         0         0
         0         0         0
         0         0         0
         1         0         0
         1         0         0
         1         0         0
         0         0         0
         0         0         0
         0         0         0
         0         0         0
         0         0         0
         0         0         0
         0         0         0
         0         0         0
         0         0         0
         0         0         0
         0         0         0
         0         0         0
         0         0         1
         0         0         1
         0         0         1
         0         0         0
         0         0         0
         0         0         0
         0         0         0
         0         0         0
         0         0         0
         0         0         0
         0         0         0
         0         0         0
         0         0         0
         0         0         0
         0         0         0
         0         0         0
         0         0         0
         0         0         0
         0        -1         0
         0        -1         0
         0        -1         0
         1         0         0
         1         0         0
         1         0         0
         0         0         0
         0         0         0
         0         0         0
         0         0         0
         0         0         0
         0         0         0
         0         0         0
         0         0         0
         0         0         0
         0         0         0
         0         0         0
         0         0         0
         0         0         0
         0         0         0
         0         0         0
         0         0         0
         0         0         0
         0         0         0
         0         0         0
         0         0         0
         0         0         0
         0         0        -1
         0         0        -1
         0         0        -1
         0         0         0
         0         0         0
         0         0         0
         0        -1         0
         0        -1         0
         0        -1         0
         0         0         0
         0         0         0
         0         0         0
         0         0         0
         0         0         0
         0         0         0
         0         0         0
         0         0         0
         0         0         0
         0         1         0
         0         1         0
         0         1         0
         0         0         0
         0         0         0
         0         0         0
         0         0         0
         0         0         0
         0         0         0
         0         0         0
         0         0         0
         0         0         0
         0        -1         0
         0        -1         0
         0        -1         0
         0         0         0
         0         0         0
         0         0         0
         0         1         0
         0         1         0
         0         1         0
         0         0         0
         0         0         0
         0         0         0
         0         0         0
         0         0         0
         0         0         0
         0         0         0
         0         0         0
         0         0         0
         0         0        -1
         0         0        -1
         0         0        -1
         0         0         0
         0         0         0
         0         0         0
         0         0         0
         0         0         0
         0         0         0
         0         0         0
         0         0         0
         0         0         0
         0         0         0
         0         0         0
         0         0         0
         0         0         0
         0         0         0
         0         0         0
         0         0         0
         0         0         0
         0         0         0
         0         0         0
         0         0         0
         0         0         0
         0         0         0
         0         0         0
         0         0         0
         0         0         0
         0         0         0
         0         0         0
         0         0         0
         0         0         0
         0         0         0
         0         0         0
         0         0         0
         0         0         0
         0         0         0
         0         0         0
         0         0         0
         0         0         0
         0         0         0
         0         0         0
         1         0         0
         1         0         0
         1         0         0
         0         0         0
         0         0         0
         0         0         0
         0         0         0
         0         0         0
         0         0         0
         0         0         0
         0         0         0
         0         0         0
         0         0         0
         0         0         0
         0         0         0
         0         0         0
         0         0         0
         0         0         0
         0         0         0
         0         0         0
         0         0         0
         0         0         0
         0         0         0
         0         0         0
         0         0         0
         0         0         0
         0         0         0
         0         0         0
         0         0         0
         0         0         0
         0        -1         0
         0        -1         0
         0        -1         0
         0         0         0
         0         0         0
         0         0         0
         0         0         0
         0         0         0
         0         0         0
         0         0         0
         0         0         0
         0         0         0
         1         0         0
         1         0         0
         1         0         0
         0         0         0
         0         0         0
         0         0         0
         0         0         0
         0         0         0
         0         0         0
         1         0         0
         1         0         0
         1         0         0
         0         0         0
         0         0         0
         0         0         0
         0         0         0
         0         0         0
         0         0         0
         0         0         0
         0         0         0
         0         0         0
         0         0         0
         0         0         0
         0         0         0
         0         0         0
         0         0         0
         0         0         0
         0         0         1
         0         0         1
         0         0         1
         0         0         0
         0         0         0
         0         0         0
         0         0         0
         0         0         0
         0         0         0
         0         0         0
         0         0         0
         0         0         0
         0         0         1
         0         0         1
         0         0         1
         0         0         0
         0         0         0
         0         0         0
         0         0         0
         0         0         0
         0         0         0
         0         0         0
         0         0         0
         0         0         0
         0         0         0
         0         0         0
         0         0         0
         0         0         0
         0         0         0
         0         0         0
         0         1         0
         0         1         0
         0         1         0
         0         0         0
         0         0         0
         0         0         0
         0         0         0
         0         0         0
         0         0         0
        -1         0         1
        -1         0         1
        -1         0         1
         0         0         0
         0         0         0
         0         0         0
         0         0         0
         0         0         0
         0         0         0
         0         0         0
         0         0         0
         0         0         0
         0         0         0
         0         0         0
         0         0         0
         0         0         0
         0         0         0
         0         0         0
        -1         0         0
        -1         0         0
        -1         0         0
         0         0         0
         0         0         0
         0         0         0
         0         0         0
         0         0         0
         0         0         0
         0         0         0
         0         0         0
         0         0         0
         0         0        -1
         0         0        -1
         0         0        -1
        -1         0         0
        -1         0         0
        -1         0         0
         0         0         0
         0         0         0
         0         0         0
         0         0         0
         0         0         0
         0         0         0
         0         0         0
         0         0         0
         0         0         0
        -1         0         0
        -1         0         0
        -1         0         0
         0         0         0
         0         0         0
         0         0         0
         0         0         0
         0         0         0
         0         0         0
         0         0         0
         0         0         0
         0         0         0
         0         0         0
         0         0         0
         0         0         0
        -1         0         0
        -1         0         0
        -1         0         0
         0         0         0
         0         0         0
         0         0         0
         0         0         0
         0         0         0
         0         0         0
         0         0         0
         0         0         0
         0         0         0
         0         0         0
         0         0         0
         0         0         0
         0         0         0
         0         0         0
         0         0         0
         0         0         0
         0         0         0
         0         0         0
         0         0         0
         0         0         0
         0         0         0
         0         0         0
         0         0         0
         0         0         0
         0         0         1
         0         0         1
         0         0         1
         1         0         0
         1         0         0
         1         0         0
         0         0         0
         0         0         0
         0         0         0
         1         0         0
         1         0         0
         1         0         0
         0         0         0
         0         0         0
         0         0         0
         1        -1         0
         1        -1         0
         1        -1         0
         0         0         1
         0         0         1
         0         0         1
        -1        -1         0
        -1        -1         0
        -1        -1         0
         0         0         0
         0         0         0
         0         0         0
         1        -1         0
         1        -1         0
         1        -1         0
         0         0         0
         0         0         0
         0         0         0
         0         0         0
         0         0         0
         0         0         0
         0         0         0
         0         0         0
         0         0         0
         0         0         0
         0         0         0
         0         0         0
         0         0         0
         0         0         0
         0         0         0
         0         0         0
         0         0         0
         0         0         0
         1         0         0
         1         0         0
         1         0         0
         0         0         0
         0         0         0
         0         0         0
         0         0         0
         0         0         0
         0         0         0
         0         0         0
         0         0         0
         0         0         0
         0         0         0
         0         0         0
         0         0         0
         0         0         0
         0         0         0
         0         0         0
         0         0         0
         0         0         0
         0         0         0
         0         0         0
         0         0         0
         0         0         0
         0         0         0
         0         0         0
         0         0         0
         0         0         0
         0         0         0
         0         0         0
         0         0         0
         0         0         0
         0         0         0
         0         0         0
         0         0         0
         0         0         0
         0         0         0
         0         0         0
         0         0         0
        -1         0         0
        -1         0         0
        -1         0         0
         0         0         0
         0         0         0
         0         0         0
         0         0         0
         0         0         0
         0         0         0
         0         0         0
         0         0         0
         0         0         0
         0         0         1
         0         0         1
         0         0         1
         0         0         0
         0         0         0
         0         0         0
         0         0         0
         0         0         0
         0         0         0
         0         0         0
         0         0         0
         0         0         0
         1         0         0
         1         0         0
         1         0         0
         0         0         0
         0         0         0
         0         0         0
         0         0         0
         0         0         0
         0         0         0
         0         0         0
         0         0         0
         0         0         0
         0         0         0
         0         0         0
         0         0         0
         0        -1         0
         0        -1         0
         0        -1         0
         0         0         0
         0         0         0
         0         0         0
         0        -1         1
         0        -1         1
         0        -1         1
         0         0         0
         0         0         0
         0         0         0
         0         0         0
         0         0         0
         0         0         0
         0         0         0
         0         0         0
         0         0         0
         0         0         0
         0         0         0
         0         0         0
         0        -1         0
         0        -1         0
         0        -1         0
         0         0         0
         0         0         0
         0         0         0
         0         0         0
         0         0         0
         0         0         0
         0         0         0
         0         0         0
         0         0         0
         0         0         0
         0         0         0
         0         0         0
         0         0         0
         0         0         0
         0         0         0
         0         0         1
         0         0         1
         0         0         1
         0         0         0
         0         0         0
         0         0         0
         0         0         0
         0         0         0
         0         0         0
         0         0         0
         0         0         0
         0         0         0
         0         0         0
         0         0         0
         0         0         0
        -1         0         0
        -1         0         0
        -1         0         0
         0         0         0
         0         0         0
         0         0         0
         0         0         0
         0         0         0
         0         0         0
         0         0         0
         0         0         0
         0         0         0
         0         0        -1
         0         0        -1
         0         0        -1
         0         0         0
         0         0         0
         0         0         0
         0         0         0
         0         0         0
         0         0         0
         0         0         0
         0         0         0
         0         0         0
         0         1         0
         0         1         0
         0         1         0
         0         0         0
         0         0         0
         0         0         0
        -1         0         0
        -1         0         0
        -1         0         0
         1         1         0
         1         1         0
         1         1         0
         0         0         0
         0         0         0
         0         0         0
         0         0         1
         0         0         1
         0         0         1
         1         0         0
         1         0         0
         1         0         0
         0         0         0
         0         0         0
         0         0         0
         0         0         0
         0         0         0
         0         0         0
         0         0         0
         0         0         0
         0         0         0
         0         0         0
         0         0         0
         0         0         0
         0         0         0
         0         0         0
         0         0         0
         0         0         1
         0         0         1
         0         0         1
         0         0         0
         0         0         0
         0         0         0
         0         0         0
         0         0         0
         0         0         0
         0         0         0
         0         0         0
         0         0         0
         0         0         0
         0         0         0
         0         0         0
         0         0         0
         0         0         0
         0         0         0
         0         0         0
         0         0         0
         0         0         0
         0         0         0
         0         0         0
         0         0         0
         0         0         0
         0         0         0
         0         0         0
         0         0        -1
         0         0        -1
         0         0        -1
         0         0         0
         0         0         0
         0         0         0
         0         1         0
         0         1         0
         0         1         0
         0         1         0
         0         1         0
         0         1         0
         0         0         0
         0         0         0
         0         0         0
         0         0        -1
         0         0        -1
         0         0        -1
         0         0         0
         0         0         0
         0         0         0
         0         0         0
         0         0         0
         0         0         0
         0         0         0
         0         0         0
         0         0         0
         0         0         0
         0         0         0
         0         0         0
         0         0         0
         0         0         0
         0         0         0
         0         0         0
         0         0         0
         0         0         0
         0         0         0
         0         0         0
         0         0         0
        -1         0         0
        -1         0         0
        -1         0         0
        -1         0         0
        -1         0         0
        -1         0         0
         0         0         0
         0         0         0
         0         0         0
         0         0         0
         0         0         0
         0         0         0
         0         0         0
         0         0         0
         0         0         0
         0         0         1
         0         0         1
         0         0         1
         0         0         0
         0         0         0
         0         0         0
         0         0         0
         0         0         0
         0         0         0
         0         0        -1
         0         0        -1
         0         0        -1
         0         0         0
         0         0         0
         0         0         0
         0         0         0
         0         0         0
         0         0         0
         0        -1         0
         0        -1         0
         0        -1         0
         0         0         0
         0         0         0
         0         0         0
         0         0         0
         0         0         0
         0         0         0
         0         0         0
         0         0         0
         0         0         0
         0        -1         0
         0        -1         0
         0        -1         0
         0         0         0
         0         0         0
         0         0         0
         0         0         0
         0         0         0
         0         0         0
         0         0         0
         0         0         0
         0         0         0
         0         0         0
         0         0         0
         0         0         0
        -1         0         0
        -1         0         0
        -1         0         0
         0         0         0
         0         0         0
         0         0         0
         0         1         0
         0         1         0
         0         1         0
         0         0         1
         0         0         1
         0         0         1
        -1         0         0
        -1         0         0
        -1         0         0
         0         0         0
         0         0         0
         0         0         0
         0         0         0
         0         0         0
         0         0         0
         0         0         0
         0         0         0
         0         0         0
         1         0         0
         1         0         0
         1         0         0
         0         0         0
         0         0         0
         0         0         0
         0         0         0
         0         0         0
         0         0         0
         0         0         0
         0         0         0
         0         0         0
         0         0         0
         0         0         0
         0         0         0
         0         0         0
         0         0         0
         0         0         0
         0         0         0
         0         0         0
         0         0         0
         0         0         0
         0         0         0
         0         0         0
         0         0         0
         0         0         0
         0         0         0
         1         0         0
         1         0         0
         1         0         0
        -1         0         1
        -1         0         1
        -1         0         1
         0         1         0
         0         1         0
         0         1         0
         0         0         0
         0         0         0
         0         0         0
         0         0         0
         0         0         0
         0         0         0
         0         0         0
         0         0         0
         0         0         0
         0         0         0
         0         0         0
         0         0         0
         0         0         0
         0         0         0
         0         0         0
         0         0         0
         0         0         0
         0         0         0
         0         1         0
         0         1         0
         0         1         0
        -1         0         0
        -1         0         0
        -1         0         0
         0         0         0
         0         0         0
         0         0         0
         0         0         0
         0         0         0
         0         0         0
         0         0         0
         0         0         0
         0         0         0
         0         0         0
         0         0         0
         0         0         0
         0         0         0
         0         0         0
         0         0         0
         0         0         0
         0         0         0
         0         0         0
         1         0         0
         1         0         0
         1         0         0
         0         0         0
         0         0         0
         0         0         0
         0         0         0
         0         0         0
         0         0         0
         0         0         0
         0         0         0
         0         0         0
         0         0         0
         0         0         0
         0         0         0
         0         0         0
         0         0         0
         0         0         0
         0         0         0
         0         0         0
         0         0         0
         0         0         0
         0         0         0
         0         0         0
         0         0         0
         0         0         0
         0         0         0
         0         0         0
         0         0         0
         0         0         0
         0         0        -1
         0         0        -1
         0         0        -1
         0         0         0
         0         0         0
         0         0         0
         0         0         0
         0         0         0
         0         0         0
         0         0         0
         0         0         0
         0         0         0
         0         0         0
         0         0         0
         0         0         0
         0         0         0
         0         0         0
         0         0         0
         0         0         0
         0         0         0
         0         0         0
         0         0         0
         0         0         0
         0         0         0
         0         0         0
         0         0         0
         0         0         0
         0         0         0
         0         0         0
         0         0         0
         0         0         0
         0         0         0
         0         0         0
         0         0         0
         0         0         0
         0         0         0
         0         0         0
         0         0         0
         0         0         0
         0         0         1
         0         0         1
         0         0         1
         0         0         0
         0         0         0
         0         0         0
         0         0         0
         0         0         0
         0         0         0
        -1         0         0
        -1         0         0
        -1         0         0
         0         0         0
         0         0         0
         0         0         0
         0         0         0
         0         0         0
         0         0         0
         0         0         0
         0         0         0
         0         0         0
         0         0         0
         0         0         0
         0         0         0
         0         0         0
         0         0         0
         0         0         0
         0         0         0
         0         0         0
         0         0         0
         0         0         0
         0         0         0
         0         0         0
         0         0        -1
         0         0        -1
         0         0        -1
         0         0         0
         0         0         0
         0         0         0
         1         0         0
         1         0         0
         1         0         0
         0         0         0
         0         0         0
         0         0         0
         0         0         0
         0         0         0
         0         0         0
         0        -1         0
         0        -1         0
         0        -1         0
         0         1         0
         0         1         0
         0         1         0
         0         0         0
         0         0         0
         0         0         0
         0         1         0
         0         1         0
         0         1         0
         0         0         0
         0         0         0
         0         0         0
         0         0         0
         0         0         0
         0         0         0
         1         0         0
         1         0         0
         1         0         0
         0         0         0
         0         0         0
         0         0         0
         0        -1         0
         0        -1         0
         0        -1         0
         0         0         0
         0         0         0
         0         0         0
         0         0         0
         0         0         0
         0         0         0
         0        -1         0
         0        -1         0
         0        -1         0
         0         0         0
         0         0         0
         0         0         0
         0         0         0
         0         0         0
         0         0         0
         0         0         0
         0         0         0
         0         0         0
         0         0         0
         0         0         0
         0         0         0
         0         0         0
         0         0         0
         0         0         0
         0         0         0
         0         0         0
         0         0         0
         0         0         0
         0         0         0
         0         0         0
         0         0         0
         0         0         0
         0         0         0
         0         0         0
         0         0         0
         0         0         0
         0         0         0
         0         0         0
         0         0         0
         0         0         0
         0         0         0
         0         0         0
         0         0         0
         0         0         0
         0         0         0
         0         0         0
         0         0         0
         0         0         0
         0         0         0
         0         0         0
         0         0         0
         0         0         0
         0         0         0
         0         0         0
         0         0         0
         0         0         0
         0         0         0
         0         0         0
         0         0         0
         0         0         0
         0         0        -1
         0         0        -1
         0         0        -1
         0         0         0
         0         0         0
         0         0         0
         0         0         0
         0         0         0
         0         0         0
         0         0         0
         0         0         0
         0         0         0
         0         0         0
         0         0         0
         0         0         0
         0         0         0
         0         0         0
         0         0         0
         0         0         0
         0         0         0
         0         0         0
         0         0         0
         0         0         0
         0         0         0
         0         0         0
         0         0         0
         0         0         0
         0         0         0
         0         0         0
         0         0         0
         0         0         0
         0         0         0
         0         0         0
         0         0         0
         0         0         0
         0         0         0
         0         0         0
         0         0         0
         0         0         0
         0         0         0
         0         0         0
         0         0         0
         0         0         0
         0         0         0
         0         0         0
         0        -1         0
         0        -1         0
         0        -1         0
         0         0         0
         0         0         0
         0         0         0
         0         0         0
         0         0         0
         0         0         0
         0         0         0
         0         0         0
         0         0         0
         0         0         1
         0         0         1
         0         0         1
         0         0         0
         0         0         0
         0         0         0
         0         0         0
         0         0         0
         0         0         0
         0         0         0
         0         0         0
         0         0         0
         0         0         0
         0         0         0
         0         0         0
         0         0         0
         0         0         0
         0         0         0
         0         0         0
         0         0         0
         0         0         0
         0         0         0
         0         0         0
         0         0         0
         0         0         0
         0         0         0
         0         0         0
         0         0         0
         0         0         0
         0         0         0
         0         0         0
         0         0         0
         0         0         0
         0         0         0
         0         0         0
         0         0         0
         0         0         0
         0         0         0
         0         0         0
         0         0         0
         0         0         0
         0         0         0
         0         0         0
         0         0         0
         0         0         0
         0         0         0
         0         0         0
         0         0         0
         0         0         0
         0         0         0
         0         0         0
         0         0         0
         0         0         0
         0         0         0
         0         0         0
         0         0         0
         0         0         0
         0         0         0
         0         0         0
         0         0         0
         0         0         0
         0         0         0
         0         0         0
         0         0        -1
         0         0        -1
         0         0        -1
         0         0         0
         0         0         0
         0         0         0
         0         0         0
         0         0         0
         0         0         0
         0         0         0
         0         0         0
         0         0         0
         0         0         0
         0         0         0
         0         0         0
         0         0         0
         0         0         0
         0         0         0
         0         0         0
         0         0         0
         0         0         0
         0         0         0
         0         0         0
         0         0         0
         0         0         0
         0         0         0
         0         0         0
         0         0         0
         0         0         0
         0         0         0
         0         0         0
         0         0         0
         0         0         0
         0         0         0
         0         0         0
         0         0         0
         0         0         0
         0         0         0
         0         0         0
         0         0         0
         0         0         0
         0         0         0
         0         0         0
         0         0         0
         0         0         0
         0         0         0
         0         0         0
         0         0         0
         0         0         0
         0         0         0
         0         0         0
         0         0         0
         0         0         0
         0         0         0
         0         0         0
         0         0         0
         0         0         0
         0         0         0
         0         0         0
         0         0         0
         0         0         0
         0         0         0
         0         0         0
        -1         0         0
        -1         0         0
        -1         0         0
         0         0         0
         0         0         0
         0         0         0
         0         0         0
         0         0         0
         0         0         0
         0         0         0
         0         0         0
         0         0         0
         0         0         0
         0         0         0
         0         0         0
         0         0         0
         0         0         0
         0         0         0
         0         0         0
         0         0         0
         0         0         0
         1         0         0
         1         0         0
         1         0         0
         0         0         0
         0         0         0
         0         0         0
         0         0         0
         0         0         0
         0         0         0
         0         0         0
         0         0         0
         0         0         0
         1        -1         0
         1        -1         0
         1        -1         0
         0         0         0
         0         0         0
         0         0         0
         0         0         0
         0         0         0
         0         0         0
         0         0         0
         0         0         0
         0         0         0
         0         0        -1
         0         0        -1
         0         0        -1
         0         0         0
         0         0         0
         0         0         0
         0         0         0
         0         0         0
         0         0         0
         0         0         0
         0         0         0
         0         0         0
         0         0        -1
         0         0        -1
         0         0        -1
         0         0         0
         0         0         0
         0         0         0
         0         0         0
         0         0         0
         0         0         0
         0         0         0
         0         0         0
         0         0         0
         0         0         0
         0         0         0
         0         0         0
         0         0         0
         0         0         0
         0         0         0
         0         0         0
         0         0         0
         0         0         0
         0         0         0
         0         0         0
         0         0         0
         0         0         0
         0         0         0
         0         0         0
         0         0         0
         0         0         0
         0         0         0
         0         0         0
         0         0         0
         0         0         0
         0         0         0
         0         0         0
         0         0         0
         0         0         0
         0         0         0
         0         0         0
         0         0         0
         0         0         0
         0         0         0
         0         0         0
         0         0         0
         0         0         0
        -1         0         0
        -1         0         0
        -1         0         0
         1         0         0
         1         0         0
         1         0         0
         0         0         0
         0         0         0
         0         0         0
         0         0         0
         0         0         0
         0         0         0
         0         0         0
         0         0         0
         0         0         0
         0         0         0
         0         0         0
         0         0         0
         0         0         0
         0         0         0
         0         0         0
         0         0         0
         0         0         0
         0         0         0
         0         0         0
         0         0         0
         0         0         0
        -1         0         0
        -1         0         0
        -1         0         0
         0         0         0
         0         0         0
         0         0         0
         1         0         0
         1         0         0
         1         0         0
         0         1         0
         0         1         0
         0         1         0
         0         0         0
         0         0         0
         0         0         0
        -1         0         0
        -1         0         0
        -1         0         0
         0         0         0
         0         0         0
         0         0         0
         0         0         0
         0         0         0
         0         0         0
         1         0         0
         1         0         0
         1         0         0
         1         0         0
         1         0         0
         1         0         0
         0         0         0
         0         0         0
         0         0         0
         0         0         0
         0         0         0
         0         0         0
         0         0         0
         0         0         0
         0         0         0
         0         0        -1
         0         0        -1
         0         0        -1
         0         0         0
         0         0         0
         0         0         0
         0         0         0
         0         0         0
         0         0         0
         0         0         0
         0         0         0
         0         0         0
         0         0        -1
         0         0        -1
         0         0        -1
         0         0         0
         0         0         0
         0         0         0
         0         0         0
         0         0         0
         0         0         0
         0         0         0
         0         0         0
         0         0         0
         0         0         0
         0         0         0
         0         0         0
         0         0         0
         0         0         0
         0         0         0
         0         0         0
         0         0         0
         0         0         0
         0         0        -1
         0         0        -1
         0         0        -1
         0         0         0
         0         0         0
         0         0         0
         0         0         0
         0         0         0
         0         0         0
         0         0         0
         0         0         0
         0         0         0
         0         0         0
         0         0         0
         0         0         0
         1         0         0
         1         0         0
         1         0         0
         0         0         0
         0         0         0
         0         0         0
         0         0        -1
         0         0        -1
         0         0        -1
         1         1         0
         1         1         0
         1         1         0
         0         0         0
         0         0         0
         0         0         0
         0         0         1
         0         0         1
         0         0         1
         0         0         0
         0         0         0
         0         0         0
        -1         0         0
        -1         0         0
        -1         0         0
         0         0         0
         0         0         0
         0         0         0
         0         0         0
         0         0         0
         0         0         0
         0         0         0
         0         0         0
         0         0         0
         0         0         0
         0         0         0
         0         0         0
         0         0         0
         0         0         0
         0         0         0
         1         0         0
         1         0         0
         1         0         0
         0        -1         0
         0        -1         0
         0        -1         0
         0         0        -1
         0         0        -1
         0         0        -1
         0         0         0
         0         0         0
         0         0         0
         0         0         0
         0         0         0
         0         0         0
         0         0         0
         0         0         0
         0         0         0
         0         0         0
         0         0         0
         0         0         0
         0         0         0
         0         0         0
         0         0         0
         1         0         0
         1         0         0
         1         0         0
         0         0         0
         0         0         0
         0         0         0
         0         0         0
         0         0         0
         0         0         0
         0         0         0
         0         0         0
         0         0         0
         0         1         0
         0         1         0
         0         1         0
         0         0        -1
         0         0        -1
         0         0        -1
         0         0         0
         0         0         0
         0         0         0
         0         0         0
         0         0         0
         0         0         0
         0         0         0
         0         0         0
         0         0         0
         0         0         0
         0         0         0
         0         0         0
         0         0         0
         0         0         0
         0         0         0
         0         0         0
         0         0         0
         0         0         0
         0         0         0
         0         0         0
         0         0         0
         0         0         0
         0         0         0
         0         0         0
         0         0         0
         0         0         0
         0         0         0
         0         0         0
         0         0         0
         0         0         0
         0         0         0
         0         0         0
         0         0         0
         0         0         0
         0         0         0
         0         0         0
         0         0         0
         0         0         0
         0         0         0
         0         0         0
         0         0         0
         0         0         0
         0         0         0
         0         0         0
         0         0         0
         0         0         0
         0         0         0
         0         0         0
         0         0         0
         0         0         0
         0         0         0
         0         0         1
         0         0         1
         0         0         1
         0        -1         0
         0        -1         0
         0        -1         0
         0         0        -1
         0         0        -1
         0         0        -1
         0         0         0
         0         0         0
         0         0         0
         0         0         0
         0         0         0
         0         0         0
         0         0         0
         0         0         0
         0         0         0
         0         0         0
         0         0         0
         0         0         0
         0         0         0
         0         0         0
         0         0         0
         0         0         0
         0         0         0
         0         0         0
         0         0         0
         0         0         0
         0         0         0
        -1         0         0
        -1         0         0
        -1         0         0
         0         0         1
         0         0         1
         0         0         1
         0         0         0
         0         0         0
         0         0         0
         0         1         0
         0         1         0
         0         1         0
         0         0         0
         0         0         0
         0         0         0
         0        -1         0
         0        -1         0
         0        -1         0
         0         0        -1
         0         0        -1
         0         0        -1
         0         0        -1
         0         0        -1
         0         0        -1
         0         0         1
         0         0         1
         0         0         1
        -1         0         0
        -1         0         0
        -1         0         0
         0         0         0
         0         0         0
         0         0         0
         1         0         0
         1         0         0
         1         0         0
         0         0         0
         0         0         0
         0         0         0
         1         0         0
         1         0         0
         1         0         0
         0         0         0
         0         0         0
         0         0         0
         0         0         0
         0         0         0
         0         0         0
         0         0         0
         0         0         0
         0         0         0
         0         0         0
         0         0         0
         0         0         0
         0         0         0
         0         0         0
         0         0         0
         0         0         0
         0         0         0
         0         0         0
         0         0         0
         0         0         0
         0         0         0
         0         0         0
         0         0         0
         0         0         0
         0        -1         0
         0        -1         0
         0        -1         0
         0         1         0
         0         1         0
         0         1         0
         1         0         0
         1         0         0
         1         0         0
         0         0         0
         0         0         0
         0         0         0
         0         0         0
         0         0         0
         0         0         0
         0         0         0
         0         0         0
         0         0         0
         0         0         0
         0         0         0
         0         0         0
         0         0         0
         0         0         0
         0         0         0
         0         0         0
         0         0         0
         0         0         0
        -1         0         0
        -1         0         0
        -1         0         0
         0         0         0
         0         0         0
         0         0         0
         0         0         0
         0         0         0
         0         0         0
         0         1         0
         0         1         0
         0         1         0
         0         0         0
         0         0         0
         0         0         0
         0         0         0
         0         0         0
         0         0         0
         0         0         0
         0         0         0
         0         0         0
         0         0         0
         0         0         0
         0         0         0
         0         0         0
         0         0         0
         0         0         0
        -1         0         0
        -1         0         0
        -1         0         0
         0         0         0
         0         0         0
         0         0         0
         0         0         1
         0         0         1
         0         0         1
         0         0         1
         0         0         1
         0         0         1
         0         0         0
         0         0         0
         0         0         0
         0         0         0
         0         0         0
         0         0         0
END
VELOCITY
# first 24 chars ignored
    1 ALA   CY         1   -0.099093799    0.545757167   -0.186138771
    1 ALA   CX         2    0.341953660    0.064305292    0.029638806
    1 ALA   OX         3    0.213113176    0.323458181    0.517936436
    1 ALA   N          4    0.124966560    0.022526303    0.246827674
    1 ALA   H          5   -0.742170528    0.785511976   -3.407577952
    1 ALA   CA         6    0.013545690    0.069459636    0.214987700
    1 ALA   CB         7   -0.038613322    0.027698022    0.028090937
    1 ALA   C          8    0.189107077    0.445299129   -0.210648761
    1 ALA   O          9    0.096261657    0.815666399   -0.146354079
    1 ALA   NT        10   -0.476137826    0.149317143   -0.346997768
    1 ALA   HT        11    0.019829563    0.548987028    2.203167540
    1 ALA   CT        12    0.136564067   -0.716238825   -0.418374881
    1 SOLV  OW        13    0.139118881   -0.066501974    0.104880273
    1 SOLV  HW1       14    0.065498099   -0.116048753    0.321102120
    1 SOLV  HW2       15   -0.012668405   -0.058669656    0.214154791
    2 SOLV  OW        16    0.381203873    0.111083428    0.146454064
    2 SOLV  HW1       17    1.237791398   -0.272529936    0.361709866
    2 SOLV  HW2       18    0.280975957   -1.038458062    0.528636882
    3 SOLV  OW        19    0.277728810    0.531374049   -0.270910619
    3 SOLV  HW1       20   -0.440391730    1.425446931    0.357132897
    3 SOLV  HW2       21    0.307760892    1.086974265    1.826738465
    4 SOLV  OW        22   -0.659909143    0.009840296   -0.227229533
    4 SOLV  HW1       23   -2.705621530    1.942363156   -0.174079119
    4 SOLV  HW2       24    1.914186765    1.357494366   -1.699345352
    5 SOLV  OW        25    0.257864777    0.166658670   -0.174039863
    5 SOLV  HW1       26   -1.374729573   -0.472225627   -0.223589042
    5 SOLV  HW2       27    0.973044900    0.308255578   -1.495071509
    6 SOLV  OW        28   -0.312059961    0.068735913    0.200524489
    6 SOLV  HW1       29    0.712772974   -0.040550702   -0.473633323
    6 SOLV  HW2       30    1.037223735   -0.037852886   -0.613289582
    7 SOLV  OW        31   -0.274657954    0.159416958   -0.420269952
    7 SOLV  HW1       32   -0.509828943    1.575348035   -0.615841974
    7 SOLV  HW2       33   -1.276297580   -0.354385385    0.969317247
    8 SOLV  OW        34    0.117570239   -0.358578036    0.171648037
    8 SOLV  HW1       35    0.797182720    0.199867287    1.053338641
    8 SOLV  HW2       36    0.558287874   -0.248649892   -0.708935032
    9 SOLV  OW        37   -0.595336549    0.163559087    0.397900105
    9 SOLV  HW1       38    0.003633531    0.908184486    0.152589979
    9 SOLV  HW2       39    0.553639291    1.466306012    0.143404890
   10 SOLV  OW        40   -0.186999524    0.993431394   -0.094394781
   10 SOLV  HW1       41    0.649662940    1.412521069    0.101472026
   10 SOLV  HW2       42   -0.459411610    1.759563349   -4.996933790
   11 SOLV  OW        43   -0.587586326   -0.044269694   -0.404821042
   11 SOLV  HW1       44    0.886208065   -0.941365481    1.539871890
   11 SOLV  HW2       45   -0.284103087    0.040812661    0.713630741
   12 SOLV  OW        46    0.013447928    0.340435624    0.053868288
   12 SOLV  HW1       47   -0.493447301   -0.172643270   -1.003034897
   12 SOLV  HW2       48    0.427896096    1.199129411   -1.738723216
   13 SOLV  OW        49   -0.618954276    0.051852466    0.208094384
   13 SOLV  HW1       50    0.027490301    0.911894136    0.486347526
   13 SOLV  HW2       51   -0.098665543   -0.498063462    0.527991370
   14 SOLV  OW        52    0.208491728   -1.002484329    0.387710705
   14 SOLV  HW1       53    1.164348023   -2.550678609   -1.073235015
   14 SOLV  HW2       54   -0.262268321   -0.187651234    1.212758891
   15 SOLV  OW        55   -0.239034371   -0.710663875   -0.177632161
   15 SOLV  HW1       56    1.359604692    0.776397293   -2.323736758
   15 SOLV  HW2       57    0.988057905   -1.384090676   -0.818600929
   16 SOLV  OW        58   -0.402160536    0.062259287    0.303277723
   16 SOLV  HW1       59   -0.817800660    0.152171140    0.195834449
   16 SOLV  HW2       60    1.184241577   -1.995590113    1.539010185
   17 SOLV  OW        61   -0.189573944   -0.035968860    0.210018977
   17 SOLV  HW1       62   -0.063137181   -0.541483264    1.590461969
   17 SOLV  HW2       63    0.187891520   -0.996470514   -1.006477646
   18 SOLV  OW        64    0.074573862   -0.463253148   -0.074695839
   18 SOLV  HW1       65   -1.011134835   -0.138043922    0.386036387
   18 SOLV  HW2       66   -1.630938694    0.196213256    0.372676980
   19 SOLV  OW        67    0.459838773   -0.181954150    0.135616835
   19 SOLV  HW1       68    0.328907013    1.794142003   -0.333424049
   19 SOLV  HW2       69    0.164629605   -0.255261669    0.273927349
   20 SOLV  OW        70   -0.146289351   -0.226911195    0.063122437
   20 SOLV  HW1       71   -1.313941773   -3.095688139    1.194848062
   20 SOLV  HW2       72   -2.542834555    1.759842742    0.135373038
   21 SOLV  OW        73   -0.629463543    0.448491729    0.294953443
   21 SOLV  HW1       74   -0.414458105    0.855239083   -0.406760164
   21 SOLV  HW2       75    0.138726418    1.587030952    2.849072914
   22 SOLV  OW        76    0.379987759   -0.087804128   -0.178393687
   22 SOLV  HW1       77    0.576221765    2.404571597    0.523942436
   22 SOLV  HW2       78    0.995575113    0.825654171    0.983320631
   23 SOLV  OW        79    0.310083325    0.223447013   -0.343259973
   23 SOLV  HW1       80   -2.401115224   -0.256795694    1.317697456
   23 SOLV  HW2       81    0.055125215   -1.766616674    1.816717063
   24 SOLV  OW        82    0.089434672   -0.466272611    0.151628645
   24 SOLV  HW1       83    0.740292098    0.583932900    1.047206792
   24 SOLV  HW2       84    0.103776061   -0.042290251   -0.359469361
   25 SOLV  OW        85    0.650149435   -0.420541535    0.138322434
   25 SOLV  HW1       86    0.066624712   -0.492767747   -0.113817816
   25 SOLV  HW2       87    2.508508261   -1.214694106    0.294807688
   26 SOLV  OW        88    0.347338587   -0.187619793    0.159593082
   26 SOLV  HW1       89   -1.557715347    1.034364147   -0.100238771
   26 SOLV  HW2       90    1.389700280   -0.608746382    0.887419217
   27 SOLV  OW        91    0.084928974    0.372650450    0.329804046
   27 SOLV  HW1       92    0.193751940    2.455950631    0.478783292
   27 SOLV  HW2       93   -0.691173842    1.287750759    1.572236288
   28 SOLV  OW        94    0.030629505    0.297181562   -0.544006410
   28 SOLV  HW1       95   -1.034535546    0.736877169   -0.910994337
   28 SOLV  HW2       96   -0.393561141    1.183978098   -1.001573785
   29 SOLV  OW        97    0.404721251    0.910643677   -0.184728738
   29 SOLV  HW1       98    0.772529362    0.624810996    2.149456258
   29 SOLV  HW2       99   -1.474483738   -0.717610886   -0.941830581
   30 SOLV  OW       100    0.095279866    0.805367297    0.003406112
   30 SOLV  HW1      101   -0.165735033   -1.012948194   -0.271711440
   30 SOLV  HW2      102    0.554792265    1.900438921    0.481926774
   31 SOLV  OW       103    0.062092878   -0.065611473    0.059539471
   31 SOLV  HW1      104   -0.619293657   -0.289597486   -1.300146559
   31 SOLV  HW2      105   -0.297414600    0.994748380   -0.515448604
   32 SOLV  OW       106    0.093238184    0.098430320    0.397047756
   32 SOLV  HW1      107   -0.703596051    1.715338662   -0.415532595
   32 SOLV  HW2      108    0.511572193   -0.556378654    0.777993639
   33 SOLV  OW       109   -0.044539979   -0.598143767   -0.462024570
   33 SOLV  HW1      110    2.147477660    0.189732659   -0.212104735
   33 SOLV  HW2      111    0.950279230   -0.172615446   -0.343693381
   34 SOLV  OW       112   -0.037559818   -0.406888225    0.264152524
   34 SOLV  HW1      113   -1.561464182    2.162474930   -1.109069638
   34 SOLV  HW2      114    1.705265846    0.178603607    2.655894936
   35 SOLV  OW       115    0.143611983   -0.114947840   -0.660030287
   35 SOLV  HW1      116    0.493127555    0.542646117    4.007216573
   35 SOLV  HW2      117   -1.148658957   -3.764463687   -0.866510213
   36 SOLV  OW       118   -0.696946446    0.526024040    0.586059725
   36 SOLV  HW1      119   -0.737347101    0.678994731    0.161902367
   36 SOLV  HW2      120   -0.130310638   -0.959035542    0.537119814
   37 SOLV  OW       121    0.095950882   -0.162625186   -0.322911528
   37 SOLV  HW1      122    0.137938806   -0.653449388    0.341797932
   37 SOLV  HW2      123    0.238826763   -0.439013545   -1.547134142
   38 SOLV  OW       124   -0.199215771    0.321420501    0.484515587
   38 SOLV  HW1      125    0.010842710    1.270879266    1.614122286
   38 SOLV  HW2      126    0.120837000    0.976759633   -0.742295295
   39 SOLV  OW       127    0.096906463   -0.139374595    0.155755452
   39 SOLV  HW1      128   -0.321661318   -0.781768398    0.611005399
   39 SOLV  HW2      129    0.332605925   -1.921248342    1.959909705
   40 SOLV  OW       130   -0.584022518   -0.205090226    0.463553930
   40 SOLV  HW1      131   -1.034669081   -0.151384897    0.511090561
   40 SOLV  HW2      132    1.231224937    0.058298281   -0.547238931
   41 SOLV  OW       133   -0.278375683    0.295605446    0.127297220
   41 SOLV  HW1      134   -0.526737720   -2.369206645    3.886657203
   41 SOLV  HW2      135    0.191105577    1.039608634   -1.330581610
   42 SOLV  OW       136   -0.441347072   -0.178665092   -0.220692481
   42 SOLV  HW1      137   -2.010747647    1.178499913   -0.632630359
   42 SOLV  HW2      138    0.353312764   -0.542487009    0.418329012
   43 SOLV  OW       139   -0.154058557   -0.285537434   -0.080725807
   43 SOLV  HW1      140    1.439343758    0.268907081   -0.222345562
   43 SOLV  HW2      141   -0.365322619   -0.150285175    0.364818069
   44 SOLV  OW       142   -0.343348715    0.292145165    1.393923590
   44 SOLV  HW1      143   -0.923350196    0.130471627    0.510955914
   44 SOLV  HW2      144   -1.573621277    0.764160290    3.253631980
   45 SOLV  OW       145   -0.387141969    0.272392659    0.331071632
   45 SOLV  HW1      146    0.126368789   -2.142257205   -0.908190505
   45 SOLV  HW2      147    1.557635364   -2.801859550    1.365860272
   46 SOLV  OW       148   -0.086014023   -0.061787014   -0.675673848
   46 SOLV  HW1      149   -5.477267987   -1.066734672    1.691782461
   46 SOLV  HW2      150    0.100228145   -0.649299731   -2.652855208
   47 SOLV  OW       151    0.110636120    0.677278376    0.543952009
   47 SOLV  HW1      152    0.155399325    0.736792764   -0.649292107
   47 SOLV  HW2      153   -0.300429407   -0.249268212    1.139598811
   48 SOLV  OW       154   -0.277033547   -0.312822796    0.177962635
   48 SOLV  HW1      155   -1.552707290   -2.330462352   -4.208882991
   48 SOLV  HW2      156    0.159933517    0.555538451    0.550784716
   49 SOLV  OW       157   -0.778409704    0.051466368   -0.043579283
   49 SOLV  HW1      158    0.294325652    0.614502086    0.598374345
   49 SOLV  HW2      159   -2.071254703    0.506745919   -1.054991017
   50 SOLV  OW       160    0.115319837   -0.235015971    0.093415295
   50 SOLV  HW1      161    0.536870667    0.205568502   -0.643054266
   50 SOLV  HW2      162   -0.739879079   -0.169462920   -0.856641462
   51 SOLV  OW       163   -0.004384168   -0.052581232   -0.225275718
   51 SOLV  HW1      164   -1.355425586   -0.676926161   -1.635189630
   51 SOLV  HW2      165   -0.006850637   -2.269528206    0.629297737
   52 SOLV  OW       166   -0.291194558    0.661506768   -0.129821704
   52 SOLV  HW1      167    1.220551974   -0.648054404   -0.288516477
   52 SOLV  HW2      168   -1.278987714    1.446833368   -1.523542994
   53 SOLV  OW       169   -0.343561650    0.346650743    0.049233977
   53 SOLV  HW1      170   -0.183179906   -1.024230842   -2.269814517
   53 SOLV  HW2      171   -1.307845702   -0.133051225    1.375723574
[truncated: 257,036 more chars]
