# Supplementary material for: Flexible Gaussian Accelerated Molecular Dynamics to Enhance Biological Sampling
Source: J Chem Theory Comput. 2023 Aug 31;19(18):6521–31. doi: 10.1021/acs.jctc.3c00619 (PMC10536968; doi:10.1021/acs.jctc.3c00619)
Supplement: Supplementary file 2 — ct3c00619_si_002.zip [file ct3c00619_si_002.zip › alanine_dipeptide/eq/eq_aladip_2_5.cnf]

TITLE
	final configuration
END
TIMESTEP
          10000  100.000000000
END
POSITION
# first 24 chars ignored
    1 ALA   CY         1    3.046880382    0.097110804    0.176673948
    1 ALA   CX         2    3.065609387    0.052619368    0.031488767
    1 ALA   OX         3    2.988936442    0.086520296   -0.058528801
    1 ALA   N          4    3.160155399    3.349938403    0.012569470
    1 ALA   H          5    3.181468501    3.277605520    0.078253719
    1 ALA   CA         6    3.209992004    3.303934196    3.271078201
    1 ALA   CB         7    3.349366714    3.353948146    3.232591388
    1 ALA   C          8    3.197095284    3.151479357    3.271522083
    1 ALA   O          9    3.183569256    3.084651879    3.373883893
    1 ALA   NT        10    3.185587050    3.097595558    3.150476263
    1 ALA   HT        11    3.169119137    3.155203185    3.070416623
    1 ALA   CT        12    3.170351913    2.952702099    3.130916921
    1 SOLV  OW        13    2.317753491    2.075048073    1.540000227
    1 SOLV  HW1       14    2.367389252    2.001704851    1.493540115
    1 SOLV  HW2       15    2.344862464    2.077870094    1.636221450
    2 SOLV  OW        16    2.727294705    2.379693156    3.200054323
    2 SOLV  HW1       17    2.824399075    2.356641686    3.193654838
    2 SOLV  HW2       18    2.672543546    2.302683182    3.167293089
    3 SOLV  OW        19    0.483425299    2.920181764    0.936563707
    3 SOLV  HW1       20    0.459745570    2.920984955    0.839402843
    3 SOLV  HW2       21    0.426073019    2.853583912    0.984281490
    4 SOLV  OW        22    2.056358891    2.693808309    0.036451646
    4 SOLV  HW1       23    1.974992710    2.749466885    0.053276241
    4 SOLV  HW2       24    2.130490876    2.752281982    0.003487092
    5 SOLV  OW        25    2.651076466    1.834242716    0.467907302
    5 SOLV  HW1       26    2.739385038    1.829200484    0.421242227
    5 SOLV  HW2       27    2.598309325    1.751563513    0.448384586
    6 SOLV  OW        28    0.251642710    3.143127344    3.019979525
    6 SOLV  HW1       29    0.350705156    3.129407998    3.019376911
    6 SOLV  HW2       30    0.230406177    3.234170963    2.984456421
    7 SOLV  OW        31    2.618649843    0.159819434    2.676116158
    7 SOLV  HW1       32    2.522775932    0.149071936    2.702462588
    7 SOLV  HW2       33    2.676467258    0.107430265    2.738677378
    8 SOLV  OW        34    0.281577505    2.541339271    0.290941517
    8 SOLV  HW1       35    0.211397959    2.472503301    0.272550825
    8 SOLV  HW2       36    0.292403837    2.600121873    0.210759954
    9 SOLV  OW        37    1.704117238    2.559093511    3.196552527
    9 SOLV  HW1       38    1.763788222    2.587346033    3.121435622
    9 SOLV  HW2       39    1.714821516    2.460948227    3.212498347
   10 SOLV  OW        40    1.155928421    3.138192685    2.044889488
   10 SOLV  HW1       41    1.138996944    3.115687799    1.948926859
   10 SOLV  HW2       42    1.216541219    3.217557370    2.050297663
   11 SOLV  OW        43    1.526586624    3.225974261    0.883781036
   11 SOLV  HW1       44    1.441294427    3.249374330    0.837094459
   11 SOLV  HW2       45    1.512987828    3.231424820    0.982711887
   12 SOLV  OW        46    1.093439800    0.281779417    1.225022351
   12 SOLV  HW1       47    1.185252447    0.283065879    1.185396592
   12 SOLV  HW2       48    1.059456428    0.187750886    1.227312907
   13 SOLV  OW        49    1.985031959    1.754414705    0.481266649
   13 SOLV  HW1       50    2.015293311    1.849018329    0.492923874
   13 SOLV  HW2       51    1.922261716    1.730158355    0.555245560
   14 SOLV  OW        52    2.248560807    1.903313053    1.079415873
   14 SOLV  HW1       53    2.345467300    1.881511619    1.067767423
   14 SOLV  HW2       54    2.232986691    1.999324104    1.056153006
   15 SOLV  OW        55    1.858739543    1.953800853    0.135578175
   15 SOLV  HW1       56    1.863952748    2.045257795    0.175706985
   15 SOLV  HW2       57    1.804209070    1.894487243    0.194824979
   16 SOLV  OW        58    1.892792449    2.123850057    2.518152236
   16 SOLV  HW1       59    1.900258193    2.028047064    2.490443888
   16 SOLV  HW2       60    1.975093273    2.150529780    2.568317241
   17 SOLV  OW        61    1.336287242    2.777051973    0.504055772
   17 SOLV  HW1       62    1.399413259    2.844213940    0.542861239
   17 SOLV  HW2       63    1.242670626    2.800060105    0.530664950
   18 SOLV  OW        64    0.478788158    0.745080031    1.875572061
   18 SOLV  HW1       65    0.445794988    0.657593128    1.840085545
   18 SOLV  HW2       66    0.418717051    0.818581521    1.844096359
   19 SOLV  OW        67    0.515267181    1.591589858    2.482043118
   19 SOLV  HW1       68    0.535242074    1.493602426    2.483002489
   19 SOLV  HW2       69    0.566248314    1.636702612    2.555304033
   20 SOLV  OW        70    1.395601389    0.632399097    2.716247151
   20 SOLV  HW1       71    1.484365686    0.661369189    2.752070949
   20 SOLV  HW2       72    1.337046852    0.603255522    2.791902176
   21 SOLV  OW        73    1.754197918    1.641803953    3.026655249
   21 SOLV  HW1       74    1.756715489    1.541835443    3.026672356
   21 SOLV  HW2       75    1.668676643    1.672973792    3.068062407
   22 SOLV  OW        76    2.597443414    2.746939912    3.016814955
   22 SOLV  HW1       77    2.650686790    2.666807551    2.989503307
   22 SOLV  HW2       78    2.612414231    2.820849358    2.951124968
   23 SOLV  OW        79    0.187107050    2.327965346    0.963560387
   23 SOLV  HW1       80    0.167040591    2.240887988    1.008467582
   23 SOLV  HW2       81    0.248982313    2.381583746    1.020990428
   24 SOLV  OW        82    0.377829267    1.544570731    0.122467111
   24 SOLV  HW1       83    0.396456404    1.625454530    0.066678515
   24 SOLV  HW2       84    0.344262029    1.573046043    0.212265813
   25 SOLV  OW        85    2.267470427    2.201138495    0.051944333
   25 SOLV  HW1       86    2.343117470    2.150472659    0.093302502
   25 SOLV  HW2       87    2.274484054    2.297729469    0.076902499
   26 SOLV  OW        88    2.097540362    2.761548819    0.951638448
   26 SOLV  HW1       89    2.004769841    2.789739018    0.927136334
   26 SOLV  HW2       90    2.152804519    2.842495382    0.971510469
   27 SOLV  OW        91    2.418368303    1.038165159    0.370490553
   27 SOLV  HW1       92    2.432476964    1.137102972    0.374250908
   27 SOLV  HW2       93    2.470959558    0.999881039    0.294527668
   28 SOLV  OW        94    0.579078429    1.908567686    0.369596455
   28 SOLV  HW1       95    0.498555185    1.952834411    0.409048506
   28 SOLV  HW2       96    0.570500525    1.906500375    0.269976485
   29 SOLV  OW        97    0.229864548    2.103058392    0.278768808
   29 SOLV  HW1       98    0.225329077    2.200897545    0.258560168
   29 SOLV  HW2       99    0.269320109    2.054693842    0.200630643
   30 SOLV  OW       100    2.013812259    2.223873897    0.770797805
   30 SOLV  HW1      101    2.035815697    2.196053824    0.864306228
   30 SOLV  HW2      102    2.019916667    2.323418654    0.763350867
   31 SOLV  OW       103    0.741323950    2.746538929    0.516091536
   31 SOLV  HW1      104    0.655811891    2.709037392    0.480274599
   31 SOLV  HW2      105    0.751322733    2.841370384    0.485951016
   32 SOLV  OW       106    0.802234304    3.202574900    1.782171372
   32 SOLV  HW1      107    0.870347204    3.250155567    1.726505617
   32 SOLV  HW2      108    0.801788992    3.241145442    1.874441932
   33 SOLV  OW       109    2.075868102    2.238037439    1.961348942
   33 SOLV  HW1      110    2.169396950    2.273305745    1.964271074
   33 SOLV  HW2      111    2.042051869    2.225550381    2.054625605
   34 SOLV  OW       112    1.544321936    1.264268798    1.149699099
   34 SOLV  HW1      113    1.616488686    1.317817023    1.193590338
   34 SOLV  HW2      114    1.582943372    1.212699497    1.073209353
   35 SOLV  OW       115    3.088510734    3.266246681    0.642613921
   35 SOLV  HW1      116    2.992111736    3.250110069    0.663784590
   35 SOLV  HW2      117    3.115111908    3.356888153    0.675444877
   36 SOLV  OW       118    0.287182076    2.807403997    3.231309559
   36 SOLV  HW1      119    0.327065933    2.788962690    3.141470426
   36 SOLV  HW2      120    0.285196031    2.906114305    3.247248373
   37 SOLV  OW       121    0.502461711    2.671889828    0.376020173
   37 SOLV  HW1      122    0.418699670    2.617724579    0.368845298
   37 SOLV  HW2      123    0.523072638    2.713276230    0.287342358
   38 SOLV  OW       124    0.792155298    2.984939703    0.387890318
   38 SOLV  HW1      125    0.863218581    2.915144502    0.396869507
   38 SOLV  HW2      126    0.798644915    3.027675443    0.297705034
   39 SOLV  OW       127    1.868197747    2.543027128    1.700817901
   39 SOLV  HW1      128    1.853116398    2.480289693    1.777228027
   39 SOLV  HW2      129    1.965127036    2.542829059    1.676188388
   40 SOLV  OW       130    1.608649510    2.635250484    0.720229409
   40 SOLV  HW1      131    1.618031218    2.562710204    0.652026794
   40 SOLV  HW2      132    1.641662491    2.602280652    0.808686637
   41 SOLV  OW       133    0.998622170    2.015331692    2.690985909
   41 SOLV  HW1      134    0.992983011    1.944412543    2.761274117
   41 SOLV  HW2      135    0.924850796    2.081503144    2.704434586
   42 SOLV  OW       136    1.737806299    3.112439300    1.680876750
   42 SOLV  HW1      137    1.795015979    3.118032746    1.599037481
   42 SOLV  HW2      138    1.655689732    3.059101924    1.660534790
   43 SOLV  OW       139    0.987607435    1.557716068    2.534093576
   43 SOLV  HW1      140    0.986347690    1.467572234    2.577384297
   43 SOLV  HW2      141    1.081004629    1.593471355    2.534302526
   44 SOLV  OW       142    2.046653571    2.586824913    1.173772703
   44 SOLV  HW1      143    2.090962098    2.606486102    1.086297421
   44 SOLV  HW2      144    1.979168561    2.514075251    1.161324107
   45 SOLV  OW       145    1.194809063    1.359797634    1.550822876
   45 SOLV  HW1      146    1.183739150    1.430728249    1.620449175
   45 SOLV  HW2      147    1.262412729    1.389557137    1.483401842
   46 SOLV  OW       148    0.552215726    2.274278324    0.619804816
   46 SOLV  HW1      149    0.579996415    2.181162799    0.596158911
   46 SOLV  HW2      150    0.463506751    2.294175925    0.578137944
   47 SOLV  OW       151    0.868176833    3.102033650    1.403126179
   47 SOLV  HW1      152    0.909566030    3.132451632    1.317316903
   47 SOLV  HW2      153    0.802557271    3.170619575    1.434615230
   48 SOLV  OW       154    2.819881154    2.829455013    3.191597914
   48 SOLV  HW1      155    2.738031415    2.814243910    3.136179317
   48 SOLV  HW2      156    2.882961299    2.752782887    3.179589402
   49 SOLV  OW       157    2.190026841    2.445796184    2.954510477
   49 SOLV  HW1      158    2.249908027    2.517501650    2.918814226
   49 SOLV  HW2      159    2.151396727    2.475131406    3.041967993
   50 SOLV  OW       160    3.302555842    2.898285114    2.019385234
   50 SOLV  HW1      161    3.310137599    2.979172484    2.077705979
   50 SOLV  HW2      162    3.234586718    2.835778539    2.057786027
   51 SOLV  OW       163    0.079868266    2.801980040    0.336545998
   51 SOLV  HW1      164    0.049116321    2.856320114    0.414669715
   51 SOLV  HW2      165    0.080872709    2.859176103    0.254513732
   52 SOLV  OW       166    1.288707374    1.897845744    0.441290786
   52 SOLV  HW1      167    1.327579007    1.963962252    0.377122230
   52 SOLV  HW2      168    1.304653424    1.805137024    0.407339227
   53 SOLV  OW       169    2.573706234    1.375085551    0.517429307
   53 SOLV  HW1      170    2.578644656    1.348374459    0.421180555
   53 SOLV  HW2      171    2.573906339    1.293162218    0.574789541
   54 SOLV  OW       172    2.777936045    2.155187889    1.368289155
   54 SOLV  HW1      173    2.859666835    2.197441721    1.329089549
   54 SOLV  HW2      174    2.785614795    2.153993802    1.467996488
   55 SOLV  OW       175    0.441698787    3.328321261    0.655532665
   55 SOLV  HW1      176    0.522554917    3.375964069    0.620975043
   55 SOLV  HW2      177    0.421768699    3.359589735    0.748413591
   56 SOLV  OW       178    0.645110216    1.334851526    2.479968410
   56 SOLV  HW1      179    0.580601489    1.285593789    2.421540173
   56 SOLV  HW2      180    0.710418626    1.384650424    2.422903105
   57 SOLV  OW       181    1.204717586    2.213914306    0.656499542
   57 SOLV  HW1      182    1.163702995    2.303722297    0.672385598
   57 SOLV  HW2      183    1.280084049    2.222767741    0.591372642
   58 SOLV  OW       184    0.482485780    1.349565111    1.352345076
   58 SOLV  HW1      185    0.387307237    1.341285074    1.322784218
   58 SOLV  HW2      186    0.541091373    1.296286205    1.291286520
   59 SOLV  OW       187    1.302130789    1.082567509    0.011528679
   59 SOLV  HW1      188    1.381147588    1.092545100    0.072015823
   59 SOLV  HW2      189    1.275268533    0.986321114    0.007419737
   60 SOLV  OW       190    0.142111494    1.683810952    0.957679166
   60 SOLV  HW1      191    0.051739588    1.661350784    0.994150772
   60 SOLV  HW2      192    0.186864798    1.600260334    0.925771695
   61 SOLV  OW       193    0.054448004    2.857551774    2.662611572
   61 SOLV  HW1      194    0.102727143    2.777590168    2.698344263
   61 SOLV  HW2      195    0.063022644    2.933314898    2.727325721
   62 SOLV  OW       196    1.904963875    1.870531663    1.975189872
   62 SOLV  HW1      197    1.890360495    1.838208750    1.881691164
   62 SOLV  HW2      198    1.967479649    1.808459792    2.022506475
   63 SOLV  OW       199    0.000253339    1.143975782    0.165371595
   63 SOLV  HW1      200   -0.019489016    1.221781461    0.105721763
   63 SOLV  HW2      201   -0.069330123    1.138402052    0.236986008
   64 SOLV  OW       202    1.010852271    0.612540088    3.133646465
   64 SOLV  HW1      203    1.067570093    0.562614513    3.199159533
   64 SOLV  HW2      204    0.980487809    0.698561525    3.174630988
   65 SOLV  OW       205    1.267874400    2.559975254    1.013134509
   65 SOLV  HW1      206    1.179464662    2.516633774    1.030660454
   65 SOLV  HW2      207    1.291148936    2.620234960    1.089482061
   66 SOLV  OW       208    1.025975155    2.839747503    0.384761014
   66 SOLV  HW1      209    1.042561372    2.764356442    0.321180387
   66 SOLV  HW2      210    1.051560001    2.811575822    0.477244216
   67 SOLV  OW       211    3.259697230    2.211499613    1.491580749
   67 SOLV  HW1      212    3.267583658    2.283886781    1.560122299
   67 SOLV  HW2      213    3.183142540    2.231675723    1.430488162
   68 SOLV  OW       214    1.086389732    2.825939943    3.107060584
   68 SOLV  HW1      215    1.127868036    2.768964211    3.178017909
   68 SOLV  HW2      216    0.986998020    2.815136252    3.109531817
   69 SOLV  OW       217    2.488866500    0.033225863    2.902574106
   69 SOLV  HW1      218    2.445485194    0.003487640    2.987634482
   69 SOLV  HW2      219    2.580511998    0.068049883    2.922319533
   70 SOLV  OW       220    1.727157121    2.299571297    3.292320372
   70 SOLV  HW1      221    1.822980753    2.294730879    3.264104712
   70 SOLV  HW2      222    1.682594377    2.211915068    3.274093238
   71 SOLV  OW       223    2.172527434    3.089584230    1.366451214
   71 SOLV  HW1      224    2.249532790    3.050846233    1.315742210
   71 SOLV  HW2      225    2.150429817    3.030285406    1.443892189
   72 SOLV  OW       226    2.212243218    0.635926273    2.796159615
   72 SOLV  HW1      227    2.236121341    0.706958641    2.862373511
   72 SOLV  HW2      228    2.223227380    0.671764585    2.703450588
   73 SOLV  OW       229    2.434302100    0.721562734    1.078776217
   73 SOLV  HW1      230    2.491994955    0.689983171    1.154103940
   73 SOLV  HW2      231    2.485457836    0.715949752    0.993023213
   74 SOLV  OW       232    2.843908853    1.725030106    2.623203839
   74 SOLV  HW1      233    2.804805714    1.686425318    2.539644640
   74 SOLV  HW2      234    2.785970083    1.701257023    2.701174214
   75 SOLV  OW       235    2.054431687    1.958600103    2.821291354
   75 SOLV  HW1      236    1.957589639    1.942733624    2.802010186
   75 SOLV  HW2      237    2.064627510    2.043691971    2.872840057
   76 SOLV  OW       238    1.998709621    1.118999029    2.561064076
   76 SOLV  HW1      239    1.924085069    1.141213174    2.498298253
   76 SOLV  HW2      240    2.032014623    1.026673015    2.541868050
   77 SOLV  OW       241    1.663707888    2.840289457    2.995379931
   77 SOLV  HW1      242    1.691039656    2.748591089    2.966288421
   77 SOLV  HW2      243    1.735675372    2.905577561    2.971716534
   78 SOLV  OW       244    1.146717733    1.223405474    0.455083548
   78 SOLV  HW1      245    1.212937572    1.177316041    0.514179190
   78 SOLV  HW2      246    1.194868166    1.285320473    0.393038351
   79 SOLV  OW       247    2.099815316    0.046629903    1.677419298
   79 SOLV  HW1      248    2.051994850    0.127026899    1.712791661
   79 SOLV  HW2      249    2.077765208    0.034668217    1.580608733
   80 SOLV  OW       250    2.672729839    0.647364058    0.149290061
   80 SOLV  HW1      251    2.575293582    0.651885066    0.127250631
   80 SOLV  HW2      252    2.684889625    0.655093656    0.248256616
   81 SOLV  OW       253    2.003317400    0.624172384    2.993056702
   81 SOLV  HW1      254    2.027301868    0.716933370    3.021723175
   81 SOLV  HW2      255    2.082280621    0.581456001    2.948992280
   82 SOLV  OW       256    1.915865418    0.283435481    1.605593720
   82 SOLV  HW1      257    1.993794008    0.286902262    1.543009330
   82 SOLV  HW2      258    1.880425455    0.375865760    1.619818386
   83 SOLV  OW       259    1.911607615    2.509272522    2.194776567
   83 SOLV  HW1      260    1.939250357    2.414047818    2.181736862
   83 SOLV  HW2      261    1.882445964    2.547783414    2.107207571
   84 SOLV  OW       262    2.851902545    1.115921092    0.507502807
   84 SOLV  HW1      263    2.789799831    1.104116177    0.584997546
   84 SOLV  HW2      264    2.873304372    1.026553590    0.468046272
   85 SOLV  OW       265    1.791710684    2.649974248    2.865603813
   85 SOLV  HW1      266    1.845659389    2.700133019    2.797960428
   85 SOLV  HW2      267    1.780423775    2.555240337    2.835603348
   86 SOLV  OW       268    3.048890787    0.623439708    2.055030802
   86 SOLV  HW1      269    3.089233994    0.578290451    1.975444312
   86 SOLV  HW2      270    3.068141497    0.721487103    2.051016006
   87 SOLV  OW       271    0.253524415    3.184924265    1.287404458
   87 SOLV  HW1      272    0.242020071    3.142180309    1.377074115
   87 SOLV  HW2      273    0.218261031    3.278454921    1.290321681
   88 SOLV  OW       274    2.168003327    2.123064768    2.577206800
   88 SOLV  HW1      275    2.239351651    2.140662179    2.509374608
   88 SOLV  HW2      276    2.202569882    2.059424483    2.646174103
   89 SOLV  OW       277    0.930971073    2.135277914    0.925683193
   89 SOLV  HW1      278    0.989175391    2.214027788    0.945998217
   89 SOLV  HW2      279    0.974966840    2.051867187    0.958983610
   90 SOLV  OW       280    3.164617989    1.338609468    2.956862504
   90 SOLV  HW1      281    3.096024207    1.266333206    2.948337693
   90 SOLV  HW2      282    3.127859780    1.423952050    2.919888439
   91 SOLV  OW       283    2.785228726    2.382258407    2.395045076
   91 SOLV  HW1      284    2.689404862    2.359389547    2.412265560
   91 SOLV  HW2      285    2.837997338    2.370151623    2.479131228
   92 SOLV  OW       286    2.963227576    0.015777460    0.928893359
   92 SOLV  HW1      287    3.040878131    0.069495089    0.961853249
   92 SOLV  HW2      288    2.923603681    0.060304532    0.848588952
   93 SOLV  OW       289    2.748089728    3.338097963    1.659612476
   93 SOLV  HW1      290    2.791002343    3.318052476    1.571540425
   93 SOLV  HW2      291    2.802514350    3.406346713    1.708418682
   94 SOLV  OW       292    1.282301579    1.680063161    2.449951842
   94 SOLV  HW1      293    1.353808103    1.749007634    2.461573050
   94 SOLV  HW2      294    1.283165347    1.646736000    2.355664233
   95 SOLV  OW       295    2.108475764    2.965057501    1.617132787
   95 SOLV  HW1      296    2.034401966    3.027775636    1.593058986
   95 SOLV  HW2      297    2.070734874    2.874148428    1.634772678
   96 SOLV  OW       298    0.248119587    2.808487534    2.184251293
   96 SOLV  HW1      299    0.322924008    2.810741193    2.250578239
   96 SOLV  HW2      300    0.160629610    2.809835606    2.232662931
   97 SOLV  OW       301    1.776431162    1.413704590    1.234916941
   97 SOLV  HW1      302    1.858920495    1.393816337    1.287845583
   97 SOLV  HW2      303    1.801183846    1.464799118    1.152588465
   98 SOLV  OW       304    0.495495420    1.672088978    1.387655556
   98 SOLV  HW1      305    0.415563538    1.648083006    1.332555050
   98 SOLV  HW2      306    0.522313637    1.593539317    1.443442226
   99 SOLV  OW       307    2.702842671    1.443482870    1.860338313
   99 SOLV  HW1      308    2.670909759    1.510070829    1.927777491
   99 SOLV  HW2      309    2.749666560    1.491221064    1.785972637
  100 SOLV  OW       310    0.156296226    2.168145995    2.653261279
  100 SOLV  HW1      311    0.123998290    2.092206223    2.709756690
  100 SOLV  HW2      312    0.210540236    2.230686922    2.709367768
  101 SOLV  OW       313    2.246819090    3.324859374    2.480929829
  101 SOLV  HW1      314    2.265685458    3.382957247    2.560116379
  101 SOLV  HW2      315    2.219542360    3.381942986    2.403475549
  102 SOLV  OW       316    0.136301657    3.130745946    0.352487629
  102 SOLV  HW1      317    0.059697646    3.136244191    0.416542175
  102 SOLV  HW2      318    0.111738200    3.070886324    0.276232896
  103 SOLV  OW       319    0.427862907    3.014767281    2.085516550
  103 SOLV  HW1      320    0.393805251    2.998273541    2.178088797
  103 SOLV  HW2      321    0.381437731    2.953512116    2.021532024
  104 SOLV  OW       322    3.224216776    1.746938032    2.722928244
  104 SOLV  HW1      323    3.205575440    1.660022287    2.768752259
  104 SOLV  HW2      324    3.250592507    1.729581927    2.628034513
  105 SOLV  OW       325    2.243206576    1.676986915    3.210733943
  105 SOLV  HW1      326    2.166155928    1.718182411    3.162073371
  105 SOLV  HW2      327    2.208989920    1.622833103    3.287533812
  106 SOLV  OW       328    0.058273934    1.975775043    2.826020230
  106 SOLV  HW1      329    0.047320249    1.987454693    2.924738012
  106 SOLV  HW2      330    0.008152647    1.894486887    2.796326759
  107 SOLV  OW       331    3.074055968    2.963663967    1.724998266
  107 SOLV  HW1      332    3.123482833    3.009504607    1.651125916
  107 SOLV  HW2      333    3.055528128    2.868914509    1.698908194
  108 SOLV  OW       334    0.961611150    2.276807402    2.389429578
  108 SOLV  HW1      335    0.863934841    2.267259797    2.370199410
  108 SOLV  HW2      336    0.995224605    2.362150877    2.349577951
  109 SOLV  OW       337    2.512849916    1.943252609    2.657779677
  109 SOLV  HW1      338    2.458725853    1.897339731    2.587324067
  109 SOLV  HW2      339    2.452016454    1.978077896    2.729108750
  110 SOLV  OW       340    2.287581916    0.093488427    1.972078610
  110 SOLV  HW1      341    2.382002353    0.121589262    1.989307405
  110 SOLV  HW2      342    2.284635914    0.034150671    1.891630217
  111 SOLV  OW       343    0.666319964    1.636613613    0.481508147
  111 SOLV  HW1      344    0.736759093    1.703298435    0.505829058
  111 SOLV  HW2      345    0.587658666    1.684135145    0.442086016
  112 SOLV  OW       346    0.537720933    1.710613144    0.955096422
  112 SOLV  HW1      347    0.486150437    1.794186156    0.936178342
  112 SOLV  HW2      348    0.532329310    1.649537895    0.876087111
  113 SOLV  OW       349    2.230833316    2.895435601    2.480350914
  113 SOLV  HW1      350    2.302584723    2.828914015    2.501049047
  113 SOLV  HW2      351    2.231311263    2.967581695    2.549607590
  114 SOLV  OW       352    3.248885869    0.435097355    0.199914137
  114 SOLV  HW1      353    3.332679386    0.381129533    0.208133147
  114 SOLV  HW2      354    3.206257250    0.444352876    0.289906101
  115 SOLV  OW       355    3.084844321    0.908435727    2.660436574
  115 SOLV  HW1      356    3.152596492    0.980368649    2.675830377
  115 SOLV  HW2      357    3.131530131    0.823189860    2.636873986
  116 SOLV  OW       358    1.637531462    0.473706188    1.881851119
  116 SOLV  HW1      359    1.544959670    0.455719483    1.848554532
  116 SOLV  HW2      360    1.698135928    0.399343297    1.853586786
  117 SOLV  OW       361    1.004895852    3.159245459    1.157557248
  117 SOLV  HW1      362    0.964686285    3.079146962    1.113185775
  117 SOLV  HW2      363    1.042684641    3.220390670    1.088025587
  118 SOLV  OW       364    3.011474334    2.514595326    1.971003619
  118 SOLV  HW1      365    2.957565384    2.441441647    2.012766923
  118 SOLV  HW2      366    3.013948257    2.501711717    1.871858960
  119 SOLV  OW       367    0.561738519    1.147457254    1.982780419
  119 SOLV  HW1      368    0.568682218    1.102504929    1.893712691
  119 SOLV  HW2      369    0.468155508    1.139174377    2.017067043
  120 SOLV  OW       370    3.067802170    2.136392995    3.060505278
  120 SOLV  HW1      371    3.081435165    2.044209121    3.096810659
  120 SOLV  HW2      372    3.093784444    2.138348361    2.963950346
  121 SOLV  OW       373    2.228373496    1.240127172    0.046278036
  121 SOLV  HW1      374    2.286882628    1.278984053    0.117459936
  121 SOLV  HW2      375    2.183580667    1.157834201    0.081227563
  122 SOLV  OW       376    1.128013755    0.675730681    0.646912692
  122 SOLV  HW1      377    1.146234601    0.766174637    0.608338979
  122 SOLV  HW2      378    1.062409296    0.684111660    0.721918120
  123 SOLV  OW       379    0.306121005    2.451549049    3.238669282
  123 SOLV  HW1      380    0.302729201    2.365081485    3.188534138
  123 SOLV  HW2      381    0.220699095    2.501607456    3.224565857
  124 SOLV  OW       382    2.490503589    2.090991999    0.782883191
  124 SOLV  HW1      383    2.409406824    2.037126309    0.760001261
  124 SOLV  HW2      384    2.550969018    2.036947448    0.841405667
  125 SOLV  OW       385    3.379426253    0.504891460    1.439562532
  125 SOLV  HW1      386    3.422624591    0.426938452    1.394185237
  125 SOLV  HW2      387    3.365071423    0.578309988    1.373188697
  126 SOLV  OW       388    0.826696779    0.910897137    1.327762790
  126 SOLV  HW1      389    0.872878303    0.871458656    1.248315492
  126 SOLV  HW2      390    0.879933023    0.891624559    1.410203199
  127 SOLV  OW       391    2.911200444    0.085473346    1.798032923
  127 SOLV  HW1      392    2.888883719    0.181553738    1.814534286
  127 SOLV  HW2      393    2.957531489    0.047783525    1.878249102
  128 SOLV  OW       394    2.986107345    1.009312736    0.149353646
  128 SOLV  HW1      395    3.012097622    0.934847525    0.087862584
  128 SOLV  HW2      396    2.951666813    1.086351680    0.095683849
  129 SOLV  OW       397    0.158988467    1.197990103    1.874805304
  129 SOLV  HW1      398    0.180517388    1.260631643    1.799877200
  129 SOLV  HW2      399    0.067170755    1.217579450    1.909264646
  130 SOLV  OW       400    0.557088329    2.041637599    1.698928611
  130 SOLV  HW1      401    0.505216121    1.990783561    1.630193155
  130 SOLV  HW2      402    0.520939913    2.134622366    1.705888097
  131 SOLV  OW       403    3.039094909    3.172205292    1.536273374
  131 SOLV  HW1      404    2.944373943    3.179651122    1.505060244
  131 SOLV  HW2      405    3.075555406    3.263596639    1.554163581
  132 SOLV  OW       406    2.099820231    1.601275195    2.362008401
  132 SOLV  HW1      407    2.179377426    1.588391731    2.421209000
  132 SOLV  HW2      408    2.065412691    1.512110982    2.332582826
  133 SOLV  OW       409    2.024443575    2.280345078    1.398330365
  133 SOLV  HW1      410    2.022530592    2.245386082    1.492008548
  133 SOLV  HW2      411    1.960542267    2.228025837    1.341933123
  134 SOLV  OW       412    2.132643136    0.135773683    0.473273906
  134 SOLV  HW1      413    2.039326716    0.125923639    0.507843591
  134 SOLV  HW2      414    2.176158055    0.045850602    0.468769304
  135 SOLV  OW       415    2.044660880    0.916680399    0.881198814
  135 SOLV  HW1      416    2.033414241    1.013768922    0.860014290
  135 SOLV  HW2      417    2.079826102    0.906748528    0.974290876
  136 SOLV  OW       418    1.070295435    0.184045733    1.692274698
  136 SOLV  HW1      419    0.985623538    0.136852681    1.716877069
  136 SOLV  HW2      420    1.123655525    0.201992558    1.774933343
  137 SOLV  OW       421    2.295233542    1.421590914    2.429406644
  137 SOLV  HW1      422    2.307312978    1.348845169    2.496962644
  137 SOLV  HW2      423    2.243042046    1.386508331    2.351644726
  138 SOLV  OW       424    2.079677489    2.148267601    1.040296228
  138 SOLV  HW1      425    1.991316455    2.175623993    1.078296165
  138 SOLV  HW2      426    2.153221292    2.190868568    1.092988415
  139 SOLV  OW       427    1.375919246    2.314845640    1.794235635
  139 SOLV  HW1      428    1.356865488    2.356321562    1.705251703
  139 SOLV  HW2      429    1.463767265    2.348233731    1.828431088
  140 SOLV  OW       430    0.922034194    2.398795009    2.042671735
  140 SOLV  HW1      431    0.857228461    2.325379668    2.022412227
  140 SOLV  HW2      432    1.015000639    2.361957772    2.043179754
  141 SOLV  OW       433    2.738957191    0.151953708    2.933298367
  141 SOLV  HW1      434    2.786252914    0.104317879    3.007419502
  141 SOLV  HW2      435    2.805875364    0.199714077    2.876352399
  142 SOLV  OW       436    1.191164974    3.053296838    0.348498441
  142 SOLV  HW1      437    1.235234686    3.027825343    0.262412379
  142 SOLV  HW2      438    1.104775445    3.003748371    0.357634485
  143 SOLV  OW       439    2.487149701    2.893194455    0.455361589
  143 SOLV  HW1      440    2.423442302    2.954082704    0.502641572
  143 SOLV  HW2      441    2.552309408    2.855517950    0.521210962
  144 SOLV  OW       442    1.387498388    3.214948521    3.332150323
  144 SOLV  HW1      443    1.459509587    3.146655626    3.344494697
  144 SOLV  HW2      444    1.416356677    3.301545445    3.373017221
  145 SOLV  OW       445    1.869649920    1.005823594    0.159274096
  145 SOLV  HW1      446    1.958889362    1.048193890    0.174846515
  145 SOLV  HW2      447    1.881443743    0.921805625    0.106328295
  146 SOLV  OW       448    1.302805579    2.900560227    2.283477935
  146 SOLV  HW1      449    1.211014610    2.910111500    2.244944944
  146 SOLV  HW2      450    1.306015104    2.819711533    2.342255354
  147 SOLV  OW       451    2.700475232    2.972601071    0.279586150
  147 SOLV  HW1      452    2.704460926    2.876671699    0.251602534
  147 SOLV  HW2      453    2.604994999    2.999958365    0.291269788
  148 SOLV  OW       454    2.891007490    0.882417175    1.188512778
  148 SOLV  HW1      455    2.913168018    0.963964199    1.135025881
  148 SOLV  HW2      456    2.898577701    0.801384379    1.130390305
  149 SOLV  OW       457    1.784855126    0.913408882    2.800222459
  149 SOLV  HW1      458    1.827866981    0.825183211    2.781049659
  149 SOLV  HW2      459    1.853882479    0.985669117    2.796347753
  150 SOLV  OW       460    2.308978304    1.945679776    2.142464497
  150 SOLV  HW1      461    2.405203941    1.934978145    2.117413630
  150 SOLV  HW2      462    2.254313863    1.876718610    2.094950892
  151 SOLV  OW       463    1.484039346    2.881215671    2.487237223
  151 SOLV  HW1      464    1.524451857    2.790647046    2.500109969
  151 SOLV  HW2      465    1.454256584    2.891218873    2.392293017
  152 SOLV  OW       466    1.945409003    0.397158641    2.114952921
  152 SOLV  HW1      467    2.036550718    0.437663267    2.107572063
  152 SOLV  HW2      468    1.876994089    0.469886347    2.120607369
  153 SOLV  OW       469    0.824891973    0.251244828    0.985722647
  153 SOLV  HW1      470    0.829877978    0.189849340    1.064511385
  153 SOLV  HW2      471    0.864922440    0.206275389    0.905865129
  154 SOLV  OW       472    3.256547266    1.320412347    2.308574840
  154 SOLV  HW1      473    3.287442840    1.225369022    2.312330681
  154 SOLV  HW2      474    3.193721416    1.332001207    2.231631017
  155 SOLV  OW       475    3.259905299    0.765991277    0.828423328
  155 SOLV  HW1      476    3.183635457    0.750781127    0.765546493
  155 SOLV  HW2      477    3.346243648    0.758281358    0.778542133
  156 SOLV  OW       478    1.944064989    2.881561352    2.426210862
  156 SOLV  HW1      479    2.037554656    2.853951663    2.448546641
  156 SOLV  HW2      480    1.944068657    2.976274830    2.394104246
  157 SOLV  OW       481    1.340786918    0.271696747    1.067589207
  157 SOLV  HW1      482    1.380068999    0.274052337    1.159530778
  157 SOLV  HW2      483    1.305974563    0.179889595    1.048580534
  158 SOLV  OW       484    2.047977303    1.353932694    0.317586205
  158 SOLV  HW1      485    1.962402332    1.405576864    0.314221458
  158 SOLV  HW2      486    2.053825087    1.304769786    0.404478738
  159 SOLV  OW       487    0.333832422    1.876516446    2.813977563
  159 SOLV  HW1      488    0.346023093    1.844034400    2.720181121
  159 SOLV  HW2      489    0.237344353    1.897634011    2.829646079
  160 SOLV  OW       490    1.465722838    1.003687764    0.245485319
  160 SOLV  HW1      491    1.506482755    1.075474791    0.301937242
  160 SOLV  HW2      492    1.527831146    0.925423807    0.241146517
  161 SOLV  OW       493    2.205895184    0.502619827    2.095016437
  161 SOLV  HW1      494    2.228280206    0.468525232    2.186329847
  161 SOLV  HW2      495    2.289521580    0.509517430    2.040605115
  162 SOLV  OW       496    0.013117158    0.154355097    2.288153444
  162 SOLV  HW1      497    0.040260924    0.231342098    2.230393443
  162 SOLV  HW2      498    0.093366244    0.118704789    2.336018704
  163 SOLV  OW       499    1.187256821    2.411007674    3.114769806
  163 SOLV  HW1      500    1.209866112    2.451302470    3.026075756
  163 SOLV  HW2      501    1.163470294    2.483640730    3.179269192
  164 SOLV  OW       502    2.236013268    2.993561402    1.031220090
  164 SOLV  HW1      503    2.297256076    2.973831234    1.107780943
  164 SOLV  HW2      504    2.247116167    3.088980553    1.003410509
  165 SOLV  OW       505    1.829191960    2.645782192    0.346105940
  165 SOLV  HW1      506    1.741137617    2.598534638    0.342144396
  165 SOLV  HW2      507    1.845296679    2.693526882    0.259719114
  166 SOLV  OW       508    2.633431598    1.131997752    1.213379480
  166 SOLV  HW1      509    2.538681079    1.120502594    1.183518609
  166 SOLV  HW2      510    2.670421319    1.216620852    1.175012541
  167 SOLV  OW       511    0.875482965    0.466642716    2.569860355
  167 SOLV  HW1      512    0.828015495    0.552522946    2.589178312
  167 SOLV  HW2      513    0.951220394    0.483880730    2.506865721
  168 SOLV  OW       514    1.030782161    2.023629883    2.406772578
  168 SOLV  HW1      515    1.019183626    2.000995144    2.503493828
  168 SOLV  HW2      516    1.004164554    2.118798537    2.391407469
  169 SOLV  OW       517    2.284287231    1.928460109    0.672417719
  169 SOLV  HW1      518    2.269803671    1.830189283    0.684027408
  169 SOLV  HW2      519    2.212031373    1.966164388    0.614459482
  170 SOLV  OW       520    0.351227996    0.481321735    1.158751081
  170 SOLV  HW1      521    0.417016764    0.504248875    1.087004214
  170 SOLV  HW2      522    0.386680324    0.511374935    1.247302322
  171 SOLV  OW       523    1.560852415    1.246215778    3.068538444
  171 SOLV  HW1      524    1.501379002    1.324839915    3.085362061
  171 SOLV  HW2      525    1.613701650    1.226167114    3.151042080
  172 SOLV  OW       526    1.317279287    1.941764497    1.657789849
  172 SOLV  HW1      527    1.257088948    1.974593539    1.730597601
  172 SOLV  HW2      528    1.374373876    1.867462577    1.692732492
  173 SOLV  OW       529    1.775937153    1.978808523    2.774967043
  173 SOLV  HW1      530    1.688947876    1.937446323    2.748065925
  173 SOLV  HW2      531    1.819974220    2.018972463    2.694660407
  174 SOLV  OW       532    2.395404517    0.565307180    2.438885871
  174 SOLV  HW1      533    2.490978478    0.552161412    2.465242491
  174 SOLV  HW2      534    2.364657193    0.486939489    2.384895757
  175 SOLV  OW       535    0.805774928    0.429020215    1.345582773
  175 SOLV  HW1      536    0.833004798    0.374245984    1.266460810
  175 SOLV  HW2      537    0.876981823    0.424066186    1.415618734
  176 SOLV  OW       538    2.265417959    1.996953365    3.195558499
  176 SOLV  HW1      539    2.219985746    1.913655969    3.227164848
  176 SOLV  HW2      540    2.287569705    2.054691878    3.274152554
  177 SOLV  OW       541    0.176195032    1.182154023    1.401306483
  177 SOLV  HW1      542    0.238106605    1.103959143    1.408651224
  177 SOLV  HW2      543    0.212995385    1.247706326    1.335352262
  178 SOLV  OW       544    2.264906294    3.335760321    0.212249513
  178 SOLV  HW1      545    2.226793650    3.249017542    0.180233992
  178 SOLV  HW2      546    2.270818220    3.334723630    0.312078096
  179 SOLV  OW       547    1.336617350    0.202996187    2.444549915
  179 SOLV  HW1      548    1.358109573    0.107448262    2.424298508
  179 SOLV  HW2      549    1.245058426    0.208835800    2.484353225
  180 SOLV  OW       550    0.350143697    0.131248853    3.178626127
  180 SOLV  HW1      551    0.446467639    0.141331533    3.153693036
  180 SOLV  HW2      552    0.298583690    0.098040732    3.099630036
  181 SOLV  OW       553    2.544498975    1.407293173    1.000607841
  181 SOLV  HW1      554    2.512011567    1.501704268    0.994864006
  181 SOLV  HW2      555    2.612198315    1.399757615    1.073832730
  182 SOLV  OW       556    2.917560944    1.751291785    2.999331620
  182 SOLV  HW1      557    2.957536150    1.829468029    3.047208712
  182 SOLV  HW2      558    2.855911571    1.784054518    2.927723893
  183 SOLV  OW       559    1.260205282    0.027620962    0.990657741
  183 SOLV  HW1      560    1.295918137    0.042080724    0.898369640
  183 SOLV  HW2      561    1.172864150   -0.020805629    0.985373011
  184 SOLV  OW       562    1.732749255    1.778820917    2.570934290
  184 SOLV  HW1      563    1.808591587    1.791805038    2.507052573
  184 SOLV  HW2      564    1.765684281    1.731294134    2.652530948
  185 SOLV  OW       565    0.429068334    0.406417114    3.015323193
  185 SOLV  HW1      566    0.417071767    0.437447310    3.109634910
  185 SOLV  HW2      567    0.479108180    0.475807705    2.963530402
  186 SOLV  OW       568    2.880560075    0.279105263    2.751861101
  186 SOLV  HW1      569    2.944550013    0.208580486    2.721313833
  186 SOLV  HW2      570    2.877133036    0.352584563    2.684107105
  187 SOLV  OW       571    2.182878756    0.746555228    0.224399817
  187 SOLV  HW1      572    2.265548465    0.763193666    0.170637498
  187 SOLV  HW2      573    2.196988527    0.667111378    0.283483821
  188 SOLV  OW       574    0.119343301    1.515565694    2.766306555
  188 SOLV  HW1      575    0.199824293    1.478132720    2.720230567
  188 SOLV  HW2      576    0.041671760    1.515120526    2.703311876
  189 SOLV  OW       577    2.331583972    1.369608406    0.281521093
  189 SOLV  HW1      578    2.231652926    1.368462669    0.285316195
  189 SOLV  HW2      579    2.365944017    1.448607766    0.332318643
  190 SOLV  OW       580    1.823138624    0.281067252    2.541684042
  190 SOLV  HW1      581    1.739561627    0.333176833    2.559033801
  190 SOLV  HW2      582    1.847367439    0.228776922    2.623416478
  191 SOLV  OW       583    0.242515925    1.941838853    0.499958068
  191 SOLV  HW1      584    0.216378215    2.007608441    0.429296218
  191 SOLV  HW2      585    0.260850172    1.990347717    0.585472005
  192 SOLV  OW       586    0.435681496    0.272021013    2.552514888
  192 SOLV  HW1      587    0.511245804    0.238688996    2.496115634
  192 SOLV  HW2      588    0.353003982    0.219738250    2.531709997
  193 SOLV  OW       589    1.793370947    1.507935760    2.309976558
  193 SOLV  HW1      590    1.733958650    1.582545089    2.340036948
  193 SOLV  HW2      591    1.829394841    1.528628418    2.219003952
  194 SOLV  OW       592    0.672713916    2.325119223    1.202517800
  194 SOLV  HW1      593    0.689796137    2.257612531    1.130736104
  194 SOLV  HW2      594    0.640140868    2.278661820    1.284871906
  195 SOLV  OW       595    3.025352934    2.882925219    0.092439438
  195 SOLV  HW1      596    2.929710846    2.854779432    0.084667312
  195 SOLV  HW2      597    3.044198353    2.955507923    0.026268581
  196 SOLV  OW       598    2.080134339    0.638484759    1.861237306
  196 SOLV  HW1      599    2.006567765    0.601969393    1.804173728
  196 SOLV  HW2      600    2.137567861    0.563315708    1.893680328
  197 SOLV  OW       601    1.765842514    3.316497225    3.341866521
  197 SOLV  HW1      602    1.747635360    3.218630953    3.351461550
  197 SOLV  HW2      603    1.791548825    3.354473361    3.430739614
  198 SOLV  OW       604    3.343214109    1.350314034    0.013081161
  198 SOLV  HW1      605    3.413764464    1.420938865    0.007058002
  198 SOLV  HW2      606    3.281110997    1.358527487   -0.064875588
  199 SOLV  OW       607    2.345031346    0.571251321    0.415238734
  199 SOLV  HW1      608    2.442002765    0.573918291    0.439517787
  199 SOLV  HW2      609    2.293091248    0.529940847    0.490042952
  200 SOLV  OW       610    1.723079747    0.785153498    1.639330482
  200 SOLV  HW1      611    1.725473498    0.858340893    1.571218019
  200 SOLV  HW2      612    1.643279531    0.797202720    1.698390498
  201 SOLV  OW       613    3.017804436    2.628285499    3.252984077
  201 SOLV  HW1      614    3.022334338    2.528656013    3.245556013
  201 SOLV  HW2      615    3.108602057    2.667044636    3.237010046
  202 SOLV  OW       616    1.687869279    3.052132776    2.619213838
  202 SOLV  HW1      617    1.696626120    3.144346414    2.581511086
  202 SOLV  HW2      618    1.642049654    2.993158081    2.552700309
  203 SOLV  OW       619    2.541678669    0.872634655    2.823503988
  203 SOLV  HW1      620    2.482420639    0.806498431    2.869507548
  203 SOLV  HW2      621    2.579149349    0.936315147    2.890902428
  204 SOLV  OW       622    2.987148506    0.044721540    2.662929676
  204 SOLV  HW1      623    3.004182385    0.063050556    2.566101580
  204 SOLV  HW2      624    2.908175403   -0.015970387    2.671954845
  205 SOLV  OW       625    1.522675595    0.557538736    1.043779742
  205 SOLV  HW1      626    1.529125979    0.518869857    0.951773721
  205 SOLV  HW2      627    1.445385475    0.516203042    1.091941407
  206 SOLV  OW       628    2.408260322    2.738062799    2.214056671
  206 SOLV  HW1      629    2.446065744    2.748905116    2.306008154
  206 SOLV  HW2      630    2.317016049    2.697570575    2.220115750
  207 SOLV  OW       631    0.477157963    2.863527023    1.297820405
  207 SOLV  HW1      632    0.476548836    2.769924378    1.333008702
  207 SOLV  HW2      633    0.449301776    2.863186305    1.201779180
  208 SOLV  OW       634    2.679262509    3.072610796    2.600398752
  208 SOLV  HW1      635    2.773177227    3.060126502    2.568373377
  208 SOLV  HW2      636    2.622584968    3.106169482    2.525146311
  209 SOLV  OW       637    2.549961659    1.169438847    0.098471836
  209 SOLV  HW1      638    2.494721221    1.245533318    0.064415603
  209 SOLV  HW2      639    2.595686312    1.196734924    0.183122515
  210 SOLV  OW       640    2.702286471    2.671167527    0.236846770
  210 SOLV  HW1      641    2.699974493    2.642947738    0.332763671
  210 SOLV  HW2      642    2.650070215    2.606090833    0.181708398
  211 SOLV  OW       643    1.040106013    2.205551102    2.979748398
  211 SOLV  HW1      644    1.088513788    2.226424097    2.894761758
  211 SOLV  HW2      645    1.058709235    2.277086820    3.047115101
  212 SOLV  OW       646    2.987886784    0.176612240    3.088170270
  212 SOLV  HW1      647    2.996960614    0.143988800    3.182272091
  212 SOLV  HW2      648    2.974503895    0.275721488    3.088417104
  213 SOLV  OW       649    3.303299130    2.056233321    0.432897956
  213 SOLV  HW1      650    3.255429605    2.128012274    0.483471784
  213 SOLV  HW2      651    3.342182753    1.990357805    0.497317435
  214 SOLV  OW       652    0.818308735    1.144410228    0.934883673
  214 SOLV  HW1      653    0.894849229    1.097325585    0.978774005
  214 SOLV  HW2      654    0.827591927    1.243038552    0.948595364
  215 SOLV  OW       655    0.095912720    0.726074513    2.927430632
  215 SOLV  HW1      656    0.051788406    0.653406695    2.980102237
  215 SOLV  HW2      657    0.092960294    0.811428950    2.979464588
  216 SOLV  OW       658    0.737490097    2.401113485    0.446786685
  216 SOLV  HW1      659    0.778475880    2.310071131    0.441009203
  216 SOLV  HW2      660    0.668082295    2.401889163    0.518786252
  217 SOLV  OW       661    0.874494117    1.787467648    0.580886089
  217 SOLV  HW1      662    0.903594143    1.881505203    0.563231176
  217 SOLV  HW2      663    0.953483869    1.732824916    0.608747670
  218 SOLV  OW       664    0.240470707    1.389621473    0.432588847
  218 SOLV  HW1      665    0.250185426    1.355199193    0.339194808
  218 SOLV  HW2      666    0.173230502    1.463637891    0.433986962
  219 SOLV  OW       667    2.853656986    0.120395057    1.197680014
  219 SOLV  HW1      668    2.828440600    0.027900247    1.169205291
  219 SOLV  HW2      669    2.935462077    0.149404251    1.147998114
  220 SOLV  OW       670    1.840541702    3.219200059    3.025793788
  220 SOLV  HW1      671    1.744819939    3.217770030    2.996862703
  220 SOLV  HW2      672    1.855795972    3.297096575    3.086630086
  221 SOLV  OW       673    0.775613873    0.062710928    1.208977199
  221 SOLV  HW1      674    0.801248630   -0.005441503    1.277520231
  221 SOLV  HW2      675    0.680859212    0.090966044    1.223917175
  222 SOLV  OW       676    1.774627593    0.812145232    2.414612115
  222 SOLV  HW1      677    1.770585842    0.713696417    2.431734991
  222 SOLV  HW2      678    1.714532240    0.835137883    2.338051866
  223 SOLV  OW       679    1.803767538    1.281738278    0.647181557
  223 SOLV  HW1      680    1.860407754    1.261949146    0.567167518
  223 SOLV  HW2      681    1.732554435    1.212031358    0.655645241
  224 SOLV  OW       682    0.750337569    0.792387422    1.909119649
  224 SOLV  HW1      683    0.652219735    0.810216024    1.916635853
  224 SOLV  HW2      684    0.765772597    0.693921899    1.900888223
  225 SOLV  OW       685    3.254739866    1.062844720    3.316679730
  225 SOLV  HW1      686    3.304885095    1.083881644    3.400611756
  225 SOLV  HW2      687    3.275044634    1.132138450    3.247486346
  226 SOLV  OW       688    1.880460078    1.503628944    3.277138232
  226 SOLV  HW1      689    1.812382552    1.536512818    3.342605200
  226 SOLV  HW2      690    1.971706076    1.511077552    3.317393577
  227 SOLV  OW       691    2.065530408    3.233199368    2.836949857
  227 SOLV  HW1      692    2.112562992    3.177935635    2.768135447
  227 SOLV  HW2      693    1.980397527    3.187947259    2.863522140
  228 SOLV  OW       694    3.296355979    1.504822181    2.594934546
  228 SOLV  HW1      695    3.210333303    1.462039049    2.622702628
  228 SOLV  HW2      696    3.321627303    1.472658422    2.503675580
  229 SOLV  OW       697    1.669455461    0.735465117    1.220474475
  229 SOLV  HW1      698    1.616172767    0.687681412    1.150620841
  229 SOLV  HW2      699    1.641446250    0.831410857    1.223898816
  230 SOLV  OW       700    1.937907215    1.729819687    1.711162578
  230 SOLV  HW1      701    1.871501342    1.783674042    1.659279390
  230 SOLV  HW2      702    1.924347927    1.632634358    1.691849562
  231 SOLV  OW       703    1.572547839    1.181310855    2.067026712
  231 SOLV  HW1      704    1.584489451    1.090205293    2.106507150
  231 SOLV  HW2      705    1.647484203    1.240541925    2.096652088
  232 SOLV  OW       706    3.102870286    0.518221282    1.261001158
  232 SOLV  HW1      707    3.021225626    0.480038179    1.217685595
  232 SOLV  HW2      708    3.075617717    0.581871576    1.333153342
  233 SOLV  OW       709    2.362254426    2.723930476    0.274654330
  233 SOLV  HW1      710    2.285231203    2.683981914    0.324385324
  233 SOLV  HW2      711    2.427479945    2.762683244    0.339811274
  234 SOLV  OW       712    0.529832228    1.251092379    3.166829339
  234 SOLV  HW1      713    0.440601125    1.208270726    3.152491182
  234 SOLV  HW2      714    0.530427442    1.298105506    3.255094832
  235 SOLV  OW       715    2.970824499    1.763617849    1.458471286
  235 SOLV  HW1      716    2.965381237    1.822820889    1.538888194
  235 SOLV  HW2      717    2.994697034    1.670786047    1.486998361
  236 SOLV  OW       718    3.033934733    2.129712343    2.063121147
  236 SOLV  HW1      719    3.047690018    2.039925827    2.021298020
  236 SOLV  HW2      720    3.112786887    2.188022496    2.043520375
  237 SOLV  OW       721    1.443216476    1.450661909    2.889850816
  237 SOLV  HW1      722    1.379652639    1.374732290    2.875843843
  237 SOLV  HW2      723    1.457081499    1.498889428    2.803343220
  238 SOLV  OW       724    0.537453543    0.619286500    2.883251633
  238 SOLV  HW1      725    0.471845823    0.691157252    2.906279035
  238 SOLV  HW2      726    0.571811246    0.634025060    2.790502923
  239 SOLV  OW       727    0.151629282    2.054427694    2.384232531
  239 SOLV  HW1      728    0.171095331    2.108302135    2.466208707
  239 SOLV  HW2      729    0.234096666    2.005196673    2.356360360
  240 SOLV  OW       730    2.970700436    2.073197319    0.328112457
  240 SOLV  HW1      731    2.981356052    2.166577876    0.293932106
  240 SOLV  HW2      732    3.060847871    2.031466953    0.339677631
  241 SOLV  OW       733    0.068851664    0.554532962    2.310098598
  241 SOLV  HW1      734    0.148121808    0.560843370    2.370732113
  241 SOLV  HW2      735    0.094263415    0.504841533    2.227110755
  242 SOLV  OW       736    1.266130961    2.343683557    1.290663573
  242 SOLV  HW1      737    1.306901796    2.278771322    1.354883349
  242 SOLV  HW2      738    1.298809809    2.435917007    1.311281132
  243 SOLV  OW       739    2.129411219    0.925671575    0.509677787
  243 SOLV  HW1      740    2.141301440    0.898724838    0.605250004
  243 SOLV  HW2      741    2.188312218    0.869431599    0.451632112
  244 SOLV  OW       742    2.369685001    2.164940818    1.869351387
  244 SOLV  HW1      743    2.313270447    2.086167521    1.894122454
  244 SOLV  HW2      744    2.392812137    2.216601911    1.951798733
  245 SOLV  OW       745    2.260509642    3.153282815    2.087085315
  245 SOLV  HW1      746    2.262211064    3.225172662    2.017580601
  245 SOLV  HW2      747    2.343850109    3.098416074    2.080305379
  246 SOLV  OW       748    2.944840581    1.870186057    1.732654831
  246 SOLV  HW1      749    3.017974110    1.932305981    1.704474837
  246 SOLV  HW2      750    2.963210982    1.836881398    1.825146758
  247 SOLV  OW       751    1.328373027    2.525794157    0.453831829
  247 SOLV  HW1      752    1.242786167    2.511860127    0.404009422
  247 SOLV  HW2      753    1.335326727    2.621502969    0.481991829
  248 SOLV  OW       754    0.672110123    1.625526453    1.181104384
  248 SOLV  HW1      755    0.644974474    1.629131778    1.084915796
  248 SOLV  HW2      756    0.593883118    1.649288286    1.238701206
  249 SOLV  OW       757    1.555639132    1.685142178    2.330329309
  249 SOLV  HW1      758    1.541961318    1.760578315    2.394547443
  249 SOLV  HW2      759    1.548928618    1.719508214    2.236651061
  250 SOLV  OW       760    1.017469601    2.677644288    0.171446899
  250 SOLV  HW1      761    0.985311330    2.751727609    0.112464166
  250 SOLV  HW2      762    0.943146349    2.612467493    0.186594444
  251 SOLV  OW       763    3.291362712    1.506937977    1.401262729
  251 SOLV  HW1      764    3.337453456    1.509923739    1.312567916
  251 SOLV  HW2      765    3.213180879    1.569280946    1.400285371
  252 SOLV  OW       766    0.843404984    0.754242548    2.921770308
  252 SOLV  HW1      767    0.922960176    0.764646750    2.981470651
  252 SOLV  HW2      768    0.772111166    0.703194687    2.969861012
  253 SOLV  OW       769    1.309014402    1.114941198    0.899738106
  253 SOLV  HW1      770    1.337142736    1.018973151    0.898790387
  253 SOLV  HW2      771    1.340929742    1.158175743    0.984083183
  254 SOLV  OW       772    2.532822996    0.310758994    3.077617813
  254 SOLV  HW1      773    2.602527541    0.273687395    3.016227451
  254 SOLV  HW2      774    2.566453101    0.307958422    3.171761034
  255 SOLV  OW       775    3.101500623    0.057027386    1.610225662
  255 SOLV  HW1      776    3.020518905    0.052659134    1.668731376
  255 SOLV  HW2      777    3.183447295    0.042355396    1.665628512
  256 SOLV  OW       778    3.364064002    0.931265056    1.950064779
  256 SOLV  HW1      779    3.342770689    0.914618619    1.853777104
  256 SOLV  HW2      780    3.421965523    0.857410414    1.984628024
  257 SOLV  OW       781    0.128307474    2.526476749    2.982500468
  257 SOLV  HW1      782    0.115618379    2.587962367    3.060348450
  257 SOLV  HW2      783    0.081798034    2.439805687    3.000579342
  258 SOLV  OW       784    0.600992282    0.996762042    2.368452860
  258 SOLV  HW1      785    0.570388499    0.901608187    2.365420146
  258 SOLV  HW2      786    0.695315418    1.000375765    2.401469328
  259 SOLV  OW       787    1.048011156    2.962445201    2.247439632
  259 SOLV  HW1      788    1.066748000    3.048619268    2.200272135
  259 SOLV  HW2      789    0.949311650    2.946468309    2.249673034
  260 SOLV  OW       790    1.989947382    3.045607836    0.583683576
  260 SOLV  HW1      791    1.971908499    2.949637278    0.562102372
  260 SOLV  HW2      792    2.033718409    3.051926962    0.673380939
  261 SOLV  OW       793    1.484302013    2.168096744    2.502521258
  261 SOLV  HW1      794    1.399451999    2.212457455    2.473632236
  261 SOLV  HW2      795    1.561994727    2.226859614    2.479877517
  262 SOLV  OW       796    1.121078836    0.781485549    2.279440544
  262 SOLV  HW1      797    1.185810856    0.857689269    2.277779586
  262 SOLV  HW2      798    1.032281839    0.812461246    2.245417467
  263 SOLV  OW       799    0.072488667    0.886885779    0.666202189
  263 SOLV  HW1      800    0.090580751    0.975921210    0.624407386
  263 SOLV  HW2      801    0.070104063    0.816580671    0.595118112
  264 SOLV  OW       802    1.348047806    1.668915270    1.481207081
  264 SOLV  HW1      803    1.377404141    1.611685723    1.404626010
  264 SOLV  HW2      804    1.270462607    1.725286217    1.452844263
  265 SOLV  OW       805    2.781892588    1.798131343    1.267427177
  265 SOLV  HW1      806    2.688427773    1.778456104    1.297069339
  265 SOLV  HW2      807    2.846376069    1.764773518    1.336206101
  266 SOLV  OW       808    2.781886358    1.643330219    1.701759719
  266 SOLV  HW1      809    2.828000573    1.727967396    1.728431982
  266 SOLV  HW2      810    2.701580284    1.665191001    1.646312567
  267 SOLV  OW       811    0.181338089    2.904941763    1.940656205
  267 SOLV  HW1      812    0.187510474    2.855347996    2.027272592
  267 SOLV  HW2      813    0.085372273    2.923912657    1.919903675
  268 SOLV  OW       814    0.161375906    3.008953091    0.864099439
  268 SOLV  HW1      815    0.144253161    2.967331795    0.953407543
  268 SOLV  HW2      816    0.207223082    2.942794102    0.804749363
  269 SOLV  OW       817    0.876805074    2.593796607    0.720634337
  269 SOLV  HW1      818    0.816038926    2.517261192    0.741886224
  269 SOLV  HW2      819    0.832203778    2.654460658    0.654814024
  270 SOLV  OW       820    0.076726977    1.205795760    0.614225590
  270 SOLV  HW1      821    0.147289793    1.235705702    0.549989124
  270 SOLV  HW2      822    0.107365500    1.223162940    0.707818657
  271 SOLV  OW       823    1.471773956    1.619743130    2.663103546
  271 SOLV  HW1      824    1.526207279    1.695851819    2.627825794
  271 SOLV  HW2      825    1.387373938    1.611760217    2.610066669
  272 SOLV  OW       826    2.785353911    3.195785600    0.141448019
  272 SOLV  HW1      827    2.775621161    3.123021805    0.209364898
  272 SOLV  HW2      828    2.791487795    3.155500923    0.050116913
  273 SOLV  OW       829    1.313542475    1.223485765    2.839588842
  273 SOLV  HW1      830    1.267363422    1.194721596    2.755683432
  273 SOLV  HW2      831    1.383499720    1.156253992    2.863834389
  274 SOLV  OW       832    3.126791153    0.055552594    2.891428930
  274 SOLV  HW1      833    3.086530910    0.096575245    2.973259828
  274 SOLV  HW2      834    3.062623195    0.063547808    2.815149510
  275 SOLV  OW       835    1.725636641    0.531166514    2.471064838
  275 SOLV  HW1      836    1.640363563    0.482184334    2.489211097
  275 SOLV  HW2      837    1.793070754    0.467752406    2.433232425
  276 SOLV  OW       838    2.571960762    2.510777537    0.988037850
  276 SOLV  HW1      839    2.554087816    2.435203451    0.925025826
  276 SOLV  HW2      840    2.616556603    2.475665755    1.070377180
  277 SOLV  OW       841    0.316554671    1.715665111    3.050488343
  277 SOLV  HW1      842    0.319717106    1.772656174    2.968368024
  277 SOLV  HW2      843    0.226409668    1.673011127    3.057984711
  278 SOLV  OW       844    3.037527172    1.395161402    2.457161025
  278 SOLV  HW1      845    3.096379154    1.387991337    2.376622324
  278 SOLV  HW2      846    3.003487142    1.304394446    2.481737488
  279 SOLV  OW       847    0.755348310    1.662692000    3.200721838
  279 SOLV  HW1      848    0.761988805    1.580079433    3.144766785
  279 SOLV  HW2      849    0.814033636    1.733890317    3.162162368
  280 SOLV  OW       850    1.837330211    0.795410363    3.325016115
  280 SOLV  HW1      851    1.787527228    0.831353545    3.246089230
  280 SOLV  HW2      852    1.875780941    0.705946999    3.302223392
  281 SOLV  OW       853    2.505712466    1.617442026    2.016262400
  281 SOLV  HW1      854    2.523907318    1.701865842    2.066693839
  281 SOLV  HW2      855    2.506771578    1.539974410    2.079503776
  282 SOLV  OW       856    0.618887066    1.890170688    2.857013073
  282 SOLV  HW1      857    0.522760129    1.917692565    2.855045109
  282 SOLV  HW2      858    0.673855197    1.957576574    2.807651965
  283 SOLV  OW       859    0.280439621    0.947000741    1.804810371
  283 SOLV  HW1      860    0.217935032    1.023372892    1.820950663
  283 SOLV  HW2      861    0.227926844    0.862441271    1.795213261
  284 SOLV  OW       862    2.062821708    1.196907699    0.553297324
  284 SOLV  HW1      863    2.090908363    1.223488970    0.645526997
  284 SOLV  HW2      864    2.084191268    1.100335774    0.538500203
  285 SOLV  OW       865    2.012986610    2.251086698    3.275829991
  285 SOLV  HW1      866    2.094568622    2.258555516    3.333189716
  285 SOLV  HW2      867    1.987010524    2.154896646    3.267215039
  286 SOLV  OW       868    1.374053382    0.562081648    1.494622198
  286 SOLV  HW1      869    1.464679674    0.598115394    1.472490284
  286 SOLV  HW2      870    1.383440544    0.483771393    1.556109760
  287 SOLV  OW       871    1.957003119    1.854919823    2.438888915
  287 SOLV  HW1      872    2.018618682    1.780754932    2.412338239
  287 SOLV  HW2      873    1.929144330    1.905848466    2.357451884
  288 SOLV  OW       874    2.626191455    0.320874658    1.223975188
  288 SOLV  HW1      875    2.644178214    0.236134761    1.273945633
  288 SOLV  HW2      876    2.596770582    0.391758989    1.288094121
  289 SOLV  OW       877    3.264397988    0.433981700    1.084640816
  289 SOLV  HW1      878    3.214677086    0.473280212    1.162002892
  289 SOLV  HW2      879    3.357510581    0.411081802    1.113048688
  290 SOLV  OW       880    2.779649647    3.304572847    3.173338189
  290 SOLV  HW1      881    2.845417486    3.369836756    3.210958074
  290 SOLV  HW2      882    2.717535727    3.274433018    3.245680789
  291 SOLV  OW       883    1.460402211    0.513782943    3.265073231
  291 SOLV  HW1      884    1.446646537    0.611988798    3.278043039
  291 SOLV  HW2      885    1.510028675    0.476456864    3.343467524
  292 SOLV  OW       886    2.885882681    2.674957971    2.467690994
  292 SOLV  HW1      887    2.848280784    2.606687943    2.405027525
  292 SOLV  HW2      888    2.850568756    2.658646922    2.559822852
  293 SOLV  OW       889    1.640150920    0.052224268    1.218020218
  293 SOLV  HW1      890    1.565167989    0.107101498    1.254980834
  293 SOLV  HW2      891    1.608479577   -0.041369018    1.202618174
  294 SOLV  OW       892    1.384802567    3.293566212    3.080134076
  294 SOLV  HW1      893    1.406656826    3.263961212    3.173127330
  294 SOLV  HW2      894    1.446350828    3.248463727    3.015486035
  295 SOLV  OW       895    0.698216816    0.675727264    2.332362237
  295 SOLV  HW1      896    0.785487756    0.711565473    2.299182414
  295 SOLV  HW2      897    0.630957573    0.678057322    2.258387927
  296 SOLV  OW       898    2.200250410    0.339660381    2.752213238
  296 SOLV  HW1      899    2.237723259    0.431496773    2.739424885
  296 SOLV  HW2      900    2.197704719    0.318012822    2.849817245
  297 SOLV  OW       901    1.707879887    1.588691462    0.089537172
  297 SOLV  HW1      902    1.682554715    1.496963013    0.120270338
  297 SOLV  HW2      903    1.703441047    1.652100227    0.166748720
  298 SOLV  OW       904    1.107481287    1.805119373    1.382803635
  298 SOLV  HW1      905    1.105548487    1.874131513    1.310447029
  298 SOLV  HW2      906    1.020201122    1.805593741    1.431628567
  299 SOLV  OW       907    1.723423061    2.110560381    1.933781532
  299 SOLV  HW1      908    1.773729741    2.025671693    1.917508496
  299 SOLV  HW2      909    1.671170024    2.102566307    2.018678089
  300 SOLV  OW       910    0.595799891    0.973091359    2.857522705
  300 SOLV  HW1      911    0.517243512    0.919652402    2.888719036
  300 SOLV  HW2      912    0.679052018    0.938114066    2.900483996
  301 SOLV  OW       913    2.323450658    0.958058904    2.039028804
  301 SOLV  HW1      914    2.325611695    1.053838747    2.067692219
  301 SOLV  HW2      915    2.356292444    0.900201141    2.113687336
  302 SOLV  OW       916    0.127859656    0.249981983    1.485958813
  302 SOLV  HW1      917    0.063589656    0.252976905    1.562524502
  302 SOLV  HW2      918    0.095410531    0.184407771    1.417775514
  303 SOLV  OW       919    2.731770003    1.402684178    2.397691976
  303 SOLV  HW1      920    2.731446507    1.304074209    2.414347109
  303 SOLV  HW2      921    2.737631770    1.451191447    2.484950399
  304 SOLV  OW       922    0.005866737    0.409902989    0.637356844
  304 SOLV  HW1      923   -0.053100447    0.329571572    0.628918291
  304 SOLV  HW2      924   -0.045272666    0.484419773    0.680175725
  305 SOLV  OW       925    0.401803771    2.728602040    0.086854592
  305 SOLV  HW1      926    0.396908822    2.814976421    0.137027260
  305 SOLV  HW2      927    0.374427824    2.743663858   -0.008147417
  306 SOLV  OW       928    0.445037992    2.966871133    0.193485612
  306 SOLV  HW1      929    0.442170850    3.015979463    0.280561144
  306 SOLV  HW2      930    0.451065381    3.032604548    0.118354307
  307 SOLV  OW       931    1.879551488    0.823453229    0.396789647
  307 SOLV  HW1      932    1.866821941    0.878571479    0.314317408
  307 SOLV  HW2      933    1.952570397    0.863126108    0.452430429
  308 SOLV  OW       934    1.096216950    2.832390476    0.648666469
  308 SOLV  HW1      935    1.151062369    2.797051856    0.724461225
  308 SOLV  HW2      936    1.039231420    2.907885302    0.681144372
  309 SOLV  OW       937    1.596949696    3.141653930    1.348482051
  309 SOLV  HW1      938    1.663557334    3.098999341    1.287280906
  309 SOLV  HW2      939    1.565946996    3.074613523    1.415904843
  310 SOLV  OW       940    3.200672774    3.190904176    2.882173029
  310 SOLV  HW1      941    3.153138081    3.142479235    2.808707090
  310 SOLV  HW2      942    3.176603516    3.287925708    2.879143306
  311 SOLV  OW       943    2.385674679    1.303143692    3.185332870
  311 SOLV  HW1      944    2.352210911    1.293456642    3.091588070
  311 SOLV  HW2      945    2.308452509    1.299734608    3.248789703
  312 SOLV  OW       946    1.284979346    2.872235317    1.939908120
  312 SOLV  HW1      947    1.219192273    2.929443795    1.890906252
  312 SOLV  HW2      948    1.238210378    2.823255736    2.013498960
  313 SOLV  OW       949    1.558858779    1.534910000    0.523875152
  313 SOLV  HW1      950    1.552646703    1.627285537    0.561666843
  313 SOLV  HW2      951    1.534282570    1.468365889    0.594358421
  314 SOLV  OW       952    3.176741512    1.361117680    1.755503595
  314 SOLV  HW1      953    3.148155726    1.306093458    1.833958878
  314 SOLV  HW2      954    3.218463091    1.301800232    1.686650488
  315 SOLV  OW       955    0.485713118    1.157844397    1.163606374
  315 SOLV  HW1      956    0.452718054    1.124058161    1.075459814
  315 SOLV  HW2      957    0.525855337    1.082254173    1.215343211
  316 SOLV  OW       958    1.490241014    1.607664000    3.105695646
  316 SOLV  HW1      959    1.459195821    1.562515719    3.189358957
  316 SOLV  HW2      960    1.440617761    1.570320672    3.027308032
  317 SOLV  OW       961    2.891191259    1.882772939    2.243434271
  317 SOLV  HW1      962    2.861616089    1.942349344    2.318118669
  317 SOLV  HW2      963    2.900461565    1.789101383    2.277220561
  318 SOLV  OW       964    0.116695642    0.354256787    1.173764756
  318 SOLV  HW1      965    0.207696511    0.392316801    1.157276452
  318 SOLV  HW2      966    0.122088422    0.284983893    1.245692884
  319 SOLV  OW       967    2.268356701    1.379838524    1.204186022
  319 SOLV  HW1      968    2.315177017    1.293865123    1.183778366
  319 SOLV  HW2      969    2.331024474    1.441351231    1.252028861
  320 SOLV  OW       970    2.132640992    1.696965267    0.251470036
  320 SOLV  HW1      971    2.215150613    1.753107797    0.257917808
  320 SOLV  HW2      972    2.083665499    1.699585472    0.338624618
  321 SOLV  OW       973    2.294239875    0.302303287    0.869255437
  321 SOLV  HW1      974    2.233171731    0.270086326    0.941602851
  321 SOLV  HW2      975    2.305940216    0.230186621    0.800963864
  322 SOLV  OW       976    2.899611100    2.101742364    0.036299502
  322 SOLV  HW1      977    2.838652781    2.078406129    0.112070993
  322 SOLV  HW2      978    2.945624984    2.019073371    0.003889962
  323 SOLV  OW       979    0.399017136    2.583029607    0.642526297
  323 SOLV  HW1      980    0.458692496    2.632895316    0.579659275
  323 SOLV  HW2      981    0.451464146    2.554713508    0.722835089
  324 SOLV  OW       982    0.404934050    1.181247443    2.317700721
  324 SOLV  HW1      983    0.367577247    1.148170114    2.231028419
  324 SOLV  HW2      984    0.446686546    1.105051170    2.367223277
  325 SOLV  OW       985    1.592169607    1.497685031    1.877448410
  325 SOLV  HW1      986    1.687004962    1.482468694    1.849586176
  325 SOLV  HW2      987    1.541079535    1.412044225    1.869901878
  326 SOLV  OW       988    0.209732116    0.081574488    2.478447946
  326 SOLV  HW1      989    0.218261309    0.029795979    2.563582479
  326 SOLV  HW2      990    0.292960474    0.070345699    2.424146763
  327 SOLV  OW       991    1.969401149    0.346609777    1.288064503
  327 SOLV  HW1      992    2.067301165    0.360717318    1.273347030
  327 SOLV  HW2      993    1.917730736    0.396513547    1.218495960
  328 SOLV  OW       994    2.622055081    3.352875242    1.953052613
  328 SOLV  HW1      995    2.607493592    3.451787925    1.950629876
  328 SOLV  HW2      996    2.642767143    3.319984614    1.860906817
  329 SOLV  OW       997    0.724005749    2.817907447    0.856400548
  329 SOLV  HW1      998    0.644990556    2.871429918    0.886289916
  329 SOLV  HW2      999    0.701435696    2.720534110    0.859625987
  330 SOLV  OW      1000    1.876144981    0.713149404    0.878465192
  330 SOLV  HW1     1001    1.864178689    0.696696579    0.780549330
  330 SOLV  HW2     1002    1.948010379    0.781315087    0.892256625
  331 SOLV  OW      1003    2.131577469    0.476488576    1.034900647
  331 SOLV  HW1     1004    2.053349790    0.501052112    1.092161165
  331 SOLV  HW2     1005    2.216327029    0.493552261    1.085180070
  332 SOLV  OW      1006    2.395984720    3.107680291    3.107428770
  332 SOLV  HW1     1007    2.422442827    3.054017412    3.187567079
  332 SOLV  HW2     1008    2.381231390    3.202833814    3.134445899
  333 SOLV  OW      1009    3.070032857    1.386515228    2.108737854
  333 SOLV  HW1     1010    3.116120981    1.324899565    2.044854306
  333 SOLV  HW2     1011    2.971398857    1.383684225    2.092461388
  334 SOLV  OW      1012    2.295349629    2.882055249    0.077133318
  334 SOLV  HW1     1013    2.225741296    2.944915780    0.111845547
  334 SOLV  HW2     1014    2.314503657    2.812191556    0.146081308
  335 SOLV  OW      1015    2.700737431    1.962713450    1.818725603
  335 SOLV  HW1     1016    2.787359685    1.940439700    1.773977301
  335 SOLV  HW2     1017    2.702321301    2.058093106    1.848761746
  336 SOLV  OW      1018    2.316828185    3.284581489    1.772427860
  336 SOLV  HW1     1019    2.377622535    3.308527296    1.696715016
  336 SOLV  HW2     1020    2.221703799    3.294158763    1.743077251
  337 SOLV  OW      1021    0.626945865    0.488393083    3.329113280
  337 SOLV  HW1     1022    0.621936558    0.564867509    3.393364222
  337 SOLV  HW2     1023    0.541578403    0.482746542    3.277324239
  338 SOLV  OW      1024    2.941168698    0.657405745    0.975941881
  338 SOLV  HW1     1025    3.039456570    0.639387112    0.971911002
  338 SOLV  HW2     1026    2.915179482    0.717470697    0.900323832
  339 SOLV  OW      1027    3.304523955    1.759300972    2.367620497
  339 SOLV  HW1     1028    3.328979323    1.856037342    2.374389909
  339 SOLV  HW2     1029    3.208533876    1.747351932    2.393016229
  340 SOLV  OW      1030    0.981996842    0.159274899    0.753905869
  340 SOLV  HW1     1031    0.968768401    0.068649547    0.713737050
  340 SOLV  HW2     1032    0.967577560    0.229188834    0.683865942
  341 SOLV  OW      1033    2.254898571    1.223372133    2.615397811
  341 SOLV  HW1     1034    2.157993749    1.209271987    2.595094050
  341 SOLV  HW2     1035    2.300848157    1.134770746    2.621716354
  342 SOLV  OW      1036    1.589334895    1.350401129    0.155794184
  342 SOLV  HW1     1037    1.618271634    1.272765218    0.211803034
  342 SOLV  HW2     1038    1.518140117    1.401523315    0.203954751
  343 SOLV  OW      1039    2.235990461    1.706446000    2.611149752
  343 SOLV  HW1     1040    2.207425921    1.613543733    2.634705233
  343 SOLV  HW2     1041    2.188225498    1.771866323    2.669803171
  344 SOLV  OW      1042    0.886229346    0.646472697    0.197335534
  344 SOLV  HW1     1043    0.958405802    0.582268801    0.171443459
  344 SOLV  HW2     1044    0.804918861    0.595557876    0.225588849
  345 SOLV  OW      1045    0.290720401    1.693136731    2.610519972
  345 SOLV  HW1     1046    0.352055715    1.647596830    2.545975726
  345 SOLV  HW2     1047    0.209648779    1.636423400    2.625108419
  346 SOLV  OW      1048    0.994562985    1.862215399    2.898531831
  346 SOLV  HW1     1049    0.912677667    1.868807826    2.955565677
  346 SOLV  HW2     1050    1.075949915    1.871748750    2.955861809
  347 SOLV  OW      1051    0.487619445    2.064758485    2.271746316
  347 SOLV  HW1     1052    0.417555909    2.123265630    2.230886309
  347 SOLV  HW2     1053    0.467355521    1.969050225    2.250990322
  348 SOLV  OW      1054    1.711794243    2.959967413    1.902777516
  348 SOLV  HW1     1055    1.741151830    3.025002228    1.832716078
  348 SOLV  HW2     1056    1.785928783    2.946020574    1.968439925
  349 SOLV  OW      1057    2.667469844    1.731054635    2.842005601
  349 SOLV  HW1     1058    2.621050208    1.814192698    2.811427228
  349 SOLV  HW2     1059    2.603490498    1.654238937    2.839230370
  350 SOLV  OW      1060    1.586022767    1.830129604    1.372804316
  350 SOLV  HW1     1061    1.664973410    1.848586855    1.431337773
  350 SOLV  HW2     1062    1.517874067    1.778068660    1.424237894
  351 SOLV  OW      1063    0.865881032    2.247859980    0.011983735
  351 SOLV  HW1     1064    0.797208232    2.282684758   -0.051834765
  351 SOLV  HW2     1065    0.944375413    2.213038091   -0.039275844
  352 SOLV  OW      1066    1.995287760    0.115966384    0.733762988
  352 SOLV  HW1     1067    2.001548906    0.088364896    0.829681656
  352 SOLV  HW2     1068    1.909034313    0.083163406    0.695217690
  353 SOLV  OW      1069    2.064732459    1.338229085    2.291041363
  353 SOLV  HW1     1070    2.072469898    1.305247883    2.196946125
  353 SOLV  HW2     1071    1.985810668    1.295326291    2.334997939
  354 SOLV  OW      1072    3.052088410    0.909952010    3.266515924
  354 SOLV  HW1     1073    3.027101572    0.924405932    3.170763913
  354 SOLV  HW2     1074    3.141379230    0.951352155    3.284258766
  355 SOLV  OW      1075    0.839005717    2.288072111    1.482635519
  355 SOLV  HW1     1076    0.843298237    2.381946199    1.516852973
  355 SOLV  HW2     1077    0.867017732    2.224937359    1.554960364
  356 SOLV  OW      1078    1.219870985    0.908098177    1.196809502
  356 SOLV  HW1     1079    1.163500079    0.864691137    1.267091776
  356 SOLV  HW2     1080    1.241502303    0.841362643    1.125536140
  357 SOLV  OW      1081    1.083149044    0.076902187    2.211139323
  357 SOLV  HW1     1082    1.127474135   -0.002259344    2.253214893
  357 SOLV  HW2     1083    1.010959327    0.110677422    2.271549292
  358 SOLV  OW      1084    0.347334121    2.475839874    2.568311608
  358 SOLV  HW1     1085    0.400174993    2.401627416    2.609564627
  358 SOLV  HW2     1086    0.301101309    2.442205533    2.486258563
  359 SOLV  OW      1087    0.748373910    1.401952983    3.065058153
  359 SOLV  HW1     1088    0.745146916    1.418745644    2.966523709
  359 SOLV  HW2     1089    0.671423306    1.343800126    3.091481951
  360 SOLV  OW      1090    2.555120762    1.910867944    1.095299491
  360 SOLV  HW1     1091    2.627025397    1.864158481    1.146774666
  360 SOLV  HW2     1092    2.531844353    1.996724640    1.141000037
  361 SOLV  OW      1093    1.284073955    1.806915578    0.738449056
  361 SOLV  HW1     1094    1.253867196    1.716070142    0.709527156
  361 SOLV  HW2     1095    1.306270529    1.861856124    0.657885100
  362 SOLV  OW      1096    1.469277184    0.828970848    1.717819085
  362 SOLV  HW1     1097    1.419954361    0.882080569    1.648911317
  362 SOLV  HW2     1098    1.416136059    0.747630838    1.741513986
  363 SOLV  OW      1099    2.782975439    0.574993988    2.109357198
  363 SOLV  HW1     1100    2.876820497    0.598597422    2.084108820
  363 SOLV  HW2     1101    2.761560949    0.614530670    2.198686007
  364 SOLV  OW      1102    0.705882732    2.229437118    2.276565762
  364 SOLV  HW1     1103    0.772777651    2.176159843    2.224715836
  364 SOLV  HW2     1104    0.616472816    2.184957433    2.271169735
  365 SOLV  OW      1105    3.081371631    0.233257195    1.089440486
  365 SOLV  HW1     1106    3.016945332    0.307239012    1.108874963
  365 SOLV  HW2     1107    3.172004962    0.271746543    1.071951262
  366 SOLV  OW      1108    2.827102623    0.904017682    0.781671543
  366 SOLV  HW1     1109    2.756829604    0.974598193    0.772636705
  366 SOLV  HW2     1110    2.916914187    0.943839346    0.762973196
  367 SOLV  OW      1111    0.226992658    1.691584153    0.635289905
  367 SOLV  HW1     1112    0.185255011    1.706745245    0.724899775
  367 SOLV  HW2     1113    0.210148716    1.770964612    0.576836477
  368 SOLV  OW      1114    0.938592838    0.868985716    3.182937064
  368 SOLV  HW1     1115    0.882597112    0.945033304    3.215841510
  368 SOLV  HW2     1116    1.021458128    0.904808110    3.139906568
  369 SOLV  OW      1117    0.164511357    0.338847676    2.107687230
  369 SOLV  HW1     1118    0.140338002    0.263358494    2.046704097
  369 SOLV  HW2     1119    0.263794109    0.350873372    2.108074283
  370 SOLV  OW      1120    3.253404974    1.718244483    2.044385508
  370 SOLV  HW1     1121    3.232742590    1.641721386    2.105355022
  370 SOLV  HW2     1122    3.244043640    1.688573169    1.949338265
  371 SOLV  OW      1123    0.235971562    2.361052873    2.347588013
  371 SOLV  HW1     1124    0.290342444    2.375359189    2.264880263
  371 SOLV  HW2     1125    0.201484055    2.267190747    2.348965568
  372 SOLV  OW      1126    2.788332889    1.514744874    0.703945977
  372 SOLV  HW1     1127    2.712991659    1.452346688    0.683172247
  372 SOLV  HW2     1128    2.752369356    1.607086301    0.717401076
  373 SOLV  OW      1129    1.704302279    3.314336600    2.523848202
  373 SOLV  HW1     1130    1.614322074    3.332045367    2.483973870
  373 SOLV  HW2     1131    1.774229168    3.321316590    2.452690095
  374 SOLV  OW      1132    0.685023335    0.340954903    2.417304441
  374 SOLV  HW1     1133    0.736007426    0.403031097    2.476874007
  374 SOLV  HW2     1134    0.591946176    0.375437348    2.405100021
  375 SOLV  OW      1135    3.024742965    2.521304080    1.683353068
  375 SOLV  HW1     1136    3.083930801    2.547566601    1.607136551
  375 SOLV  HW2     1137    2.930111059    2.515409658    1.651543554
  376 SOLV  OW      1138    1.027023777    3.323096804    0.188659069
  376 SOLV  HW1     1139    1.052219944    3.262486903    0.264111333
  376 SOLV  HW2     1140    1.066081040    3.288230852    0.103451186
  377 SOLV  OW      1141    2.927886023    0.972176132    1.953779910
  377 SOLV  HW1     1142    2.952787996    0.986945086    2.049504471
  377 SOLV  HW2     1143    2.832651266    0.999195641    1.939578798
  378 SOLV  OW      1144    0.008971763    0.909079580    1.470742028
  378 SOLV  HW1     1145    0.092366414    0.960897539    1.451716252
  378 SOLV  HW2     1146   -0.008722631    0.845632571    1.395488538
  379 SOLV  OW      1147    2.422719235    2.767245208    1.885821453
  379 SOLV  HW1     1148    2.408559266    2.829104492    1.808526564
  379 SOLV  HW2     1149    2.436059641    2.820715710    1.969274570
  380 SOLV  OW      1150    2.160184926    0.896984715    1.763672422
  380 SOLV  HW1     1151    2.246934128    0.939342010    1.789786318
  380 SOLV  HW2     1152    2.167400856    0.797691135    1.773171511
  381 SOLV  OW      1153    0.536320084    3.257813965    2.158071133
  381 SOLV  HW1     1154    0.635251374    3.268550627    2.148107159
  381 SOLV  HW2     1155    0.507241031    3.173494054    2.112834452
  382 SOLV  OW      1156    1.103767639    3.352581913    0.582020538
  382 SOLV  HW1     1157    1.030972657    3.284675273    0.591583768
  382 SOLV  HW2     1158    1.086297151    3.409003547    0.501316141
  383 SOLV  OW      1159    1.719859721    1.189536842    2.824196841
  383 SOLV  HW1     1160    1.795903926    1.248414023    2.851633029
  383 SOLV  HW2     1161    1.640211560    1.209169717    2.881404420
  384 SOLV  OW      1162    2.226849759    1.642491802    0.628959369
  384 SOLV  HW1     1163    2.135735142    1.646924354    0.587973198
  384 SOLV  HW2     1164    2.219194852    1.612363770    0.724012187
  385 SOLV  OW      1165    1.524249126    1.721780080    1.705637264
  385 SOLV  HW1     1166    1.463678084    1.693945899    1.631086587
  385 SOLV  HW2     1167    1.542167360    1.643357084    1.765052139
  386 SOLV  OW      1168    2.985590440    1.840425871    1.995639035
  386 SOLV  HW1     1169    3.069704741    1.816589329    2.044198725
  386 SOLV  HW2     1170    2.913610817    1.861177648    2.061894271
  387 SOLV  OW      1171    0.990909250    3.378691831    0.980995126
  387 SOLV  HW1     1172    0.978367921    3.440505805    0.903385760
  387 SOLV  HW2     1173    0.911984197    3.385424923    1.042043112
  388 SOLV  OW      1174    1.571492422    0.252048300    2.221851974
  388 SOLV  HW1     1175    1.553278683    0.167344808    2.271806554
  388 SOLV  HW2     1176    1.496094009    0.316134457    2.236336605
  389 SOLV  OW      1177    1.140012480    3.244020264    2.383610900
  389 SOLV  HW1     1178    1.174896549    3.245707100    2.477322164
  389 SOLV  HW2     1179    1.171475649    3.160853247    2.337842112
  390 SOLV  OW      1180    2.379519917    1.000877091    3.355091751
  390 SOLV  HW1     1181    2.386836519    0.996544542    3.255444667
  390 SOLV  HW2     1182    2.447162345    1.065370087    3.390686684
  391 SOLV  OW      1183    2.194594107    2.796289756    0.698138758
  391 SOLV  HW1     1184    2.132146445    2.762933451    0.627515177
  391 SOLV  HW2     1185    2.168784967    2.757301861    0.786534642
  392 SOLV  OW      1186    2.158300272    0.086682156    0.025342183
  392 SOLV  HW1     1187    2.206977558    0.048258046    0.103790586
  392 SOLV  HW2     1188    2.173190769    0.028695108   -0.054756352
  393 SOLV  OW      1189    3.317644265    0.039348840    0.371258102
  393 SOLV  HW1     1190    3.255067548   -0.038390873    0.377759839
  393 SOLV  HW2     1191    3.410816802    0.008860558    0.391027692
  394 SOLV  OW      1192    0.459307367    1.962628707    1.961806740
  394 SOLV  HW1     1193    0.517015102    1.993618122    1.886234021
  394 SOLV  HW2     1194    0.507194796    1.891515033    2.013297331
  395 SOLV  OW      1195    2.693111425    2.281202111    0.789562979
  395 SOLV  HW1     1196    2.637210893    2.199989737    0.772788150
  395 SOLV  HW2     1197    2.672581793    2.350610769    0.720550540
  396 SOLV  OW      1198    0.586222098    2.148370859    1.415302428
  396 SOLV  HW1     1199    0.685447163    2.148392416    1.427727647
  396 SOLV  HW2     1200    0.559345098    2.068405696    1.361625562
  397 SOLV  OW      1201    0.338448260    3.368736013    2.718576259
  397 SOLV  HW1     1202    0.413704460    3.403068028    2.774786340
  397 SOLV  HW2     1203    0.361805366    3.278075234    2.683408830
  398 SOLV  OW      1204    0.216039209    1.876335540    1.894627160
  398 SOLV  HW1     1205    0.308815888    1.906043218    1.917248409
  398 SOLV  HW2     1206    0.152397612    1.910140640    1.963972045
  399 SOLV  OW      1207    0.799624101    0.979459477    2.532786158
  399 SOLV  HW1     1208    0.838437204    0.896702042    2.573364136
  399 SOLV  HW2     1209    0.796239506    1.051896899    2.601656798
  400 SOLV  OW      1210    0.609994451    0.269278645    1.854662981
  400 SOLV  HW1     1211    0.511930761    0.263030288    1.836064715
  400 SOLV  HW2     1212    0.660352978    0.217050848    1.785832250
  401 SOLV  OW      1213    2.296384034    0.425628795    3.085867886
  401 SOLV  HW1     1214    2.369281616    0.357173578    3.084523281
  401 SOLV  HW2     1215    2.207551034    0.379737404    3.083713072
  402 SOLV  OW      1216    2.135744520    3.323553482    1.251300208
  402 SOLV  HW1     1217    2.050371917    3.371665840    1.271218030
  402 SOLV  HW2     1218    2.133192963    3.232604112    1.292817340
  403 SOLV  OW      1219    3.296812920    0.796339783    2.333683364
  403 SOLV  HW1     1220    3.364045070    0.722784510    2.325246413
  403 SOLV  HW2     1221    3.256108901    0.814692620    2.244195525
  404 SOLV  OW      1222    3.377854873    1.334026612    1.159418916
  404 SOLV  HW1     1223    3.378221701    1.235618502    1.141649587
  404 SOLV  HW2     1224    3.355095024    1.382986309    1.075246846
  405 SOLV  OW      1225    2.489911446    2.545396832    0.638658136
  405 SOLV  HW1     1226    2.441723936    2.509527190    0.718613365
  405 SOLV  HW2     1227    2.463057281    2.493479415    0.557511158
  406 SOLV  OW      1228    1.777404929    1.717201614    0.720361449
  406 SOLV  HW1     1229    1.714030457    1.651606617    0.761338001
  406 SOLV  HW2     1230    1.762787428    1.807456146    0.760842013
  407 SOLV  OW      1231    2.440381881    1.440159114    1.456515454
  407 SOLV  HW1     1232    2.383152058    1.362701068    1.483472990
  407 SOLV  HW2     1233    2.533835235    1.408469125    1.440270800
  408 SOLV  OW      1234    1.798500118    0.658059311    0.607153787
  408 SOLV  HW1     1235    1.838283234    0.573514738    0.571503493
  408 SOLV  HW2     1236    1.809002466    0.730944374    0.539486152
  409 SOLV  OW      1237    2.832899744    0.630579279    1.736436223
  409 SOLV  HW1     1238    2.897870334    0.706609991    1.736113404
  409 SOLV  HW2     1239    2.824711021    0.593368462    1.643968763
  410 SOLV  OW      1240    1.422314685    1.171097901    2.408007724
  410 SOLV  HW1     1241    1.475854137    1.169673302    2.492464095
  410 SOLV  HW2     1242    1.431968709    1.260352464    2.363942025
  411 SOLV  OW      1243    0.647215159    1.668696821    2.709159109
  411 SOLV  HW1     1244    0.598753436    1.713802410    2.784118626
  411 SOLV  HW2     1245    0.720321561    1.728381388    2.676066748
  412 SOLV  OW      1246    1.845949531    3.125164498    0.274673675
  412 SOLV  HW1     1247    1.831698184    3.223549057    0.263775921
  412 SOLV  HW2     1248    1.847300275    3.102276226    0.372016574
  413 SOLV  OW      1249    1.485447892    0.475607480    2.997470432
  413 SOLV  HW1     1250    1.483618714    0.378572921    2.973326394
  413 SOLV  HW2     1251    1.467459591    0.485934336    3.095305791
  414 SOLV  OW      1252    0.415277694    2.663703839    3.034409139
  414 SOLV  HW1     1253    0.486643837    2.635101440    2.970455050
  414 SOLV  HW2     1254    0.395306266    2.588879638    3.097685380
  415 SOLV  OW      1255    1.253101680    1.807389831    1.970766481
  415 SOLV  HW1     1256    1.217117870    1.848164215    2.054697354
  415 SOLV  HW2     1257    1.178921756    1.796434727    1.904591789
  416 SOLV  OW      1258    3.223536798    0.686815531    2.562710170
  416 SOLV  HW1     1259    3.291085294    0.705340912    2.634094592
  416 SOLV  HW2     1260    3.260673093    0.713861824    2.473878938
  417 SOLV  OW      1261    2.162607218    1.327070594    1.767950246
  417 SOLV  HW1     1262    2.086308885    1.327902288    1.832599658
  417 SOLV  HW2     1263    2.230104846    1.395652307    1.795193505
  418 SOLV  OW      1264    2.324326788    0.108271181    2.690517616
  418 SOLV  HW1     1265    2.271509519    0.189643697    2.714819572
  418 SOLV  HW2     1266    2.377963722    0.078549230    2.769519535
  419 SOLV  OW      1267    0.051574149    3.065573504    2.834295493
  419 SOLV  HW1     1268    0.125596384    3.064990448    2.901541154
  419 SOLV  HW2     1269   -0.029733952    3.107582823    2.874616445
  420 SOLV  OW      1270    0.201719840    1.607226322    1.891177962
  420 SOLV  HW1     1271    0.108727754    1.575212798    1.909330376
  420 SOLV  HW2     1272    0.200227297    1.705670492    1.873620607
  421 SOLV  OW      1273    2.130693280    2.577012918    1.664165799
  421 SOLV  HW1     1274    2.199272735    2.578403454    1.736918826
  421 SOLV  HW2     1275    2.165244916    2.627059679    1.584796365
  422 SOLV  OW      1276    2.665053549    1.459652373    2.650566614
  422 SOLV  HW1     1277    2.589579548    1.517124526    2.682230423
  422 SOLV  HW2     1278    2.703563586    1.409552695    2.728083496
  423 SOLV  OW      1279    2.027026860    2.022320413    0.576835952
  423 SOLV  HW1     1280    2.040466471    2.098362658    0.640385201
  423 SOLV  HW2     1281    2.046738715    2.052879003    0.483673810
  424 SOLV  OW      1282    1.283313599    2.965197481    0.076249958
  424 SOLV  HW1     1283    1.342577228    2.887289913    0.096748714
  424 SOLV  HW2     1284    1.339012744    3.042010527    0.044639311
  425 SOLV  OW      1285    2.798246188    1.301070254    2.850874221
  425 SOLV  HW1     1286    2.874513496    1.237285605    2.840074527
  425 SOLV  HW2     1287    2.731970032    1.263121208    2.915443263
  426 SOLV  OW      1288    1.624339757    1.123239606    2.569218376
  426 SOLV  HW1     1289    1.624335253    1.023892738    2.557745006
  426 SOLV  HW2     1290    1.649610736    1.145912398    2.663286070
  427 SOLV  OW      1291    2.730295099    1.616157139    0.124313501
  427 SOLV  HW1     1292    2.651361646    1.664905970    0.161637777
  427 SOLV  HW2     1293    2.731777030    1.626389088    0.024849381
  428 SOLV  OW      1294    1.380781424    1.426805836    0.778550883
  428 SOLV  HW1     1295    1.337084853    1.343849130    0.813346089
  428 SOLV  HW2     1296    1.319850914    1.471613346    0.713117050
  429 SOLV  OW      1297    0.983760702    2.091573465    3.222681626
  429 SOLV  HW1     1298    0.998375223    2.102763143    3.124382429
  429 SOLV  HW2     1299    0.929777939    2.009013904    3.239152008
  430 SOLV  OW      1300    1.876536458    0.517420893    3.263263207
  430 SOLV  HW1     1301    1.973210331    0.494189711    3.252489707
  430 SOLV  HW2     1302    1.841067595    0.553284561    3.176907567
  431 SOLV  OW      1303    2.086060865    2.057198993    0.304462577
  431 SOLV  HW1     1304    2.086115357    2.151635864    0.271547034
  431 SOLV  HW2     1305    2.032986294    2.000112696    0.241804873
  432 SOLV  OW      1306    2.225703973    0.478354099    1.309749514
  432 SOLV  HW1     1307    2.317556354    0.501966333    1.341460752
  432 SOLV  HW2     1308    2.157842521    0.519876142    1.370352590
  433 SOLV  OW      1309    0.515026290    3.135622522    3.011987671
  433 SOLV  HW1     1310    0.579682230    3.189963465    3.065542912
  433 SOLV  HW2     1311    0.565313439    3.077866083    2.947668918
  434 SOLV  OW      1312    2.127086546    0.349558337    0.025535120
  434 SOLV  HW1     1313    2.153399829    0.253194499    0.020690679
  434 SOLV  HW2     1314    2.131776830    0.380638205    0.120476006
  435 SOLV  OW      1315    0.314246969    2.328297300    0.481856129
  435 SOLV  HW1     1316    0.345276876    2.417502247    0.448971420
  435 SOLV  HW2     1317    0.235064977    2.298777408    0.428372543
  436 SOLV  OW      1318    1.427050977    1.441323385    3.318959796
  436 SOLV  HW1     1319    1.345389508    1.410972373    3.368070471
  436 SOLV  HW2     1320    1.508589678    1.406197327    3.364993590
  437 SOLV  OW      1321    1.869615576    0.774710789    1.979635042
  437 SOLV  HW1     1322    1.818462744    0.720756312    2.046524531
  437 SOLV  HW2     1323    1.944605540    0.719725671    1.942825463
  438 SOLV  OW      1324    2.513877719    2.740312151    1.439092279
  438 SOLV  HW1     1325    2.494463234    2.709379840    1.532185303
  438 SOLV  HW2     1326    2.522406764    2.661027999    1.378749270
  439 SOLV  OW      1327    0.424339362    3.170146230    0.399586972
  439 SOLV  HW1     1328    0.450357832    3.184461922    0.495085750
  439 SOLV  HW2     1329    0.327726545    3.144745970    0.394832200
  440 SOLV  OW      1330    2.643029912    0.765828119    1.330589684
  440 SOLV  HW1     1331    2.562362970    0.814147128    1.364621409
  440 SOLV  HW2     1332    2.707043727    0.831659267    1.290985497
  441 SOLV  OW      1333    3.159581509    1.616808536    3.119055802
  441 SOLV  HW1     1334    3.091931328    1.646170644    3.051517963
  441 SOLV  HW2     1335    3.118112830    1.550042562    3.180883412
  442 SOLV  OW      1336    2.683443922    2.969883993    1.434795144
  442 SOLV  HW1     1337    2.615808719    2.897655621    1.449302093
  442 SOLV  HW2     1338    2.732017915    2.953282952    1.348964729
  443 SOLV  OW      1339    0.555217252    0.618502880    1.018718911
  443 SOLV  HW1     1340    0.563168015    0.673370962    0.935482670
  443 SOLV  HW2     1341    0.612633142    0.658155683    1.090364110
  444 SOLV  OW      1342    3.106359742    0.570304641    0.406311889
  444 SOLV  HW1     1343    3.089723820    0.618107762    0.492564595
  444 SOLV  HW2     1344    3.020144899    0.533540220    0.371429677
  445 SOLV  OW      1345    3.054161913    0.724380775    0.672232796
  445 SOLV  HW1     1346    2.957320296    0.707062634    0.654244757
  445 SOLV  HW2     1347    3.071742802    0.822744620    0.668091491
  446 SOLV  OW      1348    1.856865018    1.672963463    2.770294971
  446 SOLV  HW1     1349    1.900009252    1.588649734    2.738174054
  446 SOLV  HW2     1350    1.803736359    1.653841975    2.852839069
  447 SOLV  OW      1351    2.904598653    2.370746168    2.638599480
  447 SOLV  HW1     1352    2.950123146    2.282450534    2.650138613
  447 SOLV  HW2     1353    2.969983031    2.444438414    2.655802122
  448 SOLV  OW      1354    3.161148600    1.169595730    1.949743270
  448 SOLV  HW1     1355    3.217640945    1.087232085    1.954864420
  448 SOLV  HW2     1356    3.067243756    1.144198438    1.926543334
  449 SOLV  OW      1357    0.956187185    0.780090750    1.085107263
  449 SOLV  HW1     1358    0.934824934    0.690655870    1.045777340
  449 SOLV  HW2     1359    1.031052244    0.822042005    1.033754352
  450 SOLV  OW      1360    2.533844145    3.294354017    3.355166587
  450 SOLV  HW1     1361    2.528232499    3.195505696    3.369278992
  450 SOLV  HW2     1362    2.444875315    3.328833207    3.325211789
  451 SOLV  OW      1363    0.127695488    0.197285728    0.933037629
  451 SOLV  HW1     1364    0.193698298    0.250998035    0.880497688
  451 SOLV  HW2     1365    0.098015452    0.249775393    1.012822522
  452 SOLV  OW      1366    1.612842680    2.053598473    0.292980013
  452 SOLV  HW1     1367    1.596895242    2.086840731    0.385935232
  452 SOLV  HW2     1368    1.613967663    2.130992829    0.229664548
  453 SOLV  OW      1369    1.848750386    0.187322966    2.976530624
  453 SOLV  HW1     1370    1.765605939    0.193148695    3.031799337
  453 SOLV  HW2     1371    1.833864205    0.124054214    2.900523576
  454 SOLV  OW      1372    2.104454665    0.063844857    3.010931377
  454 SOLV  HW1     1373    2.089914074   -0.015777410    2.952189569
  454 SOLV  HW2     1374    2.025444114    0.124822383    3.004552593
  455 SOLV  OW      1375    1.110623992    2.528843026    2.308154679
  455 SOLV  HW1     1376    1.111972520    2.583330406    2.224303762
  455 SOLV  HW2     1377    1.172078280    2.569878844    2.375541709
  456 SOLV  OW      1378    0.919177046    0.134956508    0.032180022
  456 SOLV  HW1     1379    0.942420091    0.051296366    0.081803441
  456 SOLV  HW2     1380    0.952094832    0.128059728   -0.062003197
  457 SOLV  OW      1381    2.457061018    0.436659983    0.200629144
  457 SOLV  HW1     1382    2.419602382    0.502420429    0.266006793
  457 SOLV  HW2     1383    2.541916543    0.398193096    0.236981407
  458 SOLV  OW      1384    0.868666517    1.418462457    0.880064070
  458 SOLV  HW1     1385    0.908416265    1.472373723    0.954328396
  458 SOLV  HW2     1386    0.784895320    1.462657288    0.847957672
  459 SOLV  OW      1387    2.810912400    3.249767586    1.401569187
  459 SOLV  HW1     1388    2.733243034    3.189827988    1.420965727
  459 SOLV  HW2     1389    2.850258656    3.225656983    1.312844540
  460 SOLV  OW      1390    1.970173604    1.032209548    1.923856727
  460 SOLV  HW1     1391    2.029459362    0.976840694    1.865367312
  460 SOLV  HW2     1392    1.907634229    0.972428547    1.974021506
  461 SOLV  OW      1393    2.326361695    3.029995095    0.625790005
  461 SOLV  HW1     1394    2.274044408    2.951531421    0.659079113
  461 SOLV  HW2     1395    2.401868395    3.048766837    0.688623418
  462 SOLV  OW      1396    2.145080610    1.327680707    0.913242283
  462 SOLV  HW1     1397    2.117540369    1.315526956    1.008611973
  462 SOLV  HW2     1398    2.172007471    1.422813795    0.898206209
  463 SOLV  OW      1399    0.032878229    1.647784925    0.169876373
  463 SOLV  HW1     1400    0.076584717    1.595978436    0.096339058
  463 SOLV  HW2     1401    0.035570675    1.745345892    0.148047621
  464 SOLV  OW      1402    1.218125253    1.147266780    2.607682335
  464 SOLV  HW1     1403    1.208035857    1.047768706    2.607216786
  464 SOLV  HW2     1404    1.261402632    1.176759733    2.522482694
  465 SOLV  OW      1405    1.570264393    1.179438919    1.632305036
  465 SOLV  HW1     1406    1.480097229    1.139218821    1.648247880
  465 SOLV  HW2     1407    1.579236473    1.263397079    1.685900697
  466 SOLV  OW      1408    1.865605453    2.775646669    1.556097242
  466 SOLV  HW1     1409    1.883355998    2.682597680    1.588163525
  466 SOLV  HW2     1410    1.771740384    2.801445382    1.579012451
  467 SOLV  OW      1411    0.420072648    3.295001828    1.743511782
  467 SOLV  HW1     1412    0.399629331    3.297211691    1.645639526
  467 SOLV  HW2     1413    0.512630496    3.329572303    1.758997770
  468 SOLV  OW      1414    0.310636951    0.777173543    0.263039001
  468 SOLV  HW1     1415    0.275507615    0.684389978    0.275652690
  468 SOLV  HW2     1416    0.379518474    0.796498957    0.332922945
  469 SOLV  OW      1417    2.749937012    1.543006316    3.189381202
  469 SOLV  HW1     1418    2.678445060    1.561579651    3.121961034
  469 SOLV  HW2     1419    2.824626724    1.608465427    3.177631570
  470 SOLV  OW      1420    2.606050438    3.161071783    1.067313602
  470 SOLV  HW1     1421    2.690517826    3.107553522    1.069000582
  470 SOLV  HW2     1422    2.618250547    3.240709066    1.008061223
  471 SOLV  OW      1423    0.747541838    0.115416838    1.657530638
  471 SOLV  HW1     1424    0.792025512    0.033408344    1.621510143
  471 SOLV  HW2     1425    0.715376664    0.171958981    1.581569700
  472 SOLV  OW      1426    2.718194429    2.406417481    1.203740640
  472 SOLV  HW1     1427    2.784248302    2.475677793    1.232754006
  472 SOLV  HW2     1428    2.766951655    2.327248828    1.166903931
  473 SOLV  OW      1429    2.720931639    1.661590008    2.398488895
  473 SOLV  HW1     1430    2.625345489    1.678945334    2.422235438
  473 SOLV  HW2     1431    2.730543176    1.567657493    2.365534230
  474 SOLV  OW      1432    2.761050190    0.490277509    2.911985702
  474 SOLV  HW1     1433    2.758642838    0.484081828    3.011772951
  474 SOLV  HW2     1434    2.781177315    0.400196023    2.873490874
  475 SOLV  OW      1435    0.843420510    3.310827113    2.051494581
  475 SOLV  HW1     1436    0.936179820    3.348050554    2.048305795
  475 SOLV  HW2     1437    0.777678543    3.385812613    2.058922140
  476 SOLV  OW      1438    2.879401972    0.425249957    1.116974355
  476 SOLV  HW1     1439    2.883165908    0.513129113    1.069384389
  476 SOLV  HW2     1440    2.784045814    0.396763468    1.126837042
  477 SOLV  OW      1441    1.183408671    0.834064175    3.370706564
  477 SOLV  HW1     1442    1.130033131    0.848269772    3.454077132
  477 SOLV  HW2     1443    1.123274989    0.801295944    3.297826210
  478 SOLV  OW      1444    1.931955187    2.221428807    1.649470809
  478 SOLV  HW1     1445    1.948783683    2.247605008    1.744514869
  478 SOLV  HW2     1446    1.834660712    2.201927371    1.637015730
  479 SOLV  OW      1447    1.849144172    0.050473763    2.715395308
  479 SOLV  HW1     1448    1.801101955    0.009102367    2.638062294
  479 SOLV  HW2     1449    1.889976297   -0.021467185    2.771584610
  480 SOLV  OW      1450    1.644362868    0.612926227    1.436640122
  480 SOLV  HW1     1451    1.690271873    0.669164435    1.505424238
  480 SOLV  HW2     1452    1.664214618    0.648963782    1.345488260
  481 SOLV  OW      1453    2.114849694    2.484926799    0.710461898
  481 SOLV  HW1     1454    2.182983812    2.469846003    0.782098376
  481 SOLV  HW2     1455    2.025492297    2.501118071    0.752348683
  482 SOLV  OW      1456    0.185840967    0.596441340    0.971282857
  482 SOLV  HW1     1457    0.233401724    0.518825952    1.012700929
  482 SOLV  HW2     1458    0.087984647    0.589833610    0.990829712
  483 SOLV  OW      1459    1.095799102    2.450098483    0.726531348
  483 SOLV  HW1     1460    1.147418146    2.469710830    0.809911535
  483 SOLV  HW2     1461    1.012256866    2.505059411    0.725362910
  484 SOLV  OW      1462    0.505310506    2.706892450    2.592258161
  484 SOLV  HW1     1463    0.490122674    2.786175139    2.651280065
  484 SOLV  HW2     1464    0.421998392    2.651690858    2.588533727
  485 SOLV  OW      1465    2.724766500    1.398827765    1.495525830
  485 SOLV  HW1     1466    2.718260719    1.317888059    1.553902895
  485 SOLV  HW2     1467    2.813085828    1.443417300    1.510117371
  486 SOLV  OW      1468    1.409530107    1.691458856    0.964674499
  486 SOLV  HW1     1469    1.415225240    1.595998855    0.935406162
  486 SOLV  HW2     1470    1.362383485    1.745028846    0.894609414
  487 SOLV  OW      1471    2.883796774    0.278303948    1.434547130
  487 SOLV  HW1     1472    2.799031287    0.285395904    1.487140593
  487 SOLV  HW2     1473    2.870019820    0.216218223    1.357365248
  488 SOLV  OW      1474    3.285245630    1.254936050    1.533613283
  488 SOLV  HW1     1475    3.323565030    1.195957340    1.462518324
  488 SOLV  HW2     1476    3.286919353    1.349977331    1.502537074
  489 SOLV  OW      1477    2.551254147    2.506964236    2.174040703
  489 SOLV  HW1     1478    2.491814857    2.580545484    2.206517082
  489 SOLV  HW2     1479    2.640285140    2.544804635    2.148674792
  490 SOLV  OW      1480    3.265969253    2.148251706    1.894674514
  490 SOLV  HW1     1481    3.260344612    2.226919504    1.833180516
  490 SOLV  HW2     1482    3.339155877    2.163128648    1.961188621
  491 SOLV  OW      1483    0.785573995    0.868264142    0.420713473
  491 SOLV  HW1     1484    0.744959357    0.928554467    0.352030613
  491 SOLV  HW2     1485    0.854671734    0.810309999    0.377486535
  492 SOLV  OW      1486    1.052317552    0.180643888    2.494405533
  492 SOLV  HW1     1487    0.966251793    0.138517349    2.523040972
  492 SOLV  HW2     1488    1.035226862    0.274725996    2.465108181
  493 SOLV  OW      1489    0.776215806    1.410152286    2.241215616
  493 SOLV  HW1     1490    0.848607949    1.479123629    2.243271175
  493 SOLV  HW2     1491    0.717991195    1.425344099    2.161334676
  494 SOLV  OW      1492    2.561368950    3.292976955    0.571945861
  494 SOLV  HW1     1493    2.502915203    3.287717417    0.490970241
  494 SOLV  HW2     1494    2.569489558    3.202203823    0.613125241
  495 SOLV  OW      1495    0.012796089    0.865494874    2.696660823
  495 SOLV  HW1     1496    0.013170977    0.821738982    2.786587109
  495 SOLV  HW2     1497   -0.003440708    0.963588322    2.707407690
  496 SOLV  OW      1498    0.971106906    2.983836043    0.901099550
  496 SOLV  HW1     1499    0.889202111    2.928723106    0.885114447
  496 SOLV  HW2     1500    0.960825821    3.072597597    0.856188010
  497 SOLV  OW      1501    1.437956739    3.081152400    1.706612719
  497 SOLV  HW1     1502    1.468493138    3.138172827    1.782877011
  497 SOLV  HW2     1503    1.342302895    3.055476919    1.720437041
  498 SOLV  OW      1504    3.151051133    2.011810110    2.286899258
  498 SOLV  HW1     1505    3.207280593    2.058269398    2.218490023
  498 SOLV  HW2     1506    3.055472166    2.012514587    2.257502575
  499 SOLV  OW      1507    0.821830277    1.830127744    2.457489898
  499 SOLV  HW1     1508    0.874595521    1.871233952    2.383151832
  499 SOLV  HW2     1509    0.857881928    1.739025799    2.477507745
  500 SOLV  OW      1510    0.928550757    1.000671165    1.845548091
  500 SOLV  HW1     1511    0.853360428    0.948133485    1.885399525
  500 SOLV  HW2     1512    0.981151933    1.044220861    1.918612641
  501 SOLV  OW      1513    1.852387201    2.378778057    1.118152586
  501 SOLV  HW1     1514    1.765556090    2.419049688    1.147144178
  501 SOLV  HW2     1515    1.854666454    2.282239357    1.144170896
  502 SOLV  OW      1516    0.466650826    1.547560764    1.822321032
  502 SOLV  HW1     1517    0.476595561    1.474449184    1.754812724
  502 SOLV  HW2     1518    0.369927433    1.571084847    1.831949115
  503 SOLV  OW      1519    2.633748121    0.257399313    0.295618778
  503 SOLV  HW1     1520    2.642954418    0.195018152    0.217993809
  503 SOLV  HW2     1521    2.554626948    0.230665968    0.350636393
  504 SOLV  OW      1522    0.805511841    1.736130488    2.042941418
  504 SOLV  HW1     1523    0.707046439    1.722528505    2.053875339
  504 SOLV  HW2     1524    0.853676598    1.694248452    2.119935081
  505 SOLV  OW      1525    0.022478220    0.053012590    1.317633379
  505 SOLV  HW1     1526    0.010974612   -0.046136210    1.311392116
  505 SOLV  HW2     1527   -0.067172855    0.096466275    1.326361037
  506 SOLV  OW      1528    0.898783210    2.295632233    2.654101571
  506 SOLV  HW1     1529    0.927146482    2.269635461    2.561791303
  506 SOLV  HW2     1530    0.972429642    2.346748062    2.698428215
  507 SOLV  OW      1531    3.303865462    2.577721496    0.278434991
  507 SOLV  HW1     1532    3.371212920    2.645938398    0.306941297
  507 SOLV  HW2     1533    3.218197639    2.592844311    0.327771694
  508 SOLV  OW      1534    2.457004651    0.834244683    1.832848693
  508 SOLV  HW1     1535    2.515315543    0.761766944    1.869568551
  508 SOLV  HW2     1536    2.407995974    0.878759375    1.907802631
  509 SOLV  OW      1537    2.934740089    1.544151615    0.910468126
  509 SOLV  HW1     1538    2.931524603    1.643998951    0.905763041
  509 SOLV  HW2     1539    2.868218415    1.505630334    0.846492337
  510 SOLV  OW      1540    1.251090225    1.739456283    3.330729049
  510 SOLV  HW1     1541    1.156308613    1.714729608    3.350891778
  510 SOLV  HW2     1542    1.279624612    1.695409367    3.245599536
  511 SOLV  OW      1543    3.029263391    1.578107255    1.187388691
  511 SOLV  HW1     1544    2.960415162    1.650026671    1.177942869
  511 SOLV  HW2     1545    3.021104455    1.513953883    1.111102987
  512 SOLV  OW      1546    2.838393094    1.058320145    1.390267336
  512 SOLV  HW1     1547    2.754508476    1.083471671    1.341972925
  512 SOLV  HW2     1548    2.877318801    0.976058666    1.348801859
  513 SOLV  OW      1549    3.089226692    0.635902701    2.939042118
  513 SOLV  HW1     1550    3.147476593    0.660948006    3.016383415
  513 SOLV  HW2     1551    3.143622310    0.587008297    2.870834015
  514 SOLV  OW      1552    3.278718876    0.373312813    2.738593317
  514 SOLV  HW1     1553    3.251657494    0.351641568    2.832399200
  514 SOLV  HW2     1554    3.197186497    0.379717140    2.681034619
  515 SOLV  OW      1555    0.212514312    1.361204370    3.081147605
  515 SOLV  HW1     1556    0.149682765    1.439008653    3.081646930
  515 SOLV  HW2     1557    0.278816706    1.372400378    3.007119574
  516 SOLV  OW      1558    2.522708045    3.227140588    0.301875006
  516 SOLV  HW1     1559    2.608127392    3.262911438    0.264119753
  516 SOLV  HW2     1560    2.446697038    3.252230860    0.241922232
  517 SOLV  OW      1561    2.440448384    1.669533020    2.419334311
  517 SOLV  HW1     1562    2.388908112    1.584228315    2.427584471
  517 SOLV  HW2     1563    2.387767699    1.744328109    2.459729753
  518 SOLV  OW      1564    3.265009253    1.615441290    1.774186398
  518 SOLV  HW1     1565    3.314373581    1.658700789    1.698732486
  518 SOLV  HW2     1566    3.220047619    1.532381453    1.741307148
  519 SOLV  OW      1567    0.281736634    3.380221082    0.218916129
  519 SOLV  HW1     1568    0.250818871    3.287000307    0.237780999
  519 SOLV  HW2     1569    0.260066567    3.438931243    0.296925187
  520 SOLV  OW      1570    1.555912356    1.983397195    2.183200676
  520 SOLV  HW1     1571    1.540993090    1.905340839    2.122487183
  520 SOLV  HW2     1572    1.518931441    2.066098350    2.140841201
  521 SOLV  OW      1573    2.135318126    3.101339079    0.255751489
  521 SOLV  HW1     1574    2.165917125    3.036607319    0.325573997
  521 SOLV  HW2     1575    2.038705366    3.122744913    0.270220161
  522 SOLV  OW      1576    0.818032800    2.004021810    0.127498179
  522 SOLV  HW1     1577    0.894031763    1.956740411    0.172113322
  522 SOLV  HW2     1578    0.848624615    2.093842939    0.095905373
  523 SOLV  OW      1579    1.570938422    2.129888470    1.256743778
  523 SOLV  HW1     1580    1.489948576    2.134866541    1.315189169
  523 SOLV  HW2     1581    1.558562770    2.057590912    1.188759220
  524 SOLV  OW      1582    0.499876663    0.726532239    0.046576497
  524 SOLV  HW1     1583    0.559979141    0.805329049    0.060015966
  524 SOLV  HW2     1584    0.407300734    0.749773190    0.076429815
  525 SOLV  OW      1585    1.905784280    0.057242864    1.285291636
  525 SOLV  HW1     1586    1.806020360    0.054732104    1.278761871
  525 SOLV  HW2     1587    1.937870519    0.150617251    1.269373689
  526 SOLV  OW      1588    2.647936795    2.753650090    0.644171026
  526 SOLV  HW1     1589    2.654969099    2.798706182    0.733168410
  526 SOLV  HW2     1590    2.578988428    2.681367285    0.648788264
  527 SOLV  OW      1591    2.962645860    0.769813433    2.427997158
  527 SOLV  HW1     1592    3.039681953    0.706927948    2.417396268
  527 SOLV  HW2     1593    2.977554957    0.827522134    2.508301947
  528 SOLV  OW      1594    1.541653152    2.373121689    1.151669961
  528 SOLV  HW1     1595    1.442617269    2.386535850    1.148212445
  528 SOLV  HW2     1596    1.561818172    2.284354494    1.193091461
  529 SOLV  OW      1597    1.718619481    3.090946571    2.243848779
  529 SOLV  HW1     1598    1.784418120    3.024003115    2.209336695
  529 SOLV  HW2     1599    1.761178227    3.181422968    2.246017223
  530 SOLV  OW      1600    0.817335941    2.862918912    3.126864291
  530 SOLV  HW1     1601    0.741263741    2.821339017    3.176721906
  530 SOLV  HW2     1602    0.781824066    2.914600497    3.048957591
  531 SOLV  OW      1603    1.316309861    0.863350685    0.471197187
  531 SOLV  HW1     1604    1.366535734    0.777070679    0.465296520
  531 SOLV  HW2     1605    1.336512079    0.919226766    0.390752635
  532 SOLV  OW      1606    0.271272487    0.354215967    0.717403377
  532 SOLV  HW1     1607    0.172730931    0.368942477    0.708774972
  532 SOLV  HW2     1608    0.311744827    0.345468583    0.626369407
  533 SOLV  OW      1609    1.083606969    0.003527535    1.277032737
  533 SOLV  HW1     1610    1.047119836   -0.078618770    1.233187590
  533 SOLV  HW2     1611    1.126849665   -0.021381932    1.363700664
  534 SOLV  OW      1612    1.368803224    0.230577540    0.467544256
  534 SOLV  HW1     1613    1.295744956    0.226816489    0.535734204
  534 SOLV  HW2     1614    1.329336821    0.222890054    0.375975845
  535 SOLV  OW      1615    3.200563617    2.665054183    1.093671175
  535 SOLV  HW1     1616    3.193477157    2.764430168    1.102373414
  535 SOLV  HW2     1617    3.165292146    2.636825220    1.004449229
  536 SOLV  OW      1618    2.189945728    1.465128128    2.745079933
  536 SOLV  HW1     1619    2.186431563    1.373692968    2.704717936
  536 SOLV  HW2     1620    2.154494040    1.461674656    2.838530421
  537 SOLV  OW      1621    0.858574162    2.475169939    2.931315355
  537 SOLV  HW1     1622    0.935442485    2.447055484    2.873850474
  537 SOLV  HW2     1623    0.789963354    2.521224844    2.874987216
  538 SOLV  OW      1624    0.644172721    3.268790414    1.418025106
  538 SOLV  HW1     1625    0.595231535    3.185531564    1.443996623
  538 SOLV  HW2     1626    0.579760212    3.334384914    1.378652288
  539 SOLV  OW      1627    2.287143762    2.323286728    1.442237131
  539 SOLV  HW1     1628    2.192833118    2.346252206    1.418152831
  539 SOLV  HW2     1629    2.290389903    2.230471948    1.479342450
  540 SOLV  OW      1630    2.047242522    0.852110809    2.376585883
  540 SOLV  HW1     1631    1.954011042    0.835291143    2.408625945
  540 SOLV  HW2     1632    2.052852796    0.832570510    2.278666453
  541 SOLV  OW      1633    0.815528248    2.077934780    1.691077892
  541 SOLV  HW1     1634    0.859387049    2.052160109    1.604984500
  541 SOLV  HW2     1635    0.718306122    2.054817261    1.687162327
  542 SOLV  OW      1636    3.329985572    0.261815564    1.682715554
  542 SOLV  HW1     1637    3.240959735    0.307361472    1.681433600
  542 SOLV  HW2     1638    3.318953829    0.168030445    1.715643979
  543 SOLV  OW      1639    0.145579134    1.532890716    3.347125657
  543 SOLV  HW1     1640    0.233483136    1.514479237    3.391119453
  543 SOLV  HW2     1641    0.159911617    1.591224350    3.267167918
  544 SOLV  OW      1642    1.928537524    3.165186215    1.494920386
  544 SOLV  HW1     1643    1.999544160    3.136985182    1.430388328
  544 SOLV  HW2     1644    1.900627546    3.259089815    1.474801454
  545 SOLV  OW      1645    2.135672785    1.524625201    0.036407863
  545 SOLV  HW1     1646    2.132909010    1.577871444    0.121019304
  545 SOLV  HW2     1647    2.128267593    1.427269147    0.058059242
  546 SOLV  OW      1648    2.785593817    3.268265623    2.769143814
  546 SOLV  HW1     1649    2.730176140    3.216490108    2.703953754
  546 SOLV  HW2     1650    2.780403117    3.224896572    2.859108985
  547 SOLV  OW      1651    1.833863890    0.112440687    0.514831308
  547 SOLV  HW1     1652    1.748813402    0.067169443    0.541643860
  547 SOLV  HW2     1653    1.822071744    0.211586022    0.520581308
  548 SOLV  OW      1654    2.340403265    2.410483948    0.868616691
  548 SOLV  HW1     1655    2.372185827    2.393898219    0.961978509
  548 SOLV  HW2     1656    2.317081551    2.323366223    0.825394030
  549 SOLV  OW      1657    2.206778199    1.927513757    1.850533443
  549 SOLV  HW1     1658    2.111330868    1.954789206    1.862669502
  549 SOLV  HW2     1659    2.215688124    1.873884627    1.766593615
  550 SOLV  OW      1660    2.374625405    0.853897631    1.376609915
  550 SOLV  HW1     1661    2.285104200    0.886313004    1.407222241
  550 SOLV  HW2     1662    2.399392842    0.900004723    1.291389572
  551 SOLV  OW      1663    2.914229749    1.408481571    0.147428938
  551 SOLV  HW1     1664    2.849257907    1.480870330    0.124185735
  551 SOLV  HW2     1665    2.954030075    1.427031077    0.237281674
  552 SOLV  OW      1666    2.210031563    2.378109305    2.519221209
  552 SOLV  HW1     1667    2.176888495    2.289580690    2.551866683
  552 SOLV  HW2     1668    2.149291757    2.450530941    2.551889796
  553 SOLV  OW      1669    0.321684777    3.381182503    0.923273533
  553 SOLV  HW1     1670    0.229573867    3.420119355    0.922305711
  553 SOLV  HW2     1671    0.316647283    3.284298123    0.947552031
  554 SOLV  OW      1672    0.232412175    0.051705733    0.501776454
  554 SOLV  HW1     1673    0.178376863    0.020166050    0.579797457
  554 SOLV  HW2     1674    0.328301272    0.026783603    0.515412339
  555 SOLV  OW      1675    3.007743227    2.224800058    1.274799132
  555 SOLV  HW1     1676    3.069025473    2.300084649    1.250752567
  555 SOLV  HW2     1677    3.056017155    2.137860218    1.264190628
  556 SOLV  OW      1678    2.698086018    0.024493810    2.455714080
  556 SOLV  HW1     1679    2.620068531   -0.025674498    2.418322293
  556 SOLV  HW2     1680    2.667259041    0.082822117    2.530874965
  557 SOLV  OW      1681    1.394893629    1.460171042    0.297151114
  557 SOLV  HW1     1682    1.414740499    1.460797908    0.395167643
  557 SOLV  HW2     1683    1.396493658    1.553871721    0.262235774
  558 SOLV  OW      1684    0.664112042    2.110029299    1.027627220
  558 SOLV  HW1     1685    0.756456846    2.118720577    0.990251553
  558 SOLV  HW2     1686    0.605417776    2.064002727    0.961019879
  559 SOLV  OW      1687    2.727405106    2.247106102    1.840589747
  559 SOLV  HW1     1688    2.656319719    2.303874898    1.799044534
  559 SOLV  HW2     1689    2.738780237    2.272888548    1.936546072
  560 SOLV  OW      1690    2.388740763    0.445550471    1.879028217
  560 SOLV  HW1     1691    2.464569087    0.510588448    1.883723723
  560 SOLV  HW2     1692    2.335400749    0.462502432    1.796146103
  561 SOLV  OW      1693    2.712264287    1.080604425    2.991549436
  561 SOLV  HW1     1694    2.724863464    0.985813398    3.020831145
  561 SOLV  HW2     1695    2.693131223    1.137843870    3.071292656
  562 SOLV  OW      1696    1.313398159    2.942585645    2.696993478
  562 SOLV  HW1     1697    1.367758162    2.902834425    2.623059282
  562 SOLV  HW2     1698    1.221334813    2.903560233    2.695352019
  563 SOLV  OW      1699    2.609669373    2.862418196    2.769902161
  563 SOLV  HW1     1700    2.676360862    2.788871657    2.757877216
  563 SOLV  HW2     1701    2.617224817    2.926996116    2.693915308
  564 SOLV  OW      1702    2.462151869    2.282931058    2.910290447
  564 SOLV  HW1     1703    2.394149349    2.352574789    2.887330526
  564 SOLV  HW2     1704    2.523903324    2.269818255    2.832724427
  565 SOLV  OW      1705    3.074772078    2.761049515    0.790401168
  565 SOLV  HW1     1706    3.029379345    2.848318070    0.808436464
  565 SOLV  HW2     1707    3.172390497    2.776752048    0.775380772
  566 SOLV  OW      1708    2.750863958    2.817800345    0.981572994
  566 SOLV  HW1     1709    2.804496241    2.883641835    0.928751749
  566 SOLV  HW2     1710    2.659340719    2.810018352    0.942019037
  567 SOLV  OW      1711    2.979999097    0.085511003    2.370708684
  567 SOLV  HW1     1712    2.893683260    0.051663032    2.408177750
  567 SOLV  HW2     1713    2.963536375    0.170522941    2.320689195
  568 SOLV  OW      1714    0.082211881    0.105477034    1.983445187
  568 SOLV  HW1     1715   -0.014830215    0.123508734    1.999556260
  568 SOLV  HW2     1716    0.111144836    0.027196121    2.038552809
  569 SOLV  OW      1717    1.499608356    3.189995454    1.932052560
  569 SOLV  HW1     1718    1.470360955    3.177808842    2.026910664
  569 SOLV  HW2     1719    1.582203985    3.136096379    1.915475611
  570 SOLV  OW      1720    0.071746048    2.735759545    0.981253783
  570 SOLV  HW1     1721    0.024611653    2.757857072    0.895862303
  570 SOLV  HW2     1722    0.008146319    2.690269659    1.043603286
  571 SOLV  OW      1723    0.287430223    1.112558090    3.180242994
  571 SOLV  HW1     1724    0.249638626    1.203507428    3.162864846
  571 SOLV  HW2     1725    0.225533443    1.043172863    3.143414108
  572 SOLV  OW      1726    1.531889676    2.687524172    1.361543377
  572 SOLV  HW1     1727    1.433511608    2.691869481    1.344092819
  572 SOLV  HW2     1728    1.581594340    2.713175059    1.278639472
  573 SOLV  OW      1729    3.182776092    3.023356494    2.488547346
  573 SOLV  HW1     1730    3.086054473    3.011121471    2.510842271
  573 SOLV  HW2     1731    3.227098309    3.076642055    2.560644413
  574 SOLV  OW      1732    0.286080135    1.885404010    2.222873302
  574 SOLV  HW1     1733    0.293138298    1.786875268    2.207261747
  574 SOLV  HW2     1734    0.210250236    1.922305129    2.169118787
  575 SOLV  OW      1735    2.256537158    0.366258517    2.319667179
  575 SOLV  HW1     1736    2.190305994    0.400682096    2.386224614
  575 SOLV  HW2     1737    2.244969763    0.267477196    2.309186372
  576 SOLV  OW      1738    0.112513658    1.172409632    2.582080506
  576 SOLV  HW1     1739    0.125898819    1.260801038    2.537251002
  576 SOLV  HW2     1740    0.156676189    1.173536675    2.671803030
  577 SOLV  OW      1741    1.529765934    2.618295907    2.517776102
  577 SOLV  HW1     1742    1.472429790    2.602583846    2.598195692
  577 SOLV  HW2     1743    1.612559921    2.562603830    2.524495567
  578 SOLV  OW      1744    1.910136972    0.400353364    0.530343201
  578 SOLV  HW1     1745    1.928118005    0.369608479    0.623794771
  578 SOLV  HW2     1746    1.994147224    0.394044981    0.476453116
  579 SOLV  OW      1747    3.075672449    1.407195561    0.349489264
  579 SOLV  HW1     1748    3.136233025    1.334222907    0.317725589
  579 SOLV  HW2     1749    3.055513914    1.393882319    0.446534530
  580 SOLV  OW      1750    2.394490576    2.616935015    2.867413396
  580 SOLV  HW1     1751    2.425813028    2.610822959    2.772634439
  580 SOLV  HW2     1752    2.459325735    2.671548663    2.920471684
  581 SOLV  OW      1753    1.019971488    0.093567626    3.100627380
  581 SOLV  HW1     1754    1.033141731    0.181735828    3.055297715
  581 SOLV  HW2     1755    1.089409968    0.081926118    3.171652652
  582 SOLV  OW      1756    2.506388939    3.160826345    2.380858661
  582 SOLV  HW1     1757    2.501235933    3.080229448    2.321873495
  582 SOLV  HW2     1758    2.465123015    3.239014456    2.334110416
  583 SOLV  OW      1759    0.311869049    1.120164704    2.082302496
  583 SOLV  HW1     1760    0.258650427    1.153119373    2.004304340
  583 SOLV  HW2     1761    0.282194396    1.027695499    2.106192009
  584 SOLV  OW      1762    0.349435330    0.389110313    1.446200942
  584 SOLV  HW1     1763    0.304351170    0.478368591    1.444660132
  584 SOLV  HW2     1764    0.283472978    0.318935634    1.473152190
  585 SOLV  OW      1765    2.506822848    2.479242653    1.350245749
  585 SOLV  HW1     1766    2.568166760    2.424529409    1.293295020
  585 SOLV  HW2     1767    2.433045400    2.421361242    1.384953717
  586 SOLV  OW      1768    0.796392011    0.321707218    3.163176497
  586 SOLV  HW1     1769    0.763389687    0.387121081    3.231248041
  586 SOLV  HW2     1770    0.816196617    0.369712798    3.077706699
  587 SOLV  OW      1771    0.407074925    1.879610039    1.548463169
  587 SOLV  HW1     1772    0.406971741    1.795497357    1.494364661
  587 SOLV  HW2     1773    0.314738146    1.897455666    1.582478400
  588 SOLV  OW      1774    1.051113608    1.579964282    0.978271424
  588 SOLV  HW1     1775    1.098119899    1.585398230    1.066375507
  588 SOLV  HW2     1776    1.028713813    1.672181363    0.946717466
  589 SOLV  OW      1777    0.053580234    2.018216985    3.100447332
  589 SOLV  HW1     1778    0.147784325    2.035094514    3.129467859
  589 SOLV  HW2     1779    0.005001064    1.968419161    3.172291934
  590 SOLV  OW      1780    2.921819438    2.386379271    0.414865818
  590 SOLV  HW1     1781    2.909078866    2.460462178    0.480830378
  590 SOLV  HW2     1782    2.840672313    2.379099889    0.356865523
  591 SOLV  OW      1783    3.112653177    1.974205402    1.260498935
  591 SOLV  HW1     1784    3.083476813    1.900875719    1.321924969
  591 SOLV  HW2     1785    3.201916021    1.951488997    1.221540637
  592 SOLV  OW      1786    1.372041130    0.405467792    1.748360387
  592 SOLV  HW1     1787    1.276047240    0.398256649    1.775437546
  592 SOLV  HW2     1788    1.410106091    0.313872446    1.735730721
  593 SOLV  OW      1789    2.773733106    1.181222325    1.634431687
  593 SOLV  HW1     1790    2.813823916    1.130462594    1.558156630
  593 SOLV  HW2     1791    2.743895103    1.117074334    1.705116758
  594 SOLV  OW      1792    1.773920711    3.003830399    1.181319237
  594 SOLV  HW1     1793    1.850108058    2.954489940    1.223300660
  594 SOLV  HW2     1794    1.809050669    3.066127761    1.111417455
  595 SOLV  OW      1795    2.662535792    2.488866851    2.940110354
  595 SOLV  HW1     1796    2.587279779    2.427640239    2.915832350
  595 SOLV  HW2     1797    2.713387412    2.450257097    3.017084048
  596 SOLV  OW      1798    3.267542627    1.144373569    2.744062721
  596 SOLV  HW1     1799    3.316174433    1.184601489    2.666486560
  596 SOLV  HW2     1800    3.261997667    1.211247169    2.818214769
  597 SOLV  OW      1801    1.068744115    0.476219515    2.376213641
  597 SOLV  HW1     1802    1.150052450    0.526567110    2.405468733
  597 SOLV  HW2     1803    1.048198541    0.498593567    2.280930281
  598 SOLV  OW      1804    2.896913192    3.229448899    1.109747160
  598 SOLV  HW1     1805    2.961826125    3.166706666    1.152755571
  598 SOLV  HW2     1806    2.943933141    3.283186064    1.039722875
  599 SOLV  OW      1807    2.285664417    2.147354171    2.300524402
  599 SOLV  HW1     1808    2.188297169    2.169010406    2.307742345
  599 SOLV  HW2     1809    2.298421690    2.072582153    2.235349351
  600 SOLV  OW      1810    1.137450607    2.181692164    1.563414774
  600 SOLV  HW1     1811    1.209547286    2.176520870    1.494298117
  600 SOLV  HW2     1812    1.159434031    2.120187113    1.639148844
  601 SOLV  OW      1813    2.819897795    3.075430629    0.533436483
  601 SOLV  HW1     1814    2.796399549    3.037354640    0.443994684
  601 SOLV  HW2     1815    2.839633494    3.173013188    0.523958103
  602 SOLV  OW      1816    1.990091466    1.232474727    1.152893618
  602 SOLV  HW1     1817    1.985210095    1.142186175    1.195623984
  602 SOLV  HW2     1818    2.047519401    1.292580896    1.208490308
  603 SOLV  OW      1819    0.812138146    1.205110890    1.679409181
  603 SOLV  HW1     1820    0.865535970    1.152072957    1.745255134
  603 SOLV  HW2     1821    0.814389827    1.301788386    1.704872722
  604 SOLV  OW      1822    0.153248284    0.542910550    0.265385487
  604 SOLV  HW1     1823    0.159953914    0.447440258    0.294409457
  604 SOLV  HW2     1824    0.083986148    0.589647490    0.320343327
  605 SOLV  OW      1825    3.195241972    1.177880969    0.625820554
  605 SOLV  HW1     1826    3.293789391    1.194498093    0.629554653
  605 SOLV  HW2     1827    3.147509589    1.264185496    0.609245808
  606 SOLV  OW      1828    1.498707317    0.163055699    1.704744747
  606 SOLV  HW1     1829    1.581897233    0.192664086    1.751696393
  606 SOLV  HW2     1830    1.523194065    0.105643907    1.626604465
  607 SOLV  OW      1831    0.160905563    2.590598404    1.483375225
  607 SOLV  HW1     1832    0.203056372    2.500005286    1.479181157
  607 SOLV  HW2     1833    0.225093788    2.655339563    1.524482134
  608 SOLV  OW      1834    0.252392409    1.054185203    2.829348942
  608 SOLV  HW1     1835    0.336143060    1.080132739    2.781244417
  608 SOLV  HW2     1836    0.275962173    1.003956261    2.912553094
  609 SOLV  OW      1837    3.268831187    3.163481940    1.877324829
  609 SOLV  HW1     1838    3.287109612    3.065615346    1.867861716
  609 SOLV  HW2     1839    3.184366042    3.176734560    1.929203731
  610 SOLV  OW      1840    1.407964449    0.192306637    1.328098459
  610 SOLV  HW1     1841    1.481239926    0.242096479    1.374485055
  610 SOLV  HW2     1842    1.344946988    0.154810252    1.396089788
  611 SOLV  OW      1843    1.076882762    0.976182299    0.925088135
  611 SOLV  HW1     1844    1.155786169    1.035861046    0.910457438
  611 SOLV  HW2     1845    1.007528314    0.994996375    0.855537033
  612 SOLV  OW      1846    1.814258126    0.099914471    0.986393338
  612 SOLV  HW1     1847    1.739257601    0.095258520    1.052386870
  612 SOLV  HW2     1848    1.797526964    0.174735003    0.922176525
  613 SOLV  OW      1849    1.437005901    2.687333129    1.781171734
  613 SOLV  HW1     1850    1.503266973    2.636934195    1.836574418
  613 SOLV  HW2     1851    1.379671506    2.743554277    1.840769970
  614 SOLV  OW      1852    1.316404301    3.211832501    2.602269784
  614 SOLV  HW1     1853    1.309204730    3.276578925    2.678148145
  614 SOLV  HW2     1854    1.318628954    3.118525048    2.638189170
  615 SOLV  OW      1855    1.548671077    1.800341797    0.560774167
  615 SOLV  HW1     1856    1.614397065    1.801451948    0.636143600
  615 SOLV  HW2     1857    1.507415284    1.890940971    0.551213175
  616 SOLV  OW      1858    2.948545730    0.418299825    0.681804033
  616 SOLV  HW1     1859    2.917072791    0.493960704    0.624475489
  616 SOLV  HW2     1860    3.035036158    0.443254939    0.725372136
  617 SOLV  OW      1861    2.768307688    2.643068386    2.736582650
  617 SOLV  HW1     1862    2.865615750    2.623071294    2.748115494
  617 SOLV  HW2     1863    2.714346054    2.577684634    2.789637704
  618 SOLV  OW      1864    3.161527056    2.945145601    0.331503329
  618 SOLV  HW1     1865    3.114691997    2.932607743    0.244042939
  618 SOLV  HW2     1866    3.161405434    2.858844850    0.382022291
  619 SOLV  OW      1867    2.805503011    3.318614399    2.157738059
  619 SOLV  HW1     1868    2.724088511    3.324204664    2.099929467
  619 SOLV  HW2     1869    2.779561585    3.332774356    2.253278292
  620 SOLV  OW      1870    3.047521742    3.038184438    1.264350868
  620 SOLV  HW1     1871    2.990183810    2.958646575    1.244651939
  620 SOLV  HW2     1872    3.096111053    3.023691481    1.350553513
  621 SOLV  OW      1873    3.224942982    2.963503974    1.083650431
  621 SOLV  HW1     1874    3.164557754    2.998821403    1.155119237
  621 SOLV  HW2     1875    3.320214881    2.975612932    1.111544135
  622 SOLV  OW      1876    0.763276939    2.175305118    1.940679659
  622 SOLV  HW1     1877    0.793603913    2.096952457    1.994928428
  622 SOLV  HW2     1878    0.782246660    2.158218476    1.843984559
  623 SOLV  OW      1879    3.188374006    0.168403775    1.371356426
  623 SOLV  HW1     1880    3.137670012    0.218862167    1.301463346
  623 SOLV  HW2     1881    3.128964769    0.151692105    1.450053270
  624 SOLV  OW      1882    0.540165669    0.997369585    3.336244178
  624 SOLV  HW1     1883    0.457967660    1.036683465    3.295038029
  624 SOLV  HW2     1884    0.621145067    1.033556702    3.290061608
  625 SOLV  OW      1885    1.220555811    0.296800697    0.256434089
  625 SOLV  HW1     1886    1.205830921    0.358554863    0.333706673
  625 SOLV  HW2     1887    1.149510667    0.311923269    0.187692677
  626 SOLV  OW      1888    2.466993962    0.009391972    2.229653677
  626 SOLV  HW1     1889    2.375242138    0.047471854    2.241122135
  626 SOLV  HW2     1890    2.475438628   -0.030192585    2.138200402
  627 SOLV  OW      1891    1.623189005    1.826345626    3.302428812
  627 SOLV  HW1     1892    1.570633769    1.873810047    3.373045044
  627 SOLV  HW2     1893    1.696678320    1.773767273    3.345282151
  628 SOLV  OW      1894    2.906145968    0.849295811    2.990246520
  628 SOLV  HW1     1895    2.826381362    0.830243070    3.047486426
  628 SOLV  HW2     1896    2.952691684    0.763527831    2.968357777
  629 SOLV  OW      1897    1.201262668    0.615016601    2.063553287
  629 SOLV  HW1     1898    1.207300718    0.690323303    1.998023710
  629 SOLV  HW2     1899    1.169193072    0.649961873    2.151598858
  630 SOLV  OW      1900    0.622928669    2.640736058    1.540570385
  630 SOLV  HW1     1901    0.680465709    2.609684094    1.464893091
  630 SOLV  HW2     1902    0.638175309    2.582192580    1.620206653
  631 SOLV  OW      1903    0.228563404    0.868647240    2.163758976
  631 SOLV  HW1     1904    0.253740015    0.805721304    2.237300972
  631 SOLV  HW2     1905    0.163389614    0.936091281    2.198480382
  632 SOLV  OW      1906    1.561558647    3.332421303    1.538065991
  632 SOLV  HW1     1907    1.611946759    3.280377041    1.607004171
  632 SOLV  HW2     1908    1.571240592    3.287886427    1.449055290
  633 SOLV  OW      1909    2.667091400    2.304105230    0.235696402
  633 SOLV  HW1     1910    2.680718859    2.211911434    0.199419209
  633 SOLV  HW2     1911    2.655320977    2.368316571    0.159935739
  634 SOLV  OW      1912    0.881270076    0.265310045    2.268836478
  634 SOLV  HW1     1913    0.898250653    0.359287381    2.239146890
  634 SOLV  HW2     1914    0.813476308    0.265333443    2.342357993
  635 SOLV  OW      1915    3.368475722    1.915503221    1.192218761
  635 SOLV  HW1     1916    3.413240743    1.957958783    1.270927554
  635 SOLV  HW2     1917    3.417728659    1.939954157    1.108686204
  636 SOLV  OW      1918    3.140264589    2.685768218    2.341345276
  636 SOLV  HW1     1919    3.044266532    2.691930347    2.368696505
  636 SOLV  HW2     1920    3.186691279    2.617555909    2.397854665
  637 SOLV  OW      1921    2.008050548    1.708201323    1.246615518
  637 SOLV  HW1     1922    1.970409885    1.680554058    1.158181198
  637 SOLV  HW2     1923    2.045267788    1.628082750    1.293494243
  638 SOLV  OW      1924    2.663421676    1.272331206    3.197115277
  638 SOLV  HW1     1925    2.564383957    1.259392838    3.202032021
  638 SOLV  HW2     1926    2.684080815    1.370091820    3.193107474
  639 SOLV  OW      1927    3.313370139    3.174302772    1.348995887
  639 SOLV  HW1     1928    3.382093826    3.118934621    1.396042379
  639 SOLV  HW2     1929    3.242925368    3.202419809    1.414178740
  640 SOLV  OW      1930    1.657083600    2.135177073    1.523613427
  640 SOLV  HW1     1931    1.664043527    2.136716186    1.423860200
  640 SOLV  HW2     1932    1.627729409    2.224998905    1.556351746
  641 SOLV  OW      1933    0.196773311    3.208381334    0.699039912
  641 SOLV  HW1     1934    0.181323423    3.134292685    0.764415542
  641 SOLV  HW2     1935    0.289593545    3.201676354    0.662417572
  642 SOLV  OW      1936    3.224328259    2.547015492    1.488345067
  642 SOLV  HW1     1937    3.314194057    2.589063671    1.500840275
  642 SOLV  HW2     1938    3.226840643    2.485958540    1.409188662
  643 SOLV  OW      1939    0.844139096    1.343155029    0.141480115
  643 SOLV  HW1     1940    0.930347034    1.295525550    0.158790926
  643 SOLV  HW2     1941    0.796986173    1.359250694    0.228183815
  644 SOLV  OW      1942    1.070634246    2.693984153    2.088716731
  644 SOLV  HW1     1943    1.011633349    2.644803276    2.024670318
  644 SOLV  HW2     1944    1.014150268    2.743660818    2.154621906
  645 SOLV  OW      1945    2.205336312    3.107338942    2.634930969
  645 SOLV  HW1     1946    2.259044809    3.087876114    2.717017905
  645 SOLV  HW2     1947    2.238654803    3.191552774    2.592511032
  646 SOLV  OW      1948    1.175054188    2.343580479    2.047927291
  646 SOLV  HW1     1949    1.232977669    2.370506212    1.970974830
  646 SOLV  HW2     1950    1.222279372    2.363614763    2.133777220
  647 SOLV  OW      1951    1.860315659    1.168358362    0.919679496
  647 SOLV  HW1     1952    1.909433712    1.202409185    0.999865047
  647 SOLV  HW2     1953    1.877562776    1.228806864    0.841896791
  648 SOLV  OW      1954    0.634762051    0.915975709    0.885849311
  648 SOLV  HW1     1955    0.710668686    0.972033166    0.918951964
  648 SOLV  HW2     1956    0.553566700    0.973227728    0.874468561
  649 SOLV  OW      1957    3.192723780    2.433968286    1.236572989
  649 SOLV  HW1     1958    3.221150965    2.361929749    1.173295665
  649 SOLV  HW2     1959    3.182995980    2.520137300    1.186754178
  650 SOLV  OW      1960    0.262914112    1.113209781    0.078870041
  650 SOLV  HW1     1961    0.166771421    1.103736756    0.104724871
  650 SOLV  HW2     1962    0.270284424    1.118250713   -0.020738140
  651 SOLV  OW      1963    2.347020583    2.332218525    2.090426200
  651 SOLV  HW1     1964    2.340796152    2.270142760    2.168589097
  651 SOLV  HW2     1965    2.425674709    2.392849421    2.102216890
  652 SOLV  OW      1966    2.544511136    2.608643906    1.720641475
  652 SOLV  HW1     1967    2.533454738    2.509753174    1.710625900
  652 SOLV  HW2     1968    2.473401962    2.644132939    1.781352888
  653 SOLV  OW      1969    1.159195690    3.119876011    3.150141197
  653 SOLV  HW1     1970    1.247138013    3.161343900    3.126733200
  653 SOLV  HW2     1971    1.150012872    3.032271002    3.102786225
  654 SOLV  OW      1972    1.727321978    0.583820796    2.125544607
  654 SOLV  HW1     1973    1.657741811    0.570556605    2.196145498
  654 SOLV  HW2     1974    1.686795004    0.568140834    2.035469924
  655 SOLV  OW      1975    0.063979695    2.619566639    1.801857661
  655 SOLV  HW1     1976    0.129493819    2.595323943    1.873424442
  655 SOLV  HW2     1977   -0.002229485    2.685156863    1.838131647
  656 SOLV  OW      1978    3.245692869    3.178826602    0.451090741
  656 SOLV  HW1     1979    3.191271098    3.101439813    0.418670789
  656 SOLV  HW2     1980    3.203390213    3.217246582    0.533163073
  657 SOLV  OW      1981    1.188674578    2.015554555    0.936212172
  657 SOLV  HW1     1982    1.153996675    2.059299402    0.853232969
  657 SOLV  HW2     1983    1.286035355    1.995557903    0.925131315
  658 SOLV  OW      1984    0.769770716    0.517616989    1.923267943
  658 SOLV  HW1     1985    0.675650364    0.485218321    1.913618439
  658 SOLV  HW2     1986    0.819018259    0.502941517    1.837473192
  659 SOLV  OW      1987    2.620450625    2.241541821    2.689604700
  659 SOLV  HW1     1988    2.705639720    2.277869321    2.651861263
  659 SOLV  HW2     1989    2.627494180    2.142147430    2.698114981
  660 SOLV  OW      1990    3.263550348    2.441098306    2.091381483
  660 SOLV  HW1     1991    3.294052228    2.478132455    2.179120341
  660 SOLV  HW2     1992    3.171552401    2.474730942    2.071202580
  661 SOLV  OW      1993    1.207367264    0.681988730    1.021382492
  661 SOLV  HW1     1994    1.290907855    0.638161199    1.054576292
  661 SOLV  HW2     1995    1.144544902    0.612195707    0.986972720
  662 SOLV  OW      1996    1.670952705    0.163994620    3.214198032
  662 SOLV  HW1     1997    1.673435806    0.068885772    3.244989936
  662 SOLV  HW2     1998    1.684747320    0.224715531    3.292457900
  663 SOLV  OW      1999    1.147121462    2.642550515    3.284268773
  663 SOLV  HW1     2000    1.230253970    2.676476324    3.328291785
  663 SOLV  HW2     2001    1.088276989    2.599627938    3.352803114
  664 SOLV  OW      2002    2.239618679    1.568950699    1.897173758
  664 SOLV  HW1     2003    2.327218028    1.567864893    1.945409460
  664 SOLV  HW2     2004    2.233438415    1.651585472    1.841184643
  665 SOLV  OW      2005    1.065734802    1.169582492    1.175360821
  665 SOLV  HW1     2006    1.048160850    1.154950723    1.272718293
  665 SOLV  HW2     2007    1.099132867    1.084678631    1.134406146
  666 SOLV  OW      2008    1.358791617    1.721890913    0.189925531
  666 SOLV  HW1     2009    1.454532142    1.750757728    0.191298769
  666 SOLV  HW2     2010    1.323184746    1.728996236    0.096742633
  667 SOLV  OW      2011    1.041844351    0.126579512    0.372397538
  667 SOLV  HW1     2012    1.121878009    0.154900913    0.319536240
  667 SOLV  HW2     2013    0.990855894    0.057448103    0.321185184
  668 SOLV  OW      2014    0.958511853    1.402969391    3.247197797
  668 SOLV  HW1     2015    0.895315512    1.409842402    3.170003089
  668 SOLV  HW2     2016    0.912244299    1.359269542    3.324331685
  669 SOLV  OW      2017    1.588589491    2.889116038    1.574421925
  669 SOLV  HW1     2018    1.562281915    2.810622899    1.518311425
  669 SOLV  HW2     2019    1.518905786    2.904893643    1.644399101
  670 SOLV  OW      2020    2.330316402    1.944269850    0.262013664
  670 SOLV  HW1     2021    2.240431468    1.985517950    0.247153797
  670 SOLV  HW2     2022    2.362830697    1.967386131    0.353719409
  671 SOLV  OW      2023    3.074846757    2.746489881    2.083900583
  671 SOLV  HW1     2024    3.090791303    2.730697612    2.181358377
  671 SOLV  HW2     2025    3.030198053    2.666371574    2.044036920
  672 SOLV  OW      2026    2.286435832    1.237118415    1.540693843
  672 SOLV  HW1     2027    2.241411233    1.251202264    1.628876535
  672 SOLV  HW2     2028    2.265061554    1.145553146    1.506624786
  673 SOLV  OW      2029    2.232585686    0.751150142    2.546324883
  673 SOLV  HW1     2030    2.172726959    0.804335383    2.486410221
  673 SOLV  HW2     2031    2.293790413    0.694832031    2.490794256
  674 SOLV  OW      2032    2.577595122    0.348165647    2.219758023
  674 SOLV  HW1     2033    2.529019945    0.295635601    2.289632579
  674 SOLV  HW2     2034    2.627192131    0.423407935    2.263118126
  675 SOLV  OW      2035    2.847961093    2.176924799    1.623751914
  675 SOLV  HW1     2036    2.934932186    2.130949874    1.641705615
  675 SOLV  HW2     2037    2.819066048    2.226664758    1.705562663
  676 SOLV  OW      2038    2.709395620    2.902345368    1.956662776
  676 SOLV  HW1     2039    2.686909702    2.949722101    1.871506175
  676 SOLV  HW2     2040    2.806430862    2.915082460    1.977248085
  677 SOLV  OW      2041    0.984457518    1.301289711    2.644318463
  677 SOLV  HW1     2042    1.061342608    1.237942799    2.635499666
  677 SOLV  HW2     2043    0.915926154    1.262149956    2.705746604
  678 SOLV  OW      2044    0.521243608    2.271912025    1.882767731
  678 SOLV  HW1     2045    0.534893646    2.359201210    1.929628482
  678 SOLV  HW2     2046    0.603588090    2.215912961    1.891997179
  679 SOLV  OW      2047    0.916837836    1.251802697    0.558127030
  679 SOLV  HW1     2048    0.961746900    1.296012248    0.635782716
  679 SOLV  HW2     2049    0.985252388    1.228166189    0.489116537
  680 SOLV  OW      2050    0.001737435    0.730323350    1.244899014
  680 SOLV  HW1     2051    0.085071789    0.764674171    1.201576311
  680 SOLV  HW2     2052   -0.076549468    0.748000206    1.185232757
  681 SOLV  OW      2053    3.269403322    2.358691981    1.723137647
  681 SOLV  HW1     2054    3.198459392    2.423676437    1.695830777
  681 SOLV  HW2     2055    3.352243230    2.408578726    1.748643221
  682 SOLV  OW      2056    2.832076820    3.363368450    0.635524009
  682 SOLV  HW1     2057    2.819712088    3.459458909    0.660337318
  682 SOLV  HW2     2058    2.743480385    3.316988342    0.636727388
  683 SOLV  OW      2059    1.453925313    0.585213846    2.212144672
  683 SOLV  HW1     2060    1.391016720    0.553871467    2.140998746
  683 SOLV  HW2     2061    1.413089726    0.569387934    2.302053350
  684 SOLV  OW      2062    1.007837069    1.160626740    3.028188838
  684 SOLV  HW1     2063    1.099890521    1.128721644    3.050776024
  684 SOLV  HW2     2064    1.011041308    1.257851418    3.004973374
  685 SOLV  OW      2065    1.295163263    0.120135995    1.546753716
  685 SOLV  HW1     2066    1.201039155    0.129955770    1.579097286
  685 SOLV  HW2     2067    1.358368674    0.139711222    1.621744883
  686 SOLV  OW      2068    2.124514294    0.365390548    0.309576145
  686 SOLV  HW1     2069    2.133497305    0.276474285    0.354462775
  686 SOLV  HW2     2070    2.206602375    0.419853070    0.326808907
  687 SOLV  OW      2071    0.789836855    2.518164277    0.202847067
  687 SOLV  HW1     2072    0.805538566    2.426179205    0.166873895
  687 SOLV  HW2     2073    0.754822319    2.511852386    0.296313193
  688 SOLV  OW      2074    1.821900461    2.861644826    0.104896115
  688 SOLV  HW1     2075    1.842464520    2.959028904    0.095144530
  688 SOLV  HW2     2076    1.741314732    2.838971181    0.050184243
  689 SOLV  OW      2077    0.549204827    0.607423876    1.511791029
  689 SOLV  HW1     2078    0.632506273    0.552215508    1.507983921
  689 SOLV  HW2     2079    0.570942831    0.698073041    1.548009992
  690 SOLV  OW      2080    1.079427430    2.015241864    1.208429092
  690 SOLV  HW1     2081    1.130072204    2.018293545    1.122256044
  690 SOLV  HW2     2082    1.009568151    2.086807614    1.208561283
  691 SOLV  OW      2083    0.728834561    1.386461922    0.402502545
  691 SOLV  HW1     2084    0.694027118    1.473756907    0.436703433
  691 SOLV  HW2     2085    0.775207033    1.337780710    0.476538833
  692 SOLV  OW      2086    2.848535179    3.057723510    2.223676657
  692 SOLV  HW1     2087    2.825408365    3.152445466    2.201444037
  692 SOLV  HW2     2088    2.873920109    3.009116031    2.140044955
  693 SOLV  OW      2089    0.318695317    1.958586673    0.053928527
  693 SOLV  HW1     2090    0.397465176    1.915200668    0.097686916
  693 SOLV  HW2     2091    0.349720577    2.013233509   -0.023872037
  694 SOLV  OW      2092    1.727408001    0.492540933    0.310877815
  694 SOLV  HW1     2093    1.788970902    0.469129621    0.386133409
  694 SOLV  HW2     2094    1.758816916    0.576805740    0.267124357
  695 SOLV  OW      2095    2.483045615    3.307857610    1.584979408
  695 SOLV  HW1     2096    2.575368425    3.312407024    1.623154350
  695 SOLV  HW2     2097    2.486322830    3.328914357    1.487268538
  696 SOLV  OW      2098    3.085541001    1.899282313    0.041887527
  696 SOLV  HW1     2099    3.088473593    1.813654705    0.093472742
  696 SOLV  HW2     2100    3.160639337    1.958445541    0.071240262
  697 SOLV  OW      2101    1.900884436    2.488017098    0.883375018
  697 SOLV  HW1     2102    1.851322623    2.573269409    0.900034253
  697 SOLV  HW2     2103    1.885962513    2.425321046    0.959850001
  698 SOLV  OW      2104    0.508036661    1.689706500    3.311009918
  698 SOLV  HW1     2105    0.601309689    1.669232601    3.281328247
  698 SOLV  HW2     2106    0.448470552    1.696984982    3.231016778
  699 SOLV  OW      2107    1.840941370    1.216706855    1.742634058
  699 SOLV  HW1     2108    1.904480149    1.174350232    1.807214067
  699 SOLV  HW2     2109    1.760887406    1.157861453    1.731215328
  700 SOLV  OW      2110    2.045028667    1.083164658    2.844032345
  700 SOLV  HW1     2111    2.051501163    1.107210881    2.747182533
  700 SOLV  HW2     2112    2.078846388    1.159161968    2.899554936
  701 SOLV  OW      2113    0.460295241    3.164555493    1.052171258
  701 SOLV  HW1     2114    0.416538361    3.151503212    1.141146383
  701 SOLV  HW2     2115    0.501176036    3.078351440    1.022184851
  702 SOLV  OW      2116    2.121520549    2.176800893    2.971890953
  702 SOLV  HW1     2117    2.158616983    2.136583418    3.055606325
  702 SOLV  HW2     2118    2.156994259    2.269670724    2.960992902
  703 SOLV  OW      2119    2.870800831    0.372495374    1.808869312
  703 SOLV  HW1     2120    2.969172334    0.390348340    1.806376931
  703 SOLV  HW2     2121    2.821748993    0.458304088    1.824123445
  704 SOLV  OW      2122    0.225941854    0.899117983    2.502626189
  704 SOLV  HW1     2123    0.163121444    0.878671148    2.577708697
  704 SOLV  HW2     2124    0.283014446    0.977437568    2.527335825
  705 SOLV  OW      2125    1.854421554    2.216566359    3.031815070
  705 SOLV  HW1     2126    1.822648715    2.123089577    3.047764362
  705 SOLV  HW2     2127    1.952944126    2.215790268    3.014654674
  706 SOLV  OW      2128    1.016533414    0.356438016    2.974118381
  706 SOLV  HW1     2129    1.018698784    0.449933949    3.009549992
  706 SOLV  HW2     2130    0.933199716    0.343063689    2.920470137
  707 SOLV  OW      2131    3.121473009    2.047590142    1.654187881
  707 SOLV  HW1     2132    3.169646697    2.061674785    1.740688777
  707 SOLV  HW2     2133    3.151268517    2.116280926    1.587891606
  708 SOLV  OW      2134    2.661960282    0.918382152    2.383002640
  708 SOLV  HW1     2135    2.675873429    0.993630909    2.447377252
  708 SOLV  HW2     2136    2.694940556    0.833201964    2.423704448
  709 SOLV  OW      2137    1.841509845    2.129111850    1.226870357
  709 SOLV  HW1     2138    1.866238539    2.044274938    1.273695997
  709 SOLV  HW2     2139    1.741923879    2.137876232    1.224186130
  710 SOLV  OW      2140    1.846492217    1.971672566    2.226182017
  710 SOLV  HW1     2141    1.871541278    1.972383729    2.129372528
  710 SOLV  HW2     2142    1.747253861    1.962914485    2.234844861
  711 SOLV  OW      2143    0.547136844    0.276210984    2.819560585
  711 SOLV  HW1     2144    0.507660956    0.297940331    2.908841235
  711 SOLV  HW2     2145    0.478075059    0.289529028    2.748465151
  712 SOLV  OW      2146    2.220016084    0.607802557    3.276155314
  712 SOLV  HW1     2147    2.205982952    0.522687366    3.326754167
  712 SOLV  HW2     2148    2.232312939    0.587200047    3.179067304
  713 SOLV  OW      2149    3.103448118    0.332771553    2.528356085
  713 SOLV  HW1     2150    3.074013791    0.264996539    2.460963408
  713 SOLV  HW2     2151    3.126562681    0.418201437    2.481782567
  714 SOLV  OW      2152    2.518856436    1.735006225    0.206304600
  714 SOLV  HW1     2153    2.477729804    1.681336012    0.279993506
  714 SOLV  HW2     2154    2.481824559    1.827890323    0.208079453
  715 SOLV  OW      2155    2.084639845    1.151739694    3.219466361
  715 SOLV  HW1     2156    2.092768499    1.052180577    3.214595422
  715 SOLV  HW2     2157    2.148784868    1.187108078    3.287556369
  716 SOLV  OW      2158    2.655364566    1.053270714    1.893276306
  716 SOLV  HW1     2159    2.595797593    0.983827650    1.852888274
  716 SOLV  HW2     2160    2.620802054    1.144259559    1.870293543
  717 SOLV  OW      2161    2.299051749    2.010545156    2.791459906
  717 SOLV  HW1     2162    2.310594703    2.094134766    2.845134564
  717 SOLV  HW2     2163    2.206812720    1.974490868    2.805370242
  718 SOLV  OW      2164    0.693139625    2.008588391    0.601529981
  718 SOLV  HW1     2165    0.764846433    2.061253754    0.555852593
  718 SOLV  HW2     2166    0.673142910    1.926349198    0.548250709
  719 SOLV  OW      2167    0.152048717    3.038716381    1.525845711
  719 SOLV  HW1     2168    0.193339249    3.025102331    1.615909846
  719 SOLV  HW2     2169    0.117994332    2.951278076    1.491251566
  720 SOLV  OW      2170    1.315337527    3.348913316    0.738394244
  720 SOLV  HW1     2171    1.225786624    3.349745984    0.693876051
  720 SOLV  HW2     2172    1.387083966    3.345005630    0.668830883
  721 SOLV  OW      2173    0.322645799    0.666144018    1.400165625
  721 SOLV  HW1     2174    0.406285790    0.636347195    1.446171498
  721 SOLV  HW2     2175    0.277807189    0.736730261    1.455002488
  722 SOLV  OW      2176    2.834595472    2.852594709    1.234090782
  722 SOLV  HW1     2177    2.842172775    2.761911754    1.275573911
  722 SOLV  HW2     2178    2.804687340    2.843382973    1.139104697
  723 SOLV  OW      2179    0.774714017    2.417773933    3.192340370
  723 SOLV  HW1     2180    0.759087631    2.506705711    3.235334768
  723 SOLV  HW2     2181    0.801446265    2.431146336    3.096903952
  724 SOLV  OW      2182    2.597080434    0.076428765    1.367225168
  724 SOLV  HW1     2183    2.519840300    0.038987134    1.315907117
  724 SOLV  HW2     2184    2.681048339    0.029357039    1.340110288
  725 SOLV  OW      2185    0.796433374    2.884419101    2.138126592
  725 SOLV  HW1     2186    0.771550698    2.787658919    2.142589897
  725 SOLV  HW2     2187    0.780075759    2.918792554    2.045647353
  726 SOLV  OW      2188    1.063517209    2.736200507    1.501645486
  726 SOLV  HW1     2189    0.967424426    2.724026223    1.476786604
  726 SOLV  HW2     2190    1.069521288    2.787264351    1.587426542
  727 SOLV  OW      2191    2.775124361    1.992211119    0.814216790
  727 SOLV  HW1     2192    2.797965785    1.994250145    0.911551839
  727 SOLV  HW2     2193    2.838364306    2.051141831    0.763919432
  728 SOLV  OW      2194    2.967285022    1.788028694    0.750212969
  728 SOLV  HW1     2195    2.927309310    1.877727145    0.731288763
  728 SOLV  HW2     2196    2.994305710    1.744781396    0.664180833
  729 SOLV  OW      2197    2.360514996    0.989548893    2.637893117
  729 SOLV  HW1     2198    2.294068221    0.924137558    2.601730420
  729 SOLV  HW2     2199    2.437174688    0.940012128    2.678770025
  730 SOLV  OW      2200    1.723878634    0.239862816    1.804711456
  730 SOLV  HW1     2201    1.739892237    0.194035161    1.892146557
  730 SOLV  HW2     2202    1.798799396    0.218871191    1.741881185
  731 SOLV  OW      2203    2.020324651    1.791613127    0.945910687
  731 SOLV  HW1     2204    2.088705175    1.838047633    1.002195151
  731 SOLV  HW2     2205    1.940870731    1.851192510    0.934105535
  732 SOLV  OW      2206    3.336084879    3.371227716    1.711715143
  732 SOLV  HW1     2207    3.414710145    3.369374644    1.649940645
  732 SOLV  HW2     2208    3.322265484    3.280214255    1.750791889
  733 SOLV  OW      2209    3.054303232    1.970982518    2.810446688
  733 SOLV  HW1     2210    3.094378533    1.884163226    2.781182015
  733 SOLV  HW2     2211    3.039942862    2.029594852    2.730707273
  734 SOLV  OW      2212    2.956383117    0.301954485    2.208349981
  734 SOLV  HW1     2213    2.888334469    0.359361205    2.162792303
  734 SOLV  HW2     2214    3.031388264    0.359171534    2.241545967
  735 SOLV  OW      2215    0.974239580    1.626453058    2.261171935
  735 SOLV  HW1     2216    1.058493164    1.624823012    2.207319447
  735 SOLV  HW2     2217    0.992997244    1.592671358    2.353412292
  736 SOLV  OW      2218    1.761643415    1.955129003    3.104755338
  736 SOLV  HW1     2219    1.709594872    1.895141343    3.165534367
  736 SOLV  HW2     2220    1.835614989    1.903157301    3.061990956
  737 SOLV  OW      2221    1.670482671    1.783611825    0.291536179
  737 SOLV  HW1     2222    1.658440773    1.878960573    0.263869210
  737 SOLV  HW2     2223    1.660599853    1.776221611    0.390781022
  738 SOLV  OW      2224    1.092531311    2.027707474    1.811430673
  738 SOLV  HW1     2225    1.020665860    1.958420039    1.805401932
  738 SOLV  HW2     2226    1.108287667    2.051099835    1.907379567
  739 SOLV  OW      2227    2.195474087    0.505050152    0.665489777
  739 SOLV  HW1     2228    2.106993798    0.528199138    0.705950431
  739 SOLV  HW2     2229    2.249402018    0.452381186    0.731211087
  740 SOLV  OW      2230    2.362043794    0.706632140    1.610176804
  740 SOLV  HW1     2231    2.395608214    0.766192352    1.683168598
  740 SOLV  HW2     2232    2.364591657    0.755883360    1.523174030
  741 SOLV  OW      2233    0.653776627    3.323395341    0.932390714
  741 SOLV  HW1     2234    0.573985701    3.269485466    0.959391818
  741 SOLV  HW2     2235    0.663295067    3.401818986    0.993717326
  742 SOLV  OW      2236    1.879502399    2.226389946    0.179871664
  742 SOLV  HW1     2237    1.932075207    2.298502700    0.224992066
  742 SOLV  HW2     2238    1.810034583    2.267698103    0.120966954
  743 SOLV  OW      2239    0.313853629    0.950983017    1.477308648
  743 SOLV  HW1     2240    0.325454148    0.963377067    1.575865680
  743 SOLV  HW2     2241    0.403639220    0.944110310    1.433800728
  744 SOLV  OW      2242    2.789551040    0.248028947    0.796156577
  744 SOLV  HW1     2243    2.730510511    0.314082651    0.842552841
  744 SOLV  HW2     2244    2.849921913    0.296184053    0.732611398
  745 SOLV  OW      2245    0.133679418    1.393269513    2.087319299
  745 SOLV  HW1     2246    0.184028379    1.307189654    2.094863202
  745 SOLV  HW2     2247    0.191577002    1.461991379    2.043423838
  746 SOLV  OW      2248    2.562283677    3.053901565    0.761488141
  746 SOLV  HW1     2249    2.518468016    3.092983730    0.842437337
  746 SOLV  HW2     2250    2.659743538    3.040561296    0.779531219
  747 SOLV  OW      2251    1.086272123    2.323262889    0.192431484
  747 SOLV  HW1     2252    1.054850040    2.351445620    0.283097070
  747 SOLV  HW2     2253    1.007782894    2.295010312    0.137267362
  748 SOLV  OW      2254    0.180818418    0.311252003    2.930287873
  748 SOLV  HW1     2255    0.268842250    0.343781695    2.964857695
  748 SOLV  HW2     2256    0.182843041    0.309591030    2.830315143
  749 SOLV  OW      2257    1.487375693    0.873398736    2.521794579
  749 SOLV  HW1     2258    1.487287188    0.917742268    2.432155996
  749 SOLV  HW2     2259    1.572418413    0.822094772    2.533500925
  750 SOLV  OW      2260    2.706728707    0.940250995    3.332636383
  750 SOLV  HW1     2261    2.637607782    0.942278104    3.404884361
  750 SOLV  HW2     2262    2.759658075    1.025076974    3.334779888
  751 SOLV  OW      2263    2.192591164    2.837241386    2.885329121
  751 SOLV  HW1     2264    2.232512186    2.750053134    2.856964312
  751 SOLV  HW2     2265    2.250016351    2.912340178    2.852732811
  752 SOLV  OW      2266    0.100394442    3.014892487    1.146532893
  752 SOLV  HW1     2267    0.110272873    2.940521668    1.212649755
  752 SOLV  HW2     2268    0.157636488    3.092021400    1.174362359
  753 SOLV  OW      2269    3.180430039    0.445599005    1.920827615
  753 SOLV  HW1     2270    3.190870086    0.360717799    1.972670122
  753 SOLV  HW2     2271    3.255421017    0.507819762    1.943331523
  754 SOLV  OW      2272    3.076459840    3.073911164    0.861840668
  754 SOLV  HW1     2273    3.111785843    3.151060098    0.808910218
  754 SOLV  HW2     2274    3.139765188    3.052851193    0.936341498
  755 SOLV  OW      2275    1.821811228    0.536167875    1.100948740
  755 SOLV  HW1     2276    1.721963094    0.530635343    1.099819377
  755 SOLV  HW2     2277    1.852575137    0.597951367    1.028576057
  756 SOLV  OW      2278    3.083350507    1.687082544    0.512516563
  756 SOLV  HW1     2279    3.031343903    1.733940071    0.441104180
  756 SOLV  HW2     2280    3.180634913    1.688799917    0.489434211
  757 SOLV  OW      2281    2.069627081    1.437974422    1.372866990
  757 SOLV  HW1     2282    2.071875533    1.422136841    1.471589386
  757 SOLV  HW2     2283    2.156700024    1.409704819    1.332604442
  758 SOLV  OW      2284    2.446829953    1.613241813    0.462401366
  758 SOLV  HW1     2285    2.492549446    1.527260067    0.485136935
  758 SOLV  HW2     2286    2.371524803    1.628838829    0.526322158
  759 SOLV  OW      2287    0.653701187    1.529219608    0.741296279
  759 SOLV  HW1     2288    0.586203581    1.457375112    0.724489103
  759 SOLV  HW2     2289    0.672102054    1.578224550    0.656091092
  760 SOLV  OW      2290    0.205469294    3.287482224    2.118201850
  760 SOLV  HW1     2291    0.182533471    3.257220051    2.210722512
  760 SOLV  HW2     2292    0.287063891    3.239062560    2.086584441
  761 SOLV  OW      2293    0.905130798    1.698497420    1.568092290
  761 SOLV  HW1     2294    0.916178890    1.638426698    1.488901896
  761 SOLV  HW2     2295    0.840608188    1.771563640    1.545736634
  762 SOLV  OW      2296    1.482466776    0.405285285    0.812616564
  762 SOLV  HW1     2297    1.450364667    0.486651248    0.764130048
  762 SOLV  HW2     2298    1.404291704    0.357100082    0.852222848
  763 SOLV  OW      2299    2.616279499    0.615987977    1.903100830
  763 SOLV  HW1     2300    2.695285746    0.629398444    1.843269703
  763 SOLV  HW2     2301    2.647739486    0.598435052    1.996394440
  764 SOLV  OW      2302    1.410759532    2.759265656    0.198796839
  764 SOLV  HW1     2303    1.504857924    2.725443264    0.196974900
  764 SOLV  HW2     2304    1.368563170    2.735653017    0.286339686
  765 SOLV  OW      2305    1.153279884    1.576816797    0.613221564
  765 SOLV  HW1     2306    1.112383379    1.562868372    0.523030465
  765 SOLV  HW2     2307    1.146854837    1.492213729    0.666160489
  766 SOLV  OW      2308    1.028677109    1.117291153    1.430571362
  766 SOLV  HW1     2309    1.020873059    1.055204232    1.508584406
  766 SOLV  HW2     2310    1.057607678    1.207518347    1.462567651
  767 SOLV  OW      2311    2.894185675    0.398412390    0.389246753
  767 SOLV  HW1     2312    2.948362334    0.346568872    0.455421285
  767 SOLV  HW2     2313    2.811323407    0.347191935    0.366615271
  768 SOLV  OW      2314    2.467875140    1.677276668    0.927247152
  768 SOLV  HW1     2315    2.461652277    1.747020238    0.998641204
  768 SOLV  HW2     2316    2.535437992    1.705337227    0.859071570
  769 SOLV  OW      2317    1.677038090    0.342905314    0.036143351
  769 SOLV  HW1     2318    1.668108900    0.385350459    0.126255566
  769 SOLV  HW2     2319    1.751240563    0.387087974   -0.014288631
  770 SOLV  OW      2320    1.431591089    0.225802597    2.886133614
  770 SOLV  HW1     2321    1.341944021    0.215815527    2.842962996
  770 SOLV  HW2     2322    1.446135165    0.150640280    2.950469421
  771 SOLV  OW      2323    0.754680957    2.360937969    0.766817773
  771 SOLV  HW1     2324    0.796643079    2.286053523    0.818132098
  771 SOLV  HW2     2325    0.674900093    2.326703791    0.717172874
  772 SOLV  OW      2326    1.843048665    2.342538176    1.895806436
  772 SOLV  HW1     2327    1.934242994    2.311540155    1.922716582
  772 SOLV  HW2     2328    1.779413617    2.265448171    1.898842818
  773 SOLV  OW      2329    1.000585941    2.276168814    1.240369689
  773 SOLV  HW1     2330    1.096783764    2.283345248    1.266750531
  773 SOLV  HW2     2331    0.943028421    2.284280612    1.321750378
  774 SOLV  OW      2332    3.261571157    1.018988434    1.681772391
  774 SOLV  HW1     2333    3.322912123    0.956669134    1.633258569
  774 SOLV  HW2     2334    3.253213920    1.104307985    1.630268214
  775 SOLV  OW      2335    2.378073012    2.960818880    1.258911357
  775 SOLV  HW1     2336    2.377136226    2.864425661    1.285539451
  775 SOLV  HW2     2337    2.472188771    2.994632123    1.259503808
  776 SOLV  OW      2338    2.225894885    1.577345057    0.887070502
  776 SOLV  HW1     2339    2.151359827    1.636004426    0.918773354
  776 SOLV  HW2     2340    2.311127083    1.604765538    0.931623236
  777 SOLV  OW      2341    1.572193578    2.323382889    0.148055317
  777 SOLV  HW1     2342    1.476757522    2.294912722    0.138934054
  777 SOLV  HW2     2343    1.613097887    2.332379087    0.057238642
  778 SOLV  OW      2344    2.786157306    2.653115068    2.102147357
  778 SOLV  HW1     2345    2.732313681    2.719802695    2.050614836
  778 SOLV  HW2     2346    2.842120880    2.599500591    2.038938075
  779 SOLV  OW      2347    0.822089972    1.995061275    2.130679453
  779 SOLV  HW1     2348    0.806073429    1.901920449    2.097971029
  779 SOLV  HW2     2349    0.917950426    2.019498545    2.116012443
  780 SOLV  OW      2350    2.819630041    2.433660072    1.538381304
  780 SOLV  HW1     2351    2.720626902    2.434829603    1.524294801
  780 SOLV  HW2     2352    2.854474407    2.341300896    1.522347995
  781 SOLV  OW      2353    2.077851427    0.391718316    2.514014948
  781 SOLV  HW1     2354    2.130706710    0.360139480    2.592825138
  781 SOLV  HW2     2355    1.987858586    0.348096785    2.514620591
  782 SOLV  OW      2356    0.091210116    2.081220678    1.390250066
  782 SOLV  HW1     2357    0.138421527    2.055177770    1.474478104
  782 SOLV  HW2     2358   -0.001631456    2.111335705    1.412044041
  783 SOLV  OW      2359    1.275466846    2.093255039    0.236955709
  783 SOLV  HW1     2360    1.329713152    2.069522811    0.156359243
  783 SOLV  HW2     2361    1.203497860    2.157622422    0.210900258
  784 SOLV  OW      2362    1.671662068    1.158321032    0.349649477
  784 SOLV  HW1     2363    1.667229545    1.120255772    0.442022544
  784 SOLV  HW2     2364    1.753385629    1.123982130    0.303350964
  785 SOLV  OW      2365    1.410870114    1.281302134    1.872404932
  785 SOLV  HW1     2366    1.462274580    1.229817069    1.941025616
  785 SOLV  HW2     2367    1.321143046    1.305590867    1.909295731
  786 SOLV  OW      2368    0.170751392    1.357013829    1.616973861
  786 SOLV  HW1     2369    0.122186595    1.437384260    1.582568497
  786 SOLV  HW2     2370    0.153874438    1.279366269    1.556248189
  787 SOLV  OW      2371    1.251781166    1.563966904    2.165546584
  787 SOLV  HW1     2372    1.346904729    1.594826275    2.166597291
  787 SOLV  HW2     2373    1.231314527    1.522112911    2.077052688
  788 SOLV  OW      2374    3.306111916    3.082102833    2.235636060
  788 SOLV  HW1     2375    3.287484549    3.173968173    2.200774916
  788 SOLV  HW2     2376    3.255930007    3.068050697    2.320992897
  789 SOLV  OW      2377    0.564875700    2.952718156    0.669871127
  789 SOLV  HW1     2378    0.590524493    2.996748212    0.583827332
  789 SOLV  HW2     2379    0.636306090    2.888132573    0.696822974
  790 SOLV  OW      2380    1.256064013    2.683401687    2.940708364
  790 SOLV  HW1     2381    1.173846756    2.720604254    2.983813233
  790 SOLV  HW2     2382    1.334480950    2.696975386    3.001274507
  791 SOLV  OW      2383    1.985829160    2.214285906    2.253667872
  791 SOLV  HW1     2384    1.933950981    2.133010073    2.227126526
  791 SOLV  HW2     2385    1.994874335    2.216993124    2.353228690
  792 SOLV  OW      2386    2.875182848    2.598493604    1.319836839
  792 SOLV  HW1     2387    2.851724564    2.578971761    1.415074905
  792 SOLV  HW2     2388    2.971325628    2.576017445    1.303928959
  793 SOLV  OW      2389    0.711578690    2.996032358    2.370211816
  793 SOLV  HW1     2390    0.734479479    2.936758175    2.292984483
  793 SOLV  HW2     2391    0.758431369    3.083782517    2.359892731
  794 SOLV  OW      2392    1.524638587    1.740567614    2.040064919
  794 SOLV  HW1     2393    1.572090607    1.678238755    1.977893307
  794 SOLV  HW2     2394    1.441434966    1.774480662    1.996146049
  795 SOLV  OW      2395    1.868230458    3.343392728    2.287325090
  795 SOLV  HW1     2396    1.940532480    3.275071870    2.277008338
  795 SOLV  HW2     2397    1.909234306    3.434111134    2.296845185
  796 SOLV  OW      2398    2.346708642    0.019727448    3.163559480
  796 SOLV  HW1     2399    2.387413829    0.104451857    3.197714137
  796 SOLV  HW2     2400    2.263145681    0.040977684    3.112890671
  797 SOLV  OW      2401    0.970797576    1.780623515    1.843060220
  797 SOLV  HW1     2402    0.920079803    1.742794840    1.920509852
  797 SOLV  HW2     2403    0.919890983    1.764013959    1.758595439
  798 SOLV  OW      2404    1.367341621    2.563227252    2.715827324
  798 SOLV  HW1     2405    1.429218557    2.498775007    2.760740508
  798 SOLV  HW2     2406    1.323224897    2.620624126    2.784815103
  799 SOLV  OW      2407    2.755478731    2.075883918    2.406422632
  799 SOLV  HW1     2408    2.761065272    2.060718492    2.505115902
  799 SOLV  HW2     2409    2.673104721    2.128561413    2.385421110
  800 SOLV  OW      2410    0.042307860    1.940867114    0.893488602
  800 SOLV  HW1     2411   -0.056717657    1.931130504    0.903447942
  800 SOLV  HW2     2412    0.087223026    1.856651408    0.923327217
  801 SOLV  OW      2413    0.258026011    2.084952939    0.752605674
  801 SOLV  HW1     2414    0.264717622    2.183667108    0.767177344
  801 SOLV  HW2     2415    0.177132439    2.049734504    0.799695905
  802 SOLV  OW      2416    1.869379461    0.631591691    2.708128346
  802 SOLV  HW1     2417    1.966839321    0.611952185    2.697299267
  802 SOLV  HW2     2418    1.820618472    0.605155139    2.624912618
  803 SOLV  OW      2419    0.401740544    1.127848146    0.302523111
  803 SOLV  HW1     2420    0.390823007    1.150475028    0.205722205
  803 SOLV  HW2     2421    0.312940577    1.102788062    0.341098880
  804 SOLV  OW      2422    0.952458517    0.512969756    0.934095113
  804 SOLV  HW1     2423    0.916461996    0.419783838    0.929356976
  804 SOLV  HW2     2424    0.927050660    0.562752426    0.851162175
  805 SOLV  OW      2425    1.637580291    2.553610771    0.971572934
  805 SOLV  HW1     2426    1.591528533    2.636943455    1.002175812
  805 SOLV  HW2     2427    1.599251946    2.474772223    1.019708759
  806 SOLV  OW      2428    2.547657720    1.721122995    1.393785788
  806 SOLV  HW1     2429    2.499415136    1.633580299    1.390790443
  806 SOLV  HW2     2430    2.524996779    1.768749807    1.478745594
  807 SOLV  OW      2431    3.323595202    3.238221972    2.638895772
  807 SOLV  HW1     2432    3.375593897    3.175600087    2.697001925
  807 SOLV  HW2     2433    3.373370793    3.324506376    2.630005366
  808 SOLV  OW      2434    2.610794856    0.504791819    0.463986876
  808 SOLV  HW1     2435    2.597746497    0.463037401    0.553910992
  808 SOLV  HW2     2436    2.648098749    0.436842301    0.400810277
  809 SOLV  OW      2437    1.474523598    2.106398916    2.790056788
  809 SOLV  HW1     2438    1.493145046    2.123324016    2.693274438
  809 SOLV  HW2     2439    1.498305016    2.011901275    2.812520986
  810 SOLV  OW      2440    2.120355245    2.885155831    3.180828100
  810 SOLV  HW1     2441    2.134606157    2.824283018    3.102780341
  810 SOLV  HW2     2442    2.205493116    2.933399512    3.201421552
  811 SOLV  OW      2443    0.963041685    0.925625837    0.141783409
  811 SOLV  HW1     2444    0.939805936    0.829434165    0.127330791
  811 SOLV  HW2     2445    0.884002208    0.982702555    0.119500829
  812 SOLV  OW      2446    1.571882314    3.053925688    3.268002406
  812 SOLV  HW1     2447    1.504390882    3.013579297    3.206206841
  812 SOLV  HW2     2448    1.662069026    3.015281992    3.248648182
  813 SOLV  OW      2449    3.224008789    2.692198929    2.617316763
  813 SOLV  HW1     2450    3.306924372    2.739460607    2.647196071
  813 SOLV  HW2     2451    3.187401827    2.737366846    2.535946167
  814 SOLV  OW      2452    0.088070086    1.548158734    2.331098637
  814 SOLV  HW1     2453    0.027495839    1.626012336    2.314625921
  814 SOLV  HW2     2454    0.059417480    1.471041451    2.274232886
  815 SOLV  OW      2455    0.750178073    2.188350786    2.982646422
  815 SOLV  HW1     2456    0.691055732    2.202409049    2.903218080
  815 SOLV  HW2     2457    0.840511416    2.227103540    2.964207788
  816 SOLV  OW      2458    0.437606486    0.295382551    0.193545619
  816 SOLV  HW1     2459    0.532752290    0.274992013    0.170460271
  816 SOLV  HW2     2460    0.377999252    0.225568766    0.153864982
  817 SOLV  OW      2461    2.430429860    0.950178175    0.621591521
  817 SOLV  HW1     2462    2.358818803    0.881433917    0.633678028
  817 SOLV  HW2     2463    2.431635449    0.980630187    0.526338210
  818 SOLV  OW      2464    2.399001479    1.272318926    2.913741430
  818 SOLV  HW1     2465    2.438009917    1.185460009    2.883158612
  818 SOLV  HW2     2466    2.448337966    1.347961409    2.870781619
  819 SOLV  OW      2467    2.987215896    1.487422665    1.564653969
  819 SOLV  HW1     2468    2.928852726    1.533436240    1.631572373
  819 SOLV  HW2     2469    3.035532871    1.411888421    1.608944114
  820 SOLV  OW      2470    2.977391451    2.981834014    1.972680344
  820 SOLV  HW1     2471    3.007544444    2.982007282    1.877324363
  820 SOLV  HW2     2472    3.011534687    2.899624817    2.018263255
  821 SOLV  OW      2473    2.355120786    3.002924474    1.724193802
  821 SOLV  HW1     2474    2.261068414    2.979262433    1.699775830
  821 SOLV  HW2     2475    2.356810598    3.093685514    1.766163755
  822 SOLV  OW      2476    1.481012823    0.075255029    0.081266240
  822 SOLV  HW1     2477    1.516309100    0.168756443    0.077642599
  822 SOLV  HW2     2478    1.488162757    0.040546095    0.174784009
  823 SOLV  OW      2479    1.871404084    3.037387419    3.231742802
  823 SOLV  HW1     2480    1.939682074    2.969529573    3.204632818
  823 SOLV  HW2     2481    1.881643945    3.119327663    3.175329718
  824 SOLV  OW      2482    0.089288677    0.565306943    2.669985105
  824 SOLV  HW1     2483    0.012806519    0.501257879    2.662925820
  824 SOLV  HW2     2484    0.101521865    0.592186160    2.765532832
  825 SOLV  OW      2485    0.619587508    0.768838368    0.642749930
  825 SOLV  HW1     2486    0.596466701    0.816716372    0.727454926
  825 SOLV  HW2     2487    0.673218664    0.829324703    0.583869656
  826 SOLV  OW      2488    2.678182518    0.397329538    2.526886339
  826 SOLV  HW1     2489    2.657792172    0.474453843    2.587199114
  826 SOLV  HW2     2490    2.655177081    0.311770569    2.573275129
  827 SOLV  OW      2491    0.319140852    1.622305015    2.224265696
  827 SOLV  HW1     2492    0.231108128    1.602648636    2.267457709
  827 SOLV  HW2     2493    0.392611753    1.608909568    2.290780306
  828 SOLV  OW      2494    0.700619643    2.446183563    1.720567097
  828 SOLV  HW1     2495    0.664249822    2.356058247    1.744149522
  828 SOLV  HW2     2496    0.750591156    2.483449260    1.798768820
  829 SOLV  OW      2497    2.488147206    1.400068981    2.235197204
  829 SOLV  HW1     2498    2.434756865    1.415245149    2.318388683
  829 SOLV  HW2     2499    2.584439856    1.387700675    2.259203652
  830 SOLV  OW      2500    1.639836097    0.321856868    1.483133908
  830 SOLV  HW1     2501    1.657812360    0.402217584    1.426381371
  830 SOLV  HW2     2502    1.725773137    0.274077127    1.501400835
  831 SOLV  OW      2503    3.186323877    2.249129415    1.049078735
  831 SOLV  HW1     2504    3.243147640    2.181103703    1.002760115
  831 SOLV  HW2     2505    3.096734254    2.253390439    1.004836682
  832 SOLV  OW      2506    0.050948375    1.573978109    3.035906485
  832 SOLV  HW1     2507    0.063838077    1.565438219    2.937099699
  832 SOLV  HW2     2508   -0.044268248    1.597759440    3.055145983
  833 SOLV  OW      2509    1.272751138    2.946232464    1.463391948
  833 SOLV  HW1     2510    1.226880271    2.860497853    1.486747414
  833 SOLV  HW2     2511    1.307062848    2.941172083    1.369599095
  834 SOLV  OW      2512    3.110775132    0.407365163    1.558545032
  834 SOLV  HW1     2513    3.184169808    0.388759935    1.493207011
  834 SOLV  HW2     2514    3.034995438    0.344126045    1.542414605
  835 SOLV  OW      2515    2.665201147    3.012455888    1.714942101
  835 SOLV  HW1     2516    2.566336607    3.015547916    1.700185015
  835 SOLV  HW2     2517    2.710736256    2.985639597    1.630036619
  836 SOLV  OW      2518    2.302618392    2.268487720    1.171177674
  836 SOLV  HW1     2519    2.279697701    2.288922875    1.266354476
  836 SOLV  HW2     2520    2.395434828    2.231551218    1.166454655
  837 SOLV  OW      2521    2.581978088    0.747205635    0.817586364
  837 SOLV  HW1     2522    2.673027373    0.777461260    0.789368288
  837 SOLV  HW2     2523    2.513489149    0.811893455    0.784025768
  838 SOLV  OW      2524    0.624609716    3.294979712    0.225001932
  838 SOLV  HW1     2525    0.691741139    3.229351989    0.190530721
  838 SOLV  HW2     2526    0.558778586    3.247649972    0.283550649
  839 SOLV  OW      2527    2.940546594    0.896294462    0.393168876
  839 SOLV  HW1     2528    3.027721332    0.885455514    0.440950897
  839 SOLV  HW2     2529    2.957619269    0.923800760    0.298554250
  840 SOLV  OW      2530    1.742179795    1.228812560    3.267826413
  840 SOLV  HW1     2531    1.831560114    1.206802144    3.228731374
  840 SOLV  HW2     2532    1.746533118    1.220940934    3.367429133
  841 SOLV  OW      2533    1.373881234    2.957889195    1.217650958
  841 SOLV  HW1     2534    1.304366827    2.977621583    1.148510757
  841 SOLV  HW2     2535    1.439618980    3.033173587    1.221225226
  842 SOLV  OW      2536    0.106477604    0.640312535    0.529392375
  842 SOLV  HW1     2537    0.074867814    0.556687216    0.574216440
  842 SOLV  HW2     2538    0.205628468    0.636056879    0.517044141
  843 SOLV  OW      2539    2.878871102    3.076976592    3.306063467
  843 SOLV  HW1     2540    2.871263033    2.984514829    3.268719203
  843 SOLV  HW2     2541    2.866747296    3.143695392    3.232556787
  844 SOLV  OW      2542    1.430194266    0.796843884    3.247145689
  844 SOLV  HW1     2543    1.342045347    0.842685765    3.258539526
  844 SOLV  HW2     2544    1.487097111    0.849320342    3.183823183
  845 SOLV  OW      2545    0.006417188    0.564821424    2.010955201
  845 SOLV  HW1     2546    0.073772582    0.497644826    2.041809395
  845 SOLV  HW2     2547    0.050776606    0.631271724    1.950806094
  846 SOLV  OW      2548    2.436464607    0.945203446    3.088579901
  846 SOLV  HW1     2549    2.508708606    0.876184631    3.084261039
  846 SOLV  HW2     2550    2.369842744    0.928288301    3.015937956
  847 SOLV  OW      2551    0.119253335    0.593901512    3.373651930
  847 SOLV  HW1     2552    0.026379509    0.557981829    3.364371697
  847 SOLV  HW2     2553    0.140844542    0.605779088    3.470577827
  848 SOLV  OW      2554    1.570750304    0.840641474    2.223221951
  848 SOLV  HW1     2555    1.555124894    0.862129936    2.126807119
  848 SOLV  HW2     2556    1.540296687    0.747230692    2.241893398
  849 SOLV  OW      2557    1.958932561    0.213098870    2.313784756
  849 SOLV  HW1     2558    1.882725121    0.225348765    2.377364704
  849 SOLV  HW2     2559    1.954545913    0.283226277    2.242630668
  850 SOLV  OW      2560    3.198012210    3.350901337    2.238453295
  850 SOLV  HW1     2561    3.132423541    3.377230936    2.309209143
  850 SOLV  HW2     2562    3.281170535    3.405611612    2.248090957
  851 SOLV  OW      2563    0.370185554    2.014834809    3.181019898
  851 SOLV  HW1     2564    0.400229523    1.922216823    3.158200032
  851 SOLV  HW2     2565    0.441648787    2.080160075    3.155978007
  852 SOLV  OW      2566    2.531109645    0.586619741    3.261313922
  852 SOLV  HW1     2567    2.564082399    0.524222664    3.332172468
  852 SOLV  HW2     2568    2.463513472    0.539724888    3.204453496
  853 SOLV  OW      2569    1.523796302    2.781121770    2.043102728
  853 SOLV  HW1     2570    1.591719928    2.852889428    2.027695654
  853 SOLV  HW2     2571    1.438052203    2.806199739    1.998151332
  854 SOLV  OW      2572    1.176844288    1.584829161    1.696425873
  854 SOLV  HW1     2573    1.245262839    1.606296494    1.626715446
  854 SOLV  HW2     2574    1.104348003    1.653684440    1.694272497
  855 SOLV  OW      2575    1.607644197    1.082806686    0.608295213
  855 SOLV  HW1     2576    1.661371228    1.034006098    0.677094701
  855 SOLV  HW2     2577    1.510245810    1.071929698    0.628212473
  856 SOLV  OW      2578    0.524176439    0.672104648    2.117405210
  856 SOLV  HW1     2579    0.452681838    0.714238767    2.173214137
  856 SOLV  HW2     2580    0.508221069    0.693587693    2.021044854
  857 SOLV  OW      2581    2.201770234    0.376065541    1.664375734
  857 SOLV  HW1     2582    2.154538182    0.338885760    1.744304454
  857 SOLV  HW2     2583    2.260069130    0.305393335    1.624270958
  858 SOLV  OW      2584    1.589833796    2.516767842    0.341113424
  858 SOLV  HW1     2585    1.592863371    2.456756512    0.261179071
  858 SOLV  HW2     2586    1.500722679    2.508369659    0.385708037
  859 SOLV  OW      2587    3.253447440    2.711068839    0.027522284
  859 SOLV  HW1     2588    3.290379166    2.663224092    0.107201422
  859 SOLV  HW2     2589    3.171493279    2.761815934    0.054169746
  860 SOLV  OW      2590    0.825048149    1.451406083    1.837432029
  860 SOLV  HW1     2591    0.778143443    1.429120122    1.922902883
  860 SOLV  HW2     2592    0.777350856    1.526586683    1.791883017
  861 SOLV  OW      2593    0.205072746    3.058425668    3.309277744
  861 SOLV  HW1     2594    0.284498934    3.108695949    3.343424968
  861 SOLV  HW2     2595    0.172027231    3.101436843    3.225255660
  862 SOLV  OW      2596    0.256191161    2.191351037    1.794615141
  862 SOLV  HW1     2597    0.340494204    2.197531666    1.848060114
  862 SOLV  HW2     2598    0.182182898    2.237344276    1.843695443
  863 SOLV  OW      2599    0.359932066    2.331556526    2.833353317
  863 SOLV  HW1     2600    0.324023863    2.413604574    2.877852323
  863 SOLV  HW2     2601    0.433474496    2.292931623    2.889039875
  864 SOLV  OW      2602    2.964004558    1.036180542    2.247013908
  864 SOLV  HW1     2603    2.875325913    1.079614481    2.231157443
  864 SOLV  HW2     2604    2.949987164    0.944670751    2.284845907
  865 SOLV  OW      2605    0.516856061    2.275813142    3.087733806
  865 SOLV  HW1     2606    0.506321104    2.261268387    3.186115524
  865 SOLV  HW2     2607    0.613694591    2.270178042    3.063404009
  866 SOLV  OW      2608    0.501807664    2.462249712    0.028568310
  866 SOLV  HW1     2609    0.470062559    2.529217929    0.095706595
  866 SOLV  HW2     2610    0.443044257    2.465703805   -0.052270612
  867 SOLV  OW      2611    3.349418896    3.188650608    0.907115970
  867 SOLV  HW1     2612    3.428483661    3.132899935    0.881773388
  867 SOLV  HW2     2613    3.328694068    3.174981754    1.003993359
  868 SOLV  OW      2614    0.706561268    0.222153533    0.191247011
  868 SOLV  HW1     2615    0.788093403    0.236070990    0.135043308
  868 SOLV  HW2     2616    0.684996674    0.124581007    0.195064154
  869 SOLV  OW      2617    2.453354214    2.027197932    0.492927576
  869 SOLV  HW1     2618    2.400545359    1.993775333    0.571003226
  869 SOLV  HW2     2619    2.536811436    1.972911943    0.483465582
  870 SOLV  OW      2620    2.892143479    1.798644735    0.342629383
  870 SOLV  HW1     2621    2.908071865    1.885242140    0.295210063
  870 SOLV  HW2     2622    2.861814890    1.729714464    0.276825339
  871 SOLV  OW      2623    1.970026928    2.816060461    2.714059394
  871 SOLV  HW1     2624    1.930582685    2.875907202    2.644314141
  871 SOLV  HW2     2625    2.051878864    2.858933342    2.752321960
  872 SOLV  OW      2626    2.612591826    1.900605738    3.312251941
  872 SOLV  HW1     2627    2.638591728    1.925024127    3.218821839
  872 SOLV  HW2     2628    2.543569833    1.828277460    3.309802526
  873 SOLV  OW      2629    2.933913450    0.456204780    3.124830162
  873 SOLV  HW1     2630    2.918042481    0.494156949    3.215985602
  873 SOLV  HW2     2631    2.988152891    0.520633075    3.070899046
  874 SOLV  OW      2632    0.310671872    0.003900183    1.500605672
  874 SOLV  HW1     2633    0.264493515    0.087179001    1.531161902
  874 SOLV  HW2     2634    0.372139666    0.025784594    1.424815315
  875 SOLV  OW      2635    3.124724773    2.800777301    1.427492692
  875 SOLV  HW1     2636    3.028644663    2.807549769    1.454377341
  875 SOLV  HW2     2637    3.159650449    2.710137655    1.451255099
  876 SOLV  OW      2638    3.381149707    0.116177174    2.773755484
  876 SOLV  HW1     2639    3.360019897    0.205223769    2.733431546
  876 SOLV  HW2     2640    3.296525543    0.072540472    2.804355262
  877 SOLV  OW      2641    0.175440153    0.019880920    2.942902837
  877 SOLV  HW1     2642    0.120640568    0.100043897    2.918979459
  877 SOLV  HW2     2643    0.242682417    0.002789213    2.870876681
  878 SOLV  OW      2644    3.010206673    0.855242166    1.704499071
  878 SOLV  HW1     2645    2.959462860    0.909398763    1.771537170
  878 SOLV  HW2     2646    3.105228758    0.886299008    1.701642476
  879 SOLV  OW      2647    2.975942153    2.042259364    0.622963217
  879 SOLV  HW1     2648    2.942999542    2.011525219    0.533679120
  879 SOLV  HW2     2649    3.045205765    2.113273878    0.610279788
  880 SOLV  OW      2650    2.059978222    2.521366457    2.688229373
  880 SOLV  HW1     2651    2.026407668    2.615392612    2.682393802
  880 SOLV  HW2     2652    2.097348086    2.504945280    2.779529830
  881 SOLV  OW      2653    0.059513064    0.253016895    0.245289838
  881 SOLV  HW1     2654    0.118984597    0.212572766    0.175797860
  881 SOLV  HW2     2655    0.003577626    0.181396911    0.287044707
  882 SOLV  OW      2656    0.881503876    0.881885339    2.152206641
  882 SOLV  HW1     2657    0.844459391    0.973002864    2.134126631
  882 SOLV  HW2     2658    0.869296104    0.824312875    2.071349338
  883 SOLV  OW      2659    2.508928412    1.264586469    1.806086942
  883 SOLV  HW1     2660    2.575050933    1.339001209    1.796488406
  883 SOLV  HW2     2661    2.466966383    1.245651833    1.717303887
  884 SOLV  OW      2662    3.149281804    1.908314520    0.933633086
  884 SOLV  HW1     2663    3.084833103    1.958731853    0.991117829
  884 SOLV  HW2     2664    3.101351053    1.872168291    0.853657506
  885 SOLV  OW      2665    3.384384359    2.517288833    2.339355922
  885 SOLV  HW1     2666    3.390051070    2.614736747    2.361116860
  885 SOLV  HW2     2667    3.475165178    2.476069973    2.347200031
  886 SOLV  OW      2668    0.304991521    2.850115488    0.689597045
  886 SOLV  HW1     2669    0.316681206    2.752319543    0.672296626
  886 SOLV  HW2     2670    0.387006417    2.899189537    0.660147971
  887 SOLV  OW      2671    0.308548972    2.190999523    2.116264436
  887 SOLV  HW1     2672    0.216280801    2.204211585    2.080020550
  887 SOLV  HW2     2673    0.365000400    2.145006870    2.047711938
  888 SOLV  OW      2674    0.693687948    1.406698844    2.771437049
  888 SOLV  HW1     2675    0.698612029    1.503994514    2.748829492
  888 SOLV  HW2     2676    0.695196109    1.352808679    2.687203699
  889 SOLV  OW      2677    0.866640366    3.256150182    0.475082361
  889 SOLV  HW1     2678    0.843897692    3.163436219    0.445273241
  889 SOLV  HW2     2679    0.785992365    3.314652580    0.466419146
  890 SOLV  OW      2680    1.382727447    3.154438152    0.492539043
  890 SOLV  HW1     2681    1.310295352    3.121177632    0.432132959
  890 SOLV  HW2     2682    1.388847771    3.095272467    0.572934250
  891 SOLV  OW      2683    1.565977641    2.082641284    0.582290198
  891 SOLV  HW1     2684    1.511571256    2.161065261    0.552434529
  891 SOLV  HW2     2685    1.626469107    2.110525374    0.656889149
  892 SOLV  OW      2686    2.711525107    1.164316884    2.551926380
  892 SOLV  HW1     2687    2.764055373    1.088138936    2.589864570
  892 SOLV  HW2     2688    2.689726803    1.229291737    2.624760333
  893 SOLV  OW      2689    1.082236866    1.336036063    0.751328710
  893 SOLV  HW1     2690    1.000030505    1.371156639    0.796165983
  893 SOLV  HW2     2691    1.098581988    1.241863460    0.780756797
  894 SOLV  OW      2692    1.378068353    3.244266984    1.159921231
  894 SOLV  HW1     2693    1.351644212    3.246569374    1.256347796
  894 SOLV  HW2     2694    1.334696530    3.320372944    1.111667552
  895 SOLV  OW      2695    1.874903098    3.204960201    1.042636579
  895 SOLV  HW1     2696    1.815648596    3.259530475    0.983369297
  895 SOLV  HW2     2697    1.916527748    3.264113656    1.111700723
  896 SOLV  OW      2698    1.592412059    0.154859456    0.583909565
  896 SOLV  HW1     2699    1.618749528    0.203236329    0.667380406
  896 SOLV  HW2     2700    1.502447870    0.186648040    0.553955027
  897 SOLV  OW      2701    0.470858403    3.049764794    1.519585788
  897 SOLV  HW1     2702    0.443225288    2.987863400    1.446057383
  897 SOLV  HW2     2703    0.410299018    3.037255427    1.598185133
  898 SOLV  OW      2704    2.091244758    1.324405224    2.990130737
  898 SOLV  HW1     2705    2.110026911    1.260332944    3.064587357
  898 SOLV  HW2     2706    1.992368606    1.334196338    2.978754460
  899 SOLV  OW      2707    3.169601954    1.152952454    0.331962232
  899 SOLV  HW1     2708    3.170534365    1.099769770    0.416652421
  899 SOLV  HW2     2709    3.097768409    1.118274877    0.271637799
  900 SOLV  OW      2710    1.587946713    2.516367522    1.937903554
  900 SOLV  HW1     2711    1.584423444    2.564223560    2.025647133
  900 SOLV  HW2     2712    1.677671363    2.473599949    1.926860745
  901 SOLV  OW      2713    1.454847194    2.612517518    2.224178672
  901 SOLV  HW1     2714    1.511169953    2.611500331    2.306812688
  901 SOLV  HW2     2715    1.496664208    2.672667631    2.156098692
  902 SOLV  OW      2716    0.243158904    2.093512327    1.143518779
  902 SOLV  HW1     2717    0.334071654    2.051878821    1.145226427
  902 SOLV  HW2     2718    0.202818578    2.089202132    1.234926839
  903 SOLV  OW      2719    0.236166449    1.387515684    2.516337333
  903 SOLV  HW1     2720    0.211273900    1.433263156    2.430970058
  903 SOLV  HW2     2721    0.318426419    1.332518532    2.501893970
  904 SOLV  OW      2722    2.433529254    2.456244295    2.645649338
  904 SOLV  HW1     2723    2.499435097    2.381618958    2.636202567
  904 SOLV  HW2     2724    2.350375789    2.433889826    2.594782248
  905 SOLV  OW      2725    0.255269124    0.776639050    3.217383117
  905 SOLV  HW1     2726    0.207219758    0.699527942    3.259176160
  905 SOLV  HW2     2727    0.336186806    0.798903085    3.271771591
  906 SOLV  OW      2728    2.999575298    1.093977863    2.890013676
  906 SOLV  HW1     2729    3.018097335    1.025410160    2.819608384
  906 SOLV  HW2     2730    2.956440714    1.050014710    2.968805036
  907 SOLV  OW      2731    1.782470454    1.963799605    0.896486703
  907 SOLV  HW1     2732    1.728082998    1.956558768    0.980100761
  907 SOLV  HW2     2733    1.767704191    2.053501349    0.854805666
  908 SOLV  OW      2734    0.372421430    1.690070864    0.391370261
  908 SOLV  HW1     2735    0.324898369    1.660066532    0.474091572
  908 SOLV  HW2     2736    0.343250548    1.782824691    0.367977503
  909 SOLV  OW      2737    1.231051269    1.014566963    2.242233668
  909 SOLV  HW1     2738    1.151515636    1.050114998    2.291329701
  909 SOLV  HW2     2739    1.314448591    1.053614169    2.281223996
  910 SOLV  OW      2740    1.501938313    0.983593294    1.233207271
  910 SOLV  HW1     2741    1.405469514    0.984185301    1.259571945
  910 SOLV  HW2     2742    1.529859312    1.075959080    1.206928662
  911 SOLV  OW      2743    2.475511976    2.324992125    0.450884933
  911 SOLV  HW1     2744    2.556318743    2.341382530    0.394301691
  911 SOLV  HW2     2745    2.469399450    2.227617235    0.472811352
  912 SOLV  OW      2746    1.660160725    1.492152352    0.802374736
  912 SOLV  HW1     2747    1.571887638    1.449580551    0.822307792
  912 SOLV  HW2     2748    1.719141303    1.426249063    0.755685245
  913 SOLV  OW      2749    1.994291291    1.780861362    3.070586183
  913 SOLV  HW1     2750    1.915460936    1.720190050    3.080912120
  913 SOLV  HW2     2751    1.991937168    1.823433302    2.980121342
  914 SOLV  OW      2752    2.717769642    1.408618050    1.208565090
  914 SOLV  HW1     2753    2.707771602    1.398044287    1.307500599
  914 SOLV  HW2     2754    2.802806731    1.457361999    1.188699120
  915 SOLV  OW      2755    3.092593010    2.127824498    2.567605266
  915 SOLV  HW1     2756    3.172724527    2.185266292    2.584319945
  915 SOLV  HW2     2757    3.098831875    2.087729243    2.476197438
  916 SOLV  OW      2758    0.869967444    3.196264146    0.758513005
  916 SOLV  HW1     2759    0.851553726    3.236751019    0.668938777
  916 SOLV  HW2     2760    0.800484001    3.226635287    0.823716421
  917 SOLV  OW      2761    2.635776689    1.113599849    0.720196634
  917 SOLV  HW1     2762    2.584640532    1.141112886    0.801610178
  917 SOLV  HW2     2763    2.577882850    1.056149102    0.662337191
  918 SOLV  OW      2764    1.494267879    1.850863945    2.851378802
  918 SOLV  HW1     2765    1.464651478    1.773008230    2.796035420
  918 SOLV  HW2     2766    1.494036369    1.825062460    2.948000709
  919 SOLV  OW      2767    1.967572293    2.708961335    1.902884559
  919 SOLV  HW1     2768    2.049305252    2.652751353    1.915603404
  919 SOLV  HW2     2769    1.924684293    2.686094877    1.815481530
  920 SOLV  OW      2770    1.347354008    1.998484343    3.383602172
  920 SOLV  HW1     2771    1.297819652    1.919580408    3.347262680
  920 SOLV  HW2     2772    1.338631969    2.075353751    3.320237985
  921 SOLV  OW      2773    1.259337703    2.368690592    2.543430836
  921 SOLV  HW1     2774    1.233269306    2.311778596    2.621414823
  921 SOLV  HW2     2775    1.327407844    2.435916425    2.572536564
  922 SOLV  OW      2776    1.178673245    0.427633193    3.275969029
  922 SOLV  HW1     2777    1.181233315    0.336673755    3.234481669
  922 SOLV  HW2     2778    1.271962008    0.462113851    3.286439827
  923 SOLV  OW      2779    1.247320586    0.575277982    2.938028246
  923 SOLV  HW1     2780    1.185639625    0.562935391    3.015776277
  923 SOLV  HW2     2781    1.339921641    0.548178397    2.964338406
  924 SOLV  OW      2782    2.413556883    0.761658263    0.076339348
  924 SOLV  HW1     2783    2.419318411    0.690322379    0.006496407
  924 SOLV  HW2     2784    2.399561857    0.850339427    0.032296294
  925 SOLV  OW      2785    3.160431220    1.884090084    3.177545828
  925 SOLV  HW1     2786    3.172395698    1.793317064    3.137314541
  925 SOLV  HW2     2787    3.133386476    1.874759366    3.273373336
  926 SOLV  OW      2788    0.293045677    0.518341930    2.491297128
  926 SOLV  HW1     2789    0.226711734    0.552367303    2.557959284
  926 SOLV  HW2     2790    0.314091561    0.422605445    2.511127778
  927 SOLV  OW      2791    0.249451593    1.453190392    0.866497344
  927 SOLV  HW1     2792    0.318960746    1.439708098    0.795867040
  927 SOLV  HW2     2793    0.201496990    1.366979473    0.882926658
  928 SOLV  OW      2794    2.365316851    3.046308502    2.853555264
  928 SOLV  HW1     2795    2.363154494    3.086297858    2.945196788
  928 SOLV  HW2     2796    2.458872735    3.018734235    2.831443813
  929 SOLV  OW      2797    0.779696459    1.257137555    1.297741121
  929 SOLV  HW1     2798    0.815203213    1.170908156    1.261613185
  929 SOLV  HW2     2799    0.733595651    1.240287136    1.384874399
  930 SOLV  OW      2800    0.576125783    1.087820771    1.667692151
  930 SOLV  HW1     2801    0.524503152    1.169166413    1.640861886
  930 SOLV  HW2     2802    0.671992448    1.112434114    1.682031262
  931 SOLV  OW      2803    3.040736398    2.554733235    2.755305619
  931 SOLV  HW1     2804    3.093121376    2.483614661    2.802204179
  931 SOLV  HW2     2805    3.103319323    2.623915590    2.719269176
  932 SOLV  OW      2806    0.293056666    1.611717124    1.229418857
  932 SOLV  HW1     2807    0.279646492    1.522629497    1.186002236
  932 SOLV  HW2     2808    0.258792414    1.683700629    1.169038699
  933 SOLV  OW      2809    1.807227646    1.256882069    2.412827067
  933 SOLV  HW1     2810    1.728247201    1.210451027    2.452926773
  933 SOLV  HW2     2811    1.776217014    1.336502253    2.360858595
  934 SOLV  OW      2812    0.565948076    0.262222842    0.654929795
  934 SOLV  HW1     2813    0.535892737    0.289379498    0.746358658
  934 SOLV  HW2     2814    0.583934905    0.343924930    0.600146195
  935 SOLV  OW      2815    0.628597549    0.683806897    2.620704150
  935 SOLV  HW1     2816    0.596157657    0.678322132    2.526271044
  935 SOLV  HW2     2817    0.707673291    0.744849715    2.625265016
  936 SOLV  OW      2818    0.719277057    1.886417769    1.488574012
  936 SOLV  HW1     2819    0.620794563    1.873046947    1.499710190
  936 SOLV  HW2     2820    0.740148338    1.901364238    1.391917004
  937 SOLV  OW      2821    0.789217490    1.134320273    2.143293822
  937 SOLV  HW1     2822    0.805412388    1.215485269    2.199435549
  937 SOLV  HW2     2823    0.695210393    1.135618731    2.109194648
  938 SOLV  OW      2824    0.222451997    2.530531568    2.048470367
  938 SOLV  HW1     2825    0.301679888    2.571081828    2.002878076
  938 SOLV  HW2     2826    0.192406362    2.590494004    2.122644259
  939 SOLV  OW      2827    3.030271945    1.559387232    2.854282182
  939 SOLV  HW1     2828    2.957294065    1.492380309    2.840706414
  939 SOLV  HW2     2829    2.994473286    1.637818925    2.904966441
  940 SOLV  OW      2830    0.835855403    3.323907998    2.622519283
  940 SOLV  HW1     2831    0.881219713    3.340306224    2.534912479
  940 SOLV  HW2     2832    0.886902402    3.255094811    2.674100430
  941 SOLV  OW      2833    2.816413654    0.693593690    0.538553983
  941 SOLV  HW1     2834    2.728831433    0.649076976    0.519861590
  941 SOLV  HW2     2835    2.820015850    0.781394044    0.490807165
  942 SOLV  OW      2836    1.005657505    0.392585222    0.095467629
  942 SOLV  HW1     2837    1.053416235    0.408573781    0.009067368
  942 SOLV  HW2     2838    0.949266399    0.310364014    0.087643554
  943 SOLV  OW      2839    2.701751127    0.239438102    1.611075330
  943 SOLV  HW1     2840    2.679120225    0.142173374    1.616306603
  943 SOLV  HW2     2841    2.728057128    0.272456266    1.701727386
  944 SOLV  OW      2842    2.850377209    1.198615604    3.379821488
  944 SOLV  HW1     2843    2.782819399    1.228328069    3.312331782
  944 SOLV  HW2     2844    2.873399165    1.275210395    3.439861846
  945 SOLV  OW      2845    1.882552386    2.919425327    2.115408302
  945 SOLV  HW1     2846    1.895306940    2.821331118    2.100749330
  945 SOLV  HW2     2847    1.971717861    2.964642983    2.117617772
  946 SOLV  OW      2848    1.492133077    1.003762074    2.825844886
  946 SOLV  HW1     2849    1.456120487    0.987612212    2.733954555
  946 SOLV  HW2     2850    1.588965352    0.978904042    2.828521850
  947 SOLV  OW      2851    0.861170100    3.234527081    2.326935454
  947 SOLV  HW1     2852    0.851607755    3.267403792    2.232979482
  947 SOLV  HW2     2853    0.956022946    3.245599935    2.356605803
  948 SOLV  OW      2854    3.056049317    1.410216334    3.294686181
  948 SOLV  HW1     2855    2.979293760    1.365264194    3.248992315
  948 SOLV  HW2     2856    3.038058956    1.415161891    3.392930206
  949 SOLV  OW      2857    0.147764261    0.998874803    0.370708987
  949 SOLV  HW1     2858    0.108479264    1.058207771    0.300440113
  949 SOLV  HW2     2859    0.207046859    0.930867271    0.327558188
  950 SOLV  OW      2860    1.600166798    0.809370307    0.098397102
  950 SOLV  HW1     2861    1.690629949    0.813261541    0.055937898
  950 SOLV  HW2     2862    1.530618104    0.797194426    0.027572058
  951 SOLV  OW      2863    0.004981639    2.806112109    2.340948503
  951 SOLV  HW1     2864    0.025348973    2.878792090    2.406554704
  951 SOLV  HW2     2865   -0.091580991    2.810481526    2.315298942
  952 SOLV  OW      2866    3.194731171    0.496992925    0.826948955
  952 SOLV  HW1     2867    3.206478337    0.456718959    0.917732303
  952 SOLV  HW2     2868    3.222324196    0.593089853    0.829310294
  953 SOLV  OW      2869    1.334095459    2.358097520    2.263146399
  953 SOLV  HW1     2870    1.359369237    2.441870911    2.214724518
  953 SOLV  HW2     2871    1.297439703    2.381445174    2.353216492
  954 SOLV  OW      2872    1.822989794    1.477753136    0.406813165
  954 SOLV  HW1     2873    1.742695236    1.462874160    0.464543400
  954 SOLV  HW2     2874    1.821959801    1.571428789    0.371809452
  955 SOLV  OW      2875    0.892222491    0.978447158    0.663711547
  955 SOLV  HW1     2876    0.883359880    0.937637421    0.572848682
  955 SOLV  HW2     2877    0.852090584    1.070039237    0.663144886
  956 SOLV  OW      2878    1.025177019    2.431026032    1.028281773
  956 SOLV  HW1     2879    1.005157142    2.363861708    1.099623275
  956 SOLV  HW2     2880    0.965588227    2.510525282    1.039701153
  957 SOLV  OW      2881    3.235671224    0.749779016    0.241658503
  957 SOLV  HW1     2882    3.244716167    0.716011856    0.147959892
  957 SOLV  HW2     2883    3.178212228    0.687073003    0.294268923
  958 SOLV  OW      2884    0.803535022    0.081431029    2.860417582
  958 SOLV  HW1     2885    0.784763702    0.178828946    2.847641805
  958 SOLV  HW2     2886    0.794587396    0.034012812    2.772819706
  959 SOLV  OW      2887    2.243211023    2.487763399    0.407846028
  959 SOLV  HW1     2888    2.328981510    2.436352616    0.406478507
  959 SOLV  HW2     2889    2.202778718    2.482686542    0.499174712
  960 SOLV  OW      2890    1.484707943    2.213158780    2.060760353
  960 SOLV  HW1     2891    1.418696097    2.241123278    1.991031604
  960 SOLV  HW2     2892    1.498208965    2.287958367    2.125756294
  961 SOLV  OW      2893    1.728491399    2.327196075    2.484881069
  961 SOLV  HW1     2894    1.784536483    2.407951384    2.466462317
  961 SOLV  HW2     2895    1.787780426    2.247609870    2.497229829
  962 SOLV  OW      2896    2.024355688    3.060375502    0.870244875
  962 SOLV  HW1     2897    2.097211826    3.032331385    0.932754346
  962 SOLV  HW2     2898    1.961904747    3.122492984    0.917606921
  963 SOLV  OW      2899    0.827623978    3.116059210    0.142457145
  963 SOLV  HW1     2900    0.889821883    3.193591640    0.131430942
  963 SOLV  HW2     2901    0.818305769    3.068147092    0.055170372
  964 SOLV  OW      2902    1.981395143    2.420895205    0.314306093
  964 SOLV  HW1     2903    1.918839597    2.492391250    0.345532993
  964 SOLV  HW2     2904    2.074936855    2.444726190    0.340458948
  965 SOLV  OW      2905    1.531837088    2.889872932    0.663299882
  965 SOLV  HW1     2906    1.566528823    2.796608824    0.653311224
  965 SOLV  HW2     2907    1.577532470    2.934343073    0.740344323
  966 SOLV  OW      2908    0.377017415    0.650916368    0.539621636
  966 SOLV  HW1     2909    0.427731252    0.580356523    0.490115005
  966 SOLV  HW2     2910    0.441336748    0.711498877    0.586464044
  967 SOLV  OW      2911    0.641536439    2.635857700    2.812055474
  967 SOLV  HW1     2912    0.593826713    2.629786452    2.724370797
  967 SOLV  HW2     2913    0.647331010    2.731629340    2.840266785
  968 SOLV  OW      2914    1.908203316    2.769373070    0.593450742
  968 SOLV  HW1     2915    1.844355869    2.782498126    0.669297754
  968 SOLV  HW2     2916    1.863208228    2.717727482    0.520583545
  969 SOLV  OW      2917    1.417015211    2.252725635    0.439562030
  969 SOLV  HW1     2918    1.405794147    2.352095469    0.438274541
  969 SOLV  HW2     2919    1.360983534    2.211939083    0.367459569
  970 SOLV  OW      2920    1.210528143    3.307139835    2.856913490
  970 SOLV  HW1     2921    1.253946763    3.273802534    2.940609059
  970 SOLV  HW2     2922    1.192972586    3.405237582    2.865286142
  971 SOLV  OW      2923    2.880802801    2.783385163    1.546616450
  971 SOLV  HW1     2924    2.815995701    2.837658318    1.493170654
  971 SOLV  HW2     2925    2.840885790    2.762194765    1.635832140
  972 SOLV  OW      2926    1.312609848    1.076308404    1.597535084
  972 SOLV  HW1     2927    1.292657119    1.173302777    1.583549493
  972 SOLV  HW2     2928    1.226863207    1.025213639    1.603731964
  973 SOLV  OW      2929    1.021971468    2.846910756    1.750478327
  973 SOLV  HW1     2930    1.011391383    2.769071838    1.812370007
  973 SOLV  HW2     2931    0.938587629    2.858048840    1.696399019
  974 SOLV  OW      2932    1.376128145    0.869562692    0.868799441
  974 SOLV  HW1     2933    1.418328179    0.824215035    0.790286910
  974 SOLV  HW2     2934    1.320942558    0.803512122    0.919724130
  975 SOLV  OW      2935    0.674620323    0.827458698    1.639307440
  975 SOLV  HW1     2936    0.712684684    0.796018053    1.726281917
  975 SOLV  HW2     2937    0.633962483    0.918009103    1.651531915
  976 SOLV  OW      2938    1.261175863    3.235223254    1.450566169
  976 SOLV  HW1     2939    1.327923194    3.291356095    1.499511842
  976 SOLV  HW2     2940    1.277164933    3.138718453    1.471370891
  977 SOLV  OW      2941    0.576969593    0.342769478    0.918977243
  977 SOLV  HW1     2942    0.669546677    0.311369464    0.940081344
  977 SOLV  HW2     2943    0.570721134    0.441273921    0.935090563
  978 SOLV  OW      2944    0.092258844    2.619911030    3.254098311
  978 SOLV  HW1     2945    0.014757190    2.632666306    3.316003730
  978 SOLV  HW2     2946    0.151951132    2.700028443    3.258499571
  979 SOLV  OW      2947    1.851322294    0.549000961    1.721353770
  979 SOLV  HW1     2948    1.764324480    0.536955678    1.769184196
  979 SOLV  HW2     2949    1.859640774    0.643832528    1.690706767
  980 SOLV  OW      2950    1.359629014    2.497696128    1.556713311
  980 SOLV  HW1     2951    1.375388277    2.583069410    1.606359653
  980 SOLV  HW2     2952    1.447090239    2.452037568    1.540359283
  981 SOLV  OW      2953    3.380835197    2.953943277    0.548280372
  981 SOLV  HW1     2954    3.467452415    2.994605444    0.577333553
  981 SOLV  HW2     2955    3.312210602    3.025883895    0.537546664
  982 SOLV  OW      2956    3.370657415    1.746776163    1.520986481
  982 SOLV  HW1     2957    3.339415500    1.739758924    1.426251582
  982 SOLV  HW2     2958    3.386473729    1.842852069    1.543815846
  983 SOLV  OW      2959    1.817897968    2.807394857    0.928677989
  983 SOLV  HW1     2960    1.767651921    2.776646286    1.009485775
  983 SOLV  HW2     2961    1.772275862    2.887290218    0.889494384
  984 SOLV  OW      2962    1.052325718    0.406400326    1.479832870
  984 SOLV  HW1     2963    1.031326546    0.334234595    1.545807164
  984 SOLV  HW2     2964    1.082212345    0.365181172    1.393756157
  985 SOLV  OW      2965    0.838307512    1.771661763    0.899652337
  985 SOLV  HW1     2966    0.844677489    1.778782105    0.800100425
  985 SOLV  HW2     2967    0.745001818    1.746447082    0.925343272
  986 SOLV  OW      2968    3.104721596    1.360890698    0.975256806
  986 SOLV  HW1     2969    3.170611279    1.346991218    0.901318596
  986 SOLV  HW2     2970    3.039397504    1.431831969    0.948769156
  987 SOLV  OW      2971    1.281590750    0.157460816    3.276686039
  987 SOLV  HW1     2972    1.340948696    0.146043994    3.356360647
  987 SOLV  HW2     2973    1.311788211    0.096236928    3.203601077
  988 SOLV  OW      2974    1.273248315    1.070333998    3.107347965
  988 SOLV  HW1     2975    1.301980024    1.096456438    3.199508698
  988 SOLV  HW2     2976    1.316701707    1.130736034    3.040528368
  989 SOLV  OW      2977    0.618169972    1.420621024    2.001927249
  989 SOLV  HW1     2978    0.603952940    1.321937253    2.009741899
  989 SOLV  HW2     2979    0.552701865    1.458638975    1.936580909
  990 SOLV  OW      2980    2.087117773    0.589712291    1.526451824
  990 SOLV  HW1     2981    2.175605411    0.630773415    1.548491042
  990 SOLV  HW2     2982    2.082998805    0.497192549    1.564198767
  991 SOLV  OW      2983    1.966626752    0.703212592    1.300301568
  991 SOLV  HW1     2984    1.982416499    0.681037081    1.396533780
  991 SOLV  HW2     2985    1.879492516    0.663894852    1.270917851
  992 SOLV  OW      2986    2.905686122    2.568040491    0.963933672
  992 SOLV  HW1     2987    2.813860232    2.605590410    0.976505513
  992 SOLV  HW2     2988    2.961556055    2.633162625    0.912575534
  993 SOLV  OW      2989    3.349028755    2.792686806    0.747315231
  993 SOLV  HW1     2990    3.408561818    2.722943376    0.707394863
  993 SOLV  HW2     2991    3.349797772    2.874240091    0.689432267
  994 SOLV  OW      2992    0.909593380    3.236401133    3.042887326
  994 SOLV  HW1     2993    0.987829506    3.200565981    3.093843337
  994 SOLV  HW2     2994    0.932813586    3.325908201    3.004797619
  995 SOLV  OW      2995    0.888790521    2.673066541    1.055399017
  995 SOLV  HW1     2996    0.902091003    2.754453664    1.111972781
  995 SOLV  HW2     2997    0.866997782    2.700749395    0.961803274
  996 SOLV  OW      2998    0.374875521    1.012123791    0.979055529
  996 SOLV  HW1     2999    0.376494046    0.973142519    0.886970688
  996 SOLV  HW2     3000    0.326077499    0.950203620    1.040588860
  997 SOLV  OW      3001    2.878622768    1.995031706    1.070540589
  997 SOLV  HW1     3002    2.835905106    1.936498773    1.139467211
  997 SOLV  HW2     3003    2.915388767    2.076957856    1.114564249
  998 SOLV  OW      3004    1.197392304    2.204360736    2.764303845
  998 SOLV  HW1     3005    1.281963357    2.175243651    2.809043778
  998 SOLV  HW2     3006    1.152214580    2.124976873    2.723574077
  999 SOLV  OW      3007    0.652375581    2.009877081    2.580360751
  999 SOLV  HW1     3008    0.721278136    1.941467020    2.556400940
  999 SOLV  HW2     3009    0.583020681    2.013920936    2.508423135
 1000 SOLV  OW      3010    1.645398047    2.431768290    1.507395463
 1000 SOLV  HW1     3011    1.691793008    2.479033897    1.582329261
 1000 SOLV  HW2     3012    1.654842902    2.485196295    1.423385000
 1001 SOLV  OW      3013    0.435429219    1.352526596    1.617712114
 1001 SOLV  HW1     3014    0.337527391    1.361794356    1.635909993
 1001 SOLV  HW2     3015    0.450079932    1.340687522    1.519492679
 1002 SOLV  OW      3016    1.624659580    0.659563558    2.841656307
 1002 SOLV  HW1     3017    1.713819026    0.637137555    2.802297624
 1002 SOLV  HW2     3018    1.604517458    0.596500588    2.916614586
 1003 SOLV  OW      3019    1.972774600    0.395776941    0.838133022
 1003 SOLV  HW1     3020    2.015332574    0.306480027    0.823407863
 1003 SOLV  HW2     3021    2.017745367    0.441901959    0.914630900
 1004 SOLV  OW      3022    1.776204158    0.108720887    2.043934457
 1004 SOLV  HW1     3023    1.752484467    0.188131625    2.099905864
 1004 SOLV  HW2     3024    1.820189868    0.039535357    2.101206296
 1005 SOLV  OW      3025    2.551435604    0.341112354    0.956833749
 1005 SOLV  HW1     3026    2.576934838    0.339505463    1.053523862
 1005 SOLV  HW2     3027    2.452809242    0.326996762    0.948153408
 1006 SOLV  OW      3028    2.165997136    1.002770713    1.481330876
 1006 SOLV  HW1     3029    2.105523331    1.033571660    1.407873736
 1006 SOLV  HW2     3030    2.111044410    0.969210508    1.557852813
 1007 SOLV  OW      3031    1.053817550    2.057581289    0.502011853
 1007 SOLV  HW1     3032    1.130203637    2.010003009    0.458405503
 1007 SOLV  HW2     3033    1.089177965    2.123874739    0.568002910
 1008 SOLV  OW      3034    1.069056122    2.096694602    2.089562045
 1008 SOLV  HW1     3035    1.125960671    2.035873873    2.144917264
 1008 SOLV  HW2     3036    1.108581642    2.188559532    2.089675770
 1009 SOLV  OW      3037    0.641465377    2.516013554    2.440105829
 1009 SOLV  HW1     3038    0.651363549    2.433269360    2.495381725
 1009 SOLV  HW2     3039    0.603405833    2.589355729    2.496446779
 1010 SOLV  OW      3040    2.259268707    1.810362313    1.386930942
 1010 SOLV  HW1     3041    2.327282156    1.754864455    1.339015173
 1010 SOLV  HW2     3042    2.204203022    1.860524283    1.320197855
 1011 SOLV  OW      3043    2.406921146    3.288858822    1.245232247
 1011 SOLV  HW1     3044    2.435839986    3.212369187    1.187656369
 1011 SOLV  HW2     3045    2.307443973    3.298153726    1.240779250
 1012 SOLV  OW      3046    2.894821662    2.625131244    0.578798242
 1012 SOLV  HW1     3047    2.811594760    2.678598159    0.593506083
 1012 SOLV  HW2     3048    2.960660842    2.645360156    0.651308351
 1013 SOLV  OW      3049    0.799821668    1.907043394    3.084256942
 1013 SOLV  HW1     3050    0.733972072    1.874017214    3.016621996
 1013 SOLV  HW2     3051    0.803228335    2.006951857    3.081417940
 1014 SOLV  OW      3052    3.289895193    0.631643161    1.670620724
 1014 SOLV  HW1     3053    3.254053575    0.554223536    1.722805178
 1014 SOLV  HW2     3054    3.315169286    0.601091172    1.578809143
 1015 SOLV  OW      3055    2.819862216    1.285641515    2.061672935
 1015 SOLV  HW1     3056    2.762551363    1.210410140    2.094187177
 1015 SOLV  HW2     3057    2.769612957    1.338702860    1.993401883
 1016 SOLV  OW      3058    0.827272492    2.133236352    0.399862397
 1016 SOLV  HW1     3059    0.799017255    2.065260306    0.332169186
 1016 SOLV  HW2     3060    0.913654742    2.104867879    0.441512912
 1017 SOLV  OW      3061    2.561978751    3.015991957    3.382762598
 1017 SOLV  HW1     3062    2.633128697    2.980405915    3.443368310
 1017 SOLV  HW2     3063    2.482403686    2.955485691    3.385683671
 1018 SOLV  OW      3064    1.495560067    1.876542528    2.504603705
 1018 SOLV  HW1     3065    1.594196315    1.865930665    2.517252665
 1018 SOLV  HW2     3066    1.473602533    1.973509918    2.493791893
 1019 SOLV  OW      3067    2.045912776    0.256752915    1.873573023
 1019 SOLV  HW1     3068    1.992440876    0.301298777    1.945393554
 1019 SOLV  HW2     3069    2.133004585    0.225425275    1.911458035
 1020 SOLV  OW      3070    1.367648732    1.461864282    1.280905177
 1020 SOLV  HW1     3071    1.429344896    1.395113571    1.239216265
 1020 SOLV  HW2     3072    1.288046011    1.475076397    1.221838716
 1021 SOLV  OW      3073    1.211456825    2.716401004    2.499757746
 1021 SOLV  HW1     3074    1.151028239    2.747551157    2.573104020
 1021 SOLV  HW2     3075    1.303066176    2.700469506    2.536575295
 1022 SOLV  OW      3076    0.113157981    1.206369219    0.895246392
 1022 SOLV  HW1     3077    0.046952064    1.131622712    0.900847746
 1022 SOLV  HW2     3078    0.205864330    1.169216161    0.900413971
 1023 SOLV  OW      3079    2.633533688    1.774023485    0.739194465
 1023 SOLV  HW1     3080    2.617292441    1.793554540    0.642466753
 1023 SOLV  HW2     3081    2.697870722    1.840967095    0.776353847
 1024 SOLV  OW      3082    2.469825503    1.547596433    3.083361851
 1024 SOLV  HW1     3083    2.400506634    1.611887775    3.115967966
 1024 SOLV  HW2     3084    2.454513227    1.458053824    3.125185727
 1025 SOLV  OW      3085    0.402011085    2.431397025    1.137732907
 1025 SOLV  HW1     3086    0.498033952    2.408725550    1.121433971
 1025 SOLV  HW2     3087    0.371263389    2.387413660    1.222113254
 1026 SOLV  OW      3088    0.258716942    2.345534539    1.543589397
 1026 SOLV  HW1     3089    0.264826953    2.256262341    1.498922909
 1026 SOLV  HW2     3090    0.287035323    2.336989663    1.639124377
 1027 SOLV  OW      3091    0.466297541    3.184378158    3.384659361
 1027 SOLV  HW1     3092    0.522740729    3.202477499    3.304108685
 1027 SOLV  HW2     3093    0.488523334    3.250390100    3.456424530
 1028 SOLV  OW      3094    2.975352456    2.597361215    0.183742822
 1028 SOLV  HW1     3095    2.895525702    2.648253966    0.215978342
 1028 SOLV  HW2     3096    2.974073844    2.593171455    0.083831946
 1029 SOLV  OW      3097    1.208757341    2.918802286    0.999272477
 1029 SOLV  HW1     3098    1.223036836    2.835174452    0.946333622
 1029 SOLV  HW2     3099    1.135702761    2.972699173    0.957342130
 1030 SOLV  OW      3100    1.261156897    2.693001225    1.262869200
 1030 SOLV  HW1     3101    1.188039413    2.691621671    1.331088013
 1030 SOLV  HW2     3102    1.271488866    2.785777863    1.226985351
 1031 SOLV  OW      3103    0.358154896    0.892811510    0.743002827
 1031 SOLV  HW1     3104    0.263505698    0.865035837    0.726568527
 1031 SOLV  HW2     3105    0.386504615    0.957827053    0.672509759
 1032 SOLV  OW      3106    0.566896259    1.389972076    0.008180760
 1032 SOLV  HW1     3107    0.492684613    1.449563650    0.038864903
 1032 SOLV  HW2     3108    0.649571020    1.409962169    0.060766691
 1033 SOLV  OW      3109    2.502753807    2.770057994    0.921616130
 1033 SOLV  HW1     3110    2.404850999    2.783004543    0.905835885
 1033 SOLV  HW2     3111    2.521873270    2.672713496    0.934265391
 1034 SOLV  OW      3112    1.330197092    2.069161112    1.397700249
 1034 SOLV  HW1     3113    1.336813861    2.015182414    1.481628191
 1034 SOLV  HW2     3114    1.264667747    2.026216766    1.335546895
 1035 SOLV  OW      3115    1.022920615    3.115964263    2.799857699
 1035 SOLV  HW1     3116    1.085512950    3.193939133    2.798401921
 1035 SOLV  HW2     3117    0.971292532    3.116286698    2.885510299
 1036 SOLV  OW      3118    2.574188083    2.166881820    3.136864982
 1036 SOLV  HW1     3119    2.511201074    2.103697703    3.182050708
 1036 SOLV  HW2     3120    2.529824051    2.206261668    3.056351139
 1037 SOLV  OW      3121    0.273291643    1.345104335    1.174040795
 1037 SOLV  HW1     3122    0.349074610    1.287008690    1.144369980
 1037 SOLV  HW2     3123    0.187678104    1.310346008    1.135820059
 1038 SOLV  OW      3124    0.505795531    0.102093686    1.312354705
 1038 SOLV  HW1     3125    0.468063940    0.151155791    1.233801075
 1038 SOLV  HW2     3126    0.549069687    0.167245118    1.374676077
 1039 SOLV  OW      3127    0.154494644    0.416040262    1.764065685
 1039 SOLV  HW1     3128    0.186811340    0.321618735    1.770541875
 1039 SOLV  HW2     3129    0.072682871    0.419385330    1.706643914
 1040 SOLV  OW      3130    0.697456195    0.494682858    0.525125981
 1040 SOLV  HW1     3131    0.648941417    0.515468689    0.440178168
 1040 SOLV  HW2     3132    0.681002758    0.567587251    0.591579257
 1041 SOLV  OW      3133    3.293576988    1.028299956    0.932652435
 1041 SOLV  HW1     3134    3.280786184    1.020979305    1.031569652
 1041 SOLV  HW2     3135    3.314192631    0.937990897    0.894955241
 1042 SOLV  OW      3136    2.205432485    2.613704786    1.394195843
 1042 SOLV  HW1     3137    2.125842815    2.578512942    1.344915597
 1042 SOLV  HW2     3138    2.287803821    2.598662618    1.339513117
 1043 SOLV  OW      3139    2.196580388    0.880565139    2.957026876
 1043 SOLV  HW1     3140    2.158773585    0.955697745    2.902920403
 1043 SOLV  HW2     3141    2.141292087    0.867697649    3.039364325
 1044 SOLV  OW      3142    0.529131467    0.924172205    1.299463495
 1044 SOLV  HW1     3143    0.497616379    0.830630215    1.283381768
 1044 SOLV  HW2     3144    0.628818861    0.924825694    1.307458403
 1045 SOLV  OW      3145    0.686362249    2.985972948    1.883671322
 1045 SOLV  HW1     3146    0.708336179    3.054839315    1.814572749
 1045 SOLV  HW2     3147    0.592618056    2.999645466    1.915688328
 1046 SOLV  OW      3148    2.738907148    0.531794988    1.464708982
 1046 SOLV  HW1     3149    2.830936607    0.494847708    1.451790113
 1046 SOLV  HW2     3150    2.725954895    0.610709758    1.404658496
 1047 SOLV  OW      3151    1.604315760    2.808054455    1.115092992
 1047 SOLV  HW1     3152    1.521438925    2.862552515    1.102330234
 1047 SOLV  HW2     3153    1.680109350    2.868136246    1.140528166
 1048 SOLV  OW      3154    0.000314465    2.426933464    0.778871485
 1048 SOLV  HW1     3155    0.042884168    2.491411712    0.715373916
 1048 SOLV  HW2     3156    0.062278616    2.409790108    0.855475068
 1049 SOLV  OW      3157    1.228901839    0.869884889    2.621225935
 1049 SOLV  HW1     3158    1.320825326    0.851949016    2.586154585
 1049 SOLV  HW2     3159    1.219596952    0.829757522    2.712356478
 1050 SOLV  OW      3160    0.915300505    2.595918318    1.870391536
 1050 SOLV  HW1     3161    0.909974658    2.520101708    1.935391723
 1050 SOLV  HW2     3162    0.972442103    2.569289619    1.792756063
 1051 SOLV  OW      3163    3.094023863    2.672355417    0.411421571
 1051 SOLV  HW1     3164    3.049720731    2.648622249    0.324969215
 1051 SOLV  HW2     3165    3.025659077    2.674586637    0.484368660
 1052 SOLV  OW      3166    0.544182861    2.513052925    2.012609181
 1052 SOLV  HW1     3167    0.615077978    2.490815974    2.079550273
 1052 SOLV  HW2     3168    0.566648501    2.599588962    1.967793453
 1053 SOLV  OW      3169    3.229117481    0.530359088    3.351074204
 1053 SOLV  HW1     3170    3.231435717    0.473774734    3.433501884
 1053 SOLV  HW2     3171    3.137120921    0.567612048    3.338813756
 1054 SOLV  OW      3172    1.101898269    1.141593703    2.044886549
 1054 SOLV  HW1     3173    1.070274558    1.221255782    2.096418289
 1054 SOLV  HW2     3174    1.132492778    1.070759136    2.108510279
 1055 SOLV  OW      3175    0.130752944    2.634500607    0.603063716
 1055 SOLV  HW1     3176    0.100598834    2.647188473    0.508557550
 1055 SOLV  HW2     3177    0.226644007    2.606114103    0.603909919
 1056 SOLV  OW      3178    0.667114468    3.270990078    3.191848531
 1056 SOLV  HW1     3179    0.650101571    3.368525013    3.177793728
 1056 SOLV  HW2     3180    0.744050226    3.242053900    3.134896035
 1057 SOLV  OW      3181    1.138104766    3.093629941    1.771522091
 1057 SOLV  HW1     3182    1.095050114    3.003476305    1.776001942
 1057 SOLV  HW2     3183    1.073772398    3.159359290    1.732249029
 1058 SOLV  OW      3184    2.255042868    0.763682612    0.709241821
 1058 SOLV  HW1     3185    2.174602555    0.804078942    0.752820265
 1058 SOLV  HW2     3186    2.238337972    0.666611148    0.691935406
 1059 SOLV  OW      3187    2.831581182    2.341144064    2.130234927
 1059 SOLV  HW1     3188    2.887600169    2.258409958    2.134531621
 1059 SOLV  HW2     3189    2.810463933    2.371934843    2.223011367
 1060 SOLV  OW      3190    1.619967739    1.446741381    1.504237843
 1060 SOLV  HW1     3191    1.528994685    1.409292175    1.486255512
 1060 SOLV  HW2     3192    1.666798794    1.463588480    1.417491404
 1061 SOLV  OW      3193    2.569592686    1.881029480    2.097063991
 1061 SOLV  HW1     3194    2.597131470    1.922590659    2.010369106
 1061 SOLV  HW2     3195    2.647218069    1.880965550    2.160119721
 1062 SOLV  OW      3196    0.700558326    0.154257210    2.086393320
 1062 SOLV  HW1     3197    0.669840164    0.202726107    2.004495817
 1062 SOLV  HW2     3198    0.753202150    0.216594695    2.144209113
 1063 SOLV  OW      3199    1.013954474    3.267726623    1.574998376
 1063 SOLV  HW1     3200    0.967013644    3.193486133    1.527179373
 1063 SOLV  HW2     3201    1.097135685    3.292129996    1.525128424
 1064 SOLV  OW      3202    2.582057972    0.309665653    3.359434642
 1064 SOLV  HW1     3203    2.638113085    0.229157330    3.378871728
 1064 SOLV  HW2     3204    2.527181263    0.332274089    3.439926037
 1065 SOLV  OW      3205    3.133738629    2.310321322    0.215760139
 1065 SOLV  HW1     3206    3.053983959    2.360048936    0.249940231
 1065 SOLV  HW2     3207    3.217175686    2.357229639    0.244736802
 1066 SOLV  OW      3208    2.433449146    0.825086705    2.255539038
 1066 SOLV  HW1     3209    2.385736516    0.752815156    2.305562112
 1066 SOLV  HW2     3210    2.507973364    0.860916555    2.311791427
 1067 SOLV  OW      3211    1.443017316    3.327325922    2.403539722
 1067 SOLV  HW1     3212    1.392944343    3.301004101    2.486010527
 1067 SOLV  HW2     3213    1.423729548    3.261779928    2.330510369
 1068 SOLV  OW      3214    1.360811967    2.995141960    2.965476293
 1068 SOLV  HW1     3215    1.358636365    2.912259304    3.021398528
 1068 SOLV  HW2     3216    1.356797018    2.970164059    2.868721680
 1069 SOLV  OW      3217    0.152217918    1.986449496    1.640428298
 1069 SOLV  HW1     3218    0.160760805    2.083914429    1.661145927
 1069 SOLV  HW2     3219    0.183496184    1.932853492    1.718854327
 1070 SOLV  OW      3220    3.197185462    0.906136309    0.482448023
 1070 SOLV  HW1     3221    3.275630983    0.941415904    0.533472300
 1070 SOLV  HW2     3222    3.229413760    0.857641381    0.401138020
 1071 SOLV  OW      3223    1.768498533    2.360487333    2.791086541
 1071 SOLV  HW1     3224    1.817635226    2.293074667    2.846215379
 1071 SOLV  HW2     3225    1.792131704    2.348354779    2.694689000
 1072 SOLV  OW      3226    1.222977338    1.909323453    2.240689132
 1072 SOLV  HW1     3227    1.158811447    1.964022146    2.294472612
 1072 SOLV  HW2     3228    1.315894088    1.924054427    2.274618413
 1073 SOLV  OW      3229    3.201504922    2.365375057    2.820636435
 1073 SOLV  HW1     3230    3.214275246    2.354033666    2.722097178
 1073 SOLV  HW2     3231    3.286186419    2.341475539    2.868171270
 1074 SOLV  OW      3232    0.171475836    3.125875815    2.335438477
 1074 SOLV  HW1     3233    0.084276638    3.090062169    2.302041544
 1074 SOLV  HW2     3234    0.171070016    3.126634455    2.435442972
 1075 SOLV  OW      3235    0.791115998    2.846267681    2.621545976
 1075 SOLV  HW1     3236    0.827260985    2.771457131    2.565880968
 1075 SOLV  HW2     3237    0.753842890    2.917263604    2.561779821
 1076 SOLV  OW      3238    0.524428140    0.552934330    0.293285661
 1076 SOLV  HW1     3239    0.514404249    0.613724620    0.214519791
 1076 SOLV  HW2     3240    0.495154375    0.460680734    0.268102547
 1077 SOLV  OW      3241    1.864226362    1.415211248    2.687817289
 1077 SOLV  HW1     3242    1.819806596    1.327434947    2.705813334
 1077 SOLV  HW2     3243    1.899661796    1.416062712    2.594301764
 1078 SOLV  OW      3244    3.179114652    0.201687503    2.034825886
 1078 SOLV  HW1     3245    3.131312232    0.211021996    2.122172396
 1078 SOLV  HW2     3246    3.150411890    0.117008575    1.990023830
 1079 SOLV  OW      3247    0.745277033    2.585390674    1.293949357
 1079 SOLV  HW1     3248    0.800277191    2.645978392    1.236453419
 1079 SOLV  HW2     3249    0.708385416    2.510999239    1.238212289
 1080 SOLV  OW      3250    0.450012805    1.039895070    2.606751239
 1080 SOLV  HW1     3251    0.495242121    1.010895583    2.522400092
 1080 SOLV  HW2     3252    0.501340871    1.005761763    2.685504393
 1081 SOLV  OW      3253    0.086137340    2.314277459    1.986820039
 1081 SOLV  HW1     3254    0.156514932    2.383625422    2.002291781
 1081 SOLV  HW2     3255   -0.000665502    2.345753643    2.025239621
 1082 SOLV  OW      3256    0.217522789    2.631641860    2.764726445
 1082 SOLV  HW1     3257    0.236896395    2.551080664    2.708726625
 1082 SOLV  HW2     3258    0.181500061    2.602688706    2.853413943
 1083 SOLV  OW      3259    2.906852898    2.973493532    2.493003369
 1083 SOLV  HW1     3260    2.890911484    2.874765759    2.492437889
 1083 SOLV  HW2     3261    2.896061637    3.009512654    2.400332982
 1084 SOLV  OW      3262    3.158242412    0.472611972    2.292914548
 1084 SOLV  HW1     3263    3.256745957    0.469154455    2.309840688
 1084 SOLV  HW2     3264    3.139568105    0.535749922    2.217640046
 1085 SOLV  OW      3265    0.380557593    0.739745004    2.357729647
 1085 SOLV  HW1     3266    0.341680853    0.656228692    2.396655451
 1085 SOLV  HW2     3267    0.333858859    0.819339797    2.396271048
 1086 SOLV  OW      3268    2.356950675    0.197043440    1.508895724
 1086 SOLV  HW1     3269    2.444656935    0.235297965    1.479839872
 1086 SOLV  HW2     3270    2.368468067    0.100131082    1.530698123
 1087 SOLV  OW      3271    0.087254503    0.961785971    3.060635729
 1087 SOLV  HW1     3272    0.021073777    1.023665884    3.018315662
 1087 SOLV  HW2     3273    0.049907488    0.926769378    3.146548647
 1088 SOLV  OW      3274    2.667256072    2.815914040    2.295694378
 1088 SOLV  HW1     3275    2.727261751    2.888879027    2.262879113
 1088 SOLV  HW2     3276    2.694435113    2.729158563    2.254027630
 1089 SOLV  OW      3277    1.357350153    0.508587649    2.449116466
 1089 SOLV  HW1     3278    1.329647472    0.418245771    2.481863164
 1089 SOLV  HW2     3279    1.373411074    0.568874411    2.527275978
 1090 SOLV  OW      3280    2.449405956    2.663199928    3.251471326
 1090 SOLV  HW1     3281    2.353000581    2.671787629    3.226292392
 1090 SOLV  HW2     3282    2.506570136    2.694195962    3.175490599
 1091 SOLV  OW      3283    2.458064680    2.728852251    2.493103115
 1091 SOLV  HW1     3284    2.542965342    2.779871224    2.479294996
 1091 SOLV  HW2     3285    2.478667217    2.640856270    2.535926768
 1092 SOLV  OW      3286    0.997223540    1.854361991    0.285247556
 1092 SOLV  HW1     3287    1.094555092    1.871097374    0.269546071
 1092 SOLV  HW2     3288    0.981458378    1.756084850    0.294894492
 1093 SOLV  OW      3289    2.973047719    2.298660599    3.254067303
 1093 SOLV  HW1     3290    2.960016731    2.242653717    3.335890767
 1093 SOLV  HW2     3291    3.016826406    2.243837919    3.182796606
 1094 SOLV  OW      3292    3.274341617    2.087893763    0.145498422
 1094 SOLV  HW1     3293    3.276029862    2.060599526    0.241686847
 1094 SOLV  HW2     3294    3.230661140    2.177451946    0.137051657
 1095 SOLV  OW      3295    0.010566495    2.288431675    3.044874233
 1095 SOLV  HW1     3296    0.031756799    2.190756008    3.048369807
 1095 SOLV  HW2     3297   -0.073198286    2.306215958    3.096536122
 1096 SOLV  OW      3298    0.827430862    1.855941972    1.255331265
 1096 SOLV  HW1     3299    0.892612831    1.880846762    1.183687677
 1096 SOLV  HW2     3300    0.811779253    1.757187631    1.253264367
 1097 SOLV  OW      3301    1.216083347    1.353822475    1.030424815
 1097 SOLV  HW1     3302    1.157560545    1.309959064    1.098636343
 1097 SOLV  HW2     3303    1.170707779    1.435744844    0.995332657
 1098 SOLV  OW      3304    0.629448358    0.132436864    3.086266328
 1098 SOLV  HW1     3305    0.669904262    0.094113061    3.003223494
 1098 SOLV  HW2     3306    0.692777119    0.198368425    3.126812390
 1099 SOLV  OW      3307    0.928262707    2.876431945    0.006835757
 1099 SOLV  HW1     3308    0.980967302    2.961050244   -0.001145132
 1099 SOLV  HW2     3309    0.910472727    2.839535681   -0.084399499
 1100 SOLV  OW      3310    1.134242648    0.427833027    1.865660883
 1100 SOLV  HW1     3311    1.142010326    0.498971065    1.935511316
 1100 SOLV  HW2     3312    1.144923687    0.338001638    1.908278216
 1101 SOLV  OW      3313    2.197236872    3.245671331    0.508169794
 1101 SOLV  HW1     3314    2.113118514    3.191809962    0.513167490
 1101 SOLV  HW2     3315    2.268569708    3.201140856    0.562304284
 1102 SOLV  OW      3316    3.060238124    1.423280955    0.630431924
 1102 SOLV  HW1     3317    2.991594126    1.436822427    0.701889536
 1102 SOLV  HW2     3318    3.073007175    1.508631815    0.579898180
 1103 SOLV  OW      3319    0.579273093    2.194329635    0.007311743
 1103 SOLV  HW1     3320    0.678654303    2.187594178    0.016144001
 1103 SOLV  HW2     3321    0.549347756    2.285267141    0.036239932
 1104 SOLV  OW      3322    0.236406489    0.169384256    0.033252634
 1104 SOLV  HW1     3323    0.257602382    0.094539717    0.096107626
 1104 SOLV  HW2     3324    0.271652569    0.147466411   -0.057736194
 1105 SOLV  OW      3325    1.943665320    1.926830135    1.380456742
 1105 SOLV  HW1     3326    1.925970111    1.905585346    1.476566548
 1105 SOLV  HW2     3327    1.979264631    1.845525250    1.334372867
 1106 SOLV  OW      3328    1.499291169    3.366287587    0.334664102
 1106 SOLV  HW1     3329    1.456472939    3.285992767    0.376129545
 1106 SOLV  HW2     3330    1.546059792    3.419338063    0.405363063
 1107 SOLV  OW      3331    1.052240617    1.173504610    0.143485915
 1107 SOLV  HW1     3332    1.135636994    1.155157764    0.091443262
 1107 SOLV  HW2     3333    1.008496352    1.086956927    0.167898648
 1108 SOLV  OW      3334    0.446619560    1.363896925    2.927955856
 1108 SOLV  HW1     3335    0.465198081    1.317987525    3.014839991
 1108 SOLV  HW2     3336    0.522749830    1.348194049    2.865033696
 1109 SOLV  OW      3337    0.672590598    1.217066767    0.687594862
 1109 SOLV  HW1     3338    0.712393280    1.207366633    0.778827924
 1109 SOLV  HW2     3339    0.744024981    1.243293852    0.622702224
 1110 SOLV  OW      3340    2.685393086    0.089717180    0.066046944
 1110 SOLV  HW1     3341    2.631581482    0.019752959    0.019027195
 1110 SOLV  HW2     3342    2.765279326    0.047251974    0.108666776
 1111 SOLV  OW      3343    1.439021506    3.127105404    2.223531221
 1111 SOLV  HW1     3344    1.535253570    3.115234819    2.248031228
 1111 SOLV  HW2     3345    1.390452591    3.040638611    2.236427514
 1112 SOLV  OW      3346    1.092424399    0.654268765    1.521491490
 1112 SOLV  HW1     3347    1.080896480    0.558821266    1.493979246
 1112 SOLV  HW2     3348    1.186018044    0.683515156    1.501873172
 1113 SOLV  OW      3349    3.263808060    1.641452163    1.031645294
 1113 SOLV  HW1     3350    3.198709728    1.587674122    1.085219255
 1113 SOLV  HW2     3351    3.235951808    1.737493181    1.032035345
 1114 SOLV  OW      3352    0.861440190    0.717511586    0.755296563
 1114 SOLV  HW1     3353    0.871769167    0.816562350    0.746143687
 1114 SOLV  HW2     3354    0.773168047    0.689585834    0.717484529
 1115 SOLV  OW      3355    1.990465750    1.950548218    3.299781375
 1115 SOLV  HW1     3356    1.964164250    1.899042859    3.218200561
 1115 SOLV  HW2     3357    1.931861383    1.923933950    3.376316453
 1116 SOLV  OW      3358    1.901735211    1.479588562    2.003855394
 1116 SOLV  HW1     3359    1.989471868    1.431621398    2.005659814
 1116 SOLV  HW2     3360    1.906466245    1.555240395    1.938615246
 1117 SOLV  OW      3361    3.325779451    0.254000171    3.026086516
 1117 SOLV  HW1     3362    3.421326606    0.273211883    3.003652243
 1117 SOLV  HW2     3363    3.321212441    0.175595358    3.088001113
 1118 SOLV  OW      3364    3.307242441    0.059377557    0.821211581
 1118 SOLV  HW1     3365    3.347014017   -0.031236034    0.835667277
 1118 SOLV  HW2     3366    3.371364584    0.129327526    0.852783259
 1119 SOLV  OW      3367    1.468160855    1.421476610    2.319093169
 1119 SOLV  HW1     3368    1.379924471    1.439419960    2.275570233
 1119 SOLV  HW2     3369    1.518435659    1.507347524    2.329115175
 1120 SOLV  OW      3370    3.219973652    0.963518396    1.187622864
 1120 SOLV  HW1     3371    3.151969829    1.031935501    1.161236727
 1120 SOLV  HW2     3372    3.212356292    0.945042633    1.285613848
 1121 SOLV  OW      3373    0.308733911    0.315111485    0.454030826
 1121 SOLV  HW1     3374    0.257986921    0.229689243    0.465334973
 1121 SOLV  HW2     3375    0.361273099    0.311642311    0.369003938
 1122 SOLV  OW      3376    0.326413911    3.016934079    1.751955770
 1122 SOLV  HW1     3377    0.326134342    3.108440717    1.792307038
 1122 SOLV  HW2     3378    0.270142965    2.955807289    1.807622591
 1123 SOLV  OW      3379    1.431672914    2.789750789    3.138160536
 1123 SOLV  HW1     3380    1.515880913    2.797140795    3.084716282
 1123 SOLV  HW2     3381    1.447183238    2.729722400    3.216632746
 1124 SOLV  OW      3382    2.546940986    0.217969417    1.976856625
 1124 SOLV  HW1     3383    2.485614338    0.276415873    1.923710366
 1124 SOLV  HW2     3384    2.582940106    0.269478246    2.054653590
 1125 SOLV  OW      3385    1.532150300    2.450084195    2.922771243
 1125 SOLV  HW1     3386    1.621913841    2.429913506    2.883560178
 1125 SOLV  HW2     3387    1.502606340    2.373282340    2.979608058
 1126 SOLV  OW      3388    0.516445013    1.943908921    1.208750767
 1126 SOLV  HW1     3389    0.564595623    1.998971098    1.140549940
 1126 SOLV  HW2     3390    0.555718211    1.851964603    1.211096702
 1127 SOLV  OW      3391    2.208880754    2.465047126    0.127253452
 1127 SOLV  HW1     3392    2.149394584    2.535948299    0.089354485
 1127 SOLV  HW2     3393    2.223211421    2.482192166    0.224735122
 1128 SOLV  OW      3394    1.598009451    0.860216474    1.947889794
 1128 SOLV  HW1     3395    1.692734076    0.836843506    1.925926571
 1128 SOLV  HW2     3396    1.544952901    0.867138235    1.863400436
 1129 SOLV  OW      3397    0.855107231    2.846148540    1.267239063
 1129 SOLV  HW1     3398    0.755334289    2.841440289    1.262418935
 1129 SOLV  HW2     3399    0.882030872    2.921064632    1.327759281
 1130 SOLV  OW      3400    0.566190531    3.324996805    2.524247305
 1130 SOLV  HW1     3401    0.556748071    3.357222674    2.430046803
 1130 SOLV  HW2     3402    0.661112445    3.335828486    2.553808387
 1131 SOLV  OW      3403    3.046676050    3.344712365    2.028739080
 1131 SOLV  HW1     3404    2.955961644    3.340767821    2.070656603
 1131 SOLV  HW2     3405    3.115946984    3.321297407    2.096965493
 1132 SOLV  OW      3406    2.495576868    2.339650649    1.686767420
 1132 SOLV  HW1     3407    2.436949453    2.350158234    1.606428991
 1132 SOLV  HW2     3408    2.449086975    2.282901846    1.754738878
 1133 SOLV  OW      3409    0.669914638    1.614372272    0.180713717
 1133 SOLV  HW1     3410    0.696753778    1.593170683    0.274691441
 1133 SOLV  HW2     3411    0.587008997    1.563504066    0.157462868
 1134 SOLV  OW      3412    0.525463944    1.702836932    2.037450679
 1134 SOLV  HW1     3413    0.454607889    1.686389926    2.106085394
 1134 SOLV  HW2     3414    0.509549578    1.643775970    1.958328751
 1135 SOLV  OW      3415    0.628758020    0.040206541    0.498783162
 1135 SOLV  HW1     3416    0.596176426    0.122716619    0.544960471
 1135 SOLV  HW2     3417    0.602527043    0.043452006    0.402330339
 1136 SOLV  OW      3418    3.150444418    0.153250712    0.593008664
 1136 SOLV  HW1     3419    3.196305626    0.155348020    0.681855735
 1136 SOLV  HW2     3420    3.218050922    0.137688673    0.520977354
 1137 SOLV  OW      3421    0.956860906    0.567952791    1.732954299
 1137 SOLV  HW1     3422    0.997928564    0.593305058    1.645371709
 1137 SOLV  HW2     3423    1.023001114    0.515840281    1.786914973
 1138 SOLV  OW      3424    0.817299712    1.137430897    2.814218850
 1138 SOLV  HW1     3425    0.722673184    1.116117897    2.838570113
 1138 SOLV  HW2     3426    0.875380303    1.128329250    2.895120818
 1139 SOLV  OW      3427    1.175623604    0.191920253    2.817191253
 1139 SOLV  HW1     3428    1.135317082    0.266685181    2.869984140
 1139 SOLV  HW2     3429    1.122129810    0.177279963    2.733971763
 1140 SOLV  OW      3430    1.684352774    0.996460277    1.469288157
 1140 SOLV  HW1     3431    1.596993336    0.997694790    1.420618591
 1140 SOLV  HW2     3432    1.687038895    1.071952050    1.534829889
 1141 SOLV  OW      3433    2.383447531    1.206229619    0.865837926
 1141 SOLV  HW1     3434    2.445388309    1.272487420    0.907967387
 1141 SOLV  HW2     3435    2.292723647    1.247106854    0.855853168
 1142 SOLV  OW      3436    1.828697506    1.376052797    3.048184209
 1142 SOLV  HW1     3437    1.736207373    1.338952022    3.039778257
 1142 SOLV  HW2     3438    1.845526100    1.402378168    3.143185721
 1143 SOLV  OW      3439    1.729976295    0.285301958    0.802558705
 1143 SOLV  HW1     3440    1.640587012    0.328934268    0.812922061
 1143 SOLV  HW2     3441    1.801844313    0.354477018    0.809726020
 1144 SOLV  OW      3442    0.929429681    0.505060477    2.127588197
 1144 SOLV  HW1     3443    1.011552369    0.545844975    2.087659380
 1144 SOLV  HW2     3444    0.854344187    0.510078471    2.061718899
 1145 SOLV  OW      3445    3.352759999    1.247332419    3.148847923
 1145 SOLV  HW1     3446    3.297499679    1.278006451    3.071341089
 1145 SOLV  HW2     3447    3.443257227    1.289630621    3.144047209
 1146 SOLV  OW      3448    2.212190197    2.578424230    1.938210877
 1146 SOLV  HW1     3449    2.278899080    2.651606154    1.924269130
 1146 SOLV  HW2     3450    2.244783067    2.516872211    2.009967785
 1147 SOLV  OW      3451    1.126220967    1.592493708    1.227269944
 1147 SOLV  HW1     3452    1.071638560    1.532396608    1.285669775
 1147 SOLV  HW2     3453    1.134557298    1.682316203    1.270441148
 1148 SOLV  OW      3454    1.329293261    0.537669928    1.237060335
 1148 SOLV  HW1     3455    1.363730758    0.552297845    1.329796968
 1148 SOLV  HW2     3456    1.262562904    0.463180662    1.237670798
 1149 SOLV  OW      3457    2.529159844    2.137223169    1.259795868
 1149 SOLV  HW1     3458    2.624634603    2.135991353    1.289543705
 1149 SOLV  HW2     3459    2.470182189    2.157642314    1.337940519
 1150 SOLV  OW      3460    2.094571488    0.072275276    1.018362359
 1150 SOLV  HW1     3461    1.996764557    0.092638192    1.022739114
 1150 SOLV  HW2     3462    2.126497731    0.042684637    1.108401429
 1151 SOLV  OW      3463    0.652702090    2.233064079    2.738118809
 1151 SOLV  HW1     3464    0.624046756    2.161333387    2.674594283
 1151 SOLV  HW2     3465    0.729537687    2.283606828    2.698831296
 1152 SOLV  OW      3466    0.662666340    2.728007503    1.872915493
 1152 SOLV  HW1     3467    0.659749203    2.827860405    1.868185027
 1152 SOLV  HW2     3468    0.740402610    2.694391511    1.819732515
 1153 SOLV  OW      3469    1.595117413    3.141922725    2.882227881
 1153 SOLV  HW1     3470    1.534763476    3.070774793    2.918239895
 1153 SOLV  HW2     3471    1.619044147    3.120515658    2.787514310
 1154 SOLV  OW      3472    2.614259545    0.010395257    0.912862372
 1154 SOLV  HW1     3473    2.679046948   -0.002583676    0.837792023
 1154 SOLV  HW2     3474    2.648543520    0.081217556    0.974589165
 1155 SOLV  OW      3475    1.906066798    0.018423746    0.204880906
 1155 SOLV  HW1     3476    1.987066951    0.053297119    0.157714261
 1155 SOLV  HW2     3477    1.896955747    0.063896212    0.293486843
 1156 SOLV  OW      3478    2.487920213    2.970371751    2.091495143
 1156 SOLV  HW1     3479    2.460853025    2.886660673    2.139047872
 1156 SOLV  HW2     3480    2.577859386    2.957373770    2.049740912
 1157 SOLV  OW      3481    2.056417520    0.319893607    3.107694544
 1157 SOLV  HW1     3482    1.970166823    0.286073687    3.070027425
 1157 SOLV  HW2     3483    2.062879608    0.294443592    3.204194664
 1158 SOLV  OW      3484    0.354646133    0.447101132    3.263117433
 1158 SOLV  HW1     3485    0.287112640    0.516953992    3.286819835
 1158 SOLV  HW2     3486    0.337064094    0.364325929    3.316418663
 1159 SOLV  OW      3487    2.195185870    2.553321802    2.278135531
 1159 SOLV  HW1     3488    2.193256480    2.515405167    2.370648480
 1159 SOLV  HW2     3489    2.103137666    2.582545723    2.252191538
 1160 SOLV  OW      3490    2.687616150    0.766320252    3.138326327
 1160 SOLV  HW1     3491    2.699552575    0.836533642    3.208533488
 1160 SOLV  HW2     3492    2.635820658    0.689674648    3.176327245
 1161 SOLV  OW      3493    0.693233080    0.670191805    1.260144341
 1161 SOLV  HW1     3494    0.764119031    0.736701266    1.236618371
 1161 SOLV  HW2     3495    0.736138625    0.585295497    1.291023829
 1162 SOLV  OW      3496    0.514732860    1.995281192    0.816688788
 1162 SOLV  HW1     3497    0.418459705    2.016107815    0.799385027
 1162 SOLV  HW2     3498    0.567114594    2.007388678    0.732360669
 1163 SOLV  OW      3499    1.596566452    1.887019008    1.117278278
 1163 SOLV  HW1     3500    1.558017849    1.799637499    1.087612452
 1163 SOLV  HW2     3501    1.621068238    1.881474131    1.214079752
 1164 SOLV  OW      3502    3.124201499    1.661348596    0.205193783
 1164 SOLV  HW1     3503    3.105167030    1.592004879    0.274698179
 1164 SOLV  HW2     3504    3.219963271    1.654931001    0.177083171
 1165 SOLV  OW      3505    0.342012745    2.696333690    1.035101810
 1165 SOLV  HW1     3506    0.329223436    2.618272714    1.096295305
 1165 SOLV  HW2     3507    0.254698869    2.719812260    0.992360838
 1166 SOLV  OW      3508    0.432747855    0.189294514    1.075228721
 1166 SOLV  HW1     3509    0.471838347    0.268597244    1.028488390
 1166 SOLV  HW2     3510    0.395543775    0.125741031    1.007564614
 1167 SOLV  OW      3511    2.437274663    0.669876659    2.977356591
 1167 SOLV  HW1     3512    2.372704544    0.593507726    2.977875404
 1167 SOLV  HW2     3513    2.508460495    0.653777933    3.045731043
 1168 SOLV  OW      3514    3.010497425    0.648807731    1.481898074
 1168 SOLV  HW1     3515    3.015905149    0.731646057    1.537669925
 1168 SOLV  HW2     3516    3.056811688    0.573785746    1.529105972
 1169 SOLV  OW      3517    1.433816170    0.578946431    0.477484499
 1169 SOLV  HW1     3518    1.513654398    0.558341750    0.420904054
 1169 SOLV  HW2     3519    1.369807453    0.502196166    0.473980050
 1170 SOLV  OW      3520    2.603113803    2.498020588    0.013127254
 1170 SOLV  HW1     3521    2.543810998    2.574703947   -0.011453491
 1170 SOLV  HW2     3522    2.644002034    2.459647338   -0.069679744
 1171 SOLV  OW      3523    2.826958000    2.987762250    0.794387152
 1171 SOLV  HW1     3524    2.816628189    3.012512539    0.698041415
 1171 SOLV  HW2     3525    2.905183701    3.036571539    0.833117873
 1172 SOLV  OW      3526    3.021186368    1.113157071    1.098635199
 1172 SOLV  HW1     3527    2.993601802    1.178319919    1.169306116
 1172 SOLV  HW2     3528    3.019105129    1.158042535    1.009290580
 1173 SOLV  OW      3529    3.347551188    1.671222564    0.446837205
 1173 SOLV  HW1     3530    3.360993288    1.638696960    0.353225191
 1173 SOLV  HW2     3531    3.419475861    1.634174862    0.505625660
 1174 SOLV  OW      3532    2.818843565    2.012069444    2.662683460
 1174 SOLV  HW1     3533    2.820370225    2.021194114    2.762263006
 1174 SOLV  HW2     3534    2.828420753    1.915651234    2.637914893
 1175 SOLV  OW      3535    0.777188266    2.612380381    2.176461336
 1175 SOLV  HW1     3536    0.816915682    2.527262221    2.142135786
 1175 SOLV  HW2     3537    0.734410890    2.595726439    2.265311165
 1176 SOLV  OW      3538    0.697389025    1.061119288    0.215052219
 1176 SOLV  HW1     3539    0.658710423    1.073532412    0.123665521
 1176 SOLV  HW2     3540    0.653582933    1.124636279    0.278677351
 1177 SOLV  OW      3541    1.848824888    1.477600138    1.688063946
 1177 SOLV  HW1     3542    1.780385694    1.499522972    1.618513268
 1177 SOLV  HW2     3543    1.859239323    1.378339153    1.694428689
 1178 SOLV  OW      3544    2.679394317    1.260026720    0.300615793
 1178 SOLV  HW1     3545    2.725632189    1.338311348    0.258962418
 1178 SOLV  HW2     3546    2.741939411    1.214089365    0.363697977
 1179 SOLV  OW      3547    2.219709506    1.727474497    1.667346181
 1179 SOLV  HW1     3548    2.121953701    1.707377872    1.661024156
 1179 SOLV  HW2     3549    2.257061621    1.740408596    1.575490159
 1180 SOLV  OW      3550    1.166614306    0.851482958    1.982213782
 1180 SOLV  HW1     3551    1.118690997    0.887596536    1.902208652
 1180 SOLV  HW2     3552    1.196499413    0.927302009    2.040179264
 1181 SOLV  OW      3553    1.671240768    0.920691024    3.082877875
 1181 SOLV  HW1     3554    1.651073113    1.008681307    3.039854425
 1181 SOLV  HW2     3555    1.675391258    0.849508261    3.012765195
 1182 SOLV  OW      3556    2.055380491    2.551196311    3.177455137
 1182 SOLV  HW1     3557    2.026525661    2.466631982    3.222375933
 1182 SOLV  HW2     3558    2.047122350    2.627482965    3.241593152
 1183 SOLV  OW      3559    2.676013695    1.089935646    2.170195525
 1183 SOLV  HW1     3560    2.648881302    1.035472005    2.090826480
 1183 SOLV  HW2     3561    2.666112085    1.035055313    2.253213334
 1184 SOLV  OW      3562    0.458598248    1.065732072    0.564979784
 1184 SOLV  HW1     3563    0.463799863    1.084530690    0.466893169
 1184 SOLV  HW2     3564    0.532486779    1.113914518    0.612100820
 1185 SOLV  OW      3565    1.032073309    2.416991506    0.444773761
 1185 SOLV  HW1     3566    1.073789451    2.424031746    0.535384136
 1185 SOLV  HW2     3567    0.936766766    2.446885363    0.449571692
 1186 SOLV  OW      3568    3.283109092    2.332328181    2.564397980
 1186 SOLV  HW1     3569    3.305207701    2.411289661    2.507138306
 1186 SOLV  HW2     3570    3.363412491    2.273212893    2.572050342
 1187 SOLV  OW      3571    0.384601631    3.121091082    2.559386433
 1187 SOLV  HW1     3572    0.460847244    3.185403142    2.552137255
 1187 SOLV  HW2     3573    0.366949528    3.080129583    2.469873893
 1188 SOLV  OW      3574    1.005150159    1.110058524    2.368427366
 1188 SOLV  HW1     3575    0.933402288    1.040791331    2.375919653
 1188 SOLV  HW2     3576    0.963660671    1.201052345    2.367709802
 1189 SOLV  OW      3577    0.032152929    2.983554306    0.126247287
 1189 SOLV  HW1     3578    0.104805095    2.988645553    0.057711115
 1189 SOLV  HW2     3579   -0.055652730    2.968852075    0.080690850
 1190 SOLV  OW      3580    1.503506527    0.691110014    0.708988750
 1190 SOLV  HW1     3581    1.472422357    0.659113417    0.619490190
 1190 SOLV  HW2     3582    1.603227725    0.685161492    0.713700311
 1191 SOLV  OW      3583    1.741644403    2.224660394    0.794797339
 1191 SOLV  HW1     3584    1.840920418    2.234494985    0.787780813
 1191 SOLV  HW2     3585    1.697541657    2.308808916    0.763562345
 1192 SOLV  OW      3586    1.020698485    2.483174221    1.649928841
 1192 SOLV  HW1     3587    1.038629727    2.387612290    1.626523202
 1192 SOLV  HW2     3588    1.085778654    2.542009436    1.601925154
 1193 SOLV  OW      3589    1.837726720    1.533782268    1.019713333
 1193 SOLV  HW1     3590    1.764457237    1.527113484    0.951974963
 1193 SOLV  HW2     3591    1.902861974    1.604233909    0.991511433
 1194 SOLV  OW      3592    0.765255792    1.115630704    3.210716744
 1194 SOLV  HW1     3593    0.836692760    1.178442594    3.179843657
 1194 SOLV  HW2     3594    0.675550496    1.153004009    3.187097124
 1195 SOLV  OW      3595    1.057945398    2.852581301    2.690145257
 1195 SOLV  HW1     3596    0.965005277    2.822133278    2.669242235
 1195 SOLV  HW2     3597    1.054102333    2.932934038    2.749563280
 1196 SOLV  OW      3598    0.821987060    2.884850299    1.573731737
 1196 SOLV  HW1     3599    0.837522046    2.980471381    1.548896551
 1196 SOLV  HW2     3600    0.734783405    2.854248257    1.535515286
 1197 SOLV  OW      3601    3.344525927    0.531930325    3.082269604
 1197 SOLV  HW1     3602    3.293577276    0.512603286    3.166130146
 1197 SOLV  HW2     3603    3.379054343    0.446321078    3.043790849
 1198 SOLV  OW      3604    1.326201006    0.000368632    1.899194301
 1198 SOLV  HW1     3605    1.346398351    0.038855869    1.809125114
 1198 SOLV  HW2     3606    1.399723371   -0.061868415    1.926076492
 1199 SOLV  OW      3607    0.908844713    2.707526808    2.432184271
 1199 SOLV  HW1     3608    0.853797119    2.665235380    2.360193308
 1199 SOLV  HW2     3609    0.978281423    2.766400440    2.390785014
 1200 SOLV  OW      3610    0.402170438    0.515446171    1.734503020
 1200 SOLV  HW1     3611    0.317302316    0.463474261    1.744319339
 1200 SOLV  HW2     3612    0.419999560    0.532101738    1.637525112
 1201 SOLV  OW      3613    2.274617162    0.096806497    0.713788407
 1201 SOLV  HW1     3614    2.316152724    0.009195784    0.738297090
 1201 SOLV  HW2     3615    2.178964377    0.082387784    0.688408692
 1202 SOLV  OW      3616    0.025560615    1.941217464    2.099384451
 1202 SOLV  HW1     3617   -0.029658306    1.858596005    2.088145087
 1202 SOLV  HW2     3618    0.036799184    1.960774812    2.196816414
 1203 SOLV  OW      3619    1.942887262    1.003068765    1.300156656
 1203 SOLV  HW1     3620    1.862351291    0.997592808    1.359194771
 1203 SOLV  HW2     3621    1.973664626    0.910739699    1.277143308
 1204 SOLV  OW      3622    0.374448211    2.747653042    1.608056915
 1204 SOLV  HW1     3623    0.370955424    2.828809922    1.666392970
 1204 SOLV  HW2     3624    0.469793220    2.721363960    1.593228642
 1205 SOLV  OW      3625    2.467138240    1.545985223    2.822076689
 1205 SOLV  HW1     3626    2.372005615    1.552945087    2.792029456
 1205 SOLV  HW2     3627    2.470190553    1.539681850    2.921838424
 1206 SOLV  OW      3628    2.419212365    0.196930833    0.460617313
 1206 SOLV  HW1     3629    2.453726486    0.153423024    0.543789760
 1206 SOLV  HW2     3630    2.320675876    0.211724995    0.469190971
 1207 SOLV  OW      3631    1.306474189    2.387785383    0.043564185
 1207 SOLV  HW1     3632    1.306376284    2.321241026   -0.031080567
 1207 SOLV  HW2     3633    1.226157331    2.373161525    0.101332797
 1208 SOLV  OW      3634    2.064692618    0.841230670    3.197542608
 1208 SOLV  HW1     3635    1.985152643    0.867608869    3.252127410
 1208 SOLV  HW2     3636    2.112221917    0.765507781    3.242363630
 1209 SOLV  OW      3637    0.443184787    1.368133154    0.675001213
 1209 SOLV  HW1     3638    0.500818746    1.286751336    0.667447171
 1209 SOLV  HW2     3639    0.388515260    1.378072415    0.591849874
 1210 SOLV  OW      3640    2.557552758    0.479299686    0.723707651
 1210 SOLV  HW1     3641    2.584572853    0.566748437    0.764011434
 1210 SOLV  HW2     3642    2.528452978    0.416802712    0.796158020
 1211 SOLV  OW      3643    0.791936534    0.358413425    2.818949859
 1211 SOLV  HW1     3644    0.827388863    0.407228156    2.739189848
 1211 SOLV  HW2     3645    0.692066948    0.355540358    2.814574954
 1212 SOLV  OW      3646    0.465956229    2.862084347    2.367882996
 1212 SOLV  HW1     3647    0.544951956    2.922945974    2.360302960
 1212 SOLV  HW2     3648    0.488500152    2.785604559    2.428252157
 1213 SOLV  OW      3649    1.730335400    1.873106681    1.622539207
 1213 SOLV  HW1     3650    1.639549361    1.848497155    1.656508995
 1213 SOLV  HW2     3651    1.742205701    1.972256396    1.628015316
 1214 SOLV  OW      3652    0.246125150    0.803606849    1.138000373
 1214 SOLV  HW1     3653    0.265899759    0.763763749    1.227574138
 1214 SOLV  HW2     3654    0.231974590    0.730386619    1.071363978
 1215 SOLV  OW      3655    2.340193814    3.311933991    0.933087163
 1215 SOLV  HW1     3656    2.277869639    3.389401140    0.943870400
 1215 SOLV  HW2     3657    2.433430373    3.340927312    0.954719813
 1216 SOLV  OW      3658    2.947177119    0.648690421    3.354110409
 1216 SOLV  HW1     3659    2.865041780    0.645004723    3.411047378
 1216 SOLV  HW2     3660    2.958748599    0.741341908    3.318285626
 1217 SOLV  OW      3661    0.898519096    0.322672789    0.583808992
 1217 SOLV  HW1     3662    0.913220271    0.285194589    0.492260822
 1217 SOLV  HW2     3663    0.828854204    0.394307565    0.579686728
 1218 SOLV  OW      3664    1.299519492    2.713940623    0.802285075
 1218 SOLV  HW1     3665    1.395471732    2.730500593    0.779462592
 1218 SOLV  HW2     3666    1.293541681    2.640295479    0.869683797
 1219 SOLV  OW      3667    2.173026735    0.826789895    1.119972239
 1219 SOLV  HW1     3668    2.247276356    0.762642040    1.100683731
 1219 SOLV  HW2     3669    2.092940016    0.776319054    1.152232376
 1220 SOLV  OW      3670    0.449932493    0.081382214    2.306168490
 1220 SOLV  HW1     3671    0.458218834    0.160509230    2.245571521
 1220 SOLV  HW2     3672    0.470311349   -0.002070406    2.254962831
 1221 SOLV  OW      3673    0.022672852    2.815635846    1.352763567
 1221 SOLV  HW1     3674    0.058415075    2.726813772    1.381653221
 1221 SOLV  HW2     3675   -0.076600614    2.817103970    1.364771053
 1222 SOLV  OW      3676    0.994385179    1.646967632    3.375486796
 1222 SOLV  HW1     3677    0.973065351    1.565072729    3.322192767
 1222 SOLV  HW2     3678    0.920129179    1.664996988    3.440003921
 1223 SOLV  OW      3679    2.356629673    1.104126878    1.117488477
 1223 SOLV  HW1     3680    2.315766553    1.012935804    1.113689054
 1223 SOLV  HW2     3681    2.335629030    1.153575033    1.033144817
 1224 SOLV  OW      3682    0.655275442    2.933282171    2.853690229
 1224 SOLV  HW1     3683    0.729312338    2.916156765    2.788675982
 1224 SOLV  HW2     3684    0.567359942    2.927286703    2.806399121
 1225 SOLV  OW      3685    1.730576103    0.940866189    0.776067200
 1225 SOLV  HW1     3686    1.730466576    0.849546335    0.816838210
 1225 SOLV  HW2     3687    1.783606192    1.003030592    0.833729865
 1226 SOLV  OW      3688    2.066521327    3.148560833    2.284822483
 1226 SOLV  HW1     3689    2.125218271    3.158595505    2.204476412
 1226 SOLV  HW2     3690    2.120326217    3.112713075    2.361120704
 1227 SOLV  OW      3691    0.458897951    0.392228549    2.051348447
 1227 SOLV  HW1     3692    0.475874744    0.481498770    2.093115557
 1227 SOLV  HW2     3693    0.518849522    0.380560488    1.972156078
 1228 SOLV  OW      3694    1.810972313    2.625301235    2.427833743
 1228 SOLV  HW1     3695    1.861137516    2.577307762    2.355849657
 1228 SOLV  HW2     3696    1.833176908    2.722759805    2.424613538
 1229 SOLV  OW      3697    1.475235055    2.609539796    3.347945712
 1229 SOLV  HW1     3698    1.425243733    2.526956332    3.374066459
 1229 SOLV  HW2     3699    1.538268274    2.588123887    3.273316536
 1230 SOLV  OW      3700    2.742675941    0.636135516    2.363654716
 1230 SOLV  HW1     3701    2.746541576    0.545481084    2.405708367
 1230 SOLV  HW2     3702    2.818462460    0.691864858    2.397600277
 1231 SOLV  OW      3703    1.069784742    1.573474042    0.327377035
 1231 SOLV  HW1     3704    1.151387981    1.621680574    0.295456999
 1231 SOLV  HW2     3705    1.051893308    1.495185333    0.267774371
 1232 SOLV  OW      3706    3.149449297    0.865653439    2.103447845
 1232 SOLV  HW1     3707    3.225774931    0.905493224    2.052566443
 1232 SOLV  HW2     3708    3.101736244    0.937711809    2.153773808
 1233 SOLV  OW      3709    0.854115477    1.510384473    1.372066363
 1233 SOLV  HW1     3710    0.782041252    1.529972373    1.305557611
 1233 SOLV  HW2     3711    0.875145385    1.412623189    1.370575711
 1234 SOLV  OW      3712    0.058116963    1.885625820    0.068255769
 1234 SOLV  HW1     3713    0.154502190    1.908076655    0.053839711
 1234 SOLV  HW2     3714    0.007346013    1.969050549    0.089809251
 1235 SOLV  OW      3715    0.133650932    0.711838880    1.792346528
 1235 SOLV  HW1     3716    0.046064485    0.711251775    1.744077267
 1235 SOLV  HW2     3717    0.186764461    0.631309858    1.765971795
 1236 SOLV  OW      3718    1.093169141    2.481670879    2.788978473
 1236 SOLV  HW1     3719    1.102017374    2.576969085    2.817960551
 1236 SOLV  HW2     3720    1.143174294    2.468088501    2.703439124
 1237 SOLV  OW      3721    2.964974771    1.287287702    1.306920360
 1237 SOLV  HW1     3722    3.011190010    1.348658573    1.370947030
 1237 SOLV  HW2     3723    2.921891518    1.212593814    1.357578243
 1238 SOLV  OW      3724    2.460532620    0.502315016    1.470445548
 1238 SOLV  HW1     3725    2.424620755    0.567859626    1.536885312
 1238 SOLV  HW2     3726    2.557335322    0.521260132    1.453943468
 1239 SOLV  OW      3727    2.101256828    1.724293367    2.079536748
 1239 SOLV  HW1     3728    2.098219450    1.681241519    2.169753550
 1239 SOLV  HW2     3729    2.137797306    1.659342181    2.012844097
 1240 SOLV  OW      3730    0.748219795    2.663486049    3.320158978
 1240 SOLV  HW1     3731    0.684359911    2.618012376    3.382254004
 1240 SOLV  HW2     3732    0.791230086    2.740561088    3.367182752
 1241 SOLV  OW      3733    0.419054961    2.915443115    2.735089244
 1241 SOLV  HW1     3734    0.333237856    2.869564326    2.758154754
 1241 SOLV  HW2     3735    0.399234601    3.002211946    2.689484510
 1242 SOLV  OW      3736    1.544785564    2.187600306    3.037680807
 1242 SOLV  HW1     3737    1.503884485    2.154935987    2.952465914
 1242 SOLV  HW2     3738    1.638505020    2.153452298    3.044887090
 1243 SOLV  OW      3739    1.706065768    3.042143289    0.816470614
 1243 SOLV  HW1     3740    1.784170082    3.071655397    0.761422019
 1243 SOLV  HW2     3741    1.647176170    3.120689619    0.835549457
 1244 SOLV  OW      3742    1.153168702    0.182702986    1.966826608
 1244 SOLV  HW1     3743    1.112476705    0.172410946    2.057600922
 1244 SOLV  HW2     3744    1.221185816    0.110806641    1.952463856
 1245 SOLV  OW      3745    3.179713554    2.254587630    0.553150311
 1245 SOLV  HW1     3746    3.100903863    2.311645157    0.530023376
 1245 SOLV  HW2     3747    3.247662951    2.309687388    0.601608995
 1246 SOLV  OW      3748    2.780629954    2.024835493    2.980044557
 1246 SOLV  HW1     3749    2.875506468    2.030894326    3.011087301
 1246 SOLV  HW2     3750    2.723673157    2.086108759    3.034848110
 1247 SOLV  OW      3751    1.326141097    1.092728502    0.615110518
 1247 SOLV  HW1     3752    1.327901604    1.087379901    0.714960104
 1247 SOLV  HW2     3753    1.303859841    1.002855426    0.577322281
 1248 SOLV  OW      3754    1.322913259    2.199799238    3.215285040
 1248 SOLV  HW1     3755    1.402378052    2.197536202    3.154605004
 1248 SOLV  HW2     3756    1.265732921    2.278583864    3.192366736
 1249 SOLV  OW      3757    2.924735977    2.263336041    0.930980780
 1249 SOLV  HW1     3758    2.853818912    2.248734559    0.861995111
 1249 SOLV  HW2     3759    2.946245976    2.360844803    0.936527619
 1250 SOLV  OW      3760    0.580404841    2.566587620    0.863319507
 1250 SOLV  HW1     3761    0.629507154    2.481643280    0.843952421
 1250 SOLV  HW2     3762    0.524412633    2.554744261    0.945332655
 1251 SOLV  OW      3763    2.087367428    1.265856683    2.043133188
 1251 SOLV  HW1     3764    2.037829200    1.187103184    2.006455351
 1251 SOLV  HW2     3765    2.180808526    1.238659608    2.066166416
 1252 SOLV  OW      3766    1.091876808    1.474555899    1.934780950
 1252 SOLV  HW1     3767    1.124650932    1.543786090    1.870481087
 1252 SOLV  HW2     3768    1.026663831    1.414416483    1.888608316
 1253 SOLV  OW      3769    0.070298698    2.343886004    0.293855596
 1253 SOLV  HW1     3770    0.040152446    2.266573096    0.238040470
 1253 SOLV  HW2     3771    0.009768850    2.421928360    0.278142124
 1254 SOLV  OW      3772    2.696352783    2.022787799    0.172307360
 1254 SOLV  HW1     3773    2.678230042    1.963301732    0.250632651
 1254 SOLV  HW2     3774    2.653634412    1.984154236    0.090548948
 1255 SOLV  OW      3775    2.136330239    0.986323462    0.121101510
 1255 SOLV  HW1     3776    2.140870661    0.908395011    0.183615993
 1255 SOLV  HW2     3777    2.223413172    0.995379360    0.072769158
 1256 SOLV  OW      3778    0.909769257    0.762550044    2.654320794
 1256 SOLV  HW1     3779    1.004789418    0.762891255    2.623158393
 1256 SOLV  HW2     3780    0.907005199    0.744123630    2.752569597
 1257 SOLV  OW      3781    2.509797629    1.816060030    1.638584056
 1257 SOLV  HW1     3782    2.436102472    1.783536312    1.697855389
 1257 SOLV  HW2     3783    2.569014344    1.878087519    1.690040832
 1258 SOLV  OW      3784    1.155562282    0.833352231    2.977400207
 1258 SOLV  HW1     3785    1.180010298    0.738190236    2.958746128
 1258 SOLV  HW2     3786    1.234432499    0.881010219    3.016254738
 1259 SOLV  OW      3787    2.541330134    2.279805360    2.333590568
 1259 SOLV  HW1     3788    2.455111078    2.229153361    2.332054186
 1259 SOLV  HW2     3789    2.537037230    2.354886368    2.267665675
 1260 SOLV  OW      3790    0.628616483    0.287708692    1.475734871
 1260 SOLV  HW1     3791    0.538195014    0.329843511    1.482846955
 1260 SOLV  HW2     3792    0.688020011    0.345562869    1.419823657
 1261 SOLV  OW      3793    3.064568912    1.001572252    0.777404928
 1261 SOLV  HW1     3794    3.134384010    1.008666033    0.848660146
 1261 SOLV  HW2     3795    3.089942050    1.059609719    0.700012183
 1262 SOLV  OW      3796    1.065289799    0.923750244    1.618096248
 1262 SOLV  HW1     3797    1.055235824    0.824426774    1.612134330
 1262 SOLV  HW2     3798    1.025647479    0.956148109    1.704006978
 1263 SOLV  OW      3799    0.347601322    0.802478990    2.954945370
 1263 SOLV  HW1     3800    0.325741875    0.777931079    3.049397387
 1263 SOLV  HW2     3801    0.268100888    0.785203104    2.896782847
 1264 SOLV  OW      3802    2.661815124    0.612177804    2.696846490
 1264 SOLV  HW1     3803    2.693377721    0.574310436    2.783851462
 1264 SOLV  HW2     3804    2.603001787    0.691166460    2.714275112
 1265 SOLV  OW      3805    3.041218354    1.701044941    2.454821687
 1265 SOLV  HW1     3806    2.985938338    1.729715758    2.533076786
 1265 SOLV  HW2     3807    3.056858165    1.602375194    2.459447154
 1266 SOLV  OW      3808    2.189901954    0.110084215    2.223595135
 1266 SOLV  HW1     3809    2.102964465    0.155556945    2.242982224
 1266 SOLV  HW2     3810    2.215865710    0.126998193    2.128508339
 1267 SOLV  OW      3811    1.980431875    2.849472657    1.289629770
 1267 SOLV  HW1     3812    2.017510519    2.772235169    1.238044987
 1267 SOLV  HW2     3813    1.931917262    2.815501758    1.370212912
 1268 SOLV  OW      3814    0.281371226    0.182947198    1.812662992
 1268 SOLV  HW1     3815    0.201115605    0.162343450    1.868664606
 1268 SOLV  HW2     3816    0.337753162    0.100829726    1.803758493
 1269 SOLV  OW      3817    3.381999512    1.069044562    2.355611980
 1269 SOLV  HW1     3818    3.354320769    0.973072092    2.350622164
 1269 SOLV  HW2     3819    3.437421390    1.083512263    2.437592384
 1270 SOLV  OW      3820    1.157442486    0.445271500    0.495828498
 1270 SOLV  HW1     3821    1.173245004    0.539277002    0.526075061
 1270 SOLV  HW2     3822    1.092448035    0.400899605    0.557541069
 1271 SOLV  OW      3823    1.552373425    0.329238421    2.606133613
 1271 SOLV  HW1     3824    1.508473021    0.367281499    2.687542738
 1271 SOLV  HW2     3825    1.501076857    0.249259267    2.574925629
 1272 SOLV  OW      3826    0.576375764    1.882199001    0.108342502
 1272 SOLV  HW1     3827    0.565827768    1.810296573    0.039638581
 1272 SOLV  HW2     3828    0.672097990    1.910917328    0.112086267
 1273 SOLV  OW      3829    2.368754975    1.224154172    2.058486781
 1273 SOLV  HW1     3830    2.407760873    1.237168055    1.967322854
 1273 SOLV  HW2     3831    2.428491271    1.266458079    2.126630447
 1274 SOLV  OW      3832    2.787220468    2.706686414    1.792551359
 1274 SOLV  HW1     3833    2.756754673    2.781797269    1.851119567
 1274 SOLV  HW2     3834    2.707702158    2.655787431    1.759594841
 1275 SOLV  OW      3835    1.070913700    3.124830328    0.012487810
 1275 SOLV  HW1     3836    1.140459759    3.067497121    0.055822921
 1275 SOLV  HW2     3837    1.095170975    3.139924151   -0.083352562
 1276 SOLV  OW      3838    2.818982072    0.926552486    2.635339548
 1276 SOLV  HW1     3839    2.778532467    0.862868520    2.700987813
 1276 SOLV  HW2     3840    2.917748057    0.931504879    2.650246968
END
LATTICESHIFTS
         0         0         0
         0         0         0
         0         0         0
         0         0         0
         0         0         0
         0         0         0
         0         0         0
         0         0         0
         0         0         0
         0         0         0
         0         0         0
         0         0         0
         0         0         1
         0         0         1
         0         0         1
         0         0         0
         0         0         0
         0         0         0
         0         0         1
         0         0         1
         0         0         1
        -1         0         0
        -1         0         0
        -1         0         0
         0         0         0
         0         0         0
         0         0         0
         0         0         0
         0         0         0
         0         0         0
         0         0         0
         0         0         0
         0         0         0
         0         0         0
         0         0         0
         0         0         0
         0         0         0
         0         0         0
         0         0         0
         0         0         0
         0         0         0
         0         0         0
         0         0         0
         0         0         0
         0         0         0
         0         0         0
         0         0         0
         0         0         0
         0         0         0
         0         0         0
         0         0         0
         0         0         0
         0         0         0
         0         0         0
         0         0         0
         0         0         0
         0         0         0
         0         0         0
         0         0         0
         0         0         0
         0         0         0
         0         0         0
         0         0         0
         0         0        -1
         0         0        -1
         0         0        -1
         0         0         0
         0         0         0
         0         0         0
         1         0         0
         1         0         0
         1         0         0
        -1         0         0
        -1         0         0
        -1         0         0
         0         0         0
         0         0         0
         0         0         0
         0         0         0
         0         0         0
         0         0         0
         0         0         0
         0         0         0
         0         0         0
         0         0         0
         0         0         0
         0         0         0
        -1         0         0
        -1         0         0
        -1         0         0
         0         1         0
         0         1         0
         0         1         0
         0        -1         0
         0        -1         0
         0        -1         0
         0         0         0
         0         0         0
         0         0         0
        -1         0         0
        -1         0         0
        -1         0         0
         0         0         0
         0         0         0
         0         0         0
         0         0         0
         0         0         0
         0         0         0
         0         0         0
         0         0         0
         0         0         0
         0         0         0
         0         0         0
         0         0         0
         0         0         0
         0         0         0
         0         0         0
         0         0         0
         0         0         0
         0         0         0
         0         0         0
         0         0         0
         0         0         0
         0         0         0
         0         0         0
         0         0         0
        -1         0         0
        -1         0         0
        -1         0         0
         0         0         0
         0         0         0
         0         0         0
         0        -1         0
         0        -1         0
         0        -1         0
         0         0         0
         0         0         0
         0         0         0
         0         0         0
         0         0         0
         0         0         0
         0         0         0
         0         0         0
         0         0         0
         0         0         0
         0         0         0
         0         0         0
         0         0         0
         0         0         0
         0         0         0
         0         0         1
         0         0         1
         0         0         1
         0         0         0
         0         0         0
         0         0         0
         0         0         0
         0         0         0
         0         0         0
         0         0        -1
         0         0        -1
         0         0        -1
         0         0         0
         0         0         0
         0         0         0
         0         0         0
         0         0         0
         0         0         0
         0         0         0
         0         0         0
         0         0         0
         0         0         0
         0         0         0
         0         0         0
         0         0         0
         0         0         0
         0         0         0
         0         0         0
         0         0         0
         0         0         0
         0         0         0
         0         0         0
         0         0         0
         0         0         1
         0         0         1
         0         0         1
         0         0         0
         0         0         0
         0         0         0
         0         0         0
         0         0         0
         0         0         0
         0         0         0
         0         0         0
         0         0         0
         0         0         0
         0         0         0
         0         0         0
         0         0         0
         0         0         0
         0         0         0
         0         0         0
         0         0         0
         0         0         0
         0         0         0
         0         0         0
         0         0         0
         0         0         0
         0         0         0
         0         0         0
         0         0         0
         0         0         0
         0         0         0
         0         0         0
         0         0         0
         0         0         0
        -1         0         0
        -1         0         0
        -1         0         0
         0         0         0
         0         0         0
         0         0         0
         0         0         0
         0         0         0
         0         0         0
         0         0         0
         0         0         0
         0         0         0
         0         0         0
         0         0         0
         0         0         0
         0         0         0
         0         0         0
         0         0         0
         0         0         0
         0         0         0
         0         0         0
        -1         0         0
        -1         0         0
        -1         0         0
         1         0         0
         1         0         0
         1         0         0
         0         1         0
         0         1         0
         0         1         0
         0         0         1
         0         0         1
         0         0         1
         0         0         0
         0         0         0
         0         0         0
         0         0         0
         0         0         0
         0         0         0
        -1         0         0
        -1         0         0
        -1         0         0
        -1         0         0
        -1         0         0
        -1         0         0
         0         0         0
         0         0         0
         0         0         0
        -1         0         0
        -1         0         0
        -1         0         0
         0         0         0
         0         0         0
         0         0         0
         0         0         0
         0         0         0
         0         0         0
         0         0         0
         0         0         0
         0         0         0
         0         0         0
         0         0         0
         0         0         0
         0         0         0
         0         0         0
         0         0         0
         0         0         0
         0         0         0
         0         0         0
         0         0         0
         0         0         0
         0         0         0
         0         0         0
         0         0         0
         0         0         0
         0         0         0
         0         0         0
         0         0         0
         0         0         0
         0         0         0
         0         0         0
         0         0         0
         0         0         0
         0         0         0
         0         0         0
         0         0         0
         0         0         0
         0         0         1
         0         0         1
         0         0         1
         0         1        -1
         0         1        -1
         0         1        -1
         0         0         0
         0         0         0
         0         0         0
         0         0         0
         0         0         0
         0         0         0
         0         0         0
         0         0         0
         0         0         0
         0         0         0
         0         0         0
         0         0         0
         0         0         0
         0         0         0
         0         0         0
         0         1         0
         0         1         0
         0         1         0
         0         0         0
         0         0         0
         0         0         0
         0         0         0
         0         0         0
         0         0         0
         0         0         0
         0         0         0
         0         0         0
         0         0        -1
         0         0        -1
         0         0        -1
        -1         0         0
        -1         0         0
        -1         0         0
         0         0         0
         0         0         0
         0         0         0
         0        -1         0
         0        -1         0
         0        -1         0
        -1         0         0
        -1         0         0
        -1         0         0
         0         0         0
         0         0         0
         0         0         0
         0         0         0
         0         0         0
         0         0         0
         1         0        -1
         1         0        -1
         1         0        -1
         0         0         1
         0         0         1
         0         0         1
         0         0         0
         0         0         0
         0         0         0
         0         0         0
         0         0         0
         0         0         0
         0         0         0
         0         0         0
         0         0         0
         0         0         0
         0         0         0
         0         0         0
         1         0         0
         1         0         0
         1         0         0
         0         0         0
         0         0         0
         0         0         0
         0         0         0
         0         0         0
         0         0         0
         0         0         0
         0         0         0
         0         0         0
         0         0         0
         0         0         0
         0         0         0
         0         0         0
         0         0         0
         0         0         0
         0         0         0
         0         0         0
         0         0         0
         0         0        -1
         0         0        -1
         0         0        -1
         0         0        -1
         0         0        -1
         0         0        -1
         0         0         0
         0         0         0
         0         0         0
        -1         0         0
        -1         0         0
        -1         0         0
        -1         0         1
        -1         0         1
        -1         0         1
        -1         0         0
        -1         0         0
        -1         0         0
         0         0         0
         0         0         0
         0         0         0
         0         0         0
         0         0         0
         0         0         0
         0         0         0
         0         0         0
         0         0         0
        -1         0         0
        -1         0         0
        -1         0         0
         0         0         0
         0         0         0
         0         0         0
         0        -1         0
         0        -1         0
         0        -1         0
         0         0         0
         0         0         0
         0         0         0
         0         0         0
         0         0         0
         0         0         0
         0         0         0
         0         0         0
         0         0         0
         0         0         0
         0         0         0
         0         0         0
         0         0         0
         0         0         0
         0         0         0
         0         0         0
         0         0         0
         0         0         0
         0         0         0
         0         0         0
         0         0         0
         0         0         0
         0         0         0
         0         0         0
         0         0        -1
         0         0        -1
         0         0        -1
         0         0         0
         0         0         0
         0         0         0
         0         0         0
         0         0         0
         0         0         0
         0         0         0
         0         0         0
         0         0         0
         0         0         0
         0         0         0
         0         0         0
         0         0         0
         0         0         0
         0         0         0
         0         0         0
         0         0         0
         0         0         0
         0         0         0
         0         0         0
         0         0         0
         0         0         0
         0         0         0
         0         0         0
         0         0         0
         0         0         0
         0         0         0
         0         0         0
         0         0         0
         0         0         0
         0         0         0
         0         0         0
         0         0         0
         0         0         0
         0         0         0
         0         0         0
         0         0         0
         0         0         0
         0         0         0
         0         0         0
         0         0         0
         0         0         0
         0         0         0
         0         0         0
         0         0         0
         0         0         0
         0         0         0
         0         0         0
         0         0         0
         0         0         0
         0         0         0
         0         0         0
         0         0         0
         0         0         0
         0         0         0
         0         0         0
         0         0         0
         0         0         0
         0         0         0
         0         0         0
         0         0         0
         0         0         0
         0         0         0
         1         0         0
         1         0         0
         1         0         0
         0         0         0
         0         0         0
         0         0         0
         0         0         0
         0         0         0
         0         0         0
         0         0         0
         0         0         0
         0         0         0
         0         0         0
         0         0         0
         0         0         0
         0         0         0
         0         0         0
         0         0         0
         0         0         0
         0         0         0
         0         0         0
         0         0         0
         0         0         0
         0         0         0
         1         0         0
         1         0         0
         1         0         0
         0         0         0
         0         0         0
         0         0         0
         0         1         0
         0         1         0
         0         1         0
         0         0         0
         0         0         0
         0         0         0
         0         0         0
         0         0         0
         0         0         0
         0         0         0
         0         0         0
         0         0         0
         0         0         0
         0         0         0
         0         0         0
         0         0         0
         0         0         0
         0         0         0
         0         0         0
         0         0         0
         0         0         0
         0         0         0
         0         0         0
         0         0         0
         0         0         0
         0         0         0
         0         0         0
         0         0         0
         0         0         0
         0         0         0
         0         0         0
         0         0         0
         0         0         0
         0         0         0
         0         0         0
         0         0         0
         0         0         0
         0         0         0
         0         0         0
         0         0         0
         0         0         0
         0         0         0
         0         0         0
         0         0         0
         0         0         0
         0         0        -1
         0         0        -1
         0         0        -1
        -1         0         0
        -1         0         0
        -1         0         0
         0         0         0
         0         0         0
         0         0         0
         0         0         0
         0         0         0
         0         0         0
        -1         0         0
        -1         0         0
        -1         0         0
         0         0         0
         0         0         0
         0         0         0
         1         0         0
         1         0         0
         1         0         0
         0         0         0
         0         0         0
         0         0         0
         0         0         0
         0         0         0
         0         0         0
         1         0         0
         1         0         0
         1         0         0
         0         0         0
         0         0         0
         0         0         0
         0         0         0
         0         0         0
         0         0         0
         0         0         0
         0         0         0
         0         0         0
         0         0         0
         0         0         0
         0         0         0
         0         0         0
         0         0         0
         0         0         0
         0         0         0
         0         0         0
         0         0         0
         0         0         0
         0         0         0
         0         0         0
         0        -1         0
         0        -1         0
         0        -1         0
         0         0         0
         0         0         0
         0         0         0
         0         0         0
         0         0         0
         0         0         0
         0         0         0
         0         0         0
         0         0         0
         0         0         0
         0         0         0
         0         0         0
         0         0         0
         0         0         0
         0         0         0
         0         0         0
         0         0         0
         0         0         0
         0         0         0
         0         0         0
         0         0         0
         0         0         0
         0         0         0
         0         0         0
        -1         0         0
        -1         0         0
        -1         0         0
         0         1         0
         0         1         0
         0         1         0
         0         0         0
         0         0         0
         0         0         0
         0         0         0
         0         0         0
         0         0         0
         0         0         0
         0         0         0
         0         0         0
         0         0         0
         0         0         0
         0         0         0
         0         0         0
         0         0         0
         0         0         0
         0         0         0
         0         0         0
         0         0         0
         0         0        -1
         0         0        -1
         0         0        -1
         1         0        -1
         1         0        -1
         1         0        -1
         0         0         0
         0         0         0
         0         0         0
         0         0         0
         0         0         0
         0         0         0
         0         0         0
         0         0         0
         0         0         0
         0        -1         1
         0        -1         1
         0        -1         1
         0         0         0
         0         0         0
         0         0         0
         0         0         0
         0         0         0
         0         0         0
         0         0         0
         0         0         0
         0         0         0
         0        -1         0
         0        -1         0
         0        -1         0
         0         0         0
         0         0         0
         0         0         0
         0         0        -1
         0         0        -1
         0         0        -1
         0         0         1
         0         0         1
         0         0         1
         0         0         0
         0         0         0
         0         0         0
         0         0        -1
         0         0        -1
         0         0        -1
         0         0         0
         0         0         0
         0         0         0
         0         0        -1
         0         0        -1
         0         0        -1
         0         0         0
         0         0         0
         0         0         0
         0         0         0
         0         0         0
         0         0         0
         0         0         0
         0         0         0
         0         0         0
         0         0         0
         0         0         0
         0         0         0
         0         1         0
         0         1         0
         0         1         0
         0         0         0
         0         0         0
         0         0         0
         0         0         0
         0         0         0
         0         0         0
         0         0         0
         0         0         0
         0         0         0
         0         0         1
         0         0         1
         0         0         1
         0         0         0
         0         0         0
         0         0         0
         0         0         0
         0         0         0
         0         0         0
         0         0         0
         0         0         0
         0         0         0
         0         0         0
         0         0         0
         0         0         0
        -1         0         0
        -1         0         0
        -1         0         0
         0         0         0
         0         0         0
         0         0         0
         0         0         0
         0         0         0
         0         0         0
         0         0         0
         0         0         0
         0         0         0
         1         0         0
         1         0         0
         1         0         0
         0         0         0
         0         0         0
         0         0         0
         0         0        -1
         0         0        -1
         0         0        -1
         0         0         0
         0         0         0
         0         0         0
         0         0         0
         0         0         0
         0         0         0
         0         0         0
         0         0         0
         0         0         0
         0         0         0
         0         0         0
         0         0         0
         0         0         0
         0         0         0
         0         0         0
         0         0         0
         0         0         0
         0         0         0
         0         0         0
         0         0         0
         0         0         0
         0         0         0
         0         0         0
         0         0         0
         0         0         0
         0         0         0
         0         0         0
         0         0         0
         0         0         0
         0         0         0
         0         0         0
         0         0         0
         0         0         0
         0         0         0
         0         0         0
         0         0         0
         0         1         0
         0         1         0
         0         1         0
         0         0         0
         0         0         0
         0         0         0
         0         0         0
         0         0         0
         0         0         0
         0         0         0
         0         0         0
         0         0         0
         0         0         0
         0         0         0
         0         0         0
         0         0         0
         0         0         0
         0         0         0
         0         0         0
         0         0         0
         0         0         0
         0         0         0
         0         0         0
         0         0         0
        -1        -1         0
        -1        -1         0
        -1        -1         0
         0         0         0
         0         0         0
         0         0         0
         0         0         0
         0         0         0
         0         0         0
         0         0         0
         0         0         0
         0         0         0
         0         0         0
         0         0         0
         0         0         0
         0         0         0
         0         0         0
         0         0         0
         0         0         1
         0         0         1
         0         0         1
         1         0         0
         1         0         0
         1         0         0
         0         0         0
         0         0         0
         0         0         0
         0         0         0
         0         0         0
         0         0         0
         0         1         0
         0         1         0
         0         1         0
         0        -1         0
         0        -1         0
         0        -1         0
         0         0        -1
         0         0        -1
         0         0        -1
         0         0         0
         0         0         0
         0         0         0
         0         1         0
         0         1         0
         0         1         0
         0         0         0
         0         0         0
         0         0         0
         0         0         0
         0         0         0
         0         0         0
         0         0         0
         0         0         0
         0         0         0
         0         0         0
         0         0         0
         0         0         0
         0         0         0
         0         0         0
         0         0         0
         0         0         0
         0         0         0
         0         0         0
         0         0         0
         0         0         0
         0         0         0
         0         0         0
         0         0         0
         0         0         0
         0         0         0
         0         0         0
         0         0         0
         0         0         0
         0         0         0
         0         0         0
         0         0         0
         0         0         0
         0         0         0
         0         0         0
         0         0         0
         0         0         0
         0         0         0
         0         0         0
         0         0         0
         0         0         0
         0         0         0
         0         0         0
         0         0         0
         0         0         0
         0         0         0
         0        -1         0
         0        -1         0
         0        -1         0
         0         0         0
         0         0         0
         0         0         0
         0         1         0
         0         1         0
         0         1         0
         0         0         0
         0         0         0
         0         0         0
         0         0         0
         0         0         0
         0         0         0
         0         0         0
         0         0         0
         0         0         0
         0         0         0
         0         0         0
         0         0         0
         0         0         0
         0         0         0
         0         0         0
         0         0         0
         0         0         0
         0         0         0
         0         0         0
         0         0         0
         0         0         0
        -1         0         0
        -1         0         0
        -1         0         0
         0         0         0
         0         0         0
         0         0         0
         0         0         0
         0         0         0
         0         0         0
         0         0         0
         0         0         0
         0         0         0
         0         0         0
         0         0         0
         0         0         0
         0         0         0
         0         0         0
         0         0         0
         0         0         0
         0         0         0
         0         0         0
         0         0         0
         0         0         0
         0         0         0
         0         0        -1
         0         0        -1
         0         0        -1
         0         0        -1
         0         0        -1
         0         0        -1
         0         0         0
         0         0         0
         0         0         0
         0         0         0
         0         0         0
         0         0         0
         0        -1         0
         0        -1         0
         0        -1         0
         0         0         0
         0         0         0
         0         0         0
         0         0         0
         0         0         0
         0         0         0
         0         0         0
         0         0         0
         0         0         0
         0        -1         0
         0        -1         0
         0        -1         0
         0         0         0
         0         0         0
         0         0         0
         0         1         0
         0         1         0
         0         1         0
         0        -1         0
         0        -1         0
         0        -1         0
         0         0         0
         0         0         0
         0         0         0
         0         0         0
         0         0         0
         0         0         0
         0         0         0
         0         0         0
         0         0         0
         1         0         0
         1         0         0
         1         0         0
         0         0         0
         0         0         0
         0         0         0
         0         0         0
         0         0         0
         0         0         0
         0         0         0
         0         0         0
         0         0         0
         0         0         0
         0         0         0
         0         0         0
         0         0         0
         0         0         0
         0         0         0
         0         0         0
         0         0         0
         0         0         0
         0         0        -1
         0         0        -1
         0         0        -1
         0         0         0
         0         0         0
         0         0         0
         0         0         0
         0         0         0
         0         0         0
         0        -1         0
         0        -1         0
         0        -1         0
         0         0         0
         0         0         0
         0         0         0
         0         0        -1
         0         0        -1
         0         0        -1
         0         0         0
         0         0         0
         0         0         0
         0         0         0
         0         0         0
         0         0         0
         0         0         0
         0         0         0
         0         0         0
         0         0         0
         0         0         0
         0         0         0
         0         0         0
         0         0         0
         0         0         0
         0         0         0
         0         0         0
         0         0         0
         0         0         0
         0         0         0
         0         0         0
         0        -1         0
         0        -1         0
         0        -1         0
         0         0         0
         0         0         0
         0         0         0
         0         0         0
         0         0         0
         0         0         0
         0         0         0
         0         0         0
         0         0         0
         0         0         0
         0         0         0
         0         0         0
         0         0         0
         0         0         0
         0         0         0
         1         0         0
         1         0         0
         1         0         0
         0         0        -1
         0         0        -1
         0         0        -1
         0         0         0
         0         0         0
         0         0         0
         0         0         0
         0         0         0
         0         0         0
         0         0        -1
         0         0        -1
         0         0        -1
         0         0         0
         0         0         0
         0         0         0
         1         0         0
         1         0         0
         1         0         0
        -1         0         0
        -1         0         0
        -1         0         0
         0         0         0
         0         0         0
         0         0         0
         1        -1        -1
         1        -1        -1
         1        -1        -1
         0        -1         0
         0        -1         0
         0        -1         0
         0         0         0
         0         0         0
         0         0         0
         0         0         0
         0         0         0
         0         0         0
         0         0         0
         0         0         0
         0         0         0
         0         0         0
         0         0         0
         0         0         0
         0         0         0
         0         0         0
         0         0         0
         0         0         0
         0         0         0
         0         0         0
         0         0         0
         0         0         0
         0         0         0
         0         0         0
         0         0         0
         0         0         0
         0         0         0
         0         0         0
         0         0         0
         0         0         0
         0         0         0
         0         0         0
         0         0         0
         0         0         0
         0         0         0
         0         0         0
         0         0         0
         0         0         0
         0         0         0
         0         0         0
         0         0         0
         0         0        -1
         0         0        -1
         0         0        -1
         0         0         0
         0         0         0
         0         0         0
         0         0         0
         0         0         0
         0         0         0
         0         0         0
         0         0         0
         0         0         0
         0         0         0
         0         0         0
         0         0         0
         0         0         0
         0         0         0
         0         0         0
         0         0         0
         0         0         0
         0         0         0
         0         1         0
         0         1         0
         0         1         0
        -1         0         0
        -1         0         0
        -1         0         0
         0         0         0
         0         0         0
         0         0         0
         0         0         0
         0         0         0
         0         0         0
         0         0         0
         0         0         0
         0         0         0
         0         0         0
         0         0         0
         0         0         0
         0         0         0
         0         0         0
         0         0         0
         0         0         0
         0         0         0
         0         0         0
         0        -1         0
         0        -1         0
         0        -1         0
         0         0         0
         0         0         0
         0         0         0
         0         0        -1
         0         0        -1
         0         0        -1
         0         0         0
         0         0         0
         0         0         0
         0         0         0
         0         0         0
         0         0         0
         0         0         0
         0         0         0
         0         0         0
         0         0         0
         0         0         0
         0         0         0
         0         0         0
         0         0         0
         0         0         0
         0        -1         0
         0        -1         0
         0        -1         0
         0         0         0
         0         0         0
         0         0         0
         0         0         0
         0         0         0
         0         0         0
         0         0         0
         0         0         0
         0         0         0
         0         1         0
         0         1         0
         0         1         0
         0         1         0
         0         1         0
         0         1         0
         0         0         0
         0         0         0
         0         0         0
         0         0         0
         0         0         0
         0         0         0
         0         0         0
         0         0         0
         0         0         0
         0         0         0
         0         0         0
         0         0         0
         0         0         0
         0         0         0
         0         0         0
         0         0         0
         0         0         0
         0         0         0
         0         0         0
         0         0         0
         0         0         0
         0         0         0
         0         0         0
         0         0         0
         0         0        -1
         0         0        -1
         0         0        -1
         0         0         0
         0         0         0
         0         0         0
         0         0         0
         0         0         0
         0         0         0
         0         0         0
         0         0         0
         0         0         0
         0         0         0
         0         0         0
         0         0         0
         0         0         0
         0         0         0
         0         0         0
         0         0         0
         0         0         0
         0         0         0
         0         0         0
         0         0         0
         0         0         0
         0         0         0
         0         0         0
         0         0         0
         0         1         0
         0         1         0
         0         1         0
         0         0         0
         0         0         0
         0         0         0
         0         0         0
         0         0         0
         0         0         0
         0         0         0
         0         0         0
         0         0         0
         0         0         0
         0         0         0
         0         0         0
         0         0         0
         0         0         0
         0         0         0
         1         0         0
         1         0         0
         1         0         0
         0         0         0
         0         0         0
         0         0         0
         0         0         0
         0         0         0
         0         0         0
         0         0         0
         0         0         0
         0         0         0
         0         0         0
         0         0         0
         0         0         0
         0         0         0
         0         0         0
         0         0         0
         0         0         0
         0         0         0
         0         0         0
         0         0         0
         0         0         0
         0         0         0
         0         1        -1
         0         1        -1
         0         1        -1
         0         0         0
         0         0         0
         0         0         0
         0         0         0
         0         0         0
         0         0         0
         0         1         0
         0         1         0
         0         1         0
         0         0         0
         0         0         0
         0         0         0
         0         0         0
         0         0         0
         0         0         0
        -1         0         0
        -1         0         0
        -1         0         0
         0         0        -1
         0         0        -1
         0         0        -1
         0         0         0
         0         0         0
         0         0         0
         0         0         0
         0         0         0
         0         0         0
         0         0         0
         0         0         0
         0         0         0
         0         0         0
         0         0         0
         0         0         0
         0         0         0
         0         0         0
         0         0         0
         0         0         0
         0         0         0
         0         0         0
         0         0         0
         0         0         0
         0         0         0
         0         0         0
         0         0         0
         0         0         0
         0         0         0
         0         0         0
         0         0         0
         0         0         0
         0         0         0
         0         0         0
        -1         0         1
        -1         0         1
        -1         0         1
         0         0         0
         0         0         0
         0         0         0
         0         0         0
         0         0         0
         0         0         0
         0         0         0
         0         0         0
         0         0         0
         0         0         0
         0         0         0
         0         0         0
         0         0         0
         0         0         0
         0         0         0
         0         0         0
         0         0         0
         0         0         0
         0         1         0
         0         1         0
         0         1         0
         0         1         0
         0         1         0
         0         1         0
         0         0         0
         0         0         0
         0         0         0
         0         0         0
         0         0         0
         0         0         0
         0         0         0
         0         0         0
         0         0         0
         0        -1         0
         0        -1         0
         0        -1         0
         0         0         0
         0         0         0
         0         0         0
         0         0         0
         0         0         0
         0         0         0
         0         0         0
         0         0         0
         0         0         0
         0         0         0
         0         0         0
         0         0         0
         0         0         0
         0         0         0
         0         0         0
         0         0         0
         0         0         0
         0         0         0
         1         0        -1
         1         0        -1
         1         0        -1
         0         0         0
         0         0         0
         0         0         0
         0         0         0
         0         0         0
         0         0         0
         0         0        -1
         0         0        -1
         0         0        -1
        -1         0         0
        -1         0         0
        -1         0         0
         0         0         0
         0         0         0
         0         0         0
         0         0         0
         0         0         0
         0         0         0
         0        -1         0
         0        -1         0
         0        -1         0
         0         0         0
         0         0         0
         0         0         0
         0         0         0
         0         0         0
         0         0         0
         0        -1         0
         0        -1         0
         0        -1         0
         0         0         0
         0         0         0
         0         0         0
         0         1         0
         0         1         0
         0         1         0
         0         0         0
         0         0         0
         0         0         0
         0         1         1
         0         1         1
         0         1         1
         0         0         0
         0         0         0
         0         0         0
         0         0         0
         0         0         0
         0         0         0
         0         0         0
         0         0         0
         0         0         0
         0         0         0
         0         0         0
         0         0         0
         0         0         0
         0         0         0
         0         0         0
         0         0         0
         0         0         0
         0         0         0
         0         1         0
         0         1         0
         0         1         0
         0         0         0
         0         0         0
         0         0         0
         0         0         0
         0         0         0
         0         0         0
         0         0         0
         0         0         0
         0         0         0
         0         0         0
         0         0         0
         0         0         0
         0         0         0
         0         0         0
         0         0         0
         0         0         0
         0         0         0
         0         0         0
         0         0         0
         0         0         0
         0         0         0
         0         0         0
         0         0         0
         0         0         0
         0         0         0
         0         0         0
         0         0         0
         0         0         0
         0         0         0
         0         0         0
         0         0         0
         0         0         0
         0         0         0
         0         0         0
         0         0         0
         0         0         0
         0         0         0
         0         0         0
         0         0         0
         0         0         0
         0         0         0
         0         0         0
         0         0         1
         0         0         1
         0         0         1
         0         0         0
         0         0         0
         0         0         0
         0         0         0
         0         0         0
         0         0         0
         0         1         0
         0         1         0
         0         1         0
         0         0         0
         0         0         0
         0         0         0
         0         0         0
         0         0         0
         0         0         0
         0         0         0
         0         0         0
         0         0         0
         0         0         0
         0         0         0
         0         0         0
         0        -1         1
         0        -1         1
         0        -1         1
         0         0         0
         0         0         0
         0         0         0
         0         0         0
         0         0         0
         0         0         0
         0         0         1
         0         0         1
         0         0         1
         0         1         0
         0         1         0
         0         1         0
         0         0         0
         0         0         0
         0         0         0
         0         0         0
         0         0         0
         0         0         0
         0         0         0
         0         0         0
         0         0         0
         0         0        -1
         0         0        -1
         0         0        -1
         0         0         0
         0         0         0
         0         0         0
         0         0         0
         0         0         0
         0         0         0
         0         0         0
         0         0         0
         0         0         0
         0         0         0
         0         0         0
         0         0         0
         0         0         0
         0         0         0
         0         0         0
         0         0         0
         0         0         0
         0         0         0
         0         0         0
         0         0         0
         0         0         0
         0         1         0
         0         1         0
         0         1         0
         0         0         0
         0         0         0
         0         0         0
         0         0        -1
         0         0        -1
         0         0        -1
         0         0         0
         0         0         0
         0         0         0
         0         0         0
         0         0         0
         0         0         0
         1         0         0
         1         0         0
         1         0         0
         0         0         0
         0         0         0
         0         0         0
         0         0         0
         0         0         0
         0         0         0
         0         0         0
         0         0         0
         0         0         0
         0         0         0
         0         0         0
         0         0         0
         0         0         0
         0         0         0
         0         0         0
         0         0        -1
         0         0        -1
         0         0        -1
         0         0         0
         0         0         0
         0         0         0
         0         0         0
         0         0         0
         0         0         0
         0         0         0
         0         0         0
         0         0         0
         0         0         0
         0         0         0
         0         0         0
         0         0         0
         0         0         0
         0         0         0
         0         0         0
         0         0         0
         0         0         0
         0         0         0
         0         0         0
         0         0         0
         0         0         0
         0         0         0
         0         0         0
         0         0         0
         0         0         0
         0         0         0
         0         0         0
         0         0         0
         0         0         0
         0         0         0
         0         0         0
         0         0         0
         0         0         0
         0         0         0
         0         0         0
         0         0         0
         0         0         0
         0         0         0
         0         0        -1
         0         0        -1
         0         0        -1
         0         0         0
         0         0         0
         0         0         0
         0         0         0
         0         0         0
         0         0         0
         0         0         0
         0         0         0
         0         0         0
         0         0         0
         0         0         0
         0         0         0
         0         0         0
         0         0         0
         0         0         0
         0         0         0
         0         0         0
         0         0         0
         0         0         0
         0         0         0
         0         0         0
         0         0         0
         0         0         0
         0         0         0
         0         0         1
         0         0         1
         0         0         1
         0         0        -1
         0         0        -1
         0         0        -1
         0         0         1
         0         0         1
         0         0         1
        -1         0         1
        -1         0         1
        -1         0         1
         0         0         0
         0         0         0
         0         0         0
         0         0         0
         0         0         0
         0         0         0
         0         0         0
         0         0         0
         0         0         0
         0         0         0
         0         0         0
         0         0         0
         0         0         0
         0         0         0
         0         0         0
         0         0         1
         0         0         1
         0         0         1
         0         0         0
         0         0         0
         0         0         0
         0         0         0
         0         0         0
         0         0         0
         0         0         0
         0         0         0
         0         0         0
         0         0         0
         0         0         0
         0         0         0
         0         0         0
         0         0         0
         0         0         0
         1         0        -1
         1         0        -1
         1         0        -1
         0         0         0
         0         0         0
         0         0         0
         0         1         0
         0         1         0
         0         1         0
         0         0         0
         0         0         0
         0         0         0
         1         0         0
         1         0         0
         1         0         0
         1         0         0
         1         0         0
         1         0         0
        -1         0         0
        -1         0         0
        -1         0         0
         0         0         0
         0         0         0
         0         0         0
         0         0         0
         0         0         0
         0         0         0
         1         0         0
         1         0         0
         1         0         0
         0         0         0
         0         0         0
         0         0         0
         0         0         0
         0         0         0
         0         0         0
         0         0         0
         0         0         0
         0         0         0
         0         0        -1
         0         0        -1
         0         0        -1
         0         0         0
         0         0         0
         0         0         0
         0         0         0
         0         0         0
         0         0         0
         0         0         0
         0         0         0
         0         0         0
         0         0         0
         0         0         0
         0         0         0
         0         0         0
         0         0         0
         0         0         0
         0         0         0
         0         0         0
         0         0         0
         0         0         0
         0         0         0
         0         0         0
         1         0         0
         1         0         0
         1         0         0
         0         0         0
         0         0         0
         0         0         0
         0         0         0
         0         0         0
         0         0         0
         0         0         0
         0         0         0
         0         0         0
         0         0         0
         0         0         0
         0         0         0
         1         0         0
         1         0         0
         1         0         0
         0         0         0
         0         0         0
         0         0         0
         0         0         0
         0         0         0
         0         0         0
         0        -1         0
         0        -1         0
         0        -1         0
         0         0        -1
         0         0        -1
         0         0        -1
         0        -1         0
         0        -1         0
         0        -1         0
         0         1         0
         0         1         0
         0         1         0
         0         0         1
         0         0         1
         0         0         1
         1         0         1
         1         0         1
         1         0         1
         0         0         0
         0         0         0
         0         0         0
         0         0         1
         0         0         1
         0         0         1
         0         0         0
         0         0         0
         0         0         0
         0         0         0
         0         0         0
         0         0         0
         0         0         0
         0         0         0
         0         0         0
         0         0         0
         0         0         0
         0         0         0
         0         0         0
         0         0         0
         0         0         0
         0         0         0
         0         0         0
         0         0         0
         0         0         0
         0         0         0
         0         0         0
         0         0         0
         0         0         0
         0         0         0
         0         0         0
         0         0         0
         0         0         0
        -1         0        -1
        -1         0        -1
        -1         0        -1
         0         0         0
         0         0         0
         0         0         0
        -1         0        -1
        -1         0        -1
        -1         0        -1
         0         0         0
         0         0         0
         0         0         0
         0         0         0
         0         0         0
         0         0         0
         0        -1         0
         0        -1         0
         0        -1         0
         0         0        -1
         0         0        -1
         0         0        -1
        -1         0         0
        -1         0         0
        -1         0         0
         0         0         0
         0         0         0
         0         0         0
         0         0         0
         0         0         0
         0         0         0
         0         0         0
         0         0         0
         0         0         0
         0         0         0
         0         0         0
         0         0         0
         0         0        -1
         0         0        -1
         0         0        -1
         1         0         0
         1         0         0
         1         0         0
         0        -1         0
         0        -1         0
         0        -1         0
         0         0         0
         0         0         0
         0         0         0
         0         0         0
         0         0         0
         0         0         0
         1         0         0
         1         0         0
         1         0         0
        -1         0         0
        -1         0         0
        -1         0         0
         0         0         0
         0         0         0
         0         0         0
         0         0         0
         0         0         0
         0         0         0
         0         0         0
         0         0         0
         0         0         0
         0         0         0
         0         0         0
         0         0         0
         0         0         0
         0         0         0
         0         0         0
         0         0        -1
         0         0        -1
         0         0        -1
         0         0         0
         0         0         0
         0         0         0
         0         0         0
         0         0         0
         0         0         0
         0         0         0
         0         0         0
         0         0         0
         0         0         0
         0         0         0
         0         0         0
         0         0        -1
         0         0        -1
         0         0        -1
         0         0         0
         0         0         0
         0         0         0
         0         0         0
         0         0         0
         0         0         0
         0         0         0
         0         0         0
         0         0         0
         1         0         1
         1         0         1
         1         0         1
         0         0         0
         0         0         0
         0         0         0
         0         0         0
         0         0         0
         0         0         0
         0         0         0
         0         0         0
         0         0         0
         0         0         0
         0         0         0
         0         0         0
         0         0         0
         0         0         0
         0         0         0
         0         0         0
         0         0         0
         0         0         0
         0         0         0
         0         0         0
         0         0         0
         0         0         0
         0         0         0
         0         0         0
         0         0         0
         0         0         0
         0         0         0
         0         0         1
         0         0         1
         0         0         1
         0         0         0
         0         0         0
         0         0         0
        -1         0         1
        -1         0         1
        -1         0         1
         0         0         0
         0         0         0
         0         0         0
        -1         0        -1
        -1         0        -1
        -1         0        -1
        -1         0         0
        -1         0         0
        -1         0         0
         0         0         0
         0         0         0
         0         0         0
         0         0         0
         0         0         0
         0         0         0
         0         0        -1
         0         0        -1
         0         0        -1
         0         0         0
         0         0         0
         0         0         0
         0         0         0
         0         0         0
         0         0         0
         0         0         0
         0         0         0
         0         0         0
         0        -1         0
         0        -1         0
         0        -1         0
         0         0        -1
         0         0        -1
         0         0        -1
        -1         0         0
        -1         0         0
        -1         0         0
         0        -1         0
         0        -1         0
         0        -1         0
         0         0         0
         0         0         0
         0         0         0
         0         0         0
         0         0         0
         0         0         0
         0         0         0
         0         0         0
         0         0         0
         0        -1         0
         0        -1         0
         0        -1         0
         0         1         0
         0         1         0
         0         1         0
         0         0        -1
         0         0        -1
         0         0        -1
         0         0         0
         0         0         0
         0         0         0
         0         0         0
         0         0         0
         0         0         0
         0         0         1
         0         0         1
         0         0         1
         0         0         0
         0         0         0
         0         0         0
         0         0         0
         0         0         0
         0         0         0
         0         0         1
         0         0         1
         0         0         1
         0         0         0
         0         0         0
         0         0         0
         0         0         0
         0         0         0
         0         0         0
         0         0         0
         0         0         0
         0         0         0
         0         0         1
         0         0         1
         0         0         1
         0        -1         0
         0        -1         0
         0        -1         0
         0        -1         0
         0        -1         0
         0        -1         0
         0         0         0
         0         0         0
         0         0         0
        -1         0        -1
        -1         0        -1
        -1         0        -1
         0         0         0
         0         0         0
         0         0         0
         0         0        -1
         0         0        -1
         0         0        -1
         0         0         0
         0         0         0
         0         0         0
         0         0         0
         0         0         0
         0         0         0
         0         0         0
         0         0         0
         0         0         0
        -1         0         0
        -1         0         0
        -1         0         0
         0         0         0
         0         0         0
         0         0         0
         0        -1         0
         0        -1         0
         0        -1         0
         0         0         0
         0         0         0
         0         0         0
         0         0         0
         0         0         0
         0         0         0
         0         0         0
         0         0         0
         0         0         0
        -1         0         0
        -1         0         0
        -1         0         0
         0         0         0
         0         0         0
         0         0         0
         0         0         0
         0         0         0
         0         0         0
         0         1         0
         0         1         0
         0         1         0
         0         0         0
         0         0         0
         0         0         0
         0         0         0
         0         0         0
         0         0         0
         0         0         0
         0         0         0
         0         0         0
         0         0         0
         0         0         0
         0         0         0
         0         0         0
         0         0         0
         0         0         0
         0         0         0
         0         0         0
         0         0         0
         0         0         0
         0         0         0
         0         0         0
         0         0         0
         0         0         0
         0         0         0
         0         0         0
         0         0         0
         0         0         0
         0         0         0
         0         0         0
         0         0         0
         0         1         0
         0         1         0
         0         1         0
         0         1         0
         0         1         0
         0         1         0
         0         0         0
         0         0         0
         0         0         0
         0         0         0
         0         0         0
         0         0         0
         0         0         0
         0         0         0
         0         0         0
         0         0         1
         0         0         1
         0         0         1
         1         0         0
         1         0         0
         1         0         0
         0         0         0
         0         0         0
         0         0         0
         1         0         0
         1         0         0
         1         0         0
         0         1         0
         0         1         0
         0         1         0
         0         0         0
         0         0         0
         0         0         0
         0         0         0
         0         0         0
         0         0         0
         0         0         0
         0         0         0
         0         0         0
         1         0         0
         1         0         0
         1         0         0
         1         0         0
         1         0         0
         1         0         0
         0         0         0
         0         0         0
         0         0         0
         0         0         0
         0         0         0
         0         0         0
         0         0         1
         0         0         1
         0         0         1
         0         0         1
         0         0         1
         0         0         1
         0         0         0
         0         0         0
         0         0         0
         0         0         0
         0         0         0
         0         0         0
         0         0         0
         0         0         0
         0         0         0
         0         0         0
         0         0         0
         0         0         0
         0         0         0
         0         0         0
         0         0         0
         0         0         1
         0         0         1
         0         0         1
         0         0         0
         0         0         0
         0         0         0
         0         0         0
         0         0         0
         0         0         0
         1         0         0
         1         0         0
         1         0         0
         0         0         0
         0         0         0
         0         0         0
         0         1        -1
         0         1        -1
         0         1        -1
         0         1         1
         0         1         1
         0         1         1
         0         0         0
         0         0         0
         0         0         0
         0         0        -1
         0         0        -1
         0         0        -1
         0         0         0
         0         0         0
         0         0         0
         0         0         0
         0         0         0
         0         0         0
         0         0         0
         0         0         0
         0         0         0
         0         0         1
         0         0         1
         0         0         1
         0         0         0
         0         0         0
         0         0         0
         0        -1         0
         0        -1         0
         0        -1         0
         0         0         0
         0         0         0
         0         0         0
         0         0         0
         0         0         0
         0         0         0
         0        -1         0
         0        -1         0
         0        -1         0
         0         0         0
         0         0         0
         0         0         0
         0         0         0
         0         0         0
         0         0         0
         0        -1         0
         0        -1         0
         0        -1         0
         0         0         0
         0         0         0
         0         0         0
         0         0         0
         0         0         0
         0         0         0
         0         0         0
         0         0         0
         0         0         0
         0         0         0
         0         0         0
         0         0         0
         0         0         0
         0         0         0
         0         0         0
        -1         0         0
        -1         0         0
        -1         0         0
         0         0         0
         0         0         0
         0         0         0
         0         0         0
         0         0         0
         0         0         0
         0         0         0
         0         0         0
         0         0         0
         0         0         0
         0         0         0
         0         0         0
         0         0         0
         0         0         0
         0         0         0
         1         0         0
         1         0         0
         1         0         0
         0         0         0
         0         0         0
         0         0         0
         0         1         0
         0         1         0
         0         1         0
         0         0         0
         0         0         0
         0         0         0
         0         0         0
         0         0         0
         0         0         0
         0         0         0
         0         0         0
         0         0         0
         0         1         0
         0         1         0
         0         1         0
         0         0         0
         0         0         0
         0         0         0
         0         0         0
         0         0         0
         0         0         0
         0         0        -1
         0         0        -1
         0         0        -1
         0         0         0
         0         0         0
         0         0         0
         0         0         0
         0         0         0
         0         0         0
         0         0         0
         0         0         0
         0         0         0
         0         0         0
         0         0         0
         0         0         0
         0         0         0
         0         0         0
         0         0         0
         0         0         0
         0         0         0
         0         0         0
         0         0         0
         0         0         0
         0         0         0
        -1         1         0
        -1         1         0
        -1         1         0
         1         0         0
         1         0         0
         1         0         0
         0         0         0
         0         0         0
         0         0         0
         0         1         0
         0         1         0
         0         1         0
         0         0         0
         0         0         0
         0         0         0
         0         0         0
         0         0         0
         0         0         0
         0         0        -1
         0         0        -1
         0         0        -1
         0         0         0
         0         0         0
         0         0         0
         0         0         0
         0         0         0
         0         0         0
         0         0         0
         0         0         0
         0         0         0
         0         0         0
         0         0         0
         0         0         0
         0         1         0
         0         1         0
         0         1         0
         0         0         0
         0         0         0
         0         0         0
         0         0         0
         0         0         0
         0         0         0
         0         0         0
         0         0         0
         0         0         0
         1         0         0
         1         0         0
         1         0         0
         0         0        -1
         0         0        -1
         0         0        -1
         0         0         0
         0         0         0
         0         0         0
         0         0         0
         0         0         0
         0         0         0
         1         0         0
         1         0         0
         1         0         0
         0         0         0
         0         0         0
         0         0         0
         0         0         0
         0         0         0
         0         0         0
         0         0         0
         0         0         0
         0         0         0
         0         0         0
         0         0         0
         0         0         0
         0         0         0
         0         0         0
         0         0         0
         0         0        -1
         0         0        -1
         0         0        -1
         1         1         0
         1         1         0
         1         1         0
         0         0         0
         0         0         0
         0         0         0
         0         0         0
         0         0         0
         0         0         0
         0         0         0
         0         0         0
         0         0         0
         0         0         0
         0         0         0
         0         0         0
         0         1         0
         0         1         0
         0         1         0
         0         0         0
         0         0         0
         0         0         0
         0         0        -1
         0         0        -1
         0         0        -1
         0         0         0
         0         0         0
         0         0         0
         0         0         0
         0         0         0
         0         0         0
         0         0         0
         0         0         0
         0         0         0
         0         0         0
         0         0         0
         0         0         0
         0         0         0
         0         0         0
         0         0         0
         0         0         0
         0         0         0
         0         0         0
         0        -1         0
         0        -1         0
         0        -1         0
         0         0         0
         0         0         0
         0         0         0
         0         0         0
         0         0         0
         0         0         0
         0         0         0
         0         0         0
         0         0         0
         0         0         0
         0         0         0
         0         0         0
         0         0         0
         0         0         0
         0         0         0
         0         0         1
         0         0         1
         0         0         1
         0         0         0
         0         0         0
         0         0         0
         0         0         0
         0         0         0
         0         0         0
         0         0         0
         0         0         0
         0         0         0
         0         0         0
         0         0         0
         0         0         0
         0         0         0
         0         0         0
         0         0         0
         0         0         0
         0         0         0
         0         0         0
         0         0         0
         0         0         0
         0         0         0
         0         0        -1
         0         0        -1
         0         0        -1
         0         0         0
         0         0         0
         0         0         0
         0         0         0
         0         0         0
         0         0         0
         0         0         0
         0         0         0
         0         0         0
         0         0        -1
         0         0        -1
         0         0        -1
         0         0         0
         0         0         0
         0         0         0
         0         0         0
         0         0         0
         0         0         0
         0         0         0
         0         0         0
         0         0         0
         0         0         0
         0         0         0
         0         0         0
         0         0         0
         0         0         0
         0         0         0
         0         1         0
         0         1         0
         0         1         0
         1         0         0
         1         0         0
         1         0         0
        -1         0         0
        -1         0         0
        -1         0         0
         0         0         0
         0         0         0
         0         0         0
         0         0         0
         0         0         0
         0         0         0
         0         0         0
         0         0         0
         0         0         0
         0         0         0
         0         0         0
         0         0         0
         0         0         0
         0         0         0
         0         0         0
         0         0         0
         0         0         0
         0         0         0
         0         0         0
         0         0         0
         0         0         0
         0         0         0
         0         0         0
         0         0         0
         0         0         0
         0         0         0
         0         0         0
         0         0         0
         0         0         0
         0         0         0
         0         0         0
         0         0         0
         0         0         0
         0         0         0
         0         0         0
         0         0         0
         0         0         0
         0         0         0
         0         0         0
         0         0         0
         0         0         0
         0         0         0
         0         0         0
         0         0         0
         0         0         0
         0         0         0
         0         0         0
         0         0         0
         1         0         0
         1         0         0
         1         0         0
        -1        -1         0
        -1        -1         0
        -1        -1         0
         0         0         0
         0         0         0
         0         0         0
         0         0         0
         0         0         0
         0         0         0
         0         0         0
         0         0         0
         0         0         0
         0         0         0
         0         0         0
         0         0         0
         0         0         0
         0         0         0
         0         0         0
        -1         0         0
        -1         0         0
        -1         0         0
         0        -1         0
         0        -1         0
         0        -1         0
         0         0         0
         0         0         0
         0         0         0
         0         0         0
         0         0         0
         0         0         0
         0         0         0
         0         0         0
         0         0         0
         0         0         0
         0         0         0
         0         0         0
         0         0         0
         0         0         0
         0         0         0
         0         0         0
         0         0         0
         0         0         0
         0         0         1
         0         0         1
         0         0         1
         0         0         0
         0         0         0
         0         0         0
         0         0         0
         0         0         0
         0         0         0
         0         0         0
         0         0         0
         0         0         0
         0         0         0
         0         0         0
         0         0         0
         0         1         0
         0         1         0
         0         1         0
        -1         0         0
        -1         0         0
        -1         0         0
         0         0         0
         0         0         0
         0         0         0
         0         0         0
         0         0         0
         0         0         0
         0         0         1
         0         0         1
         0         0         1
         0         0         0
         0         0         0
         0         0         0
         0         0         0
         0         0         0
         0         0         0
         0         1         0
         0         1         0
         0         1         0
         0         0         0
         0         0         0
         0         0         0
         0         0         0
         0         0         0
         0         0         0
         0         0         0
         0         0         0
         0         0         0
         0         0         1
         0         0         1
         0         0         1
         0         1         0
         0         1         0
         0         1         0
         0         0         0
         0         0         0
         0         0         0
         1         0         0
         1         0         0
         1         0         0
         0         0         0
         0         0         0
         0         0         0
         0         0         0
         0         0         0
         0         0         0
         0         0         0
         0         0         0
         0         0         0
         0         0         0
         0         0         0
         0         0         0
         0         0         0
         0         0         0
         0         0         0
         0         0         0
         0         0         0
         0         0         0
         0         0         0
         0         0         0
         0         0         0
         0         0         0
         0         0         0
         0         0         0
         0         0         0
         0         0         0
         0         0         0
         0         0         1
         0         0         1
         0         0         1
         0         0         0
         0         0         0
         0         0         0
         0         0         0
         0         0         0
         0         0         0
         0         0         0
         0         0         0
         0         0         0
         0         0         0
         0         0         0
         0         0         0
        -1         0         0
        -1         0         0
        -1         0         0
         0         0         0
         0         0         0
         0         0         0
         0         0         0
         0         0         0
         0         0         0
        -1         0         0
        -1         0         0
        -1         0         0
         0         0         0
         0         0         0
         0         0         0
         0         0         0
         0         0         0
         0         0         0
         0         0         0
         0         0         0
         0         0         0
        -1         0         0
        -1         0         0
        -1         0         0
         0         0         0
         0         0         0
         0         0         0
         0         0         0
         0         0         0
         0         0         0
         0         0         1
         0         0         1
         0         0         1
         0         0         0
         0         0         0
         0         0         0
         0         0         0
         0         0         0
         0         0         0
         0         0         0
         0         0         0
         0         0         0
         0         0         0
         0         0         0
         0         0         0
         0         0         0
         0         0         0
         0         0         0
         0         0         0
         0         0         0
         0         0         0
         0         0         0
         0         0         0
         0         0         0
        -1         0        -1
        -1         0        -1
        -1         0        -1
         0         0         1
         0         0         1
         0         0         1
         0         0         0
         0         0         0
         0         0         0
         0         0         0
         0         0         0
         0         0         0
         0         0         0
         0         0         0
         0         0         0
         0         0         1
         0         0         1
         0         0         1
         0         0         0
         0         0         0
         0         0         0
         0         0         1
         0         0         1
         0         0         1
         0         0         0
         0         0         0
         0         0         0
         0         0         0
         0         0         0
         0         0         0
         0         0         0
         0         0         0
         0         0         0
         0         0         0
         0         0         0
         0         0         0
         0         0         0
         0         0         0
         0         0         0
         0         0         0
         0         0         0
         0         0         0
         0         0         0
         0         0         0
         0         0         0
         0         0         0
         0         0         0
         0         0         0
         0         0         1
         0         0         1
         0         0         1
         0         0         0
         0         0         0
         0         0         0
         0         0         0
         0         0         0
         0         0         0
         1        -1         0
         1        -1         0
         1        -1         0
         0         0         0
         0         0         0
         0         0         0
         0         0         1
         0         0         1
         0         0         1
         0         0         1
         0         0         1
         0         0         1
         0         0         0
         0         0         0
         0         0         0
         0         0         0
         0         0         0
         0         0         0
        -1         0         0
        -1         0         0
        -1         0         0
         0         0         0
         0         0         0
         0         0         0
         0         0         0
         0         0         0
         0         0         0
         0         0         0
         0         0         0
         0         0         0
         0         0         0
         0         0         0
         0         0         0
         0         0         0
         0         0         0
         0         0         0
         0        -1         1
         0        -1         1
         0        -1         1
         0         0         0
         0         0         0
         0         0         0
         0         0         0
         0         0         0
         0         0         0
         0         0         0
         0         0         0
         0         0         0
         0         0         0
         0         0         0
         0         0         0
         0         0         0
         0         0         0
         0         0         0
         0         0         0
         0         0         0
         0         0         0
         0         0         0
         0         0         0
         0         0         0
         0         0         0
         0         0         0
         0         0         0
         0         0         0
         0         0         0
         0         0         0
         0         1         0
         0         1         0
         0         1         0
         0         0         0
         0         0         0
         0         0         0
         0         0         0
         0         0         0
         0         0         0
         0        -1         0
         0        -1         0
         0        -1         0
         0         1         0
         0         1         0
         0         1         0
         0         0         0
         0         0         0
         0         0         0
         0         0         0
         0         0         0
         0         0         0
         0         0         0
         0         0         0
         0         0         0
         0         0         0
         0         0         0
         0         0         0
         0         0         0
         0         0         0
         0         0         0
         0         0         1
         0         0         1
         0         0         1
         0         0         0
         0         0         0
         0         0         0
         0         0         0
         0         0         0
         0         0         0
         0         0         0
         0         0         0
         0         0         0
         1         0         0
         1         0         0
         1         0         0
         0         0         0
         0         0         0
         0         0         0
         0         0         0
         0         0         0
         0         0         0
         0         0         0
         0         0         0
         0         0         0
         0         0         0
         0         0         0
         0         0         0
         0         0         0
         0         0         0
         0         0         0
         0         0         0
         0         0         0
         0         0         0
         0         0         0
         0         0         0
         0         0         0
        -1         0         1
        -1         0         1
        -1         0         1
         0         0         0
         0         0         0
         0         0         0
         0         0         0
         0         0         0
         0         0         0
         0         0         0
         0         0         0
         0         0         0
         0         0         0
         0         0         0
         0         0         0
         0         0         0
         0         0         0
         0         0         0
         0         0         0
         0         0         0
         0         0         0
         0         0         0
         0         0         0
         0         0         0
         0         0         0
         0         0         0
         0         0         0
         0         0         0
         0         0         0
         0         0         0
         0         0         0
         0         0         0
         0         0         0
         0         0         0
         0         0         0
         0         0         0
         0         0         0
         0         0         0
         0         0         0
         0         0         0
         0         0         0
         0         0         0
         0         0         0
         0         0         0
         0         0         0
         0         0         0
         0         0         0
         0         0         0
         0         0         0
         0         0         0
         0         0         0
         0        -1         0
         0        -1         0
         0        -1         0
         1         1         0
         1         1         0
         1         1         0
         0        -1         0
         0        -1         0
         0        -1         0
         0         0         0
         0         0         0
         0         0         0
         0         0         1
         0         0         1
         0         0         1
         0         0         0
         0         0         0
         0         0         0
         0         0         0
         0         0         0
         0         0         0
         0         0         0
         0         0         0
         0         0         0
         0         0         0
         0         0         0
         0         0         0
         0         0         0
         0         0         0
         0         0         0
         0         0         0
         0         0         0
         0         0         0
         0         0         0
         0         0         0
         0         0         0
        -1         0         0
        -1         0         0
        -1         0         0
         0         0         0
         0         0         0
         0         0         0
         0         0         0
         0         0         0
         0         0         0
         0         0         0
         0         0         0
         0         0         0
         0         0         0
         0         0         0
         0         0         0
         0         0         0
         0         0         0
         0         0         0
        -1         0         0
        -1         0         0
        -1         0         0
         0         0         0
         0         0         0
         0         0         0
         0         0         0
         0         0         0
         0         0         0
         0         0         0
         0         0         0
         0         0         0
         0         0        -1
         0         0        -1
         0         0        -1
         0         0         0
         0         0         0
         0         0         0
         0         0         0
         0         0         0
         0         0         0
         0         0         0
         0         0         0
         0         0         0
         0         0         0
         0         0         0
         0         0         0
         0         0         0
         0         0         0
         0         0         0
         0         0         0
         0         0         0
         0         0         0
         0         0         0
         0         0         0
         0         0         0
         1         0         0
         1         0         0
         1         0         0
         0         0         0
         0         0         0
         0         0         0
         0         0         0
         0         0         0
         0         0         0
         0         0         0
         0         0         0
         0         0         0
         0         0         0
         0         0         0
         0         0         0
         0         0         0
         0         0         0
         0         0         0
         0         0         0
         0         0         0
         0         0         0
         0         0         0
         0         0         0
         0         0         0
         0         0         0
         0         0         0
         0         0         0
         0         0         0
         0         0         0
         0         0         0
         0         0         0
         0         0         0
         0         0         0
         1         0         0
         1         0         0
         1         0         0
         0         0         0
         0         0         0
         0         0         0
         0         0         0
         0         0         0
         0         0         0
         0         0         0
         0         0         0
         0         0         0
         0         0         0
         0         0         0
         0         0         0
        -1         0         0
        -1         0         0
        -1         0         0
         1         0         0
         1         0         0
         1         0         0
         0         0         0
         0         0         0
         0         0         0
         0         0         0
         0         0         0
         0         0         0
         0         1         0
         0         1         0
         0         1         0
         0         0         0
         0         0         0
         0         0         0
         1         0         0
         1         0         0
         1         0         0
         0         0         0
         0         0         0
         0         0         0
         0         0         0
         0         0         0
         0         0         0
         0         0         0
         0         0         0
         0         0         0
         0         0         0
         0         0         0
         0         0         0
         0         0         0
         0         0         0
         0         0         0
         0         0         0
         0         0         0
         0         0         0
         0         0         0
         0         0         0
         0         0         0
         0         0         0
         0         0         0
         0         0         0
         0         0         0
         0         0         0
         0         0         0
         0         0         0
         0         0         0
         0         0         0
         0         0         0
         0         0         0
         0         0         0
         0         0         0
         0         0         0
         0         0         0
         0         0        -1
         0         0        -1
         0         0        -1
         0         0         0
         0         0         0
         0         0         0
         0        -1         0
         0        -1         0
         0        -1         0
         0         0         0
         0         0         0
         0         0         0
         1         0         0
         1         0         0
         1         0         0
         0         0         0
         0         0         0
         0         0         0
         0         0         0
         0         0         0
         0         0         0
         0         0         0
         0         0         0
         0         0         0
         0         0         0
         0         0         0
         0         0         0
         0         0         0
         0         0         0
         0         0         0
         0         0         0
         0         0         0
         0         0         0
         0         0         0
         0         0         0
         0         0         0
         0         0         0
         0         0         0
         0         0         0
         0         0        -1
         0         0        -1
         0         0        -1
         0         0         0
         0         0         0
         0         0         0
         0         0         0
         0         0         0
         0         0         0
         1         1         1
         1         1         1
         1         1         1
         0         0         0
         0         0         0
         0         0         0
         0         0         0
         0         0         0
         0         0         0
        -1         0         0
        -1         0         0
        -1         0         0
         0         0         0
         0         0         0
         0         0         0
         0         0         0
         0         0         0
         0         0         0
         0         0         0
         0         0         0
         0         0         0
         0         1         0
         0         1         0
         0         1         0
         0         0         0
         0         0         0
         0         0         0
         0         0         0
         0         0         0
         0         0         0
         0         0         0
         0         0         0
         0         0         0
         0         0         0
         0         0         0
         0         0         0
         0         0         0
         0         0         0
         0         0         0
         0         0         0
         0         0         0
         0         0         0
         0         0         0
         0         0         0
         0         0         0
         0         0         0
         0         0         0
         0         0         0
         0         0         0
         0         0         0
         0         0         0
         0         0         0
         0         0         0
         0         0         0
         0         0         0
         0         0         0
         0         0         0
         0         0         0
         0         0         0
         0         0         0
         0         0         0
         0         0         0
         0         0         0
         0         0         0
         0         0         0
         0         0         0
         0         0         0
         0         0         0
         0         0         0
         0         0         0
         0         0         0
         0         0         0
         0         0         0
         0         0         0
         0         0         0
         0         0         0
         0         0         0
         0         0         0
         0         0         0
         0         0         0
         0         0         0
         0         0         0
         0         0         0
         0         0         0
         0         0         0
         0         0         0
         0         0         0
         0         0         0
         0         0         0
         0         0         0
         0         0         0
         0         0         0
         0         0         0
         0         0         0
         0         0         0
         0         0         0
         0         0         1
         0         0         1
         0         0         1
         0         0         0
         0         0         0
         0         0         0
         0         0         0
         0         0         0
         0         0         0
         1         0         0
         1         0         0
         1         0         0
         0         0         0
         0         0         0
         0         0         0
         0         0         1
         0         0         1
         0         0         1
         0         0         0
         0         0         0
         0         0         0
         0        -1         0
         0        -1         0
         0        -1         0
         0         0        -1
         0         0        -1
         0         0        -1
         0         0         0
         0         0         0
         0         0         0
         0         0         0
         0         0         0
         0         0         0
         0         0        -1
         0         0        -1
         0         0        -1
         0         0         0
         0         0         0
         0         0         0
         0         0         0
         0         0         0
         0         0         0
         0         0         0
         0         0         0
         0         0         0
         0         0         0
         0         0         0
         0         0         0
         0         0         0
         0         0         0
         0         0         0
         0         0         0
         0         0         0
         0         0         0
         1         0         0
         1         0         0
         1         0         0
        -1         0         0
        -1         0         0
        -1         0         0
         0         0         0
         0         0         0
         0         0         0
         0         0         0
         0         0         0
         0         0         0
         0         0         0
         0         0         0
         0         0         0
         0         0         0
         0         0         0
         0         0         0
         0         0         1
         0         0         1
         0         0         1
         0         0         0
         0         0         0
         0         0         0
         0         0         0
         0         0         0
         0         0         0
         0         0         0
         0         0         0
         0         0         0
         0         0         0
         0         0         0
         0         0         0
         0         0         0
         0         0         0
         0         0         0
         0        -1         0
         0        -1         0
         0        -1         0
         0         0         0
         0         0         0
         0         0         0
         0         0         1
         0         0         1
         0         0         1
         0         1         0
         0         1         0
         0         1         0
         0         0         0
         0         0         0
         0         0         0
         0         0         0
         0         0         0
         0         0         0
         0         0         0
         0         0         0
         0         0         0
         0         0         0
         0         0         0
         0         0         0
         0         0         0
         0         0         0
         0         0         0
         0         0         0
         0         0         0
         0         0         0
         0         0         0
         0         0         0
         0         0         0
        -1        -1         1
        -1        -1         1
        -1        -1         1
         0         0         0
         0         0         0
         0         0         0
         0         0         0
         0         0         0
         0         0         0
         0         0         0
         0         0         0
         0         0         0
         0         0         0
         0         0         0
         0         0         0
         0         0         0
         0         0         0
         0         0         0
         0         0         0
         0         0         0
         0         0         0
         0         0         0
         0         0         0
         0         0         0
         0         0         1
         0         0         1
         0         0         1
         0         0         0
         0         0         0
         0         0         0
         0         0         0
         0         0         0
         0         0         0
         0         0         0
         0         0         0
         0         0         0
        -1         0         0
        -1         0         0
        -1         0         0
         0         0         0
         0         0         0
         0         0         0
         0         0         0
         0         0         0
         0         0         0
         0         0         0
         0         0         0
         0         0         0
         1         0         0
         1         0         0
         1         0         0
         0         0         0
         0         0         0
         0         0         0
         0         0         0
         0         0         0
         0         0         0
         0         0         0
         0         0         0
         0         0         0
         0         1         1
         0         1         1
         0         1         1
         0        -1         0
         0        -1         0
         0        -1         0
         0         0         0
         0         0         0
         0         0         0
         0         0         0
         0         0         0
         0         0         0
         0         0         0
         0         0         0
         0         0         0
         0         0         0
         0         0         0
         0         0         0
         0         0         0
         0         0         0
         0         0         0
         0         0         0
         0         0         0
         0         0         0
         0         0         0
         0         0         0
         0         0         0
         0         0         0
         0         0         0
         0         0         0
        -1         0         0
        -1         0         0
        -1         0         0
         1         0        -1
         1         0        -1
         1         0        -1
         0         0         0
         0         0         0
         0         0         0
         0         0         0
         0         0         0
         0         0         0
         1         1         0
         1         1         0
         1         1         0
         0        -1         0
         0        -1         0
         0        -1         0
         0         0         0
         0         0         0
         0         0         0
         0         0         0
         0         0         0
         0         0         0
         0         0         0
         0         0         0
         0         0         0
         1         0        -1
         1         0        -1
         1         0        -1
         0         0         0
         0         0         0
         0         0         0
         0         0         0
         0         0         0
         0         0         0
         0         0         0
         0         0         0
         0         0         0
         0         0         0
         0         0         0
         0         0         0
         0         0         1
         0         0         1
         0         0         1
         0         0         0
         0         0         0
         0         0         0
         0         0         0
         0         0         0
         0         0         0
         0         0         0
         0         0         0
         0         0         0
         0         0         0
         0         0         0
         0         0         0
         0         0         0
         0         0         0
         0         0         0
         0         0         0
         0         0         0
         0         0         0
         0         0         0
         0         0         0
         0         0         0
         0         0         0
         0         0         0
         0         0         0
         0         0         0
         0         0         0
         0         0         0
        -1         0         1
        -1         0         1
        -1         0         1
         0         0         0
         0         0         0
         0         0         0
         0         0         0
         0         0         0
         0         0         0
         0         0         0
         0         0         0
         0         0         0
         0         0         0
         0         0         0
         0         0         0
         0         0         0
         0         0         0
         0         0         0
         0         0         0
         0         0         0
         0         0         0
         0         0         0
         0         0         0
         0         0         0
         0         0         0
         0         0         0
         0         0         0
         0         0         0
         0         0         0
         0         0         0
END
VELOCITY
# first 24 chars ignored
    1 ALA   CY         1    0.286130103    0.549365650   -0.156941737
    1 ALA   CX         2   -0.468356577   -0.464310571    0.049606811
    1 ALA   OX         3   -0.036478086   -0.274244731   -0.252798866
    1 ALA   N          4   -0.094451462   -0.061552562   -0.062310016
    1 ALA   H          5   -1.636018836   -1.208043008   -0.761759883
    1 ALA   CA         6    0.241651211    0.236137012   -0.038376370
    1 ALA   CB         7    0.097789828    0.402772277   -0.339533050
    1 ALA   C          8    0.407192113    0.215595589   -0.063679946
    1 ALA   O          9    0.306581570    0.077687122   -0.168550276
    1 ALA   NT        10   -0.346475784    0.142873498    0.037604380
    1 ALA   HT        11   -1.235111454    1.028028387    0.828779105
    1 ALA   CT        12    0.438091198    0.106999553   -0.369491001
    1 SOLV  OW        13   -0.869962625   -0.122288303    0.618387845
    1 SOLV  HW1       14   -1.302006031    0.249184564   -0.460125114
    1 SOLV  HW2       15    0.887241900   -0.192704565    0.159050035
    2 SOLV  OW        16   -0.123417462    0.079498563   -0.241638144
    2 SOLV  HW1       17   -0.065823313    0.287630436   -0.185413157
    2 SOLV  HW2       18    0.096534149    0.553662638   -1.819806958
    3 SOLV  OW        19    0.046253015    0.076056736    0.794495074
    3 SOLV  HW1       20    0.668106542   -0.143392578    0.636326128
    3 SOLV  HW2       21    0.856736739   -1.025250946    0.276413050
    4 SOLV  OW        22    0.144918665    0.084753360    0.074961104
    4 SOLV  HW1       23    0.511216087    0.665249332   -0.046783511
    4 SOLV  HW2       24   -0.148012889   -0.794206526   -2.345830811
    5 SOLV  OW        25    0.591714398    0.131035339   -0.154414016
    5 SOLV  HW1       26    0.980664648    1.303410166    0.407907487
    5 SOLV  HW2       27    1.790055580   -0.575384231   -0.525206957
    6 SOLV  OW        28    0.234999485    0.391860571    0.186378865
    6 SOLV  HW1       29    0.047450962   -1.125478903   -0.107749615
    6 SOLV  HW2       30    1.485913100    0.457332502   -0.448993942
    7 SOLV  OW        31   -0.437882019    0.218505617   -0.624281530
    7 SOLV  HW1       32   -0.503786995    1.548035960   -0.249184178
    7 SOLV  HW2       33   -0.861174232    0.135733727   -0.297745119
    8 SOLV  OW        34   -0.160751046    0.582614533   -0.240026084
    8 SOLV  HW1       35   -0.368596434    0.566307943    0.576704893
    8 SOLV  HW2       36    0.027190336   -0.398434013   -0.952378496
    9 SOLV  OW        37    0.300879080   -0.421549530   -0.224238354
    9 SOLV  HW1       38    0.326949816   -0.705253812   -0.309383630
    9 SOLV  HW2       39   -2.432645224   -1.188090358   -2.332351180
   10 SOLV  OW        40    0.117629957    0.084887736   -0.005034164
   10 SOLV  HW1       41    0.399808683   -0.098573814   -0.013256277
   10 SOLV  HW2       42    0.022386997    0.156361005    0.021324094
   11 SOLV  OW        43   -0.595550539    0.141584495   -0.107360458
   11 SOLV  HW1       44   -0.961245585    0.429187319    0.676796064
   11 SOLV  HW2       45   -0.079144333   -1.270900666    0.069547637
   12 SOLV  OW        46    0.299369318   -0.034733303    0.155908885
   12 SOLV  HW1       47   -0.024612304   -2.483411177   -0.863134765
   12 SOLV  HW2       48   -2.605356014    0.893069929   -0.463933031
   13 SOLV  OW        49   -0.348681237   -0.408341881   -0.327427366
   13 SOLV  HW1       50   -0.438379571    0.037137698   -3.033196490
   13 SOLV  HW2       51   -0.619085670    1.762856984    0.228495264
   14 SOLV  OW        52    0.757183143   -0.943737325   -0.000106244
   14 SOLV  HW1       53    0.886018344   -0.308237316   -0.156112865
   14 SOLV  HW2       54   -0.069012710   -1.269367847   -0.856746299
   15 SOLV  OW        55   -0.316226154   -0.377588975   -0.329100349
   15 SOLV  HW1       56   -1.952883650   -0.269360257   -0.294881576
   15 SOLV  HW2       57   -1.775217702   -0.541014737   -1.763672981
   16 SOLV  OW        58   -0.390079445    0.051526431   -0.809137520
   16 SOLV  HW1       59    1.205748045   -0.422382287    1.036124170
   16 SOLV  HW2       60   -2.286325153    1.301362268    1.884767930
   17 SOLV  OW        61   -0.418676184   -0.612256219   -0.370675777
   17 SOLV  HW1       62   -0.891230042   -1.925770609    3.028737887
   17 SOLV  HW2       63   -0.799680614   -1.553842971   -0.836025980
   18 SOLV  OW        64   -0.003022817    0.276826420   -0.587101999
   18 SOLV  HW1       65    0.909102538    0.216009787   -1.323572705
   18 SOLV  HW2       66   -0.410113407   -0.011192782   -0.490506439
   19 SOLV  OW        67    0.300911538    0.714268695    0.166392958
   19 SOLV  HW1       68   -1.652176782    0.271668659    1.401703497
   19 SOLV  HW2       69    0.665705593    0.506740417    0.043035268
   20 SOLV  OW        70    0.985230109    0.539056215    0.191973027
   20 SOLV  HW1       71    1.053658374    0.235220492    0.270696342
   20 SOLV  HW2       72    0.552098654    1.440591414    0.217137238
   21 SOLV  OW        73    0.598522982   -0.613559482   -0.531565721
   21 SOLV  HW1       74    0.193490626   -0.622550819   -0.736324468
   21 SOLV  HW2       75    0.087864384   -0.383353567   -1.725706510
   22 SOLV  OW        76    0.281515652   -0.367011098    0.389271288
   22 SOLV  HW1       77    2.344968186    0.352175289    2.024419229
   22 SOLV  HW2       78    0.805737785   -0.378495152    0.489641415
   23 SOLV  OW        79   -0.278982356    0.513208720    0.176285315
   23 SOLV  HW1       80   -1.046377529    0.444864921   -0.281592597
   23 SOLV  HW2       81    0.156326517   -0.305614782    0.488196895
   24 SOLV  OW        82   -0.114584861   -0.297091828    0.633637201
   24 SOLV  HW1       83   -0.823555418   -1.275528366   -1.102336011
   24 SOLV  HW2       84    0.305088422    1.327289458    0.308204184
   25 SOLV  OW        85    0.210027955    0.681261929   -0.213799055
   25 SOLV  HW1       86    0.289989259   -0.513281430   -1.742073665
   25 SOLV  HW2       87    0.715637441    0.168224828    1.820564047
   26 SOLV  OW        88    0.194742718    0.068390938   -0.405556061
   26 SOLV  HW1       89    0.223917417    0.133594771   -0.440465745
   26 SOLV  HW2       90    0.061611491   -0.001970758    0.274703809
   27 SOLV  OW        91   -0.172833871    0.088303359    0.398331045
   27 SOLV  HW1       92   -0.748208274    0.255441328   -1.121785685
   27 SOLV  HW2       93   -0.630000074   -0.642458593    0.439885525
   28 SOLV  OW        94    0.042186744   -0.452323649   -0.002912425
   28 SOLV  HW1       95    1.402894703    1.513640305    0.717160132
   28 SOLV  HW2       96   -0.534307547    0.522943224    0.012053142
   29 SOLV  OW        97   -0.448226604    0.004771131   -0.729939281
   29 SOLV  HW1       98    0.597054842    0.002335478   -1.034341076
   29 SOLV  HW2       99   -0.122753348   -0.540371628   -0.236282796
   30 SOLV  OW       100    1.037336376    0.348698264   -0.034760306
   30 SOLV  HW1      101   -0.072767812    0.558324704    0.304743000
   30 SOLV  HW2      102   -0.592700169    0.503952036    0.315320042
   31 SOLV  OW       103   -0.478772381   -0.347469806   -0.025552612
   31 SOLV  HW1      104    1.022234101   -2.357791913   -1.764461062
   31 SOLV  HW2      105   -2.070236621   -0.069497964    0.232281973
   32 SOLV  OW       106   -0.304749215   -0.647224292   -0.130153149
   32 SOLV  HW1      107   -0.499103796   -2.792781527   -2.378301385
   32 SOLV  HW2      108   -0.034516784    3.192320576   -1.550236906
   33 SOLV  OW       109   -0.424498420    0.106568879   -0.405839371
   33 SOLV  HW1      110   -0.716159079    0.849276809    1.690845203
   33 SOLV  HW2      111   -1.736296171   -2.070387360   -1.098566490
   34 SOLV  OW       112   -0.532755196    0.112616541   -0.286138395
   34 SOLV  HW1      113   -2.424470601    1.470694895    1.353853982
   34 SOLV  HW2      114    1.700952286    2.655348806   -1.030442099
   35 SOLV  OW       115    0.041225813    0.153252700   -0.416450643
   35 SOLV  HW1      116    0.266498203    0.945203823    1.399096901
   35 SOLV  HW2      117    1.544938105   -0.274107613   -0.381413079
   36 SOLV  OW       118    0.310403243   -0.403137889   -0.143644265
   36 SOLV  HW1      119   -1.795375330   -2.264007889   -0.790238929
   36 SOLV  HW2      120    1.158587203   -0.056881911   -1.924708692
   37 SOLV  OW       121    0.526613589    0.196503513   -0.392566665
   37 SOLV  HW1      122    0.498053335    0.272330030   -0.642019190
   37 SOLV  HW2      123    0.172579947    1.152895169   -0.041708024
   38 SOLV  OW       124   -0.147111328    0.598315337    0.434607676
   38 SOLV  HW1      125   -2.882068115   -2.425541415    0.429251814
   38 SOLV  HW2      126    0.875478159   -0.542769318   -0.061582631
   39 SOLV  OW       127    0.050898167   -0.298047449   -0.090037679
   39 SOLV  HW1      128    1.121418067   -0.287250119    0.146494906
   39 SOLV  HW2      129   -0.025055594    0.836440650   -0.458069261
   40 SOLV  OW       130   -0.175842799   -0.633688169   -0.383144867
   40 SOLV  HW1      131   -0.167484497    0.966301481   -2.174584414
   40 SOLV  HW2      132    2.544780661   -1.910239397   -1.752143735
   41 SOLV  OW       133   -0.057638903    0.243270613   -0.556050300
   41 SOLV  HW1      134    0.085881428    1.301564164    0.556985684
   41 SOLV  HW2      135    0.883910735    1.298689284   -0.435045808
   42 SOLV  OW       136    0.023788243   -0.196406355    0.773462403
   42 SOLV  HW1      137   -0.331441875    1.842091013    0.611437984
   42 SOLV  HW2      138    1.009759995   -1.674986046    0.510283642
   43 SOLV  OW       139    0.110087122    0.405621413   -0.396924685
   43 SOLV  HW1      140   -0.281499055    0.529107843   -0.146003975
   43 SOLV  HW2      141    0.658100627   -0.859131567   -2.312648785
   44 SOLV  OW       142   -0.098274023    0.154823990   -0.531077182
   44 SOLV  HW1      143   -1.276586731    0.621025884   -1.044298373
   44 SOLV  HW2      144   -0.556176229    0.499349126   -0.101765189
   45 SOLV  OW       145   -0.119901883   -0.484954156   -0.777404226
   45 SOLV  HW1      146   -0.168321263   -0.260564476   -1.013064002
   45 SOLV  HW2      147    0.088777508   -0.797641736   -0.707395932
   46 SOLV  OW       148    0.187153647    0.138433801   -0.348954836
   46 SOLV  HW1      149    0.433162692   -0.071634639    0.701861744
   46 SOLV  HW2      150   -0.428865732   -0.987231699    0.365292664
   47 SOLV  OW       151    0.236922010   -0.342586352   -0.665846371
   47 SOLV  HW1      152    1.440273567    0.821415180    0.284360956
   47 SOLV  HW2      153    1.619646819    0.475530306    0.562501169
   48 SOLV  OW       154   -0.440573019    0.634225599    0.313452286
   48 SOLV  HW1      155    0.725948804    1.824828971   -1.874766089
   48 SOLV  HW2      156   -0.092271788    0.996180294   -0.222096266
   49 SOLV  OW       157    0.373656382   -0.087011163   -0.298067388
   49 SOLV  HW1      158   -0.207138612    0.776008131    0.416310242
   49 SOLV  HW2      159   -0.775870683   -0.791624774   -0.547826162
   50 SOLV  OW       160   -0.179028222   -0.306899935    0.277632136
   50 SOLV  HW1      161    0.105340981   -0.169858160    0.053100838
   50 SOLV  HW2      162   -0.385041094    0.028355765    0.463634987
   51 SOLV  OW       163    0.543510904    0.821850090   -0.456837097
   51 SOLV  HW1      164   -1.912504187   -1.291886502    0.186633648
   51 SOLV  HW2      165   -0.947635079    2.099887692    0.360603098
   52 SOLV  OW       166    0.159291052   -0.349416013    1.093892110
   52 SOLV  HW1      167   -0.358362450    0.920602179    2.052274852
   52 SOLV  HW2      168   -0.905500535    0.279706357   -1.346141338
   53 SOLV  OW       169    0.325339377    0.565247345    0.084351383
   53 SOLV  HW1      170    0.001096967   -0.017824472    0.225140794
   53 SOLV  HW2      171   -1.560473582    0.800192422    0.491687764
[truncated: 257,036 more chars]
