# Supplementary material for: Flexible Gaussian Accelerated Molecular Dynamics to Enhance Biological Sampling
Source: J Chem Theory Comput. 2023 Aug 31;19(18):6521–31. doi: 10.1021/acs.jctc.3c00619 (PMC10536968; doi:10.1021/acs.jctc.3c00619)
Supplement: Supplementary file 2 — ct3c00619_si_002.zip [file ct3c00619_si_002.zip › alanine_dipeptide/eq/eq_aladip_3_5.cnf]

TITLE
	final configuration
END
TIMESTEP
          10000  100.000000000
END
POSITION
# first 24 chars ignored
    1 ALA   CY         1    3.247766713    3.343783233    3.244429839
    1 ALA   CX         2    3.371871555    3.297497104    3.167830401
    1 ALA   OX         3    3.411091897    3.359939302    3.069377937
    1 ALA   N          4    0.023837050    3.172879074    3.189890605
    1 ALA   H          5   -0.027034859    3.106599775    3.244844953
    1 ALA   CA         6    0.150547572    3.116282862    3.141410569
    1 ALA   CB         7    0.187204612    2.981072454    3.202924193
    1 ALA   C          8    0.164604530    3.088411178    2.991634322
    1 ALA   O          9    0.274768893    3.080620193    2.937485323
    1 ALA   NT        10    0.053001187    3.079816541    2.919821597
    1 ALA   HT        11   -0.038351710    3.075359987    2.960254100
    1 ALA   CT        12    0.054312343    3.055133229    2.774928298
    1 SOLV  OW        13    2.328117695    0.014777843    1.816714330
    1 SOLV  HW1       14    2.404119638   -0.018304166    1.760757766
    1 SOLV  HW2       15    2.252755923    0.042879803    1.757277610
    2 SOLV  OW        16    0.610586124    2.435190381    3.172975773
    2 SOLV  HW1       17    0.572979666    2.353845841    3.128588756
    2 SOLV  HW2       18    0.540127739    2.477722408    3.229791082
    3 SOLV  OW        19    3.298722721    2.423170547    2.761452246
    3 SOLV  HW1       20    3.242902141    2.500069689    2.730270640
    3 SOLV  HW2       21    3.391182396    2.455286653    2.781981467
    4 SOLV  OW        22    1.398981182    2.286144196    3.244885080
    4 SOLV  HW1       23    1.385334797    2.245098813    3.335054568
    4 SOLV  HW2       24    1.489614885    2.328220144    3.240804522
    5 SOLV  OW        25    3.122982431    2.862635786    0.584640787
    5 SOLV  HW1       26    3.049790335    2.796027760    0.599071023
    5 SOLV  HW2       27    3.210799074    2.821422935    0.608962164
    6 SOLV  OW        28    0.201136061    2.425551011    2.969691891
    6 SOLV  HW1       29    0.282735766    2.469707491    2.932365739
    6 SOLV  HW2       30    0.198735059    2.329910229    2.940561499
    7 SOLV  OW        31    2.941785048    1.043779698    1.725818428
    7 SOLV  HW1       32    2.854541814    1.043637968    1.676944726
    7 SOLV  HW2       33    2.934881469    0.985051370    1.806461618
    8 SOLV  OW        34    0.256142715    0.068951664    0.431391151
    8 SOLV  HW1       35    0.285374076   -0.016583664    0.474179847
    8 SOLV  HW2       36    0.227132980    0.050964127    0.337388640
    9 SOLV  OW        37    1.975979171    2.447916409    2.912325212
    9 SOLV  HW1       38    2.027958965    2.472572849    2.994129423
    9 SOLV  HW2       39    1.998539889    2.354253000    2.885494737
   10 SOLV  OW        40    0.445043928    0.493803357    3.364679574
   10 SOLV  HW1       41    0.378391088    0.425961541    3.395606568
   10 SOLV  HW2       42    0.482258581    0.465980822    3.276121988
   11 SOLV  OW        43    1.380794082    2.445641399    0.163820575
   11 SOLV  HW1       44    1.358828138    2.501949040    0.243497722
   11 SOLV  HW2       45    1.405200561    2.504770099    0.086946760
   12 SOLV  OW        46    0.040969655    1.000034382    1.508341208
   12 SOLV  HW1       47    0.005912854    1.082872006    1.464631173
   12 SOLV  HW2       48   -0.033737972    0.934700406    1.520662883
   13 SOLV  OW        49    2.921383486    2.108994012    0.862909132
   13 SOLV  HW1       50    2.885130405    2.052636996    0.788672711
   13 SOLV  HW2       51    2.850822328    2.121653100    0.932639016
   14 SOLV  OW        52    1.261722910    2.307895084    1.387417423
   14 SOLV  HW1       53    1.172060928    2.341383127    1.358421059
   14 SOLV  HW2       54    1.329725895    2.329913223    1.317472759
   15 SOLV  OW        55    2.802592990    3.100988572    3.237161574
   15 SOLV  HW1       56    2.783836396    3.091930720    3.334975218
   15 SOLV  HW2       57    2.891206795    3.059612206    3.216258434
   16 SOLV  OW        58    1.513246281    3.034302679    2.706979817
   16 SOLV  HW1       59    1.429549985    3.088175320    2.697282946
   16 SOLV  HW2       60    1.554328665    3.052366688    2.796351542
   17 SOLV  OW        61    1.325284428    0.061512311    1.178543459
   17 SOLV  HW1       62    1.289687183    0.109393851    1.098281762
   17 SOLV  HW2       63    1.425234230    0.064833970    1.177704548
   18 SOLV  OW        64    0.147443836    0.189144733    2.038103025
   18 SOLV  HW1       65    0.195530204    0.108617781    2.003416594
   18 SOLV  HW2       66    0.109425899    0.168927324    2.128357626
   19 SOLV  OW        67    2.527077145    2.640898743    2.766167338
   19 SOLV  HW1       68    2.468707103    2.721752322    2.758705559
   19 SOLV  HW2       69    2.476246557    2.560227606    2.736027346
   20 SOLV  OW        70    1.549398371    2.892785265    2.461981644
   20 SOLV  HW1       71    1.467415824    2.839455240    2.441090249
   20 SOLV  HW2       72    1.546754207    2.921849725    2.557636950
   21 SOLV  OW        73    1.518981217    0.527593605    2.911429938
   21 SOLV  HW1       74    1.461889167    0.604920897    2.939040827
   21 SOLV  HW2       75    1.507168030    0.510726945    2.813566178
   22 SOLV  OW        76    2.213554238    1.916713596    0.421918897
   22 SOLV  HW1       77    2.129595892    1.882145040    0.379995801
   22 SOLV  HW2       78    2.259006506    1.979427998    0.358653754
   23 SOLV  OW        79    0.248204935    1.372015273    0.588158933
   23 SOLV  HW1       80    0.291124223    1.462343519    0.587360407
   23 SOLV  HW2       81    0.148939536    1.382357000    0.594587816
   24 SOLV  OW        82    1.747915118    0.595987362    1.631304070
   24 SOLV  HW1       83    1.690032669    0.676185604    1.616493318
   24 SOLV  HW2       84    1.814000011    0.588349080    1.556631753
   25 SOLV  OW        85    1.727706417    0.146186517    1.008247043
   25 SOLV  HW1       86    1.702152211    0.049739305    1.001439272
   25 SOLV  HW2       87    1.757795579    0.179079374    0.918725756
   26 SOLV  OW        88    2.349570834    0.678597341    0.497740895
   26 SOLV  HW1       89    2.419683429    0.709653974    0.561939490
   26 SOLV  HW2       90    2.328947956    0.751899754    0.432908750
   27 SOLV  OW        91    2.624904970    1.561679398    0.111821287
   27 SOLV  HW1       92    2.609517804    1.492003715    0.041746089
   27 SOLV  HW2       93    2.542451818    1.571669977    0.167531638
   28 SOLV  OW        94    0.951954674    1.529529696    0.824848444
   28 SOLV  HW1       95    0.965338646    1.623640812    0.793778503
   28 SOLV  HW2       96    0.854154278    1.511541234    0.835471242
   29 SOLV  OW        97    0.654625608    3.347941101    0.232711548
   29 SOLV  HW1       98    0.684105443    3.432241271    0.187717509
   29 SOLV  HW2       99    0.733632047    3.303131796    0.274545850
   30 SOLV  OW       100    1.449768634    0.197432657    1.478054459
   30 SOLV  HW1      101    1.537858800    0.186234698    1.524055828
   30 SOLV  HW2      102    1.464683370    0.208731652    1.379813646
   31 SOLV  OW       103    0.756724179    2.573382987    1.254625668
   31 SOLV  HW1      104    0.687295776    2.638556249    1.224062939
   31 SOLV  HW2      105    0.765448567    2.578226292    1.354136001
   32 SOLV  OW       106    0.297909224    0.527075895    1.706715059
   32 SOLV  HW1      107    0.340517630    0.451159307    1.755936928
   32 SOLV  HW2      108    0.353929745    0.609245674    1.717266790
   33 SOLV  OW       109    2.054091256    2.050620294    3.026417879
   33 SOLV  HW1      110    2.118201886    1.978124551    3.051630600
   33 SOLV  HW2      111    2.021871968    2.096825052    3.109052737
   34 SOLV  OW       112    1.224993011    3.184919875    0.100719489
   34 SOLV  HW1      113    1.237209641    3.187807104    0.199937644
   34 SOLV  HW2      114    1.236315265    3.090928421    0.068483147
   35 SOLV  OW       115    2.853923647    2.846979241    0.820042340
   35 SOLV  HW1      116    2.913206705    2.786385011    0.766980708
   35 SOLV  HW2      117    2.777597707    2.794395343    0.857604095
   36 SOLV  OW       118    0.716451331    0.216835807    0.134344421
   36 SOLV  HW1      119    0.636631977    0.255301513    0.180719811
   36 SOLV  HW2      120    0.700006099    0.214999499    0.035716252
   37 SOLV  OW       121    0.482841194    0.027946298    0.828359963
   37 SOLV  HW1      122    0.508300724   -0.024313639    0.909736140
   37 SOLV  HW2      123    0.565519502    0.056382642    0.779810449
   38 SOLV  OW       124    0.043619544    2.822319892    1.478718224
   38 SOLV  HW1      125    0.122253168    2.881686603    1.461568372
   38 SOLV  HW2      126    0.025776409    2.766437436    1.397721460
   39 SOLV  OW       127    0.943501124    2.762115846    2.015230091
   39 SOLV  HW1      128    0.861362726    2.706426838    2.027630547
   39 SOLV  HW2      129    0.955692014    2.821645843    2.094661361
   40 SOLV  OW       130    1.444711168    3.171783668    0.688006152
   40 SOLV  HW1      131    1.507892167    3.234910969    0.643007386
   40 SOLV  HW2      132    1.421350078    3.097585735    0.625152113
   41 SOLV  OW       133    0.976105303    2.126486660    0.089697573
   41 SOLV  HW1      134    1.046494135    2.190701431    0.059311139
   41 SOLV  HW2      135    0.885717915    2.166521548    0.074572329
   42 SOLV  OW       136    2.462156889    3.098582684    1.392784320
   42 SOLV  HW1      137    2.395207899    3.044822667    1.444063103
   42 SOLV  HW2      138    2.420579340    3.184860790    1.363987026
   43 SOLV  OW       139    1.024163715    0.388100284    2.296759076
   43 SOLV  HW1      140    0.989281624    0.350021488    2.382393683
   43 SOLV  HW2      141    1.026060061    0.487886737    2.303009496
   44 SOLV  OW       142    0.717069120    2.260911521    1.613307001
   44 SOLV  HW1      143    0.787973899    2.217128366    1.668599496
   44 SOLV  HW2      144    0.666407149    2.326155500    1.669682610
   45 SOLV  OW       145    0.832193612    2.917799406    1.301511942
   45 SOLV  HW1      146    0.923628473    2.957756363    1.294833911
   45 SOLV  HW2      147    0.837386416    2.830698608    1.350378473
   46 SOLV  OW       148    3.210469453    2.019800804    1.545970192
   46 SOLV  HW1      149    3.199094966    1.941909908    1.607655283
   46 SOLV  HW2      150    3.138160705    2.018436115    1.476898565
   47 SOLV  OW       151    0.077367009    2.714991103    2.767708016
   47 SOLV  HW1      152    0.163629049    2.730690929    2.815795601
   47 SOLV  HW2      153    0.005668988    2.693587668    2.834050212
   48 SOLV  OW       154    2.012070786    2.986560553    0.149308803
   48 SOLV  HW1      155    2.110532232    2.973532169    0.161028530
   48 SOLV  HW2      156    1.995343213    3.043363759    0.068716002
   49 SOLV  OW       157    2.288739751    2.656541460    3.117120807
   49 SOLV  HW1      158    2.364460405    2.707686022    3.076475666
   49 SOLV  HW2      159    2.226909882    2.719902804    3.163637398
   50 SOLV  OW       160    3.382759839    3.370163644    1.799678959
   50 SOLV  HW1      161    3.333178747    3.419976815    1.870826223
   50 SOLV  HW2      162    3.480708109    3.372060999    1.819779915
   51 SOLV  OW       163    0.989548667    2.300970209    0.337391215
   51 SOLV  HW1      164    0.988080555    2.326399360    0.434100583
   51 SOLV  HW2      165    1.022876447    2.207136610    0.328118480
   52 SOLV  OW       166    0.820516659    2.136069031    0.856883366
   52 SOLV  HW1      167    0.788705133    2.044380106    0.832743470
   52 SOLV  HW2      168    0.761410763    2.204261216    0.813780038
   53 SOLV  OW       169    0.595754194    1.632485700    1.402472929
   53 SOLV  HW1      170    0.690061641    1.648058354    1.431883048
   53 SOLV  HW2      171    0.554842871    1.560459215    1.458507071
   54 SOLV  OW       172    2.910054722    2.322195842    1.778662140
   54 SOLV  HW1      173    2.959607080    2.238633055    1.802364978
   54 SOLV  HW2      174    2.820180829    2.321204267    1.822522120
   55 SOLV  OW       175    0.353614177    0.922095783    3.315469352
   55 SOLV  HW1      176    0.301827352    0.976396766    3.381585565
   55 SOLV  HW2      177    0.423262508    0.868732414    3.363462262
   56 SOLV  OW       178    0.605694228    1.688718650    2.389026835
   56 SOLV  HW1      179    0.592173301    1.625223033    2.312964419
   56 SOLV  HW2      180    0.702626798    1.712372974    2.395843856
   57 SOLV  OW       181    0.648136649    2.306601958    0.721909207
   57 SOLV  HW1      182    0.576209312    2.340459678    0.782584866
   57 SOLV  HW2      183    0.606967306    2.253575125    0.647782848
   58 SOLV  OW       184    0.830455001    1.173765441    2.567788316
   58 SOLV  HW1      185    0.826437121    1.082673478    2.526726035
   58 SOLV  HW2      186    0.812167696    1.242756218    2.497760726
   59 SOLV  OW       187    2.124516800    1.386932784    3.291186764
   59 SOLV  HW1      188    2.091985690    1.360280061    3.200449728
   59 SOLV  HW2      189    2.047879731    1.386728734    3.355439069
   60 SOLV  OW       190    0.264279310    1.728785193    0.840172999
   60 SOLV  HW1      191    0.274201949    1.824271350    0.868172543
   60 SOLV  HW2      192    0.217203344    1.677702696    0.912106525
   61 SOLV  OW       193    0.882854625    2.844596284    0.130475691
   61 SOLV  HW1      194    0.956698113    2.854424750    0.063748533
   61 SOLV  HW2      195    0.801129946    2.891423015    0.096858013
   62 SOLV  OW       196    1.127731249    2.130387384    2.002233346
   62 SOLV  HW1      197    1.126074380    2.040081707    2.045169515
   62 SOLV  HW2      198    1.219246740    2.169757172    2.010967924
   63 SOLV  OW       199    0.208705803    0.657812507    3.362968403
   63 SOLV  HW1      200    0.254581382    0.569364625    3.354358663
   63 SOLV  HW2      201    0.271403415    0.723997331    3.404080986
   64 SOLV  OW       202    1.199254048    1.549106468    0.465081599
   64 SOLV  HW1      203    1.173863701    1.477424884    0.530035215
   64 SOLV  HW2      204    1.297397060    1.544012808    0.446535984
   65 SOLV  OW       205    0.455034659    2.725921947    1.856002810
   65 SOLV  HW1      206    0.529384357    2.733842890    1.922417673
   65 SOLV  HW2      207    0.367623952    2.742342866    1.901732281
   66 SOLV  OW       208    1.714610124    0.152821450    0.708924841
   66 SOLV  HW1      209    1.630077182    0.171744529    0.658946081
   66 SOLV  HW2      210    1.766821917    0.082500240    0.660648518
   67 SOLV  OW       211    3.039398489    2.859511722    0.178853409
   67 SOLV  HW1      212    3.047389896    2.920218801    0.257924555
   67 SOLV  HW2      213    3.101521348    2.781935895    0.189996743
   68 SOLV  OW       214    1.447278881    2.164607097    0.948546840
   68 SOLV  HW1      215    1.542346528    2.185188989    0.925339778
   68 SOLV  HW2      216    1.386367173    2.216848293    0.888875897
   69 SOLV  OW       217    1.420367823    2.255019401    2.003669423
   69 SOLV  HW1      218    1.393976190    2.301739673    2.088062288
   69 SOLV  HW2      219    1.519654766    2.243183412    2.001791647
   70 SOLV  OW       220    1.121096068    3.040961397    0.592099566
   70 SOLV  HW1      221    1.118078470    3.103434685    0.514062027
   70 SOLV  HW2      222    1.202820298    2.983665645    0.585761145
   71 SOLV  OW       223    2.404716284    0.671351594    1.603682653
   71 SOLV  HW1      224    2.491208020    0.679335908    1.653235369
   71 SOLV  HW2      225    2.330586697    0.654316092    1.668602573
   72 SOLV  OW       226    3.270983344    1.442319842    3.262380047
   72 SOLV  HW1      227    3.202459173    1.512714044    3.281116525
   72 SOLV  HW2      228    3.237276012    1.353708917    3.294220769
   73 SOLV  OW       229    0.549231326    1.258820992    0.729827179
   73 SOLV  HW1      230    0.473146520    1.269943791    0.793773284
   73 SOLV  HW2      231    0.516744217    1.273896868    0.636451392
   74 SOLV  OW       232    2.053223195    1.687016087    3.241536639
   74 SOLV  HW1      233    2.026236588    1.774594108    3.281583543
   74 SOLV  HW2      234    2.016670855    1.612314109    3.297083949
   75 SOLV  OW       235    1.555078136    3.196054183    2.922480061
   75 SOLV  HW1      236    1.485046153    3.230113798    2.859735147
   75 SOLV  HW2      237    1.514432673    3.180545769    3.012529148
   76 SOLV  OW       238    0.661432622    1.038335688    2.781127751
   76 SOLV  HW1      239    0.561530860    1.037116945    2.776667397
   76 SOLV  HW2      240    0.691239042    1.113551271    2.839914097
   77 SOLV  OW       241    2.145170460    3.167373414    2.085920104
   77 SOLV  HW1      242    2.051699862    3.160984936    2.120906818
   77 SOLV  HW2      243    2.208808542    3.131323560    2.154127735
   78 SOLV  OW       244    3.369139407    2.227821921    1.607406748
   78 SOLV  HW1      245    3.341683323    2.300487467    1.544431500
   78 SOLV  HW2      246    3.310749628    2.147833810    1.593462851
   79 SOLV  OW       247    2.143514443    0.207403549    2.155721407
   79 SOLV  HW1      248    2.198920321    0.277922154    2.111457831
   79 SOLV  HW2      249    2.107303500    0.145090728    2.086383255
   80 SOLV  OW       250    2.082048733    0.301498313    0.344610945
   80 SOLV  HW1      251    2.049081193    0.292925717    0.250582871
   80 SOLV  HW2      252    2.004388135    0.315855373    0.405964097
   81 SOLV  OW       253    2.491020810    1.119583944    1.362257802
   81 SOLV  HW1      254    2.589165392    1.122972878    1.343336099
   81 SOLV  HW2      255    2.466487845    1.028222595    1.394708923
   82 SOLV  OW       256    1.556617301    0.257611422    1.191022175
   82 SOLV  HW1      257    1.491336773    0.306905946    1.133487652
   82 SOLV  HW2      258    1.611847851    0.196709343    1.134081458
   83 SOLV  OW       259    0.907492179    3.138720373    2.228836689
   83 SOLV  HW1      260    0.844287065    3.161946678    2.302775945
   83 SOLV  HW2      261    0.864774954    3.159315688    2.140788637
   84 SOLV  OW       262    2.264649879    1.164143170    0.445538089
   84 SOLV  HW1      263    2.200941385    1.113033966    0.387823110
   84 SOLV  HW2      264    2.351818209    1.174725417    0.397667539
   85 SOLV  OW       265    2.090996458    2.144713791    2.312270309
   85 SOLV  HW1      266    1.997435714    2.122782463    2.284570002
   85 SOLV  HW2      267    2.097337321    2.242130077    2.333990442
   86 SOLV  OW       268    3.309527447    3.098532948    1.738035879
   86 SOLV  HW1      269    3.229573828    3.091103473    1.678421558
   86 SOLV  HW2      270    3.325117276    3.194601739    1.761041908
   87 SOLV  OW       271    3.107170424    2.785628223    1.364785224
   87 SOLV  HW1      272    3.191610671    2.789400100    1.418241192
   87 SOLV  HW2      273    3.034235970    2.832811913    1.414344790
   88 SOLV  OW       274    1.923372501    1.949039511    0.056140022
   88 SOLV  HW1      275    1.832177662    1.910263051    0.069614230
   88 SOLV  HW2      276    1.991785764    1.887877845    0.095895782
   89 SOLV  OW       277    1.108604317    0.271314925    0.672054733
   89 SOLV  HW1      278    1.009779485    0.280875613    0.660060135
   89 SOLV  HW2      279    1.155795766    0.313489733    0.594622160
   90 SOLV  OW       280    2.609418387    1.333370851    3.314451777
   90 SOLV  HW1      281    2.576544031    1.241992131    3.338343919
   90 SOLV  HW2      282    2.617044682    1.341093252    3.215034435
   91 SOLV  OW       283    2.836744819    0.393930485    2.264244961
   91 SOLV  HW1      284    2.926886795    0.354419806    2.281989042
   91 SOLV  HW2      285    2.766717515    0.338947749    2.309791580
   92 SOLV  OW       286    2.524628018    0.920901667    1.131582262
   92 SOLV  HW1      287    2.516242851    0.935025603    1.230232686
   92 SOLV  HW2      288    2.522380277    0.822926340    1.111646637
   93 SOLV  OW       289    2.996923046    2.363574031    1.315261595
   93 SOLV  HW1      290    2.998329215    2.427864241    1.238667657
   93 SOLV  HW2      291    2.904980837    2.360500776    1.354489968
   94 SOLV  OW       292    0.940712478    1.588966392    0.395224981
   94 SOLV  HW1      293    0.902404990    1.500875383    0.423051108
   94 SOLV  HW2      294    1.039680806    1.588287534    0.409596366
   95 SOLV  OW       295    2.402025057    0.312203211    1.768171912
   95 SOLV  HW1      296    2.481264968    0.366601894    1.795804914
   95 SOLV  HW2      297    2.406895180    0.222033061    1.811152581
   96 SOLV  OW       298    2.240371564    1.729258730    2.471093127
   96 SOLV  HW1      299    2.163187568    1.782665973    2.505620752
   96 SOLV  HW2      300    2.225671930    1.708112755    2.374456404
   97 SOLV  OW       301    2.762064587    1.565938501    1.356475368
   97 SOLV  HW1      302    2.788100813    1.512230668    1.276229152
   97 SOLV  HW2      303    2.757177937    1.662693609    1.331647947
   98 SOLV  OW       304    0.966584380    1.112364193    2.240604191
   98 SOLV  HW1      305    1.022825283    1.043777424    2.194402912
   98 SOLV  HW2      306    1.016343909    1.199020978    2.244642286
   99 SOLV  OW       307    1.815211928    2.100229373    1.378535956
   99 SOLV  HW1      308    1.852373556    2.168044827    1.441953866
   99 SOLV  HW2      309    1.765556010    2.030260632    1.429920859
  100 SOLV  OW       310    2.754796563    2.715198479    2.922531464
  100 SOLV  HW1      311    2.679228383    2.683259640    2.865338380
  100 SOLV  HW2      312    2.763093739    2.656133342    3.002805939
  101 SOLV  OW       313    2.211814605    0.571782881    3.105444376
  101 SOLV  HW1      314    2.240284430    0.576574038    3.201193767
  101 SOLV  HW2      315    2.133118955    0.510637741    3.097104721
  102 SOLV  OW       316    3.309067032    2.262704477    0.117716145
  102 SOLV  HW1      317    3.211922834    2.250481573    0.097330222
  102 SOLV  HW2      318    3.341990971    2.346431847    0.074040984
  103 SOLV  OW       319    0.617527420    2.034727948    2.019008291
  103 SOLV  HW1      320    0.678914729    1.964530590    1.982877557
  103 SOLV  HW2      321    0.552223458    2.061542988    1.948171933
  104 SOLV  OW       322    2.794915437    2.514807234    3.122166166
  104 SOLV  HW1      323    2.800195429    2.514670315    3.222035752
  104 SOLV  HW2      324    2.711140526    2.468515078    3.093173491
  105 SOLV  OW       325    2.829579329    1.744419613    0.210277765
  105 SOLV  HW1      326    2.812058776    1.771022290    0.305077414
  105 SOLV  HW2      327    2.767729390    1.670163727    0.184541030
  106 SOLV  OW       328    2.856928376    1.584922411    3.206827522
  106 SOLV  HW1      329    2.757498402    1.594586251    3.211531481
  106 SOLV  HW2      330    2.881069118    1.487881170    3.208234860
  107 SOLV  OW       331    3.010960337    2.672187957    3.103330941
  107 SOLV  HW1      332    3.055563986    2.668333275    3.013902360
  107 SOLV  HW2      333    2.945471035    2.597011351    3.111161237
  108 SOLV  OW       334    1.067712408    2.023667761    3.084695121
  108 SOLV  HW1      335    1.064895389    2.122535259    3.099496072
  108 SOLV  HW2      336    1.154470332    1.998901888    3.041550553
  109 SOLV  OW       337    2.691650044    2.096464954    1.301403465
  109 SOLV  HW1      338    2.706851676    2.180233084    1.353861572
  109 SOLV  HW2      339    2.593922874    2.085976275    1.282980984
  110 SOLV  OW       340    1.443501626    3.150109573    2.107408192
  110 SOLV  HW1      341    1.352181659    3.182768239    2.082994983
  110 SOLV  HW2      342    1.509744596    3.183013661    2.040094814
  111 SOLV  OW       343    0.008702918    2.227699774    0.676299273
  111 SOLV  HW1      344   -0.069090256    2.263434584    0.624597327
  111 SOLV  HW2      345    0.070116426    2.302893519    0.700301066
  112 SOLV  OW       346    3.291087327    0.971793296    0.901766828
  112 SOLV  HW1      347    3.389310694    0.955250417    0.910711700
  112 SOLV  HW2      348    3.254472039    1.003168834    0.989381427
  113 SOLV  OW       349    1.143506868    2.562750550    3.355908927
  113 SOLV  HW1      350    1.223619776    2.560996325    3.415732718
  113 SOLV  HW2      351    1.062782213    2.534073168    3.407495145
  114 SOLV  OW       352    2.721527541    0.768035714    3.263530663
  114 SOLV  HW1      353    2.701962466    0.669969793    3.264932374
  114 SOLV  HW2      354    2.689145637    0.807238508    3.177413276
  115 SOLV  OW       355    3.339997366    1.293019642    2.281072480
  115 SOLV  HW1      356    3.305423342    1.349026437    2.205775263
  115 SOLV  HW2      357    3.439994021    1.293154018    2.279501574
  116 SOLV  OW       358    2.748351528    0.021457391    0.904804247
  116 SOLV  HW1      359    2.684233512    0.096824776    0.919313424
  116 SOLV  HW2      360    2.790379594    0.030395353    0.814495940
  117 SOLV  OW       361    0.560267728    2.969290317    1.390247600
  117 SOLV  HW1      362    0.602776306    2.915729409    1.463226448
  117 SOLV  HW2      363    0.566320870    3.066605042    1.412490776
  118 SOLV  OW       364    1.760193778    2.262878392    3.112665737
  118 SOLV  HW1      365    1.699545578    2.342075900    3.119803858
  118 SOLV  HW2      366    1.740471052    2.213329643    3.028064713
  119 SOLV  OW       367    1.691576990    1.276335117    1.759208702
  119 SOLV  HW1      368    1.629557228    1.242316437    1.688510920
  119 SOLV  HW2      369    1.773578239    1.314131204    1.716208426
  120 SOLV  OW       370    0.210505596    2.254965107    3.307861507
  120 SOLV  HW1      371    0.193367765    2.349413261    3.335925292
  120 SOLV  HW2      372    0.267280763    2.254455567    3.225532952
  121 SOLV  OW       373    1.781719828    0.720454577    2.767971333
  121 SOLV  HW1      374    1.692537061    0.765551248    2.764214288
  121 SOLV  HW2      375    1.844280646    0.764951850    2.703881137
  122 SOLV  OW       376    2.729714109    1.570387287    0.480839268
  122 SOLV  HW1      377    2.751041623    1.665568428    0.458768923
  122 SOLV  HW2      378    2.633300176    1.562895068    0.506326219
  123 SOLV  OW       379    0.892380682    3.382855493    3.204935167
  123 SOLV  HW1      380    0.881231848    3.392209570    3.105991856
  123 SOLV  HW2      381    0.820876035    3.322958045    3.241002840
  124 SOLV  OW       382    2.278961443    2.884081561    0.122501580
  124 SOLV  HW1      383    2.355033023    2.836715548    0.078105707
  124 SOLV  HW2      384    2.307453502    2.915199291    0.213172561
  125 SOLV  OW       385    0.095293308    0.979978424    0.049265328
  125 SOLV  HW1      386    0.075613708    0.881944464    0.050714388
  125 SOLV  HW2      387    0.065621281    1.018618257   -0.038064703
  126 SOLV  OW       388    1.472599562    1.570437983    0.417222586
  126 SOLV  HW1      389    1.478916942    1.639954733    0.345602238
  126 SOLV  HW2      390    1.563064744    1.531006610    0.433443104
  127 SOLV  OW       391    3.218153220    0.092008089    2.000615729
  127 SOLV  HW1      392    3.189260647    0.008157942    2.046833265
  127 SOLV  HW2      393    3.256059197    0.155692190    2.067765610
  128 SOLV  OW       394    2.847174357    1.816579058    2.446268721
  128 SOLV  HW1      395    2.925536308    1.779137153    2.495858388
  128 SOLV  HW2      396    2.773982433    1.748491408    2.443333869
  129 SOLV  OW       397    0.392997110    0.792769283    1.759828672
  129 SOLV  HW1      398    0.463965762    0.854159470    1.794412534
  129 SOLV  HW2      399    0.352124708    0.832134754    1.677480698
  130 SOLV  OW       400    2.845771574    3.090563090    1.453012966
  130 SOLV  HW1      401    2.807399032    3.139700590    1.374818119
  130 SOLV  HW2      402    2.819546756    2.994189785    1.447931744
  131 SOLV  OW       403    1.846041295    0.455620322    2.145350185
  131 SOLV  HW1      404    1.877824500    0.408568757    2.227676008
  131 SOLV  HW2      405    1.750449473    0.431782715    2.128160791
  132 SOLV  OW       406    1.270780145    1.277489536    2.476478606
  132 SOLV  HW1      407    1.244780592    1.180928613    2.477837943
  132 SOLV  HW2      408    1.188533318    1.334048643    2.470283852
  133 SOLV  OW       409    3.386822409    2.804891932    2.526208359
  133 SOLV  HW1      410    3.396230887    2.776701296    2.621698306
  133 SOLV  HW2      411    3.301038827    2.769182744    2.489227528
  134 SOLV  OW       412    0.676921983    3.127474441    0.709424274
  134 SOLV  HW1      413    0.723989583    3.215700319    0.708510170
  134 SOLV  HW2      414    0.733228381    3.059197579    0.662842666
  135 SOLV  OW       415    2.347086221    1.244556076    1.172713531
  135 SOLV  HW1      416    2.346182739    1.181170862    1.095363712
  135 SOLV  HW2      417    2.414742666    1.214245748    1.239835689
  136 SOLV  OW       418    1.010442601    1.315686781    1.013889496
  136 SOLV  HW1      419    0.995758955    1.402139427    0.965808042
  136 SOLV  HW2      420    1.107529927    1.305791275    1.035742634
  137 SOLV  OW       421    1.101155215    1.337556306    3.211679786
  137 SOLV  HW1      422    1.177322343    1.343336574    3.147131135
  137 SOLV  HW2      423    1.103634167    1.416304627    3.273275020
  138 SOLV  OW       424    0.753615290    3.269772920    2.026240606
  138 SOLV  HW1      425    0.764325997    3.347565960    2.088167496
  138 SOLV  HW2      426    0.765727261    3.300435189    1.931823994
  139 SOLV  OW       427    1.452418770    2.649140326    0.535701107
  139 SOLV  HW1      428    1.410418442    2.572607501    0.584473016
  139 SOLV  HW2      429    1.507100061    2.614170018    0.459615893
  140 SOLV  OW       430    0.716415826    1.703798807    0.078287778
  140 SOLV  HW1      431    0.616751119    1.703950327    0.086569133
  140 SOLV  HW2      432    0.743353633    1.646023565    0.001229474
  141 SOLV  OW       433    2.386153608    0.106359845    2.490403526
  141 SOLV  HW1      434    2.445988253    0.087645259    2.568320586
  141 SOLV  HW2      435    2.290670407    0.098329384    2.519037934
  142 SOLV  OW       436    1.183090579    1.035826232    0.532454649
  142 SOLV  HW1      437    1.168747711    1.118002857    0.587617909
  142 SOLV  HW2      438    1.094813044    1.001230271    0.500644397
  143 SOLV  OW       439    2.146571399    3.384289441    0.659178954
  143 SOLV  HW1      440    2.124072378    3.480816016    0.672534920
  143 SOLV  HW2      441    2.245260661    3.374573457    0.646219861
  144 SOLV  OW       442    1.393595227    0.195532315    0.170077647
  144 SOLV  HW1      443    1.344827971    0.282292087    0.160262343
  144 SOLV  HW2      444    1.429061808    0.166995611    0.081028845
  145 SOLV  OW       445    2.021598851    3.172647930    3.332286683
  145 SOLV  HW1      446    1.961303672    3.183598784    3.253255049
  145 SOLV  HW2      447    2.003558536    3.245562681    3.398312160
  146 SOLV  OW       448    0.339001717    3.124067464    1.942825618
  146 SOLV  HW1      449    0.301684490    3.120434521    1.850113251
  146 SOLV  HW2      450    0.393150190    3.207440355    1.953701737
  147 SOLV  OW       451    2.776593677    2.372232967    0.553997960
  147 SOLV  HW1      452    2.786431727    2.397711193    0.650206360
  147 SOLV  HW2      453    2.813264394    2.445221565    0.496292954
  148 SOLV  OW       454    0.518267287    1.250611770    0.432895305
  148 SOLV  HW1      455    0.550828543    1.304825314    0.355419543
  148 SOLV  HW2      456    0.420840809    1.231196241    0.421362797
  149 SOLV  OW       457    2.565622686    1.298618601    1.588465649
  149 SOLV  HW1      458    2.502310951    1.333806670    1.657424650
  149 SOLV  HW2      459    2.513778585    1.263335323    1.510561290
  150 SOLV  OW       460    1.010381745    2.796337905    3.278217265
  150 SOLV  HW1      461    0.933245874    2.761694607    3.224832433
  150 SOLV  HW2      462    1.063309963    2.719426716    3.314040065
  151 SOLV  OW       463    1.236936547    2.286187272    0.521047482
  151 SOLV  HW1      464    1.247196962    2.253214893    0.427191259
  151 SOLV  HW2      465    1.181163699    2.221566672    0.573152082
  152 SOLV  OW       466    3.112473482    1.378023981    2.607861477
  152 SOLV  HW1      467    3.028917563    1.358161569    2.659100206
  152 SOLV  HW2      468    3.098025304    1.357060707    2.511149295
  153 SOLV  OW       469    0.377023543    0.994304802    0.808318780
  153 SOLV  HW1      470    0.313780656    0.919489126    0.788202907
  153 SOLV  HW2      471    0.443228619    1.002892349    0.733855036
  154 SOLV  OW       472    3.036527340    1.443426794    2.905268358
  154 SOLV  HW1      473    3.134844762    1.427689493    2.914641371
  154 SOLV  HW2      474    3.014170807    1.535131663    2.938317109
  155 SOLV  OW       475    3.264007619    0.484012958    0.383855955
  155 SOLV  HW1      476    3.218577046    0.455429562    0.468239549
  155 SOLV  HW2      477    3.362933425    0.486175853    0.398364911
  156 SOLV  OW       478    1.105888258    2.749065792    2.463816964
  156 SOLV  HW1      479    1.194707226    2.726639750    2.423691900
  156 SOLV  HW2      480    1.090956366    2.692882533    2.545194054
  157 SOLV  OW       481    2.560302483    1.609741800    0.900635152
  157 SOLV  HW1      482    2.548340734    1.703731467    0.868630156
  157 SOLV  HW2      483    2.521420730    1.600562935    0.992315769
  158 SOLV  OW       484    2.829641143    1.083272159    0.530930893
  158 SOLV  HW1      485    2.928909206    1.080791866    0.542831032
  158 SOLV  HW2      486    2.791105943    0.993863644    0.553799567
  159 SOLV  OW       487    3.139920483    2.215062212    2.377460721
  159 SOLV  HW1      488    3.179012506    2.195393964    2.467377204
  159 SOLV  HW2      489    3.188447432    2.292153457    2.336180362
  160 SOLV  OW       490    2.099536940    0.701484831    0.849153732
  160 SOLV  HW1      491    2.147993448    0.776572357    0.804260999
  160 SOLV  HW2      492    2.132634976    0.691883373    0.943035843
  161 SOLV  OW       493    0.056542958    0.632780327    0.886979968
  161 SOLV  HW1      494    0.018549350    0.693247695    0.816967139
  161 SOLV  HW2      495   -0.017944393    0.592358033    0.940077036
  162 SOLV  OW       496    3.195538528    2.981320226    3.020125175
  162 SOLV  HW1      497    3.192184934    2.889871712    2.979778555
  162 SOLV  HW2      498    3.130070564    2.986884911    3.095523136
  163 SOLV  OW       499    1.089310389    0.049535929    0.023314468
  163 SOLV  HW1      500    1.026002059    0.021757423   -0.048950322
  163 SOLV  HW2      501    1.141464819   -0.029976363    0.054289835
  164 SOLV  OW       502    3.288022474    0.212926446    0.616841030
  164 SOLV  HW1      503    3.380740771    0.249865634    0.623219381
  164 SOLV  HW2      504    3.224628584    0.286159817    0.591941892
  165 SOLV  OW       505    2.318918819    3.178419842    0.044917427
  165 SOLV  HW1      506    2.347893603    3.098918522   -0.008387483
  165 SOLV  HW2      507    2.219205913    3.178858670    0.052568363
  166 SOLV  OW       508    3.092282826    0.793112157    0.631085219
  166 SOLV  HW1      509    3.132364895    0.779797419    0.540434245
  166 SOLV  HW2      510    2.993726058    0.807534959    0.622143887
  167 SOLV  OW       511    1.299985818    0.699965266    2.592325671
  167 SOLV  HW1      512    1.246116335    0.679375083    2.674031890
  167 SOLV  HW2      513    1.238620658    0.724628050    2.517307457
  168 SOLV  OW       514    1.829380518    0.827744410    1.894025188
  168 SOLV  HW1      515    1.807389016    0.806316672    1.989203618
  168 SOLV  HW2      516    1.923180450    0.799228220    1.874274677
  169 SOLV  OW       517    0.305196120    1.195770561    2.145455093
  169 SOLV  HW1      518    0.398973658    1.219398051    2.119974974
  169 SOLV  HW2      519    0.267209183    1.132624040    2.077844722
  170 SOLV  OW       520    0.713065408    0.538734036    1.509245364
  170 SOLV  HW1      521    0.702167629    0.546471305    1.608356726
  170 SOLV  HW2      522    0.730754111    0.629224493    1.470511571
  171 SOLV  OW       523    1.377290772    1.337567703    2.722858151
  171 SOLV  HW1      524    1.464370620    1.383908208    2.706387012
  171 SOLV  HW2      525    1.334663355    1.314665547    2.635337431
  172 SOLV  OW       526    1.598560519    2.127426868    2.425406071
  172 SOLV  HW1      527    1.517872762    2.113686011    2.482857911
  172 SOLV  HW2      528    1.664890115    2.184197340    2.474165667
  173 SOLV  OW       529    1.544616289    1.992621168    2.150284862
  173 SOLV  HW1      530    1.512791803    2.066066246    2.090343034
  173 SOLV  HW2      531    1.541491893    2.023504390    2.245355372
  174 SOLV  OW       532    2.946879002    0.727667213    2.255658132
  174 SOLV  HW1      533    2.952396433    0.682342669    2.166680501
  174 SOLV  HW2      534    2.871319227    0.688650093    2.308290059
  175 SOLV  OW       535    0.570283837    1.090284326    1.000043599
  175 SOLV  HW1      536    0.497934534    1.069447168    0.934218947
  175 SOLV  HW2      537    0.656707033    1.051532897    0.967937431
  176 SOLV  OW       538    2.337839163    2.740100125    0.708943124
  176 SOLV  HW1      539    2.320401478    2.779162725    0.799331624
  176 SOLV  HW2      540    2.277956262    2.783640535    0.641725039
  177 SOLV  OW       541    0.649604361    1.355763260    1.112069005
  177 SOLV  HW1      542    0.632093211    1.276209472    1.054050909
  177 SOLV  HW2      543    0.564887415    1.383014856    1.157697204
  178 SOLV  OW       544    2.202359764    0.144650836    3.215543246
  178 SOLV  HW1      545    2.257053091    0.216068146    3.171860207
  178 SOLV  HW2      546    2.108602651    0.148631005    3.181019896
  179 SOLV  OW       547    2.293425859    2.513861375    2.182651544
  179 SOLV  HW1      548    2.291579185    2.552361639    2.274932272
  179 SOLV  HW2      549    2.371631445    2.551020628    2.132607288
  180 SOLV  OW       550    0.883462972    0.755511214    0.123272091
  180 SOLV  HW1      551    0.980554276    0.736011925    0.109309759
  180 SOLV  HW2      552    0.864532444    0.850347800    0.097785606
  181 SOLV  OW       553    2.601560428    1.607806423    1.583747552
  181 SOLV  HW1      554    2.649275428    1.584770127    1.498929990
  181 SOLV  HW2      555    2.507663468    1.573651774    1.579484311
  182 SOLV  OW       556    1.948382400    2.167745350    2.807723817
  182 SOLV  HW1      557    1.985594706    2.100465512    2.743768664
  182 SOLV  HW2      558    1.971348610    2.141003828    2.901313126
  183 SOLV  OW       559    0.974818872    0.441685899    2.600863169
  183 SOLV  HW1      560    1.032612420    0.523243891    2.597714516
  183 SOLV  HW2      561    1.005145016    0.382222195    2.675335303
  184 SOLV  OW       562    1.660955989    1.829317936    0.078356853
  184 SOLV  HW1      563    1.659203979    1.896887182    0.004647324
  184 SOLV  HW2      564    1.601314560    1.752616531    0.054660906
  185 SOLV  OW       565    3.141552042    3.223483398    2.087407207
  185 SOLV  HW1      566    3.213817131    3.157783062    2.065896507
  185 SOLV  HW2      567    3.053714789    3.188116116    2.055233024
  186 SOLV  OW       568    2.905135037    3.235532414    2.416903085
  186 SOLV  HW1      569    3.002057332    3.211070064    2.413823928
  186 SOLV  HW2      570    2.850309844    3.158640911    2.383983558
  187 SOLV  OW       571    2.350159677    0.529851432    2.767324358
  187 SOLV  HW1      572    2.399429069    0.574281068    2.692500744
  187 SOLV  HW2      573    2.403818069    0.536984874    2.851407002
  188 SOLV  OW       574    2.671875355    3.317371192    3.036564050
  188 SOLV  HW1      575    2.721927973    3.245746541    3.085210099
  188 SOLV  HW2      576    2.590374160    3.342426785    3.088827922
  189 SOLV  OW       577    2.444858291    0.810066222    0.729619817
  189 SOLV  HW1      578    2.485282882    0.858473369    0.807235603
  189 SOLV  HW2      579    2.349535081    0.838290042    0.718738533
  190 SOLV  OW       580    2.805961958    3.024060302    2.274421354
  190 SOLV  HW1      581    2.868557210    3.042729113    2.198689757
  190 SOLV  HW2      582    2.822749459    2.931951708    2.309579703
  191 SOLV  OW       583    0.662112353    1.954400512    1.153849237
  191 SOLV  HW1      584    0.747425458    1.918506846    1.115967990
  191 SOLV  HW2      585    0.682898154    2.021986359    1.224571771
  192 SOLV  OW       586    3.319748358    0.239054504    2.211717670
  192 SOLV  HW1      587    3.303259176    0.327451035    2.167950813
  192 SOLV  HW2      588    3.368885014    0.253090380    2.297682483
  193 SOLV  OW       589    1.936094955    1.071783082    2.018127113
  193 SOLV  HW1      590    1.915843748    1.163754778    2.051783493
  193 SOLV  HW2      591    1.850864939    1.026172887    1.992491491
  194 SOLV  OW       592    0.025764862    3.361941934    1.155681392
  194 SOLV  HW1      593   -0.023002885    3.364637477    1.242942156
  194 SOLV  HW2      594   -0.040202945    3.354686034    1.080864555
  195 SOLV  OW       595    3.329460880    0.323421775    2.649740306
  195 SOLV  HW1      596    3.340486164    0.240080623    2.703907185
  195 SOLV  HW2      597    3.232105541    0.343916083    2.639576776
  196 SOLV  OW       598    2.156086229    0.971795193    1.406037650
  196 SOLV  HW1      599    2.173398449    1.018480363    1.319305399
  196 SOLV  HW2      600    2.223084478    1.001779812    1.473962936
  197 SOLV  OW       601    2.207615471    2.288181223    3.362821809
  197 SOLV  HW1      602    2.123436684    2.234200380    3.362799858
  197 SOLV  HW2      603    2.277362021    2.241146400    3.308737463
  198 SOLV  OW       604    3.120809509    1.037743619    0.438848800
  198 SOLV  HW1      605    3.124776126    1.115044815    0.375521018
  198 SOLV  HW2      606    3.169130733    0.959678148    0.399194451
  199 SOLV  OW       607    2.521537210    1.176620461    0.336110187
  199 SOLV  HW1      608    2.590071078    1.127396164    0.282430217
  199 SOLV  HW2      609    2.567331995    1.234128855    0.403911205
  200 SOLV  OW       610    2.228125466    0.655100685    1.097845230
  200 SOLV  HW1      611    2.173180963    0.586564610    1.145653652
  200 SOLV  HW2      612    2.305505924    0.610373775    1.052972520
  201 SOLV  OW       613    2.558359303    0.114236446    2.740290334
  201 SOLV  HW1      614    2.618496281    0.184701406    2.777972453
  201 SOLV  HW2      615    2.496408507    0.081634072    2.811710620
  202 SOLV  OW       616    1.505162363    1.839062314    0.301070002
  202 SOLV  HW1      617    1.567705098    1.815592263    0.226643250
  202 SOLV  HW2      618    1.535292893    1.924033122    0.344357281
  203 SOLV  OW       619    2.286806039    1.150522132    3.245503250
  203 SOLV  HW1      620    2.376548216    1.143792918    3.289121222
  203 SOLV  HW2      621    2.251602468    1.243549572    3.255898731
  204 SOLV  OW       622    2.382021753    3.371327114    2.904592037
  204 SOLV  HW1      623    2.389718179    3.374654388    3.004246960
  204 SOLV  HW2      624    2.287535979    3.390227584    2.877823713
  205 SOLV  OW       625    2.484450041    3.350309685    2.046868681
  205 SOLV  HW1      626    2.442023612    3.295485861    2.118950866
  205 SOLV  HW2      627    2.422647894    3.355784309    1.968434281
  206 SOLV  OW       628    2.228761124    1.855909449    3.098337312
  206 SOLV  HW1      629    2.295384467    1.879690001    3.169028361
  206 SOLV  HW2      630    2.185524188    1.768702259    3.121289450
  207 SOLV  OW       631    0.261807157    0.018304125    1.820710787
  207 SOLV  HW1      632    0.350803022    0.002952008    1.863653619
  207 SOLV  HW2      633    0.274611661    0.065511754    1.733489892
  208 SOLV  OW       634    2.903592024    0.689827921    1.781097532
  208 SOLV  HW1      635    2.998855097    0.662675894    1.767338484
  208 SOLV  HW2      636    2.898651826    0.758395784    1.853730445
  209 SOLV  OW       637    2.385039700    0.279482699    3.069882308
  209 SOLV  HW1      638    2.469054686    0.241647526    3.108760431
  209 SOLV  HW2      639    2.396682858    0.377615320    3.054523530
  210 SOLV  OW       640    2.909043833    2.267393547    2.954613027
  210 SOLV  HW1      641    3.006816443    2.268283941    2.933599843
  210 SOLV  HW2      642    2.876400477    2.361324681    2.965248865
  211 SOLV  OW       643    1.742088685    2.482951535    0.098245976
  211 SOLV  HW1      644    1.811625599    2.511851016    0.032436587
  211 SOLV  HW2      645    1.714400337    2.388939360    0.078333614
  212 SOLV  OW       646    2.297493394    0.793176255    2.924126379
  212 SOLV  HW1      647    2.395807601    0.809954428    2.931504159
  212 SOLV  HW2      648    2.271341596    0.720107035    2.987201766
  213 SOLV  OW       649    0.812155128    1.360916330    0.460114571
  213 SOLV  HW1      650    0.871763472    1.329769009    0.386098834
  213 SOLV  HW2      651    0.748223419    1.287931529    0.484353831
  214 SOLV  OW       652    0.955433077    2.238171710    1.054110872
  214 SOLV  HW1      653    0.902930406    2.196653388    0.979815941
  214 SOLV  HW2      654    1.000326430    2.166391633    1.107329360
  215 SOLV  OW       655    2.664664240    1.010832694    2.743469243
  215 SOLV  HW1      656    2.723643575    0.964088337    2.677603624
  215 SOLV  HW2      657    2.576776860    1.031693009    2.700545732
  216 SOLV  OW       658    0.814190965    2.781338333    0.376046955
  216 SOLV  HW1      659    0.827233859    2.812113100    0.281789916
  216 SOLV  HW2      660    0.740412617    2.713895318    0.379164980
  217 SOLV  OW       661    0.704935212    3.319049979    1.771095820
  217 SOLV  HW1      662    0.717975712    3.220703892    1.783732878
  217 SOLV  HW2      663    0.713142600    3.341537173    1.673994448
  218 SOLV  OW       664    0.551554469    1.453076080    0.237357984
  218 SOLV  HW1      665    0.453942648    1.444323499    0.257290238
  218 SOLV  HW2      666    0.568316749    1.539755085    0.190372817
  219 SOLV  OW       667    2.485293361    0.409153452    1.391409809
  219 SOLV  HW1      668    2.399284762    0.410474677    1.442422557
  219 SOLV  HW2      669    2.504021606    0.500516839    1.355306735
  220 SOLV  OW       670    1.483735838    1.425085405    2.430311501
  220 SOLV  HW1      671    1.397131489    1.375166898    2.427261724
  220 SOLV  HW2      672    1.465433006    1.523254838    2.435713271
  221 SOLV  OW       673    1.147942114    3.377984088    0.656983068
  221 SOLV  HW1      674    1.172945562    3.474395262    0.666012432
  221 SOLV  HW2      675    1.204324446    3.335437700    0.586183078
  222 SOLV  OW       676    0.579962217    0.966058840    1.820415459
  222 SOLV  HW1      677    0.586420333    0.954191607    1.919506786
  222 SOLV  HW2      678    0.634028655    1.045526542    1.792786854
  223 SOLV  OW       679    2.221639991    2.174557194    1.451808287
  223 SOLV  HW1      680    2.285013273    2.114170430    1.500169506
  223 SOLV  HW2      681    2.246306763    2.178050563    1.354953465
  224 SOLV  OW       682    0.400368534    0.924178816    2.892724980
  224 SOLV  HW1      683    0.402835810    0.824563278    2.884214669
  224 SOLV  HW2      684    0.367397045    0.949024187    2.983814569
  225 SOLV  OW       685    0.184817313    1.950545028    2.497600815
  225 SOLV  HW1      686    0.261092570    1.888711263    2.516540526
  225 SOLV  HW2      687    0.107105320    1.897957325    2.463026551
  226 SOLV  OW       688    1.756582871    1.534638169    0.463631631
  226 SOLV  HW1      689    1.839558289    1.484796502    0.488786515
  226 SOLV  HW2      690    1.741219238    1.526207750    0.365169754
  227 SOLV  OW       691    3.382930934    1.786132795    0.178695376
  227 SOLV  HW1      692    3.401145557    1.757391388    0.272728341
  227 SOLV  HW2      693    3.330266099    1.715227101    0.131804035
  228 SOLV  OW       694    0.508637902    1.162475769    3.295756574
  228 SOLV  HW1      695    0.442189431    1.171005747    3.370009363
  228 SOLV  HW2      696    0.506685354    1.069152184    3.259860866
  229 SOLV  OW       697    1.397444789    0.236792329    0.908366144
  229 SOLV  HW1      698    1.415678549    0.333235545    0.927543436
  229 SOLV  HW2      699    1.407267096    0.219890961    0.810288089
  230 SOLV  OW       700    2.278642871    2.170818836    1.180570066
  230 SOLV  HW1      701    2.321885710    2.260953537    1.177798006
  230 SOLV  HW2      702    2.195731838    2.171916161    1.124655649
  231 SOLV  OW       703    1.557439461    0.333029986    0.405937181
  231 SOLV  HW1      704    1.537251594    0.278938748    0.324277113
  231 SOLV  HW2      705    1.473885512    0.344738011    0.459635011
  232 SOLV  OW       706    2.543829878    0.667863724    1.077849541
  232 SOLV  HW1      707    2.527069692    0.582209046    1.029039569
  232 SOLV  HW2      708    2.589108634    0.648315736    1.164842130
  233 SOLV  OW       709    3.076682073    3.022309435    0.385002867
  233 SOLV  HW1      710    3.124959533    2.969231836    0.454671268
  233 SOLV  HW2      711    3.041832393    3.106766183    0.425675653
  234 SOLV  OW       712    0.716077794    0.462477518    3.171852500
  234 SOLV  HW1      713    0.651875763    0.390592162    3.145168980
  234 SOLV  HW2      714    0.798585672    0.420921177    3.210152956
  235 SOLV  OW       715    0.788956902    1.850183336    1.924193521
  235 SOLV  HW1      716    0.717665771    1.780094803    1.926830421
  235 SOLV  HW2      717    0.877037745    1.809005254    1.947598747
  236 SOLV  OW       718    2.856200666    1.529351476    2.483234151
  236 SOLV  HW1      719    2.788544488    1.455984288    2.476786999
  236 SOLV  HW2      720    2.899991625    1.542200038    2.394246441
  237 SOLV  OW       721    1.645367999    2.550017409    0.367041806
  237 SOLV  HW1      722    1.712505255    2.529094092    0.438152920
  237 SOLV  HW2      723    1.683370979    2.526819773    0.277489964
  238 SOLV  OW       724    0.815513707    2.040051529    3.242560963
  238 SOLV  HW1      725    0.893852665    1.996800125    3.197906118
  238 SOLV  HW2      726    0.839768788    2.133282129    3.269419480
  239 SOLV  OW       727    1.525558140    1.667441806    1.545855921
  239 SOLV  HW1      728    1.438482712    1.622841214    1.525109172
  239 SOLV  HW2      729    1.537436249    1.672824529    1.645010921
  240 SOLV  OW       730    0.000041584    2.574124789    0.369416121
  240 SOLV  HW1      731    0.006835928    2.661910103    0.416845801
  240 SOLV  HW2      732    0.025983973    2.500433543    0.431853692
  241 SOLV  OW       733    0.707641042    0.224037789    1.719690287
  241 SOLV  HW1      734    0.708690508    0.125497593    1.736740812
  241 SOLV  HW2      735    0.801474048    0.258614591    1.718365734
  242 SOLV  OW       736    0.444039713    2.577027686    2.831100528
  242 SOLV  HW1      737    0.401608535    2.581461787    2.740649149
  242 SOLV  HW2      738    0.501180656    2.495173782    2.837118506
  243 SOLV  OW       739    2.112981520    0.605539772    0.190736971
  243 SOLV  HW1      740    2.064794051    0.519391704    0.174660687
  243 SOLV  HW2      741    2.094988627    0.636871197    0.283992387
  244 SOLV  OW       742    3.018354850    3.100691019    0.852604009
  244 SOLV  HW1      743    2.968080724    3.019938006    0.821757590
  244 SOLV  HW2      744    2.957511955    3.159430070    0.905969411
  245 SOLV  OW       745    2.759481104    0.599683235    2.454781945
  245 SOLV  HW1      746    2.683912614    0.575531047    2.515659827
  245 SOLV  HW2      747    2.773582925    0.526210688    2.388427415
  246 SOLV  OW       748    0.219618059    2.821811938    1.936110676
  246 SOLV  HW1      749    0.189607227    2.915038553    1.956314392
  246 SOLV  HW2      750    0.210830475    2.804516169    1.838010549
  247 SOLV  OW       751    1.621004053    3.256391518    1.038497706
  247 SOLV  HW1      752    1.613687210    3.255329245    1.138224219
  247 SOLV  HW2      753    1.529658324    3.249879096    0.998328736
  248 SOLV  OW       754    0.975251455    2.041979693    1.446449183
  248 SOLV  HW1      755    0.895599055    2.086117737    1.405111932
  248 SOLV  HW2      756    1.051448432    2.043350428    1.381692015
  249 SOLV  OW       757    1.366193989    2.425653742    0.732183539
  249 SOLV  HW1      758    1.299508346    2.415814093    0.806060843
  249 SOLV  HW2      759    1.330717488    2.382373352    0.649299017
  250 SOLV  OW       760    0.973610487    0.325928991    2.864102610
  250 SOLV  HW1      761    1.003834417    0.375001446    2.945833246
  250 SOLV  HW2      762    0.878635523    0.296905396    2.875884638
  251 SOLV  OW       763    0.175719607    2.039046488    0.411365853
  251 SOLV  HW1      764    0.194184753    2.029887877    0.313503201
  251 SOLV  HW2      765    0.255257979    2.007828148    0.463336419
  252 SOLV  OW       766    1.365529316    1.703456664    0.693423161
  252 SOLV  HW1      767    1.409691568    1.635160560    0.635225466
  252 SOLV  HW2      768    1.407729627    1.792781144    0.677868941
  253 SOLV  OW       769    1.381145222    1.403980752    0.938048710
  253 SOLV  HW1      770    1.437469496    1.486256028    0.930295242
  253 SOLV  HW2      771    1.332054074    1.405304892    1.025169191
  254 SOLV  OW       772    2.622377392    0.266451385    2.386501308
  254 SOLV  HW1      773    2.610658553    0.234746220    2.292379787
  254 SOLV  HW2      774    2.547692883    0.231380554    2.443013649
  255 SOLV  OW       775    0.192802840    3.231816104    1.373357720
  255 SOLV  HW1      776    0.099038163    3.205921685    1.350135582
  255 SOLV  HW2      777    0.191680682    3.295113197    1.450777530
  256 SOLV  OW       778    0.151350822    1.018211656    1.986122085
  256 SOLV  HW1      779    0.153606014    1.048716783    1.890906325
  256 SOLV  HW2      780    0.056543019    1.014773415    2.017765249
  257 SOLV  OW       781    0.782471949    1.883666572    0.760648917
  257 SOLV  HW1      782    0.831113742    1.864310879    0.675447196
  257 SOLV  HW2      783    0.697194384    1.831469186    0.762917218
  258 SOLV  OW       784    0.644929340    0.488843764    2.037466700
  258 SOLV  HW1      785    0.730663630    0.439262232    2.051363384
  258 SOLV  HW2      786    0.650995348    0.543026353    1.953626309
  259 SOLV  OW       787    0.726449651    1.928912747    3.006565139
  259 SOLV  HW1      788    0.720889291    1.976492551    3.094354222
  259 SOLV  HW2      789    0.655551391    1.963757200    2.945239054
  260 SOLV  OW       790    1.329833801    3.384523750    0.341922721
  260 SOLV  HW1      791    1.389653902    3.312022881    0.307759272
  260 SOLV  HW2      792    1.312932579    3.450876732    0.269029302
  261 SOLV  OW       793    1.276470365    2.856092324    0.888325892
  261 SOLV  HW1      794    1.288232627    2.826926234    0.983259098
  261 SOLV  HW2      795    1.195990192    2.915042475    0.881310949
  262 SOLV  OW       796    0.362308555    1.274450143    1.806189833
  262 SOLV  HW1      797    0.410801168    1.248326219    1.889652443
  262 SOLV  HW2      798    0.341101085    1.192490544    1.752947093
  263 SOLV  OW       799    3.161109799    0.438308229    0.616426680
  263 SOLV  HW1      800    3.070000231    0.456234216    0.579288503
  263 SOLV  HW2      801    3.167788683    0.476969756    0.708416423
  264 SOLV  OW       802    2.236230930    1.537506642    1.612949168
  264 SOLV  HW1      803    2.284292735    1.516255822    1.698028580
  264 SOLV  HW2      804    2.238752461    1.457892441    1.552490745
  265 SOLV  OW       805    0.994012363    2.621393691    1.123896084
  265 SOLV  HW1      806    0.908235429    2.605828762    1.172903768
  265 SOLV  HW2      807    0.974761812    2.665507913    1.036231887
  266 SOLV  OW       808    3.204392684    1.655600181    0.412458721
  266 SOLV  HW1      809    3.134023591    1.665576735    0.482816113
  266 SOLV  HW2      810    3.282758965    1.713383999    0.435289089
  267 SOLV  OW       811    0.171053084    3.370141828    2.683633961
  267 SOLV  HW1      812    0.268172594    3.387352277    2.667111628
  267 SOLV  HW2      813    0.160700599    3.286207129    2.737011506
  268 SOLV  OW       814    0.045509634    2.569265068    0.937070898
  268 SOLV  HW1      815    0.100222761    2.633201304    0.991113212
  268 SOLV  HW2      816    0.105330724    2.518141560    0.875347380
  269 SOLV  OW       817    0.211213032    0.479818447    0.301311347
  269 SOLV  HW1      818    0.176938206    0.471126295    0.394861240
  269 SOLV  HW2      819    0.266923525    0.562532672    0.293796505
  270 SOLV  OW       820    2.890651664    1.069266545    2.906190258
  270 SOLV  HW1      821    2.949328109    1.004546045    2.857504508
  270 SOLV  HW2      822    2.798826556    1.067258204    2.866616682
  271 SOLV  OW       823    0.746201254    1.935911581    0.269486529
  271 SOLV  HW1      824    0.763359845    1.861938985    0.204406935
  271 SOLV  HW2      825    0.799975338    1.920490947    0.352385100
  272 SOLV  OW       826    2.827777218    0.099316674    1.789812013
  272 SOLV  HW1      827    2.846051383    0.100140744    1.888134681
  272 SOLV  HW2      828    2.849642265    0.009090592    1.752622544
  273 SOLV  OW       829    1.389919892    0.672871231    2.106782621
  273 SOLV  HW1      830    1.291467526    0.677165241    2.089736023
  273 SOLV  HW2      831    1.437899087    0.728849610    2.039207933
  274 SOLV  OW       832    2.967126102    0.570379034    2.051768118
  274 SOLV  HW1      833    2.943288232    0.545012866    1.958022113
  274 SOLV  HW2      834    2.917467728    0.511752366    2.115791061
  275 SOLV  OW       835    2.504548728    0.686295233    2.304296325
  275 SOLV  HW1      836    2.518957219    0.592495132    2.272769566
  275 SOLV  HW2      837    2.407490419    0.709315025    2.297107781
  276 SOLV  OW       838    1.439929320    3.017521547    0.376110340
  276 SOLV  HW1      839    1.400968895    2.951462164    0.440284188
  276 SOLV  HW2      840    1.472245253    2.969605055    0.294503414
  277 SOLV  OW       841    0.379962675    2.378153263    2.103427979
  277 SOLV  HW1      842    0.291345525    2.406339205    2.066631069
  277 SOLV  HW2      843    0.379732137    2.279341485    2.118841697
  278 SOLV  OW       844    3.358563188    1.957245101    2.047716362
  278 SOLV  HW1      845    3.388061972    2.001260805    2.132533691
  278 SOLV  HW2      846    3.378310953    2.017436836    1.970330678
  279 SOLV  OW       847    0.442680325    2.198854648    0.051315547
  279 SOLV  HW1      848    0.460001810    2.117089843   -0.003589130
  279 SOLV  HW2      849    0.347279118    2.226749556    0.040339032
  280 SOLV  OW       850    2.184581661    1.295224720    2.582908542
  280 SOLV  HW1      851    2.117371901    1.329417507    2.517216471
  280 SOLV  HW2      852    2.138148550    1.269160175    2.667562567
  281 SOLV  OW       853    2.408582828    1.174206344    2.678665548
  281 SOLV  HW1      854    2.485116848    1.234520109    2.656197027
  281 SOLV  HW2      855    2.323154283    1.215748461    2.647421088
  282 SOLV  OW       856    2.597420991    2.138555167    2.870474618
  282 SOLV  HW1      857    2.636929629    2.097967736    2.788053083
  282 SOLV  HW2      858    2.543097256    2.069821272    2.918704627
  283 SOLV  OW       859    0.288425663    0.180952231    1.599517227
  283 SOLV  HW1      860    0.227357019    0.122018521    1.546609308
  283 SOLV  HW2      861    0.235900950    0.256175015    1.639321768
  284 SOLV  OW       862    3.184588766    0.744481450    0.377591438
  284 SOLV  HW1      863    3.105129618    0.707428019    0.329478779
  284 SOLV  HW2      864    3.256139170    0.674772308    0.382358675
  285 SOLV  OW       865    2.384584813    1.931992119    2.893712428
  285 SOLV  HW1      866    2.400209271    1.862587842    2.823420964
  285 SOLV  HW2      867    2.314936488    1.899500681    2.957706326
  286 SOLV  OW       868    1.866728238    1.369353375    1.570457777
  286 SOLV  HW1      869    1.865327939    1.279883160    1.525796902
  286 SOLV  HW2      870    1.889703991    1.439773099    1.503267385
  287 SOLV  OW       871    1.496456913    1.214781154    3.246708440
  287 SOLV  HW1      872    1.512071823    1.313457613    3.242126483
  287 SOLV  HW2      873    1.584392333    1.167254700    3.249937741
  288 SOLV  OW       874    2.466705801    2.678519919    0.418222635
  288 SOLV  HW1      875    2.421100185    2.611408641    0.359759894
  288 SOLV  HW2      876    2.398494259    2.726230080    0.473652708
  289 SOLV  OW       877    2.663172345    1.133135423    1.009235823
  289 SOLV  HW1      878    2.594339073    1.063887557    1.030881178
  289 SOLV  HW2      879    2.703525127    1.167627155    1.093992710
  290 SOLV  OW       880    2.023711285    0.406868999    3.048932169
  290 SOLV  HW1      881    2.014533418    0.308520706    3.064534146
  290 SOLV  HW2      882    2.000888385    0.427779767    2.953843499
  291 SOLV  OW       883    2.012806801    1.238201785    0.249400342
  291 SOLV  HW1      884    2.107551820    1.255916009    0.222728759
  291 SOLV  HW2      885    1.960085179    1.210927955    0.168912137
  292 SOLV  OW       886    2.305043082    2.437723710    2.618701601
  292 SOLV  HW1      887    2.287539752    2.427774169    2.716660698
  292 SOLV  HW2      888    2.371402287    2.368819364    2.589546695
  293 SOLV  OW       889    1.066028494    0.534062244    0.828573782
  293 SOLV  HW1      890    1.092196257    0.446990310    0.786912510
  293 SOLV  HW2      891    0.966880781    0.545545311    0.822260877
  294 SOLV  OW       892    1.750914889    1.094121582    3.145835237
  294 SOLV  HW1      893    1.705865336    1.126323071    3.062556890
  294 SOLV  HW2      894    1.835146948    1.045940030    3.121644921
  295 SOLV  OW       895    3.343598930    1.172023611    2.911504493
  295 SOLV  HW1      896    3.300817412    1.262332186    2.915457677
  295 SOLV  HW2      897    3.440768595    1.182099505    2.890101278
  296 SOLV  OW       898    1.817351686    0.313911142    2.590069588
  296 SOLV  HW1      899    1.738640153    0.277914603    2.640171687
  296 SOLV  HW2      900    1.838489578    0.253401208    2.513302662
  297 SOLV  OW       901    2.163188016    1.240104375    0.733149655
  297 SOLV  HW1      902    2.191784603    1.329173108    0.768514931
  297 SOLV  HW2      903    2.157652199    1.244093829    0.633374045
  298 SOLV  OW       904    0.580579854    2.391529571    1.878221727
  298 SOLV  HW1      905    0.553057417    2.428266939    1.967071347
  298 SOLV  HW2      906    0.591492159    2.292358563    1.885106429
  299 SOLV  OW       907    2.254132931    2.322240829    1.749643497
  299 SOLV  HW1      908    2.280691741    2.236551549    1.793845323
  299 SOLV  HW2      909    2.175576607    2.305967148    1.689927822
  300 SOLV  OW       910    1.113256503    0.096884246    2.752881934
  300 SOLV  HW1      911    1.084792179    0.172809949    2.811419493
  300 SOLV  HW2      912    1.042212545    0.026497405    2.752715336
  301 SOLV  OW       913    1.484479259    2.237777851    0.291836805
  301 SOLV  HW1      914    1.575706015    2.235370005    0.250928450
  301 SOLV  HW2      915    1.431266121    2.311549040    0.250268605
  302 SOLV  OW       916    2.905187646    0.733903100    1.142737655
  302 SOLV  HW1      917    2.999071767    0.719158413    1.111588076
  302 SOLV  HW2      918    2.879189724    0.829062252    1.126285210
  303 SOLV  OW       919    3.010324897    1.299210966    2.178536968
  303 SOLV  HW1      920    3.009478911    1.398327034    2.191838651
  303 SOLV  HW2      921    3.057115954    1.255673506    2.255456627
  304 SOLV  OW       922    3.338531390    0.790999030    1.231884390
  304 SOLV  HW1      923    3.438238917    0.795979046    1.226083737
  304 SOLV  HW2      924    3.311793182    0.765874427    1.324910315
  305 SOLV  OW       925    0.721679058    0.556023548    2.638302573
  305 SOLV  HW1      926    0.807952581    0.505937253    2.631244442
  305 SOLV  HW2      927    0.663325763    0.533006617    2.560414387
  306 SOLV  OW       928    3.194838686    1.768734251    2.804055363
  306 SOLV  HW1      929    3.139237869    1.734061690    2.879595834
  306 SOLV  HW2      930    3.208881092    1.867096198    2.815442108
  307 SOLV  OW       931    2.067792675    0.306882514    0.946845389
  307 SOLV  HW1      932    2.087166604    0.209535258    0.934595727
  307 SOLV  HW2      933    1.977059313    0.327650102    0.910268130
  308 SOLV  OW       934    1.026823039    3.291477558    1.828437382
  308 SOLV  HW1      935    1.107797507    3.349818696    1.822038915
  308 SOLV  HW2      936    1.003634014    3.256593867    1.737625280
  309 SOLV  OW       937    0.228168922    0.070417533    0.779475406
  309 SOLV  HW1      938    0.174746839   -0.013689166    0.788077438
  309 SOLV  HW2      939    0.323938805    0.051411549    0.801124208
  310 SOLV  OW       940    2.523960108    0.531973039    2.992280455
  310 SOLV  HW1      941    2.601493931    0.488194230    2.946740574
  310 SOLV  HW2      942    2.548919815    0.625276122    3.018232401
  311 SOLV  OW       943    1.909462309    1.807873722    0.480127318
  311 SOLV  HW1      944    1.822229871    1.760379806    0.491816539
  311 SOLV  HW2      945    1.983627510    1.750263533    0.514510743
  312 SOLV  OW       946    1.687889083    0.201437283    1.819317719
  312 SOLV  HW1      947    1.782030423    0.223603584    1.844767084
  312 SOLV  HW2      948    1.674027786    0.221385601    1.722304540
  313 SOLV  OW       949    2.107996263    0.831898128    0.405387065
  313 SOLV  HW1      950    2.050325163    0.750228457    0.402988398
  313 SOLV  HW2      951    2.050201861    0.913514660    0.405029112
  314 SOLV  OW       952    1.057138499    1.948933370    1.697019265
  314 SOLV  HW1      953    1.003881566    2.010615217    1.639061600
  314 SOLV  HW2      954    1.133093870    1.999249078    1.738239542
  315 SOLV  OW       955    1.101237366    1.763298223    0.771023009
  315 SOLV  HW1      956    1.118130117    1.859712609    0.791490088
  315 SOLV  HW2      957    1.181204943    1.724463228    0.725208498
  316 SOLV  OW       958    2.473747828    0.796877886    0.079847006
  316 SOLV  HW1      959    2.408891992    0.727051547    0.049547785
  316 SOLV  HW2      960    2.530663667    0.759856378    0.153263593
  317 SOLV  OW       961    1.991359513    1.381803531    2.422415433
  317 SOLV  HW1      962    1.992250770    1.481147575    2.433898849
  317 SOLV  HW2      963    1.903686043    1.345416876    2.453899614
  318 SOLV  OW       964    0.163119227    0.006012844    2.317337645
  318 SOLV  HW1      965    0.129279143   -0.064782763    2.255333687
  318 SOLV  HW2      966    0.260006216   -0.009890706    2.336351329
  319 SOLV  OW       967    1.700614167    1.542697288    1.214662028
  319 SOLV  HW1      968    1.745720137    1.497495042    1.137693743
  319 SOLV  HW2      969    1.618188062    1.491809387    1.239525993
  320 SOLV  OW       970    0.324593832    2.485822906    0.268739591
  320 SOLV  HW1      971    0.420622763    2.460390926    0.280215713
  320 SOLV  HW2      972    0.312852281    2.582567955    0.291156805
  321 SOLV  OW       973    3.130306124    0.124832076    0.831029104
  321 SOLV  HW1      974    3.082362968    0.209280827    0.854931261
  321 SOLV  HW2      975    3.210859237    0.146700748    0.775943880
  322 SOLV  OW       976    2.834782444    1.327084434    0.147917628
  322 SOLV  HW1      977    2.795559157    1.347827028    0.058300227
  322 SOLV  HW2      978    2.766295867    1.343637271    0.218893328
  323 SOLV  OW       979    0.451582392    2.854356603    3.332753933
  323 SOLV  HW1      980    0.511533340    2.885706861    3.406405712
  323 SOLV  HW2      981    0.443196321    2.926248458    3.263741791
  324 SOLV  OW       982    0.119062074    2.507272808    2.240872914
  324 SOLV  HW1      983    0.027307384    2.525185386    2.276392638
  324 SOLV  HW2      984    0.161400126    2.433589838    2.293596003
  325 SOLV  OW       985    1.183123871    0.968477574    2.772209217
  325 SOLV  HW1      986    1.244359448    1.018639681    2.833327557
  325 SOLV  HW2      987    1.195158955    1.001458545    2.678567472
  326 SOLV  OW       988    0.527894748    2.046240758    2.861757581
  326 SOLV  HW1      989    0.560226961    2.140878445    2.862083152
  326 SOLV  HW2      990    0.428350290    2.045012915    2.871297676
  327 SOLV  OW       991    1.501304364    0.987337952    0.843730542
  327 SOLV  HW1      992    1.480903607    1.084840379    0.834855800
  327 SOLV  HW2      993    1.492394080    0.960023083    0.939522774
  328 SOLV  OW       994    2.366563523    2.805167293    1.847277609
  328 SOLV  HW1      995    2.406781838    2.771722092    1.932515587
  328 SOLV  HW2      996    2.281326994    2.853468495    1.867360607
  329 SOLV  OW       997    1.084947530    2.059363101    1.188331722
  329 SOLV  HW1      998    1.184575148    2.050653120    1.188324108
  329 SOLV  HW2      999    1.045062218    1.985718356    1.133678135
  330 SOLV  OW      1000    1.797162619    1.332501780    2.016865566
  330 SOLV  HW1     1001    1.868913236    1.397666795    1.992222861
  330 SOLV  HW2     1002    1.752766630    1.298852546    1.933808188
  331 SOLV  OW      1003    2.567508818    0.318551845    0.394049080
  331 SOLV  HW1     1004    2.601898062    0.281160466    0.480192318
  331 SOLV  HW2     1005    2.482583387    0.368573557    0.410985933
  332 SOLV  OW      1006    2.130016374    0.903544052    2.109010320
  332 SOLV  HW1     1007    2.065123597    0.960764496    2.058845140
  332 SOLV  HW2     1008    2.100950232    0.807982619    2.104019401
  333 SOLV  OW      1009    1.941522899    1.652739224    2.358279970
  333 SOLV  HW1     1010    2.018129789    1.648773896    2.294114919
  333 SOLV  HW2     1011    1.872037032    1.715618350    2.323360243
  334 SOLV  OW      1012    1.846154478    0.295263113    0.468530757
  334 SOLV  HW1     1013    1.777935579    0.317284580    0.398797245
  334 SOLV  HW2     1014    1.845105530    0.196845153    0.486256412
  335 SOLV  OW      1015    2.368083270    2.419448898    1.049091800
  335 SOLV  HW1     1016    2.400894445    2.374836098    0.965816127
  335 SOLV  HW2     1017    2.286263706    2.473014239    1.028165226
  336 SOLV  OW      1018    2.619711820    0.738036877    1.764536118
  336 SOLV  HW1     1019    2.592436703    0.833912359    1.756440000
  336 SOLV  HW2     1020    2.719518755    0.731738739    1.765230165
  337 SOLV  OW      1021    1.324696732    0.642212693    3.095187662
  337 SOLV  HW1     1022    1.243685930    0.692657946    3.065289143
  337 SOLV  HW2     1023    1.348644925    0.669798382    3.188283506
  338 SOLV  OW      1024    2.886834142    1.220934556    0.832384781
  338 SOLV  HW1     1025    2.960662982    1.163437824    0.797094709
  338 SOLV  HW2     1026    2.816442173    1.163135625    0.873689949
  339 SOLV  OW      1027    2.238868769    2.040502614    2.117226984
  339 SOLV  HW1     1028    2.185325757    2.082995099    2.190227312
  339 SOLV  HW2     1029    2.182619277    2.032625868    2.034914147
  340 SOLV  OW      1030    1.017035390    0.680027542    0.544425017
  340 SOLV  HW1     1031    1.027444556    0.654348549    0.640518996
  340 SOLV  HW2     1032    1.072268527    0.619116553    0.487495854
  341 SOLV  OW      1033    1.617496211    1.222690919    0.240292317
  341 SOLV  HW1     1034    1.570529741    1.169999345    0.169446105
  341 SOLV  HW2     1035    1.556908915    1.234044015    0.319043288
  342 SOLV  OW      1036    1.309055244    1.749852579    1.247877962
  342 SOLV  HW1     1037    1.331668502    1.847061992    1.254230913
  342 SOLV  HW2     1038    1.304608892    1.710606969    1.339754992
  343 SOLV  OW      1039    1.463779103    1.599942892    0.089559105
  343 SOLV  HW1     1040    1.373612783    1.638815830    0.108542889
  343 SOLV  HW2     1041    1.453806564    1.504009806    0.063124203
  344 SOLV  OW      1042    1.301599957    1.409815106    2.997253621
  344 SOLV  HW1     1043    1.246668732    1.492180862    2.983096273
  344 SOLV  HW2     1044    1.308412387    1.359139309    2.911303307
  345 SOLV  OW      1045    2.374382916    1.595286691    0.228900786
  345 SOLV  HW1     1046    2.377973882    1.575392078    0.130956736
  345 SOLV  HW2     1047    2.319496739    1.525584155    0.275061414
  346 SOLV  OW      1048    0.713225576    2.180492625    0.148897581
  346 SOLV  HW1     1049    0.739565033    2.095254750    0.194089606
  346 SOLV  HW2     1050    0.638311509    2.162609242    0.085104928
  347 SOLV  OW      1051    0.861223508    1.887525409    2.768283994
  347 SOLV  HW1     1052    0.814155569    1.889422948    2.856501982
  347 SOLV  HW2     1053    0.861924307    1.793990016    2.732900740
  348 SOLV  OW      1054    1.220227977    0.411677155    2.075069926
  348 SOLV  HW1     1055    1.177462446    0.349973738    2.141139336
  348 SOLV  HW2     1056    1.301564689    0.368062490    2.036554471
  349 SOLV  OW      1057    2.142547069    1.768865031    0.163490850
  349 SOLV  HW1     1058    2.123240857    1.685007606    0.112533541
  349 SOLV  HW2     1059    2.208142882    1.749206687    0.236374923
  350 SOLV  OW      1060    2.152562735    1.746556163    0.668771710
  350 SOLV  HW1     1061    2.194010976    1.821416306    0.617007789
  350 SOLV  HW2     1062    2.122974829    1.780244684    0.758164890
  351 SOLV  OW      1063    0.189837645    1.483283062    2.923179216
  351 SOLV  HW1     1064    0.157475705    1.551566266    2.857667422
  351 SOLV  HW2     1065    0.279167610    1.448960219    2.894131694
  352 SOLV  OW      1066    2.153413922    2.924698375    3.183578942
  352 SOLV  HW1     1067    2.240792667    2.936770068    3.136454631
  352 SOLV  HW2     1068    2.117421478    3.014056203    3.210434134
  353 SOLV  OW      1069    2.410159862    1.267151211    2.010852359
  353 SOLV  HW1     1070    2.442760696    1.326169917    2.084713664
  353 SOLV  HW2     1071    2.473369740    1.190557785    1.999045702
  354 SOLV  OW      1072    0.564337504    1.107861897    2.502051286
  354 SOLV  HW1     1073    0.477733192    1.105545319    2.551994522
  354 SOLV  HW2     1074    0.640310936    1.107690105    2.567089760
  355 SOLV  OW      1075    3.123098608    1.670714828    1.161649684
  355 SOLV  HW1     1076    3.109800500    1.741496641    1.092262825
  355 SOLV  HW2     1077    3.049720003    1.603115272    1.154772777
  356 SOLV  OW      1078    1.887461182    1.552537553    1.391548013
  356 SOLV  HW1     1079    1.801416106    1.565027757    1.342131434
  356 SOLV  HW2     1080    1.963319504    1.585145238    1.335121408
  357 SOLV  OW      1081    1.127789296    0.624673986    2.222379607
  357 SOLV  HW1     1082    1.170549301    0.546595631    2.176804381
  357 SOLV  HW2     1083    1.098665160    0.691409899    2.153824781
  358 SOLV  OW      1084    2.574555300    3.146699347    2.351067676
  358 SOLV  HW1     1085    2.574296713    3.135257915    2.450419554
  358 SOLV  HW2     1086    2.661945674    3.115081616    2.314121570
  359 SOLV  OW      1087    0.640185742    0.870765825    2.101104381
  359 SOLV  HW1     1088    0.621501282    0.772523125    2.099989968
  359 SOLV  HW2     1089    0.621521471    0.907189665    2.192356014
  360 SOLV  OW      1090    3.066997535    1.232614458    1.913492699
  360 SOLV  HW1     1091    3.043177003    1.205312526    2.006690262
  360 SOLV  HW2     1092    3.026656184    1.168187767    1.848527755
  361 SOLV  OW      1093    1.746778112    1.593636685    0.716771362
  361 SOLV  HW1     1094    1.751305457    1.562250532    0.621922015
  361 SOLV  HW2     1095    1.817542535    1.547697434    0.770473086
  362 SOLV  OW      1096    0.490505296    0.911564725    1.257799318
  362 SOLV  HW1     1097    0.511057850    0.959689276    1.343014699
  362 SOLV  HW2     1098    0.525154675    0.964584571    1.180415103
  363 SOLV  OW      1099    2.609995261    0.849261508    3.005203526
  363 SOLV  HW1     1100    2.672829217    0.810190591    2.937918592
  363 SOLV  HW2     1101    2.589744683    0.944093919    2.980737079
  364 SOLV  OW      1102    2.393773673    1.955970061    2.598993297
  364 SOLV  HW1     1103    2.399554427    1.947583799    2.499505270
  364 SOLV  HW2     1104    2.376382968    1.866002459    2.639055018
  365 SOLV  OW      1105    0.774703091    1.059943575    0.723767660
  365 SOLV  HW1     1106    0.810788120    1.046800521    0.816108849
  365 SOLV  HW2     1107    0.719943684    1.143582238    0.720992332
  366 SOLV  OW      1108    2.459538664    0.350577203    0.086005122
  366 SOLV  HW1     1109    2.474499316    0.376209405    0.181508946
  366 SOLV  HW2     1110    2.467984818    0.251387806    0.076419967
  367 SOLV  OW      1111    0.443395001    1.474643297    1.611901136
  367 SOLV  HW1     1112    0.455090501    1.569273667    1.642069847
  367 SOLV  HW2     1113    0.390050733    1.424346724    1.679919202
  368 SOLV  OW      1114    0.772652326    1.424706669    2.474249497
  368 SOLV  HW1     1115    0.675862787    1.411793307    2.452648312
  368 SOLV  HW2     1116    0.782166323    1.497112764    2.542574461
  369 SOLV  OW      1117    0.213485823    0.744016274    1.953787267
  369 SOLV  HW1     1118    0.257536590    0.709004806    1.871112060
  369 SOLV  HW2     1119    0.233444727    0.841536546    1.963423943
  370 SOLV  OW      1120    2.860825478    2.030867594    3.076015106
  370 SOLV  HW1     1121    2.943000287    2.016798605    3.131249217
  370 SOLV  HW2     1122    2.858691208    2.125207404    3.042897221
  371 SOLV  OW      1123    1.089724494    2.331734058    2.290633797
  371 SOLV  HW1     1124    1.055706346    2.240055349    2.269709648
  371 SOLV  HW2     1125    1.080495123    2.389928432    2.209836312
  372 SOLV  OW      1126    0.393265253    1.711938673    0.182098017
  372 SOLV  HW1     1127    0.385672575    1.762705611    0.267926526
  372 SOLV  HW2     1128    0.364094696    1.770205861    0.106233282
  373 SOLV  OW      1129    2.035676003    2.410030309    2.387034372
  373 SOLV  HW1     1130    2.098780267    2.487054589    2.377726550
  373 SOLV  HW2     1131    2.023271993    2.388645471    2.483937235
  374 SOLV  OW      1132    1.654952247    0.512881666    0.087704936
  374 SOLV  HW1     1133    1.663814850    0.597198865    0.140748567
  374 SOLV  HW2     1134    1.740581114    0.494819089    0.039299634
  375 SOLV  OW      1135    0.413807873    1.826886091    0.443333529
  375 SOLV  HW1     1136    0.490016381    1.770227257    0.474671046
  375 SOLV  HW2     1137    0.444142618    1.921809626    0.434890984
  376 SOLV  OW      1138    1.089149124    3.279110153    2.403644850
  376 SOLV  HW1     1139    1.142968043    3.356525348    2.370299677
  376 SOLV  HW2     1140    1.004812953    3.271768418    2.350399986
  377 SOLV  OW      1141    2.218625519    0.657197938    1.805945921
  377 SOLV  HW1     1142    2.132442403    0.608238797    1.792624324
  377 SOLV  HW2     1143    2.200547603    0.755361421    1.812199281
  378 SOLV  OW      1144    0.680477713    1.852033665    1.668642035
  378 SOLV  HW1     1145    0.728621615    1.777048601    1.623243378
  378 SOLV  HW2     1146    0.736117397    1.886370758    1.744317914
  379 SOLV  OW      1147    2.120942565    2.860422490    2.601631324
  379 SOLV  HW1     1148    2.040767268    2.813560870    2.564512515
  379 SOLV  HW2     1149    2.124961984    2.953479834    2.565217694
  380 SOLV  OW      1150    2.421648612    1.750251775    1.279507239
  380 SOLV  HW1     1151    2.412717717    1.665763004    1.226744818
  380 SOLV  HW2     1152    2.345639185    1.757370618    1.344112103
  381 SOLV  OW      1153    0.011231914    2.621847974    3.016917854
  381 SOLV  HW1     1154    0.068874494    2.542429857    2.997634992
  381 SOLV  HW2     1155    0.004099399    2.634598599    3.115853746
  382 SOLV  OW      1156    2.949313069    2.930459271    2.826201091
  382 SOLV  HW1     1157    2.861093949    2.898424412    2.860736206
  382 SOLV  HW2     1158    2.973327289    2.879351447    2.743661601
  383 SOLV  OW      1159    1.217994717    3.115510182    2.623524098
  383 SOLV  HW1     1160    1.182953387    3.136566597    2.532254280
  383 SOLV  HW2     1161    1.178307978    3.029429509    2.655407145
  384 SOLV  OW      1162    2.617174244    1.860447481    3.375157710
  384 SOLV  HW1     1163    2.519334733    1.840038897    3.371649932
  384 SOLV  HW2     1164    2.660791214    1.802737765    3.444211996
  385 SOLV  OW      1165    2.441393002    1.814700877    0.503647821
  385 SOLV  HW1     1166    2.349604568    1.837914225    0.471429888
  385 SOLV  HW2     1167    2.444117344    1.718196567    0.529752968
  386 SOLV  OW      1168    2.613715102    0.468690315    1.858391099
  386 SOLV  HW1     1169    2.708057187    0.440055954    1.875155432
  386 SOLV  HW2     1170    2.613557156    0.556386694    1.810321284
  387 SOLV  OW      1171    0.083695399    0.537558719    0.548290234
  387 SOLV  HW1     1172    0.072189768    0.605731795    0.620540163
  387 SOLV  HW2     1173    0.109295253    0.449880114    0.588998396
  388 SOLV  OW      1174    1.713410345    2.704291359    3.008201321
  388 SOLV  HW1     1175    1.731062366    2.740406474    2.916636564
  388 SOLV  HW2     1176    1.783182261    2.738108895    3.071369437
  389 SOLV  OW      1177    0.380603661    1.146372896    2.718224462
  389 SOLV  HW1     1178    0.298106671    1.187517120    2.679451159
  389 SOLV  HW2     1179    0.355106737    1.069203725    2.776505253
  390 SOLV  OW      1180    2.323901765    0.428027698    0.399730134
  390 SOLV  HW1     1181    2.334175185    0.527452344    0.402769197
  390 SOLV  HW2     1182    2.230159294    0.405013307    0.373601853
  391 SOLV  OW      1183    2.206527106    2.851816231    1.162221846
  391 SOLV  HW1     1184    2.150304018    2.769119553    1.163518191
  391 SOLV  HW2     1185    2.198857231    2.898700412    1.250224304
  392 SOLV  OW      1186    2.394899777    3.365590646    3.191153710
  392 SOLV  HW1     1187    2.310840121    3.417920989    3.177118607
  392 SOLV  HW2     1188    2.381057120    3.299460793    3.264887158
  393 SOLV  OW      1189    0.816032268    2.310066993    3.303968884
  393 SOLV  HW1     1190    0.853296580    2.353856416    3.385794052
  393 SOLV  HW2     1191    0.734081784    2.359121987    3.274319078
  394 SOLV  OW      1192    0.839157766    2.475981909    2.168785248
  394 SOLV  HW1     1193    0.811396698    2.381188984    2.184442521
  394 SOLV  HW2     1194    0.801643728    2.534052397    2.241048351
  395 SOLV  OW      1195    0.415146892    1.744702501    1.685249299
  395 SOLV  HW1     1196    0.509286962    1.774665496    1.669713397
  395 SOLV  HW2     1197    0.352166422    1.817920686    1.659288039
  396 SOLV  OW      1198    3.245905326    1.494805418    2.093177604
  396 SOLV  HW1     1199    3.240187817    1.529063291    1.999394016
  396 SOLV  HW2     1200    3.156028724    1.501301835    2.136554916
  397 SOLV  OW      1201    0.213742700    0.125338601    3.232457118
  397 SOLV  HW1     1202    0.152704865    0.126422676    3.153243665
  397 SOLV  HW2     1203    0.190523230    0.201117935    3.293446922
  398 SOLV  OW      1204    3.285450840    1.925109276    2.364145284
  398 SOLV  HW1     1205    3.191835598    1.953666042    2.384704108
  398 SOLV  HW2     1206    3.291638685    1.825399123    2.368782258
  399 SOLV  OW      1207    0.812021553    1.633215805    2.673319779
  399 SOLV  HW1     1208    0.751074816    1.611419814    2.749556834
  399 SOLV  HW2     1209    0.902773880    1.595243501    2.691313512
  400 SOLV  OW      1210    0.887230562    1.410307097    2.090280324
  400 SOLV  HW1     1211    0.933123384    1.340347680    2.035499391
  400 SOLV  HW2     1212    0.794626755    1.379781410    2.112507369
  401 SOLV  OW      1213    1.698953681    0.339956131    2.978103472
  401 SOLV  HW1     1214    1.624347328    0.406084745    2.986000044
  401 SOLV  HW2     1215    1.776149376    0.382324495    2.930699479
  402 SOLV  OW      1216    2.035509230    0.132640674    1.208760433
  402 SOLV  HW1     1217    2.056050482    0.060387843    1.142734392
  402 SOLV  HW2     1218    1.953363392    0.181814529    1.179848883
  403 SOLV  OW      1219    0.538535203    0.491722190    2.427010859
  403 SOLV  HW1     1220    0.461760415    0.461856952    2.483713917
  403 SOLV  HW2     1221    0.504280981    0.546769671    2.350866654
  404 SOLV  OW      1222    1.597954681    1.406970142    1.452002407
  404 SOLV  HW1     1223    1.696623579    1.398495001    1.465945525
  404 SOLV  HW2     1224    1.567456052    1.496847994    1.483523995
  405 SOLV  OW      1225    2.526893370    2.549859180    1.245587647
  405 SOLV  HW1     1226    2.508757015    2.646576836    1.227748982
  405 SOLV  HW2     1227    2.469334452    2.493658440    1.186175080
  406 SOLV  OW      1228    1.731051255    2.970209077    1.556812805
  406 SOLV  HW1     1229    1.708799521    2.906490087    1.630612683
  406 SOLV  HW2     1230    1.680433229    3.055447262    1.570001815
  407 SOLV  OW      1231    2.480419902    2.252494282    0.861211822
  407 SOLV  HW1     1232    2.544927700    2.206532101    0.922267639
  407 SOLV  HW2     1233    2.430513056    2.184148570    0.807922414
  408 SOLV  OW      1234    1.817465838    0.741976550    0.879786891
  408 SOLV  HW1     1235    1.915144435    0.720545867    0.878545014
  408 SOLV  HW2     1236    1.797917905    0.812291943    0.811409613
  409 SOLV  OW      1237    3.016544372    2.920600814    2.085357001
  409 SOLV  HW1     1238    2.994532548    2.945400040    1.991005900
  409 SOLV  HW2     1239    2.998464847    2.823232632    2.099293598
  410 SOLV  OW      1240    1.074079977    0.941913076    3.023782278
  410 SOLV  HW1     1241    1.111858907    0.938550458    2.931244005
  410 SOLV  HW2     1242    0.983636380    0.899236157    3.024410164
  411 SOLV  OW      1243    0.070521540    1.665451299    2.776943183
  411 SOLV  HW1     1244    0.109983727    1.651355656    2.686136316
  411 SOLV  HW2     1245   -0.028797143    1.674182607    2.769114412
  412 SOLV  OW      1246    2.062626314    0.989467595    3.180842299
  412 SOLV  HW1     1247    2.132702563    1.056435758    3.205462832
  412 SOLV  HW2     1248    2.067675090    0.970484410    3.082782934
  413 SOLV  OW      1249    1.755751205    0.012679063    2.852986418
  413 SOLV  HW1     1250    1.718111284    0.100024379    2.822098331
  413 SOLV  HW2     1251    1.681237373   -0.052383411    2.867634398
  414 SOLV  OW      1252    0.677707377    3.033580776    2.876530162
  414 SOLV  HW1     1253    0.774138673    3.060070474    2.875634513
  414 SOLV  HW2     1254    0.670012570    2.936594794    2.899677698
  415 SOLV  OW      1255    1.398117029    1.754802510    2.121284825
  415 SOLV  HW1     1256    1.464932582    1.829202557    2.122701577
  415 SOLV  HW2     1257    1.426898407    1.685432806    2.055246228
  416 SOLV  OW      1258    3.194905938    0.668170884    2.526793909
  416 SOLV  HW1     1259    3.158529461    0.575842601    2.514382219
  416 SOLV  HW2     1260    3.293337702    0.667850457    2.509104319
  417 SOLV  OW      1261    2.129662545    1.923132343    1.352978564
  417 SOLV  HW1     1262    2.050707267    1.949151621    1.297399239
  417 SOLV  HW2     1263    2.150570761    1.996556686    1.417582794
  418 SOLV  OW      1264    1.659849759    0.855577060    2.459797901
  418 SOLV  HW1     1265    1.735052462    0.903365139    2.414380141
  418 SOLV  HW2     1266    1.676366468    0.756987939    2.456762137
  419 SOLV  OW      1267    3.303040166    2.706055227    3.335577750
  419 SOLV  HW1     1268    3.297855851    2.682045470    3.432521777
  419 SOLV  HW2     1269    3.296752288    2.805351189    3.325465504
  420 SOLV  OW      1270    2.574520977    1.692027210    3.160339327
  420 SOLV  HW1     1271    2.634035242    1.726320390    3.087648986
  420 SOLV  HW2     1272    2.576766836    1.755218952    3.237821443
  421 SOLV  OW      1273    1.428886641    2.099214526    1.427439082
  421 SOLV  HW1     1274    1.472826184    2.102851406    1.517203542
  421 SOLV  HW2     1275    1.357310828    2.168888238    1.422536213
  422 SOLV  OW      1276    2.450098279    1.082263838    2.981380136
  422 SOLV  HW1     1277    2.367072307    1.084317466    3.037079964
  422 SOLV  HW2     1278    2.428980077    1.114020277    2.888927397
  423 SOLV  OW      1279    3.131354864    1.987938487    0.603359181
  423 SOLV  HW1     1280    3.175694096    2.040416004    0.530681067
  423 SOLV  HW2     1281    3.175308373    2.008446663    0.690819683
  424 SOLV  OW      1282    1.559327177    2.754842834    0.968210250
  424 SOLV  HW1     1283    1.657737460    2.760891538    0.984908438
  424 SOLV  HW2     1284    1.531770083    2.827209216    0.904919637
  425 SOLV  OW      1285    0.057371686    1.708927338    2.178668957
  425 SOLV  HW1     1286   -0.017640158    1.648001291    2.204418001
  425 SOLV  HW2     1287    0.024807480    1.775194152    2.111215329
  426 SOLV  OW      1288    2.095311571    0.901809541    1.765984166
  426 SOLV  HW1     1289    2.124087035    0.980520636    1.820558881
  426 SOLV  HW2     1290    2.102952475    0.924084134    1.668786632
  427 SOLV  OW      1291    2.490375750    2.227689508    0.243835425
  427 SOLV  HW1     1292    2.567622524    2.242429110    0.182052233
  427 SOLV  HW2     1293    2.524332495    2.213395755    0.336808820
  428 SOLV  OW      1294    1.832859169    1.231359194    0.673107905
  428 SOLV  HW1     1295    1.882706898    1.316675303    0.688534078
  428 SOLV  HW2     1296    1.735713535    1.251378681    0.660322976
  429 SOLV  OW      1297    3.169418929    1.169747025    3.345463031
  429 SOLV  HW1     1298    3.263869863    1.146120276    3.322601971
  429 SOLV  HW2     1299    3.112791744    1.087372715    3.342367856
  430 SOLV  OW      1300    2.164505423    0.650427755    2.611149283
  430 SOLV  HW1     1301    2.223392945    0.610099567    2.681201552
  430 SOLV  HW2     1302    2.220504571    0.701551842    2.545943642
  431 SOLV  OW      1303    2.300443137    2.451533889    0.300395536
  431 SOLV  HW1     1304    2.244700698    2.514202906    0.245924327
  431 SOLV  HW2     1305    2.352391533    2.391616270    0.239461793
  432 SOLV  OW      1306    2.968206664    1.059455123    1.126200064
  432 SOLV  HW1     1307    3.065491210    1.065265411    1.148642439
  432 SOLV  HW2     1308    2.957491802    1.045979203    1.027684868
  433 SOLV  OW      1309    0.440371678    3.225206002    1.143877391
  433 SOLV  HW1     1310    0.439832345    3.321683642    1.170179723
  433 SOLV  HW2     1311    0.372641051    3.175514430    1.198129672
  434 SOLV  OW      1312    3.295545200    3.325892690    2.564099054
  434 SOLV  HW1     1313    3.322242806    3.262217312    2.491749913
  434 SOLV  HW2     1314    3.377383746    3.367684840    2.603565122
  435 SOLV  OW      1315    0.132459907    2.444762676    1.991477981
  435 SOLV  HW1     1316    0.051407918    2.473857432    1.940628784
  435 SOLV  HW2     1317    0.120620176    2.466581221    2.088355842
  436 SOLV  OW      1318    1.622992245    0.020254103    2.540184974
  436 SOLV  HW1     1319    1.600524581    0.082057557    2.615532089
  436 SOLV  HW2     1320    1.571499953   -0.064864624    2.550432108
  437 SOLV  OW      1321    1.985335888    1.659728708    1.645068836
  437 SOLV  HW1     1322    2.069051876    1.606860033    1.659156150
  437 SOLV  HW2     1323    1.911905504    1.598595648    1.615529533
  438 SOLV  OW      1324    2.045145072    0.017097055    1.967952138
  438 SOLV  HW1     1325    1.982314105   -0.043170052    2.017166975
  438 SOLV  HW2     1326    2.138721893   -0.016582479    1.978485343
  439 SOLV  OW      1327    0.670098905    2.861132635    1.066275789
  439 SOLV  HW1     1328    0.716772950    2.874060293    1.153776612
  439 SOLV  HW2     1329    0.602072815    2.933376042    1.053816196
  440 SOLV  OW      1330    2.711493208    0.092828144    1.209990999
  440 SOLV  HW1     1331    2.630355080    0.140018001    1.175475498
  440 SOLV  HW2     1332    2.788790383    0.156265406    1.211542664
  441 SOLV  OW      1333    2.638080293    0.955248000    2.319325853
  441 SOLV  HW1     1334    2.539857073    0.969623669    2.307200802
  441 SOLV  HW2     1335    2.673161682    0.899627220    2.243979429
  442 SOLV  OW      1336    2.401842905    0.237191378    0.720709851
  442 SOLV  HW1     1337    2.322697005    0.266058614    0.666833608
  442 SOLV  HW2     1338    2.388955496    0.142713750    0.750841107
  443 SOLV  OW      1339    0.462634351    2.213196518    0.527221829
  443 SOLV  HW1     1340    0.372797472    2.174752472    0.548468723
  443 SOLV  HW2     1341    0.504581580    2.160830024    0.453072113
  444 SOLV  OW      1342    2.977166092    3.330002547    0.125255799
  444 SOLV  HW1     1343    2.946530470    3.402058415    0.063037230
  444 SOLV  HW2     1344    2.905675953    3.260567298    0.133590303
  445 SOLV  OW      1345    0.050950464    1.254852781    0.821365002
  445 SOLV  HW1     1346    0.074893541    1.202520334    0.903145465
  445 SOLV  HW2     1347   -0.043178554    1.287715825    0.829221719
  446 SOLV  OW      1348    2.470490727    2.273032582    2.242432578
  446 SOLV  HW1     1349    2.542329171    2.283812179    2.173697328
  446 SOLV  HW2     1350    2.390866274    2.327579951    2.216240678
  447 SOLV  OW      1351    2.278119069    2.190222123    2.934289854
  447 SOLV  HW1     1352    2.192068733    2.139404376    2.938078712
  447 SOLV  HW2     1353    2.337158161    2.150572294    2.863978111
  448 SOLV  OW      1354    2.177213381    1.158002412    1.866521403
  448 SOLV  HW1     1355    2.246032697    1.215565850    1.910701240
  448 SOLV  HW2     1356    2.088838863    1.171337116    1.911395186
  449 SOLV  OW      1357    1.125255868    0.503997468    0.386882079
  449 SOLV  HW1     1358    1.122515754    0.575811282    0.317333910
  449 SOLV  HW2     1359    1.090283637    0.418708213    0.348095575
  450 SOLV  OW      1360    2.261134281    0.257885091    2.786382063
  450 SOLV  HW1     1361    2.292540229    0.263370261    2.881172148
  450 SOLV  HW2     1362    2.280063197    0.344416701    2.739954720
  451 SOLV  OW      1363    2.802583640    0.259240719    0.579370447
  451 SOLV  HW1     1364    2.824127762    0.286520264    0.485606503
  451 SOLV  HW2     1365    2.843948146    0.170218352    0.598500567
  452 SOLV  OW      1366    1.392337845    1.948219908    3.225894807
  452 SOLV  HW1     1367    1.323985633    1.917551689    3.292132844
  452 SOLV  HW2     1368    1.349480215    1.958456178    3.136125980
  453 SOLV  OW      1369    1.810743825    2.774613482    2.494599752
  453 SOLV  HW1     1370    1.820797193    2.702305563    2.426248540
  453 SOLV  HW2     1371    1.722924715    2.820684541    2.481691839
  454 SOLV  OW      1372    2.372221666    2.146559591    3.195606231
  454 SOLV  HW1     1373    2.338774295    2.155103931    3.101744534
  454 SOLV  HW2     1374    2.472149683    2.150556141    3.195855571
  455 SOLV  OW      1375    1.355872783    2.646597908    2.754878983
  455 SOLV  HW1     1376    1.267887424    2.625313032    2.712370832
  455 SOLV  HW2     1377    1.420896581    2.573140870    2.735453878
  456 SOLV  OW      1378    1.572352800    0.219937361    2.731101949
  456 SOLV  HW1     1379    1.483919981    0.245577941    2.692067891
  456 SOLV  HW2     1380    1.583326854    0.263709154    2.820349208
  457 SOLV  OW      1381    2.923918964    0.392631892    3.178193587
  457 SOLV  HW1     1382    3.006850227    0.429288584    3.136001904
  457 SOLV  HW2     1383    2.873221639    0.338872138    3.110806060
  458 SOLV  OW      1384    0.097021173    1.062233915    0.629753326
  458 SOLV  HW1     1385    0.171920537    1.083869678    0.567114107
  458 SOLV  HW2     1386    0.085108296    1.137385987    0.694653134
  459 SOLV  OW      1387    2.921288161    0.538304506    0.498687339
  459 SOLV  HW1     1388    2.955741176    0.569238628    0.410042862
  459 SOLV  HW2     1389    2.902544057    0.617610368    0.556660750
  460 SOLV  OW      1390    1.937427759    2.014758878    1.156208503
  460 SOLV  HW1     1391    1.891679886    2.070010613    1.225894218
  460 SOLV  HW2     1392    1.883232411    1.932736639    1.137854113
  461 SOLV  OW      1393    3.205671000    2.912901463    0.952081426
  461 SOLV  HW1     1394    3.145573638    2.991134091    0.968501663
  461 SOLV  HW2     1395    3.150598513    2.829920315    0.942978478
  462 SOLV  OW      1396    2.759429665    0.805469472    0.644998282
  462 SOLV  HW1     1397    2.661237867    0.796383940    0.628332248
  462 SOLV  HW2     1398    2.787408913    0.740339708    0.715547357
  463 SOLV  OW      1399    0.252584538    1.357154685    3.150237422
  463 SOLV  HW1     1400    0.204959574    1.397255040    3.071972876
  463 SOLV  HW2     1401    0.321908601    1.421147718    3.183411777
  464 SOLV  OW      1402    1.084837562    2.032630490    0.355908607
  464 SOLV  HW1     1403    1.134187349    1.947078357    0.371638186
  464 SOLV  HW2     1404    1.042799735    2.030641741    0.265186184
  465 SOLV  OW      1405    1.766108011    0.783468766    2.156297187
  465 SOLV  HW1     1406    1.804663852    0.860887172    2.206512040
  465 SOLV  HW2     1407    1.763742456    0.703067227    2.215724438
  466 SOLV  OW      1408    1.493699327    2.889084075    2.041239428
  466 SOLV  HW1     1409    1.474553684    2.977797114    2.083254654
  466 SOLV  HW2     1410    1.456977841    2.816218467    2.099065863
  467 SOLV  OW      1411    3.082997419    0.170482621    1.758925678
  467 SOLV  HW1     1412    3.130883077    0.137546362    1.840313440
  467 SOLV  HW2     1413    2.984332309    0.160924632    1.772174664
  468 SOLV  OW      1414    0.009256109    0.344963589    1.016784582
  468 SOLV  HW1     1415    0.049670206    0.254997470    1.033355497
  468 SOLV  HW2     1416    0.081337761    0.414288228    1.016320700
  469 SOLV  OW      1417    2.865419517    1.314936557    2.737950595
  469 SOLV  HW1     1418    2.837030762    1.227153566    2.776549658
  469 SOLV  HW2     1419    2.915157582    1.367242644    2.807173407
  470 SOLV  OW      1420    3.140195605    0.335117821    0.173620005
  470 SOLV  HW1     1421    3.176234443    0.389345473    0.249518385
  470 SOLV  HW2     1422    3.067029113    0.385935783    0.128165041
  471 SOLV  OW      1423    0.041018692    0.374105710    1.428366112
  471 SOLV  HW1     1424   -0.013012259    0.340672573    1.505596097
  471 SOLV  HW2     1425    0.026667195    0.314476439    1.349372324
  472 SOLV  OW      1426    2.538822389    2.417989958    1.749734167
  472 SOLV  HW1     1427    2.443674540    2.391389933    1.734213198
  472 SOLV  HW2     1428    2.590054718    2.409875157    1.664229602
  473 SOLV  OW      1429    1.144160854    1.048315272    2.531988340
  473 SOLV  HW1     1430    1.054069710    1.087886462    2.514162895
  473 SOLV  HW2     1431    1.149699419    0.957784191    2.489876017
  474 SOLV  OW      1432    2.812484432    0.316443391    2.587336484
  474 SOLV  HW1     1433    2.725646736    0.345023740    2.546788732
  474 SOLV  HW2     1434    2.814536530    0.216736642    2.594826103
  475 SOLV  OW      1435    0.699654804    0.041010258    2.522191647
  475 SOLV  HW1     1436    0.706390245    0.095718365    2.438743509
  475 SOLV  HW2     1437    0.727514530   -0.053041963    2.502702036
  476 SOLV  OW      1438    2.497922718    2.834135072    1.108906850
  476 SOLV  HW1     1439    2.553046600    2.891935283    1.048722283
  476 SOLV  HW2     1440    2.414688461    2.883048550    1.135004466
  477 SOLV  OW      1441    2.019918178    2.341850793    0.744663814
  477 SOLV  HW1     1442    2.057268246    2.301336960    0.661204954
  477 SOLV  HW2     1443    2.077607508    2.418379099    0.773249660
  478 SOLV  OW      1444    1.579064673    2.450876412    2.722968272
  478 SOLV  HW1     1445    1.548502799    2.397825994    2.802045669
  478 SOLV  HW2     1446    1.674566766    2.477675197    2.735724142
  479 SOLV  OW      1447    2.364360572    2.927875861    3.010463454
  479 SOLV  HW1     1448    2.358597459    2.922046835    2.910792968
  479 SOLV  HW2     1449    2.458024845    2.950599890    3.037147554
  480 SOLV  OW      1450    1.362047398    3.245010928    1.520922002
  480 SOLV  HW1     1451    1.284876959    3.274856753    1.464748884
  480 SOLV  HW2     1452    1.329622503    3.222463781    1.612800823
  481 SOLV  OW      1453    3.010208689    2.380863874    0.074190856
  481 SOLV  HW1     1454    3.074354145    2.382591768   -0.002515964
  481 SOLV  HW2     1455    2.980068057    2.286877169    0.090303285
  482 SOLV  OW      1456    0.254518472    0.027651195    0.147577925
  482 SOLV  HW1     1457    0.249523716    0.029146411    0.047713933
  482 SOLV  HW2     1458    0.269486230   -0.066171098    0.178777079
  483 SOLV  OW      1459    0.872668187    0.091234371    1.299029563
  483 SOLV  HW1     1460    0.872021957    0.097058581    1.199193345
  483 SOLV  HW2     1461    0.877854879    0.183301188    1.337738477
  484 SOLV  OW      1462    2.459173828    1.999371557    2.314384366
  484 SOLV  HW1     1463    2.496713367    2.090815766    2.299209609
  484 SOLV  HW2     1464    2.385750076    1.982178033    2.248696692
  485 SOLV  OW      1465    2.143242368    1.863230084    1.742525864
  485 SOLV  HW1     1466    2.074122809    1.934921574    1.751725541
  485 SOLV  HW2     1467    2.107001542    1.789066672    1.686060477
  486 SOLV  OW      1468    1.089301897    1.389013754    1.358113166
  486 SOLV  HW1     1469    1.044078824    1.304780741    1.387466728
  486 SOLV  HW2     1470    1.025424007    1.444152317    1.304435857
  487 SOLV  OW      1471    3.308099914    3.359973992    0.512241741
  487 SOLV  HW1     1472    3.294284815    3.368924071    0.413595848
  487 SOLV  HW2     1473    3.299386911    3.449779911    0.555380423
  488 SOLV  OW      1474    2.968346970    0.654754137    0.244064915
  488 SOLV  HW1     1475    2.953852619    0.586110161    0.172793823
  488 SOLV  HW2     1476    2.914957724    0.736609399    0.222831111
  489 SOLV  OW      1477    1.722126800    0.022942041    2.290167182
  489 SOLV  HW1     1478    1.669598031    0.022986626    2.375269536
  489 SOLV  HW2     1479    1.668582726    0.066748863    2.217946939
  490 SOLV  OW      1480    2.456060669    1.719681953    2.734715834
  490 SOLV  HW1     1481    2.423248010    1.634327951    2.775209023
  490 SOLV  HW2     1482    2.555599606    1.716171769    2.725699344
  491 SOLV  OW      1483    1.909171979    0.584212849    1.310876910
  491 SOLV  HW1     1484    1.828985974    0.531432754    1.338885961
  491 SOLV  HW2     1485    1.981485280    0.521778331    1.281335115
  492 SOLV  OW      1486    1.602939970    3.336667179    1.907833292
  492 SOLV  HW1     1487    1.625901793    3.424843163    1.949055462
  492 SOLV  HW2     1488    1.685705816    3.281119004    1.899725867
  493 SOLV  OW      1489    3.018641651    1.576313764    2.215249630
  493 SOLV  HW1     1490    3.053361186    1.667218660    2.238333185
  493 SOLV  HW2     1491    2.932101412    1.585243390    2.165943962
  494 SOLV  OW      1492    2.461733454    0.106296642    0.231884294
  494 SOLV  HW1     1493    2.497258370    0.169484867    0.300781315
  494 SOLV  HW2     1494    2.497682997    0.014577047    0.249109749
  495 SOLV  OW      1495    3.092211597    0.424293816    2.380220006
  495 SOLV  HW1     1496    3.121616453    0.328992989    2.387640796
  495 SOLV  HW2     1497    3.157737204    0.475114809    2.324314113
  496 SOLV  OW      1498    0.957442688    0.392436816    1.149957508
  496 SOLV  HW1     1499    1.008068609    0.333413978    1.087068187
  496 SOLV  HW2     1500    0.878453213    0.431510059    1.102674979
  497 SOLV  OW      1501    1.849219960    3.208259785    0.344973464
  497 SOLV  HW1     1502    1.908506788    3.127869262    0.349714519
  497 SOLV  HW2     1503    1.860154391    3.252505697    0.255963703
  498 SOLV  OW      1504    3.122752100    2.595553979    2.666876705
  498 SOLV  HW1     1505    3.110356282    2.642136215    2.579251444
  498 SOLV  HW2     1506    3.034049277    2.564154387    2.700753046
  499 SOLV  OW      1507    1.101506080    1.663072015    2.486622664
  499 SOLV  HW1     1508    1.006754212    1.677733732    2.458182268
  499 SOLV  HW2     1509    1.103045182    1.625722830    2.579382428
  500 SOLV  OW      1510    1.295788844    1.017891688    1.481808537
  500 SOLV  HW1     1511    1.373908776    0.956043636    1.490399402
  500 SOLV  HW2     1512    1.280808806    1.039433339    1.385303651
  501 SOLV  OW      1513    1.070486830    2.360536796    1.626319176
  501 SOLV  HW1     1514    1.091750301    2.455502130    1.603308546
  501 SOLV  HW2     1515    1.134383161    2.299738901    1.579193016
  502 SOLV  OW      1516    2.746827350    1.271101336    1.988371702
  502 SOLV  HW1     1517    2.724944035    1.349920947    1.930837715
  502 SOLV  HW2     1518    2.839650327    1.280826140    2.024298606
  503 SOLV  OW      1519    2.832179093    0.708473779    2.908861477
  503 SOLV  HW1     1520    2.897903490    0.670618160    2.974044464
  503 SOLV  HW2     1521    2.856073097    0.678769359    2.816404558
  504 SOLV  OW      1522    3.041304077    2.063933966    2.710362407
  504 SOLV  HW1     1523    3.067591471    2.142085213    2.653781525
  504 SOLV  HW2     1524    3.104369027    2.055995047    2.787562056
  505 SOLV  OW      1525    2.623413153    3.021447210    0.942869023
  505 SOLV  HW1     1526    2.701389245    2.974884649    0.900995848
  505 SOLV  HW2     1527    2.652532568    3.110646243    0.977470540
  506 SOLV  OW      1528    0.895721658    2.145059187    2.613377922
  506 SOLV  HW1     1529    0.824838958    2.134757503    2.543583404
  506 SOLV  HW2     1530    0.922523381    2.054843659    2.647208183
  507 SOLV  OW      1531    0.808417590    2.198657914    2.145069344
  507 SOLV  HW1     1532    0.719514405    2.153281333    2.138810788
  507 SOLV  HW2     1533    0.840733601    2.221429373    2.053205210
  508 SOLV  OW      1534    0.545132758    1.231771470    2.006526237
  508 SOLV  HW1     1535    0.596998120    1.208882286    2.088915264
  508 SOLV  HW2     1536    0.607985892    1.262485848    1.935056592
  509 SOLV  OW      1537    3.204106436    1.359347798    0.982536651
  509 SOLV  HW1     1538    3.126770897    1.398220311    0.932441451
  509 SOLV  HW2     1539    3.177434783    1.342981360    1.077522093
  510 SOLV  OW      1540    0.582701897    1.598647569    0.534564559
  510 SOLV  HW1     1541    0.678304179    1.582853570    0.509811826
  510 SOLV  HW2     1542    0.544245234    1.515131108    0.573908873
  511 SOLV  OW      1543    0.366425604    2.454975156    1.715752013
  511 SOLV  HW1     1544    0.305261603    2.390021896    1.760933818
  511 SOLV  HW2     1545    0.451795680    2.461803620    1.767392320
  512 SOLV  OW      1546    2.215508621    0.346184239    1.561943148
  512 SOLV  HW1     1547    2.166307864    0.433130613    1.557509745
  512 SOLV  HW2     1548    2.275095194    0.345690441    1.642250038
  513 SOLV  OW      1549    2.879882783    0.901634080    1.962641554
  513 SOLV  HW1     1550    2.954580932    0.930018387    2.022775377
  513 SOLV  HW2     1551    2.804198130    0.866560560    2.017807406
  514 SOLV  OW      1552    3.201939077    2.739385761    2.903893813
  514 SOLV  HW1     1553    3.177386680    2.695186591    2.817608603
  514 SOLV  HW2     1554    3.271362489    2.684735731    2.950747217
  515 SOLV  OW      1555    0.114022965    1.133472470    2.617645793
  515 SOLV  HW1     1556    0.120992619    1.108671045    2.521011906
  515 SOLV  HW2     1557    0.100043469    1.232164404    2.625783502
  516 SOLV  OW      1558    2.482615408    3.014860857    3.300041680
  516 SOLV  HW1     1559    2.551624267    3.027651126    3.228797419
  516 SOLV  HW2     1560    2.508780730    2.937931775    3.358340590
  517 SOLV  OW      1561    1.923166717    1.176655900    3.383361453
  517 SOLV  HW1     1562    1.983586933    1.117983013    3.329430634
  517 SOLV  HW2     1563    1.843333704    1.201617969    3.328542129
  518 SOLV  OW      1564    2.632799931    2.788419105    1.655512115
  518 SOLV  HW1     1565    2.579800755    2.763011282    1.736428720
  518 SOLV  HW2     1566    2.615614065    2.884385432    1.633218806
  519 SOLV  OW      1567    3.351867221    2.710761474    0.599781234
  519 SOLV  HW1     1568    3.380009752    2.640447694    0.665093110
  519 SOLV  HW2     1569    3.425128463    2.778085263    0.589682465
  520 SOLV  OW      1570    0.876841309    2.839511459    1.743026873
  520 SOLV  HW1     1571    0.915874096    2.805174047    1.828462731
  520 SOLV  HW2     1572    0.816278789    2.916629484    1.762697814
  521 SOLV  OW      1573    1.731492049    1.281449173    2.462988598
  521 SOLV  HW1     1574    1.642949025    1.326049286    2.449911812
  521 SOLV  HW2     1575    1.741958582    1.255716303    2.559052489
  522 SOLV  OW      1576    0.785361047    2.632225225    3.112977785
  522 SOLV  HW1     1577    0.730499724    2.685201925    3.048283772
  522 SOLV  HW2     1578    0.727897157    2.562832522    3.156383354
  523 SOLV  OW      1579    1.472437685    1.831716847    1.017823306
  523 SOLV  HW1     1580    1.412921086    1.777081763    1.076766346
  523 SOLV  HW2     1581    1.458600517    1.928821561    1.037333024
  524 SOLV  OW      1582    0.541958831    1.739396728    0.817846988
  524 SOLV  HW1     1583    0.602422258    1.660050921    0.824941767
  524 SOLV  HW2     1584    0.447972119    1.711532518    0.837644667
  525 SOLV  OW      1585    2.516915130    2.744826895    0.094240766
  525 SOLV  HW1     1586    2.576104356    2.740190492    0.174717514
  525 SOLV  HW2     1587    2.496756843    2.652216488    0.062329301
  526 SOLV  OW      1588    0.463210118    2.733627461    0.633288809
  526 SOLV  HW1     1589    0.397433145    2.808272911    0.643440125
  526 SOLV  HW2     1590    0.523057558    2.730840886    0.713364026
  527 SOLV  OW      1591    3.231318184    0.477689376    2.115246651
  527 SOLV  HW1     1592    3.134513867    0.487392438    2.092086331
  527 SOLV  HW2     1593    3.285782142    0.537615653    2.056560266
  528 SOLV  OW      1594    3.262501542    2.017077098    1.069009571
  528 SOLV  HW1     1595    3.219403797    2.059395936    1.148716163
  528 SOLV  HW2     1596    3.202953215    1.945154697    1.033196116
  529 SOLV  OW      1597    2.524313195    1.011399115    1.722422284
  529 SOLV  HW1     1598    2.537938380    1.048726915    1.814196579
  529 SOLV  HW2     1599    2.593888993    1.048293817    1.660782417
  530 SOLV  OW      1600    1.314451823    0.353620842    3.073678297
  530 SOLV  HW1     1601    1.237608414    0.302398574    3.112060518
  530 SOLV  HW2     1602    1.291974980    0.451054648    3.071908159
  531 SOLV  OW      1603    1.463546742    0.516150110    1.042927952
  531 SOLV  HW1     1604    1.548611434    0.557600907    1.075292688
  531 SOLV  HW2     1605    1.386297980    0.555174063    1.093041402
  532 SOLV  OW      1606    0.226264776    0.350146577    0.043616501
  532 SOLV  HW1     1607    0.134108557    0.312811622    0.032968843
  532 SOLV  HW2     1608    0.231796587    0.401238575    0.129401155
  533 SOLV  OW      1609    1.997903738    0.484600993    1.751798613
  533 SOLV  HW1     1610    1.998852873    0.396375646    1.798882990
  533 SOLV  HW2     1611    1.903588706    0.509712293    1.729990997
  534 SOLV  OW      1612    0.688545765    0.174744502    3.244602113
  534 SOLV  HW1     1613    0.745735671    0.094062142    3.229719146
  534 SOLV  HW2     1614    0.597023757    0.157921132    3.207962310
  535 SOLV  OW      1615    2.451822261    3.367244254    1.077207765
  535 SOLV  HW1     1616    2.451131494    3.467239834    1.077845714
  535 SOLV  HW2     1617    2.542577530    3.334729198    1.050595146
  536 SOLV  OW      1618    1.639179590    2.020338532    3.280033062
  536 SOLV  HW1     1619    1.693803790    2.074612653    3.216218639
  536 SOLV  HW2     1620    1.550709796    1.999149597    3.238489696
  537 SOLV  OW      1621    3.157463650    3.043275712    2.545163726
  537 SOLV  HW1     1622    3.226679402    3.039502167    2.473075392
  537 SOLV  HW2     1623    3.185759916    3.108914078    2.615111113
  538 SOLV  OW      1624    3.088069818    3.091641504    1.164738794
  538 SOLV  HW1     1625    3.097708845    2.992841692    1.152743403
  538 SOLV  HW2     1626    3.010825659    3.124460611    1.110383799
  539 SOLV  OW      1627    0.867739510    3.222671949    0.428983546
  539 SOLV  HW1     1628    0.857901867    3.283095188    0.508065383
  539 SOLV  HW2     1629    0.836032053    3.130918235    0.453015860
  540 SOLV  OW      1630    1.594130151    0.177429314    2.130601241
  540 SOLV  HW1     1631    1.587260316    0.254681654    2.193738470
  540 SOLV  HW2     1632    1.592119716    0.211073606    2.036444834
  541 SOLV  OW      1633    3.135553109    0.917676639    1.552051336
  541 SOLV  HW1     1634    3.166726674    0.825349238    1.529637612
  541 SOLV  HW2     1635    3.053035114    0.912286472    1.608267824
  542 SOLV  OW      1636    0.270280139    0.866978269    1.520247154
  542 SOLV  HW1     1637    0.198468669    0.933688097    1.500383624
  542 SOLV  HW2     1638    0.241632515    0.776666187    1.488235946
  543 SOLV  OW      1639    0.184508773    1.004354737    2.335548270
  543 SOLV  HW1     1640    0.191115580    0.907186303    2.312823079
  543 SOLV  HW2     1641    0.208631096    1.059035098    2.255362536
  544 SOLV  OW      1642    1.914416564    0.176250588    2.360763627
  544 SOLV  HW1     1643    1.835620405    0.131288358    2.318679989
  544 SOLV  HW2     1644    1.993097591    0.114560269    2.358525572
  545 SOLV  OW      1645    2.097277174    2.209928797    0.524209786
  545 SOLV  HW1     1646    2.191651133    2.207994625    0.557244782
  545 SOLV  HW2     1647    2.096543446    2.198968926    0.424807521
  546 SOLV  OW      1648    2.878423965    0.166838379    3.003291181
  546 SOLV  HW1     1649    2.948821606    0.129346105    2.942956755
  546 SOLV  HW2     1650    2.808115983    0.097588520    3.019507047
  547 SOLV  OW      1651    2.322735952    0.563395479    3.371808178
  547 SOLV  HW1     1652    2.375006485    0.484738394    3.404707319
  547 SOLV  HW2     1653    2.238730946    0.572317536    3.425333399
  548 SOLV  OW      1654    1.611688708    2.428785694    1.495563899
  548 SOLV  HW1     1655    1.546699388    2.393439534    1.428280324
  548 SOLV  HW2     1656    1.625278217    2.526705854    1.480498456
  549 SOLV  OW      1657    1.509652755    2.466966004    1.794976625
  549 SOLV  HW1     1658    1.494973506    2.369885951    1.814001854
  549 SOLV  HW2     1659    1.426350796    2.506235255    1.755981557
  550 SOLV  OW      1660    3.150861602    1.369907534    0.676686454
  550 SOLV  HW1     1661    3.110919229    1.285953005    0.713514231
  550 SOLV  HW2     1662    3.212568462    1.347174820    0.601350624
  551 SOLV  OW      1663    2.904216330    1.878336824    0.690927347
  551 SOLV  HW1     1664    2.917569891    1.779618873    0.699673176
  551 SOLV  HW2     1665    2.985323765    1.919352821    0.649222768
  552 SOLV  OW      1666    1.303138087    2.633169976    1.712375223
  552 SOLV  HW1     1667    1.240296224    2.622707417    1.635282190
  552 SOLV  HW2     1668    1.268640580    2.703882164    1.774112382
  553 SOLV  OW      1669    0.022258277    2.679545546    1.263526680
  553 SOLV  HW1     1670    0.111458263    2.671376289    1.219045783
  553 SOLV  HW2     1671   -0.044055930    2.621646475    1.216071677
  554 SOLV  OW      1672    0.220548945    0.743048439    3.069309913
  554 SOLV  HW1     1673    0.278303311    0.749365357    3.150712855
  554 SOLV  HW2     1674    0.157376190    0.666147849    3.079172365
  555 SOLV  OW      1675    3.041208225    0.008135342    1.507930300
  555 SOLV  HW1     1676    3.015003117   -0.005716340    1.603444108
  555 SOLV  HW2     1677    2.974134884    0.067334045    1.463230013
  556 SOLV  OW      1678    1.749510025    2.981737528    2.097946840
  556 SOLV  HW1     1679    1.819436091    2.912032630    2.113859395
  556 SOLV  HW2     1680    1.660924970    2.937477547    2.083970526
  557 SOLV  OW      1681    0.260025778    2.070455446    2.948640251
  557 SOLV  HW1     1682    0.201165803    2.057631912    2.868810333
  557 SOLV  HW2     1683    0.226244503    2.014428948    3.024280994
  558 SOLV  OW      1684    2.703861496    2.811948517    0.492375972
  558 SOLV  HW1     1685    2.717804024    2.770212438    0.582182005
  558 SOLV  HW2     1686    2.622143898    2.773007757    0.449864621
  559 SOLV  OW      1687    2.904551798    2.831691777    1.603151434
  559 SOLV  HW1     1688    2.807629489    2.808531603    1.594688186
  559 SOLV  HW2     1689    2.955853721    2.750572171    1.631251079
  560 SOLV  OW      1690    0.060569247    0.055599350    1.531098710
  560 SOLV  HW1     1691    0.010965604    0.021292389    1.610864348
  560 SOLV  HW2     1692    0.001056401    0.052062686    1.450813510
  561 SOLV  OW      1693    2.893831394    1.072007614    3.175405869
  561 SOLV  HW1     1694    2.887557136    1.057749945    3.076617369
  561 SOLV  HW2     1695    2.913275856    0.984870861    3.220470594
  562 SOLV  OW      1696    2.017986377    1.493009494    1.969563254
  562 SOLV  HW1     1697    2.015695345    1.592952370    1.972398732
  562 SOLV  HW2     1698    2.072242872    1.458743465    2.046269639
  563 SOLV  OW      1699    0.157795407    2.497227553    0.036206163
  563 SOLV  HW1     1700    0.134126062    2.498209801    0.133367104
  563 SOLV  HW2     1701    0.097591543    2.559818959   -0.013384741
  564 SOLV  OW      1702    0.548727980    1.993404492    3.300555268
  564 SOLV  HW1     1703    0.648395469    1.995593839    3.308495651
  564 SOLV  HW2     1704    0.518229225    1.898763461    3.289862597
  565 SOLV  OW      1705    0.177498449    1.582044868    1.538077593
  565 SOLV  HW1     1706    0.227171119    1.631191398    1.466532715
  565 SOLV  HW2     1707    0.081047732    1.608375282    1.535771030
  566 SOLV  OW      1708    2.361400170    2.321167906    0.563837726
  566 SOLV  HW1     1709    2.333988128    2.384895304    0.491801832
  566 SOLV  HW2     1710    2.453286856    2.286685677    0.544615150
  567 SOLV  OW      1711    2.612522564    0.191550110    2.123457061
  567 SOLV  HW1     1712    2.707352858    0.176233406    2.095631571
  567 SOLV  HW2     1713    2.555152815    0.117497344    2.088435355
  568 SOLV  OW      1714    2.539512070    1.336274268    0.854346285
  568 SOLV  HW1     1715    2.548727333    1.427833827    0.893486611
  568 SOLV  HW2     1716    2.594096013    1.271619842    0.907641674
  569 SOLV  OW      1717    1.246445643    0.470196342    1.390332750
  569 SOLV  HW1     1718    1.252956536    0.415283221    1.473663280
  569 SOLV  HW2     1719    1.336117734    0.508924459    1.368867777
  570 SOLV  OW      1720    0.205154749    2.433229952    0.735197309
  570 SOLV  HW1     1721    0.228441379    2.421885174    0.638601933
  570 SOLV  HW2     1722    0.288114856    2.425838487    0.790555911
  571 SOLV  OW      1723    3.313087982    0.699770192    3.170945671
  571 SOLV  HW1     1724    3.274802478    0.614606608    3.135126679
  571 SOLV  HW2     1725    3.393748767    0.679302141    3.226411028
  572 SOLV  OW      1726    0.898111936    0.341481641    1.405692743
  572 SOLV  HW1     1727    0.937294095    0.359353055    1.315433348
  572 SOLV  HW2     1728    0.819183493    0.401166559    1.420161951
  573 SOLV  OW      1729    0.032516146    2.131436785    2.235245777
  573 SOLV  HW1     1730    0.127774843    2.161508936    2.239876800
  573 SOLV  HW2     1731    0.010896608    2.076568009    2.315992521
  574 SOLV  OW      1732    0.845740864    1.411619182    0.098389595
  574 SOLV  HW1     1733    0.781399024    1.418428746    0.174647723
  574 SOLV  HW2     1734    0.799544482    1.437139873    0.013442265
  575 SOLV  OW      1735    2.656528698    0.770429555    2.090892307
  575 SOLV  HW1     1736    2.588352927    0.749950297    2.161136549
  575 SOLV  HW2     1737    2.646440829    0.706162727    2.014934606
  576 SOLV  OW      1738    3.121121400    0.969086261    2.767122036
  576 SOLV  HW1     1739    3.155992592    1.046162690    2.820458665
  576 SOLV  HW2     1740    3.169937304    0.964075697    2.679981498
  577 SOLV  OW      1741    1.223239256    2.174737304    2.773512824
  577 SOLV  HW1     1742    1.258372492    2.240295625    2.840368360
  577 SOLV  HW2     1743    1.205038298    2.221754702    2.687142181
  578 SOLV  OW      1744    1.883795580    0.472971434    2.826757524
  578 SOLV  HW1     1745    1.850666495    0.566516094    2.814368606
  578 SOLV  HW2     1746    1.869229223    0.421043266    2.742537934
  579 SOLV  OW      1747    3.113766346    1.697185936    3.318601076
  579 SOLV  HW1     1748    3.029486522    1.669168959    3.272644593
  579 SOLV  HW2     1749    3.091969891    1.732215640    3.409693526
  580 SOLV  OW      1750    3.029840476    2.911341356    3.246279190
  580 SOLV  HW1     1751    3.028286364    2.839573846    3.176648805
  580 SOLV  HW2     1752    2.986070622    2.877778487    3.329700431
  581 SOLV  OW      1753    1.144757760    0.309499310    0.089141428
  581 SOLV  HW1     1754    1.072465784    0.314264950    0.158081824
  581 SOLV  HW2     1755    1.142239101    0.220116620    0.044352584
  582 SOLV  OW      1756    2.471692597    2.639811109    1.489411462
  582 SOLV  HW1     1757    2.495489261    2.582046367    1.411315992
  582 SOLV  HW2     1758    2.555352153    2.671634902    1.534022522
  583 SOLV  OW      1759    3.320673908    0.734540653    1.506606590
  583 SOLV  HW1     1760    3.258429723    0.656830286    1.497202414
  583 SOLV  HW2     1761    3.414597549    0.701187534    1.514826500
  584 SOLV  OW      1762    0.218514364    0.881394390    1.223932433
  584 SOLV  HW1     1763    0.317834313    0.878383991    1.235255641
  584 SOLV  HW2     1764    0.184028990    0.969737667    1.255681245
  585 SOLV  OW      1765    2.918885688    0.022221548    0.688485418
  585 SOLV  HW1     1766    2.938524674   -0.068878839    0.652201374
  585 SOLV  HW2     1767    2.999643027    0.057320718    0.735895953
  586 SOLV  OW      1768    0.901220975    1.253674294    3.045362604
  586 SOLV  HW1     1769    0.934731188    1.235595046    2.952895063
  586 SOLV  HW2     1770    0.978878266    1.267719512    3.106779842
  587 SOLV  OW      1771    0.454022632    1.891393532    2.223877830
  587 SOLV  HW1     1772    0.448359519    1.807076546    2.277343879
  587 SOLV  HW2     1773    0.528069721    1.883592372    2.157123275
  588 SOLV  OW      1774    1.076444130    3.022892445    1.277951278
  588 SOLV  HW1     1775    1.093786386    3.100623452    1.217460976
  588 SOLV  HW2     1776    1.117055117    3.040728632    1.367586725
  589 SOLV  OW      1777    0.494683152    2.051681707    0.315892860
  589 SOLV  HW1     1778    0.465623661    2.098094645    0.232218579
  589 SOLV  HW2     1779    0.580834794    2.003718678    0.299178648
  590 SOLV  OW      1780    2.412735782    3.329277535    0.693657863
  590 SOLV  HW1     1781    2.403432194    3.248738000    0.752212064
  590 SOLV  HW2     1782    2.472255723    3.307519344    0.616290618
  591 SOLV  OW      1783    2.268438295    2.960183670    1.506966030
  591 SOLV  HW1     1784    2.281227313    2.865582990    1.536778848
  591 SOLV  HW2     1785    2.184089000    2.996482502    1.546578322
  592 SOLV  OW      1786    1.417011410    0.155445844    0.634310372
  592 SOLV  HW1     1787    1.418437329    0.080274846    0.568363077
  592 SOLV  HW2     1788    1.366013596    0.232449609    0.595952163
  593 SOLV  OW      1789    0.850002792    1.735016578    1.455037680
  593 SOLV  HW1     1790    0.877395623    1.676699259    1.378549172
  593 SOLV  HW2     1791    0.876491167    1.829555499    1.436001025
  594 SOLV  OW      1792    0.893057110    2.912567014    2.428732204
  594 SOLV  HW1     1793    0.869595975    2.903106195    2.331977200
  594 SOLV  HW2     1794    0.950857280    2.835878690    2.456651281
  595 SOLV  OW      1795    2.746803488    1.846506273    2.935178708
  595 SOLV  HW1     1796    2.725549857    1.897926496    2.852075041
  595 SOLV  HW2     1797    2.769083217    1.910211201    3.008984239
  596 SOLV  OW      1798    3.256990105    1.643929700    2.410276887
  596 SOLV  HW1     1799    3.282341971    1.552846583    2.442878461
  596 SOLV  HW2     1800    3.161234789    1.661927528    2.432830505
  597 SOLV  OW      1801    3.345716027    0.120569927    2.831742987
  597 SOLV  HW1     1802    3.441155832    0.095688983    2.815197371
  597 SOLV  HW2     1803    3.322696539    0.102573555    2.927387221
  598 SOLV  OW      1804    0.191438072    2.276523015    1.778402797
  598 SOLV  HW1     1805    0.151380241    2.336876461    1.847356033
  598 SOLV  HW2     1806    0.123390389    2.256799913    1.707817943
  599 SOLV  OW      1807    1.691756991    2.215404601    0.109869604
  599 SOLV  HW1     1808    1.737460448    2.207834378    0.198501396
  599 SOLV  HW2     1809    1.705606371    2.131068083    0.057935335
  600 SOLV  OW      1810    0.743452207    3.316426675    1.496746290
  600 SOLV  HW1     1811    0.766619187    3.395001733    1.439393941
  600 SOLV  HW2     1812    0.825973472    3.262926440    1.514856115
  601 SOLV  OW      1813    0.568551046    2.391643903    0.212873179
  601 SOLV  HW1     1814    0.501092383    2.381121530    0.139807130
  601 SOLV  HW2     1815    0.628898958    2.311917429    0.214221894
  602 SOLV  OW      1816    2.769991548    1.087859783    0.236815042
  602 SOLV  HW1     1817    2.803929453    1.091589642    0.330814888
  602 SOLV  HW2     1818    2.812164598    1.161024371    0.183242653
  603 SOLV  OW      1819    0.920755972    1.597964856    1.222761529
  603 SOLV  HW1     1820    0.831950486    1.559632704    1.197347802
  603 SOLV  HW2     1821    0.985628330    1.584221068    1.147899885
  604 SOLV  OW      1822    3.244570172    1.004946215    1.997641603
  604 SOLV  HW1     1823    3.213144604    1.099231583    1.986499029
  604 SOLV  HW2     1824    3.198481262    0.963523017    2.076135714
  605 SOLV  OW      1825    2.343747012    1.130427368    0.916448006
  605 SOLV  HW1     1826    2.268616450    1.164596360    0.859970743
  605 SOLV  HW2     1827    2.426725955    1.182611776    0.896623069
  606 SOLV  OW      1828    2.228598987    0.430111451    2.013791107
  606 SOLV  HW1     1829    2.308405782    0.443933002    2.072453764
  606 SOLV  HW2     1830    2.250664602    0.458154349    1.920367363
  607 SOLV  OW      1831    3.109701812    3.129570883    1.520400720
  607 SOLV  HW1     1832    3.095317685    3.227167703    1.504030059
  607 SOLV  HW2     1833    3.042958336    3.076794845    1.467865035
  608 SOLV  OW      1834    0.454394328    1.383716489    2.884114926
  608 SOLV  HW1     1835    0.445221118    1.303799438    2.824697007
  608 SOLV  HW2     1836    0.512589338    1.360726071    2.962128608
  609 SOLV  OW      1837    0.323829425    0.431134361    2.612042151
  609 SOLV  HW1     1838    0.240744760    0.436958085    2.556680890
  609 SOLV  HW2     1839    0.334563736    0.515311877    2.664964070
  610 SOLV  OW      1840    1.094112012    0.251460902    0.984083075
  610 SOLV  HW1     1841    1.052516785    0.190858249    0.916266331
  610 SOLV  HW2     1842    1.179103285    0.289235281    0.947320821
  611 SOLV  OW      1843    2.011295614    1.101348229    1.011483328
  611 SOLV  HW1     1844    1.996022571    1.073611858    0.916618835
  611 SOLV  HW2     1845    2.065958898    1.031798547    1.058136046
  612 SOLV  OW      1846    1.268449114    0.330231847    1.644693900
  612 SOLV  HW1     1847    1.330024797    0.276797349    1.586774758
  612 SOLV  HW2     1848    1.309342704    0.341550910    1.735253009
  613 SOLV  OW      1849    1.200329594    2.810958278    1.147212825
  613 SOLV  HW1     1850    1.144412797    2.728071126    1.149323888
  613 SOLV  HW2     1851    1.154013353    2.883692258    1.197867231
  614 SOLV  OW      1852    0.711208995    3.050528185    1.820936047
  614 SOLV  HW1     1853    0.632443199    3.034695575    1.761381339
  614 SOLV  HW2     1854    0.686733146    3.027988588    1.915245505
  615 SOLV  OW      1855    2.380023446    2.041622086    0.690054475
  615 SOLV  HW1     1856    2.392239501    1.976348160    0.615276611
  615 SOLV  HW2     1857    2.317842119    2.114348042    0.660967157
  616 SOLV  OW      1858    0.002274965    0.801049960    0.699161646
  616 SOLV  HW1     1859   -0.096512851    0.786859831    0.705579686
  616 SOLV  HW2     1860    0.021320791    0.898713089    0.689128382
  617 SOLV  OW      1861    1.943523225    1.852066277    2.860632355
  617 SOLV  HW1     1862    1.953312862    1.845723948    2.761324198
  617 SOLV  HW2     1863    1.986675579    1.936223090    2.893094446
  618 SOLV  OW      1864    3.123448325    3.159517885    2.829558848
  618 SOLV  HW1     1865    3.055868115    3.086332524    2.820698158
  618 SOLV  HW2     1866    3.184759945    3.139181181    2.905906606
  619 SOLV  OW      1867    2.849639261    3.230236590    1.694241276
  619 SOLV  HW1     1868    2.832027714    3.157418360    1.760488730
  619 SOLV  HW2     1869    2.854730149    3.191145338    1.602331675
  620 SOLV  OW      1870    2.176874979    2.933813320    1.960233043
  620 SOLV  HW1     1871    2.200565730    3.029111941    1.979166580
  620 SOLV  HW2     1872    2.093566431    2.930535305    1.905002165
  621 SOLV  OW      1873    0.005291381    2.848643812    1.749089877
  621 SOLV  HW1     1874   -0.035753390    2.939828697    1.747660765
  621 SOLV  HW2     1875    0.020903434    2.817660913    1.655294101
  622 SOLV  OW      1876    1.996290788    2.566286567    1.559384256
  622 SOLV  HW1     1877    1.947119649    2.557078716    1.645981113
  622 SOLV  HW2     1878    2.074572110    2.627264707    1.571843668
  623 SOLV  OW      1879    3.233909765    3.268178700    0.928382097
  623 SOLV  HW1     1880    3.200171476    3.362311860    0.926919493
  623 SOLV  HW2     1881    3.156419032    3.204983482    0.926656958
  624 SOLV  OW      1882    1.439421093    0.926104458    0.227177874
  624 SOLV  HW1     1883    1.511480701    0.945084012    0.160478303
  624 SOLV  HW2     1884    1.456786713    0.837781354    0.270756457
  625 SOLV  OW      1885    0.887972272    3.339249406    1.003152280
  625 SOLV  HW1     1886    0.823668131    3.313329499    1.075226651
  625 SOLV  HW2     1887    0.978833727    3.303782140    1.025236157
  626 SOLV  OW      1888    1.320994751    0.219301592    2.594380179
  626 SOLV  HW1     1889    1.327459930    0.160315619    2.513879593
  626 SOLV  HW2     1890    1.261750758    0.176302846    2.662517667
  627 SOLV  OW      1891    3.292752133    2.121231040    0.360723458
  627 SOLV  HW1     1892    3.383430683    2.079301323    0.365283000
  627 SOLV  HW2     1893    3.286996641    2.179422203    0.279592577
  628 SOLV  OW      1894    3.267910380    0.937939911    2.530167600
  628 SOLV  HW1     1895    3.367648279    0.938918200    2.537336598
  628 SOLV  HW2     1896    3.237394491    0.846805907    2.502503343
  629 SOLV  OW      1897    1.938620525    2.906330895    1.793851937
  629 SOLV  HW1     1898    1.955400559    2.947466892    1.704254037
  629 SOLV  HW2     1899    1.840206021    2.894628542    1.807234087
  630 SOLV  OW      1900    2.442081294    0.548595646    0.811474023
  630 SOLV  HW1     1901    2.442802960    0.644800650    0.784196259
  630 SOLV  HW2     1902    2.530560173    0.507217563    0.789997211
  631 SOLV  OW      1903    0.436880197    3.385857893    2.396773751
  631 SOLV  HW1     1904    0.428746650    3.293433363    2.434077261
  631 SOLV  HW2     1905    0.496856814    3.440296638    2.455435576
  632 SOLV  OW      1906    2.053131580    0.032864397    0.944004288
  632 SOLV  HW1     1907    2.128315185    0.022620253    0.878857996
  632 SOLV  HW2     1908    1.995946295   -0.049156961    0.942048757
  633 SOLV  OW      1909    3.081182157    2.129692077    0.003269367
  633 SOLV  HW1     1910    3.014950835    2.070961142    0.049804548
  633 SOLV  HW2     1911    3.157278774    2.074095211   -0.030192321
  634 SOLV  OW      1912    2.874778065    0.413304720    1.848091820
  634 SOLV  HW1     1913    2.935051003    0.432641949    1.770666681
  634 SOLV  HW2     1914    2.864181201    0.314372450    1.858167311
  635 SOLV  OW      1915    0.925415463    1.856274640    1.062292542
  635 SOLV  HW1     1916    0.884481592    1.773021353    1.099640771
  635 SOLV  HW2     1917    0.910534837    1.859265732    0.963443491
  636 SOLV  OW      1918    1.695451864    1.830700378    2.971435128
  636 SOLV  HW1     1919    1.705060487    1.777138589    3.055344624
  636 SOLV  HW2     1920    1.786113009    1.853943431    2.936188974
  637 SOLV  OW      1921    3.280273244    1.621619359    1.622734781
  637 SOLV  HW1     1922    3.282832510    1.541819878    1.682959558
  637 SOLV  HW2     1923    3.245515069    1.700511582    1.673424606
  638 SOLV  OW      1924    1.981794154    1.412433151    0.486330690
  638 SOLV  HW1     1925    2.067716642    1.462075531    0.473905447
  638 SOLV  HW2     1926    1.982089694    1.330464005    0.429039027
  639 SOLV  OW      1927    3.315803677    1.483620678    1.371614333
  639 SOLV  HW1     1928    3.264614467    1.522413616    1.448273806
  639 SOLV  HW2     1929    3.361802596    1.557070992    1.321704071
  640 SOLV  OW      1930    1.870988563    1.618526519    3.029146139
  640 SOLV  HW1     1931    1.886963499    1.643484192    2.933637198
  640 SOLV  HW2     1932    1.952572916    1.639330788    3.083101453
  641 SOLV  OW      1933    0.421342911    0.333278464    3.142853506
  641 SOLV  HW1     1934    0.344332690    0.277275166    3.173426170
  641 SOLV  HW2     1935    0.420150852    0.339937687    3.043074420
  642 SOLV  OW      1936    0.986589878    1.652571992    1.973791709
  642 SOLV  HW1     1937    0.966699547    1.564653141    2.017110713
  642 SOLV  HW2     1938    1.035310822    1.637089885    1.887835908
  643 SOLV  OW      1939    2.639478784    0.722523717    0.316495440
  643 SOLV  HW1     1940    2.623435601    0.795356652    0.383124328
  643 SOLV  HW2     1941    2.700424720    0.755969833    0.244603867
  644 SOLV  OW      1942    0.535171630    2.112163419    2.348110392
  644 SOLV  HW1     1943    0.591997044    2.080964375    2.424251935
  644 SOLV  HW2     1944    0.488323347    2.033839563    2.307237271
  645 SOLV  OW      1945    1.344688134    0.061032134    2.383255626
  645 SOLV  HW1     1946    1.333214692    0.066451317    2.284054809
  645 SOLV  HW2     1947    1.370048320   -0.032272252    2.408808585
  646 SOLV  OW      1948    1.469244166    1.801726925    2.824179972
  646 SOLV  HW1     1949    1.540061162    1.785151259    2.892810873
  646 SOLV  HW2     1950    1.509652106    1.797045914    2.732817372
  647 SOLV  OW      1951    3.363655109    1.298077709    0.508886381
  647 SOLV  HW1     1952    3.348093665    1.204043339    0.539169535
  647 SOLV  HW2     1953    3.386786447    1.298345518    0.411590025
  648 SOLV  OW      1954    1.582302655    2.035295392    1.644589362
  648 SOLV  HW1     1955    1.652051798    2.099977533    1.675461362
  648 SOLV  HW2     1956    1.626602549    1.955946433    1.602839452
  649 SOLV  OW      1957    2.872205959    3.221774986    1.059101601
  649 SOLV  HW1     1958    2.817544154    3.290088665    1.010658018
  649 SOLV  HW2     1959    2.836416052    3.210064074    1.151748344
  650 SOLV  OW      1960    1.362298821    1.337410587    0.065224266
  650 SOLV  HW1     1961    1.341571881    1.268845874    0.135017044
  650 SOLV  HW2     1962    1.383723732    1.291664630   -0.021088976
  651 SOLV  OW      1963    1.734821004    2.328961111    1.202868213
  651 SOLV  HW1     1964    1.703139914    2.288449586    1.117095739
  651 SOLV  HW2     1965    1.778434016    2.258512252    1.258874151
  652 SOLV  OW      1966    1.457701796    2.692908434    1.214343820
  652 SOLV  HW1     1967    1.360474273    2.716290470    1.213980728
  652 SOLV  HW2     1968    1.497833459    2.715963137    1.125698852
  653 SOLV  OW      1969    3.372507416    0.878951060    2.915763681
  653 SOLV  HW1     1970    3.342813747    0.970491993    2.942970363
  653 SOLV  HW2     1971    3.440076705    0.845019509    2.981221333
  654 SOLV  OW      1972    2.768078074    0.958210357    1.521828836
  654 SOLV  HW1     1973    2.771014863    0.864375429    1.487359257
  654 SOLV  HW2     1974    2.793427386    1.021413393    1.448586577
  655 SOLV  OW      1975    1.000581636    1.197509433    2.794834867
  655 SOLV  HW1     1976    0.943596773    1.192067783    2.712840034
  655 SOLV  HW2     1977    1.068191822    1.123843433    2.793357214
  656 SOLV  OW      1978    2.597828884    2.181980234    0.501311524
  656 SOLV  HW1     1979    2.614699795    2.107311832    0.565665836
  656 SOLV  HW2     1980    2.665820825    2.253981111    0.515254263
  657 SOLV  OW      1981    2.066056637    3.133742472    1.189594350
  657 SOLV  HW1     1982    1.988098710    3.162878408    1.134140675
  657 SOLV  HW2     1983    2.107070298    3.052022459    1.149083353
  658 SOLV  OW      1984    1.819360965    0.390253726    0.763805308
  658 SOLV  HW1     1985    1.749587172    0.450438252    0.724928614
  658 SOLV  HW2     1986    1.798150719    0.295316315    0.740591636
  659 SOLV  OW      1987    1.851681304    2.512426207    2.686048093
  659 SOLV  HW1     1988    1.895874795    2.523502506    2.775075573
  659 SOLV  HW2     1989    1.819499500    2.601359013    2.653536516
  660 SOLV  OW      1990    1.362915487    2.693675038    2.374544782
  660 SOLV  HW1     1991    1.393325482    2.610337833    2.420719341
  660 SOLV  HW2     1992    1.354486661    2.676213025    2.276432928
  661 SOLV  OW      1993    0.668532297    0.809119043    0.673843623
  661 SOLV  HW1     1994    0.600263516    0.850070046    0.613309947
  661 SOLV  HW2     1995    0.715935226    0.881320171    0.724260608
  662 SOLV  OW      1996    1.360457235    3.305423717    2.767325845
  662 SOLV  HW1     1997    1.305401401    3.388125825    2.778694952
  662 SOLV  HW2     1998    1.302239416    3.230845967    2.734939972
  663 SOLV  OW      1999    1.662741178    2.841570786    1.818107803
  663 SOLV  HW1     2000    1.588582770    2.838184172    1.885120081
  663 SOLV  HW2     2001    1.668212781    2.754053433    1.770021672
  664 SOLV  OW      2002    2.281443681    1.077054441    1.626948377
  664 SOLV  HW1     2003    2.240363277    1.093840087    1.716570520
  664 SOLV  HW2     2004    2.375430102    1.045019057    1.638852933
  665 SOLV  OW      2005    2.820017435    0.495412256    1.541814805
  665 SOLV  HW1     2006    2.770945655    0.414340586    1.509862630
  665 SOLV  HW2     2007    2.818056923    0.498303373    1.641761616
  666 SOLV  OW      2008    1.134020875    2.326238966    3.121641592
  666 SOLV  HW1     2009    1.090351458    2.386366310    3.188557399
  666 SOLV  HW2     2010    1.232384633    2.322639740    3.139294263
  667 SOLV  OW      2011    0.826695950    0.347381963    0.653758091
  667 SOLV  HW1     2012    0.734850814    0.321795632    0.623569922
  667 SOLV  HW2     2013    0.826040657    0.442102382    0.685837588
  668 SOLV  OW      2014    0.911016644    1.847283168    0.497250773
  668 SOLV  HW1     2015    0.977932465    1.904215437    0.449473917
  668 SOLV  HW2     2016    0.909546888    1.756080006    0.456246716
  669 SOLV  OW      2017    2.237181616    2.634455395    2.474482134
  669 SOLV  HW1     2018    2.270869464    2.557763396    2.529118592
  669 SOLV  HW2     2019    2.185932737    2.697176864    2.533143628
  670 SOLV  OW      2020    1.853902910    2.779122043    0.265214175
  670 SOLV  HW1     2021    1.892762464    2.869455223    0.247004685
  670 SOLV  HW2     2022    1.763737259    2.772412587    0.222473342
  671 SOLV  OW      2023    1.387800014    2.060410550    2.581275755
  671 SOLV  HW1     2024    1.335541569    2.110530509    2.650258865
  671 SOLV  HW2     2025    1.326809967    1.998561977    2.531711951
  672 SOLV  OW      2026    2.537334282    0.932313083    0.458676976
  672 SOLV  HW1     2027    2.488580040    0.993477085    0.396358720
  672 SOLV  HW2     2028    2.552324695    0.978738115    0.545978055
  673 SOLV  OW      2029    2.340623044    0.894576505    2.598670920
  673 SOLV  HW1     2030    2.308140437    0.977141650    2.552525551
  673 SOLV  HW2     2031    2.339079191    0.908924510    2.697631647
  674 SOLV  OW      2032    2.436959065    2.902145405    2.316155941
  674 SOLV  HW1     2033    2.486488991    2.978536436    2.357543359
  674 SOLV  HW2     2034    2.341525615    2.904249122    2.345985737
  675 SOLV  OW      2035    0.314679955    2.097763780    2.090098945
  675 SOLV  HW1     2036    0.343266666    2.082497672    1.995487466
  675 SOLV  HW2     2037    0.326246153    2.013330865    2.142432417
  676 SOLV  OW      2038    2.628198219    2.976090977    1.956381064
  676 SOLV  HW1     2039    2.551974940    2.974751888    2.021110454
  676 SOLV  HW2     2040    2.592811389    2.986850284    1.863463452
  677 SOLV  OW      2041    1.358228089    1.252773885    1.572952360
  677 SOLV  HW1     2042    1.444313627    1.275019069    1.527167874
  677 SOLV  HW2     2043    1.323896435    1.165320108    1.538674461
  678 SOLV  OW      2044    0.446940497    1.790285572    2.758198201
  678 SOLV  HW1     2045    0.456027067    1.887277922    2.780812566
  678 SOLV  HW2     2046    0.506436793    1.736443772    2.817886576
  679 SOLV  OW      2047    2.990720476    1.342307501    3.179710068
  679 SOLV  HW1     2048    2.975728344    1.243922779    3.169834116
  679 SOLV  HW2     2049    3.010783779    1.382099039    3.090178598
  680 SOLV  OW      2050    1.268171304    1.158532832    1.890767409
  680 SOLV  HW1     2051    1.359188828    1.127236719    1.917932066
  680 SOLV  HW2     2052    1.271655068    1.256028485    1.868768201
  681 SOLV  OW      2053    2.129425849    2.475521954    1.967796198
  681 SOLV  HW1     2054    2.184012769    2.500407058    2.047802716
  681 SOLV  HW2     2055    2.190090119    2.446289351    1.893868521
  682 SOLV  OW      2056    3.269710171    3.016476229    3.356961868
  682 SOLV  HW1     2057    3.282291786    3.071553057    3.439483449
  682 SOLV  HW2     2058    3.179503321    2.973353847    3.359121703
  683 SOLV  OW      2059    1.256447216    0.671831477    1.206244645
  683 SOLV  HW1     2060    1.226932239    0.598293258    1.267257060
  683 SOLV  HW2     2061    1.176996945    0.709489184    1.158590156
  684 SOLV  OW      2062    1.353732615    2.126679807    0.085219353
  684 SOLV  HW1     2063    1.420493813    2.126540689    0.159681774
  684 SOLV  HW2     2064    1.284502320    2.056586288    0.102416957
  685 SOLV  OW      2065    2.298552667    1.324550506    1.483534177
  685 SOLV  HW1     2066    2.289724946    1.236074033    1.529310741
  685 SOLV  HW2     2067    2.287159545    1.312329589    1.384932513
  686 SOLV  OW      2068    3.130202852    0.866829973    3.374010780
  686 SOLV  HW1     2069    3.195373215    0.816284646    3.317459973
  686 SOLV  HW2     2070    3.096854523    0.807630427    3.447395275
  687 SOLV  OW      2071    0.273725060    1.402843659    0.244696946
  687 SOLV  HW1     2072    0.198724628    1.440644205    0.190402327
  687 SOLV  HW2     2073    0.236786732    1.340768595    0.313863668
  688 SOLV  OW      2074    1.886133955    3.188243214    0.970343338
  688 SOLV  HW1     2075    1.898236544    3.106263489    0.914354544
  688 SOLV  HW2     2076    1.792377031    3.191364987    1.005008073
  689 SOLV  OW      2077    1.224551586    1.406120441    1.777074906
  689 SOLV  HW1     2078    1.251738181    1.359806092    1.692708460
  689 SOLV  HW2     2079    1.133299836    1.375345969    1.804052228
  690 SOLV  OW      2080    0.915626493    2.222211467    1.850790664
  690 SOLV  HW1     2081    0.981427148    2.170400478    1.905449727
  690 SOLV  HW2     2082    0.962389353    2.298138706    1.805514392
  691 SOLV  OW      2083    1.440052704    1.996346183    0.704225474
  691 SOLV  HW1     2084    1.453821632    2.039213029    0.614925115
  691 SOLV  HW2     2085    1.526718511    1.994695043    0.754103985
  692 SOLV  OW      2086    1.777904546    2.288689058    1.674719176
  692 SOLV  HW1     2087    1.871419548    2.301902327    1.641821396
  692 SOLV  HW2     2088    1.715070829    2.343316499    1.619315657
  693 SOLV  OW      2089    3.210392782    2.437235915    3.281392024
  693 SOLV  HW1     2090    3.193482450    2.393201839    3.193205251
  693 SOLV  HW2     2091    3.236368352    2.532663919    3.266537998
  694 SOLV  OW      2092    2.527157641    1.043404402    3.364594356
  694 SOLV  HW1     2093    2.534455916    0.987691833    3.281862499
  694 SOLV  HW2     2094    2.492739509    0.987101298    3.439742062
  695 SOLV  OW      2095    2.432714088    1.444466512    1.800377287
  695 SOLV  HW1     2096    2.513690947    1.499778292    1.820005927
  695 SOLV  HW2     2097    2.424818003    1.371636805    1.868461296
  696 SOLV  OW      2098    2.328651053    1.533981337    3.374460629
  696 SOLV  HW1     2099    2.393620539    1.554488398    3.301259071
  696 SOLV  HW2     2100    2.247997316    1.489223234    3.335838265
  697 SOLV  OW      2101    0.268908674    0.382125679    2.205859330
  697 SOLV  HW1     2102    0.223745160    0.320768534    2.141074231
  697 SOLV  HW2     2103    0.222176671    0.377590674    2.294160312
  698 SOLV  OW      2104    0.075623393    1.187554046    0.257851230
  698 SOLV  HW1     2105    0.075511157    1.261115902    0.190111443
  698 SOLV  HW2     2106    0.054446585    1.100800943    0.212846318
  699 SOLV  OW      2107    1.530081513    0.861436324    1.929972912
  699 SOLV  HW1     2108    1.517492366    0.960512119    1.935022687
  699 SOLV  HW2     2109    1.627418922    0.839792132    1.937647284
  700 SOLV  OW      2110    1.894065988    1.735762504    2.633718819
  700 SOLV  HW1     2111    1.799797315    1.768324183    2.626292305
  700 SOLV  HW2     2112    1.915937971    1.678716193    2.554540511
  701 SOLV  OW      2113    3.190740299    0.722587791    1.000190114
  701 SOLV  HW1     2114    3.235067640    0.745395026    1.086888200
  701 SOLV  HW2     2115    3.207826747    0.795454257    0.933856925
  702 SOLV  OW      2116    1.174876063    1.902836345    0.069734352
  702 SOLV  HW1     2117    1.098758995    1.967471335    0.075216291
  702 SOLV  HW2     2118    1.179641679    1.849726274    0.154340596
  703 SOLV  OW      2119    0.305310331    0.778283357    0.981848308
  703 SOLV  HW1     2120    0.276431662    0.816529440    1.069627103
  703 SOLV  HW2     2121    0.228043116    0.731594864    0.938817202
  704 SOLV  OW      2122    0.138709386    0.636618354    2.492561086
  704 SOLV  HW1     2123    0.164991730    0.728520775    2.521965720
  704 SOLV  HW2     2124    0.127122690    0.635457613    2.393234421
  705 SOLV  OW      2125    1.693434436    2.966746529    3.192819469
  705 SOLV  HW1     2126    1.676831651    3.063284898    3.212972381
  705 SOLV  HW2     2127    1.607867134    2.923435652    3.164468282
  706 SOLV  OW      2128    1.556069486    1.055084848    2.876167046
  706 SOLV  HW1     2129    1.460453372    1.067667654    2.902610852
  706 SOLV  HW2     2130    1.568453417    0.963191902    2.838719418
  707 SOLV  OW      2131    2.812674197    1.346892636    1.518101549
  707 SOLV  HW1     2132    2.723743820    1.320074611    1.555171327
  707 SOLV  HW2     2133    2.805254863    1.437192796    1.475761979
  708 SOLV  OW      2134    2.882741467    1.499609604    0.862929851
  708 SOLV  HW1     2135    2.945680213    1.535023919    0.793748831
  708 SOLV  HW2     2136    2.849478827    1.409603120    0.834754689
  709 SOLV  OW      2137    0.039241637    2.343232423    1.198172772
  709 SOLV  HW1     2138    0.056005523    2.293564866    1.113003896
  709 SOLV  HW2     2139    0.097904973    2.306408436    1.270312645
  710 SOLV  OW      2140    2.276671121    1.724358827    1.946716190
  710 SOLV  HW1     2141    2.226089328    1.753350339    1.865460338
  710 SOLV  HW2     2142    2.374853332    1.732290834    1.929431674
  711 SOLV  OW      2143    1.286771037    0.016294185    1.768272113
  711 SOLV  HW1     2144    1.259926036    0.029584627    1.672856105
  711 SOLV  HW2     2145    1.385954530    0.004675795    1.773667477
  712 SOLV  OW      2146    1.444857304    0.360781582    1.908535628
  712 SOLV  HW1     2147    1.493142309    0.447324899    1.921974777
  712 SOLV  HW2     2148    1.500962274    0.299653610    1.852702832
  713 SOLV  OW      2149    2.399518467    1.506946243    2.469447035
  713 SOLV  HW1     2150    2.442984610    1.470635122    2.551871774
  713 SOLV  HW2     2151    2.338619820    1.582272607    2.494325040
  714 SOLV  OW      2152    3.233285674    1.049929296    1.179287069
  714 SOLV  HW1     2153    3.258939124    0.954022753    1.191341160
  714 SOLV  HW2     2154    3.277993757    1.105445058    1.249433933
  715 SOLV  OW      2155    2.031885316    1.329085491    3.047428992
  715 SOLV  HW1     2156    1.936101104    1.357552739    3.043328828
  715 SOLV  HW2     2157    2.057491662    1.285765287    2.961003510
  716 SOLV  OW      2158    3.081142561    1.839284594    0.965534574
  716 SOLV  HW1     2159    3.101258475    1.794017715    0.878665119
  716 SOLV  HW2     2160    2.983630384    1.830484839    0.985880085
  717 SOLV  OW      2161    1.941253230    2.692735691    0.512452429
  717 SOLV  HW1     2162    1.889939197    2.719532670    0.430902982
  717 SOLV  HW2     2163    1.891541407    2.620769385    0.560940708
  718 SOLV  OW      2164    0.333837309    2.145641382    1.015375223
  718 SOLV  HW1     2165    0.382609413    2.222453323    1.056863148
  718 SOLV  HW2     2166    0.243118196    2.175752539    0.985992220
  719 SOLV  OW      2167    2.614089944    1.700347839    2.376352187
  719 SOLV  HW1     2168    2.582466805    1.794592561    2.365406212
  719 SOLV  HW2     2169    2.542011686    1.645780811    2.419118504
  720 SOLV  OW      2170    0.951556050    3.060992607    2.848400171
  720 SOLV  HW1     2171    1.008411798    3.056686772    2.930551762
  720 SOLV  HW2     2172    0.977024917    3.141247637    2.794432917
  721 SOLV  OW      2173    1.207742027    1.187309287    0.810660266
  721 SOLV  HW1     2174    1.247735769    1.252003142    0.875597208
  721 SOLV  HW2     2175    1.145039061    1.235789953    0.749672300
  722 SOLV  OW      2176    2.916851465    2.633804756    2.078360053
  722 SOLV  HW1     2177    2.830896714    2.595130038    2.044927833
  722 SOLV  HW2     2178    2.993616700    2.588764171    2.032752207
  723 SOLV  OW      2179    0.198295215    2.330451005    2.605397359
  723 SOLV  HW1     2180    0.243820513    2.417371805    2.624736832
  723 SOLV  HW2     2181    0.237519721    2.289957947    2.522792864
  724 SOLV  OW      2182    0.173811978    0.594017938    1.473680896
  724 SOLV  HW1     2183    0.213660802    0.568997396    1.561928823
  724 SOLV  HW2     2184    0.116297492    0.519157066    1.440673344
  725 SOLV  OW      2185    3.251868526    2.373198065    1.410167268
  725 SOLV  HW1     2186    3.299237064    2.371454349    1.322106367
  725 SOLV  HW2     2187    3.153281533    2.365732885    1.395118775
  726 SOLV  OW      2188    1.229156206    2.817439433    1.908868343
  726 SOLV  HW1     2189    1.162608784    2.787178583    1.977114187
  726 SOLV  HW2     2190    1.319402446    2.824826222    1.951327243
  727 SOLV  OW      2191    0.651095875    1.667479873    1.133306400
  727 SOLV  HW1     2192    0.619105204    1.637695038    1.223258943
  727 SOLV  HW2     2193    0.590894006    1.739448940    1.098692351
  728 SOLV  OW      2194    2.918006607    2.513505384    0.361230531
  728 SOLV  HW1     2195    2.856698553    2.553247271    0.292952387
  728 SOLV  HW2     2196    2.956862608    2.428498955    0.325649870
  729 SOLV  OW      2197    2.388006935    2.080529513    1.867577552
  729 SOLV  HW1     2198    2.351024243    2.066927653    1.959486805
  729 SOLV  HW2     2199    2.425831419    1.994340270    1.833802963
  730 SOLV  OW      2200    1.746332470    0.903726677    1.640701726
  730 SOLV  HW1     2201    1.796971620    0.880274582    1.723692370
  730 SOLV  HW2     2202    1.798608137    0.874821894    1.560492634
  731 SOLV  OW      2203    0.275220538    1.638557637    0.590672711
  731 SOLV  HW1     2204    0.318911907    1.704580358    0.529566058
  731 SOLV  HW2     2205    0.261434552    1.680344241    0.680481690
  732 SOLV  OW      2206    2.876803294    2.982868921    1.853758282
  732 SOLV  HW1     2207    2.891103481    2.923673886    1.774430662
  732 SOLV  HW2     2208    2.786729576    2.964576484    1.893172522
  733 SOLV  OW      2209    1.986652008    1.792646214    2.006815949
  733 SOLV  HW1     2210    2.057326729    1.822147503    1.942502291
  733 SOLV  HW2     2211    1.898027771    1.828779153    1.977807066
  734 SOLV  OW      2212    2.786917390    1.166537862    1.289123574
  734 SOLV  HW1     2213    2.849354231    1.113464437    1.231794013
  734 SOLV  HW2     2214    2.839698924    1.227480662    1.348299975
  735 SOLV  OW      2215    0.662793391    0.655253486    1.806126551
  735 SOLV  HW1     2216    0.749202874    0.704962613    1.798226929
  735 SOLV  HW2     2217    0.586707063    0.717679767    1.788356506
  736 SOLV  OW      2218    0.689153191    2.437752121    2.612823853
  736 SOLV  HW1     2219    0.752350493    2.439569164    2.535334501
  736 SOLV  HW2     2220    0.660530457    2.531055196    2.634661993
  737 SOLV  OW      2221    1.253697087    1.590441316    1.498067850
  737 SOLV  HW1     2222    1.211176180    1.500718382    1.486101780
  737 SOLV  HW2     2223    1.191859230    1.650050099    1.549295589
  738 SOLV  OW      2224    1.448924129    0.905243901    2.319325862
  738 SOLV  HW1     2225    1.518341060    0.907652537    2.391280008
  738 SOLV  HW2     2226    1.452114177    0.816713671    2.272913262
  739 SOLV  OW      2227    2.797085038    0.842073600    0.142085792
  739 SOLV  HW1     2228    2.776884446    0.822974204    0.046018625
  739 SOLV  HW2     2229    2.782065727    0.939195556    0.160614940
  740 SOLV  OW      2230    2.514211605    1.085290897    0.687424134
  740 SOLV  HW1     2231    2.547402834    1.177943030    0.705187106
  740 SOLV  HW2     2232    2.427742570    1.071068968    0.735616034
  741 SOLV  OW      2233    0.727116597    0.461298581    0.991877639
  741 SOLV  HW1     2234    0.662615932    0.505617547    1.054146606
  741 SOLV  HW2     2235    0.679241185    0.391737323    0.938295584
  742 SOLV  OW      2236    2.233057140    2.695302014    1.636595474
  742 SOLV  HW1     2237    2.243268691    2.702449357    1.735823627
  742 SOLV  HW2     2238    2.320381848    2.668361830    1.595973117
  743 SOLV  OW      2239    1.086659545    0.912377421    1.085060450
  743 SOLV  HW1     2240    1.142465766    0.899980244    1.003001715
  743 SOLV  HW2     2241    1.002859475    0.858420523    1.076822015
  744 SOLV  OW      2242    3.145380226    0.488421852    0.882681120
  744 SOLV  HW1     2243    3.202604901    0.433265223    0.943385378
  744 SOLV  HW2     2244    3.147964531    0.583951389    0.912165625
  745 SOLV  OW      2245    2.356124415    1.965615555    1.586212191
  745 SOLV  HW1     2246    2.273285955    1.910656948    1.597116223
  745 SOLV  HW2     2247    2.431963183    1.921439100    1.634154664
  746 SOLV  OW      2248    2.019478431    3.121337175    0.684653720
  746 SOLV  HW1     2249    1.924820883    3.137297433    0.656601050
  746 SOLV  HW2     2250    2.073460383    3.203910451    0.668244446
  747 SOLV  OW      2251    0.934840139    0.287255519    0.292642067
  747 SOLV  HW1     2252    0.857691471    0.266737661    0.232416653
  747 SOLV  HW2     2253    0.902260267    0.295682581    0.386809907
  748 SOLV  OW      2254    1.183013038    0.755215780    1.716660619
  748 SOLV  HW1     2255    1.190770907    0.698557680    1.798703625
  748 SOLV  HW2     2256    1.101257111    0.812429462    1.723291018
  749 SOLV  OW      2257    0.160525349    0.704640476    2.217894435
  749 SOLV  HW1     2258    0.259610213    0.708320029    2.230953556
  749 SOLV  HW2     2259    0.140079325    0.695883285    2.120390189
  750 SOLV  OW      2260    2.767195189    3.114651604    0.120435262
  750 SOLV  HW1     2261    2.688993487    3.162130126    0.160833069
  750 SOLV  HW2     2262    2.782899220    3.028798981    0.169264137
  751 SOLV  OW      2263    2.354067258    3.268235054    2.263116355
  751 SOLV  HW1     2264    2.339911843    3.360818966    2.298177216
  751 SOLV  HW2     2265    2.432664483    3.226860748    2.309072515
  752 SOLV  OW      2266    0.479073101    3.051178393    0.906772565
  752 SOLV  HW1     2267    0.546875414    3.069005581    0.835450186
  752 SOLV  HW2     2268    0.456259319    3.136774019    0.953190265
  753 SOLV  OW      2269    2.904097555    2.512163430    2.771812104
  753 SOLV  HW1     2270    2.842350746    2.443928763    2.732678988
  753 SOLV  HW2     2271    2.851236850    2.578270119    2.825062940
  754 SOLV  OW      2272    3.119485301    1.644757211    0.696443415
  754 SOLV  HW1     2273    3.207693455    1.688545645    0.713871885
  754 SOLV  HW2     2274    3.129190238    1.545612525    0.705273508
  755 SOLV  OW      2275    2.190563448    2.916384363    0.901141508
  755 SOLV  HW1     2276    2.105096851    2.967728411    0.893441644
  755 SOLV  HW2     2277    2.193639364    2.869903769    0.989629322
  756 SOLV  OW      2278    0.411344235    1.756278639    3.239372892
  756 SOLV  HW1     2279    0.420141908    1.661503735    3.270060007
  756 SOLV  HW2     2280    0.324246215    1.767887048    3.191617858
  757 SOLV  OW      2281    2.743381874    2.456966915    1.087497684
  757 SOLV  HW1     2282    2.811171907    2.529049302    1.073002011
  757 SOLV  HW2     2283    2.664697291    2.494585301    1.136436886
  758 SOLV  OW      2284    2.481759092    1.991465649    1.154504580
  758 SOLV  HW1     2285    2.449969060    1.897822968    1.169353203
  758 SOLV  HW2     2286    2.404584715    2.054530269    1.162688068
  759 SOLV  OW      2287    0.275509470    1.028506291    0.405059208
  759 SOLV  HW1     2288    0.242586995    0.934221198    0.410387028
  759 SOLV  HW2     2289    0.207525223    1.084929690    0.358193289
  760 SOLV  OW      2290    0.599036824    0.712246938    3.126613871
  760 SOLV  HW1     2291    0.621846944    0.621473919    3.161852576
  760 SOLV  HW2     2292    0.584846197    0.707004874    3.027755729
  761 SOLV  OW      2293    3.189493515    1.842463399    1.755891403
  761 SOLV  HW1     2294    3.109802261    1.844185723    1.816289362
  761 SOLV  HW2     2295    3.272656298    1.854528282    1.810112165
  762 SOLV  OW      2296    2.713815886    3.216065138    1.278470864
  762 SOLV  HW1     2297    2.626394974    3.189731288    1.319286963
  762 SOLV  HW2     2298    2.711285613    3.312991236    1.253963701
  763 SOLV  OW      2299    1.970528263    0.548746733    2.466387119
  763 SOLV  HW1     2300    2.042119410    0.587529705    2.524443891
  763 SOLV  HW2     2301    1.953037286    0.454160960    2.493765587
  764 SOLV  OW      2302    2.298398449    2.967566503    0.374049748
  764 SOLV  HW1     2303    2.243926848    2.929573962    0.448823009
  764 SOLV  HW2     2304    2.377634189    3.015633149    0.411637968
  765 SOLV  OW      2305    0.722572962    2.153900054    1.372448975
  765 SOLV  HW1     2306    0.727998992    2.205528034    1.457930352
  765 SOLV  HW2     2307    0.740448046    2.215088343    1.295387479
  766 SOLV  OW      2308    1.343316699    2.060512611    1.798401118
  766 SOLV  HW1     2309    1.384921405    2.120839930    1.866454221
  766 SOLV  HW2     2310    1.409580454    2.041236310    1.726020041
  767 SOLV  OW      2311    3.205879989    0.018963897    0.244396962
  767 SOLV  HW1     2312    3.134902162   -0.024968230    0.189318263
  767 SOLV  HW2     2313    3.209004923    0.116601672    0.222982894
  768 SOLV  OW      2314    0.212375086    1.540234234    1.827796844
  768 SOLV  HW1     2315    0.240309631    1.444211467    1.826784963
  768 SOLV  HW2     2316    0.231500151    1.581432712    1.738698150
  769 SOLV  OW      2317    2.811671427    0.634162867    0.845845398
  769 SOLV  HW1     2318    2.782519377    0.652099738    0.939814318
  769 SOLV  HW2     2319    2.786318452    0.540844375    0.820338902
  770 SOLV  OW      2320    1.938793423    0.107802731    3.139376767
  770 SOLV  HW1     2321    1.926729262    0.013906530    3.107132500
  770 SOLV  HW2     2322    1.861600112    0.133183262    3.197674307
  771 SOLV  OW      2323    1.203235259    1.993725635    0.879641830
  771 SOLV  HW1     2324    1.209859244    1.985618577    0.979100017
  771 SOLV  HW2     2325    1.294902967    1.990602259    0.839782783
  772 SOLV  OW      2326    2.592649834    2.384840256    2.976380248
  772 SOLV  HW1     2327    2.565368552    2.291176265    2.954369580
  772 SOLV  HW2     2328    2.532667390    2.449090961    2.928676261
  773 SOLV  OW      2329    1.666408564    1.470898463    2.854279568
  773 SOLV  HW1     2330    1.635999011    1.536698537    2.785379958
  773 SOLV  HW2     2331    1.719880407    1.518264068    2.924270727
  774 SOLV  OW      2332    3.065667631    0.120414309    2.224820333
  774 SOLV  HW1     2333    3.160373117    0.152290334    2.228671249
  774 SOLV  HW2     2334    3.044767091    0.068044930    2.307407352
  775 SOLV  OW      2335    2.717539150    2.182909639    1.018695952
  775 SOLV  HW1     2336    2.721986609    2.114837415    1.091824772
  775 SOLV  HW2     2337    2.704298016    2.273710388    1.058462279
  776 SOLV  OW      2338    2.793100912    1.772676552    0.981699776
  776 SOLV  HW1     2339    2.736400585    1.822571628    0.916158988
  776 SOLV  HW2     2340    2.783214988    1.674375464    0.966234825
  777 SOLV  OW      2341    0.143857967    2.376975369    0.441610509
  777 SOLV  HW1     2342    0.121117320    2.279650074    0.445113524
  777 SOLV  HW2     2343    0.216564262    2.391805986    0.374562149
  778 SOLV  OW      2344    3.117549377    2.171851001    1.960929258
  778 SOLV  HW1     2345    3.109612190    2.112219540    2.040822001
  778 SOLV  HW2     2346    3.093634212    2.120490017    1.878517142
  779 SOLV  OW      2347    1.194880126    2.390459755    0.936650467
  779 SOLV  HW1     2348    1.118069255    2.327540109    0.948535260
  779 SOLV  HW2     2349    1.208465866    2.442710273    1.020824757
  780 SOLV  OW      2350    2.020340085    3.125949234    2.558630313
  780 SOLV  HW1     2351    2.017986933    3.175426269    2.645501055
  780 SOLV  HW2     2352    1.927636088    3.118877524    2.521806952
  781 SOLV  OW      2353    2.207919580    0.665384023    2.321958455
  781 SOLV  HW1     2354    2.108251723    0.672289711    2.326483530
  781 SOLV  HW2     2355    2.235042116    0.569424552    2.329568804
  782 SOLV  OW      2356    0.088179193    2.936019838    1.028807785
  782 SOLV  HW1     2357    0.084034865    2.879042944    1.110895195
  782 SOLV  HW2     2358   -0.004657803    2.957025781    0.998117308
  783 SOLV  OW      2359    1.982405472    2.289044495    1.502105541
  783 SOLV  HW1     2360    2.075593991    2.254700861    1.490352644
  783 SOLV  HW2     2361    1.983968255    2.388965104    1.505985990
  784 SOLV  OW      2362    1.724262336    2.027880160    0.787491464
  784 SOLV  HW1     2363    1.754320312    2.052893398    0.695454209
  784 SOLV  HW2     2364    1.747409049    1.932219135    0.805244852
  785 SOLV  OW      2365    2.152439197    1.381906473    2.192248770
  785 SOLV  HW1     2366    2.093519201    1.357536548    2.269295217
  785 SOLV  HW2     2367    2.236528118    1.327918410    2.196235109
  786 SOLV  OW      2368    2.002781798    2.223890046    2.037287314
  786 SOLV  HW1     2369    1.956394997    2.221512146    2.125855136
  786 SOLV  HW2     2370    2.059150457    2.306288819    2.031405177
  787 SOLV  OW      2371    1.549259486    0.440950520    2.233640334
  787 SOLV  HW1     2372    1.507351168    0.512871073    2.178209059
  787 SOLV  HW2     2373    1.605613316    0.482498860    2.305050071
  788 SOLV  OW      2374    0.055285120    1.983572511    1.737517890
  788 SOLV  HW1     2375    0.125114474    1.964091187    1.668624316
  788 SOLV  HW2     2376    0.033614363    2.081198480    1.736301311
  789 SOLV  OW      2377    0.959597133    0.500102859    3.327932710
  789 SOLV  HW1     2378    0.876037318    0.538078048    3.367645853
  789 SOLV  HW2     2379    1.039228822    0.543455053    3.370132756
  790 SOLV  OW      2380    1.092630853    2.944303772    2.186102473
  790 SOLV  HW1     2381    1.019133979    3.011351724    2.196328292
  790 SOLV  HW2     2382    1.103436708    2.893432157    2.271525296
  791 SOLV  OW      2383    1.600696600    2.097318055    2.845817827
  791 SOLV  HW1     2384    1.689208981    2.059175096    2.872507160
  791 SOLV  HW2     2385    1.546650612    2.026956477    2.799667364
  792 SOLV  OW      2386    2.666446238    2.084196787    1.872021309
  792 SOLV  HW1     2387    2.722398442    2.055148342    1.794384869
  792 SOLV  HW2     2388    2.571679721    2.095858201    1.842271592
  793 SOLV  OW      2389    0.723172421    2.585259682    2.381047841
  793 SOLV  HW1     2390    0.627678913    2.556507514    2.373562529
  793 SOLV  HW2     2391    0.731285209    2.655869788    2.451404920
  794 SOLV  OW      2392    1.536542346    1.353084621    2.121065691
  794 SOLV  HW1     2393    1.635599414    1.350008541    2.134416170
  794 SOLV  HW2     2394    1.490939605    1.353735767    2.210070947
  795 SOLV  OW      2395    1.297611391    1.975502194    2.943536865
  795 SOLV  HW1     2396    1.357931064    1.902768032    2.910777427
  795 SOLV  HW2     2397    1.265283138    2.029500963    2.865814223
  796 SOLV  OW      2398    2.759414280    3.083308452    0.512494262
  796 SOLV  HW1     2399    2.748405767    2.984068926    0.506987066
  796 SOLV  HW2     2400    2.853290075    3.104972150    0.539325458
  797 SOLV  OW      2401    1.021718313    2.376979349    2.557925791
  797 SOLV  HW1     2402    0.997359429    2.284150184    2.586053657
  797 SOLV  HW2     2403    1.048085633    2.376718272    2.461456044
  798 SOLV  OW      2404    1.146959242    3.199301482    0.374724396
  798 SOLV  HW1     2405    1.202634706    3.282313859    0.377991641
  798 SOLV  HW2     2406    1.052709099    3.223294465    0.351428749
  799 SOLV  OW      2407    1.377425016    2.640671471    2.107368602
  799 SOLV  HW1     2408    1.292753093    2.591818074    2.086252361
  799 SOLV  HW2     2409    1.454418677    2.576941180    2.103844433
  800 SOLV  OW      2410    1.362405110    2.041588758    1.156735326
  800 SOLV  HW1     2411    1.397615020    2.091330751    1.077438877
  800 SOLV  HW2     2412    1.376926134    2.096042644    1.239353459
  801 SOLV  OW      2413    0.297581991    2.698474773    1.134660517
  801 SOLV  HW1     2414    0.360021361    2.731893314    1.205273152
  801 SOLV  HW2     2415    0.347846158    2.685474914    1.049184522
  802 SOLV  OW      2416    1.667012693    0.551009195    1.910349528
  802 SOLV  HW1     2417    1.745390295    0.549824858    1.972455860
  802 SOLV  HW2     2418    1.698916361    0.565776422    1.816724409
  803 SOLV  OW      2419    0.553682278    0.326874418    0.626620457
  803 SOLV  HW1     2420    0.499105523    0.331454823    0.710298047
  803 SOLV  HW2     2421    0.543535465    0.236444614    0.585135736
  804 SOLV  OW      2422    1.366123707    0.842862997    0.654570527
  804 SOLV  HW1     2423    1.386760590    0.900407611    0.733716920
  804 SOLV  HW2     2424    1.302001224    0.890602899    0.594482294
  805 SOLV  OW      2425    3.357218322    3.062641479    2.028674808
  805 SOLV  HW1     2426    3.345313574    2.967235305    2.056169942
  805 SOLV  HW2     2427    3.362176816    3.068193454    1.928952248
  806 SOLV  OW      2428    1.767882575    2.233959450    2.223618250
  806 SOLV  HW1     2429    1.709156527    2.166890274    2.268944912
  806 SOLV  HW2     2430    1.769919863    2.318225081    2.277439434
  807 SOLV  OW      2431    2.776447833    2.529597967    2.459767808
  807 SOLV  HW1     2432    2.788562427    2.466434883    2.536354708
  807 SOLV  HW2     2433    2.686893458    2.573571834    2.466700860
  808 SOLV  OW      2434    3.177846366    0.354581384    1.214745290
  808 SOLV  HW1     2435    3.249854107    0.374355861    1.148222542
  808 SOLV  HW2     2436    3.198856999    0.400309066    1.301167923
  809 SOLV  OW      2437    0.900408746    2.362485499    0.628641082
  809 SOLV  HW1     2438    0.804931412    2.347767136    0.654509077
  809 SOLV  HW2     2439    0.956211994    2.286836935    0.662771031
  810 SOLV  OW      2440    2.146177512    2.637849279    0.150981331
  810 SOLV  HW1     2441    2.060751485    2.630249944    0.099538671
  810 SOLV  HW2     2442    2.179390519    2.732082919    0.146670282
  811 SOLV  OW      2443    0.806148123    0.858968933    2.960651856
  811 SOLV  HW1     2444    0.759390853    0.900728652    2.882732371
  811 SOLV  HW2     2445    0.741798162    0.848683925    3.036512758
  812 SOLV  OW      2446    1.513967505    3.134979889    2.372187538
  812 SOLV  HW1     2447    1.490320485    3.133642396    2.275023416
  812 SOLV  HW2     2448    1.514773435    3.041441570    2.407566333
  813 SOLV  OW      2449    2.896215553    2.262915148    2.274660115
  813 SOLV  HW1     2450    2.988919284    2.249105549    2.309541546
  813 SOLV  HW2     2451    2.874540538    2.360541901    2.275394721
  814 SOLV  OW      2452    2.116517862    1.057687970    2.374418625
  814 SOLV  HW1     2453    2.143596374    1.129070915    2.439014850
  814 SOLV  HW2     2454    2.189097368    1.044603642    2.306872870
  815 SOLV  OW      2455    0.051566868    1.419608827    0.071882794
  815 SOLV  HW1     2456    0.013498359    1.417023074   -0.020551732
  815 SOLV  HW2     2457   -0.021091181    1.440782637    0.137246988
  816 SOLV  OW      2458    0.994607770    1.295400719    0.283468942
  816 SOLV  HW1     2459    1.076793034    1.244604897    0.257674234
  816 SOLV  HW2     2460    0.945751522    1.323816904    0.200972686
  817 SOLV  OW      2461    2.328591596    1.513929768    1.098463962
  817 SOLV  HW1     2462    2.242897047    1.557504363    1.125991026
  817 SOLV  HW2     2463    2.328827376    1.418693488    1.128959789
  818 SOLV  OW      2464    2.618784788    0.501578771    3.268994737
  818 SOLV  HW1     2465    2.582412863    0.460311421    3.185473671
  818 SOLV  HW2     2466    2.592105312    0.446188063    3.347871796
  819 SOLV  OW      2467    0.229921427    1.259542428    1.166707868
  819 SOLV  HW1     2468    0.294297729    1.282373831    1.239755859
  819 SOLV  HW2     2469    0.264621590    1.294386741    1.079625973
  820 SOLV  OW      2470    2.948482080    2.039790190    1.747952670
  820 SOLV  HW1     2471    3.025449433    2.050658640    1.685029702
  820 SOLV  HW2     2472    2.896381594    1.958133429    1.723071020
  821 SOLV  OW      2473    1.836470071    2.606958389    1.092037426
  821 SOLV  HW1     2474    1.844216254    2.637301199    1.187014552
  821 SOLV  HW2     2475    1.799936272    2.513893463    1.089667865
  822 SOLV  OW      2476    2.137254797    0.283743966    0.629218163
  822 SOLV  HW1     2477    2.116418463    0.381248378    0.636884858
  822 SOLV  HW2     2478    2.120871952    0.253466353    0.535330631
  823 SOLV  OW      2479    1.878719863    3.209249495    3.110592694
  823 SOLV  HW1     2480    1.924189962    3.157630240    3.037999019
  823 SOLV  HW2     2481    1.782888355    3.223912415    3.086031227
  824 SOLV  OW      2482    0.148355157    0.381481221    2.982575950
  824 SOLV  HW1     2483    0.206752257    0.329931900    2.919852166
  824 SOLV  HW2     2484    0.086733164    0.440193828    2.930064345
  825 SOLV  OW      2485    2.071194524    1.313556444    1.266092001
  825 SOLV  HW1     2486    1.986530771    1.329861189    1.215419237
  825 SOLV  HW2     2487    2.148377057    1.312378492    1.202508049
  826 SOLV  OW      2488    3.047768598    0.954302595    2.190095591
  826 SOLV  HW1     2489    3.054484308    1.019272582    2.265828483
  826 SOLV  HW2     2490    3.015827404    0.866053746    2.224643583
  827 SOLV  OW      2491    0.619732367    1.592652160    2.886607201
  827 SOLV  HW1     2492    0.555501018    1.516412484    2.894572863
  827 SOLV  HW2     2493    0.683313151    1.590849619    2.963780777
  828 SOLV  OW      2494    3.090820746    2.789256713    2.413652815
  828 SOLV  HW1     2495    3.105160754    2.876282728    2.460778573
  828 SOLV  HW2     2496    2.996146547    2.783765753    2.381924436
  829 SOLV  OW      2497    0.857183024    1.779165016    2.392886186
  829 SOLV  HW1     2498    0.842848570    1.820384374    2.482871431
  829 SOLV  HW2     2499    0.904506802    1.844304608    2.333564202
  830 SOLV  OW      2500    2.715902735    0.228257361    1.586340721
  830 SOLV  HW1     2501    2.623558198    0.248711675    1.618829406
  830 SOLV  HW2     2502    2.767066373    0.181668346    1.658542871
  831 SOLV  OW      2503    3.072240339    2.377109928    0.793281744
  831 SOLV  HW1     2504    3.037224550    2.285826723    0.814327971
  831 SOLV  HW2     2505    3.141224384    2.370521031    0.721175019
  832 SOLV  OW      2506    3.379848681    2.129719197    3.133827369
  832 SOLV  HW1     2507    3.446923477    2.190243992    3.176712600
  832 SOLV  HW2     2508    3.346394411    2.063929076    3.201309600
  833 SOLV  OW      2509    0.098727322    3.219851539    0.837723874
  833 SOLV  HW1     2510    0.144333295    3.137570499    0.871634999
  833 SOLV  HW2     2511    0.004853914    3.222463191    0.872089009
  834 SOLV  OW      2512    2.885999720    1.463161165    1.136774720
  834 SOLV  HW1     2513    2.969394784    1.420559309    1.171873541
  834 SOLV  HW2     2514    2.883144295    1.453780746    1.037249052
  835 SOLV  OW      2515    2.458706711    0.053173735    1.439533745
  835 SOLV  HW1     2516    2.419651699    0.006307050    1.360287891
  835 SOLV  HW2     2517    2.539817004    0.104413620    1.411297344
  836 SOLV  OW      2518    2.401182547    3.078231217    0.789226390
  836 SOLV  HW1     2519    2.314200181    3.042596875    0.823369438
  836 SOLV  HW2     2520    2.476161441    3.041376383    0.844193091
  837 SOLV  OW      2521    2.717303120    1.206005739    2.403713165
  837 SOLV  HW1     2522    2.695370483    1.109426091    2.389821916
  837 SOLV  HW2     2523    2.816572590    1.218096918    2.402754997
  838 SOLV  OW      2524    1.425511895    0.572804039    0.229137474
  838 SOLV  HW1     2525    1.477660161    0.587177961    0.313254430
  838 SOLV  HW2     2526    1.485777283    0.535606480    0.158525446
  839 SOLV  OW      2527    3.355544734    0.296725384    3.385925460
  839 SOLV  HW1     2528    3.320029604    0.328688943    3.298078735
  839 SOLV  HW2     2529    3.288559350    0.315514140    3.457758190
  840 SOLV  OW      2530    2.788913834    2.754049203    0.193204278
  840 SOLV  HW1     2531    2.876099161    2.800577126    0.177852189
  840 SOLV  HW2     2532    2.759772035    2.768269565    0.287810295
  841 SOLV  OW      2533    1.306644023    3.099942687    1.760403222
  841 SOLV  HW1     2534    1.269511645    3.007643010    1.770574896
  841 SOLV  HW2     2535    1.291949378    3.151271364    1.844965809
  842 SOLV  OW      2536    0.476245720    3.383030497    3.125825427
  842 SOLV  HW1     2537    0.399775850    3.424352420    3.175285889
  842 SOLV  HW2     2538    0.524668239    3.319715801    3.186223565
  843 SOLV  OW      2539    2.808366300    0.047070512    2.582733891
  843 SOLV  HW1     2540    2.710975913    0.026524440    2.592446467
  843 SOLV  HW2     2541    2.851195044   -0.021566009    2.523944878
  844 SOLV  OW      2542    1.458772339    0.473692614    2.620771194
  844 SOLV  HW1     2543    1.418910558    0.386723283    2.591632678
  844 SOLV  HW2     2544    1.403515488    0.549175722    2.585406874
  845 SOLV  OW      2545    2.716417553    1.542059426    2.171209784
  845 SOLV  HW1     2546    2.639254971    1.479352594    2.160464298
  845 SOLV  HW2     2547    2.697685132    1.605368462    2.246327452
  846 SOLV  OW      2548    3.085154632    1.235429464    0.210939107
  846 SOLV  HW1     2549    3.125833375    1.199604020    0.126895667
  846 SOLV  HW2     2550    2.997927584    1.279447086    0.189599392
  847 SOLV  OW      2551    3.153181721    0.709399214    2.895896688
  847 SOLV  HW1     2552    3.099596077    0.767318860    2.834464666
  847 SOLV  HW2     2553    3.236724584    0.757472299    2.922571652
  848 SOLV  OW      2554    3.140696645    0.583802055    1.779048053
  848 SOLV  HW1     2555    3.194435158    0.654673951    1.824757863
  848 SOLV  HW2     2556    3.201896754    0.512596723    1.744633704
  849 SOLV  OW      2557    1.416571045    2.744069712    3.004329651
  849 SOLV  HW1     2558    1.512702688    2.716906273    3.009066827
  849 SOLV  HW2     2559    1.381464793    2.726443737    2.912359973
  850 SOLV  OW      2560    2.835290387    2.753033312    2.304379462
  850 SOLV  HW1     2561    2.816439861    2.675973836    2.365272921
  850 SOLV  HW2     2562    2.845466163    2.719705971    2.210639361
  851 SOLV  OW      2563    0.446874150    2.469518462    2.365802440
  851 SOLV  HW1     2564    0.483419800    2.389852408    2.413945305
  851 SOLV  HW2     2565    0.425150097    2.444364746    2.271477246
  852 SOLV  OW      2566    2.608163474    0.194935858    3.206613245
  852 SOLV  HW1     2567    2.691106787    0.170400165    3.256813771
  852 SOLV  HW2     2568    2.537496719    0.126191097    3.223406153
  853 SOLV  OW      2569    1.189842376    3.167558240    1.999317482
  853 SOLV  HW1     2570    1.137190641    3.100764964    2.051928426
  853 SOLV  HW2     2571    1.127304435    3.225987761    1.947582474
  854 SOLV  OW      2572    1.012383823    1.227900417    1.893460805
  854 SOLV  HW1     2573    1.101362341    1.184041565    1.906154096
  854 SOLV  HW2     2574    0.943724860    1.158387666    1.872111977
  855 SOLV  OW      2575    3.107902377    1.078376117    0.741357235
  855 SOLV  HW1     2576    3.119995889    1.019847568    0.661181211
  855 SOLV  HW2     2577    3.182383507    1.062044578    0.806055321
  856 SOLV  OW      2578    3.108538159    0.450961807    2.991131258
  856 SOLV  HW1     2579    3.079906554    0.395299941    2.913143893
  856 SOLV  HW2     2580    3.107787848    0.547534899    2.965187570
  857 SOLV  OW      2581    1.573779097    1.255873354    1.194451364
  857 SOLV  HW1     2582    1.495002424    1.294119072    1.146150103
  857 SOLV  HW2     2583    1.568308816    1.279898006    1.291375783
  858 SOLV  OW      2584    1.617755009    3.369502507    0.175556452
  858 SOLV  HW1     2585    1.658936236    3.459907401    0.164041375
  858 SOLV  HW2     2586    1.606878834    3.350019983    0.273042963
  859 SOLV  OW      2587    0.252161620    3.194604588    0.288863248
  859 SOLV  HW1     2588    0.153120310    3.181214714    0.292517486
  859 SOLV  HW2     2589    0.291269363    3.178893673    0.379557797
  860 SOLV  OW      2590    1.196975775    1.909805046    2.424685419
  860 SOLV  HW1     2591    1.133068653    1.973469394    2.381507524
  860 SOLV  HW2     2592    1.146790245    1.830449761    2.459119806
  861 SOLV  OW      2593    1.093886213    1.076005985    3.338272672
  861 SOLV  HW1     2594    1.151815974    1.106547822    3.413856575
  861 SOLV  HW2     2595    1.087645594    1.148512967    3.269677337
  862 SOLV  OW      2596    3.268250396    1.427419405    1.819242348
  862 SOLV  HW1     2597    3.360109179    1.410289751    1.854879161
  862 SOLV  HW2     2598    3.207738750    1.352290167    1.845612854
  863 SOLV  OW      2599    3.101148037    1.833697307    2.031060006
  863 SOLV  HW1     2600    3.192776060    1.872318620    2.041678042
  863 SOLV  HW2     2601    3.043144066    1.864320296    2.106543593
  864 SOLV  OW      2602    2.488225879    0.448958764    2.146982077
  864 SOLV  HW1     2603    2.534697025    0.364335913    2.173077708
  864 SOLV  HW2     2604    2.503490288    0.466731224    2.049757379
  865 SOLV  OW      2605    2.010179239    2.359539894    0.261592811
  865 SOLV  HW1     2606    1.956366869    2.421295537    0.204217715
  865 SOLV  HW2     2607    2.095601295    2.404424570    0.287858068
  866 SOLV  OW      2608    0.878381208    3.341715204    0.705226895
  866 SOLV  HW1     2609    0.976046320    3.339801292    0.683793593
  866 SOLV  HW2     2610    0.866112023    3.345976551    0.804387457
  867 SOLV  OW      2611    0.108228961    2.028560435    0.159173820
  867 SOLV  HW1     2612    0.056642793    1.943022066    0.154319921
  867 SOLV  HW2     2613    0.044819249    2.105868319    0.157124458
  868 SOLV  OW      2614    0.169903410    0.264782485    0.603469598
  868 SOLV  HW1     2615    0.183114338    0.213892112    0.518406762
  868 SOLV  HW2     2616    0.172674988    0.201546246    0.680887274
  869 SOLV  OW      2617    0.338202215    1.756341008    1.346296217
  869 SOLV  HW1     2618    0.430711777    1.736031922    1.378407163
  869 SOLV  HW2     2619    0.342411878    1.825418027    1.274100807
  870 SOLV  OW      2620    3.081109877    1.797413824    0.178448647
  870 SOLV  HW1     2621    2.988059906    1.769110079    0.201699477
  870 SOLV  HW2     2622    3.139746563    1.788479851    0.258971005
  871 SOLV  OW      2623    1.814180049    2.783510507    2.784174103
  871 SOLV  HW1     2624    1.874835334    2.861075819    2.801673542
  871 SOLV  HW2     2625    1.797606009    2.775699034    2.685859036
  872 SOLV  OW      2626    2.645261226    2.107756627    3.247073351
  872 SOLV  HW1     2627    2.649634856    2.032786228    3.313120979
  872 SOLV  HW2     2628    2.716207488    2.095222374    3.177709102
  873 SOLV  OW      2629    3.099051103    0.125026562    2.495432932
  873 SOLV  HW1     2630    3.032451767    0.094767327    2.563626285
  873 SOLV  HW2     2631    3.183774397    0.073000182    2.506231017
  874 SOLV  OW      2632    0.123343860    0.870076910    2.677482165
  874 SOLV  HW1     2633    0.065519177    0.859782992    2.758416591
  874 SOLV  HW2     2634    0.153458298    0.965135655    2.669935260
  875 SOLV  OW      2635    2.540640483    3.331599923    1.683304577
  875 SOLV  HW1     2636    2.638911133    3.313432051    1.687124302
  875 SOLV  HW2     2637    2.516874705    3.367441028    1.593014235
  876 SOLV  OW      2638    2.682330848    2.266050916    2.080972138
  876 SOLV  HW1     2639    2.662912069    2.198781713    2.009562700
  876 SOLV  HW2     2640    2.765744314    2.239921411    2.129561110
  877 SOLV  OW      2641    3.093844522    0.052600470    2.795240580
  877 SOLV  HW1     2642    3.084533921   -0.038239070    2.836002518
  877 SOLV  HW2     2643    3.190636528    0.077316313    2.790720111
  878 SOLV  OW      2644    3.325871478    0.713997109    1.944591652
  878 SOLV  HW1     2645    3.424238077    0.703662876    1.929790993
  878 SOLV  HW2     2646    3.301338477    0.810791948    1.939043791
  879 SOLV  OW      2647    0.278196451    2.782782110    0.256722385
  879 SOLV  HW1     2648    0.348885821    2.837540347    0.301514600
  879 SOLV  HW2     2649    0.302422265    2.769265796    0.160637748
  880 SOLV  OW      2650    1.450679465    1.539885503    1.945623608
  880 SOLV  HW1     2651    1.483181737    1.469665090    2.008980787
  880 SOLV  HW2     2652    1.377529996    1.502196456    1.888789341
  881 SOLV  OW      2653    1.326437751    0.408887050    0.550328378
  881 SOLV  HW1     2654    1.278847965    0.459991864    0.478739851
  881 SOLV  HW2     2655    1.368186700    0.472910555    0.614821670
  882 SOLV  OW      2656    0.860963990    0.328193886    2.085609407
  882 SOLV  HW1     2657    0.923970935    0.355125978    2.158453050
  882 SOLV  HW2     2658    0.905860681    0.262091708    2.025474830
  883 SOLV  OW      2659    2.415930499    0.855181786    1.389514833
  883 SOLV  HW1     2660    2.404236018    0.790038442    1.464489408
  883 SOLV  HW2     2661    2.333149794    0.856623972    1.333418130
  884 SOLV  OW      2662    2.689176511    1.827264371    1.375972661
  884 SOLV  HW1     2663    2.595564168    1.805680101    1.348172681
  884 SOLV  HW2     2664    2.702673387    1.926326733    1.373442614
  885 SOLV  OW      2665    2.719271960    1.657051371    2.695961279
  885 SOLV  HW1     2666    2.761450940    1.711676180    2.768329114
  885 SOLV  HW2     2667    2.786059754    1.640700313    2.623352509
  886 SOLV  OW      2668    0.586155879    2.948648908    0.156366258
  886 SOLV  HW1     2669    0.551829676    2.921842566    0.246383890
  886 SOLV  HW2     2670    0.575461339    3.047387627    0.144691823
  887 SOLV  OW      2671    3.018404286    1.595827987    1.881912872
  887 SOLV  HW1     2672    3.094429399    1.571561255    1.821638213
  887 SOLV  HW2     2673    3.042570819    1.677098255    1.934948377
  888 SOLV  OW      2674    0.443270417    1.485549993    3.307942462
  888 SOLV  HW1     2675    0.405973098    1.512748175    3.396661670
  888 SOLV  HW2     2676    0.496328722    1.401433888    3.318485238
  889 SOLV  OW      2677    0.421567661    3.191911099    0.529073840
  889 SOLV  HW1     2678    0.475036590    3.275570049    0.517071544
  889 SOLV  HW2     2679    0.432599758    3.158467018    0.622677222
  890 SOLV  OW      2680    1.712462712    2.612759075    1.678711824
  890 SOLV  HW1     2681    1.684533038    2.642517149    1.587408736
  890 SOLV  HW2     2682    1.645192646    2.548096354    1.714702140
  891 SOLV  OW      2683    1.609723077    2.486075758    0.861959363
  891 SOLV  HW1     2684    1.529487131    2.447845762    0.816105631
  891 SOLV  HW2     2685    1.581460466    2.561634124    0.921070126
  892 SOLV  OW      2686    2.735086412    3.239889508    2.034708596
  892 SOLV  HW1     2687    2.730516477    3.144702927    2.004399026
  892 SOLV  HW2     2688    2.643994111    3.280843823    2.029714910
  893 SOLV  OW      2689    1.107613669    1.864480259    2.098112890
  893 SOLV  HW1     2690    1.203458529    1.837424819    2.107248211
  893 SOLV  HW2     2691    1.052890662    1.784945526    2.072008957
  894 SOLV  OW      2692    1.599040008    3.239595910    0.439779875
  894 SOLV  HW1     2693    1.697083498    3.229921584    0.422581023
  894 SOLV  HW2     2694    1.553856559    3.151535241    0.425442707
  895 SOLV  OW      2695    2.200730220    0.078161943    1.562732803
  895 SOLV  HW1     2696    2.152023736    0.165504194    1.562041280
  895 SOLV  HW2     2697    2.290873387    0.089953092    1.521061173
  896 SOLV  OW      2698    1.944357938    3.387175121    0.111129650
  896 SOLV  HW1     2699    2.038426422    3.421045195    0.113485761
  896 SOLV  HW2     2700    1.881428023    3.464271548    0.101256739
  897 SOLV  OW      2701    3.318631718    3.155399601    1.322017946
  897 SOLV  HW1     2702    3.243439986    3.153897662    1.387939357
  897 SOLV  HW2     2703    3.281692822    3.150211461    1.229226735
  898 SOLV  OW      2704    2.350440710    0.369293601    0.991426422
  898 SOLV  HW1     2705    2.256684371    0.351785241    0.961347978
  898 SOLV  HW2     2706    2.397959918    0.423803282    0.922345601
  899 SOLV  OW      2707    0.766114954    1.492820596    3.237319278
  899 SOLV  HW1     2708    0.801321772    1.559841187    3.171970543
  899 SOLV  HW2     2709    0.773084260    1.401124524    3.198013348
  900 SOLV  OW      2710    1.107076461    2.590875522    2.692918494
  900 SOLV  HW1     2711    1.075434461    2.591293374    2.787787928
  900 SOLV  HW2     2712    1.076334874    2.507022904    2.647915697
  901 SOLV  OW      2713    0.352737078    0.268223175    2.844701679
  901 SOLV  HW1     2714    0.345573743    0.305660601    2.752250778
  901 SOLV  HW2     2715    0.394932312    0.177646233    2.840779947
  902 SOLV  OW      2716    0.992525418    2.021058565    2.271556246
  902 SOLV  HW1     2717    1.041548968    1.980188567    2.194563451
  902 SOLV  HW2     2718    0.926605704    2.088017645    2.237312719
  903 SOLV  OW      2719    0.155221775    1.550795726    2.491089981
  903 SOLV  HW1     2720    0.212011165    1.632745958    2.483294282
  903 SOLV  HW2     2721    0.162329015    1.497212046    2.406947663
  904 SOLV  OW      2722    3.218962545    2.339076250    3.027306478
  904 SOLV  HW1     2723    3.278141238    2.266082770    3.061537477
  904 SOLV  HW2     2724    3.259366462    2.378833997    2.944913154
  905 SOLV  OW      2725    1.725046315    0.646079936    3.073695203
  905 SOLV  HW1     2726    1.665769680    0.619987807    2.997501209
  905 SOLV  HW2     2727    1.797851727    0.705931524    3.040271268
  906 SOLV  OW      2728    2.962455491    1.709369690    2.989709953
  906 SOLV  HW1     2729    2.913890038    1.672395827    3.068930665
  906 SOLV  HW2     2730    2.912879027    1.788664033    2.954269226
  907 SOLV  OW      2731    2.889282333    1.948931046    1.184251105
  907 SOLV  HW1     2732    2.863820661    1.872806808    1.124611825
  907 SOLV  HW2     2733    2.809330436    1.978437687    1.236567952
  908 SOLV  OW      2734    1.112424966    0.801017596    3.296423283
  908 SOLV  HW1     2735    1.142679780    0.887600013    3.336296957
  908 SOLV  HW2     2736    1.073395334    0.817866404    3.205899667
  909 SOLV  OW      2737    1.129206542    0.805994027    2.418758151
  909 SOLV  HW1     2738    1.133340804    0.742291187    2.341784790
  909 SOLV  HW2     2739    1.038220941    0.847271007    2.422980878
  910 SOLV  OW      2740    1.708189986    0.253699497    1.556409759
  910 SOLV  HW1     2741    1.693887438    0.324794808    1.487544327
  910 SOLV  HW2     2742    1.770861528    0.184576306    1.520412623
  911 SOLV  OW      2743    0.288783089    2.865262460    0.855220346
  911 SOLV  HW1     2744    0.367506064    2.920970054    0.881698507
  911 SOLV  HW2     2745    0.219325401    2.869469976    0.927050428
  912 SOLV  OW      2746    2.281850738    1.217098279    0.153873961
  912 SOLV  HW1     2747    2.372259981    1.243089304    0.187795617
  912 SOLV  HW2     2748    2.274883206    1.117393318    0.150653050
  913 SOLV  OW      2749    2.023573759    1.176877510    2.788734689
  913 SOLV  HW1     2750    1.926123857    1.185788831    2.809367016
  913 SOLV  HW2     2751    2.057424552    1.089915590    2.824697145
  914 SOLV  OW      2752    0.950026683    0.983999390    1.356773107
  914 SOLV  HW1     2753    1.019457631    0.931400115    1.307638559
  914 SOLV  HW2     2754    0.937161169    1.072384748    1.311784579
  915 SOLV  OW      2755    1.825751128    1.899284361    2.257783216
  915 SOLV  HW1     2756    1.888634277    1.852389697    2.195746391
  915 SOLV  HW2     2757    1.749082485    1.936627084    2.205540473
  916 SOLV  OW      2758    0.547285205    0.504207218    0.407079566
  916 SOLV  HW1     2759    0.630749792    0.545963327    0.371141467
  916 SOLV  HW2     2760    0.568412405    0.454752016    0.491395826
  917 SOLV  OW      2761    2.172241916    0.911093519    0.686267531
  917 SOLV  HW1     2762    2.159031039    1.009252971    0.672415491
  917 SOLV  HW2     2763    2.142373945    0.861615042    0.604650110
  918 SOLV  OW      2764    0.448518638    2.324432369    1.156796762
  918 SOLV  HW1     2765    0.547207120    2.308858113    1.152347633
  918 SOLV  HW2     2766    0.424296099    2.358951523    1.247479620
  919 SOLV  OW      2767    0.466553498    3.145344386    2.750583162
  919 SOLV  HW1     2768    0.396866122    3.108728722    2.812266869
  919 SOLV  HW2     2769    0.555088095    3.104122155    2.772127725
  920 SOLV  OW      2770    1.853997983    2.052565779    0.561324901
  920 SOLV  HW1     2771    1.872492876    1.961501013    0.524353091
  920 SOLV  HW2     2772    1.939997699    2.095248496    0.589324420
  921 SOLV  OW      2773    1.582546869    2.058592119    0.466154361
  921 SOLV  HW1     2774    1.676824111    2.079099689    0.492474087
  921 SOLV  HW2     2775    1.545457444    2.134787128    0.413049459
  922 SOLV  OW      2776    0.936519674    0.947360226    0.533317568
  922 SOLV  HW1     2777    0.854686540    0.981972237    0.579218806
  922 SOLV  HW2     2778    0.937414506    0.847451457    0.537663937
  923 SOLV  OW      2779    0.754936358    0.227603767    2.338350140
  923 SOLV  HW1     2780    0.769442312    0.277333536    2.252803764
  923 SOLV  HW2     2781    0.729027829    0.292006834    2.410340831
  924 SOLV  OW      2782    0.011062344    1.089421267    3.183321348
  924 SOLV  HW1     2783   -0.050319666    1.136400141    3.119861234
  924 SOLV  HW2     2784    0.099373222    1.074007806    3.138987128
  925 SOLV  OW      2785    2.774437046    0.864230275    2.547538212
  925 SOLV  HW1     2786    2.727946512    0.896598222    2.465119430
  925 SOLV  HW2     2787    2.793386244    0.766417347    2.538856430
  926 SOLV  OW      2788    0.812209591    0.776843964    1.468462272
  926 SOLV  HW1     2789    0.899457067    0.728499284    1.461232882
  926 SOLV  HW2     2790    0.822883442    0.870159687    1.434115099
  927 SOLV  OW      2791    0.365639818    1.725232375    2.497942680
  927 SOLV  HW1     2792    0.376160606    1.710619400    2.596316094
  927 SOLV  HW2     2793    0.454202425    1.713823758    2.452908388
  928 SOLV  OW      2794    2.198681644    0.101820510    0.155699731
  928 SOLV  HW1     2795    2.280750550    0.054376666    0.123830366
  928 SOLV  HW2     2796    2.220070126    0.153234478    0.238772017
  929 SOLV  OW      2797    1.320576708    1.791168428    1.732629703
  929 SOLV  HW1     2798    1.240078465    1.732227231    1.739524406
  929 SOLV  HW2     2799    1.291876850    1.886967252    1.733278032
  930 SOLV  OW      2800    0.430612922    1.298899863    1.365452472
  930 SOLV  HW1     2801    0.434551250    1.346066596    1.453550547
  930 SOLV  HW2     2802    0.467016309    1.206305296    1.375580279
  931 SOLV  OW      2803    0.526524076    3.034649482    3.101437743
  931 SOLV  HW1     2804    0.449739801    3.090550357    3.070120939
  931 SOLV  HW2     2805    0.607963898    3.056871548    3.047817647
  932 SOLV  OW      2806    0.864480863    1.213339097    1.219072384
  932 SOLV  HW1     2807    0.777351682    1.257483900    1.197593323
  932 SOLV  HW2     2808    0.924326942    1.217042214    1.139033041
  933 SOLV  OW      2809    0.866881750    0.909512759    1.950493361
  933 SOLV  HW1     2810    0.858039639    0.867898975    1.859984371
  933 SOLV  HW2     2811    0.786294797    0.887292770    2.005391119
  934 SOLV  OW      2812    1.527421922    0.702444031    3.272522819
  934 SOLV  HW1     2813    1.556729901    0.671119663    3.362863585
  934 SOLV  HW2     2814    1.588817693    0.665318100    3.202853338
  935 SOLV  OW      2815    0.521273690    1.525382326    2.174191180
  935 SOLV  HW1     2816    0.440641722    1.584357600    2.169513608
  935 SOLV  HW2     2817    0.517125786    1.457407360    2.100954230
  936 SOLV  OW      2818    0.498152536    2.737676281    1.323238319
  936 SOLV  HW1     2819    0.517687459    2.835752318    1.324349468
  936 SOLV  HW2     2820    0.506985889    2.700898616    1.415818149
  937 SOLV  OW      2821    1.225695166    1.078620110    0.212820201
  937 SOLV  HW1     2822    1.304314116    1.018757751    0.228218550
  937 SOLV  HW2     2823    1.148109459    1.046327214    0.267033413
  938 SOLV  OW      2824    1.784274650    2.533706175    2.338747525
  938 SOLV  HW1     2825    1.775071036    2.564996568    2.244207215
  938 SOLV  HW2     2826    1.879352598    2.508109437    2.356259765
  939 SOLV  OW      2827    1.459638568    1.503711998    3.200946360
  939 SOLV  HW1     2828    1.430528381    1.593182490    3.234848505
  939 SOLV  HW2     2829    1.396777464    1.473121191    3.129431599
  940 SOLV  OW      2830    0.938622909    0.036830240    2.191972953
  940 SOLV  HW1     2831    1.022481745    0.067259998    2.146770731
  940 SOLV  HW2     2832    0.913086903    0.102767021    2.262695637
  941 SOLV  OW      2833    0.496789267    0.616639479    0.808711462
  941 SOLV  HW1     2834    0.451061166    0.676892484    0.874136932
  941 SOLV  HW2     2835    0.542498156    0.671808562    0.738933403
  942 SOLV  OW      2836    1.034577757    0.287316209    3.167958457
  942 SOLV  HW1     2837    0.980513448    0.205910734    3.189177353
  942 SOLV  HW2     2838    1.025770480    0.353487709    3.242414918
  943 SOLV  OW      2839    3.118228925    2.454613256    2.009407361
  943 SOLV  HW1     2840    3.190491903    2.511785693    1.970556162
  943 SOLV  HW2     2841    3.135741884    2.358807101    1.986725276
  944 SOLV  OW      2842    2.259657232    1.455696483    0.445583223
  944 SOLV  HW1     2843    2.345590717    1.472676077    0.493843152
  944 SOLV  HW2     2844    2.243772951    1.357143683    0.439511096
  945 SOLV  OW      2845    1.122633048    2.534483565    2.031109295
  945 SOLV  HW1     2846    1.033309079    2.579272789    2.027216463
  945 SOLV  HW2     2847    1.132530955    2.473046660    1.952818260
  946 SOLV  OW      2848    1.014837860    0.519550386    1.840097904
  946 SOLV  HW1     2849    1.055524323    0.523843697    1.931356747
  946 SOLV  HW2     2850    1.013826004    0.424666718    1.808508300
  947 SOLV  OW      2851    1.263578771    2.800372382    0.188547924
  947 SOLV  HW1     2852    1.357176835    2.771089822    0.208131311
  947 SOLV  HW2     2853    1.209673274    2.798163600    0.272755408
  948 SOLV  OW      2854    2.933961936    0.912531702    0.879934943
  948 SOLV  HW1     2855    3.001274724    0.939038989    0.810882976
  948 SOLV  HW2     2856    2.879391463    0.836065218    0.845631172
  949 SOLV  OW      2857    1.107220488    1.727893858    3.215485837
  949 SOLV  HW1     2858    1.136212280    1.794538810    3.284173301
  949 SOLV  HW2     2859    1.059971181    1.652106710    3.260472628
  950 SOLV  OW      2860    1.619879381    3.215151043    3.302704406
  950 SOLV  HW1     2861    1.568318865    3.226152992    3.387687854
  950 SOLV  HW2     2862    1.693176484    3.283097867    3.299175596
  951 SOLV  OW      2863    3.045808770    2.603857489    1.699473859
  951 SOLV  HW1     2864    3.143593366    2.612247838    1.680250740
  951 SOLV  HW2     2865    3.020574085    2.507123032    1.702196028
  952 SOLV  OW      2866    0.153918032    1.071611156    0.986235764
  952 SOLV  HW1     2867    0.181770034    1.124105303    1.066675388
  952 SOLV  HW2     2868    0.232714046    1.058581457    0.926041476
  953 SOLV  OW      2869    0.167243784    3.152307229    2.158177715
  953 SOLV  HW1     2870    0.246175530    3.121176468    2.105238367
  953 SOLV  HW2     2871    0.084285041    3.109034465    2.122862369
  954 SOLV  OW      2872    2.063155670    2.256953815    0.983077732
  954 SOLV  HW1     2873    1.999701837    2.187862804    1.017719937
  954 SOLV  HW2     2874    2.034088893    2.286173343    0.891966033
  955 SOLV  OW      2875    0.505470566    1.002794647    0.567721243
  955 SOLV  HW1     2876    0.555192476    1.088878893    0.556891868
  955 SOLV  HW2     2877    0.423527770    1.004226157    0.510420901
  956 SOLV  OW      2878    0.722231551    2.321181773    1.178190240
  956 SOLV  HW1     2879    0.730102051    2.418545228    1.199640760
  956 SOLV  HW2     2880    0.784868293    2.298322322    1.103652867
  957 SOLV  OW      2881    1.163704736    0.674473090    0.151041103
  957 SOLV  HW1     2882    1.248719842    0.635015436    0.185929995
  957 SOLV  HW2     2883    1.182873776    0.726763896    0.067976278
  958 SOLV  OW      2884    0.692016476    0.144031380    2.804991592
  958 SOLV  HW1     2885    0.699245212    0.100249411    2.715368473
  958 SOLV  HW2     2886    0.604041767    0.120733745    2.846453407
  959 SOLV  OW      2887    1.605952888    2.711174401    1.442202631
  959 SOLV  HW1     2888    1.626698838    2.808363974    1.431074776
  959 SOLV  HW2     2889    1.542572400    2.682221227    1.370476572
  960 SOLV  OW      2890    1.971286346    2.164818099    3.258823883
  960 SOLV  HW1     2891    1.904711296    2.227048965    3.217652014
  960 SOLV  HW2     2892    1.924250315    2.101951045    3.320754049
  961 SOLV  OW      2893    1.540345722    2.763002384    0.217656178
  961 SOLV  HW1     2894    1.525879771    2.754446682    0.119071285
  961 SOLV  HW2     2895    1.572531263    2.675697643    0.254307341
  962 SOLV  OW      2896    2.659249031    2.915329678    1.339491801
  962 SOLV  HW1     2897    2.628006144    2.888695348    1.248298651
  962 SOLV  HW2     2898    2.592577405    2.977425898    1.380730738
  963 SOLV  OW      2899    0.658719626    2.700927305    2.631173380
  963 SOLV  HW1     2900    0.721380416    2.761055572    2.680773026
  963 SOLV  HW2     2901    0.573673977    2.749943094    2.612027958
  964 SOLV  OW      2902    2.254807803    2.505063300    0.744722310
  964 SOLV  HW1     2903    2.299336009    2.427638908    0.699729247
  964 SOLV  HW2     2904    2.294456895    2.590472915    0.711036061
  965 SOLV  OW      2905    0.430099023    0.069958101    1.304163671
  965 SOLV  HW1     2906    0.487502698    0.128146231    1.361789710
  965 SOLV  HW2     2907    0.353746331    0.123623451    1.268219721
  966 SOLV  OW      2908    1.575792272    1.267814837    0.814236385
  966 SOLV  HW1     2909    1.491200060    1.312800083    0.842881190
  966 SOLV  HW2     2910    1.642737323    1.272451584    0.888377203
  967 SOLV  OW      2911    1.028800055    1.374296839    2.338121265
  967 SOLV  HW1     2912    0.932052581    1.393629171    2.354483384
  967 SOLV  HW2     2913    1.068584249    1.447675831    2.283036719
  968 SOLV  OW      2914    0.410687541    1.923300559    1.143758651
  968 SOLV  HW1     2915    0.510315484    1.918838214    1.151227828
  968 SOLV  HW2     2916    0.383941995    2.012721146    1.107842347
  969 SOLV  OW      2917    1.463446982    2.401391565    1.213835393
  969 SOLV  HW1     2918    1.557689589    2.373924222    1.194718809
  969 SOLV  HW2     2919    1.452864983    2.499135002    1.195510073
  970 SOLV  OW      2920    0.273529963    2.735941969    2.955584226
  970 SOLV  HW1     2921    0.347726489    2.688108809    2.908590107
  970 SOLV  HW2     2922    0.307740056    2.774433144    3.041314477
  971 SOLV  OW      2923    1.867852451    2.601910219    2.033149711
  971 SOLV  HW1     2924    1.904867010    2.692115967    2.010917172
  971 SOLV  HW2     2925    1.935447437    2.531706003    2.010705905
  972 SOLV  OW      2926    1.451646286    0.782052820    1.648716383
  972 SOLV  HW1     2927    1.492562121    0.791876766    1.739442594
  972 SOLV  HW2     2928    1.353689874    0.764215763    1.658104216
  973 SOLV  OW      2929    2.707082428    0.610616428    1.287239823
  973 SOLV  HW1     2930    2.781130965    0.663359380    1.245566073
  973 SOLV  HW2     2931    2.722820163    0.603166696    1.385720470
  974 SOLV  OW      2932    0.847350799    0.991345797    0.973838140
  974 SOLV  HW1     2933    0.938850540    1.030398654    0.984045313
  974 SOLV  HW2     2934    0.849873362    0.894079245    0.996954385
  975 SOLV  OW      2935    0.289601447    1.632298766    2.056737704
  975 SOLV  HW1     2936    0.222135929    1.677222476    2.115318801
  975 SOLV  HW2     2937    0.245393141    1.601706372    1.972409796
  976 SOLV  OW      2938    2.019526628    3.287569123    1.637060620
  976 SOLV  HW1     2939    2.102487845    3.329338072    1.600009419
  976 SOLV  HW2     2940    1.980212256    3.225573995    1.569170708
  977 SOLV  OW      2941    0.994198992    0.294938959    1.646731323
  977 SOLV  HW1     2942    1.084989826    0.336865017    1.647671428
  977 SOLV  HW2     2943    0.944611546    0.324685443    1.565135616
  978 SOLV  OW      2944    2.781172842    2.529537960    0.025381026
  978 SOLV  HW1     2945    2.791443470    2.619480217    0.067884890
  978 SOLV  HW2     2946    2.861506321    2.473620957    0.045911343
  979 SOLV  OW      2947    0.704202832    1.276477704    1.794819143
  979 SOLV  HW1     2948    0.745917455    1.202704278    1.741721726
  979 SOLV  HW2     2949    0.759404150    1.359377485    1.785746482
  980 SOLV  OW      2950    0.736910874    2.887841950    2.197960602
  980 SOLV  HW1     2951    0.674863632    2.966097793    2.192841729
  980 SOLV  HW2     2952    0.684127451    2.804500806    2.214336314
  981 SOLV  OW      2953    3.187057277    2.623523364    0.201316724
  981 SOLV  HW1     2954    3.244701035    2.582404763    0.271942068
  981 SOLV  HW2     2955    3.099059293    2.576099674    0.198353397
  982 SOLV  OW      2956    1.683774492    2.208553881    1.950802944
  982 SOLV  HW1     2957    1.758522736    2.226997388    1.886972275
  982 SOLV  HW2     2958    1.716851817    2.218637472    2.044643484
  983 SOLV  OW      2959    1.993025001    3.033100473    1.471292756
  983 SOLV  HW1     2960    1.895549909    3.024587847    1.491974946
  983 SOLV  HW2     2961    2.004663004    3.056966914    1.374874595
  984 SOLV  OW      2962    1.935395022    0.255452572    1.908636893
  984 SOLV  HW1     2963    1.966491907    0.303061073    1.990895351
  984 SOLV  HW2     2964    1.973795269    0.163132799    1.907061878
  985 SOLV  OW      2965    2.998809269    2.620561928    1.157927114
  985 SOLV  HW1     2966    3.052961910    2.635599231    1.075204381
  985 SOLV  HW2     2967    3.040862694    2.669143955    1.234562230
  986 SOLV  OW      2968    2.549931936    1.897864612    0.882272979
  986 SOLV  HW1     2969    2.523583793    1.936466398    0.970689789
  986 SOLV  HW2     2970    2.501771001    1.946184482    0.809146220
  987 SOLV  OW      2971    1.637372221    0.978117338    0.041047790
  987 SOLV  HW1     2972    1.644991697    0.972702831   -0.058522638
  987 SOLV  HW2     2973    1.695532168    0.908265901    0.082757604
  988 SOLV  OW      2974    1.736867488    1.414828261    3.162496470
  988 SOLV  HW1     2975    1.780506975    1.499915734    3.133215331
  988 SOLV  HW2     2976    1.642163310    1.413199683    3.130400952
  989 SOLV  OW      2977    0.521619543    0.228912951    2.092256632
  989 SOLV  HW1     2978    0.560433734    0.320255023    2.080004003
  989 SOLV  HW2     2979    0.453936610    0.231080715    2.165838705
  990 SOLV  OW      2980    2.481144208    1.480881561    0.588200369
  990 SOLV  HW1     2981    2.541758043    1.408970472    0.554193696
  990 SOLV  HW2     2982    2.478053455    1.477364719    0.688098574
  991 SOLV  OW      2983    2.232898171    0.938985647    1.114797313
  991 SOLV  HW1     2984    2.242233804    0.839706185    1.107157447
  991 SOLV  HW2     2985    2.295626518    0.983365330    1.050785184
  992 SOLV  OW      2986    1.627377774    2.501070326    2.049514609
  992 SOLV  HW1     2987    1.584750296    2.496248101    1.959174269
  992 SOLV  HW2     2988    1.714771112    2.549196490    2.042586615
  993 SOLV  OW      2989    0.401309369    2.454844645    0.909356826
  993 SOLV  HW1     2990    0.415797798    2.423463530    1.003201533
  993 SOLV  HW2     2991    0.469945168    2.523839885    0.886328895
  994 SOLV  OW      2992    0.858472159    2.787598007    2.793062902
  994 SOLV  HW1     2993    0.932603677    2.729352151    2.826432522
  994 SOLV  HW2     2994    0.887833665    2.883182349    2.794833789
  995 SOLV  OW      2995    1.374223686    3.332859312    0.924558274
  995 SOLV  HW1     2996    1.403947870    3.428191141    0.919072556
  995 SOLV  HW2     2997    1.372094436    3.293292666    0.832734130
  996 SOLV  OW      2998    2.009237545    0.371702517    0.092083447
  996 SOLV  HW1     2999    2.055570811    0.304657005    0.034121361
  996 SOLV  HW2     3000    1.929668925    0.408208260    0.043734713
  997 SOLV  OW      3001    2.654535717    2.938022822    3.047914468
  997 SOLV  HW1     3002    2.710345126    2.979342337    3.119884883
  997 SOLV  HW2     3003    2.708715065    2.869830355    2.998760845
  998 SOLV  OW      3004    1.770408532    0.895866568    0.404973072
  998 SOLV  HW1     3005    1.790322862    0.993848967    0.403267344
  998 SOLV  HW2     3006    1.760520558    0.865533802    0.499747285
  999 SOLV  OW      3007    3.274602287    2.193817514    2.609962595
  999 SOLV  HW1     3008    3.356897684    2.141270573    2.631594134
  999 SOLV  HW2     3009    3.277346322    2.281377742    2.658204764
 1000 SOLV  OW      3010    2.540083331    2.628902208    2.384539780
 1000 SOLV  HW1     3011    2.542861615    2.719362656    2.341982287
 1000 SOLV  HW2     3012    2.448685974    2.612317269    2.421598853
 1001 SOLV  OW      3013    0.283015096    2.188964660    2.395707435
 1001 SOLV  HW1     3014    0.243838381    2.101673763    2.424813356
 1001 SOLV  HW2     3015    0.369761118    2.172536138    2.348730823
 1002 SOLV  OW      3016    0.339346467    0.309357538    1.857465760
 1002 SOLV  HW1     3017    0.421668965    0.258763629    1.883220388
 1002 SOLV  HW2     3018    0.263183699    0.280897795    1.915683249
 1003 SOLV  OW      3019    2.031755062    0.532229672    0.638134648
 1003 SOLV  HW1     3020    1.951568046    0.485106106    0.674893517
 1003 SOLV  HW2     3021    2.075855682    0.584694991    0.710965685
 1004 SOLV  OW      3022    1.331440002    2.902422366    1.548762633
 1004 SOLV  HW1     3023    1.379722246    2.988618059    1.564288251
 1004 SOLV  HW2     3024    1.375807897    2.829527337    1.600913159
 1005 SOLV  OW      3025    1.356190843    2.347277909    2.254571552
 1005 SOLV  HW1     3026    1.260553555    2.363654981    2.278765366
 1005 SOLV  HW2     3027    1.414324838    2.366641689    2.333599918
 1006 SOLV  OW      3028    3.108615788    1.356954157    1.259803306
 1006 SOLV  HW1     3029    3.185669475    1.410731678    1.294019481
 1006 SOLV  HW2     3030    3.083918027    1.287448382    1.327323436
 1007 SOLV  OW      3031    1.543136081    1.597040195    0.902635135
 1007 SOLV  HW1     3032    1.624994857    1.594913472    0.845219442
 1007 SOLV  HW2     3033    1.521094118    1.691819260    0.925720799
 1008 SOLV  OW      3034    0.341348291    2.580131762    2.572843922
 1008 SOLV  HW1     3035    0.365368986    2.537299279    2.485724486
 1008 SOLV  HW2     3036    0.335159479    2.679202365    2.560674226
 1009 SOLV  OW      3037    0.658247624    3.239423431    3.290853614
 1009 SOLV  HW1     3038    0.594331517    3.226616837    3.366699685
 1009 SOLV  HW2     3039    0.701161334    3.151943636    3.268323534
 1010 SOLV  OW      3040    1.117389462    0.804211141    2.027899935
 1010 SOLV  HW1     3041    1.034712703    0.852473417    1.998965406
 1010 SOLV  HW2     3042    1.188851390    0.870685975    2.049721016
 1011 SOLV  OW      3043    1.890530837    2.859428217    0.866085544
 1011 SOLV  HW1     3044    1.859705686    2.792297308    0.933502150
 1011 SOLV  HW2     3045    1.886939481    2.818939998    0.774709671
 1012 SOLV  OW      3046    3.066351942    3.215084123    0.586739804
 1012 SOLV  HW1     3047    3.151779908    3.261698072    0.563704980
 1012 SOLV  HW2     3048    3.073871686    3.174932862    0.678023268
 1013 SOLV  OW      3049    0.840186285    1.686325318    3.059611909
 1013 SOLV  HW1     3050    0.800878617    1.770279512    3.022083451
 1013 SOLV  HW2     3051    0.931860611    1.705291306    3.094793934
 1014 SOLV  OW      3052    0.191470441    1.312330647    1.542619947
 1014 SOLV  HW1     3053    0.162505452    1.407605850    1.551861246
 1014 SOLV  HW2     3054    0.165467383    1.278220386    1.452276144
 1015 SOLV  OW      3055    2.572045562    1.708471009    2.008800653
 1015 SOLV  HW1     3056    2.636644522    1.643111469    2.048235999
 1015 SOLV  HW2     3057    2.576475795    1.794475918    2.059629077
 1016 SOLV  OW      3058    0.889928289    2.602899451    0.801957387
 1016 SOLV  HW1     3059    0.882877175    2.518417153    0.748919066
 1016 SOLV  HW2     3060    0.982112289    2.640508551    0.792594381
 1017 SOLV  OW      3061    2.140940066    0.085165051    2.614274249
 1017 SOLV  HW1     3062    2.048924732    0.124260335    2.611792896
 1017 SOLV  HW2     3063    2.195546858    0.132835909    2.683171992
 1018 SOLV  OW      3064    1.821692740    2.244737491    2.568886465
 1018 SOLV  HW1     3065    1.798703924    2.341743819    2.576818617
 1018 SOLV  HW2     3066    1.841399799    2.207641351    2.659644665
 1019 SOLV  OW      3067    1.877012821    3.228727479    2.106181185
 1019 SOLV  HW1     3068    1.842775136    3.284677199    2.181672396
 1019 SOLV  HW2     3069    1.824401077    3.143829293    2.101106737
 1020 SOLV  OW      3070    0.376241435    2.397556565    1.441808328
 1020 SOLV  HW1     3071    0.405388023    2.408412295    1.536848475
 1020 SOLV  HW2     3072    0.277960414    2.414747686    1.434936256
 1021 SOLV  OW      3073    1.726385479    2.238947240    0.939233512
 1021 SOLV  HW1     3074    1.721004823    2.328930421    0.895921981
 1021 SOLV  HW2     3075    1.725811365    2.167975531    0.868774524
 1022 SOLV  OW      3076    0.036969549    1.556688892    0.966921219
 1022 SOLV  HW1     3077   -0.010981702    1.470727689    0.949236985
 1022 SOLV  HW2     3078    0.015280197    1.588564903    1.059197284
 1023 SOLV  OW      3079    0.150651509    0.772217583    0.415735417
 1023 SOLV  HW1     3080    0.114893919    0.688676081    0.457492808
 1023 SOLV  HW2     3081    0.237914677    0.752424294    0.371071618
 1024 SOLV  OW      3082    1.978621758    0.849143974    2.634675657
 1024 SOLV  HW1     3083    1.997082604    0.914101950    2.560908665
 1024 SOLV  HW2     3084    2.045480591    0.774864070    2.631155379
 1025 SOLV  OW      3085    3.354066677    1.761144546    0.798661727
 1025 SOLV  HW1     3086    3.402850400    1.686127842    0.843316753
 1025 SOLV  HW2     3087    3.404359600    1.846477263    0.812456602
 1026 SOLV  OW      3088    0.444674353    2.117669047    1.825786623
 1026 SOLV  HW1     3089    0.477123596    2.077293108    1.740240056
 1026 SOLV  HW2     3090    0.364532616    2.174614358    1.807459170
 1027 SOLV  OW      3091    1.286968409    1.333609488    1.187018552
 1027 SOLV  HW1     3092    1.293515869    1.234834167    1.201182132
 1027 SOLV  HW2     3093    1.234959980    1.374625003    1.261937514
 1028 SOLV  OW      3094    0.024350079    1.787564786    0.452362293
 1028 SOLV  HW1     3095    0.082785088    1.715563035    0.489815998
 1028 SOLV  HW2     3096    0.023139519    1.865468305    0.515062384
 1029 SOLV  OW      3097    1.477815133    2.654977170    3.353597755
 1029 SOLV  HW1     3098    1.567814067    2.631781107    3.316668883
 1029 SOLV  HW2     3099    1.416669316    2.680581479    3.278716916
 1030 SOLV  OW      3100    0.523251773    2.660188396    1.594897266
 1030 SOLV  HW1     3101    0.503804325    2.701020487    1.684085479
 1030 SOLV  HW2     3102    0.474277654    2.573385305    1.586609877
 1031 SOLV  OW      3103    1.996854272    1.070972305    0.453550023
 1031 SOLV  HW1     3104    1.996877690    1.126043576    0.370069007
 1031 SOLV  HW2     3105    1.963605316    1.126295436    0.529942237
 1032 SOLV  OW      3106    0.005699552    1.384881815    2.645028316
 1032 SOLV  HW1     3107   -0.094068525    1.377992859    2.644255917
 1032 SOLV  HW2     3108    0.034729218    1.455336923    2.580259033
 1033 SOLV  OW      3109    1.914651357    0.096205083    1.479701102
 1033 SOLV  HW1     3110    1.963004697    0.118077831    1.394935624
 1033 SOLV  HW2     3111    1.959705402    0.019163848    1.524826741
 1034 SOLV  OW      3112    1.560622232    1.763130118    1.862825966
 1034 SOLV  HW1     3113    1.540273193    1.666951194    1.881182101
 1034 SOLV  HW2     3114    1.482155064    1.805786031    1.817828057
 1035 SOLV  OW      3115    1.018648224    2.570545710    2.946066445
 1035 SOLV  HW1     3116    0.949667587    2.591288442    3.015441008
 1035 SOLV  HW2     3117    1.041290254    2.473201470    2.949658659
 1036 SOLV  OW      3118    1.986230416    3.044571548    2.891620226
 1036 SOLV  HW1     3119    1.992197246    3.135441376    2.850282637
 1036 SOLV  HW2     3120    2.078314260    3.007821881    2.904722403
 1037 SOLV  OW      3121    0.519427615    1.705175023    1.922581245
 1037 SOLV  HW1     3122    0.490420903    1.725605799    1.829077249
 1037 SOLV  HW2     3123    0.438845388    1.692558998    1.980452410
 1038 SOLV  OW      3124    0.249078911    0.117265084    1.075664636
 1038 SOLV  HW1     3125    0.206625229    0.032776999    1.108214363
 1038 SOLV  HW2     3126    0.232620130    0.127147860    0.977524739
 1039 SOLV  OW      3127    0.186374181    0.552470049    1.199761842
 1039 SOLV  HW1     3128    0.189749391    0.581913233    1.295279280
 1039 SOLV  HW2     3129    0.275934659    0.517225286    1.172583995
 1040 SOLV  OW      3130    1.846418327    0.499789262    3.267345899
 1040 SOLV  HW1     3131    1.781471552    0.556857539    3.217076404
 1040 SOLV  HW2     3132    1.908739328    0.455530178    3.202855181
 1041 SOLV  OW      3133    1.037177098    1.330482518    0.659835649
 1041 SOLV  HW1     3134    0.952998934    1.292652337    0.621302748
 1041 SOLV  HW2     3135    1.018120102    1.420089148    0.699951692
 1042 SOLV  OW      3136    1.828580898    3.183253528    1.821676589
 1042 SOLV  HW1     3137    1.860730765    3.134325292    1.902758319
 1042 SOLV  HW2     3138    1.902129579    3.241059584    1.786308789
 1043 SOLV  OW      3139    1.732322441    1.233956169    2.768455911
 1043 SOLV  HW1     3140    1.708872047    1.324942262    2.802704435
 1043 SOLV  HW2     3141    1.659993197    1.169428125    2.793072470
 1044 SOLV  OW      3142    1.130631134    3.232804408    1.050582283
 1044 SOLV  HW1     3143    1.216132465    3.282295714    1.035037622
 1044 SOLV  HW2     3144    1.125511218    3.154754969    0.988264642
 1045 SOLV  OW      3145    0.746382257    3.161808675    2.469974534
 1045 SOLV  HW1     3146    0.800383814    3.078035376    2.461767417
 1045 SOLV  HW2     3147    0.649316282    3.140012021    2.459752535
 1046 SOLV  OW      3148    2.655132907    0.388369320    0.763987952
 1046 SOLV  HW1     3149    2.566933521    0.341269405    0.761997157
 1046 SOLV  HW2     3150    2.719610060    0.340902234    0.704063544
 1047 SOLV  OW      3151    0.273131726    2.732252167    2.195567393
 1047 SOLV  HW1     3152    0.270706376    2.769122726    2.102635013
 1047 SOLV  HW2     3153    0.214397046    2.651484670    2.200905614
 1048 SOLV  OW      3154    3.384300791    1.668950474    1.210696626
 1048 SOLV  HW1     3155    3.419598917    1.758310009    1.238454921
 1048 SOLV  HW2     3156    3.284326039    1.670534391    1.212701218
 1049 SOLV  OW      3157    0.551219081    0.669669513    2.851847758
 1049 SOLV  HW1     3158    0.600956721    0.638806882    2.770759400
 1049 SOLV  HW2     3159    0.457016120    0.636332280    2.847840809
 1050 SOLV  OW      3160    1.218997714    1.560460527    2.244068837
 1050 SOLV  HW1     3161    1.199023995    1.616330919    2.324564735
 1050 SOLV  HW2     3162    1.284159146    1.608600699    2.185447069
 1051 SOLV  OW      3163    0.155097506    2.900181750    0.529628524
 1051 SOLV  HW1     3164    0.153307047    2.993193246    0.566337117
 1051 SOLV  HW2     3165    0.177084537    2.903272458    0.432115484
 1052 SOLV  OW      3166    2.793364842    1.976207904    2.709933559
 1052 SOLV  HW1     3167    2.765123789    1.938406794    2.621757590
 1052 SOLV  HW2     3168    2.888310723    2.007069745    2.704079775
 1053 SOLV  OW      3169    0.094353783    0.268246891    2.431897671
 1053 SOLV  HW1     3170    0.020734769    0.300026478    2.491663632
 1053 SOLV  HW2     3171    0.119900043    0.174935823    2.457237767
 1054 SOLV  OW      3172    1.640599214    1.807643989    2.596155499
 1054 SOLV  HW1     3173    1.600584995    1.753024616    2.522553478
 1054 SOLV  HW2     3174    1.670607825    1.895798756    2.559687184
 1055 SOLV  OW      3175    2.613115784    2.724834983    0.774530470
 1055 SOLV  HW1     3176    2.629459423    2.626802382    0.785599836
 1055 SOLV  HW2     3177    2.515921367    2.740639122    0.757109944
 1056 SOLV  OW      3178    0.772079628    3.012908583    3.240089159
 1056 SOLV  HW1     3179    0.840170497    2.952071602    3.280880815
 1056 SOLV  HW2     3180    0.714901153    2.961048011    3.176508505
 1057 SOLV  OW      3181    0.980129540    0.169536782    1.906258451
 1057 SOLV  HW1     3182    1.019315656    0.191663228    1.816947661
 1057 SOLV  HW2     3183    0.943219459    0.076609375    1.904346422
 1058 SOLV  OW      3184    2.489147877    0.235473609    1.157588548
 1058 SOLV  HW1     3185    2.483772370    0.288214587    1.242388645
 1058 SOLV  HW2     3186    2.436254629    0.281534443    1.086298916
 1059 SOLV  OW      3187    2.179471621    1.657919535    2.209551596
 1059 SOLV  HW1     3188    2.205350667    1.561477119    2.215120671
 1059 SOLV  HW2     3189    2.203156331    1.693599744    2.119176100
 1060 SOLV  OW      3190    1.908734225    1.156475100    1.421140789
 1060 SOLV  HW1     3191    1.929018375    1.059080066    1.431365725
 1060 SOLV  HW2     3192    1.988590943    1.203346579    1.383356909
 1061 SOLV  OW      3193    2.757762152    1.514110982    1.844722645
 1061 SOLV  HW1     3194    2.731525526    1.545631619    1.753510908
 1061 SOLV  HW2     3195    2.853231109    1.538272355    1.862139430
 1062 SOLV  OW      3196    0.891949791    0.728247762    1.049280702
 1062 SOLV  HW1     3197    0.945887437    0.651088230    1.015530331
 1062 SOLV  HW2     3198    0.806538889    0.694424659    1.088814025
 1063 SOLV  OW      3199    1.055988803    1.695077796    1.690601164
 1063 SOLV  HW1     3200    1.049140711    1.794805290    1.693687483
 1063 SOLV  HW2     3201    0.980323600    1.658148243    1.636629438
 1064 SOLV  OW      3202    3.348397417    0.538959367    2.828005345
 1064 SOLV  HW1     3203    3.283052419    0.610046917    2.854046707
 1064 SOLV  HW2     3204    3.311377425    0.486031803    2.751652815
 1065 SOLV  OW      3205    0.154554713    1.987492899    0.716188797
 1065 SOLV  HW1     3206    0.117004198    2.077307120    0.693310803
 1065 SOLV  HW2     3207    0.253834416    1.994408661    0.725972094
 1066 SOLV  OW      3208    2.504846998    1.795451845    1.746674927
 1066 SOLV  HW1     3209    2.546734604    1.768986916    1.833537333
 1066 SOLV  HW2     3210    2.540809162    1.737691900    1.673391153
 1067 SOLV  OW      3211    0.590859135    2.328349291    2.843170399
 1067 SOLV  HW1     3212    0.676505173    2.333349403    2.894564903
 1067 SOLV  HW2     3213    0.610529970    2.332195862    2.745191191
 1068 SOLV  OW      3214    1.957859874    2.576996251    3.331736795
 1068 SOLV  HW1     3215    1.931384842    2.663633256    3.289373436
 1068 SOLV  HW2     3216    2.011438312    2.523117867    3.266714422
 1069 SOLV  OW      3217    2.984784250    1.963938216    2.261556712
 1069 SOLV  HW1     3218    2.979283211    2.063667342    2.266589009
 1069 SOLV  HW2     3219    2.925722605    1.923740735    2.331537990
 1070 SOLV  OW      3220    2.709232471    0.350776667    2.871752816
 1070 SOLV  HW1     3221    2.767817947    0.365731424    2.792093865
 1070 SOLV  HW2     3222    2.757160421    0.293221653    2.938023005
 1071 SOLV  OW      3223    1.736192896    0.224012215    0.096826288
 1071 SOLV  HW1     3224    1.719431922    0.210867869   -0.000888197
 1071 SOLV  HW2     3225    1.678609896    0.298390892    0.130792653
 1072 SOLV  OW      3226    0.283983361    2.853582934    2.443335489
 1072 SOLV  HW1     3227    0.282054920    2.814130231    2.351458908
 1072 SOLV  HW2     3228    0.190833756    2.858655768    2.479375832
 1073 SOLV  OW      3229    2.644275252    3.188929464    2.798840855
 1073 SOLV  HW1     3230    2.638153495    3.116905826    2.867953843
 1073 SOLV  HW2     3231    2.645789493    3.278232541    2.843830275
 1074 SOLV  OW      3232    2.663357253    2.507441940    1.963331787
 1074 SOLV  HW1     3233    2.665027628    2.424219199    2.018764437
 1074 SOLV  HW2     3234    2.622504421    2.487346333    1.874288468
 1075 SOLV  OW      3235    0.807410110    0.597655167    0.775729689
 1075 SOLV  HW1     3236    0.757589279    0.557139502    0.852399272
 1075 SOLV  HW2     3237    0.763552642    0.683515329    0.749151257
 1076 SOLV  OW      3238    1.515087474    0.948072746    1.101843569
 1076 SOLV  HW1     3239    1.542008567    0.851776799    1.100298037
 1076 SOLV  HW2     3240    1.578421423    0.999436915    1.159727358
 1077 SOLV  OW      3241    2.080159898    0.932993877    2.898467251
 1077 SOLV  HW1     3242    2.032750271    0.905424772    2.814838997
 1077 SOLV  HW2     3243    2.166743033    0.883451453    2.905556562
 1078 SOLV  OW      3244    0.208778451    3.038769937    1.739221793
 1078 SOLV  HW1     3245    0.146303091    2.965698375    1.766771965
 1078 SOLV  HW2     3246    0.214198864    3.042101198    1.639416806
 1079 SOLV  OW      3247    0.504619046    0.462093885    1.324428262
 1079 SOLV  HW1     3248    0.479368752    0.366912642    1.306976499
 1079 SOLV  HW2     3249    0.573172338    0.465576206    1.397159379
 1080 SOLV  OW      3250    0.757350232    1.559869899    1.777380817
 1080 SOLV  HW1     3251    0.835256212    1.591092149    1.831762416
 1080 SOLV  HW2     3252    0.673224501    1.570837518    1.830334682
 1081 SOLV  OW      3253    2.833872650    2.483047100    1.572613798
 1081 SOLV  HW1     3254    2.844218600    2.412535020    1.642763694
 1081 SOLV  HW2     3255    2.905288397    2.552122841    1.584029469
 1082 SOLV  OW      3256    2.417777417    2.466639191    0.027454194
 1082 SOLV  HW1     3257    2.328976798    2.420795134    0.023647356
 1082 SOLV  HW2     3258    2.472516947    2.439864334   -0.051845392
 1083 SOLV  OW      3259    3.323980405    2.606312991    1.881666115
 1083 SOLV  HW1     3260    3.322366085    2.600020279    1.781867820
 1083 SOLV  HW2     3261    3.348673791    2.699355171    1.908781364
 1084 SOLV  OW      3262    1.122064086    3.346075686    1.360302381
 1084 SOLV  HW1     3263    1.194766543    3.373315617    1.297264452
 1084 SOLV  HW2     3264    1.035165392    3.385035491    1.329771082
 1085 SOLV  OW      3265    0.888781253    0.754344645    1.723287402
 1085 SOLV  HW1     3266    0.875873519    0.749153248    1.624252585
 1085 SOLV  HW2     3267    0.941960378    0.675465758    1.754134241
 1086 SOLV  OW      3268    3.235089282    0.107266270    1.344237420
 1086 SOLV  HW1     3269    3.191860245    0.174478593    1.284111571
 1086 SOLV  HW2     3270    3.198048721    0.116553381    1.436666270
 1087 SOLV  OW      3271    1.080038186    2.631857398    0.355676667
 1087 SOLV  HW1     3272    1.068596169    2.538952791    0.390885930
 1087 SOLV  HW2     3273    1.004554127    2.689135331    0.387663257
 1088 SOLV  OW      3274    2.476975924    2.676251249    2.055557847
 1088 SOLV  HW1     3275    2.507778267    2.744372822    2.121983387
 1088 SOLV  HW2     3276    2.554688676    2.620266857    2.026779989
 1089 SOLV  OW      3277    2.346548757    1.028976910    2.196521398
 1089 SOLV  HW1     3278    2.380056482    1.076046517    2.114891516
 1089 SOLV  HW2     3279    2.278035453    0.961095351    2.170068532
 1090 SOLV  OW      3280    2.128117185    2.433727989    3.117844826
 1090 SOLV  HW1     3281    2.166742099    2.358307324    3.170965350
 1090 SOLV  HW2     3282    2.183532979    2.515861186    3.131450662
 1091 SOLV  OW      3283    2.365697102    2.879069060    2.719879150
 1091 SOLV  HW1     3284    2.397275497    2.963650123    2.676864111
 1091 SOLV  HW2     3285    2.269480629    2.864029147    2.697129761
 1092 SOLV  OW      3286    1.054647705    3.051373046    0.860711046
 1092 SOLV  HW1     3287    1.088972794    3.057885539    0.767002293
 1092 SOLV  HW2     3288    0.955211231    3.062064096    0.860580859
 1093 SOLV  OW      3289    3.098786980    2.114545390    1.256534435
 1093 SOLV  HW1     3290    3.012265120    2.065388021    1.246563745
 1093 SOLV  HW2     3291    3.080402743    2.209548954    1.281798010
 1094 SOLV  OW      3292    0.115916273    3.169812001    0.575533345
 1094 SOLV  HW1     3293    0.057396971    3.241436281    0.537492241
 1094 SOLV  HW2     3294    0.118684015    3.178454815    0.675128708
 1095 SOLV  OW      3295    0.648316807    1.962992914    2.570122999
 1095 SOLV  HW1     3296    0.635887432    1.993437938    2.664570449
 1095 SOLV  HW2     3297    0.619587490    1.867559786    2.561830161
 1096 SOLV  OW      3298    0.634765683    2.656325703    0.882564770
 1096 SOLV  HW1     3299    0.650226694    2.744429224    0.927287966
 1096 SOLV  HW2     3300    0.722676149    2.615953437    0.857205071
 1097 SOLV  OW      3301    0.534639207    1.067787838    1.495646721
 1097 SOLV  HW1     3302    0.463053192    1.044558577    1.561506189
 1097 SOLV  HW2     3303    0.617534111    1.094745815    1.544670195
 1098 SOLV  OW      3304    0.405844376    2.826465557    2.697418419
 1098 SOLV  HW1     3305    0.333674278    2.847821641    2.631560718
 1098 SOLV  HW2     3306    0.366927496    2.822834183    2.789473397
 1099 SOLV  OW      3307    0.999246744    0.614850253    3.085407318
 1099 SOLV  HW1     3308    0.915490836    0.652001584    3.045348278
 1099 SOLV  HW2     3309    0.977317144    0.568101134    3.171055341
 1100 SOLV  OW      3310    1.046847934    0.657962476    1.483591478
 1100 SOLV  HW1     3311    1.088562332    0.570999707    1.457154504
 1100 SOLV  HW2     3312    1.116639161    0.717769707    1.523009059
 1101 SOLV  OW      3313    3.142564872    2.629174766    0.918919836
 1101 SOLV  HW1     3314    3.241471921    2.620371278    0.930830310
 1101 SOLV  HW2     3315    3.103145249    2.539213402    0.900078156
 1102 SOLV  OW      3316    0.302595187    1.359967086    0.927357940
 1102 SOLV  HW1     3317    0.310263080    1.459097205    0.938139121
 1102 SOLV  HW2     3318    0.224275992    1.338776322    0.868888348
 1103 SOLV  OW      3319    1.779337758    2.484108462    0.620118886
 1103 SOLV  HW1     3320    1.714913945    2.511685328    0.691457010
 1103 SOLV  HW2     3321    1.851563979    2.427881295    0.660391443
 1104 SOLV  OW      3322    0.704509701    0.735767555    2.404843211
 1104 SOLV  HW1     3323    0.674550237    0.645496634    2.373962309
 1104 SOLV  HW2     3324    0.690474428    0.743557135    2.503546471
 1105 SOLV  OW      3325    2.222949790    1.497214429    0.818578026
 1105 SOLV  HW1     3326    2.214170071    1.578205185    0.760568074
 1105 SOLV  HW2     3327    2.292601971    1.513663941    0.888432958
 1106 SOLV  OW      3328    0.929559589    3.274505826    2.664222725
 1106 SOLV  HW1     3329    1.009906836    3.276521615    2.604706071
 1106 SOLV  HW2     3330    0.852343319    3.234781542    2.614609023
 1107 SOLV  OW      3331    1.528278321    0.828746277    2.697787004
 1107 SOLV  HW1     3332    1.579396684    0.868575380    2.621615510
 1107 SOLV  HW2     3333    1.459516246    0.765410617    2.662263710
 1108 SOLV  OW      3334    1.864189187    1.789787139    0.870291237
 1108 SOLV  HW1     3335    1.810144690    1.721607079    0.820974312
 1108 SOLV  HW2     3336    1.836078618    1.791525586    0.966251280
 1109 SOLV  OW      3337    1.883902708    2.701645651    1.347163753
 1109 SOLV  HW1     3338    1.792143294    2.733650507    1.370772204
 1109 SOLV  HW2     3339    1.915922972    2.637746198    1.417113531
 1110 SOLV  OW      3340    2.919945157    0.465914121    0.056204975
 1110 SOLV  HW1     3341    2.840580695    0.445422495    0.113504973
 1110 SOLV  HW2     3342    2.900183422    0.440362597   -0.038443954
 1111 SOLV  OW      3343    1.269444659    1.053353511    1.224120148
 1111 SOLV  HW1     3344    1.190760221    1.007784273    1.182500394
 1111 SOLV  HW2     3345    1.353829970    1.012023947    1.189871547
 1112 SOLV  OW      3346    2.088653756    1.936465389    0.872325956
 1112 SOLV  HW1     3347    2.105265921    2.015037480    0.931912067
 1112 SOLV  HW2     3348    1.993177876    1.907925396    0.880682107
 1113 SOLV  OW      3349    2.668401861    1.231140000    3.067499316
 1113 SOLV  HW1     3350    2.583206748    1.189250473    3.036058103
 1113 SOLV  HW2     3351    2.739326710    1.161005208    3.074727554
 1114 SOLV  OW      3352    0.799646329    1.062315842    1.647288330
 1114 SOLV  HW1     3353    0.898900479    1.070318854    1.638090196
 1114 SOLV  HW2     3354    0.770613988    0.971507606    1.617105761
 1115 SOLV  OW      3355    1.601232625    2.488351791    3.123917007
 1115 SOLV  HW1     3356    1.506300070    2.508823748    3.100031981
 1115 SOLV  HW2     3357    1.660349372    2.562387739    3.091891005
 1116 SOLV  OW      3358    2.593673037    1.402364132    2.730690106
 1116 SOLV  HW1     3359    2.614341737    1.498361801    2.711747782
 1116 SOLV  HW2     3360    2.674737975    1.357672626    2.768540512
 1117 SOLV  OW      3361    3.007810898    0.318959960    2.774492715
 1117 SOLV  HW1     3362    2.932410139    0.341111061    2.712639585
 1117 SOLV  HW2     3363    3.038873963    0.225516761    2.757023997
 1118 SOLV  OW      3364    1.286917983    1.120374860    3.011108924
 1118 SOLV  HW1     3365    1.344960231    1.153586636    3.085471351
 1118 SOLV  HW2     3366    1.201624323    1.084394239    3.048950214
 1119 SOLV  OW      3367    1.325273305    0.102627119    2.124847942
 1119 SOLV  HW1     3368    1.297421845    0.061257478    2.038163349
 1119 SOLV  HW2     3369    1.423115149    0.123134481    2.122062059
 1120 SOLV  OW      3370    1.092077682    1.050855905    1.676658361
 1120 SOLV  HW1     3371    1.158982945    1.088025476    1.741028506
 1120 SOLV  HW2     3372    1.136408494    1.033844399    1.588642914
 1121 SOLV  OW      3373    0.277662267    1.063253387    3.087795643
 1121 SOLV  HW1     3374    0.288875436    1.162145771    3.097598765
 1121 SOLV  HW2     3375    0.301530750    1.018321371    3.173893909
 1122 SOLV  OW      3376    1.257673718    2.942376210    3.343333769
 1122 SOLV  HW1     3377    1.167954710    2.910132402    3.313130364
 1122 SOLV  HW2     3378    1.287052243    2.889417487    3.422917584
 1123 SOLV  OW      3379    1.393077851    0.169430325    3.268089325
 1123 SOLV  HW1     3380    1.381301038    0.244647633    3.203239293
 1123 SOLV  HW2     3381    1.310892041    0.112445539    3.268291144
 1124 SOLV  OW      3382    2.530110537    3.029912282    1.718757157
 1124 SOLV  HW1     3383    2.537550860    3.126859618    1.695353219
 1124 SOLV  HW2     3384    2.443756480    2.993698138    1.683640040
 1125 SOLV  OW      3385    0.835163851    2.982538812    0.560528510
 1125 SOLV  HW1     3386    0.931791900    2.990962170    0.584896097
 1125 SOLV  HW2     3387    0.823256336    2.905755482    0.497566748
 1126 SOLV  OW      3388    0.065982612    2.186864898    0.967695075
 1126 SOLV  HW1     3389    0.057993091    2.209476998    0.870605111
 1126 SOLV  HW2     3390   -0.011866502    2.130474425    0.995283876
 1127 SOLV  OW      3391    2.670115366    2.289611880    0.053171339
 1127 SOLV  HW1     3392    2.707656369    2.378221186    0.025952065
 1127 SOLV  HW2     3393    2.662834514    2.230434521   -0.027120213
 1128 SOLV  OW      3394    2.481114526    0.669384785    2.570861101
 1128 SOLV  HW1     3395    2.445224626    0.754141946    2.609973240
 1128 SOLV  HW2     3396    2.513969677    0.686827364    2.478028445
 1129 SOLV  OW      3397    0.034459549    1.922551879    1.280182866
 1129 SOLV  HW1     3398   -0.047538541    1.911837787    1.336426370
 1129 SOLV  HW2     3399    0.010657507    1.969622293    1.195214704
 1130 SOLV  OW      3400    1.098504134    3.123546245    3.057049826
 1130 SOLV  HW1     3401    1.058777762    3.192518191    3.117586812
 1130 SOLV  HW2     3402    1.194320006    3.108873006    3.081626538
 1131 SOLV  OW      3403    0.453207973    0.011337932    2.862308269
 1131 SOLV  HW1     3404    0.461408792    0.009680522    2.961965379
 1131 SOLV  HW2     3405    0.481670136   -0.077004228    2.825064700
 1132 SOLV  OW      3406    1.470722824    2.473037510    2.473990794
 1132 SOLV  HW1     3407    1.485349199    2.460888676    2.572176627
 1132 SOLV  HW2     3408    1.559135406    2.478259804    2.427537754
 1133 SOLV  OW      3409    1.162770993    1.598394321    1.062026438
 1133 SOLV  HW1     3410    1.171386964    1.647267421    0.975198998
 1133 SOLV  HW2     3411    1.245222920    1.612890859    1.116737217
 1134 SOLV  OW      3412    0.770520785    2.726485243    1.496765068
 1134 SOLV  HW1     3413    0.683377170    2.689842067    1.529396814
 1134 SOLV  HW2     3414    0.822510181    2.762682506    1.574149907
 1135 SOLV  OW      3415    1.670843827    0.442788983    1.359746147
 1135 SOLV  HW1     3416    1.610980282    0.522368739    1.350610660
 1135 SOLV  HW2     3417    1.631734474    0.365737386    1.309412163
 1136 SOLV  OW      3418    0.426481186    2.558619157    3.352790325
 1136 SOLV  HW1     3419    0.436197558    2.658141150    3.351163266
 1136 SOLV  HW2     3420    0.351083729    2.533496333    3.413500010
 1137 SOLV  OW      3421    1.733893733    1.803271045    1.120012411
 1137 SOLV  HW1     3422    1.730631380    1.717279687    1.170971455
 1137 SOLV  HW2     3423    1.641026259    1.830746919    1.095059179
 1138 SOLV  OW      3424    1.049803336    2.128455661    0.648991405
 1138 SOLV  HW1     3425    1.000263747    2.049428322    0.612907043
 1138 SOLV  HW2     3426    1.089618026    2.105142380    0.737720184
 1139 SOLV  OW      3427    1.670320294    0.159134362    3.218649390
 1139 SOLV  HW1     3428    1.664622379    0.211091259    3.133387368
 1139 SOLV  HW2     3429    1.581706600    0.116990686    3.237965662
 1140 SOLV  OW      3430    1.945126822    2.071353307    1.792711335
 1140 SOLV  HW1     3431    1.964595235    2.136120907    1.866385813
 1140 SOLV  HW2     3432    1.870246779    2.011064919    1.820277976
 1141 SOLV  OW      3433    3.388495222    1.216813526    1.313777302
 1141 SOLV  HW1     3434    3.364630487    1.311082397    1.337135050
 1141 SOLV  HW2     3435    3.476052222    1.215608320    1.265465940
 1142 SOLV  OW      3436    1.981757454    1.548515074    0.096204888
 1142 SOLV  HW1     3437    2.028902178    1.507676577    0.174381072
 1142 SOLV  HW2     3438    1.883695590    1.530135117    0.103126425
 1143 SOLV  OW      3439    2.290305537    3.295174790    1.264265805
 1143 SOLV  HW1     3440    2.357897690    3.312468459    1.192625944
 1143 SOLV  HW2     3441    2.210721622    3.249405597    1.224622628
 1144 SOLV  OW      3442    0.588995932    3.089875019    2.108111631
 1144 SOLV  HW1     3443    0.630213057    3.180633503    2.100017353
 1144 SOLV  HW2     3444    0.515853007    3.080358085    2.040576766
 1145 SOLV  OW      3445    0.130266019    1.827958123    3.091053734
 1145 SOLV  HW1     3446    0.098265365    1.751598611    3.034971429
 1145 SOLV  HW2     3447    0.061324847    1.849724973    3.160142946
 1146 SOLV  OW      3448    1.641977896    3.202667282    1.614432459
 1146 SOLV  HW1     3449    1.677046553    3.197928119    1.707970178
 1146 SOLV  HW2     3450    1.544863876    3.226466222    1.616428493
 1147 SOLV  OW      3451    0.536492759    2.660776290    2.160117405
 1147 SOLV  HW1     3452    0.538993965    2.561308891    2.150047414
 1147 SOLV  HW2     3453    0.444781439    2.689127494    2.188165236
 1148 SOLV  OW      3454    1.910792297    2.816099379    3.183198854
 1148 SOLV  HW1     3455    1.840721413    2.881413373    3.211907637
 1148 SOLV  HW2     3456    1.993627568    2.865546658    3.156868555
 1149 SOLV  OW      3457    3.068395686    1.778219077    1.453885460
 1149 SOLV  HW1     3458    3.083446268    1.683613576    1.482611931
 1149 SOLV  HW2     3459    3.074962705    1.784231016    1.354273613
 1150 SOLV  OW      3460    2.115275495    0.423346882    1.199925727
 1150 SOLV  HW1     3461    2.114967976    0.348444416    1.266190514
 1150 SOLV  HW2     3462    2.120806765    0.385910777    1.107354926
 1151 SOLV  OW      3463    3.297347064    1.442379539    2.988755617
 1151 SOLV  HW1     3464    3.393920411    1.448889645    2.963596230
 1151 SOLV  HW2     3465    3.286483843    1.465478850    3.085451660
 1152 SOLV  OW      3466    0.277413365    2.975455488    1.452515420
 1152 SOLV  HW1     3467    0.369160450    2.942244121    1.430617529
 1152 SOLV  HW2     3468    0.262519969    3.063839285    1.408170282
 1153 SOLV  OW      3469    0.809902671    2.272035544    2.987112378
 1153 SOLV  HW1     3470    0.878617960    2.288278293    3.057936884
 1153 SOLV  HW2     3471    0.822112108    2.180270674    2.949272231
 1154 SOLV  OW      3472    2.883964859    0.166333126    3.357894980
 1154 SOLV  HW1     3473    2.883624567    0.236154327    3.429496719
 1154 SOLV  HW2     3474    2.924997665    0.204000861    3.274832614
 1155 SOLV  OW      3475    3.308706449    3.160912185    0.197853182
 1155 SOLV  HW1     3476    3.253048345    3.107328851    0.261355524
 1155 SOLV  HW2     3477    3.289162058    3.258192978    0.210342012
 1156 SOLV  OW      3478    2.449931305    3.155056911    2.627679039
 1156 SOLV  HW1     3479    2.372659691    3.200434112    2.672079337
 1156 SOLV  HW2     3480    2.531128622    3.163354191    2.685467427
 1157 SOLV  OW      3481    2.212406751    3.075454134    2.380838884
 1157 SOLV  HW1     3482    2.244385803    3.163697462    2.346308085
 1157 SOLV  HW2     3483    2.146338226    3.090432670    2.454407606
 1158 SOLV  OW      3484    0.687836622    1.485361857    0.859767271
 1158 SOLV  HW1     3485    0.678830935    1.484289133    0.959362439
 1158 SOLV  HW2     3486    0.653204967    1.399368289    0.822255459
 1159 SOLV  OW      3487    2.518159427    1.345284978    2.255357722
 1159 SOLV  HW1     3488    2.595396129    1.299315976    2.299207238
 1159 SOLV  HW2     3489    2.466079897    1.395869008    2.324134893
 1160 SOLV  OW      3490    2.863275345    0.115644378    2.058404589
 1160 SOLV  HW1     3491    2.947920571    0.138324067    2.106596290
 1160 SOLV  HW2     3492    2.830434842    0.026277738    2.089009724
 1161 SOLV  OW      3493    1.745728795    1.856674085    1.534140999
 1161 SOLV  HW1     3494    1.687639483    1.776226039    1.521679307
 1161 SOLV  HW2     3495    1.829403616    1.830239553    1.582111373
 1162 SOLV  OW      3496    0.503315418    2.032937052    1.534578402
 1162 SOLV  HW1     3497    0.511133538    2.113544860    1.475903882
 1162 SOLV  HW2     3498    0.590082467    1.983209487    1.534609256
 1163 SOLV  OW      3499    1.394021110    2.889661762    0.638837532
 1163 SOLV  HW1     3500    1.434744273    2.810043216    0.594067956
 1163 SOLV  HW2     3501    1.358537584    2.862968059    0.728448257
 1164 SOLV  OW      3502    2.995774693    2.211735576    0.329897826
 1164 SOLV  HW1     3503    3.088494054    2.177278782    0.344647275
 1164 SOLV  HW2     3504    2.933261327    2.134728817    0.317099774
 1165 SOLV  OW      3505    1.253579275    1.031094600    2.174501780
 1165 SOLV  HW1     3506    1.283479366    1.098486550    2.106931215
 1165 SOLV  HW2     3507    1.333244321    0.994744876    2.222809074
 1166 SOLV  OW      3508    0.627763959    1.272206568    3.075586263
 1166 SOLV  HW1     3509    0.601970522    1.245996284    3.168587603
 1166 SOLV  HW2     3510    0.723060292    1.246792430    3.059028498
 1167 SOLV  OW      3511    1.791507807    3.128673242    2.429006088
 1167 SOLV  HW1     3512    1.773532013    3.035784878    2.461417598
 1167 SOLV  HW2     3513    1.704865569    3.173921490    2.407847459
 1168 SOLV  OW      3514    0.644722596    0.664789573    1.176650542
 1168 SOLV  HW1     3515    0.604535510    0.589169146    1.228289598
 1168 SOLV  HW2     3516    0.615847654    0.751660566    1.216895646
 1169 SOLV  OW      3517    1.778068848    0.752264789    0.155426283
 1169 SOLV  HW1     3518    1.776696641    0.803028287    0.241583799
 1169 SOLV  HW2     3519    1.866541126    0.765112252    0.110599423
 1170 SOLV  OW      3520    2.690152136    2.445485046    0.818300649
 1170 SOLV  HW1     3521    2.729174596    2.443827330    0.910367071
 1170 SOLV  HW2     3522    2.638843667    2.361137280    0.802342802
 1171 SOLV  OW      3523    0.497181498    3.228058285    1.463483585
 1171 SOLV  HW1     3524    0.588682684    3.262583436    1.484386129
 1171 SOLV  HW2     3525    0.446911580    3.296645381    1.410851773
 1172 SOLV  OW      3526    3.317178594    3.148317814    2.343025643
 1172 SOLV  HW1     3527    3.410668774    3.135634733    2.309850799
 1172 SOLV  HW2     3528    3.255843275    3.162248864    2.265271466
 1173 SOLV  OW      3529    3.041807219    1.693674910    2.576097340
 1173 SOLV  HW1     3530    3.088335234    1.734985454    2.654392247
 1173 SOLV  HW2     3531    3.016294573    1.599573062    2.598354841
 1174 SOLV  OW      3532    1.755256368    1.941166602    1.918856786
 1174 SOLV  HW1     3533    1.720804066    2.025359078    1.960386378
 1174 SOLV  HW2     3534    1.678336912    1.881830663    1.895136674
 1175 SOLV  OW      3535    2.215072608    2.141580616    0.255699405
 1175 SOLV  HW1     3536    2.305880270    2.183430365    0.254084876
 1175 SOLV  HW2     3537    2.155449600    2.188864675    0.190820173
 1176 SOLV  OW      3538    1.690392239    0.681079966    1.095078679
 1176 SOLV  HW1     3539    1.734708177    0.698476339    1.007130300
 1176 SOLV  HW2     3540    1.757242384    0.691548245    1.168718588
 1177 SOLV  OW      3541    0.448327863    0.583155529    2.199897951
 1177 SOLV  HW1     3542    0.524802848    0.562783248    2.138759048
 1177 SOLV  HW2     3543    0.393881242    0.500438223    2.213853620
 1178 SOLV  OW      3544    2.742734991    1.848871619    0.458680264
 1178 SOLV  HW1     3545    2.792516544    1.885050002    0.537502604
 1178 SOLV  HW2     3546    2.644378704    1.856741235    0.474931725
 1179 SOLV  OW      3547    2.156253867    1.660416477    1.334924306
 1179 SOLV  HW1     3548    2.140101197    1.621212480    1.425500356
 1179 SOLV  HW2     3549    2.135834606    1.758299698    1.336869353
 1180 SOLV  OW      3550    1.437807985    1.715914783    2.418526715
 1180 SOLV  HW1     3551    1.352861240    1.758677896    2.449460994
 1180 SOLV  HW2     3552    1.440533961    1.715735907    2.318556283
 1181 SOLV  OW      3553    1.079773444    0.673662945    2.738934326
 1181 SOLV  HW1     3554    1.050944683    0.769285481    2.743961420
 1181 SOLV  HW2     3555    1.049087409    0.625270828    2.820889011
 1182 SOLV  OW      3556    2.340355131    1.855257570    3.367307352
 1182 SOLV  HW1     3557    2.337070017    1.945898180    3.409437634
 1182 SOLV  HW2     3558    2.271434190    1.796370620    3.409540799
 1183 SOLV  OW      3559    3.234640044    0.318623240    1.599851852
 1183 SOLV  HW1     3560    3.183163011    0.247378358    1.647541722
 1183 SOLV  HW2     3561    3.303358677    0.357007588    1.661531601
 1184 SOLV  OW      3562    2.068293581    1.624314288    1.068169492
 1184 SOLV  HW1     3563    2.093943591    1.684790650    1.143577377
 1184 SOLV  HW2     3564    2.030303445    1.678637866    0.993298277
 1185 SOLV  OW      3565    0.545248952    0.047063913    0.477214868
 1185 SOLV  HW1     3566    0.579922988    0.028193393    0.385326814
 1185 SOLV  HW2     3567    0.457153284    0.093937339    0.470602233
 1186 SOLV  OW      3568    1.812941795    2.203964411    0.334328532
 1186 SOLV  HW1     3569    1.836517652    2.143736844    0.410607823
 1186 SOLV  HW2     3570    1.890707700    2.263278191    0.313448835
 1187 SOLV  OW      3571    3.302686964    0.346119307    3.118202473
 1187 SOLV  HW1     3572    3.217706256    0.371366154    3.071916337
 1187 SOLV  HW2     3573    3.375844926    0.336612114    3.050682368
 1188 SOLV  OW      3574    1.212816568    1.799791060    0.350400035
 1188 SOLV  HW1     3575    1.190711733    1.707642594    0.382366990
 1188 SOLV  HW2     3576    1.311326756    1.806854312    0.334663583
 1189 SOLV  OW      3577    0.444229672    0.264100713    0.258853579
 1189 SOLV  HW1     3578    0.352933209    0.223374701    0.256008933
 1189 SOLV  HW2     3579    0.438461555    0.356131456    0.297567444
 1190 SOLV  OW      3580    2.278774944    0.951336554    0.204065505
 1190 SOLV  HW1     3581    2.221142546    0.897280235    0.265368421
 1190 SOLV  HW2     3582    2.341797882    0.890728581    0.155523396
 1191 SOLV  OW      3583    0.125305842    2.185667491    1.383879109
 1191 SOLV  HW1     3584    0.081678852    2.182160894    1.473801230
 1191 SOLV  HW2     3585    0.141448834    2.092597661    1.351030955
 1192 SOLV  OW      3586    3.310830867    2.580031854    1.596512390
 1192 SOLV  HW1     3587    3.309882285    2.504485452    1.530989418
 1192 SOLV  HW2     3588    3.328493892    2.665803304    1.548215044
 1193 SOLV  OW      3589    3.341029863    1.890678777    3.315494323
 1193 SOLV  HW1     3590    3.265212543    1.825633380    3.310757640
 1193 SOLV  HW2     3591    3.385701552    1.883336050    3.404669110
 1194 SOLV  OW      3592    0.892614104    0.921557335    2.439083206
 1194 SOLV  HW1     3593    0.827205541    0.846018577    2.434913553
 1194 SOLV  HW2     3594    0.895991265    0.967633668    2.350386294
 1195 SOLV  OW      3595    1.425006441    2.281913686    2.947779586
 1195 SOLV  HW1     3596    1.481568346    2.209047651    2.909138910
 1195 SOLV  HW2     3597    1.410268728    2.264553148    3.045161218
 1196 SOLV  OW      3598    3.202022444    2.594783887    2.282046623
 1196 SOLV  HW1     3599    3.148915060    2.550393204    2.209858959
 1196 SOLV  HW2     3600    3.142590057    2.655906062    2.334332230
 1197 SOLV  OW      3601    0.546455676    0.742080107    0.070578441
 1197 SOLV  HW1     3602    0.641772035    0.767973627    0.054886242
 1197 SOLV  HW2     3603    0.534008470    0.645481261    0.047872088
 1198 SOLV  OW      3604    1.383598830    3.023086304    3.090984943
 1198 SOLV  HW1     3605    1.385435106    2.929337632    3.056231315
 1198 SOLV  HW2     3606    1.358584925    3.022232770    3.187812339
 1199 SOLV  OW      3607    1.118611783    1.518541035    0.037822196
 1199 SOLV  HW1     3608    1.174490661    1.436289663    0.048419534
 1199 SOLV  HW2     3609    1.032758895    1.507150264    0.087817515
 1200 SOLV  OW      3610    0.680201654    1.154608989    2.229493021
 1200 SOLV  HW1     3611    0.622953143    1.154062325    2.311493894
 1200 SOLV  HW2     3612    0.775667034    1.139906732    2.255416710
 1201 SOLV  OW      3613    2.141337510    2.575244347    1.027080022
 1201 SOLV  HW1     3614    2.048967896    2.547665666    1.053675402
 1201 SOLV  HW2     3615    2.154952513    2.556584241    0.929784430
 1202 SOLV  OW      3616    3.273426020    2.009974837    2.896121726
 1202 SOLV  HW1     3617    3.305235170    2.029805092    2.988838123
 1202 SOLV  HW2     3618    3.335691514    2.051681566    2.829902933
 1203 SOLV  OW      3619    3.032137504    1.172799973    1.465433892
 1203 SOLV  HW1     3620    2.965073232    1.199059327    1.534820925
 1203 SOLV  HW2     3621    3.068778092    1.082298770    1.487083745
 1204 SOLV  OW      3622    0.754349506    3.150934642    1.184648840
 1204 SOLV  HW1     3623    0.655591313    3.164810119    1.177156793
 1204 SOLV  HW2     3624    0.772380555    3.063269323    1.229274965
 1205 SOLV  OW      3625    2.863113729    2.038792511    0.135397479
 1205 SOLV  HW1     3626    2.774629852    2.074337354    0.105253945
 1205 SOLV  HW2     3627    2.852294124    1.944276387    0.166237300
 1206 SOLV  OW      3628    2.514614632    3.198594089    0.225319389
 1206 SOLV  HW1     3629    2.440654595    3.179544754    0.160753104
 1206 SOLV  HW2     3630    2.490810122    3.161552996    0.315113992
 1207 SOLV  OW      3631    0.597157088    2.609329527    0.392532370
 1207 SOLV  HW1     3632    0.605181971    2.526355070    0.337299477
 1207 SOLV  HW2     3633    0.529430275    2.594936572    0.464684454
 1208 SOLV  OW      3634    1.929033896    1.437533803    0.861099620
 1208 SOLV  HW1     3635    1.904633443    1.370362611    0.931059132
 1208 SOLV  HW2     3636    2.026456382    1.459021986    0.868088895
 1209 SOLV  OW      3637    0.807816895    0.637503096    0.355035758
 1209 SOLV  HW1     3638    0.819248840    0.680705743    0.265567601
 1209 SOLV  HW2     3639    0.877666813    0.671893280    0.417805063
 1210 SOLV  OW      3640    2.457735560    1.454188578    2.983231075
 1210 SOLV  HW1     3641    2.536106550    1.420211085    2.931219067
 1210 SOLV  HW2     3642    2.488689855    1.522737785    3.049144877
 1211 SOLV  OW      3643    0.990031542    3.210446754    1.581891517
 1211 SOLV  HW1     3644    1.001010362    3.111091970    1.585056115
 1211 SOLV  HW2     3645    1.025258426    3.245100378    1.494943175
 1212 SOLV  OW      3646    0.122606903    2.101421717    2.721882335
 1212 SOLV  HW1     3647    0.158126285    2.033830673    2.657297023
 1212 SOLV  HW2     3648    0.143181117    2.193421737    2.688504362
 1213 SOLV  OW      3649    1.851102010    1.022114283    2.334585262
 1213 SOLV  HW1     3650    1.950453781    1.017681063    2.345130739
 1213 SOLV  HW2     3651    1.815502388    1.099715366    2.386664562
 1214 SOLV  OW      3652    1.518678394    0.759777204    0.427906165
 1214 SOLV  HW1     3653    1.476524071    0.785257425    0.514942784
 1214 SOLV  HW2     3654    1.602930959    0.812115985    0.415110524
 1215 SOLV  OW      3655    2.498829147    3.108693543    0.496792898
 1215 SOLV  HW1     3656    2.457490866    3.091913378    0.586289353
 1215 SOLV  HW2     3657    2.597477179    3.121122690    0.507473829
 1216 SOLV  OW      3658    2.727553047    0.467586264    0.225109891
 1216 SOLV  HW1     3659    2.682773234    0.391474415    0.272047934
 1216 SOLV  HW2     3660    2.696931866    0.554007851    0.265049414
 1217 SOLV  OW      3661    1.466858475    1.109361923    0.445584069
 1217 SOLV  HW1     3662    1.472871535    1.038652197    0.375115173
 1217 SOLV  HW2     3663    1.378264787    1.103120862    0.491562235
 1218 SOLV  OW      3664    0.546357720    0.253371774    1.504513965
 1218 SOLV  HW1     3665    0.454692230    0.228369825    1.535696341
 1218 SOLV  HW2     3666    0.609570417    0.251472674    1.581989745
 1219 SOLV  OW      3667    1.592287402    1.027610513    1.424142661
 1219 SOLV  HW1     3668    1.669802602    1.084470931    1.396578751
 1219 SOLV  HW2     3669    1.615923064    0.977008161    1.507101654
 1220 SOLV  OW      3670    0.481688395    3.368888125    1.977688795
 1220 SOLV  HW1     3671    0.502336830    3.436188162    2.048723513
 1220 SOLV  HW2     3672    0.566323024    3.341903776    1.931750074
 1221 SOLV  OW      3673    2.831956791    1.815248253    1.663333001
 1221 SOLV  HW1     3674    2.757917130    1.755131251    1.633241100
 1221 SOLV  HW2     3675    2.916549553    1.790010922    1.616337648
 1222 SOLV  OW      3676    1.701686660    1.488768673    0.194739691
 1222 SOLV  HW1     3677    1.629627127    1.547331213    0.157593737
 1222 SOLV  HW2     3678    1.671003006    1.393585857    0.193883760
 1223 SOLV  OW      3679    0.163347941    1.106318213    1.727616488
 1223 SOLV  HW1     3680    0.170323211    1.202253601    1.700239457
 1223 SOLV  HW2     3681    0.115065661    1.054874764    1.656734913
 1224 SOLV  OW      3682    1.074010932    1.522113657    2.743889346
 1224 SOLV  HW1     3683    1.070643950    1.422196045    2.746437124
 1224 SOLV  HW2     3684    1.134747307    1.555254731    2.816098515
 1225 SOLV  OW      3685    1.823744141    1.293877804    1.072051321
 1225 SOLV  HW1     3686    1.882675347    1.217252630    1.046413774
 1225 SOLV  HW2     3687    1.741324434    1.259029959    1.116707001
 1226 SOLV  OW      3688    1.996222705    3.298586566    2.788223033
 1226 SOLV  HW1     3689    2.050980539    3.370650793    2.745682223
 1226 SOLV  HW2     3690    1.910936404    3.337631811    2.822908842
 1227 SOLV  OW      3691    0.505140335    3.040135756    1.659053604
 1227 SOLV  HW1     3692    0.489623078    3.107490988    1.586776900
 1227 SOLV  HW2     3693    0.417490340    3.001932050    1.688367953
 1228 SOLV  OW      3694    2.456860401    2.207422007    2.526444191
 1228 SOLV  HW1     3695    2.455107847    2.211864361    2.426548390
 1228 SOLV  HW2     3696    2.426123460    2.117061806    2.556313350
 1229 SOLV  OW      3697    2.966572908    2.635254259    0.628517992
 1229 SOLV  HW1     3698    2.964419298    2.584926109    0.542124445
 1229 SOLV  HW2     3699    3.002351098    2.576007221    0.700706271
 1230 SOLV  OW      3700    0.376898731    2.225785774    3.114524585
 1230 SOLV  HW1     3701    0.451433185    2.172161928    3.154156837
 1230 SOLV  HW2     3702    0.323198802    2.167907806    3.053139960
 1231 SOLV  OW      3703    1.465657061    0.626228285    1.383621736
 1231 SOLV  HW1     3704    1.480142498    0.641832685    1.481337244
 1231 SOLV  HW2     3705    1.408528330    0.699346498    1.346318223
 1232 SOLV  OW      3706    3.079615889    0.530806426    1.468545063
 1232 SOLV  HW1     3707    3.129749231    0.460449111    1.518925323
 1232 SOLV  HW2     3708    2.985079554    0.534044983    1.501011751
 1233 SOLV  OW      3709    0.464740088    3.124443634    2.478156204
 1233 SOLV  HW1     3710    0.448187215    3.119795157    2.576674362
 1233 SOLV  HW2     3711    0.416049111    3.049887821    2.432637317
 1234 SOLV  OW      3712    3.231518019    1.472200174    0.229721667
 1234 SOLV  HW1     3713    3.219339249    1.534793831    0.306752510
 1234 SOLV  HW2     3714    3.172724480    1.392268198    0.242139357
 1235 SOLV  OW      3715    0.247149900    1.918781056    1.576502214
 1235 SOLV  HW1     3716    0.253245851    1.875305942    1.486643244
 1235 SOLV  HW2     3717    0.318901232    1.987929406    1.584989012
 1236 SOLV  OW      3718    0.471938929    2.946097685    0.408420321
 1236 SOLV  HW1     3719    0.484492638    3.038952434    0.443375948
 1236 SOLV  HW2     3720    0.505677994    2.880304685    0.475758602
 1237 SOLV  OW      3721    1.158100533    0.809528771    0.844479056
 1237 SOLV  HW1     3722    1.229214896    0.825126400    0.775914973
 1237 SOLV  HW2     3723    1.133912589    0.712501021    0.845911817
 1238 SOLV  OW      3724    2.667649480    1.315707681    0.525031615
 1238 SOLV  HW1     3725    2.732454294    1.388039338    0.501150720
 1238 SOLV  HW2     3726    2.717699095    1.235878728    0.558561491
 1239 SOLV  OW      3727    2.337948693    2.448638053    2.899370865
 1239 SOLV  HW1     3728    2.302535492    2.512379303    2.967803310
 1239 SOLV  HW2     3729    2.303956358    2.356624783    2.918815130
 1240 SOLV  OW      3730    0.943975887    2.475376366    0.108135042
 1240 SOLV  HW1     3731    0.891786035    2.559954919    0.119295551
 1240 SOLV  HW2     3732    0.948346821    2.427139361    0.195633412
 1241 SOLV  OW      3733    0.628450337    2.767538055    2.927993202
 1241 SOLV  HW1     3734    0.563251565    2.698299523    2.897064422
 1241 SOLV  HW2     3735    0.708417339    2.767184842    2.867939271
 1242 SOLV  OW      3736    1.212393287    1.656471325    2.930833978
 1242 SOLV  HW1     3737    1.161729571    1.713503122    2.995503541
 1242 SOLV  HW2     3738    1.278818867    1.712800296    2.881678382
 1243 SOLV  OW      3739    1.578403741    3.236374252    1.339631400
 1243 SOLV  HW1     3740    1.494740608    3.181943588    1.345924867
 1243 SOLV  HW2     3741    1.624493771    3.236999517    1.428384100
 1244 SOLV  OW      3742    1.918340872    0.014095100    0.534128725
 1244 SOLV  HW1     3743    2.016744377    0.004932562    0.549386456
 1244 SOLV  HW2     3744    1.890453163   -0.046265245    0.459423433
 1245 SOLV  OW      3745    3.204981858    2.350231511    0.547852079
 1245 SOLV  HW1     3746    3.256776455    2.404442091    0.481666992
 1245 SOLV  HW2     3747    3.135029227    2.297162457    0.499977005
 1246 SOLV  OW      3748    2.120698257    2.026983265    2.622884068
 1246 SOLV  HW1     3749    2.068905093    2.038764667    2.538157054
 1246 SOLV  HW2     3750    2.217542830    2.014508294    2.601264153
 1247 SOLV  OW      3751    1.026086778    2.401156768    1.325760589
 1247 SOLV  HW1     3752    0.968136066    2.337125883    1.376176885
 1247 SOLV  HW2     3753    1.011263357    2.389285072    1.227580504
 1248 SOLV  OW      3754    1.738744495    0.915907322    0.697416464
 1248 SOLV  HW1     3755    1.787632177    1.001666638    0.713450535
 1248 SOLV  HW2     3756    1.641901927    0.928203555    0.719145596
 1249 SOLV  OW      3757    2.679063100    2.353223630    1.394339416
 1249 SOLV  HW1     3758    2.721415068    2.407507354    1.466872583
 1249 SOLV  HW2     3759    2.624241775    2.412911136    1.335743967
 1250 SOLV  OW      3760    0.281218601    1.585726220    1.116677402
 1250 SOLV  HW1     3761    0.184385491    1.574530494    1.139036939
 1250 SOLV  HW2     3762    0.324306404    1.645557285    1.184246416
 1251 SOLV  OW      3763    1.697333669    0.594509486    2.428733124
 1251 SOLV  HW1     3764    1.796606564    0.590592469    2.440185804
 1251 SOLV  HW2     3765    1.653255046    0.543080230    2.502310625
 1252 SOLV  OW      3766    2.012634142    0.635042377    2.072931952
 1252 SOLV  HW1     3767    2.086959408    0.573996456    2.045560606
 1252 SOLV  HW2     3768    1.941131700    0.582083990    2.118569767
 1253 SOLV  OW      3769    1.072090713    2.631925635    1.479053203
 1253 SOLV  HW1     3770    0.991672099    2.684582485    1.506623909
 1253 SOLV  HW2     3771    1.046263832    2.566396539    1.408067923
 1254 SOLV  OW      3772    1.996492950    0.824467300    0.022627706
 1254 SOLV  HW1     3773    2.073207409    0.761907344    0.036811686
 1254 SOLV  HW2     3774    2.009410481    0.874080984   -0.063230432
 1255 SOLV  OW      3775    1.944190468    0.610303172    0.404261007
 1255 SOLV  HW1     3776    1.846143470    0.601400175    0.386677231
 1255 SOLV  HW2     3777    1.967034393    0.563893443    0.489852778
 1256 SOLV  OW      3778    0.297603504    0.655072201    2.809456928
 1256 SOLV  HW1     3779    0.271000496    0.744397563    2.773193997
 1256 SOLV  HW2     3780    0.216375842    0.607010290    2.842529762
 1257 SOLV  OW      3781    1.931794940    0.790464003    1.462697845
 1257 SOLV  HW1     3782    1.934801392    0.702754430    1.414746383
 1257 SOLV  HW2     3783    1.994064019    0.854879850    1.418262251
 1258 SOLV  OW      3784    0.209266172    1.439193184    2.245152081
 1258 SOLV  HW1     3785    0.231474051    1.511292054    2.179497427
 1258 SOLV  HW2     3786    0.258929096    1.355785550    2.221096846
 1259 SOLV  OW      3787    2.754692855    2.304838676    2.627094941
 1259 SOLV  HW1     3788    2.676982236    2.278665193    2.569846019
 1259 SOLV  HW2     3789    2.771765080    2.233278074    2.694837161
 1260 SOLV  OW      3790    2.869186461    0.334651429    1.258008159
 1260 SOLV  HW1     3791    2.962186524    0.321486243    1.223666268
 1260 SOLV  HW2     3792    2.847464847    0.432268787    1.258776505
 1261 SOLV  OW      3793    0.387680674    0.671119919    0.274747152
 1261 SOLV  HW1     3794    0.441941545    0.725291633    0.210535406
 1261 SOLV  HW2     3795    0.448733345    0.616723924    0.332328213
 1262 SOLV  OW      3796    1.444355295    0.555787316    0.742418206
 1262 SOLV  HW1     3797    1.426754889    0.646718738    0.704692746
 1262 SOLV  HW2     3798    1.417725291    0.553978098    0.838797943
 1263 SOLV  OW      3799    3.141730034    1.157823686    2.385752545
 1263 SOLV  HW1     3800    3.223895576    1.189686886    2.338474997
 1263 SOLV  HW2     3801    3.168114857    1.104142034    2.465900087
 1264 SOLV  OW      3802    2.945799399    0.603563298    2.689356745
 1264 SOLV  HW1     3803    3.026270444    0.661326080    2.675648717
 1264 SOLV  HW2     3804    2.916348825    0.566069343    2.601454144
 1265 SOLV  OW      3805    1.518517133    1.138147859    1.961644377
 1265 SOLV  HW1     3806    1.537715132    1.218893851    2.017441830
 1265 SOLV  HW2     3807    1.576057999    1.139721792    1.879862131
 1266 SOLV  OW      3808    2.256692586    0.370931239    2.367901104
 1266 SOLV  HW1     3809    2.325334311    0.323503488    2.423027912
 1266 SOLV  HW2     3810    2.203625020    0.303964626    2.315946256
 1267 SOLV  OW      3811    1.074769518    2.967682680    1.577611712
 1267 SOLV  HW1     3812    1.161345800    2.917762673    1.581377114
 1267 SOLV  HW2     3813    1.012779616    2.932193054    1.647607145
 1268 SOLV  OW      3814    0.461592510    0.358867348    0.880034694
 1268 SOLV  HW1     3815    0.475445864    0.453352855    0.850334627
 1268 SOLV  HW2     3816    0.380472509    0.353814897    0.938305193
 1269 SOLV  OW      3817    3.281988727    2.823400258    2.132959789
 1269 SOLV  HW1     3818    3.297960332    2.743281606    2.190644850
 1269 SOLV  HW2     3819    3.183626491    2.836170627    2.120175236
 1270 SOLV  OW      3820    2.137372116    2.866814082    0.577854011
 1270 SOLV  HW1     3821    2.068384685    2.811910114    0.530652760
 1270 SOLV  HW2     3822    2.092135901    2.936810437    0.633133748
 1271 SOLV  OW      3823    0.862349523    3.362815277    2.932632670
 1271 SOLV  HW1     3824    0.885570499    3.297839264    2.860239272
 1271 SOLV  HW2     3825    0.803596515    3.434641948    2.895337069
 1272 SOLV  OW      3826    0.410430213    2.018557022    0.789428811
 1272 SOLV  HW1     3827    0.427574473    2.054121660    0.881313088
 1272 SOLV  HW2     3828    0.440364881    1.923264315    0.784466175
 1273 SOLV  OW      3829    2.597402049    1.060807449    1.976115666
 1273 SOLV  HW1     3830    2.660906160    1.138061998    1.975497035
 1273 SOLV  HW2     3831    2.649059475    0.975199456    1.974078545
 1274 SOLV  OW      3832    1.992784300    2.854634475    2.201747774
 1274 SOLV  HW1     3833    2.040038892    2.915860033    2.265149966
 1274 SOLV  HW2     3834    2.050054304    2.839442426    2.121182593
 1275 SOLV  OW      3835    0.482406001    3.189972180    0.121039709
 1275 SOLV  HW1     3836    0.391425261    3.194060825    0.162360537
 1275 SOLV  HW2     3837    0.545313842    3.247605095    0.173217776
 1276 SOLV  OW      3838    0.022902894    0.428299811    1.763676353
 1276 SOLV  HW1     3839    0.109061300    0.478507657    1.756093967
 1276 SOLV  HW2     3840    0.024935636    0.370807936    1.845481923
END
LATTICESHIFTS
         0         0         0
         0         0         0
         0         0         0
         0         0         0
         0         0         0
         0         0         0
         0         0         0
         0         0         0
         0         0         0
         0         0         0
         0         0         0
         0         0         0
         0         0        -1
         0         0        -1
         0         0        -1
         0         0         0
         0         0         0
         0         0         0
         0         0         0
         0         0         0
         0         0         0
         0         0         0
         0         0         0
         0         0         0
         0         0         0
         0         0         0
         0         0         0
         0         0         0
         0         0         0
         0         0         0
         0         0         0
         0         0         0
         0         0         0
         0         0         0
         0         0         0
         0         0         0
         0         0         0
         0         0         0
         0         0         0
         0         0         0
         0         0         0
         0         0         0
         0         0         0
         0         0         0
         0         0         0
         0         0         0
         0         0         0
         0         0         0
         0         0         0
         0         0         0
         0         0         0
         1         0         0
         1         0         0
         1         0         0
         0         0         0
         0         0         0
         0         0         0
         1         0         0
         1         0         0
         1         0         0
         0         0         0
         0         0         0
         0         0         0
         0         0         0
         0         0         0
         0         0         0
         0         0         0
         0         0         0
         0         0         0
         1         0         0
         1         0         0
         1         0         0
         0         0         0
         0         0         0
         0         0         0
         0         0         0
         0         0         0
         0         0         0
         0         0         0
         0         0         0
         0         0         0
        -1         0         0
        -1         0         0
        -1         0         0
         0         0         0
         0         0         0
         0         0         0
         0         0         0
         0         0         0
         0         0         0
         0         1         0
         0         1         0
         0         1         0
         0         0         0
         0         0         0
         0         0         0
         0         0         0
         0         0         0
         0         0         0
         0         0         0
         0         0         0
         0         0         0
         0         0         0
         0         0         0
         0         0         0
         0         0         0
         0         0         0
         0         0         0
         0         0         0
         0         0         0
         0         0         0
         0         0         0
         0         0         0
         0         0         0
         0         0         0
         0         0         0
         0         0         0
         0         0         0
         0         0         0
         0         0         0
         0         0         0
         0         0         0
         0         0         0
         0         0         0
         0         0         0
         0         0         0
         0         0         0
         0         0         0
         0         0         0
         0         0         0
         0         0         0
         0         0         0
         0        -1         0
         0        -1         0
         0        -1         0
         0         0         0
         0         0         0
         0         0         0
         0         0         0
         0         0         0
         0         0         0
         0         0         0
         0         0         0
         0         0         0
         0         0         0
         0         0         0
         0         0         0
         0         0         0
         0         0         0
         0         0         0
         0         0         0
         0         0         0
         0         0         0
         0         0         0
         0         0         0
         0         0         0
         0         0         0
         0         0         0
         0         0         0
         0         0         0
         0         0         0
         0         0         0
         0         0         0
         0         0         0
         0         0         0
         0         0         0
         0         0         0
         0         0         0
         0         0         0
         0         0         0
         0         0         0
         0         0        -1
         0         0        -1
         0         0        -1
         0         0         0
         0         0         0
         0         0         0
         0         1         0
         0         1         0
         0         1         0
         0         0         0
         0         0         0
         0         0         0
         0         0         0
         0         0         0
         0         0         0
         0         1         0
         0         1         0
         0         1         0
         0        -1         0
         0        -1         0
         0        -1         0
         0         0         0
         0         0         0
         0         0         0
         0         0        -1
         0         0        -1
         0         0        -1
         0         0         0
         0         0         0
         0         0         0
         0         0         0
         0         0         0
         0         0         0
         0         0        -1
         0         0        -1
         0         0        -1
        -1         0         0
        -1         0         0
        -1         0         0
         0         0         0
         0         0         0
         0         0         0
         0         0         0
         0         0         0
         0         0         0
         0         0         0
         0         0         0
         0         0         0
         1         0         0
         1         0         0
         1         0         0
         0         0         1
         0         0         1
         0         0         1
         0         0         0
         0         0         0
         0         0         0
         0         0         0
         0         0         0
         0         0         0
         0         1         0
         0         1         0
         0         1         0
         0         0         0
         0         0         0
         0         0         0
         0         0         0
         0         0         0
         0         0         0
         0         0         0
         0         0         0
         0         0         0
         0         0         0
         0         0         0
         0         0         0
         0         0        -1
         0         0        -1
         0         0        -1
         0         0         0
         0         0         0
         0         0         0
         0         0         1
         0         0         1
         0         0         1
         0         0         0
         0         0         0
         0         0         0
         0         0         0
         0         0         0
         0         0         0
         0         0         0
         0         0         0
         0         0         0
         0         0         0
         0         0         0
         0         0         0
         0         0         0
         0         0         0
         0         0         0
         0         0         0
         0         0         0
         0         0         0
        -1         0         0
        -1         0         0
        -1         0         0
         0         0         0
         0         0         0
         0         0         0
         0         0         0
         0         0         0
         0         0         0
         0         0         0
         0         0         0
         0         0         0
         0         0         0
         0         0         0
         0         0         0
         0         0         1
         0         0         1
         0         0         1
         0         0         0
         0         0         0
         0         0         0
         0         0        -1
         0         0        -1
         0         0        -1
         0         0         0
         0         0         0
         0         0         0
         0         0         0
         0         0         0
         0         0         0
         0         1         0
         0         1         0
         0         1         0
         0         0         1
         0         0         1
         0         0         1
         0         0         0
         0         0         0
         0         0         0
         0         0         0
         0         0         0
         0         0         0
         0         0         0
         0         0         0
         0         0         0
         0         0         0
         0         0         0
         0         0         0
         0         0         0
         0         0         0
         0         0         0
         0         0         0
         0         0         0
         0         0         0
         0         1         0
         0         1         0
         0         1         0
         0         0         0
         0         0         0
         0         0         0
         0         0         0
         0         0         0
         0         0         0
         0         0         1
         0         0         1
         0         0         1
         1         0        -1
         1         0        -1
         1         0        -1
         0         0         0
         0         0         0
         0         0         0
         0         0         0
         0         0         0
         0         0         0
         0         0         0
         0         0         0
         0         0         0
         0         0         0
         0         0         0
         0         0         0
         0         0         0
         0         0         0
         0         0         0
         0         0         0
         0         0         0
         0         0         0
         0         0         0
         0         0         0
         0         0         0
        -1         0         0
        -1         0         0
        -1         0         0
         0         0         0
         0         0         0
         0         0         0
         0         0         0
         0         0         0
         0         0         0
         0         0         0
         0         0         0
         0         0         0
         0         0         0
         0         0         0
         0         0         0
         0         0         0
         0         0         0
         0         0         0
         0         0         0
         0         0         0
         0         0         0
         0         0         0
         0         0         0
         0         0         0
         0         0         0
         0         0         0
         0         0         0
         0         0         0
         0         0         0
         0         0         0
         0        -1         0
         0        -1         0
         0        -1         0
         0         0        -1
         0         0        -1
         0         0        -1
         0         0         0
         0         0         0
         0         0         0
         0         0        -1
         0         0        -1
         0         0        -1
         0         0         0
         0         0         0
         0         0         0
         0         0         0
         0         0         0
         0         0         0
         0         0         0
         0         0         0
         0         0         0
         0         0         1
         0         0         1
         0         0         1
         0         0         0
         0         0         0
         0         0         0
         0         0         0
         0         0         0
         0         0         0
         0         0         0
         0         0         0
         0         0         0
         0         0         0
         0         0         0
         0         0         0
         0        -1         0
         0        -1         0
         0        -1         0
         0         0         0
         0         0         0
         0         0         0
         0         0         0
         0         0         0
         0         0         0
         0         0         0
         0         0         0
         0         0         0
         0         0         0
         0         0         0
         0         0         0
         0         0         0
         0         0         0
         0         0         0
         0         0         0
         0         0         0
         0         0         0
         0         0         0
         0         0         0
         0         0         0
         0         0         0
         0         0         0
         0         0         0
         0         0         1
         0         0         1
         0         0         1
         0         0         0
         0         0         0
         0         0         0
         0         0         0
         0         0         0
         0         0         0
         0         0         0
         0         0         0
         0         0         0
         0         0         0
         0         0         0
         0         0         0
         0         0         0
         0         0         0
         0         0         0
         0         0         0
         0         0         0
         0         0         0
         0         0         0
         0         0         0
         0         0         0
        -1         0         0
        -1         0         0
        -1         0         0
         0         0         0
         0         0         0
         0         0         0
         0         0         0
         0         0         0
         0         0         0
         0         0         0
         0         0         0
         0         0         0
         0         0         0
         0         0         0
         0         0         0
         0         0         0
         0         0         0
         0         0         0
         0         0         0
         0         0         0
         0         0         0
         0         0         0
         0         0         0
         0         0         0
         0         0         0
         0         0         0
         0         0         0
         0         0         0
         0         0         0
         0         0         0
         1         0         0
         1         0         0
         1         0         0
        -1         0         0
        -1         0         0
        -1         0         0
         0         0         0
         0         0         0
         0         0         0
         0         0         0
         0         0         0
         0         0         0
         1         0         0
         1         0         0
         1         0         0
         0        -1        -1
         0        -1        -1
         0        -1        -1
         0         0         0
         0         0         0
         0         0         0
         0         0         0
         0         0         0
         0         0         0
         0         0         0
         0         0         0
         0         0         0
         0         0         0
         0         0         0
         0         0         0
         0         0         0
         0         0         0
         0         0         0
         0         0         0
         0         0         0
         0         0         0
         0         0         0
         0         0         0
         0         0         0
         0         0         0
         0         0         0
         0         0         0
         0         1         1
         0         1         1
         0         1         1
         0         0         0
         0         0         0
         0         0         0
         1         0         0
         1         0         0
         1         0         0
         1        -1         0
         1        -1         0
         1        -1         0
         0         0         0
         0         0         0
         0         0         0
         0         0         0
         0         0         0
         0         0         0
         0         0         0
         0         0         0
         0         0         0
         0         0         0
         0         0         0
         0         0         0
         0         0         0
         0         0         0
         0         0         0
         0         0         0
         0         0         0
         0         0         0
         0         0         0
         0         0         0
         0         0         0
         0         0         0
         0         0         0
         0         0         0
         0         0         0
         0         0         0
         0         0         0
         0         0         0
         0         0         0
         0         0         0
         0         0         0
         0         0         0
         0         0         0
         0         0         1
         0         0         1
         0         0         1
         0         0         0
         0         0         0
         0         0         0
         0         0         0
         0         0         0
         0         0         0
         0         0         0
         0         0         0
         0         0         0
         0         0         0
         0         0         0
         0         0         0
         0         0         0
         0         0         0
         0         0         0
         1         0         0
         1         0         0
         1         0         0
         0         0         0
         0         0         0
         0         0         0
         0         0         0
         0         0         0
         0         0         0
         0         0        -1
         0         0        -1
         0         0        -1
         0         0         0
         0         0         0
         0         0         0
         0         0         0
         0         0         0
         0         0         0
         0         0        -1
         0         0        -1
         0         0        -1
         0         0         0
         0         0         0
         0         0         0
         0         0         0
         0         0         0
         0         0         0
        -1         0         0
        -1         0         0
        -1         0         0
         0         0         0
         0         0         0
         0         0         0
         0         0         0
         0         0         0
         0         0         0
         0         0         0
         0         0         0
         0         0         0
         0         0         0
         0         0         0
         0         0         0
         0         0         0
         0         0         0
         0         0         0
         0         0        -1
         0         0        -1
         0         0        -1
         0         0         0
         0         0         0
         0         0         0
         0         0         0
         0         0         0
         0         0         0
         0         0         0
         0         0         0
         0         0         0
         0         0         0
         0         0         0
         0         0         0
         0         0         0
         0         0         0
         0         0         0
         0         0         0
         0         0         0
         0         0         0
         0         0         0
         0         0         0
         0         0         0
         0        -1         0
         0        -1         0
         0        -1         0
        -1         0         0
        -1         0         0
        -1         0         0
         0         0         0
         0         0         0
         0         0         0
         0         0         0
         0         0         0
         0         0         0
         0         0         0
         0         0         0
         0         0         0
         0         0         0
         0         0         0
         0         0         0
         0         0         0
         0         0         0
         0         0         0
         0         0         0
         0         0         0
         0         0         0
         0         0         0
         0         0         0
         0         0         0
         0         0         0
         0         0         0
         0         0         0
         0         0         0
         0         0         0
         0         0         0
         0         0         0
         0         0         0
         0         0         0
         1        -1         0
         1        -1         0
         1        -1         0
         0         0         0
         0         0         0
         0         0         0
         1         0         1
         1         0         1
         1         0         1
         0         0         0
         0         0         0
         0         0         0
         0         0         0
         0         0         0
         0         0         0
         0         0         0
         0         0         0
         0         0         0
         0         0         0
         0         0         0
         0         0         0
         0         0         0
         0         0         0
         0         0         0
         0         0         0
         0         0         0
         0         0         0
         0         0        -1
         0         0        -1
         0         0        -1
         0         0         0
         0         0         0
         0         0         0
         0         0         0
         0         0         0
         0         0         0
         0         0         0
         0         0         0
         0         0         0
         0         0         0
         0         0         0
         0         0         0
         0         0         0
         0         0         0
         0         0         0
         0        -1         0
         0        -1         0
         0        -1         0
         0         0         0
         0         0         0
         0         0         0
         0         0         0
         0         0         0
         0         0         0
         0         0         1
         0         0         1
         0         0         1
         0         0         0
         0         0         0
         0         0         0
         0         0         0
         0         0         0
         0         0         0
         0         0         0
         0         0         0
         0         0         0
         0         0         0
         0         0         0
         0         0         0
         0         0         0
         0         0         0
         0         0         0
         1         0         0
         1         0         0
         1         0         0
         0         0         0
         0         0         0
         0         0         0
         0         0         0
         0         0         0
         0         0         0
         0         0         0
         0         0         0
         0         0         0
         0         0         0
         0         0         0
         0         0         0
         0         1         0
         0         1         0
         0         1         0
         0         0         0
         0         0         0
         0         0         0
         0         0         0
         0         0         0
         0         0         0
         0         0         0
         0         0         0
         0         0         0
         0         0         0
         0         0         0
         0         0         0
         0        -1         0
         0        -1         0
         0        -1         0
         0         0         0
         0         0         0
         0         0         0
         0         0         0
         0         0         0
         0         0         0
         0         0         0
         0         0         0
         0         0         0
         0         0         0
         0         0         0
         0         0         0
         1         0         0
         1         0         0
         1         0         0
         0         0         0
         0         0         0
         0         0         0
         0        -1         0
         0        -1         0
         0        -1         0
         0         0         0
         0         0         0
         0         0         0
         0         0         0
         0         0         0
         0         0         0
         0         0         0
         0         0         0
         0         0         0
         0         0         0
         0         0         0
         0         0         0
         0         0         1
         0         0         1
         0         0         1
         0         0         0
         0         0         0
         0         0         0
         0         0         0
         0         0         0
         0         0         0
        -1         0         1
        -1         0         1
        -1         0         1
         0         0         0
         0         0         0
         0         0         0
         0         0         0
         0         0         0
         0         0         0
         0         0         0
         0         0         0
         0         0         0
         0         0         0
         0         0         0
         0         0         0
        -1         0         0
        -1         0         0
        -1         0         0
         0         0         0
         0         0         0
         0         0         0
         0         0         1
         0         0         1
         0         0         1
         0         0         0
         0         0         0
         0         0         0
         0         0         0
         0         0         0
         0         0         0
         0         0         0
         0         0         0
         0         0         0
         0         1         0
         0         1         0
         0         1         0
         0         0         0
         0         0         0
         0         0         0
         0         0         0
         0         0         0
         0         0         0
         0         0         0
         0         0         0
         0         0         0
         0         0         0
         0         0         0
         0         0         0
         0         0         0
         0         0         0
         0         0         0
         0         0         0
         0         0         0
         0         0         0
         0         0         0
         0         0         0
         0         0         0
         0         0         0
         0         0         0
         0         0         0
         0         0         0
         0         0         0
         0         0         0
         0         0         0
         0         0         0
         0         0         0
         0         0        -1
         0         0        -1
         0         0        -1
         0         0         0
         0         0         0
         0         0         0
         0         0         0
         0         0         0
         0         0         0
         0        -1         0
         0        -1         0
         0        -1         0
         0         0        -1
         0         0        -1
         0         0        -1
         0         0         0
         0         0         0
         0         0         0
         0        -1         0
         0        -1         0
         0        -1         0
         0        -1         0
         0        -1         0
         0        -1         0
         0         0         0
         0         0         0
         0         0         0
         0         0         0
         0         0         0
         0         0         0
         0         0         0
         0         0         0
         0         0         0
        -1         1         0
        -1         1         0
        -1         1         0
         0         0         0
         0         0         0
         0         0         0
         0         0         0
         0         0         0
         0         0         0
         0         0         0
         0         0         0
         0         0         0
         0         0         0
         0         0         0
         0         0         0
         0        -1         0
         0        -1         0
         0        -1         0
         0         0         0
         0         0         0
         0         0         0
         0         0         0
         0         0         0
         0         0         0
         0         0         0
         0         0         0
         0         0         0
         0         0         0
         0         0         0
         0         0         0
         0         0         0
         0         0         0
         0         0         0
        -1         0        -1
        -1         0        -1
        -1         0        -1
         0         0         0
         0         0         0
         0         0         0
         0         0         0
         0         0         0
         0         0         0
         0         0         0
         0         0         0
         0         0         0
         0         0         0
         0         0         0
         0         0         0
        -1         0         0
        -1         0         0
        -1         0         0
         0         0         0
         0         0         0
         0         0         0
         0         0         0
         0         0         0
         0         0         0
         0         0         0
         0         0         0
         0         0         0
         0        -1         0
         0        -1         0
         0        -1         0
         0         0         0
         0         0         0
         0         0         0
         1         0         0
         1         0         0
         1         0         0
         0         0         0
         0         0         0
         0         0         0
         1         1         0
         1         1         0
         1         1         0
         0         0         0
         0         0         0
         0         0         0
         0         1         0
         0         1         0
         0         1         0
         0        -1         0
         0        -1         0
         0        -1         0
         0         0         0
         0         0         0
         0         0         0
         1         0         0
         1         0         0
         1         0         0
         0         0         0
         0         0         0
         0         0         0
         0         0         0
         0         0         0
         0         0         0
         0         1         0
         0         1         0
         0         1         0
         0         0         0
         0         0         0
         0         0         0
         0         0         0
         0         0         0
         0         0         0
         0         0         0
         0         0         0
         0         0         0
         0         1         0
         0         1         0
         0         1         0
        -1         0         0
        -1         0         0
        -1         0         0
         0         0        -1
         0         0        -1
         0         0        -1
         0         0         0
         0         0         0
         0         0         0
         0         0         0
         0         0         0
         0         0         0
         0         0        -1
         0         0        -1
         0         0        -1
        -1         1         0
        -1         1         0
        -1         1         0
         0         0         0
         0         0         0
         0         0         0
         0         0         0
         0         0         0
         0         0         0
         0         0         0
         0         0         0
         0         0         0
         0         0         0
         0         0         0
         0         0         0
         0         0         0
         0         0         0
         0         0         0
         0         0         0
         0         0         0
         0         0         0
         0         0         0
         0         0         0
         0         0         0
         0         0         0
         0         0         0
         0         0         0
         0        -1         0
         0        -1         0
         0        -1         0
         1         0         0
         1         0         0
         1         0         0
         0        -1         0
         0        -1         0
         0        -1         0
         0         0         0
         0         0         0
         0         0         0
         0         0         0
         0         0         0
         0         0         0
         0        -1         0
         0        -1         0
         0        -1         0
         1         0         0
         1         0         0
         1         0         0
         0         0         0
         0         0         0
         0         0         0
         0        -1         0
         0        -1         0
         0        -1         0
         0         0         0
         0         0         0
         0         0         0
         0        -1         0
         0        -1         0
         0        -1         0
         0         0         0
         0         0         0
         0         0         0
         0         0         0
         0         0         0
         0         0         0
         0         0         0
         0         0         0
         0         0         0
         0         0         0
         0         0         0
         0         0         0
         0         0         0
         0         0         0
         0         0         0
         0         0        -1
         0         0        -1
         0         0        -1
         0         0         0
         0         0         0
         0         0         0
         0         0         0
         0         0         0
         0         0         0
         0         0         0
         0         0         0
         0         0         0
         0         0         0
         0         0         0
         0         0         0
         0         0         0
         0         0         0
         0         0         0
         0         0         0
         0         0         0
         0         0         0
         0         0         0
         0         0         0
         0         0         0
         0         0         0
         0         0         0
         0         0         0
         0         0         0
         0         0         0
         0         0         0
         0         0         0
         0         0         0
         0         0         0
         0         0         0
         0         0         0
         0         0         0
         0         0         0
         0         0         0
         0         0         0
         0         0         0
         0         0         0
         0         0         0
         0         0         0
         0         0         0
         0         0         0
         0         0         0
         0         0         0
         0         0         0
         0         0         0
         0         0         0
         0         0         0
         0         0         0
         0         0         0
         0         0         0
         0         0         1
         0         0         1
         0         0         1
         0         0         0
         0         0         0
         0         0         0
        -1         0         0
        -1         0         0
        -1         0         0
         0         0         0
         0         0         0
         0         0         0
        -1         0         0
        -1         0         0
        -1         0         0
         0         0         0
         0         0         0
         0         0         0
         0         0         0
         0         0         0
         0         0         0
         0         1         0
         0         1         0
         0         1         0
         0         0         0
         0         0         0
         0         0         0
         0         0         0
         0         0         0
         0         0         0
         0         0         0
         0         0         0
         0         0         0
         0         0         0
         0         0         0
         0         0         0
         0         0         0
         0         0         0
         0         0         0
         0         0         1
         0         0         1
         0         0         1
         1         0         0
         1         0         0
         1         0         0
         0         0         0
         0         0         0
         0         0         0
         0         1         0
         0         1         0
         0         1         0
         1         0         1
         1         0         1
         1         0         1
         0         0         0
         0         0         0
         0         0         0
         0         0         0
         0         0         0
         0         0         0
         1         0         0
         1         0         0
         1         0         0
         0        -1         0
         0        -1         0
         0        -1         0
         0         0         0
         0         0         0
         0         0         0
         0         0         0
         0         0         0
         0         0         0
         0         1         0
         0         1         0
         0         1         0
         0         0         0
         0         0         0
         0         0         0
         0         0         0
         0         0         0
         0         0         0
         0         0         0
         0         0         0
         0         0         0
         0         0         0
         0         0         0
         0         0         0
         0         0         0
         0         0         0
         0         0         0
         0         0         0
         0         0         0
         0         0         0
         0         0        -1
         0         0        -1
         0         0        -1
         0         0         0
         0         0         0
         0         0         0
         0         0         0
         0         0         0
         0         0         0
         0         0        -1
         0         0        -1
         0         0        -1
         0         0         0
         0         0         0
         0         0         0
         0         0         0
         0         0         0
         0         0         0
         0         0         0
         0         0         0
         0         0         0
         0         0         0
         0         0         0
         0         0         0
         0        -1         0
         0        -1         0
         0        -1         0
         0         0         0
         0         0         0
         0         0         0
         0         0         0
         0         0         0
         0         0         0
         0         0         0
         0         0         0
         0         0         0
         0         0         0
         0         0         0
         0         0         0
         0         0        -1
         0         0        -1
         0         0        -1
         0         0         0
         0         0         0
         0         0         0
         0         0         0
         0         0         0
         0         0         0
         0         0         0
         0         0         0
         0         0         0
         0         0         0
         0         0         0
         0         0         0
         0         0         0
         0         0         0
         0         0         0
         0         0         0
         0         0         0
         0         0         0
         0         0         0
         0         0         0
         0         0         0
         0         0         0
         0         0         0
         0         0         0
         0         0         0
         0         0         0
         0         0         0
         0         0         0
         0         0         0
         0         0         0
         0         0         0
         0         0         0
         0         0         0
         0         0         0
         0         0         0
         0         0         0
         0         0         0
         0         0         0
         0         0         0
         0         0         0
         0         0         0
         0         0         0
         0         0         0
         0         0         0
         0         0         0
         0        -1         0
         0        -1         0
         0        -1         0
         0         0        -1
         0         0        -1
         0         0        -1
         0         0         0
         0         0         0
         0         0         0
         0         0        -1
         0         0        -1
         0         0        -1
         0         0         0
         0         0         0
         0         0         0
         0         0         0
         0         0         0
         0         0         0
         0         0         0
         0         0         0
         0         0         0
         0         0         0
         0         0         0
         0         0         0
         0         0         0
         0         0         0
         0         0         0
         1         0         0
         1         0         0
         1         0         0
         0         0         0
         0         0         0
         0         0         0
         0         0         0
         0         0         0
         0         0         0
         0         0         0
         0         0         0
         0         0         0
         0         0         0
         0         0         0
         0         0         0
         0         0         0
         0         0         0
         0         0         0
         0         0         0
         0         0         0
         0         0         0
         0         0         0
         0         0         0
         0         0         0
         0         0         0
         0         0         0
         0         0         0
         0         0         0
         0         0         0
         0         0         0
         0         0         0
         0         0         0
         0         0         0
         0         0         0
         0         0         0
         0         0         0
         0        -1         0
         0        -1         0
         0        -1         0
         0         0         0
         0         0         0
         0         0         0
         0         0         0
         0         0         0
         0         0         0
         0         0         0
         0         0         0
         0         0         0
         0         0         0
         0         0         0
         0         0         0
         0         0         0
         0         0         0
         0         0         0
        -1         0         0
        -1         0         0
        -1         0         0
         0         0         0
         0         0         0
         0         0         0
         0         0         0
         0         0         0
         0         0         0
         0         0         0
         0         0         0
         0         0         0
         0         0         0
         0         0         0
         0         0         0
         0         0         0
         0         0         0
         0         0         0
         0         0         0
         0         0         0
         0         0         0
         0         0         0
         0         0         0
         0         0         0
         0         1         0
         0         1         0
         0         1         0
         0         0         0
         0         0         0
         0         0         0
         0         0         1
         0         0         1
         0         0         1
         0         0        -1
         0         0        -1
         0         0        -1
         0         0         0
         0         0         0
         0         0         0
         0        -1         0
         0        -1         0
         0        -1         0
         0         0         0
         0         0         0
         0         0         0
         0         0         0
         0         0         0
         0         0         0
         0        -1        -1
         0        -1        -1
         0        -1        -1
         0         0        -1
         0         0        -1
         0         0        -1
         0         1         0
         0         1         0
         0         1         0
         0         0         0
         0         0         0
         0         0         0
         0         0        -1
         0         0        -1
         0         0        -1
         0         0         0
         0         0         0
         0         0         0
         0         0         0
         0         0         0
         0         0         0
         0         0         0
         0         0         0
         0         0         0
         0         0         0
         0         0         0
         0         0         0
         0         0         0
         0         0         0
         0         0         0
         0         0         0
         0         0         0
         0         0         0
         0         0         1
         0         0         1
         0         0         1
         0         0         0
         0         0         0
         0         0         0
         0         0         0
         0         0         0
         0         0         0
         0         0         0
         0         0         0
         0         0         0
         0         0         0
         0         0         0
         0         0         0
         0         0         0
         0         0         0
         0         0         0
         0        -1         0
         0        -1         0
         0        -1         0
         0         0         0
         0         0         0
         0         0         0
         0         0         0
         0         0         0
         0         0         0
         0         0         0
         0         0         0
         0         0         0
         0         0         0
         0         0         0
         0         0         0
         0         0         0
         0         0         0
         0         0         0
         0         0         0
         0         0         0
         0         0         0
         0         0         0
         0         0         0
         0         0         0
         0         0         0
         0         0         0
         0         0         0
         0         0         0
         0         0         0
         0         0         0
         0         0         0
         0         0         0
         0         0         0
         0         0         1
         0         0         1
         0         0         1
         1         0         0
         1         0         0
         1         0         0
         0         0         0
         0         0         0
         0         0         0
         0         0         0
         0         0         0
         0         0         0
         0         0         0
         0         0         0
         0         0         0
         1         0         0
         1         0         0
         1         0         0
         0         0         1
         0         0         1
         0         0         1
         0         0         1
         0         0         1
         0         0         1
         0         0         0
         0         0         0
         0         0         0
         0         0         0
         0         0         0
         0         0         0
         0         0         0
         0         0         0
         0         0         0
         0         0         0
         0         0         0
         0         0         0
         0         0         0
         0         0         0
         0         0         0
         0         0         0
         0         0         0
         0         0         0
         0         0         0
         0         0         0
         0         0         0
         0         0         0
         0         0         0
         0         0         0
         0         0         0
         0         0         0
         0         0         0
         1         0         0
         1         0         0
         1         0         0
         0         0         0
         0         0         0
         0         0         0
         0         0         0
         0         0         0
         0         0         0
         0         0         0
         0         0         0
         0         0         0
         0         0         0
         0         0         0
         0         0         0
         0         0         0
         0         0         0
         0         0         0
         0         0         0
         0         0         0
         0         0         0
         0         0         1
         0         0         1
         0         0         1
         0         0         1
         0         0         1
         0         0         1
         0         0         0
         0         0         0
         0         0         0
        -1         1         0
        -1         1         0
        -1         1         0
         0         0         0
         0         0         0
         0         0         0
         0         0         0
         0         0         0
         0         0         0
         0         1         0
         0         1         0
         0         1         0
         0         0         0
         0         0         0
         0         0         0
         0         0         0
         0         0         0
         0         0         0
         0         0         0
         0         0         0
         0         0         0
         0         0         0
         0         0         0
         0         0         0
         0         0         0
         0         0         0
         0         0         0
         0         0         0
         0         0         0
         0         0         0
         0         0         0
         0         0         0
         0         0         0
         0         0         0
         0         0         0
         0         0         0
         0         1         0
         0         1         0
         0         1         0
         0         0         0
         0         0         0
         0         0         0
         0         0         0
         0         0         0
         0         0         0
         0         0         0
         0         0         0
         0         0         0
         0         0         0
         0         0         0
         0         0         0
         0        -1         0
         0        -1         0
         0        -1         0
         0         0         0
         0         0         0
         0         0         0
         0         0         0
         0         0         0
         0         0         0
         0         0         1
         0         0         1
         0         0         1
         0         0         1
         0         0         1
         0         0         1
         0         0         0
         0         0         0
         0         0         0
         0         0         0
         0         0         0
         0         0         0
         0         0         0
         0         0         0
         0         0         0
         0         0         0
         0         0         0
         0         0         0
         0         0         0
         0         0         0
         0         0         0
         0         0         0
         0         0         0
         0         0         0
         0         0         0
         0         0         0
         0         0         0
         0         0         0
         0         0         0
         0         0         0
         0         0         0
         0         0         0
         0         0         0
         0        -1         0
         0        -1         0
         0        -1         0
         0         0         0
         0         0         0
         0         0         0
         0         0         0
         0         0         0
         0         0         0
         0         0         0
         0         0         0
         0         0         0
         0         0         0
         0         0         0
         0         0         0
         0         0        -1
         0         0        -1
         0         0        -1
         1         0         0
         1         0         0
         1         0         0
         0         0         1
         0         0         1
         0         0         1
         0         0         0
         0         0         0
         0         0         0
         0         0         0
         0         0         0
         0         0         0
         0         0         0
         0         0         0
         0         0         0
         0         0         0
         0         0         0
         0         0         0
         0         1         0
         0         1         0
         0         1         0
         0         0        -1
         0         0        -1
         0         0        -1
         0         0         0
         0         0         0
         0         0         0
         0         1         0
         0         1         0
         0         1         0
         0         0         0
         0         0         0
         0         0         0
         0         0         0
         0         0         0
         0         0         0
         0         0         0
         0         0         0
         0         0         0
         0         0         0
         0         0         0
         0         0         0
         0         0         1
         0         0         1
         0         0         1
         0         0         0
         0         0         0
         0         0         0
         0         0         0
         0         0         0
         0         0         0
         0         0         0
         0         0         0
         0         0         0
         0         0         0
         0         0         0
         0         0         0
         0         0         0
         0         0         0
         0         0         0
         0         0        -1
         0         0        -1
         0         0        -1
         0         0        -1
         0         0        -1
         0         0        -1
         0         0        -1
         0         0        -1
         0         0        -1
         0         0         1
         0         0         1
         0         0         1
         0         0         0
         0         0         0
         0         0         0
         0         0         0
         0         0         0
         0         0         0
         0         0         0
         0         0         0
         0         0         0
         1         0         0
         1         0         0
         1         0         0
         0         0         0
         0         0         0
         0         0         0
         0         0         0
         0         0         0
         0         0         0
        -1         0         0
        -1         0         0
        -1         0         0
         0         0         0
         0         0         0
         0         0         0
         0         0         0
         0         0         0
         0         0         0
         0         0         0
         0         0         0
         0         0         0
         0         0         0
         0         0         0
         0         0         0
         0         0         0
         0         0         0
         0         0         0
         0        -1         0
         0        -1         0
         0        -1         0
         0         0         0
         0         0         0
         0         0         0
         0         0         0
         0         0         0
         0         0         0
         0         0         0
         0         0         0
         0         0         0
         0         0         0
         0         0         0
         0         0         0
        -1         1         0
        -1         1         0
        -1         1         0
         0         0         0
         0         0         0
         0         0         0
         0         1         0
         0         1         0
         0         1         0
         0         0         0
         0         0         0
         0         0         0
         0         0         0
         0         0         0
         0         0         0
         1         0         0
         1         0         0
         1         0         0
         0         0         0
         0         0         0
         0         0         0
         0         0         0
         0         0         0
         0         0         0
         0         0         0
         0         0         0
         0         0         0
         0         0         0
         0         0         0
         0         0         0
         0         0         0
         0         0         0
         0         0         0
         0         0         0
         0         0         0
         0         0         0
         0         0         0
         0         0         0
         0         0         0
         0         0         0
         0         0         0
         0         0         0
         0         0         1
         0         0         1
         0         0         1
         1         1         0
         1         1         0
         1         1         0
         0         0         0
         0         0         0
         0         0         0
        -1         0         0
        -1         0         0
        -1         0         0
        -1         0         0
        -1         0         0
        -1         0         0
         0         0         0
         0         0         0
         0         0         0
         1         0         0
         1         0         0
         1         0         0
         0         0         0
         0         0         0
         0         0         0
         1         0         0
         1         0         0
         1         0         0
         0         0         0
         0         0         0
         0         0         0
         0         1         1
         0         1         1
         0         1         1
         0         0         0
         0         0         0
         0         0         0
         0         0         0
         0         0         0
         0         0         0
         0         0         0
         0         0         0
         0         0         0
         0        -1         0
         0        -1         0
         0        -1         0
        -1         0         0
        -1         0         0
        -1         0         0
         0         0         0
         0         0         0
         0         0         0
         0         0        -1
         0         0        -1
         0         0        -1
         0         0         0
         0         0         0
         0         0         0
         0         0         0
         0         0         0
         0         0         0
         0         0         0
         0         0         0
         0         0         0
         0         0         0
         0         0         0
         0         0         0
         0         0        -1
         0         0        -1
         0         0        -1
         0         0         0
         0         0         0
         0         0         0
         0         0         0
         0         0         0
         0         0         0
         0         0         0
         0         0         0
         0         0         0
         0         0         0
         0         0         0
         0         0         0
         0         0         0
         0         0         0
         0         0         0
         0         0         0
         0         0         0
         0         0         0
         0         0         0
         0         0         0
         0         0         0
         0         0         0
         0         0         0
         0         0         0
         0         0         0
         0         0         0
         0         0         0
         0         0         0
         0         0         0
         0         0         0
         0         0         0
         0         0         0
         0         0         0
         0         0         0
         0         0         0
         0         0         0
         0         0        -1
         0         0        -1
         0         0        -1
         0         0        -1
         0         0        -1
         0         0        -1
         0        -1         0
         0        -1         0
         0        -1         0
         0         0         1
         0         0         1
         0         0         1
         0         0         0
         0         0         0
         0         0         0
         0         0         0
         0         0         0
         0         0         0
         0         0         0
         0         0         0
         0         0         0
         0         1         0
         0         1         0
         0         1         0
         0         0         0
         0         0         0
         0         0         0
         0         0         0
         0         0         0
         0         0         0
         0         0        -1
         0         0        -1
         0         0        -1
        -1        -1         0
        -1        -1         0
        -1        -1         0
         0         0         0
         0         0         0
         0         0         0
         1         0         0
         1         0         0
         1         0         0
         0         0         0
         0         0         0
         0         0         0
         0         0         0
         0         0         0
         0         0         0
         1         0         0
         1         0         0
         1         0         0
         0         0         0
         0         0         0
         0         0         0
         0         0         0
         0         0         0
         0         0         0
         0         0         0
         0         0         0
         0         0         0
         0         0         0
         0         0         0
         0         0         0
         0        -1         0
         0        -1         0
         0        -1         0
         0         0         0
         0         0         0
         0         0         0
         1         0         0
         1         0         0
         1         0         0
         0         0         0
         0         0         0
         0         0         0
         0         0         0
         0         0         0
         0         0         0
         0         0         0
         0         0         0
         0         0         0
         0         0         0
         0         0         0
         0         0         0
        -1         0         0
        -1         0         0
        -1         0         0
         0         0         0
         0         0         0
         0         0         0
         0         0         0
         0         0         0
         0         0         0
         0         0         0
         0         0         0
         0         0         0
         0         0         0
         0         0         0
         0         0         0
         0         0         0
         0         0         0
         0         0         0
         0         0         0
         0         0         0
         0         0         0
         0         0         0
         0         0         0
         0         0         0
         0         0         0
         0         0         0
         0         0         0
         0         0         0
         0         0         0
         0         0         0
         0         0         0
         0         0         0
         0         0         0
         0        -1         0
         0        -1         0
         0        -1         0
         0        -1        -1
         0        -1        -1
         0        -1        -1
        -1         0         0
        -1         0         0
        -1         0         0
         0         1         0
         0         1         0
         0         1         0
         0         0         0
         0         0         0
         0         0         0
         0         0         0
         0         0         0
         0         0         0
         0         0         1
         0         0         1
         0         0         1
         0         0         0
         0         0         0
         0         0         0
         0         0         0
         0         0         0
         0         0         0
         0         0         0
         0         0         0
         0         0         0
         0         1         0
         0         1         0
         0         1         0
         0         0         0
         0         0         0
         0         0         0
         0         0         0
         0         0         0
         0         0         0
         0         0         0
         0         0         0
         0         0         0
        -1         0         0
        -1         0         0
        -1         0         0
         0         0         0
         0         0         0
         0         0         0
         0         0         0
         0         0         0
         0         0         0
         0         0         1
         0         0         1
         0         0         1
         0         0         0
         0         0         0
         0         0         0
         0         0         0
         0         0         0
         0         0         0
         0         0         0
         0         0         0
         0         0         0
         0         0         0
         0         0         0
         0         0         0
         0         0         0
         0         0         0
         0         0         0
         0         0         0
         0         0         0
         0         0         0
         0         0         0
         0         0         0
         0         0         0
         0         0         0
         0         0         0
         0         0         0
         0         1         0
         0         1         0
         0         1         0
         0         0         0
         0         0         0
         0         0         0
         0        -1         0
         0        -1         0
         0        -1         0
         0         0         0
         0         0         0
         0         0         0
         0         0         0
         0         0         0
         0         0         0
         0         0         0
         0         0         0
         0         0         0
         0         0         0
         0         0         0
         0         0         0
         0        -1        -1
         0        -1        -1
         0        -1        -1
         0         0         0
         0         0         0
         0         0         0
         0         0         0
         0         0         0
         0         0         0
         0         0         0
         0         0         0
         0         0         0
         0         0         0
         0         0         0
         0         0         0
         0         0        -1
         0         0        -1
         0         0        -1
         0         0         0
         0         0         0
         0         0         0
         0         0        -1
         0         0        -1
         0         0        -1
         0         0         0
         0         0         0
         0         0         0
         0         0         0
         0         0         0
         0         0         0
         0         0         0
         0         0         0
         0         0         0
         0         0         0
         0         0         0
         0         0         0
         0         1         0
         0         1         0
         0         1         0
         0         0         0
         0         0         0
         0         0         0
         0         0         0
         0         0         0
         0         0         0
         0        -1         0
         0        -1         0
         0        -1         0
         0         0         0
         0         0         0
         0         0         0
         0         0         0
         0         0         0
         0         0         0
         0         0         1
         0         0         1
         0         0         1
         0         0         0
         0         0         0
         0         0         0
         0         0         0
         0         0         0
         0         0         0
         0         0         0
         0         0         0
         0         0         0
         0         0         0
         0         0         0
         0         0         0
        -1        -1         0
        -1        -1         0
        -1        -1         0
        -1         1         0
        -1         1         0
        -1         1         0
         0         0         0
         0         0         0
         0         0         0
         0         0         0
         0         0         0
         0         0         0
         0         0        -1
         0         0        -1
         0         0        -1
         0         0         0
         0         0         0
         0         0         0
         0         0         0
         0         0         0
         0         0         0
         1         0         0
         1         0         0
         1         0         0
         0         0         0
         0         0         0
         0         0         0
         0         0         0
         0         0         0
         0         0         0
         0         1         0
         0         1         0
         0         1         0
         0         0         0
         0         0         0
         0         0         0
         0         0         0
         0         0         0
         0         0         0
         0         0         0
         0         0         0
         0         0         0
         0         0         0
         0         0         0
         0         0         0
         1         0         0
         1         0         0
         1         0         0
         0        -1         0
         0        -1         0
         0        -1         0
         0         0         0
         0         0         0
         0         0         0
         0         0         0
         0         0         0
         0         0         0
         0         0         0
         0         0         0
         0         0         0
         0         0         0
         0         0         0
         0         0         0
         0         0         0
         0         0         0
         0         0         0
        -1         0         0
        -1         0         0
        -1         0         0
         0         0         0
         0         0         0
         0         0         0
         0         0         0
         0         0         0
         0         0         0
         0         0         0
         0         0         0
         0         0         0
         0         0         0
         0         0         0
         0         0         0
         0         0         0
         0         0         0
         0         0         0
         1         0         0
         1         0         0
         1         0         0
         0         0         0
         0         0         0
         0         0         0
         0         1         0
         0         1         0
         0         1         0
         0         1         0
         0         1         0
         0         1         0
         0         0         0
         0         0         0
         0         0         0
         0         0         0
         0         0         0
         0         0         0
         0         0         0
         0         0         0
         0         0         0
         0         0         0
         0         0         0
         0         0         0
         0         0         0
         0         0         0
         0         0         0
         0         0         0
         0         0         0
         0         0         0
         0         0         0
         0         0         0
         0         0         0
         0         0         0
         0         0         0
         0         0         0
         0         0         0
         0         0         0
         0         0         0
        -1         0         0
        -1         0         0
        -1         0         0
         0         0         0
         0         0         0
         0         0         0
         0         0         0
         0         0         0
         0         0         0
         0         0         0
         0         0         0
         0         0         0
         0         0         0
         0         0         0
         0         0         0
         0         0         1
         0         0         1
         0         0         1
         0         0         0
         0         0         0
         0         0         0
         0         0         0
         0         0         0
         0         0         0
         0         0         0
         0         0         0
         0         0         0
         0         0         0
         0         0         0
         0         0         0
         0         0         0
         0         0         0
         0         0         0
         0         0         0
         0         0         0
         0         0         0
         0         0        -1
         0         0        -1
         0         0        -1
         0         0         0
         0         0         0
         0         0         0
         0         0         0
         0         0         0
         0         0         0
         0         0         0
         0         0         0
         0         0         0
         0         0        -1
         0         0        -1
         0         0        -1
         0         0         0
         0         0         0
         0         0         0
         0         0         0
         0         0         0
         0         0         0
         1         0         0
         1         0         0
         1         0         0
         0         0        -1
         0         0        -1
         0         0        -1
         0         1         0
         0         1         0
         0         1         0
         0         0         0
         0         0         0
         0         0         0
         0         0         0
         0         0         0
         0         0         0
         1         0         0
         1         0         0
         1         0         0
         0         0         0
         0         0         0
         0         0         0
         0         0         0
         0         0         0
         0         0         0
         0         0         0
         0         0         0
         0         0         0
         0         0         0
         0         0         0
         0         0         0
         0         0         0
         0         0         0
         0         0         0
         0         0         0
         0         0         0
         0         0         0
         0         0         0
         0         0         0
         0         0         0
         1         0         0
         1         0         0
         1         0         0
         1         0         0
         1         0         0
         1         0         0
         0         0         0
         0         0         0
         0         0         0
         0         0         0
         0         0         0
         0         0         0
         0         0         0
         0         0         0
         0         0         0
         0         0        -1
         0         0        -1
         0         0        -1
         0         0         0
         0         0         0
         0         0         0
         0         0        -1
         0         0        -1
         0         0        -1
        -1         0         0
        -1         0         0
        -1         0         0
         0         0         0
         0         0         0
         0         0         0
         0         0         0
         0         0         0
         0         0         0
         0         0         0
         0         0         0
         0         0         0
         0        -1         0
         0        -1         0
         0        -1         0
         0         0         0
         0         0         0
         0         0         0
        -1         0         0
        -1         0         0
        -1         0         0
         0         0         0
         0         0         0
         0         0         0
         0         0         0
         0         0         0
         0         0         0
         0         0         0
         0         0         0
         0         0         0
         0         0         1
         0         0         1
         0         0         1
         0         0         0
         0         0         0
         0         0         0
         0         0         0
         0         0         0
         0         0         0
         0         0         0
         0         0         0
         0         0         0
         0         0         0
         0         0         0
         0         0         0
         0         1         0
         0         1         0
         0         1         0
         0         0         0
         0         0         0
         0         0         0
         0         0         0
         0         0         0
         0         0         0
         0         0         0
         0         0         0
         0         0         0
         0        -1         0
         0        -1         0
         0        -1         0
         0         1         0
         0         1         0
         0         1         0
         0         0         0
         0         0         0
         0         0         0
         0         1         0
         0         1         0
         0         1         0
         0         0         0
         0         0         0
         0         0         0
         0         0         0
         0         0         0
         0         0         0
        -1         0         0
        -1         0         0
        -1         0         0
         0         0         0
         0         0         0
         0         0         0
         0         0         0
         0         0         0
         0         0         0
         0         0         0
         0         0         0
         0         0         0
         1         0         0
         1         0         0
         1         0         0
         0         0         0
         0         0         0
         0         0         0
        -1         0         0
        -1         0         0
        -1         0         0
         0         0         0
         0         0         0
         0         0         0
         0         0         0
         0         0         0
         0         0         0
         0         0         0
         0         0         0
         0         0         0
         0         0         0
         0         0         0
         0         0         0
         0         0         0
         0         0         0
         0         0         0
         0         0         0
         0         0         0
         0         0         0
         0         0         0
         0         0         0
         0         0         0
         0         0         0
         0         0         0
         0         0         0
        -1         0         0
        -1         0         0
        -1         0         0
         0        -1         0
         0        -1         0
         0        -1         0
         0         0         0
         0         0         0
         0         0         0
         0         0         0
         0         0         0
         0         0         0
         0         0         0
         0         0         0
         0         0         0
        -1         0         0
        -1         0         0
        -1         0         0
         0         0         0
         0         0         0
         0         0         0
         0         0         0
         0         0         0
         0         0         0
        -1         0         0
        -1         0         0
        -1         0         0
         0         0         0
         0         0         0
         0         0         0
         0         0         0
         0         0         0
         0         0         0
         0         0         0
         0         0         0
         0         0         0
         0         0         0
         0         0         0
         0         0         0
         0         0         0
         0         0         0
         0         0         0
         0         0         0
         0         0         0
         0         0         0
        -1         0         0
        -1         0         0
        -1         0         0
         0         0         0
         0         0         0
         0         0         0
         0         0         0
         0         0         0
         0         0         0
         1         0         0
         1         0         0
         1         0         0
         0         0         0
         0         0         0
         0         0         0
         0         0         0
         0         0         0
         0         0         0
         0         0         1
         0         0         1
         0         0         1
         0        -1         0
         0        -1         0
         0        -1         0
         0         0         0
         0         0         0
         0         0         0
         0        -1        -1
         0        -1        -1
         0        -1        -1
         0         0         0
         0         0         0
         0         0         0
         0         0         0
         0         0         0
         0         0         0
         0         0         0
         0         0         0
         0         0         0
         0         0         0
         0         0         0
         0         0         0
         0         0         0
         0         0         0
         0         0         0
         0         0         0
         0         0         0
         0         0         0
         0         0         0
         0         0         0
         0         0         0
         0         0         0
         0         0         0
         0         0         0
         0         0         0
         0         0         0
         0         0         0
         1         0         0
         1         0         0
         1         0         0
         0         0         0
         0         0         0
         0         0         0
         0         0         0
         0         0         0
         0         0         0
         0         0         0
         0         0         0
         0         0         0
         0         0         0
         0         0         0
         0         0         0
         0         0         0
         0         0         0
         0         0         0
         1         0         0
         1         0         0
         1         0         0
         0         0         0
         0         0         0
         0         0         0
         0         0         0
         0         0         0
         0         0         0
         0         0         0
         0         0         0
         0         0         0
         0        -1         0
         0        -1         0
         0        -1         0
         0         0         0
         0         0         0
         0         0         0
         0         0         0
         0         0         0
         0         0         0
         0         0         0
         0         0         0
         0         0         0
         0         0         0
         0         0         0
         0         0         0
         0         0         0
         0         0         0
         0         0         0
         0         0         0
         0         0         0
         0         0         0
         0         0         0
         0         0         0
         0         0         0
         0         0         0
         0         0         0
         0         0         0
         0         0         0
         0         0         0
         0         0         0
         0         0         0
         0         0         0
         0         0         0
        -1         0         0
        -1         0         0
        -1         0         0
         0         0         0
         0         0         0
         0         0         0
         0         0         0
         0         0         0
         0         0         0
         0         0         0
         0         0         0
         0         0         0
        -1         0         0
        -1         0         0
        -1         0         0
         0         0         0
         0         0         0
         0         0         0
         0         0         0
         0         0         0
         0         0         0
         0         1         0
         0         1         0
         0         1         0
         0         0         0
         0         0         0
         0         0         0
         0         0         0
         0         0         0
         0         0         0
         0         0         0
         0         0         0
         0         0         0
         0         0         0
         0         0         0
         0         0         0
         0         0         0
         0         0         0
         0         0         0
         0         0         1
         0         0         1
         0         0         1
         0         0         0
         0         0         0
         0         0         0
         0         0         0
         0         0         0
         0         0         0
        -1         0         0
        -1         0         0
        -1         0         0
         0         0         0
         0         0         0
         0         0         0
         0         0         0
         0         0         0
         0         0         0
         0         0        -1
         0         0        -1
         0         0        -1
         0         0         0
         0         0         0
         0         0         0
         0         0         0
         0         0         0
         0         0         0
         1         0         0
         1         0         0
         1         0         0
         0         0         0
         0         0         0
         0         0         0
        -1         0         0
        -1         0         0
        -1         0         0
         0         0         0
         0         0         0
         0         0         0
         0        -1         0
         0        -1         0
         0        -1         0
         1         0         0
         1         0         0
         1         0         0
         0         0         0
         0         0         0
         0         0         0
         0         0         0
         0         0         0
         0         0         0
         0         0         0
         0         0         0
         0         0         0
         0         0         0
         0         0         0
         0         0         0
         1         0        -1
         1         0        -1
         1         0        -1
         0        -1         0
         0        -1         0
         0        -1         0
         0         0         0
         0         0         0
         0         0         0
         0         0         0
         0         0         0
         0         0         0
        -1         0         0
        -1         0         0
        -1         0         0
         0         0         0
         0         0         0
         0         0         0
        -1         0         0
        -1         0         0
        -1         0         0
         0         0         0
         0         0         0
         0         0         0
         0         0         0
         0         0         0
         0         0         0
         0        -1         0
         0        -1         0
         0        -1         0
         0         0         0
         0         0         0
         0         0         0
         0         0         0
         0         0         0
         0         0         0
         0         0         1
         0         0         1
         0         0         1
         1         0        -1
         1         0        -1
         1         0        -1
         0         0         0
         0         0         0
         0         0         0
         0         1         0
         0         1         0
         0         1         0
         0         0         0
         0         0         0
         0         0         0
         0         0         0
         0         0         0
         0         0         0
         0         1         0
         0         1         0
         0         1         0
         0         0         0
         0         0         0
         0         0         0
         0         0         0
         0         0         0
         0         0         0
         0         1         0
         0         1         0
         0         1         0
         0         0         0
         0         0         0
         0         0         0
         0         0         0
         0         0         0
         0         0         0
         0         0         0
         0         0         0
         0         0         0
         0         0         0
         0         0         0
         0         0         0
         0         0         0
         0         0         0
         0         0         0
         0         0         0
         0         0         0
         0         0         0
         0         0         0
         0         0         0
         0         0         0
        -1         0         0
        -1         0         0
        -1         0         0
         0         0         0
         0         0         0
         0         0         0
         0         0         0
         0         0         0
         0         0         0
         0         0         0
         0         0         0
         0         0         0
         0        -1         0
         0        -1         0
         0        -1         0
         0         0        -1
         0         0        -1
         0         0        -1
         0         0         0
         0         0         0
         0         0         0
         0         0         0
         0         0         0
         0         0         0
         0         0         0
         0         0         0
         0         0         0
         0         0         1
         0         0         1
         0         0         1
        -1         0         0
        -1         0         0
        -1         0         0
         0         0         0
         0         0         0
         0         0         0
         0         0         0
         0         0         0
         0         0         0
         0         0        -1
         0         0        -1
         0         0        -1
         0         0         0
         0         0         0
         0         0         0
        -1         0         0
        -1         0         0
        -1         0         0
         0        -1         0
         0        -1         0
         0        -1         0
         0         0         0
         0         0         0
         0         0         0
         0         0         1
         0         0         1
         0         0         1
        -1         0         0
        -1         0         0
        -1         0         0
         0         0         0
         0         0         0
         0         0         0
        -1         0         0
        -1         0         0
        -1         0         0
         0         0         0
         0         0         0
         0         0         0
         0         0         0
         0         0         0
         0         0         0
         0         0         0
         0         0         0
         0         0         0
         0         0         0
         0         0         0
         0         0         0
         0         0         0
         0         0         0
         0         0         0
         0         1         0
         0         1         0
         0         1         0
         0         0         0
         0         0         0
         0         0         0
         0         1         0
         0         1         0
         0         1         0
         0         0         0
         0         0         0
         0         0         0
         0         0         0
         0         0         0
         0         0         0
         0         0         0
         0         0         0
         0         0         0
         0        -1         0
         0        -1         0
         0        -1         0
         0         0         0
         0         0         0
         0         0         0
         0         0         0
         0         0         0
         0         0         0
         0         0         0
         0         0         0
         0         0         0
         0         0         0
         0         0         0
         0         0         0
         0         1         0
         0         1         0
         0         1         0
         0         1         0
         0         1         0
         0         1         0
         0         0         0
         0         0         0
         0         0         0
         0         0         1
         0         0         1
         0         0         1
         0        -1         1
         0        -1         1
         0        -1         1
         0         0         0
         0         0         0
         0         0         0
         0         0         0
         0         0         0
         0         0         0
         0        -1         0
         0        -1         0
         0        -1         0
         0         0         0
         0         0         0
         0         0         0
         0         0         0
         0         0         0
         0         0         0
         0         0         0
         0         0         0
         0         0         0
         0         0         0
         0         0         0
         0         0         0
        -1         0         0
        -1         0         0
        -1         0         0
         0         0         0
         0         0         0
         0         0         0
         0         0         0
         0         0         0
         0         0         0
         0         0         0
         0         0         0
         0         0         0
         0         0         0
         0         0         0
         0         0         0
         0         0         0
         0         0         0
         0         0         0
        -1         0         0
        -1         0         0
        -1         0         0
         0         0         0
         0         0         0
         0         0         0
         0         0         0
         0         0         0
         0         0         0
         0         0         0
         0         0         0
         0         0         0
         0         0         0
         0         0         0
         0         0         0
         0         0         0
         0         0         0
         0         0         0
         0         0         0
         0         0         0
         0         0         0
         0         0         1
         0         0         1
         0         0         1
         0         0         0
         0         0         0
         0         0         0
         0         0         0
         0         0         0
         0         0         0
         0         0         0
         0         0         0
         0         0         0
         0         0         0
         0         0         0
         0         0         0
         0         0         0
         0         0         0
         0         0         0
         0         0         0
         0         0         0
         0         0         0
         0         0         0
         0         0         0
         0         0         0
         0         0         0
         0         0         0
         0         0         0
         0         0         0
         0         0         0
         0         0         0
         0         0         0
         0         0         0
         0         0         0
         0         0         0
         0         0         0
         0         0         0
         0         0         0
         0         0         0
         0         0         0
         0         0         0
         0         0         0
         0         0         0
         0         0         0
         0         0         0
         0         0         0
         0         0         0
         0         0         0
         0         0         0
         0         0         1
         0         0         1
         0         0         1
         0         0         0
         0         0         0
         0         0         0
         0         0         0
         0         0         0
         0         0         0
        -1         0         0
        -1         0         0
        -1         0         0
         0         0         0
         0         0         0
         0         0         0
         0         1         0
         0         1         0
         0         1         0
         0         0         0
         0         0         0
         0         0         0
         0         0         0
         0         0         0
         0         0         0
        -1         0         0
        -1         0         0
        -1         0         0
        -1         0         0
        -1         0         0
        -1         0         0
         0         0         0
         0         0         0
         0         0         0
         0         0         0
         0         0         0
         0         0         0
         0        -1         0
         0        -1         0
         0        -1         0
         0         0         0
         0         0         0
         0         0         0
         0         0         0
         0         0         0
         0         0         0
         1         0         0
         1         0         0
         1         0         0
         0         0         0
         0         0         0
         0         0         0
         0         0         0
         0         0         0
         0         0         0
         0         0         0
         0         0         0
         0         0         0
         1         0         0
         1         0         0
         1         0         0
         0         0         0
         0         0         0
         0         0         0
         0         0         0
         0         0         0
         0         0         0
         0         0         0
         0         0         0
         0         0         0
         0         0         0
         0         0         0
         0         0         0
         0         0        -1
         0         0        -1
         0         0        -1
         0         0         0
         0         0         0
         0         0         0
         0        -1         0
         0        -1         0
         0        -1         0
         0         0         0
         0         0         0
         0         0         0
         0         0         0
         0         0         0
         0         0         0
         0         0         0
         0         0         0
         0         0         0
         0         0         0
         0         0         0
         0         0         0
         0         0         0
         0         0         0
         0         0         0
         1         0        -1
         1         0        -1
         1         0        -1
         0         0         0
         0         0         0
         0         0         0
         0         0         0
         0         0         0
         0         0         0
         0         0         0
         0         0         0
         0         0         0
         0         0         0
         0         0         0
         0         0         0
        -1         0         0
        -1         0         0
        -1         0         0
         0         0         0
         0         0         0
         0         0         0
         1         0         0
         1         0         0
         1         0         0
         0         0         0
         0         0         0
         0         0         0
         0         0         0
         0         0         0
         0         0         0
         0         0         0
         0         0         0
         0         0         0
         0         0         0
         0         0         0
         0         0         0
         0         0         0
         0         0         0
         0         0         0
         0         0         0
         0         0         0
         0         0         0
         0         0         0
         0         0         0
         0         0         0
         0         0        -1
         0         0        -1
         0         0        -1
        -1         0         0
        -1         0         0
        -1         0         0
         0         0         1
         0         0         1
         0         0         1
         0         0         0
         0         0         0
         0         0         0
         0         1         0
         0         1         0
         0         1         0
         0         0         1
         0         0         1
         0         0         1
         0         0         0
         0         0         0
         0         0         0
         0         0         0
         0         0         0
         0         0         0
         0         0         0
         0         0         0
         0         0         0
         0         0         0
         0         0         0
         0         0         0
         0         0         0
         0         0         0
         0         0         0
         0         0         0
         0         0         0
         0         0         0
         0         1         0
         0         1         0
         0         1         0
         0         0         0
         0         0         0
         0         0         0
        -1        -1         0
        -1        -1         0
        -1        -1         0
         0         0         0
         0         0         0
         0         0         0
         0         0         0
         0         0         0
         0         0         0
         0         0         0
         0         0         0
         0         0         0
         0         1         0
         0         1         0
         0         1         0
         0         0         0
         0         0         0
         0         0         0
         0         0         0
         0         0         0
         0         0         0
         0         0         0
         0         0         0
         0         0         0
        -1         0         0
        -1         0         0
        -1         0         0
         0         0         0
         0         0         0
         0         0         0
         0         0         0
         0         0         0
         0         0         0
         0         0         0
         0         0         0
         0         0         0
         0         0         0
         0         0         0
         0         0         0
         0         0         0
         0         0         0
         0         0         0
        -1         0         0
        -1         0         0
        -1         0         0
         0         0         0
         0         0         0
         0         0         0
         0         0         0
         0         0         0
         0         0         0
         0        -1         0
         0        -1         0
         0        -1         0
         0         0         0
         0         0         0
         0         0         0
         0         0         0
         0         0         0
         0         0         0
         1         0         0
         1         0         0
         1         0         0
         0         0         0
         0         0         0
         0         0         0
         0         0         0
         0         0         0
         0         0         0
         0         0         0
         0         0         0
         0         0         0
         0         0         0
         0         0         0
         0         0         0
         0         0         0
         0         0         0
         0         0         0
         0         0         0
         0         0         0
         0         0         0
         0        -1         0
         0        -1         0
         0        -1         0
         0         0         0
         0         0         0
         0         0         0
         0         0         0
         0         0         0
         0         0         0
         0         0         0
         0         0         0
         0         0         0
         0         0         0
         0         0         0
         0         0         0
         0        -1         0
         0        -1         0
         0        -1         0
         0         0         0
         0         0         0
         0         0         0
         0         0         0
         0         0         0
         0         0         0
         0         0         0
         0         0         0
         0         0         0
         0         0         0
         0         0         0
         0         0         0
         1         0         0
         1         0         0
         1         0         0
         0         0         0
         0         0         0
         0         0         0
         0         0         0
         0         0         0
         0         0         0
         0         0         0
         0         0         0
         0         0         0
         0        -1         0
         0        -1         0
         0        -1         0
         0         0         0
         0         0         0
         0         0         0
         0         0         1
         0         0         1
         0         0         1
         0         0         0
         0         0         0
         0         0         0
         0         0         0
         0         0         0
         0         0         0
         0         0         0
         0         0         0
         0         0         0
         0         0         0
         0         0         0
         0         0         0
         0         0         0
         0         0         0
         0         0         0
         0         0         0
         0         0         0
         0         0         0
         0         0         1
         0         0         1
         0         0         1
         0         0         0
         0         0         0
         0         0         0
        -1         0         0
        -1         0         0
        -1         0         0
         0         0         0
         0         0         0
         0         0         0
         0         0         0
         0         0         0
         0         0         0
         0         0         0
         0         0         0
         0         0         0
         0         0         0
         0         0         0
         0         0         0
         0         0         0
         0         0         0
         0         0         0
         1         0         0
         1         0         0
         1         0         0
         0         0         0
         0         0         0
         0         0         0
         0         0         1
         0         0         1
         0         0         1
        -1         0         0
        -1         0         0
        -1         0         0
         0         0        -1
         0         0        -1
         0         0        -1
         0         1         0
         0         1         0
         0         1         0
         0         0         0
         0         0         0
         0         0         0
         0         0         0
         0         0         0
         0         0         0
         0         0         1
         0         0         1
         0         0         1
         0         0         0
         0         0         0
         0         0         0
         0         0         0
         0         0         0
         0         0         0
         0        -1         0
         0        -1         0
         0        -1         0
         0         0         0
         0         0         0
         0         0         0
         0         0         1
         0         0         1
         0         0         1
         0         0         0
         0         0         0
         0         0         0
         0         1         0
         0         1         0
         0         1         0
         0        -1         1
         0        -1         1
         0        -1         1
         0         0         0
         0         0         0
         0         0         0
         0         0         0
         0         0         0
         0         0         0
         0         0         0
         0         0         0
         0         0         0
        -1         0         0
        -1         0         0
        -1         0         0
         0         0         0
         0         0         0
         0         0         0
         0         0         0
         0         0         0
         0         0         0
         0         1         0
         0         1         0
         0         1         0
         0         0         0
         0         0         0
         0         0         0
         0         0         0
         0         0         0
         0         0         0
         0         0         0
         0         0         0
         0         0         0
        -1         0         0
        -1         0         0
        -1         0         0
         0         0         0
         0         0         0
         0         0         0
        -1         0         0
        -1         0         0
        -1         0         0
         0         0         0
         0         0         0
         0         0         0
         0         1         0
         0         1         0
         0         1         0
         0         0         0
         0         0         0
         0         0         0
         0         0         0
         0         0         0
         0         0         0
         0         0         0
         0         0         0
         0         0         0
         0         0         0
         0         0         0
         0         0         0
         0         0         0
         0         0         0
         0         0         0
         0         0         0
         0         0         0
         0         0         0
         0         0         1
         0         0         1
         0         0         1
         0         0         0
         0         0         0
         0         0         0
         0         0         0
         0         0         0
         0         0         0
         0         0         0
         0         0         0
         0         0         0
         0         0         0
         0         0         0
         0         0         0
         0         0         0
         0         0         0
         0         0         0
         0         0         0
         0         0         0
         0         0         0
         0         0         0
         0         0         0
         0         0         0
         1         0         0
         1         0         0
         1         0         0
         0         0         0
         0         0         0
         0         0         0
         0         0         1
         0         0         1
         0         0         1
         0         0         0
         0         0         0
         0         0         0
         0         0         0
         0         0         0
         0         0         0
        -1         0         0
        -1         0         0
        -1         0         0
         0         0         0
         0         0         0
         0         0         0
         0         0         0
         0         0         0
         0         0         0
         0         0         0
         0         0         0
         0         0         0
         0         0         0
         0         0         0
         0         0         0
         0         0         0
         0         0         0
         0         0         0
         0         0         0
         0         0         0
         0         0         0
END
VELOCITY
# first 24 chars ignored
    1 ALA   CY         1    0.009670211    0.229602538   -0.017774745
    1 ALA   CX         2   -0.550184034   -0.555530202   -0.466150982
    1 ALA   OX         3   -0.061382190   -0.228762830   -0.069562149
    1 ALA   N          4    0.221825079   -0.313866455   -0.502537066
    1 ALA   H          5   -3.046050978    0.906127777   -1.803951490
    1 ALA   CA         6    0.664849675   -0.080401481    0.357763602
    1 ALA   CB         7   -0.100043777   -0.644297082   -0.399972401
    1 ALA   C          8   -0.049935526   -0.009578338    0.273716184
    1 ALA   O          9    0.026251849   -0.029709294    0.431041849
    1 ALA   NT        10    0.114069961   -0.735931600    0.095540267
    1 ALA   HT        11   -0.139796269   -1.517928213   -0.525646170
    1 ALA   CT        12    0.420397860   -0.666007527    0.086302166
    1 SOLV  OW        13    0.174880253    0.114100822    0.141681850
    1 SOLV  HW1       14    0.426738800    2.054442858   -0.746354482
    1 SOLV  HW2       15    0.804648839    3.116372466    0.600402288
    2 SOLV  OW        16   -0.519889814    0.026011513    0.250084230
    2 SOLV  HW1       17    0.121260387   -0.893554089    1.329931911
    2 SOLV  HW2       18   -1.155495995    0.843282538   -1.093442107
    3 SOLV  OW        19    0.348931085   -0.151148117    0.522988047
    3 SOLV  HW1       20    0.667806810    0.314059380    1.076683639
    3 SOLV  HW2       21    0.698789036   -0.826040054    0.046176117
    4 SOLV  OW        22   -0.076731435    0.248663629    0.472867082
    4 SOLV  HW1       23    1.652002085    0.080324874    0.691731493
    4 SOLV  HW2       24    0.752532415   -1.542537354   -1.839190686
    5 SOLV  OW        25    0.239697014   -0.391423752    0.006088291
    5 SOLV  HW1       26   -0.876442574    0.508174069   -1.249640397
    5 SOLV  HW2       27   -0.487840194   -2.083090697   -0.092968231
    6 SOLV  OW        28   -0.250351438    0.180046301   -0.303143689
    6 SOLV  HW1       29   -0.810096269    0.433909356   -1.260191209
    6 SOLV  HW2       30   -0.146220205    0.092468530   -0.026182337
    7 SOLV  OW        31    0.236051857    0.654486859    0.051824426
    7 SOLV  HW1       32    0.470364136    0.729861615   -0.371567789
    7 SOLV  HW2       33    0.367259272   -0.885950035   -1.015013059
    8 SOLV  OW        34   -0.949924382   -0.314559771   -0.185318400
    8 SOLV  HW1       35    0.980313517   -0.027336853   -0.830820898
    8 SOLV  HW2       36   -0.996664283   -0.325782255   -0.168889778
    9 SOLV  OW        37   -0.117274642    0.116129775    0.367759582
    9 SOLV  HW1       38    1.794143368    1.470841284   -1.159428798
    9 SOLV  HW2       39   -0.337035253   -0.142743188    1.063873290
   10 SOLV  OW        40    0.121865061   -0.005400327    0.078606831
   10 SOLV  HW1       41   -1.109703505    1.510213237    0.894604638
   10 SOLV  HW2       42   -0.805144644   -1.418577158    0.100565825
   11 SOLV  OW        43   -0.235310265   -0.118899003    0.102326377
   11 SOLV  HW1       44   -1.331024914    0.113106062   -0.345249926
   11 SOLV  HW2       45   -2.551970437   -0.132028653   -0.722140584
   12 SOLV  OW        46    0.425471506    0.337082899   -0.727479639
   12 SOLV  HW1       47    0.155580504    0.193110712   -0.785837184
   12 SOLV  HW2       48    0.021486254    1.169628275    1.842198978
   13 SOLV  OW        49   -0.002446917    0.002458954    0.152635486
   13 SOLV  HW1       50   -0.412666175    1.902496192   -1.162204692
   13 SOLV  HW2       51   -0.089219367   -0.621388812    0.182331360
   14 SOLV  OW        52   -0.406113928   -0.140608188    0.666237590
   14 SOLV  HW1       53   -0.330464983    0.281187936    0.909986067
   14 SOLV  HW2       54    0.015966536    2.009158265    1.669897586
   15 SOLV  OW        55   -0.004931306   -0.590398744   -0.509124532
   15 SOLV  HW1       56   -0.310330659   -2.763791257   -0.719314667
   15 SOLV  HW2       57    0.306537787    0.339784155   -1.091806119
   16 SOLV  OW        58   -0.366747113    0.242592391   -0.481120410
   16 SOLV  HW1       59   -0.125223379    0.882889198    0.783072085
   16 SOLV  HW2       60    0.995411507   -0.252108215   -0.981525663
   17 SOLV  OW        61    0.579609634   -0.137207885    0.108802385
   17 SOLV  HW1       62    0.540019215    4.110770368    2.371556332
   17 SOLV  HW2       63    0.565803493    0.681237141    0.591420891
   18 SOLV  OW        64    0.112629107   -0.010286107    0.017774093
   18 SOLV  HW1       65   -0.133547652   -0.786772677    1.414320688
   18 SOLV  HW2       66    1.002436274    2.021695668    0.906830907
   19 SOLV  OW        67    0.053649030   -0.624275763    0.036698376
   19 SOLV  HW1       68    0.586553808   -0.315447308   -0.887950113
   19 SOLV  HW2       69    0.072066761   -0.357809341   -0.713207369
   20 SOLV  OW        70   -0.283091608    0.518239915   -0.040718862
   20 SOLV  HW1       71   -1.075813418    1.475994433    0.533868782
   20 SOLV  HW2       72    1.952555752   -1.510998111    0.739634338
   21 SOLV  OW        73   -0.360092378   -0.398545594    0.001109510
   21 SOLV  HW1       74    1.407807593    1.386517393   -1.074049578
   21 SOLV  HW2       75    1.895551419    0.952386188   -0.577502112
   22 SOLV  OW        76    0.544498717   -0.351725357    0.139916355
   22 SOLV  HW1       77    0.467841151   -0.332901468    0.277822929
   22 SOLV  HW2       78    0.397315365   -0.275632939    0.109511728
   23 SOLV  OW        79   -0.103147202   -0.463808924   -0.171753400
   23 SOLV  HW1       80   -1.266661026    0.293744719   -4.659550692
   23 SOLV  HW2       81   -0.171130986   -1.605766246    1.056105850
   24 SOLV  OW        82    0.669398427    0.238832858    0.219087073
   24 SOLV  HW1       83    2.433602816    1.508037820   -0.130116273
   24 SOLV  HW2       84   -0.139102704   -2.214167439   -0.338983945
   25 SOLV  OW        85    0.014838771   -0.314740933    0.534350861
   25 SOLV  HW1       86   -0.137454843   -0.323355252    1.165314310
   25 SOLV  HW2       87   -0.994370290   -0.646937403    0.057887001
   26 SOLV  OW        88    0.400385033   -0.003196148   -0.017113568
   26 SOLV  HW1       89   -0.651632625    1.531551924    0.446848027
   26 SOLV  HW2       90    0.255746205   -0.953181466   -1.076976716
   27 SOLV  OW        91   -0.231565394    0.238952209    0.483373277
   27 SOLV  HW1       92   -0.810440165    0.021017722    0.820082196
   27 SOLV  HW2       93    0.389393269    0.038946417    1.463186321
   28 SOLV  OW        94    0.204154903    0.130421499    0.293250614
   28 SOLV  HW1       95   -0.207165337   -0.109769737   -0.643313687
   28 SOLV  HW2       96    0.195924816   -0.585605601   -0.837522837
   29 SOLV  OW        97    0.065446106   -0.204074995   -0.489944192
   29 SOLV  HW1       98   -0.533721994   -0.717415173   -1.902486853
   29 SOLV  HW2       99    0.698453300    0.163378162   -1.264676686
   30 SOLV  OW       100    0.284753124   -0.111444789   -0.047352347
   30 SOLV  HW1      101    0.739336701    2.774153579   -0.030493118
   30 SOLV  HW2      102   -0.223534016   -1.018272731   -0.239953640
   31 SOLV  OW       103    0.070901403   -0.339655954   -0.861810041
   31 SOLV  HW1      104    0.968705206    0.577611481   -0.999483781
   31 SOLV  HW2      105   -0.999425097   -1.439237871   -0.690618526
   32 SOLV  OW       106   -0.490463136   -0.228260057   -0.107942145
   32 SOLV  HW1      107    0.008498656   -1.333876516   -2.131178245
   32 SOLV  HW2      108   -0.143680518   -0.561828970    0.742643050
   33 SOLV  OW       109    0.430837124   -0.428776134    0.034468299
   33 SOLV  HW1      110    1.281407724    0.575627409    0.854731354
   33 SOLV  HW2      111   -1.218210583   -0.775620853   -0.378242553
   34 SOLV  OW       112   -0.118022820   -0.297982856   -0.451531201
   34 SOLV  HW1      113    0.451695689   -0.240661650   -0.515405936
   34 SOLV  HW2      114    2.159478344    0.021430254   -0.748100857
   35 SOLV  OW       115   -0.487448609    0.109084846    0.035895075
   35 SOLV  HW1      116    1.112456463    0.019044093    1.818800340
   35 SOLV  HW2      117    0.626761533   -0.756579093    1.174387569
   36 SOLV  OW       118   -0.225900584    0.754968370    0.089176403
   36 SOLV  HW1      119   -0.218922807   -0.389103642    1.099986449
   36 SOLV  HW2      120   -0.474038213    2.702385082    0.055359950
   37 SOLV  OW       121   -0.532664930    0.017743754    0.241030774
   37 SOLV  HW1      122    0.766464585   -1.027293119   -0.789594762
   37 SOLV  HW2      123   -1.182922037    3.026220955    0.696805104
   38 SOLV  OW       124    0.512272102    0.482659187   -0.677682100
   38 SOLV  HW1      125   -0.088044122    1.270586172   -0.760454690
   38 SOLV  HW2      126    0.017416209    1.455975191   -1.259061431
   39 SOLV  OW       127   -0.685000850    0.668481432   -0.371995305
   39 SOLV  HW1      128    0.570924752   -0.807953606    2.119975894
   39 SOLV  HW2      129    1.527155453   -0.426255129    0.189622670
   40 SOLV  OW       130   -0.076628774   -0.339132098    0.567392261
   40 SOLV  HW1      131    1.639540680   -1.199739816    1.661422196
   40 SOLV  HW2      132    1.569942080   -1.041707437    0.733426562
   41 SOLV  OW       133   -0.170353957   -0.455667681    0.410855740
   41 SOLV  HW1      134   -0.687710683    0.564563852    1.288357895
   41 SOLV  HW2      135   -0.475471921    0.303030530    3.530765507
   42 SOLV  OW       136   -0.038753310   -0.856866891    0.578177900
   42 SOLV  HW1      137   -1.857975239    0.471500967   -0.290916285
   42 SOLV  HW2      138    2.337663277    0.416630384    0.710094447
   43 SOLV  OW       139   -0.460745930   -0.097857064   -0.412526095
   43 SOLV  HW1      140    0.027261423   -0.002852686   -0.172534585
   43 SOLV  HW2      141   -3.986967911    0.205641503   -1.894634899
   44 SOLV  OW       142   -0.284336470    0.274044916    0.186717766
   44 SOLV  HW1      143   -0.175954381   -0.312637457   -0.403848001
   44 SOLV  HW2      144    0.588462023    0.551808179    0.668832592
   45 SOLV  OW       145    0.032995387    0.295691909   -0.520181382
   45 SOLV  HW1      146    0.125427848    0.091387103   -0.486023131
   45 SOLV  HW2      147   -0.097414490    0.017438116   -0.995514252
   46 SOLV  OW       148   -0.834149763   -0.468061830   -0.806048445
   46 SOLV  HW1      149    0.940370073   -0.266719546   -0.168548026
   46 SOLV  HW2      150   -1.358904872   -2.156483597   -0.270876515
   47 SOLV  OW       151    0.497471231    0.014694177    0.057194725
   47 SOLV  HW1      152   -0.086421956    0.713498292    0.908800058
   47 SOLV  HW2      153    0.219040245   -1.602974794   -0.715984964
   48 SOLV  OW       154   -0.368930441    0.151338600   -0.185847773
   48 SOLV  HW1      155   -0.638524764   -1.140858661    0.887615899
   48 SOLV  HW2      156    1.255643079    0.667132220   -0.195246226
   49 SOLV  OW       157   -0.245156825   -0.030725307   -0.234064613
   49 SOLV  HW1      158    0.965835635    0.091518647    2.007320423
   49 SOLV  HW2      159   -0.620688508   -0.317285209   -0.330447065
   50 SOLV  OW       160   -0.031738734    0.256332172    0.149987757
   50 SOLV  HW1      161   -0.266898009   -0.210484795    0.322577020
   50 SOLV  HW2      162   -0.170031785   -0.692480655    1.015208427
   51 SOLV  OW       163    0.741601898   -0.326842449   -0.302614504
   51 SOLV  HW1      164   -2.906246961   -1.884833526    0.217187213
   51 SOLV  HW2      165    2.501782783    0.308057828   -0.806153705
   52 SOLV  OW       166    0.534163451    0.157065657   -0.136078944
   52 SOLV  HW1      167   -1.629680322    0.620523476    0.723061742
   52 SOLV  HW2      168    0.755801561    1.097825611    0.997676123
   53 SOLV  OW       169   -0.141230517   -0.128280865    0.294868966
   53 SOLV  HW1      170    1.040685891   -3.744562751   -1.028524939
   53 SOLV  HW2      171   -1.244213549   -0.316136794   -0.711470540
[truncated: 257,036 more chars]
