# Supplementary material for: Flexible Gaussian Accelerated Molecular Dynamics to Enhance Biological Sampling
Source: J Chem Theory Comput. 2023 Aug 31;19(18):6521–31. doi: 10.1021/acs.jctc.3c00619 (PMC10536968; doi:10.1021/acs.jctc.3c00619)
Supplement: Supplementary file 2 — ct3c00619_si_002.zip [file ct3c00619_si_002.zip › alanine_dipeptide/eq/eq_aladip_4_5.cnf]

TITLE
	final configuration
END
TIMESTEP
          10000  100.000000000
END
POSITION
# first 24 chars ignored
    1 ALA   CY         1    0.161562410    3.361015894    0.355961385
    1 ALA   CX         2    0.197552945    3.388728667    0.209848689
    1 ALA   OX         3    0.168595729    3.501785652    0.170984326
    1 ALA   N          4    0.256352856    3.292096488    0.139882325
    1 ALA   H          5    0.285198151    3.216232189    0.198315686
    1 ALA   CA         6    0.274876247    3.295653117    3.383025712
    1 ALA   CB         7    0.148005833    3.243340229    3.315349168
    1 ALA   C          8    0.337541203    0.019819532    3.301229592
    1 ALA   O          9    0.391657932    0.004402074    3.191846043
    1 ALA   NT        10    0.348234364    0.138986712    3.359324273
    1 ALA   HT        11    0.287717832    0.167964764    3.433472921
    1 ALA   CT        12    0.428365333    0.252141749    3.310456034
    1 SOLV  OW        13    0.978177848    0.199050056    1.548927641
    1 SOLV  HW1       14    0.932643466    0.274865691    1.502230772
    1 SOLV  HW2       15    0.947244728    0.112394126    1.509737941
    2 SOLV  OW        16    3.090487067    2.450649727    0.003058827
    2 SOLV  HW1       17    3.167871669    2.484150001   -0.050709412
    2 SOLV  HW2       18    3.118588602    2.370135044    0.055301590
    3 SOLV  OW        19    3.251097534    0.024197566    1.715658624
    3 SOLV  HW1       20    3.224746758    0.078167521    1.795623837
    3 SOLV  HW2       21    3.348535356    0.037244579    1.697296529
    4 SOLV  OW        22    2.086343023    2.624432637    2.483011809
    4 SOLV  HW1       23    2.161545874    2.668119148    2.532385729
    4 SOLV  HW2       24    2.088564159    2.652728239    2.387115798
    5 SOLV  OW        25    3.231442958    2.105894692    1.445265423
    5 SOLV  HW1       26    3.133312964    2.093842355    1.430208127
    5 SOLV  HW2       27    3.271686094    2.152862738    1.366678330
    6 SOLV  OW        28    0.080667429    2.854600248    2.985337547
    6 SOLV  HW1       29    0.133146087    2.771844183    2.965358213
    6 SOLV  HW2       30    0.009641286    2.833594298    3.052536486
    7 SOLV  OW        31    2.956032239    0.758991737    2.749462126
    7 SOLV  HW1       32    2.980229831    0.846128964    2.706766385
    7 SOLV  HW2       33    2.873834246    0.722250616    2.705930936
    8 SOLV  OW        34    0.750040583    2.495632750    0.781536943
    8 SOLV  HW1       35    0.653425635    2.507685937    0.758695486
    8 SOLV  HW2       36    0.768991001    2.398508808    0.795999166
    9 SOLV  OW        37    2.161420774    0.482921732    3.186822206
    9 SOLV  HW1       38    2.158764747    0.531922076    3.273953996
    9 SOLV  HW2       39    2.183234347    0.386739857    3.203351424
   10 SOLV  OW        40    1.297145737    0.401750843    2.857499753
   10 SOLV  HW1       41    1.277787872    0.307966421    2.828665528
   10 SOLV  HW2       42    1.385755080    0.404760030    2.903769743
   11 SOLV  OW        43    1.468945207    2.276169403    3.148186740
   11 SOLV  HW1       44    1.524608678    2.355057016    3.174262310
   11 SOLV  HW2       45    1.495898826    2.196858668    3.202820860
   12 SOLV  OW        46    0.115391988    0.141734095    1.686585453
   12 SOLV  HW1       47    0.150351618    0.151911018    1.779721132
   12 SOLV  HW2       48    0.090715716    0.231579570    1.650268553
   13 SOLV  OW        49    2.398785821    1.891817860    0.629665318
   13 SOLV  HW1       50    2.349119461    1.963059759    0.679242352
   13 SOLV  HW2       51    2.478445277    1.863451796    0.683048252
   14 SOLV  OW        52    2.787386446    1.456801408    2.000209869
   14 SOLV  HW1       53    2.876908196    1.449827766    2.044240554
   14 SOLV  HW2       54    2.777312443    1.383114808    1.933350378
   15 SOLV  OW        55    2.365555940    2.799166451    3.351723380
   15 SOLV  HW1       56    2.327447400    2.740413172    3.280328652
   15 SOLV  HW2       57    2.315737007    2.784362956    3.437165659
   16 SOLV  OW        58    1.363597035    2.973800217    2.357410608
   16 SOLV  HW1       59    1.380110534    3.048067349    2.422318895
   16 SOLV  HW2       60    1.310239394    3.008298006    2.280181684
   17 SOLV  OW        61    1.742296315    2.657057410    0.819033940
   17 SOLV  HW1       62    1.819071564    2.603122699    0.853649683
   17 SOLV  HW2       63    1.657965476    2.603891705    0.826988834
   18 SOLV  OW        64    0.158350032    0.253582772    1.286900773
   18 SOLV  HW1       65    0.107563818    0.172565970    1.316175991
   18 SOLV  HW2       66    0.236766338    0.267399347    1.347398943
   19 SOLV  OW        67    3.381810730    1.224197596    1.807735298
   19 SOLV  HW1       68    3.398251135    1.131168918    1.840553573
   19 SOLV  HW2       69    3.434708546    1.288784044    1.862799769
   20 SOLV  OW        70    1.742633422    2.465767014    2.222322557
   20 SOLV  HW1       71    1.735949540    2.501000076    2.128973760
   20 SOLV  HW2       72    1.663710021    2.407479783    2.241653763
   21 SOLV  OW        73    1.161492930    3.227967869    0.133123998
   21 SOLV  HW1       74    1.127388990    3.283099650    0.209276186
   21 SOLV  HW2       75    1.088479456    3.168230203    0.099925272
   22 SOLV  OW        76    2.751043813    1.527632121    0.300185103
   22 SOLV  HW1       77    2.724864190    1.437782099    0.335446969
   22 SOLV  HW2       78    2.784543337    1.518156510    0.206431787
   23 SOLV  OW        79    0.406228929    1.311348389    1.169756066
   23 SOLV  HW1       80    0.505499439    1.310061534    1.181824127
   23 SOLV  HW2       81    0.361731715    1.305864770    1.259153247
   24 SOLV  OW        82    1.951949659    0.472071682    0.234088993
   24 SOLV  HW1       83    1.985313790    0.528521956    0.309598310
   24 SOLV  HW2       84    2.002573789    0.385848805    0.232054591
   25 SOLV  OW        85    1.862992579    2.528904401    0.566912383
   25 SOLV  HW1       86    1.783100811    2.547526846    0.624117139
   25 SOLV  HW2       87    1.878991992    2.606422095    0.505783734
   26 SOLV  OW        88    2.433564575    2.600792147    1.297877720
   26 SOLV  HW1       89    2.370265259    2.647212272    1.359845766
   26 SOLV  HW2       90    2.458163508    2.511669026    1.336002738
   27 SOLV  OW        91    2.618251890    2.815531851    0.753883712
   27 SOLV  HW1       92    2.714251321    2.793932232    0.771749966
   27 SOLV  HW2       93    2.569973264    2.827021876    0.840709966
   28 SOLV  OW        94    0.853065011    1.458179406    0.604738065
   28 SOLV  HW1       95    0.780040251    1.502750710    0.656528518
   28 SOLV  HW2       96    0.846406381    1.484392040    0.508457387
   29 SOLV  OW        97    0.279802838    2.719431219    0.381695897
   29 SOLV  HW1       98    0.222209858    2.679526514    0.310346718
   29 SOLV  HW2       99    0.248679588    2.687669039    0.471264347
   30 SOLV  OW       100    1.631384302    2.972347225    1.339086069
   30 SOLV  HW1      101    1.727664190    2.997159363    1.349862062
   30 SOLV  HW2      102    1.623529434    2.896809334    1.274017562
   31 SOLV  OW       103    0.999556455    2.509509521    0.916175280
   31 SOLV  HW1      104    0.917633979    2.515875501    0.859168285
   31 SOLV  HW2      105    0.974671889    2.523806429    1.011976469
   32 SOLV  OW       106    0.910848211    0.354907477    0.738069337
   32 SOLV  HW1      107    0.828194047    0.382767206    0.689145716
   32 SOLV  HW2      108    0.990470262    0.399275621    0.696921716
   33 SOLV  OW       109    2.042512844    2.115485335    2.617011536
   33 SOLV  HW1      110    2.098363699    2.065456460    2.550833569
   33 SOLV  HW2      111    2.032485290    2.210399634    2.587138878
   34 SOLV  OW       112    2.233019323    3.149509318    1.107069032
   34 SOLV  HW1      113    2.324325900    3.110685683    1.094525120
   34 SOLV  HW2      114    2.166878845    3.097123137    1.053378478
   35 SOLV  OW       115    0.191169656    2.535754633    0.876472853
   35 SOLV  HW1      116    0.237175485    2.514204744    0.790330389
   35 SOLV  HW2      117    0.093119768    2.546636614    0.860063366
   36 SOLV  OW       118    0.382116708    2.708929844    0.906578495
   36 SOLV  HW1      119    0.324370274    2.627756444    0.915311592
   36 SOLV  HW2      120    0.343220529    2.783458609    0.960731525
   37 SOLV  OW       121    1.261876462    2.632766267    0.862055874
   37 SOLV  HW1      122    1.189335390    2.600945129    0.923090665
   37 SOLV  HW2      123    1.221263275    2.669679637    0.778461782
   38 SOLV  OW       124    0.778237363    2.388728515    1.099975422
   38 SOLV  HW1      125    0.680870195    2.395875519    1.078328383
   38 SOLV  HW2      126    0.826229378    2.345426043    1.023675602
   39 SOLV  OW       127    1.615321294    2.562999047    1.323474876
   39 SOLV  HW1      128    1.701091466    2.596008910    1.284036579
   39 SOLV  HW2      129    1.540222994    2.581423679    1.260053888
   40 SOLV  OW       130    2.554737296    2.806571373    0.486054467
   40 SOLV  HW1      131    2.625030017    2.790288045    0.416803770
   40 SOLV  HW2      132    2.597973809    2.816720723    0.575661691
   41 SOLV  OW       133    0.942681066    1.744561022    3.078190837
   41 SOLV  HW1      134    0.979667036    1.817640968    3.020820070
   41 SOLV  HW2      135    0.988408906    1.745653665    3.167116485
   42 SOLV  OW       136    2.478120992    2.880293392    0.955865935
   42 SOLV  HW1      137    2.452829440    2.946071177    0.884903874
   42 SOLV  HW2      138    2.494039603    2.928641101    1.041953162
   43 SOLV  OW       139    0.762372456    0.951926326    2.134017503
   43 SOLV  HW1      140    0.757539988    1.031215389    2.073257936
   43 SOLV  HW2      141    0.749049048    0.981573712    2.228596829
   44 SOLV  OW       142    1.851562138    2.636979214    1.728341434
   44 SOLV  HW1      143    1.860354365    2.604642973    1.634115575
   44 SOLV  HW2      144    1.923789355    2.703401468    1.747646740
   45 SOLV  OW       145    0.873422242    0.968203978    0.957965588
   45 SOLV  HW1      146    0.823910301    1.014073588    0.884167198
   45 SOLV  HW2      147    0.809072936    0.915607225    1.013592048
   46 SOLV  OW       148    0.062616450    1.694325057    2.560686393
   46 SOLV  HW1      149    0.063952435    1.675245691    2.462524947
   46 SOLV  HW2      150    0.029136655    1.613901657    2.609804730
   47 SOLV  OW       151    0.248411820    0.165599827    1.941446554
   47 SOLV  HW1      152    0.330511726    0.221540978    1.952934692
   47 SOLV  HW2      153    0.262859145    0.076150038    1.983775687
   48 SOLV  OW       154    1.806407645    0.256047434    2.991969869
   48 SOLV  HW1      155    1.811237538    0.228151726    3.087887315
   48 SOLV  HW2      156    1.855211516    0.342504215    2.979922684
   49 SOLV  OW       157    2.609018103    3.028677499    3.168046417
   49 SOLV  HW1      158    2.604128047    3.015231183    3.069075290
   49 SOLV  HW2      159    2.701955093    3.055478618    3.193470080
   50 SOLV  OW       160    1.214821554    2.845234707    1.187652567
   50 SOLV  HW1      161    1.260831619    2.908210835    1.250250842
   50 SOLV  HW2      162    1.202865791    2.889437603    1.098744762
   51 SOLV  OW       163    0.456660977    2.299304749    0.484422177
   51 SOLV  HW1      164    0.400711432    2.301220032    0.401550521
   51 SOLV  HW2      165    0.509932018    2.383717647    0.490609888
   52 SOLV  OW       166    1.017479388    2.124391647    3.357776194
   52 SOLV  HW1      167    0.939870934    2.081369136    3.403904524
   52 SOLV  HW2      168    0.987591007    2.161435981    3.269820003
   53 SOLV  OW       169    0.193808845    1.310360926    0.509912352
   53 SOLV  HW1      170    0.135667359    1.234162429    0.481360346
   53 SOLV  HW2      171    0.208968262    1.305518408    0.608646896
   54 SOLV  OW       172    0.294476988    2.907604857    1.520851925
   54 SOLV  HW1      173    0.301405853    2.832788741    1.586851617
   54 SOLV  HW2      174    0.385772407    2.931217268    1.487550694
   55 SOLV  OW       175    0.871701838    0.478070800    0.985386656
   55 SOLV  HW1      176    0.886054417    0.439061481    0.894425309
   55 SOLV  HW2      177    0.942024158    0.546797424    1.003635740
   56 SOLV  OW       178    0.740727922    2.030119553    2.206590165
   56 SOLV  HW1      179    0.791828462    2.032893753    2.292513473
   56 SOLV  HW2      180    0.694032048    1.942059339    2.198430878
   57 SOLV  OW       181    0.859677281    3.000893046    1.750215333
   57 SOLV  HW1      182    0.911054268    2.915281497    1.755948686
   57 SOLV  HW2      183    0.761833731    2.981589652    1.757687588
   58 SOLV  OW       184    1.188004356    1.937919343    2.723119339
   58 SOLV  HW1      185    1.281682496    1.909702480    2.743847497
   58 SOLV  HW2      186    1.167371961    1.917241515    2.627473840
   59 SOLV  OW       187    2.266489226    1.415244830    2.985467753
   59 SOLV  HW1      188    2.282115235    1.512887045    3.000420949
   59 SOLV  HW2      189    2.348968806    1.373822886    2.946957659
   60 SOLV  OW       190    0.515479042    2.323185541    0.808875543
   60 SOLV  HW1      191    0.451218457    2.247360551    0.819884166
   60 SOLV  HW2      192    0.527778171    2.369435965    0.896680040
   61 SOLV  OW       193    0.305500595    2.208687636    2.215901823
   61 SOLV  HW1      194    0.401167224    2.215738729    2.187621551
   61 SOLV  HW2      195    0.291783660    2.123228471    2.266003003
   62 SOLV  OW       196    1.857042294    2.067570658    1.785685821
   62 SOLV  HW1      197    1.858939069    2.129465403    1.864214909
   62 SOLV  HW2      198    1.791745482    1.993819816    1.802962476
   63 SOLV  OW       199    0.489261505    0.561970091    0.071715171
   63 SOLV  HW1      200    0.478512293    0.472197499    0.114461976
   63 SOLV  HW2      201    0.403740362    0.613178433    0.079819542
   64 SOLV  OW       202    1.094890394    0.907016276    3.227846503
   64 SOLV  HW1      203    1.182372671    0.954029132    3.239609061
   64 SOLV  HW2      204    1.106857246    0.829363060    3.165972421
   65 SOLV  OW       205    0.356144277    1.525068119    2.018313464
   65 SOLV  HW1      206    0.370983431    1.582821801    2.098599534
   65 SOLV  HW2      207    0.411289299    1.442027196    2.026357719
   66 SOLV  OW       208    2.411521592    2.192678931    1.204495426
   66 SOLV  HW1      209    2.416333015    2.234521370    1.113789806
   66 SOLV  HW2      210    2.504068661    2.179194096    1.239916381
   67 SOLV  OW       211    2.445969505    1.655163468    1.151779048
   67 SOLV  HW1      212    2.401265319    1.565718713    1.153496222
   67 SOLV  HW2      213    2.391713080    1.720540410    1.204540917
   68 SOLV  OW       214    2.074095670    2.869343820    0.325288539
   68 SOLV  HW1      215    2.057116988    2.957216342    0.280659817
   68 SOLV  HW2      216    2.131107105    2.883546878    0.406217917
   69 SOLV  OW       217    0.453039804    2.474776086    2.821170570
   69 SOLV  HW1      218    0.547417028    2.455749800    2.848235198
   69 SOLV  HW2      219    0.390757567    2.442045585    2.892241691
   70 SOLV  OW       220    2.051974760    2.799862017    3.270117177
   70 SOLV  HW1      221    2.055383515    2.895747243    3.298331311
   70 SOLV  HW2      222    1.998098805    2.791706682    3.186257284
   71 SOLV  OW       223    1.729049265    0.748297721    1.294152162
   71 SOLV  HW1      224    1.815342128    0.704499984    1.319392884
   71 SOLV  HW2      225    1.655107641    0.681090111    1.298334611
   72 SOLV  OW       226    3.041899777    1.299726511    0.392385279
   72 SOLV  HW1      227    3.012232479    1.273452511    0.484207199
   72 SOLV  HW2      228    3.016914014    1.227871628    0.327468466
   73 SOLV  OW       229    2.752016688    0.904379376    2.377036156
   73 SOLV  HW1      230    2.675036988    0.874746673    2.320489280
   73 SOLV  HW2      231    2.731563782    0.886340002    2.473253412
   74 SOLV  OW       232    2.769813963    1.761434397    0.106393859
   74 SOLV  HW1      233    2.720727234    1.770609805    0.019744716
   74 SOLV  HW2      234    2.868089850    1.770284577    0.090106050
   75 SOLV  OW       235    1.749153218    1.955783820    2.941162289
   75 SOLV  HW1      236    1.770827804    2.042609164    2.896534772
   75 SOLV  HW2      237    1.818819900    1.935383284    3.009939986
   76 SOLV  OW       238    1.551690448    1.434721002    2.486118466
   76 SOLV  HW1      239    1.472544646    1.417641081    2.427414562
   76 SOLV  HW2      240    1.535940925    1.517473159    2.540024649
   77 SOLV  OW       241    2.836252210    0.144425909    0.026035736
   77 SOLV  HW1      242    2.767306833    0.160968683    0.096554327
   77 SOLV  HW2      243    2.873968450    0.231762819   -0.004814055
   78 SOLV  OW       244    0.977299812    2.645311063    0.452789887
   78 SOLV  HW1      245    0.883935726    2.618555320    0.476607481
   78 SOLV  HW2      246    0.980396851    2.673671692    0.356945604
   79 SOLV  OW       247    1.675279008    1.325085396    1.721094151
   79 SOLV  HW1      248    1.677093999    1.409804277    1.667980570
   79 SOLV  HW2      249    1.662769987    1.346734847    1.817926005
   80 SOLV  OW       250    2.561591348    0.704621831    0.505274814
   80 SOLV  HW1      251    2.619829916    0.784243908    0.488831777
   80 SOLV  HW2      252    2.471133184    0.735104534    0.535104533
   81 SOLV  OW       253    2.620622732    0.924345871    1.337847554
   81 SOLV  HW1      254    2.652315694    1.014634952    1.308780807
   81 SOLV  HW2      255    2.652584050    0.906164370    1.430848921
   82 SOLV  OW       256    1.525200443    2.920262426    1.591887604
   82 SOLV  HW1      257    1.560217928    2.942021891    1.500771888
   82 SOLV  HW2      258    1.467263216    2.995158165    1.624070395
   83 SOLV  OW       259    3.218996562    0.460923114    2.792204650
   83 SOLV  HW1      260    3.219988701    0.558968274    2.811901031
   83 SOLV  HW2      261    3.278560985    0.413338302    2.856931715
   84 SOLV  OW       262    2.427089613    1.410232325    0.298332450
   84 SOLV  HW1      263    2.457932535    1.505361625    0.299130724
   84 SOLV  HW2      264    2.457685906    1.365995685    0.214021160
   85 SOLV  OW       265    1.076175728    2.930590577    2.774225924
   85 SOLV  HW1      266    1.026016466    3.016903873    2.780065809
   85 SOLV  HW2      267    1.077469093    2.899176758    2.679297007
   86 SOLV  OW       268    2.730088599    1.295061962    3.203213010
   86 SOLV  HW1      269    2.811392680    1.251908226    3.242318177
   86 SOLV  HW2      270    2.699748377    1.242854673    3.123489954
   87 SOLV  OW       271    0.483215749    2.020318199    1.185406628
   87 SOLV  HW1      272    0.419449896    2.069419489    1.126036095
   87 SOLV  HW2      273    0.522451368    1.943054621    1.135479650
   88 SOLV  OW       274    1.912422129    2.166428774    2.867436578
   88 SOLV  HW1      275    1.952185139    2.134972000    2.781242759
   88 SOLV  HW2      276    1.953583253    2.116110375    2.943435007
   89 SOLV  OW       277    1.345548919    2.049504590    1.278682104
   89 SOLV  HW1      278    1.435235465    2.081971477    1.248612126
   89 SOLV  HW2      279    1.315781505    2.102613661    1.358025178
   90 SOLV  OW       280    2.689150748    0.622717138    0.869118681
   90 SOLV  HW1      281    2.763637192    0.682978631    0.840446889
   90 SOLV  HW2      282    2.616049449    0.625341024    0.800920592
   91 SOLV  OW       283    2.437772825    2.963026557    2.156386610
   91 SOLV  HW1      284    2.529133487    2.922698542    2.161708447
   91 SOLV  HW2      285    2.374098546    2.896294159    2.117736416
   92 SOLV  OW       286    3.102812877    3.286262499    0.838765058
   92 SOLV  HW1      287    3.100612159    3.366870698    0.779612136
   92 SOLV  HW2      288    3.055734247    3.306642478    0.924612475
   93 SOLV  OW       289    0.339641358    2.729876879    1.740400654
   93 SOLV  HW1      290    0.434013210    2.705673240    1.762973966
   93 SOLV  HW2      291    0.277707052    2.660703789    1.777558103
   94 SOLV  OW       292    0.648542404    0.803524153    2.655693639
   94 SOLV  HW1      293    0.556499703    0.830102123    2.684383953
   94 SOLV  HW2      294    0.708768809    0.800605651    2.735478385
   95 SOLV  OW       295    2.538977166    2.992190263    1.683156648
   95 SOLV  HW1      296    2.623027119    2.990264034    1.737320688
   95 SOLV  HW2      297    2.542875585    3.068220702    1.618303658
   96 SOLV  OW       298    3.151737981    2.883919007    2.242873340
   96 SOLV  HW1      299    3.116525630    2.968426184    2.283106017
   96 SOLV  HW2      300    3.088010267    2.809121232    2.261422503
   97 SOLV  OW       301    2.763805179    1.336005468    1.742321022
   97 SOLV  HW1      302    2.796282057    1.284380841    1.663073380
   97 SOLV  HW2      303    2.685653763    1.392381254    1.715597867
   98 SOLV  OW       304    0.502802786    0.641013589    2.408074992
   98 SOLV  HW1      305    0.578682655    0.702639664    2.429195625
   98 SOLV  HW2      306    0.538883844    0.551454093    2.382019980
   99 SOLV  OW       307    3.306270450    2.227021058    1.685055821
   99 SOLV  HW1      308    3.267649133    2.309297795    1.643336960
   99 SOLV  HW2      309    3.341379732    2.166692095    1.613437516
  100 SOLV  OW       310    3.029254288    2.603830076    2.543646328
  100 SOLV  HW1      311    3.071215590    2.553379741    2.468176609
  100 SOLV  HW2      312    2.943545965    2.559435295    2.569814991
  101 SOLV  OW       313    2.534168981    0.938286947    0.026302687
  101 SOLV  HW1      314    2.509022645    0.841596005    0.021821358
  101 SOLV  HW2      315    2.486650632    0.988453322   -0.045994459
  102 SOLV  OW       316    0.007281018    2.219289368    0.303916451
  102 SOLV  HW1      317    0.062594463    2.195646146    0.224032405
  102 SOLV  HW2      318    0.062796005    2.271628812    0.368559075
  103 SOLV  OW       319    3.173980908    1.766483521    2.218542858
  103 SOLV  HW1      320    3.211621195    1.685231948    2.174029631
  103 SOLV  HW2      321    3.134484476    1.827031559    2.149448957
  104 SOLV  OW       322    2.807054317    1.412245177    0.053021325
  104 SOLV  HW1      323    2.751505764    1.378358257   -0.022925559
  104 SOLV  HW2      324    2.890294360    1.454506413    0.017146227
  105 SOLV  OW       325    1.755720331    3.078444162    3.177315038
  105 SOLV  HW1      326    1.772743719    3.163732586    3.127940022
  105 SOLV  HW2      327    1.684339818    3.026454048    3.130372535
  106 SOLV  OW       328    3.228319049    2.016022180    0.222590229
  106 SOLV  HW1      329    3.285221125    2.072738106    0.282147498
  106 SOLV  HW2      330    3.140584037    1.998410601    0.267244525
  107 SOLV  OW       331    2.814607148    2.533142240    2.246939523
  107 SOLV  HW1      332    2.751276108    2.514359636    2.322015700
  107 SOLV  HW2      333    2.858137345    2.621981858    2.261521852
  108 SOLV  OW       334    0.709681838    1.364101907    2.900616680
  108 SOLV  HW1      335    0.704534805    1.279952073    2.846820058
  108 SOLV  HW2      336    0.799265895    1.370048444    2.944673153
  109 SOLV  OW       337    3.109481499    2.557122627    1.357573026
  109 SOLV  HW1      338    3.037973340    2.560559830    1.287743551
  109 SOLV  HW2      339    3.067584439    2.560010671    1.448334476
  110 SOLV  OW       340    1.726219032    2.917925036    1.849143080
  110 SOLV  HW1      341    1.739599257    2.823928730    1.817717252
  110 SOLV  HW2      342    1.664661242    2.918252893    1.927961572
  111 SOLV  OW       343    1.242426248    2.064096329    3.093016546
  111 SOLV  HW1      344    1.257216946    1.989688844    3.158168714
  111 SOLV  HW2      345    1.299182878    2.142404495    3.118443230
  112 SOLV  OW       346    0.223328387    1.458348746    1.013233457
  112 SOLV  HW1      347    0.261306382    1.550531191    1.021105690
  112 SOLV  HW2      348    0.282883380    1.393610145    1.060814409
  113 SOLV  OW       349    3.347720890    0.091928130    2.784946388
  113 SOLV  HW1      350    3.438140455    0.133396573    2.774638254
  113 SOLV  HW2      351    3.308952872    0.073654664    2.694588043
  114 SOLV  OW       352    0.233514105    0.750155040    2.187858962
  114 SOLV  HW1      353    0.187647991    0.826045036    2.234104960
  114 SOLV  HW2      354    0.277017676    0.691112840    2.255851816
  115 SOLV  OW       355    0.742617006    1.287145934    1.632361931
  115 SOLV  HW1      356    0.755590895    1.360483514    1.699107180
  115 SOLV  HW2      357    0.830668356    1.263605170    1.591197378
  116 SOLV  OW       358    2.484642939    0.634542627    1.783238596
  116 SOLV  HW1      359    2.431105440    0.555857845    1.752512149
  116 SOLV  HW2      360    2.514366218    0.619817307    1.877585703
  117 SOLV  OW       361    0.315825839    0.495948654    1.934982687
  117 SOLV  HW1      362    0.368187105    0.500636294    2.020049516
  117 SOLV  HW2      363    0.221606432    0.469298919    1.955292662
  118 SOLV  OW       364    2.730281749    2.173617577    1.906762665
  118 SOLV  HW1      365    2.631412605    2.159004039    1.903185825
  118 SOLV  HW2      366    2.777346939    2.090319100    1.877649325
  119 SOLV  OW       367    0.478283714    0.733465029    1.830671020
  119 SOLV  HW1      368    0.416283110    0.655239534    1.836876220
  119 SOLV  HW2      369    0.432093749    0.808969884    1.784116701
  120 SOLV  OW       370    3.297663359    2.608267646    2.822982382
  120 SOLV  HW1      371    3.318214873    2.523649285    2.773797904
  120 SOLV  HW2      372    3.381168270    2.643206446    2.865501333
  121 SOLV  OW       373    2.349998188    0.791583637    3.088647970
  121 SOLV  HW1      374    2.385971311    0.747234668    3.170751771
  121 SOLV  HW2      375    2.304946835    0.723410671    3.030987629
  122 SOLV  OW       376    0.343823970    0.680025264    0.391614757
  122 SOLV  HW1      377    0.267211745    0.642509226    0.339416428
  122 SOLV  HW2      378    0.381913917    0.608873874    0.450675758
  123 SOLV  OW       379    1.276236341    2.419548070    2.324134874
  123 SOLV  HW1      380    1.273197227    2.519136171    2.332792731
  123 SOLV  HW2      381    1.190324886    2.386903449    2.284696511
  124 SOLV  OW       382    2.587519667    2.578942980    1.089408121
  124 SOLV  HW1      383    2.523467923    2.606164269    1.161229444
  124 SOLV  HW2      384    2.561955616    2.488823315    1.054382067
  125 SOLV  OW       385    0.215796352    0.967336109    0.733075117
  125 SOLV  HW1      386    0.300357185    1.003476430    0.693764632
  125 SOLV  HW2      387    0.199883757    0.874834462    0.698549855
  126 SOLV  OW       388    1.196466304    1.598327333    0.155317322
  126 SOLV  HW1      389    1.099199611    1.580657934    0.140186577
  126 SOLV  HW2      390    1.213909289    1.696576012    0.148627727
  127 SOLV  OW       391    0.486110248    3.367518228    1.524448772
  127 SOLV  HW1      392    0.464058687    3.343428600    1.618975315
  127 SOLV  HW2      393    0.420886007    3.435736643    1.491374732
  128 SOLV  OW       394    2.815852916    0.602679171    0.561303374
  128 SOLV  HW1      395    2.860769324    0.672333244    0.617273936
  128 SOLV  HW2      396    2.730143931    0.639275747    0.525020089
  129 SOLV  OW       397    0.138240410    0.385165503    0.891477379
  129 SOLV  HW1      398    0.132737240    0.463293871    0.953667318
  129 SOLV  HW2      399    0.206628144    0.320471177    0.925235358
  130 SOLV  OW       400    3.302282573    2.762234133    1.231344422
  130 SOLV  HW1      401    3.300033350    2.836041989    1.298788327
  130 SOLV  HW2      402    3.257337406    2.681250855    1.269067541
  131 SOLV  OW       403    2.060016423    0.348127208    1.322685298
  131 SOLV  HW1      404    2.116387471    0.269312978    1.347424361
  131 SOLV  HW2      405    2.059278152    0.358658867    1.223237399
  132 SOLV  OW       406    1.374051868    1.137990795    2.581237621
  132 SOLV  HW1      407    1.280273448    1.162636243    2.605726734
  132 SOLV  HW2      408    1.428940950    1.129066561    2.664357904
  133 SOLV  OW       409    0.891328602    2.231428337    2.619966803
  133 SOLV  HW1      410    0.973530178    2.279291644    2.650851174
  133 SOLV  HW2      411    0.827946796    2.297080708    2.579048724
  134 SOLV  OW       412    1.167471722    1.943499096    1.065110131
  134 SOLV  HW1      413    1.228698234    1.956314982    0.987078687
  134 SOLV  HW2      414    1.199221988    1.999199163    1.141864545
  135 SOLV  OW       415    2.008329200    1.295391831    2.097096619
  135 SOLV  HW1      416    2.080737711    1.361324381    2.076849404
  135 SOLV  HW2      417    1.921928631    1.343902073    2.110576166
  136 SOLV  OW       418    0.825565812    0.663722397    0.179356976
  136 SOLV  HW1      419    0.777390329    0.674559637    0.092398834
  136 SOLV  HW2      420    0.759124606    0.649052096    0.252639637
  137 SOLV  OW       421    1.484489886    0.730475250    2.622831217
  137 SOLV  HW1      422    1.516706596    0.639455496    2.648894091
  137 SOLV  HW2      423    1.533360659    0.760965907    2.541077460
  138 SOLV  OW       424    0.832178871    3.277281923    1.784801568
  138 SOLV  HW1      425    0.855106584    3.306894585    1.692070847
  138 SOLV  HW2      426    0.840307262    3.177795832    1.790970068
  139 SOLV  OW       427    0.673172781    1.514220515    3.191000690
  139 SOLV  HW1      428    0.660873146    1.457922728    3.272736837
  139 SOLV  HW2      429    0.751359686    1.480328261    3.138659464
  140 SOLV  OW       430    0.376580117    1.458661069    3.179382823
  140 SOLV  HW1      431    0.330085625    1.479271246    3.265492639
  140 SOLV  HW2      432    0.468090876    1.498984737    3.180448576
  141 SOLV  OW       433    2.646407174    0.671292169    2.556333721
  141 SOLV  HW1      434    2.596355484    0.757438078    2.565006127
  141 SOLV  HW2      435    2.625987498    0.612845592    2.634874006
  142 SOLV  OW       436    0.780110351    0.161000150    0.274634364
  142 SOLV  HW1      437    0.823908357    0.247417545    0.249831029
  142 SOLV  HW2      438    0.846675452    0.086694782    0.267619137
  143 SOLV  OW       439    2.696131712    3.248452765    0.372928057
  143 SOLV  HW1      440    2.711204297    3.214737793    0.465867849
  143 SOLV  HW2      441    2.599266327    3.239743821    0.349630364
  144 SOLV  OW       442    2.128754978    2.434890026    0.547028216
  144 SOLV  HW1      443    2.155005334    2.453746414    0.452385708
  144 SOLV  HW2      444    2.029497011    2.442877030    0.556289901
  145 SOLV  OW       445    3.229642334    0.097686517    3.107443630
  145 SOLV  HW1      446    3.302252084    0.040853120    3.068717689
  145 SOLV  HW2      447    3.159496072    0.113972824    3.038045325
  146 SOLV  OW       448    1.384892086    3.149096400    1.684637757
  146 SOLV  HW1      449    1.364386629    3.111022550    1.774804010
  146 SOLV  HW2      450    1.306341949    3.201708271    1.652051455
  147 SOLV  OW       451    2.399385090    3.071320431    3.315561070
  147 SOLV  HW1      452    2.475283333    3.061219333    3.251237938
  147 SOLV  HW2      453    2.371928174    2.981200767    3.349095591
  148 SOLV  OW       454    0.042504774    1.269172523    1.244630140
  148 SOLV  HW1      455   -0.045846555    1.303773785    1.276202818
  148 SOLV  HW2      456    0.033208357    1.173127682    1.218381992
  149 SOLV  OW       457    1.758418061    1.490583604    2.249106071
  149 SOLV  HW1      458    1.829068365    1.561343504    2.247326864
  149 SOLV  HW2      459    1.748198826    1.456047961    2.342403308
  150 SOLV  OW       460    2.627223490    2.364662274    1.764970657
  150 SOLV  HW1      461    2.528290190    2.350613632    1.769019288
  150 SOLV  HW2      462    2.672988505    2.295721041    1.821132286
  151 SOLV  OW       463    0.835835406    2.534015767    2.539246501
  151 SOLV  HW1      464    0.781708132    2.487490655    2.469192663
  151 SOLV  HW2      465    0.789471199    2.618280886    2.566661704
  152 SOLV  OW       466    3.342685956    1.685595999    1.949967400
  152 SOLV  HW1      467    3.428954572    1.736168967    1.950342071
  152 SOLV  HW2      468    3.361637908    1.587418116    1.948579285
  153 SOLV  OW       469    1.442256671    0.224559763    1.263603109
  153 SOLV  HW1      470    1.519135951    0.164968170    1.240366320
  153 SOLV  HW2      471    1.446720995    0.248396960    1.360625519
  154 SOLV  OW       472    2.142827358    1.230011307    2.571030963
  154 SOLV  HW1      473    2.101622810    1.143264852    2.598943011
  154 SOLV  HW2      474    2.122029953    1.300214306    2.639154717
  155 SOLV  OW       475    0.146722752    3.269179484    1.829912423
  155 SOLV  HW1      476    0.145232697    3.346912661    1.767008898
  155 SOLV  HW2      477    0.119222739    3.186318434    1.781134757
  156 SOLV  OW       478    1.987705065    2.598554185    2.205891729
  156 SOLV  HW1      479    1.908051555    2.543050225    2.229892106
  156 SOLV  HW2      480    1.958057582    2.678601520    2.153788182
  157 SOLV  OW       481    2.248559430    3.289915831    1.538238954
  157 SOLV  HW1      482    2.170365750    3.330068849    1.490541183
  157 SOLV  HW2      483    2.332849799    3.313783747    1.489999736
  158 SOLV  OW       484    2.428614212    1.897623045    0.965338297
  158 SOLV  HW1      485    2.333711734    1.927776694    0.956158031
  158 SOLV  HW2      486    2.432227003    1.797713975    0.962673319
  159 SOLV  OW       487    3.311007920    1.880697619    2.878035293
  159 SOLV  HW1      488    3.235634842    1.833776540    2.832005807
  159 SOLV  HW2      489    3.275009311    1.957349169    2.931232921
  160 SOLV  OW       490    1.728881791    0.616798244    0.884770400
  160 SOLV  HW1      491    1.795286051    0.614701943    0.810030059
  160 SOLV  HW2      492    1.777197335    0.623394148    0.972075053
  161 SOLV  OW       493    2.414976021    1.200523026    2.622285029
  161 SOLV  HW1      494    2.481547592    1.186261707    2.549039956
  161 SOLV  HW2      495    2.331004115    1.239006692    2.583948741
  162 SOLV  OW       496    2.774728077    0.264300385    2.346134289
  162 SOLV  HW1      497    2.688249046    0.215062562    2.356083879
  162 SOLV  HW2      498    2.791758413    0.318658052    2.428335864
  163 SOLV  OW       499    0.302104959    1.423485404    2.691295870
  163 SOLV  HW1      500    0.297398812    1.516768432    2.727046316
  163 SOLV  HW2      501    0.290194640    1.358423569    2.766309125
  164 SOLV  OW       502    3.098778715    2.442833143    1.049528825
  164 SOLV  HW1      503    3.058111541    2.352519933    1.035696545
  164 SOLV  HW2      504    3.198233688    2.436184655    1.041402854
  165 SOLV  OW       505    3.162013254    2.613933168    0.264150278
  165 SOLV  HW1      506    3.116476641    2.524997455    0.259876228
  165 SOLV  HW2      507    3.100870153    2.684431485    0.228193559
  166 SOLV  OW       508    2.265583051    0.771106911    0.574508994
  166 SOLV  HW1      509    2.185226565    0.787124330    0.631848544
  166 SOLV  HW2      510    2.239009128    0.718118538    0.493963808
  167 SOLV  OW       511    1.484927430    2.781325042    2.594915416
  167 SOLV  HW1      512    1.421904147    2.849770053    2.558238731
  167 SOLV  HW2      513    1.446963358    2.689940675    2.580446160
  168 SOLV  OW       514    0.912691137    1.470675289    3.085692682
  168 SOLV  HW1      515    0.996907588    1.425572801    3.056139373
  168 SOLV  HW2      516    0.923426041    1.569778704    3.077738117
  169 SOLV  OW       517    2.898672440    1.678096597    1.190575669
  169 SOLV  HW1      518    2.938287551    1.737843340    1.260307717
  169 SOLV  HW2      519    2.844758454    1.606428788    1.234830527
  170 SOLV  OW       520    3.353486204    0.202827552    2.017027893
  170 SOLV  HW1      521    3.341698338    0.184331573    2.114600255
  170 SOLV  HW2      522    3.449966768    0.220998005    1.997980859
  171 SOLV  OW       523    1.617617195    0.862116470    3.232433559
  171 SOLV  HW1      524    1.669562216    0.871097680    3.147447774
  171 SOLV  HW2      525    1.680133372    0.866849787    3.310348878
  172 SOLV  OW       526    1.421578568    0.952211536    1.295748337
  172 SOLV  HW1      527    1.349997309    0.909175805    1.240756626
  172 SOLV  HW2      528    1.476522487    1.012343987    1.237737526
  173 SOLV  OW       529    2.717888389    2.245741109    2.230450756
  173 SOLV  HW1      530    2.657652877    2.179707286    2.275319425
  173 SOLV  HW2      531    2.662722697    2.316588730    2.186413119
  174 SOLV  OW       532    2.319468543    0.678141087    2.654081489
  174 SOLV  HW1      533    2.313405211    0.657743928    2.751800190
  174 SOLV  HW2      534    2.269137241    0.762297830    2.634431573
  175 SOLV  OW       535    2.771512298    0.254398228    1.029004244
  175 SOLV  HW1      536    2.811874733    0.308498975    0.955211106
  175 SOLV  HW2      537    2.763903405    0.310724909    1.111289165
  176 SOLV  OW       538    2.624622681    1.621150918    0.549555760
  176 SOLV  HW1      539    2.651091247    1.616255530    0.453239176
  176 SOLV  HW2      540    2.633775985    1.715347519    0.581876352
  177 SOLV  OW       541    0.462279998    0.365923607    0.899776775
  177 SOLV  HW1      542    0.406813597    0.296336814    0.945411880
  177 SOLV  HW2      543    0.523440324    0.321926321    0.834011937
  178 SOLV  OW       544    1.894344831    0.216909639    2.506688773
  178 SOLV  HW1      545    1.931508369    0.132683175    2.467615758
  178 SOLV  HW2      546    1.827117188    0.194118280    2.577136410
  179 SOLV  OW       547    2.109440991    3.262201270    2.750522826
  179 SOLV  HW1      548    2.171965401    3.211959848    2.810255202
  179 SOLV  HW2      549    2.125824101    3.235868394    2.655445882
  180 SOLV  OW       550    1.007250868    3.115737948    3.215951654
  180 SOLV  HW1      551    0.957386613    3.075903654    3.138966037
  180 SOLV  HW2      552    1.088153495    3.060292066    3.235508116
  181 SOLV  OW       553    2.654371058    0.150286941    1.419842271
  181 SOLV  HW1      554    2.724729054    0.221288668    1.416646811
  181 SOLV  HW2      555    2.565226033    0.192450601    1.436489089
  182 SOLV  OW       556    2.386065880    1.047305832    3.191529906
  182 SOLV  HW1      557    2.306257317    1.107546973    3.191458880
  182 SOLV  HW2      558    2.357851706    0.954539505    3.167101184
  183 SOLV  OW       559    1.359703148    0.242178621    0.000351648
  183 SOLV  HW1      560    1.410471219    0.179207797    0.059166907
  183 SOLV  HW2      561    1.368826205    0.335334688    0.035573465
  184 SOLV  OW       562    2.167382889    1.267809764    3.194950097
  184 SOLV  HW1      563    2.222301210    1.294888564    3.115879238
  184 SOLV  HW2      564    2.086140084    1.325859690    3.200540332
  185 SOLV  OW       565    3.351400046    0.997514971    2.674115932
  185 SOLV  HW1      566    3.430400043    0.992680547    2.735251146
  185 SOLV  HW2      567    3.338819529    1.091834866    2.643338174
  186 SOLV  OW       568    2.948694861    0.631125691    3.386758796
  186 SOLV  HW1      569    3.025329720    0.627683113    3.322595916
  186 SOLV  HW2      570    2.873459356    0.682928878    3.346045047
  187 SOLV  OW       571    1.837373186    0.841544218    0.006018662
  187 SOLV  HW1      572    1.893273856    0.778998232   -0.048433086
  187 SOLV  HW2      573    1.892247970    0.920880288    0.032406221
  188 SOLV  OW       574    2.110204505    0.868560534    0.157274569
  188 SOLV  HW1      575    2.177798602    0.941427351    0.168295695
  188 SOLV  HW2      576    2.041321847    0.875833666    0.229415007
  189 SOLV  OW       577    2.458534106    0.200987428    0.216393644
  189 SOLV  HW1      578    2.553963927    0.185017742    0.241686560
  189 SOLV  HW2      579    2.446523614    0.183152848    0.118724513
  190 SOLV  OW       580    2.728889740    3.247092784    2.933295521
  190 SOLV  HW1      581    2.763803711    3.230444389    3.025520134
  190 SOLV  HW2      582    2.646746489    3.303897368    2.938521109
  191 SOLV  OW       583    0.975805877    1.991312185    1.410293933
  191 SOLV  HW1      584    1.009999372    1.906757901    1.451317290
  191 SOLV  HW2      585    0.921748821    2.041588146    1.477759852
  192 SOLV  OW       586    0.364665293    0.344194824    2.456321727
  192 SOLV  HW1      587    0.305326681    0.391144624    2.390926121
  192 SOLV  HW2      588    0.315470381    0.330931962    2.542379429
  193 SOLV  OW       589    1.423444062    1.632018214    1.838696406
  193 SOLV  HW1      590    1.397309673    1.674768456    1.752145617
  193 SOLV  HW2      591    1.408452034    1.533306966    1.832960581
  194 SOLV  OW       592    1.052972083    0.048912413    2.052997679
  194 SOLV  HW1      593    0.960008287    0.042089720    2.016763685
  194 SOLV  HW2      594    1.069191566    0.141983270    2.085806093
  195 SOLV  OW       595    3.007818066    3.055081190    1.002915422
  195 SOLV  HW1      596    3.071847250    3.104002023    0.943683490
  195 SOLV  HW2      597    2.915291231    3.063188179    0.965842163
  196 SOLV  OW       598    1.796104447    1.182087237    0.992204232
  196 SOLV  HW1      599    1.769710986    1.086673072    0.978017850
  196 SOLV  HW2      600    1.844470099    1.190673274    1.079317390
  197 SOLV  OW       601    1.361105284    3.076611885    3.113337881
  197 SOLV  HW1      602    1.320978732    3.013857935    3.180072031
  197 SOLV  HW2      603    1.453559695    3.046169620    3.090379183
  198 SOLV  OW       604    2.028301425    0.649602958    0.420497457
  198 SOLV  HW1      605    1.983639834    0.736153928    0.397785783
  198 SOLV  HW2      606    2.113244997    0.641263507    0.368377047
  199 SOLV  OW       607    2.862629395    0.310671632    0.579134958
  199 SOLV  HW1      608    2.822741672    0.401585233    0.567072079
  199 SOLV  HW2      609    2.880928698    0.270168277    0.489545196
  200 SOLV  OW       610    1.296385549    0.544861919    0.357976783
  200 SOLV  HW1      611    1.317152215    0.623721758    0.415870905
  200 SOLV  HW2      612    1.225936083    0.569924872    0.291564525
  201 SOLV  OW       613    2.975040112    0.201630809    0.344282212
  201 SOLV  HW1      614    2.997934045    0.291469318    0.306773978
  201 SOLV  HW2      615    3.059165085    0.150658842    0.362359349
  202 SOLV  OW       616    2.466401712    2.585710062    2.678047667
  202 SOLV  HW1      617    2.410307444    2.657250945    2.636368715
  202 SOLV  HW2      618    2.408450698    2.507967601    2.702532146
  203 SOLV  OW       619    3.316276355    1.460577280    3.266219696
  203 SOLV  HW1      620    3.337761731    1.543096039    3.213964426
  203 SOLV  HW2      621    3.362897724    1.464047594    3.354627459
  204 SOLV  OW       622    2.624276985    2.768869066    0.069416580
  204 SOLV  HW1      623    2.650496297    2.697439824    0.004516121
  204 SOLV  HW2      624    2.538895020    2.811430169    0.039414831
  205 SOLV  OW       625    2.042284351    2.434539398    1.473700792
  205 SOLV  HW1      626    2.086637302    2.403671430    1.389548895
  205 SOLV  HW2      627    1.943084285    2.426377720    1.464003709
  206 SOLV  OW       628    2.670448648    2.584566755    2.847285330
  206 SOLV  HW1      629    2.742203431    2.515399902    2.838994639
  206 SOLV  HW2      630    2.597973882    2.565487658    2.781066945
  207 SOLV  OW       631    0.024740836    0.346945890    2.928164762
  207 SOLV  HW1      632   -0.014322443    0.254922964    2.925739193
  207 SOLV  HW2      633    0.123242386    0.340900639    2.944317151
  208 SOLV  OW       634    3.059967301    1.537941281    1.655624496
  208 SOLV  HW1      635    3.056923353    1.575233054    1.562878661
  208 SOLV  HW2      636    2.994645208    1.586917648    1.713382704
  209 SOLV  OW       637    1.235383820    0.896417605    0.173746102
  209 SOLV  HW1      638    1.261562435    0.943168490    0.089303064
  209 SOLV  HW2      639    1.180653337    0.815711132    0.151551787
  210 SOLV  OW       640    3.304055518    3.310161139    2.574286935
  210 SOLV  HW1      641    3.290281157    3.214263381    2.599094347
  210 SOLV  HW2      642    3.226254260    3.364321275    2.606147618
  211 SOLV  OW       643    0.396200363    2.102420243    2.582380946
  211 SOLV  HW1      644    0.466616031    2.061925358    2.640717975
  211 SOLV  HW2      645    0.424884151    2.193988463    2.554205837
  212 SOLV  OW       646    2.953477970    0.366391236    3.333628579
  212 SOLV  HW1      647    3.050389402    0.341776555    3.335558977
  212 SOLV  HW2      648    2.942434253    0.460725810    3.364941352
  213 SOLV  OW       649    1.121781089    0.919529557    0.842882958
  213 SOLV  HW1      650    1.118114537    0.820705601    0.827985301
  213 SOLV  HW2      651    1.032028589    0.952086453    0.872648991
  214 SOLV  OW       652    0.729155536    1.891805373    0.433582578
  214 SOLV  HW1      653    0.704187879    1.934725270    0.346771149
  214 SOLV  HW2      654    0.703383369    1.795195213    0.431607933
  215 SOLV  OW       655    0.209415167    1.474705362    2.955266602
  215 SOLV  HW1      656    0.289135623    1.490452230    3.013561838
  215 SOLV  HW2      657    0.134969498    1.535182386    2.983585466
  216 SOLV  OW       658    0.524438577    2.445301700    3.344602295
  216 SOLV  HW1      659    0.612916259    2.425493436    3.302401777
  216 SOLV  HW2      660    0.460582253    2.477353538    3.274626891
  217 SOLV  OW       661    1.070020800    3.226856705    1.210517353
  217 SOLV  HW1      662    1.139797011    3.290756825    1.242915403
  217 SOLV  HW2      663    1.072762373    3.143637579    1.265912105
  218 SOLV  OW       664    0.577461951    1.284208861    0.333453078
  218 SOLV  HW1      665    0.672736959    1.260311114    0.314701775
  218 SOLV  HW2      666    0.573672347    1.348343843    0.410084293
  219 SOLV  OW       667    2.157104140    0.794323990    1.348726738
  219 SOLV  HW1      668    2.149345424    0.867841046    1.281372873
  219 SOLV  HW2      669    2.151015085    0.832762044    1.440850895
  220 SOLV  OW       670    1.364177662    0.475556052    2.349424623
  220 SOLV  HW1      671    1.350222359    0.524126065    2.263124642
  220 SOLV  HW2      672    1.462191550    0.464826067    2.366143933
  221 SOLV  OW       673    3.194964734    0.074330122    1.242226220
  221 SOLV  HW1      674    3.111801293    0.061831010    1.296348742
  221 SOLV  HW2      675    3.185123419    0.155201258    1.184221911
  222 SOLV  OW       676    0.872219286    0.771624598    1.318667855
  222 SOLV  HW1      677    0.813132761    0.737353262    1.391715217
  222 SOLV  HW2      678    0.871536528    0.707121474    1.242244141
  223 SOLV  OW       679    3.270956873    1.640902594    1.448515239
  223 SOLV  HW1      680    3.211303971    1.579429085    1.396898129
  223 SOLV  HW2      681    3.321350800    1.699494264    1.385040134
  224 SOLV  OW       682    0.896761957    0.016931024    1.070118615
  224 SOLV  HW1      683    0.962074659   -0.054935508    1.046226810
  224 SOLV  HW2      684    0.936893600    0.076684122    1.139547499
  225 SOLV  OW       685    3.190623111    1.033508734    0.249855520
  225 SOLV  HW1      686    3.213996327    1.004821898    0.156945547
  225 SOLV  HW2      687    3.091518832    1.028551547    0.262315044
  226 SOLV  OW       688    2.266212760    2.538038299    3.213290133
  226 SOLV  HW1      689    2.199137168    2.541216551    3.287402683
  226 SOLV  HW2      690    2.218810818    2.527125047    3.125906736
  227 SOLV  OW       691    2.205461466    2.201426732    3.029514401
  227 SOLV  HW1      692    2.144448160    2.275662789    3.001800006
  227 SOLV  HW2      693    2.274160224    2.186459361    2.958393866
  228 SOLV  OW       694    0.503375603    1.598340720    0.136521421
  228 SOLV  HW1      695    0.481317939    1.691685774    0.108209517
  228 SOLV  HW2      696    0.507160124    1.593820862    0.236354763
  229 SOLV  OW       697    0.683271001    0.333639510    0.532175261
  229 SOLV  HW1      698    0.651289048    0.272843548    0.604855646
  229 SOLV  HW2      699    0.726471857    0.279488131    0.460045569
  230 SOLV  OW       700    1.907816499    1.506067280    1.074409215
  230 SOLV  HW1      701    1.880517430    1.418836841    1.114999437
  230 SOLV  HW2      702    1.913342924    1.496285903    0.975032678
  231 SOLV  OW       703    1.927930337    3.309250492    0.737420929
  231 SOLV  HW1      704    1.912038888    3.381934881    0.804247796
  231 SOLV  HW2      705    2.023837478    3.281130125    0.740954509
  232 SOLV  OW       706    2.603780716    0.861040956    2.125764072
  232 SOLV  HW1      707    2.626538899    0.958331614    2.121456357
  232 SOLV  HW2      708    2.664320951    0.809935493    2.064731831
  233 SOLV  OW       709    3.366917600    2.999505989    1.043862230
  233 SOLV  HW1      710    3.292151907    2.979364412    1.107142934
  233 SOLV  HW2      711    3.330940337    3.005982629    0.950783286
  234 SOLV  OW       712    3.233550350    1.328657353    0.795737047
  234 SOLV  HW1      713    3.284323478    1.243669822    0.781560068
  234 SOLV  HW2      714    3.287563771    1.390624663    0.852696128
  235 SOLV  OW       715    0.597551501    1.806508818    1.050908352
  235 SOLV  HW1      716    0.578559546    1.756526141    1.135424762
  235 SOLV  HW2      717    0.612174215    1.741498475    0.976331118
  236 SOLV  OW       718    1.703634375    1.271335455    2.650529543
  236 SOLV  HW1      719    1.638775673    1.237878391    2.718908070
  236 SOLV  HW2      720    1.663938984    1.349496900    2.602397641
  237 SOLV  OW       721    2.182509190    1.645809026    0.101376160
  237 SOLV  HW1      722    2.256068815    1.631318359    0.035190129
  237 SOLV  HW2      723    2.206546718    1.721790642    0.161795388
  238 SOLV  OW       724    0.912774993    2.022593293    2.440483109
  238 SOLV  HW1      725    0.904914906    2.073156658    2.526409597
  238 SOLV  HW2      726    0.989193382    1.958361572    2.446498455
  239 SOLV  OW       727    1.683102175    1.364330267    2.007684598
  239 SOLV  HW1      728    1.618816015    1.291071109    2.030091430
  239 SOLV  HW2      729    1.726459599    1.397401750    2.091517950
  240 SOLV  OW       730    0.127584179    2.780265312    2.597781279
  240 SOLV  HW1      731    0.149518615    2.817311202    2.507512709
  240 SOLV  HW2      732    0.029633027    2.760732485    2.602869190
  241 SOLV  OW       733    2.247123267    0.562025112    2.170545716
  241 SOLV  HW1      734    2.251491906    0.659876765    2.150354784
  241 SOLV  HW2      735    2.228851499    0.548900473    2.267990827
  242 SOLV  OW       736    1.233259191    1.937869227    2.010851171
  242 SOLV  HW1      737    1.141680327    1.977960572    2.013612166
  242 SOLV  HW2      738    1.225878596    1.838286826    2.005338128
  243 SOLV  OW       739    1.740700645    1.161911321    0.630965214
  243 SOLV  HW1      740    1.803175005    1.157136237    0.553028098
  243 SOLV  HW2      741    1.781439515    1.218163786    0.702909671
  244 SOLV  OW       742    2.855778390    1.930018408    1.681870158
  244 SOLV  HW1      743    2.856799168    1.845606510    1.735493087
  244 SOLV  HW2      744    2.949478368    1.955246076    1.657670885
  245 SOLV  OW       745    2.577467341    1.251969257    0.113276234
  245 SOLV  HW1      746    2.574773915    1.187552705    0.036824304
  245 SOLV  HW2      747    2.672165369    1.264675542    0.142812682
  246 SOLV  OW       748    2.964568944    2.139986300    1.378646083
  246 SOLV  HW1      749    2.905952220    2.215992415    1.406731737
  246 SOLV  HW2      750    2.908074277    2.059824437    1.359049211
  247 SOLV  OW       751    1.290069124    2.806844927    0.120728392
  247 SOLV  HW1      752    1.238415824    2.727862043    0.153799287
  247 SOLV  HW2      753    1.372496250    2.818323487    0.176172162
  248 SOLV  OW       754    0.857587896    1.432571730    1.251744032
  248 SOLV  HW1      755    0.891434713    1.526418497    1.244739105
  248 SOLV  HW2      756    0.933102241    1.368723971    1.236813370
  249 SOLV  OW       757    1.738245181    1.810855614    0.383721670
  249 SOLV  HW1      758    1.835064440    1.785993462    0.380648659
  249 SOLV  HW2      759    1.723983784    1.880650724    0.453912937
  250 SOLV  OW       760    1.503989129    2.870334156    0.292103187
  250 SOLV  HW1      761    1.561528466    2.813331661    0.233452182
  250 SOLV  HW2      762    1.553595137    2.892434019    0.376084243
  251 SOLV  OW       763    1.274074178    2.239223267    3.373391691
  251 SOLV  HW1      764    1.348978912    2.183010781    3.408474281
  251 SOLV  HW2      765    1.198467627    2.180149181    3.345191362
  252 SOLV  OW       766    0.679132883    0.057750094    3.113341808
  252 SOLV  HW1      767    0.604352236    0.025502455    3.171391590
  252 SOLV  HW2      768    0.699691061    0.153103497    3.135404835
  253 SOLV  OW       769    1.309931928    1.726132923    0.407699513
  253 SOLV  HW1      770    1.319809542    1.733841598    0.308479254
  253 SOLV  HW2      771    1.319874130    1.816536753    0.449291438
  254 SOLV  OW       772    0.037425481    0.652701249    0.356301200
  254 SOLV  HW1      773    0.009544329    0.615213360    0.444725205
  254 SOLV  HW2      774    0.071619046    0.745834877    0.368887797
  255 SOLV  OW       775    2.691890331    0.588911098    1.439743944
  255 SOLV  HW1      776    2.624775500    0.527231665    1.480869196
  255 SOLV  HW2      777    2.661277391    0.683484902    1.450636312
  256 SOLV  OW       778    3.134988991    1.025893607    2.899931863
  256 SOLV  HW1      779    3.162595558    1.118009329    2.927401214
  256 SOLV  HW2      780    3.097574196    1.028587812    2.807234105
  257 SOLV  OW       781    3.343378366    2.693463337    0.817222092
  257 SOLV  HW1      782    3.264936527    2.736395528    0.862004139
  257 SOLV  HW2      783    3.371663749    2.749072464    0.739060415
  258 SOLV  OW       784    0.373901773    1.005378013    1.744336707
  258 SOLV  HW1      785    0.459890488    1.007188492    1.693303024
  258 SOLV  HW2      786    0.322123908    1.088802762    1.725334946
  259 SOLV  OW       787    1.159857889    2.795051890    2.527814872
  259 SOLV  HW1      788    1.200447061    2.863711667    2.467479528
  259 SOLV  HW2      789    1.103544371    2.732427740    2.473879795
  260 SOLV  OW       790    1.798099134    0.190092147    1.300312883
  260 SOLV  HW1      791    1.809314640    0.098903684    1.260805913
  260 SOLV  HW2      792    1.885168644    0.239120109    1.296190770
  261 SOLV  OW       793    2.285093554    1.880134782    2.895745554
  261 SOLV  HW1      794    2.293290720    1.961120696    2.837645702
  261 SOLV  HW2      795    2.271315955    1.908478423    2.990657023
  262 SOLV  OW       796    0.630759564    0.453359726    2.104785039
  262 SOLV  HW1      797    0.713012442    0.407555499    2.071052472
  262 SOLV  HW2      798    0.636138903    0.551042261    2.084036002
  263 SOLV  OW       799    0.508271316    3.246924326    0.439346069
  263 SOLV  HW1      800    0.527845551    3.167202938    0.382224214
  263 SOLV  HW2      801    0.593419334    3.281131154    0.479110768
  264 SOLV  OW       802    2.673385558    1.703025683    1.384443841
  264 SOLV  HW1      803    2.616684945    1.746134733    1.314253433
  264 SOLV  HW2      804    2.689837676    1.607484127    1.359925705
  265 SOLV  OW       805    1.852242954    2.271943976    1.984399146
  265 SOLV  HW1      806    1.857602492    2.247160390    2.081140799
  265 SOLV  HW2      807    1.815492646    2.364550086    1.975722661
  266 SOLV  OW       808    3.121473354    1.828346650    1.605075687
  266 SOLV  HW1      809    3.199508134    1.847160254    1.545426357
  266 SOLV  HW2      810    3.148751814    1.763519392    1.676172546
  267 SOLV  OW       811    3.213071101    0.725592909    2.840640122
  267 SOLV  HW1      812    3.241466122    0.788380153    2.913120300
  267 SOLV  HW2      813    3.121405886    0.750295146    2.809189381
  268 SOLV  OW       814    0.255103203    2.961378213    1.011012085
  268 SOLV  HW1      815    0.281828126    2.972063853    1.106788391
  268 SOLV  HW2      816    0.159111682    2.987233229    1.000124770
  269 SOLV  OW       817    0.206623746    2.395549766    1.678246788
  269 SOLV  HW1      818    0.124304173    2.438812910    1.715035126
  269 SOLV  HW2      819    0.274973983    2.386946951    1.750743593
  270 SOLV  OW       820    1.081004378    0.200076990    0.003265377
  270 SOLV  HW1      821    1.047478555    0.117914198   -0.042856724
  270 SOLV  HW2      822    1.179433927    0.209034256   -0.012010674
  271 SOLV  OW       823    1.258060686    1.701878953    0.764089050
  271 SOLV  HW1      824    1.287028385    1.792143022    0.795946948
  271 SOLV  HW2      825    1.338556813    1.647623692    0.740040348
  272 SOLV  OW       826    2.835934230    0.286423372    3.089920066
  272 SOLV  HW1      827    2.855626489    0.373722291    3.045278439
  272 SOLV  HW2      828    2.857569796    0.293190490    3.187325672
  273 SOLV  OW       829    0.684961994    0.711749624    2.031416191
  273 SOLV  HW1      830    0.715483943    0.800232036    2.066644798
  273 SOLV  HW2      831    0.635759518    0.725312233    1.945411127
  274 SOLV  OW       832    2.495329363    1.334011783    2.835935762
  274 SOLV  HW1      833    2.525941489    1.259141008    2.894747913
  274 SOLV  HW2      834    2.431529063    1.298673560    2.767507845
  275 SOLV  OW       835    1.333233176    1.299469154    2.353597772
  275 SOLV  HW1      836    1.358541827    1.223018756    2.412870426
  275 SOLV  HW2      837    1.292933542    1.264260442    2.269130243
  276 SOLV  OW       838    2.222578499    2.171055163    0.431903604
  276 SOLV  HW1      839    2.235490567    2.258253751    0.479140510
  276 SOLV  HW2      840    2.306030937    2.147473778    0.382091977
  277 SOLV  OW       841    3.029745413    0.106885489    1.891667028
  277 SOLV  HW1      842    2.961875995    0.169773205    1.929623030
  277 SOLV  HW2      843    3.041333523    0.029115808    1.953467562
  278 SOLV  OW       844    3.071029225    0.735957605    1.985462886
  278 SOLV  HW1      845    3.081505755    0.835103864    1.993327668
  278 SOLV  HW2      846    3.120084331    0.703588350    1.904547450
  279 SOLV  OW       847    0.269956136    2.224397175    3.133565750
  279 SOLV  HW1      848    0.267716840    2.130165947    3.100146155
  279 SOLV  HW2      849    0.195371084    2.238430492    3.198692812
  280 SOLV  OW       850    1.112361398    1.331178454    2.983382388
  280 SOLV  HW1      851    1.169813847    1.359794632    2.906689341
  280 SOLV  HW2      852    1.101214459    1.231814125    2.981399967
  281 SOLV  OW       853    1.199261417    0.905243530    2.293206152
  281 SOLV  HW1      854    1.146396453    0.871775847    2.215186561
  281 SOLV  HW2      855    1.199395747    0.836110036    2.365471585
  282 SOLV  OW       856    2.556168396    2.157919784    2.631959823
  282 SOLV  HW1      857    2.653945432    2.156049806    2.611035660
  282 SOLV  HW2      858    2.504003865    2.164171628    2.546863030
  283 SOLV  OW       859    0.406408448    1.435093759    1.699674134
  283 SOLV  HW1      860    0.366122953    1.479257729    1.779850771
  283 SOLV  HW2      861    0.446540047    1.504594295    1.640001877
  284 SOLV  OW       862    3.250019325    3.035362540    0.788685873
  284 SOLV  HW1      863    3.281608055    3.028556871    0.694041644
  284 SOLV  HW2      864    3.218504263    3.128556504    0.806667345
  285 SOLV  OW       865    3.092982876    2.245097820    3.015560913
  285 SOLV  HW1      866    3.086130273    2.207209862    2.923270140
  285 SOLV  HW2      867    3.109263796    2.343606760    3.010000286
  286 SOLV  OW       868    1.357495227    1.388144672    1.745498807
  286 SOLV  HW1      869    1.338180236    1.293700043    1.772118348
  286 SOLV  HW2      870    1.311034954    1.408641526    1.659343560
  287 SOLV  OW       871    0.872723891    0.768098883    2.850992647
  287 SOLV  HW1      872    0.877742553    0.854083162    2.901814759
  287 SOLV  HW2      873    0.935759022    0.771514886    2.773428106
  288 SOLV  OW       874    3.126470048    2.715310621    1.035815154
  288 SOLV  HW1      875    3.199608594    2.741791569    1.098671218
  288 SOLV  HW2      876    3.094286170    2.623490595    1.058939237
  289 SOLV  OW       877    2.485378518    0.387034459    1.502311114
  289 SOLV  HW1      878    2.440502574    0.389491654    1.412979642
  289 SOLV  HW2      879    2.420190995    0.414272350    1.573096620
  290 SOLV  OW       880    1.887407304    0.554288508    0.650152506
  290 SOLV  HW1      881    1.836066655    0.473227688    0.621957925
  290 SOLV  HW2      882    1.945920151    0.584508068    0.574889356
  291 SOLV  OW       883    0.958787739    0.200450197    2.898850853
  291 SOLV  HW1      884    0.962825371    0.249143725    2.811600202
  291 SOLV  HW2      885    1.042881057    0.147850090    2.911560792
  292 SOLV  OW       886    2.208377071    0.548231838    2.436138868
  292 SOLV  HW1      887    2.253178157    0.600106031    2.508953510
  292 SOLV  HW2      888    2.119880395    0.514864692    2.468619201
  293 SOLV  OW       889    0.525118576    0.651508669    1.293204945
  293 SOLV  HW1      890    0.432569612    0.619204562    1.313020213
  293 SOLV  HW2      891    0.571688905    0.585241999    1.234541361
  294 SOLV  OW       892    1.528010128    0.419319354    0.397474870
  294 SOLV  HW1      893    1.573172071    0.426318240    0.308517854
  294 SOLV  HW2      894    1.434442030    0.453861014    0.390138533
  295 SOLV  OW       895    0.660095857    0.164149452    1.759101570
  295 SOLV  HW1      896    0.654969831    0.116788909    1.671166422
  295 SOLV  HW2      897    0.721130111    0.114003085    1.820436715
  296 SOLV  OW       898    1.495928750    1.125694998    2.836669210
  296 SOLV  HW1      899    1.536890054    1.182280726    2.908236095
  296 SOLV  HW2      900    1.489454405    1.031137938    2.868584102
  297 SOLV  OW       901    2.468239583    2.009658029    0.024201968
  297 SOLV  HW1      902    2.475764199    2.011266291    0.123914663
  297 SOLV  HW2      903    2.528669411    2.079097334   -0.014889343
  298 SOLV  OW       904    0.843964553    1.196585039    2.021830160
  298 SOLV  HW1      905    0.838085909    1.229287118    2.116158469
  298 SOLV  HW2      906    0.779617404    1.247655669    1.964796009
  299 SOLV  OW       907    2.591069033    2.327864211    0.914146369
  299 SOLV  HW1      908    2.636946964    2.386931236    0.847751417
  299 SOLV  HW2      909    2.659469274    2.283095753    0.971757474
  300 SOLV  OW       910    0.555128980    2.975112070    1.748722525
  300 SOLV  HW1      911    0.465321399    2.973785735    1.792707695
  300 SOLV  HW2      912    0.545927450    2.946512704    1.653332624
  301 SOLV  OW       913    1.840709776    2.402635517    3.012504111
  301 SOLV  HW1      914    1.863181572    2.335457904    2.941909318
  301 SOLV  HW2      915    1.806143869    2.355435226    3.093613540
  302 SOLV  OW       916    2.849130462    3.123040407    1.493106241
  302 SOLV  HW1      917    2.932434494    3.155230733    1.538117117
  302 SOLV  HW2      918    2.868126388    3.037306454    1.445246801
  303 SOLV  OW       919    3.102181222    1.829480465    1.953494878
  303 SOLV  HW1      920    3.102715941    1.913780471    1.899690649
  303 SOLV  HW2      921    3.176309175    1.769831297    1.922695759
  304 SOLV  OW       922    1.263739950    3.305811680    1.396919392
  304 SOLV  HW1      923    1.232654333    3.343715424    1.484089032
  304 SOLV  HW2      924    1.261031710    3.205930975    1.401162958
  305 SOLV  OW       925    0.173596257    3.026212254    0.265642599
  305 SOLV  HW1      926    0.185928291    3.007365057    0.363082978
  305 SOLV  HW2      927    0.089224191    2.982996963    0.233772975
  306 SOLV  OW       928    1.009779669    2.389517872    0.550741365
  306 SOLV  HW1      929    1.045219186    2.481037633    0.569929225
  306 SOLV  HW2      930    0.917029489    2.381382221    0.587254395
  307 SOLV  OW       931    2.440283044    0.707532315    0.782867519
  307 SOLV  HW1      932    2.384345762    0.700711533    0.700247173
  307 SOLV  HW2      933    2.384896553    0.744117454    0.857670762
  308 SOLV  OW       934    0.804174528    2.902317349    0.754853680
  308 SOLV  HW1      935    0.895775507    2.878559849    0.722504653
  308 SOLV  HW2      936    0.802243264    2.998656153    0.781624540
  309 SOLV  OW       937    1.068956226    2.790303355    0.678521979
  309 SOLV  HW1      938    1.014013301    2.754325385    0.603099554
  309 SOLV  HW2      939    1.152369428    2.831782740    0.642144451
  310 SOLV  OW       940    0.335857232    1.216058935    3.058775317
  310 SOLV  HW1      941    0.358008323    1.303029823    3.102900757
  310 SOLV  HW2      942    0.236579753    1.204216687    3.056450456
  311 SOLV  OW       943    1.630857752    1.573145095    3.329901816
  311 SOLV  HW1      944    1.722317546    1.579075948    3.369923423
  311 SOLV  HW2      945    1.635398278    1.596653167    3.232800682
  312 SOLV  OW       946    1.292499438    0.018185852    2.381653010
  312 SOLV  HW1      947    1.201591562    0.040800437    2.416668605
  312 SOLV  HW2      948    1.290419787    0.017316864    2.281669967
  313 SOLV  OW       949    0.903270802    0.962358286    0.514613505
  313 SOLV  HW1      950    0.951856590    0.877817834    0.536842230
  313 SOLV  HW2      951    0.960908876    1.019536291    0.456216560
  314 SOLV  OW       952    0.638910359    0.429099984    1.637486356
  314 SOLV  HW1      953    0.547993334    0.468085171    1.622782951
  314 SOLV  HW2      954    0.631993480    0.350869889    1.699406167
  315 SOLV  OW       955    0.527712354    0.967055428    0.027740160
  315 SOLV  HW1      956    0.568118070    0.875722088    0.022676675
  315 SOLV  HW2      957    0.570383358    1.018267998    0.102281814
  316 SOLV  OW       958    1.685476878    0.388758059    0.123229444
  316 SOLV  HW1      959    1.734949570    0.308973136    0.088778689
  316 SOLV  HW2      960    1.749655958    0.464082434    0.137626822
  317 SOLV  OW       961    1.912589375    1.719923810    2.552455174
  317 SOLV  HW1      962    1.934459977    1.682767450    2.462216914
  317 SOLV  HW2      963    1.997311684    1.741402485    2.601062727
  318 SOLV  OW       964    2.642166510    1.174062463    1.226612494
  318 SOLV  HW1      965    2.639813397    1.171413567    1.126665709
  318 SOLV  HW2      966    2.554846167    1.208538129    1.261086320
  319 SOLV  OW       967    1.789082059    1.773085734    1.444674283
  319 SOLV  HW1      968    1.727439062    1.805003254    1.372692251
  319 SOLV  HW2      969    1.833756364    1.851635109    1.487523551
  320 SOLV  OW       970    2.080834532    1.522652464    0.376060457
  320 SOLV  HW1      971    2.138665330    1.527308359    0.457509346
  320 SOLV  HW2      972    2.134826314    1.489384770    0.298729312
  321 SOLV  OW       973    2.402171729    0.367063820    1.241019334
  321 SOLV  HW1      974    2.330836384    0.320444110    1.188694277
  321 SOLV  HW2      975    2.447781070    0.434236740    1.182644794
  322 SOLV  OW       976    2.871317258    2.751984606    0.923563802
  322 SOLV  HW1      977    2.807329716    2.754468124    1.000380667
  322 SOLV  HW2      978    2.965065229    2.750158234    0.958339064
  323 SOLV  OW       979    3.273763616    2.654901800    0.524211277
  323 SOLV  HW1      980    3.297438786    2.751527616    0.513984912
  323 SOLV  HW2      981    3.247615368    2.617414222    0.435258879
  324 SOLV  OW       982    0.067874043    1.170747446    2.166429758
  324 SOLV  HW1      983    0.062174546    1.108106894    2.244179922
  324 SOLV  HW2      984    0.126449486    1.130956841    2.095811544
  325 SOLV  OW       985    1.455560777    1.441350911    0.100255270
  325 SOLV  HW1      986    1.386508268    1.508552607    0.127033770
  325 SOLV  HW2      987    1.527342342    1.486614691    0.047340262
  326 SOLV  OW       988    0.223950050    2.681252132    2.083581480
  326 SOLV  HW1      989    0.318107447    2.710783137    2.067340667
  326 SOLV  HW2      990    0.218243875    2.581794409    2.074806502
  327 SOLV  OW       991    2.117957304    0.031300201    1.099420758
  327 SOLV  HW1      992    2.164118488    0.117120428    1.076931710
  327 SOLV  HW2      993    2.176736502   -0.045671897    1.074480491
  328 SOLV  OW       994    2.724685179    2.871152558    2.536173436
  328 SOLV  HW1      995    2.759473969    2.959952927    2.506076223
  328 SOLV  HW2      996    2.624691887    2.872433391    2.535070786
  329 SOLV  OW       997    0.688318374    1.504783088    1.454757088
  329 SOLV  HW1      998    0.622546089    1.436491897    1.486567366
  329 SOLV  HW2      999    0.755696316    1.460958608    1.395249455
  330 SOLV  OW      1000    1.344163703    1.553205810    1.263276523
  330 SOLV  HW1     1001    1.266059877    1.590362263    1.213069442
  330 SOLV  HW2     1002    1.385695464    1.625487906    1.318521229
  331 SOLV  OW      1003    2.267519685    0.582365616    0.306960819
  331 SOLV  HW1     1004    2.354089050    0.610170650    0.265316921
  331 SOLV  HW2     1005    2.266419177    0.483013321    0.318341168
  332 SOLV  OW      1006    2.021890502    0.074808936    2.155988671
  332 SOLV  HW1     1007    2.048206833    0.160944611    2.112535982
  332 SOLV  HW2     1008    2.067880402   -0.001128243    2.109961787
  333 SOLV  OW      1009    2.529149262    1.174579854    2.369639469
  333 SOLV  HW1     1010    2.461001563    1.103129129    2.385520465
  333 SOLV  HW2     1011    2.577033808    1.156445657    2.283734269
  334 SOLV  OW      1012    2.483574926    3.258470442    0.105587326
  334 SOLV  HW1     1013    2.423962432    3.279048348    0.183207325
  334 SOLV  HW2     1014    2.437241036    3.194761700    0.043973695
  335 SOLV  OW      1015    1.598690939    2.053987756    0.790416697
  335 SOLV  HW1     1016    1.685185375    2.099216966    0.812197933
  335 SOLV  HW2     1017    1.616620285    1.972786312    0.734863064
  336 SOLV  OW      1018    2.236896658    1.289331010    1.826088313
  336 SOLV  HW1     1019    2.162070187    1.289086398    1.759735146
  336 SOLV  HW2     1020    2.234386059    1.374274412    1.878814872
  337 SOLV  OW      1021    0.931616724    3.091264333    0.085874322
  337 SOLV  HW1     1022    0.947113415    3.083492112   -0.012621131
  337 SOLV  HW2     1023    0.877711352    3.173363314    0.104737655
  338 SOLV  OW      1024    3.217100013    0.635301916    0.615950421
  338 SOLV  HW1     1025    3.119227826    0.648356695    0.600074951
  338 SOLV  HW2     1026    3.257447623    0.721135717    0.647667652
  339 SOLV  OW      1027    3.069204197    0.980138399    2.629845314
  339 SOLV  HW1     1028    3.021720289    1.040314461    2.565626001
  339 SOLV  HW2     1029    3.157289944    0.952925960    2.591086040
  340 SOLV  OW      1030    1.075203987    3.257747310    0.888845614
  340 SOLV  HW1     1031    1.111801025    3.165266172    0.899307868
  340 SOLV  HW2     1032    1.146199862    3.324433192    0.911520304
  341 SOLV  OW      1033    1.815105247    1.342675609    0.194453658
  341 SOLV  HW1     1034    1.845613840    1.424909993    0.146405251
  341 SOLV  HW2     1035    1.746113076    1.367499870    0.262466613
  342 SOLV  OW      1036    1.446441851    1.207995416    0.305655614
  342 SOLV  HW1     1037    1.385127635    1.247233391    0.374229924
  342 SOLV  HW2     1038    1.456559220    1.272007393    0.229487597
  343 SOLV  OW      1039    2.179707249    1.942837617    2.447892744
  343 SOLV  HW1     1040    2.259888536    2.002541823    2.450686272
  343 SOLV  HW2     1041    2.163493465    1.913210422    2.353761276
  344 SOLV  OW      1042    2.190790011    0.252024892    3.350814176
  344 SOLV  HW1     1043    2.165406182    0.271208933    3.445625280
  344 SOLV  HW2     1044    2.260201990    0.180057013    3.348818018
  345 SOLV  OW      1045    3.083650660    1.387987988    1.975578401
  345 SOLV  HW1     1046    3.089380225    1.391701033    1.875804702
  345 SOLV  HW2     1047    3.075804273    1.292722461    2.004977065
  346 SOLV  OW      1048    1.964624646    2.014122725    3.114387226
  346 SOLV  HW1     1049    1.979696334    1.962896600    3.198949034
  346 SOLV  HW2     1050    2.049505031    2.059625702    3.087428674
  347 SOLV  OW      1051    0.156329764    2.182435741    2.679886873
  347 SOLV  HW1     1052    0.244127810    2.135536676    2.670201633
  347 SOLV  HW2     1053    0.082004205    2.118198278    2.661152840
  348 SOLV  OW      1054    2.170314521    3.160990856    2.512699293
  348 SOLV  HW1     1055    2.269856467    3.158394078    2.521977432
  348 SOLV  HW2     1056    2.145601930    3.152012287    2.416210488
  349 SOLV  OW      1057    2.267181721    1.963764031    3.157154244
  349 SOLV  HW1     1058    2.238605360    2.044436255    3.105429730
  349 SOLV  HW2     1059    2.284914799    1.989639764    3.252106782
  350 SOLV  OW      1060    3.037538640    2.171456549    1.097497595
  350 SOLV  HW1     1061    3.099237165    2.102790896    1.059023354
  350 SOLV  HW2     1062    3.058802112    2.184838940    1.194299697
  351 SOLV  OW      1063    0.506918264    1.803928323    2.499301454
  351 SOLV  HW1     1064    0.565804997    1.734777808    2.457461772
  351 SOLV  HW2     1065    0.563423385    1.876849317    2.537923385
  352 SOLV  OW      1066    1.505592007    1.809310597    0.649301381
  352 SOLV  HW1     1067    1.517588556    1.739298197    0.578901817
  352 SOLV  HW2     1068    1.449325726    1.883646929    0.613109908
  353 SOLV  OW      1069    2.248262790    1.888965754    2.142226760
  353 SOLV  HW1     1070    2.337628703    1.925608646    2.168160246
  353 SOLV  HW2     1071    2.255873780    1.841569775    2.054493345
  354 SOLV  OW      1072    0.259661798    0.692834113    0.061575299
  354 SOLV  HW1     1073    0.236949549    0.789292887    0.075048607
  354 SOLV  HW2     1074    0.175773734    0.640765585    0.045659424
  355 SOLV  OW      1075    0.191240651    2.003383165    1.329538857
  355 SOLV  HW1     1076    0.146825575    2.092754882    1.335997358
  355 SOLV  HW2     1077    0.280770387    2.013731250    1.286191569
  356 SOLV  OW      1078    1.303169402    1.125500234    1.473231186
  356 SOLV  HW1     1079    1.338067937    1.215994095    1.448846579
  356 SOLV  HW2     1080    1.349669726    1.055977625    1.418404967
  357 SOLV  OW      1081    1.700642694    0.012906593    1.887641838
  357 SOLV  HW1     1082    1.768399519   -0.058047283    1.907043754
  357 SOLV  HW2     1083    1.672221941    0.056123741    1.973236009
  358 SOLV  OW      1084    2.322912523    2.135233030    2.779903168
  358 SOLV  HW1     1085    2.251330981    2.191853869    2.739018616
  358 SOLV  HW2     1086    2.406497084    2.142785413    2.725515622
  359 SOLV  OW      1087    0.017528837    1.252525336    2.570004696
  359 SOLV  HW1     1088    0.112451381    1.232145043    2.546039006
  359 SOLV  HW2     1089    0.010834794    1.346991596    2.602149496
  360 SOLV  OW      1090    2.648730173    1.594526050    0.990659294
  360 SOLV  HW1     1091    2.719365707    1.663082275    0.972983654
  360 SOLV  HW2     1092    2.596303739    1.620831069    1.071660660
  361 SOLV  OW      1093    0.949744873    1.681091707    0.098985913
  361 SOLV  HW1     1094    0.989920659    1.764749636    0.136254095
  361 SOLV  HW2     1095    0.870307026    1.704409419    0.042882789
  362 SOLV  OW      1096    0.553926027    0.745179307    0.674730117
  362 SOLV  HW1     1097    0.524871115    0.723707480    0.767976105
  362 SOLV  HW2     1098    0.592360774    0.837464522    0.672238233
  363 SOLV  OW      1099    1.892887284    1.383557765    3.155169010
  363 SOLV  HW1     1100    1.872089596    1.286040845    3.162879877
  363 SOLV  HW2     1101    1.875046254    1.414133416    3.061637025
  364 SOLV  OW      1102    0.019073116    2.142716830    2.219350117
  364 SOLV  HW1     1103    0.020274797    2.049010657    2.254269595
  364 SOLV  HW2     1104    0.112594011    2.177897121    2.215128747
  365 SOLV  OW      1105    1.037454092    0.069773553    0.298269120
  365 SOLV  HW1     1106    1.078486603    0.105311492    0.214274020
  365 SOLV  HW2     1107    1.083340074    0.110144669    0.377429308
  366 SOLV  OW      1108    2.410318277    1.002763899    0.579780055
  366 SOLV  HW1     1109    2.448920034    0.991594925    0.488201332
  366 SOLV  HW2     1110    2.334964092    0.938210374    0.592271965
  367 SOLV  OW      1111    0.458265749    1.433566670    0.580312042
  367 SOLV  HW1     1112    0.470506205    1.444707378    0.678941964
  367 SOLV  HW2     1113    0.384009679    1.368835207    0.563061299
  368 SOLV  OW      1114    0.177348698    3.125061415    2.283435632
  368 SOLV  HW1     1115    0.105752155    3.146540423    2.216995757
  368 SOLV  HW2     1116    0.190665802    3.203152310    2.344476463
  369 SOLV  OW      1117    2.768396884    0.762842335    1.159917438
  369 SOLV  HW1     1118    2.706635095    0.800420388    1.229006069
  369 SOLV  HW2     1119    2.779915208    0.664707351    1.175307511
  370 SOLV  OW      1120    2.861328932    1.131019983    2.495197237
  370 SOLV  HW1     1121    2.804367477    1.066743577    2.443958192
  370 SOLV  HW2     1122    2.862840321    1.219161993    2.447972728
  371 SOLV  OW      1123    0.017586427    2.478801857    1.852293857
  371 SOLV  HW1     1124    0.069504836    2.441103531    1.928996914
  371 SOLV  HW2     1125   -0.077515525    2.448486731    1.858344629
  372 SOLV  OW      1126    0.034675996    1.619015641    0.316348170
  372 SOLV  HW1     1127   -0.052649461    1.571653955    0.304837387
  372 SOLV  HW2     1128    0.055590737    1.627117215    0.413807337
  373 SOLV  OW      1129    3.164612422    2.260596636    2.107254343
  373 SOLV  HW1     1130    3.258538417    2.241982620    2.136117771
  373 SOLV  HW2     1131    3.156970302    2.355990782    2.078215949
  374 SOLV  OW      1132    1.084245385    0.274324484    2.235219908
  374 SOLV  HW1     1133    1.161920639    0.275213244    2.172230171
  374 SOLV  HW2     1134    1.097860043    0.343782221    2.305875596
  375 SOLV  OW      1135    0.534055511    1.671749985    0.451201707
  375 SOLV  HW1     1136    0.503445197    1.744611146    0.512487606
  375 SOLV  HW2     1137    0.513167025    1.582887755    0.492052471
  376 SOLV  OW      1138    2.177399803    0.604264547    0.044605747
  376 SOLV  HW1     1139    2.116055099    0.546673688    0.098644257
  376 SOLV  HW2     1140    2.157902890    0.700523412    0.063423333
  377 SOLV  OW      1141    2.409843669    3.279312810    1.853614954
  377 SOLV  HW1     1142    2.401978842    3.205358003    1.786755526
  377 SOLV  HW2     1143    2.488732343    3.336452693    1.830966114
  378 SOLV  OW      1144    0.403631073    1.618173298    0.792010282
  378 SOLV  HW1     1145    0.380080289    1.636663050    0.887429956
  378 SOLV  HW2     1146    0.389257034    1.700799193    0.737533637
  379 SOLV  OW      1147    1.665901029    3.010478563    2.384495765
  379 SOLV  HW1     1148    1.645077921    3.107877737    2.393511222
  379 SOLV  HW2     1149    1.584539356    2.961824410    2.352644711
  380 SOLV  OW      1150    2.201909856    1.402842463    2.340138684
  380 SOLV  HW1     1151    2.207587382    1.334361536    2.412799577
  380 SOLV  HW2     1152    2.261525742    1.376104633    2.264425957
  381 SOLV  OW      1153    2.409024930    0.364032011    2.396763902
  381 SOLV  HW1     1154    2.481774915    0.428632023    2.419917436
  381 SOLV  HW2     1155    2.320307727    0.409488921    2.404802793
  382 SOLV  OW      1156    1.958489363    0.154357728    3.225135295
  382 SOLV  HW1     1157    1.988229024    0.126459827    3.133817277
  382 SOLV  HW2     1158    2.035287065    0.195833941    3.273957695
  383 SOLV  OW      1159    1.567210802    0.662213084    1.880339119
  383 SOLV  HW1     1160    1.653794981    0.646804252    1.927955566
  383 SOLV  HW2     1161    1.521469564    0.742110712    1.919398329
  384 SOLV  OW      1162    3.018144802    1.666099489    0.363128572
  384 SOLV  HW1     1163    3.084317967    1.595580107    0.337669397
  384 SOLV  HW2     1164    2.930215727    1.623286109    0.383997024
  385 SOLV  OW      1165    2.202378532    1.471067025    0.872850026
  385 SOLV  HW1     1166    2.241478432    1.559808646    0.848404036
  385 SOLV  HW2     1167    2.120942040    1.454109888    0.817334524
  386 SOLV  OW      1168    2.218302326    1.068872247    2.167889953
  386 SOLV  HW1     1169    2.279806084    1.140304407    2.134474521
  386 SOLV  HW2     1170    2.124596613    1.103768964    2.169712931
  387 SOLV  OW      1171    1.570105444    0.354097112    1.010810273
  387 SOLV  HW1     1172    1.514984079    0.287613000    1.061223547
  387 SOLV  HW2     1173    1.572628258    0.328772085    0.914102857
  388 SOLV  OW      1174    0.868134889    0.196248631    2.391243560
  388 SOLV  HW1     1175    0.777653021    0.229400804    2.364493690
  388 SOLV  HW2     1176    0.938397054    0.254310190    2.350090840
  389 SOLV  OW      1177    3.234719745    0.761528263    2.561812552
  389 SOLV  HW1     1178    3.205706994    0.723510905    2.649643763
  389 SOLV  HW2     1179    3.290262069    0.843187069    2.577570058
  390 SOLV  OW      1180    2.108497867    1.079708727    0.723838286
  390 SOLV  HW1     1181    2.155675942    1.089880139    0.811430165
  390 SOLV  HW2     1182    2.061448958    0.991493762    0.721385954
  391 SOLV  OW      1183    2.317749631    2.826328736    1.758412787
  391 SOLV  HW1     1184    2.397153484    2.876905686    1.724670595
  391 SOLV  HW2     1185    2.336489244    2.792582832    1.850670873
  392 SOLV  OW      1186    2.628641124    2.639224624    3.114631154
  392 SOLV  HW1     1187    2.703476548    2.596744815    3.165573525
  392 SOLV  HW2     1188    2.657904610    2.656370789    3.020558299
  393 SOLV  OW      1189    0.145715982    0.168476911    0.704647673
  393 SOLV  HW1     1190    0.105206584    0.150915859    0.794382886
  393 SOLV  HW2     1191    0.149145435    0.267092249    0.688368794
  394 SOLV  OW      1192    0.446271097    2.377666227    2.563832100
  394 SOLV  HW1     1193    0.381351373    2.428447256    2.507188779
  394 SOLV  HW2     1194    0.424610951    2.392081943    2.660396928
  395 SOLV  OW      1195    0.238083889    1.693708791    1.331855844
  395 SOLV  HW1     1196    0.148748786    1.730252395    1.305675233
  395 SOLV  HW2     1197    0.239352567    1.594849836    1.316795737
  396 SOLV  OW      1198    3.043421275    0.864537592    1.364308666
  396 SOLV  HW1     1199    3.024296072    0.870158482    1.266307041
  396 SOLV  HW2     1200    2.988147089    0.791754553    1.404916704
  397 SOLV  OW      1201    1.151499598    3.036731065    0.529010900
  397 SOLV  HW1     1202    1.197514348    3.125405015    0.533613681
  397 SOLV  HW2     1203    1.213340345    2.969151571    0.488881557
  398 SOLV  OW      1204    0.258833001    1.359185596    2.389265702
  398 SOLV  HW1     1205    0.280212090    1.261501319    2.387719422
  398 SOLV  HW2     1206    0.296755222    1.400278726    2.472180773
  399 SOLV  OW      1207    0.981237786    0.299928719    2.644300467
  399 SOLV  HW1     1208    1.052442216    0.369266310    2.633181054
  399 SOLV  HW2     1209    0.921733971    0.300091533    2.563922347
  400 SOLV  OW      1210    0.512644869    0.962267563    1.299670599
  400 SOLV  HW1     1211    0.447956483    0.997564637    1.232060407
  400 SOLV  HW2     1212    0.539988380    0.869465778    1.274337774
  401 SOLV  OW      1213    2.242306633    0.588919653    2.944188191
  401 SOLV  HW1     1214    2.208307155    0.522888415    2.877215479
  401 SOLV  HW2     1215    2.224459472    0.554913459    3.036526693
  402 SOLV  OW      1216    2.242756274    3.033496912    1.386025630
  402 SOLV  HW1     1217    2.246048370    3.115978404    1.442470364
  402 SOLV  HW2     1218    2.233772621    3.059304127    1.289831650
  403 SOLV  OW      1219    0.506842161    0.250511362    1.980247381
  403 SOLV  HW1     1220    0.545093934    0.339393205    2.005483426
  403 SOLV  HW2     1221    0.563422944    0.208897924    1.909064961
  404 SOLV  OW      1222    1.050210329    0.667464566    1.124747206
  404 SOLV  HW1     1223    1.053409263    0.602138944    1.200404340
  404 SOLV  HW2     1224    1.142934980    0.698212523    1.103339531
  405 SOLV  OW      1225    2.197200031    1.716093246    0.749922133
  405 SOLV  HW1     1226    2.121021384    1.766324170    0.708990202
  405 SOLV  HW2     1227    2.282154454    1.740473135    0.703123212
  406 SOLV  OW      1228    2.330707532    2.129893670    0.772883048
  406 SOLV  HW1     1229    2.358148007    2.135928829    0.868864207
  406 SOLV  HW2     1230    2.231568041    2.140993044    0.765818442
  407 SOLV  OW      1231    3.013020994    2.929071695    0.708980002
  407 SOLV  HW1     1232    3.102053679    2.955553037    0.746039284
  407 SOLV  HW2     1233    2.969684850    2.863066009    0.770354020
  408 SOLV  OW      1234    1.091725948    0.460226548    0.578807853
  408 SOLV  HW1     1235    1.011819162    0.473280051    0.520105573
  408 SOLV  HW2     1236    1.170886725    0.436425606    0.522518866
  409 SOLV  OW      1237    2.015337530    0.820955705    2.361180948
  409 SOLV  HW1     1238    1.974299807    0.906667992    2.330046531
  409 SOLV  HW2     1239    2.018018283    0.755832233    2.285340674
  410 SOLV  OW      1240    0.764282690    0.538966238    2.619404715
  410 SOLV  HW1     1241    0.849074177    0.513643588    2.665996409
  410 SOLV  HW2     1242    0.764603306    0.637209760    2.600707537
  411 SOLV  OW      1243    0.518973189    1.004922790    3.080759027
  411 SOLV  HW1     1244    0.570226930    1.016144229    3.165889350
  411 SOLV  HW2     1245    0.456520901    1.082141561    3.069055465
  412 SOLV  OW      1246    1.855083448    0.071685873    0.506740373
  412 SOLV  HW1     1247    1.755257013    0.065707934    0.505826923
  412 SOLV  HW2     1248    1.890641815    0.022988869    0.586527611
  413 SOLV  OW      1249    1.558128714    3.343359220    2.714243618
  413 SOLV  HW1     1250    1.635815998    3.280649542    2.720063754
  413 SOLV  HW2     1251    1.482368319    3.307707527    2.768933367
  414 SOLV  OW      1252    3.225248799    1.480110329    2.203434771
  414 SOLV  HW1     1253    3.179052653    1.454413546    2.118540111
  414 SOLV  HW2     1254    3.190726877    1.423784192    2.278515480
  415 SOLV  OW      1255    0.772492100    0.977468329    2.416841582
  415 SOLV  HW1     1256    0.741473289    0.954944578    2.509212264
  415 SOLV  HW2     1257    0.856154895    1.032002514    2.422167633
  416 SOLV  OW      1258    0.809387465    0.919880281    1.691481971
  416 SOLV  HW1     1259    0.745315704    0.958727584    1.625246049
  416 SOLV  HW2     1260    0.803777468    0.820069806    1.688671648
  417 SOLV  OW      1261    2.233906736    1.823807852    1.556939762
  417 SOLV  HW1     1262    2.259920740    1.821073024    1.460413026
  417 SOLV  HW2     1263    2.239826409    1.731789318    1.595657995
  418 SOLV  OW      1264    2.520072817    0.028878254    2.056016618
  418 SOLV  HW1     1265    2.588687818   -0.040148067    2.033022350
  418 SOLV  HW2     1266    2.428678459   -0.010731517    2.047101955
  419 SOLV  OW      1267    0.521442257    2.624215954    3.093858943
  419 SOLV  HW1     1268    0.553135236    2.530391505    3.107794669
  419 SOLV  HW2     1269    0.506004218    2.640023294    2.996322243
  420 SOLV  OW      1270    0.976064940    1.560928782    2.418967874
  420 SOLV  HW1     1271    0.966760579    1.490458431    2.489316415
  420 SOLV  HW2     1272    1.069746010    1.560893211    2.383962220
  421 SOLV  OW      1273    2.491142001    1.961234394    1.916958603
  421 SOLV  HW1     1274    2.563163192    1.897926798    1.888554830
  421 SOLV  HW2     1275    2.428637973    1.977053182    1.840507516
  422 SOLV  OW      1276    3.054803090    1.435554184    3.305578761
  422 SOLV  HW1     1277    3.148903888    1.437956901    3.271803962
  422 SOLV  HW2     1278    3.030391688    1.341575833    3.329528411
  423 SOLV  OW      1279    2.698068059    1.138303888    2.155936015
  423 SOLV  HW1     1280    2.702961122    1.143882405    2.056204118
  423 SOLV  HW2     1281    2.774578121    1.188789950    2.195921267
  424 SOLV  OW      1282    1.147146108    0.051090977    2.970071349
  424 SOLV  HW1     1283    1.202681475    0.103731068    3.034462538
  424 SOLV  HW2     1284    1.206876645    0.005530239    2.904057164
  425 SOLV  OW      1285    2.935860341    1.561064046    2.245512274
  425 SOLV  HW1     1286    2.858535438    1.602237089    2.293753752
  425 SOLV  HW2     1287    3.013511582    1.624065402    2.247143845
  426 SOLV  OW      1288    1.789771590    2.014404986    2.518117267
  426 SOLV  HW1     1289    1.877354347    2.031368517    2.563319525
  426 SOLV  HW2     1290    1.756878654    1.923135018    2.542398701
  427 SOLV  OW      1291    0.004100664    1.581194855    0.605172519
  427 SOLV  HW1     1292   -0.093306702    1.573699882    0.626556922
  427 SOLV  HW2     1293    0.036807005    1.494340755    0.567912945
  428 SOLV  OW      1294    1.393821782    1.426082801    0.727007329
  428 SOLV  HW1     1295    1.377964039    1.333259265    0.693356747
  428 SOLV  HW2     1296    1.418137253    1.422668854    0.823945985
  429 SOLV  OW      1297    0.543215636    2.277498670    3.119174257
  429 SOLV  HW1     1298    0.445058700    2.258404148    3.117571052
  429 SOLV  HW2     1299    0.584548192    2.232826656    3.198534238
  430 SOLV  OW      1300    2.119025108    0.335477899    2.109986645
  430 SOLV  HW1     1301    2.186168821    0.409399819    2.115354436
  430 SOLV  HW2     1302    2.028216187    0.371312354    2.131690717
  431 SOLV  OW      1303    1.911924503    2.308662306    0.300550072
  431 SOLV  HW1     1304    1.930492999    2.212976513    0.322931863
  431 SOLV  HW2     1305    1.998200783    2.356163175    0.283185172
  432 SOLV  OW      1306    2.301679238    0.845048609    1.812517911
  432 SOLV  HW1     1307    2.360135179    0.764720123    1.801035305
  432 SOLV  HW2     1308    2.275568435    0.853780380    1.908661046
  433 SOLV  OW      1309    0.634836560    2.866943386    0.093237465
  433 SOLV  HW1     1310    0.549764912    2.862135633    0.145597381
  433 SOLV  HW2     1311    0.624013283    2.931929163    0.017994064
  434 SOLV  OW      1312    1.660707007    0.683178112    0.116373554
  434 SOLV  HW1     1313    1.745296498    0.727579203    0.086795928
  434 SOLV  HW2     1314    1.628273109    0.726095221    0.200681345
  435 SOLV  OW      1315    2.941593569    1.308684104    0.988147525
  435 SOLV  HW1     1316    2.842986584    1.299462120    1.002060721
  435 SOLV  HW2     1317    2.965889425    1.273653110    0.897679926
  436 SOLV  OW      1318    1.113577558    0.059175082    2.580114365
  436 SOLV  HW1     1319    1.034873892    0.006044769    2.548737983
  436 SOLV  HW2     1320    1.081875727    0.145004407    2.620484831
  437 SOLV  OW      1321    2.204124339    1.238395876    1.479000065
  437 SOLV  HW1     1322    2.243613058    1.183574139    1.552737369
  437 SOLV  HW2     1323    2.186575531    1.331106262    1.512147259
  438 SOLV  OW      1324    1.608435929    2.146020386    1.224288660
  438 SOLV  HW1     1325    1.702352380    2.145738033    1.258633674
  438 SOLV  HW2     1326    1.604452708    2.197202278    1.138471715
  439 SOLV  OW      1327    1.357986683    2.562148869    0.596637449
  439 SOLV  HW1     1328    1.416193225    2.485770263    0.624562526
  439 SOLV  HW2     1329    1.318454521    2.542810773    0.506833643
  440 SOLV  OW      1330    2.331811439    0.426619328    1.723592993
  440 SOLV  HW1     1331    2.328800122    0.358015967    1.796301344
  440 SOLV  HW2     1332    2.239644412    0.441012976    1.687538667
  441 SOLV  OW      1333    3.086367977    1.687384677    2.999735585
  441 SOLV  HW1     1334    3.167254858    1.700206247    3.057119915
  441 SOLV  HW2     1335    3.004188260    1.691823193    3.056540459
  442 SOLV  OW      1336    2.768244447    2.988415039    1.829365555
  442 SOLV  HW1     1337    2.809705732    3.073571683    1.861469710
  442 SOLV  HW2     1338    2.736501769    2.935159700    1.907836362
  443 SOLV  OW      1339    0.653136093    1.510587618    0.780889532
  443 SOLV  HW1     1340    0.570750374    1.566498615    0.790299654
  443 SOLV  HW2     1341    0.710015930    1.521093829    0.862463448
  444 SOLV  OW      1342    2.418223829    0.777113564    1.225120356
  444 SOLV  HW1     1343    2.480274220    0.844568383    1.265134474
  444 SOLV  HW2     1344    2.326898989    0.788516422    1.264251303
  445 SOLV  OW      1345    2.982341443    0.466162961    1.723667458
  445 SOLV  HW1     1346    3.039174708    0.457373198    1.805485207
  445 SOLV  HW2     1347    2.894032510    0.421993439    1.739541453
  446 SOLV  OW      1348    1.280280794    1.640925629    2.941640432
  446 SOLV  HW1     1349    1.320050421    1.729426251    2.965886943
  446 SOLV  HW2     1350    1.346639422    1.568411138    2.960079852
  447 SOLV  OW      1351    2.181086515    1.721754081    2.684814389
  447 SOLV  HW1     1352    2.219284675    1.778057554    2.758112343
  447 SOLV  HW2     1353    2.215428007    1.754089028    2.596627979
  448 SOLV  OW      1354    2.321139375    1.445578297    0.545461626
  448 SOLV  HW1     1355    2.373862094    1.410684343    0.467973200
  448 SOLV  HW2     1356    2.383483493    1.471129759    0.619367864
  449 SOLV  OW      1357    1.932630941    0.677682274    1.745785764
  449 SOLV  HW1     1358    1.982555758    0.593888840    1.767879024
  449 SOLV  HW2     1359    1.955188736    0.706325612    1.652659311
  450 SOLV  OW      1360    2.833841117    3.218755329    3.166834430
  450 SOLV  HW1     1361    2.800807559    3.247317527    3.256803157
  450 SOLV  HW2     1362    2.933080928    3.230352016    3.162556189
  451 SOLV  OW      1363    2.281178431    0.382635684    0.741049541
  451 SOLV  HW1     1364    2.246084279    0.475422249    0.753723974
  451 SOLV  HW2     1365    2.350496334    0.382792882    0.668962622
  452 SOLV  OW      1366    2.122592878    2.758081989    2.932876222
  452 SOLV  HW1     1367    2.094802545    2.815124107    2.855574386
  452 SOLV  HW2     1368    2.211652051    2.788687698    2.966542278
  453 SOLV  OW      1369    2.165800538    0.137455640    2.689044073
  453 SOLV  HW1     1370    2.124996868    0.117140556    2.600036232
  453 SOLV  HW2     1371    2.148379094    0.061552254    2.751775002
  454 SOLV  OW      1372    2.085565918    0.029193328    2.432871572
  454 SOLV  HW1     1373    2.120961288   -0.060397591    2.459747381
  454 SOLV  HW2     1374    2.088697672    0.037741003    2.333278257
  455 SOLV  OW      1375    1.114797697    2.227203422    1.308965670
  455 SOLV  HW1     1376    1.087458762    2.131830269    1.296396515
  455 SOLV  HW2     1377    1.151744073    2.239406354    1.401092974
  456 SOLV  OW      1378    1.661641924    3.255252099    0.268834846
  456 SOLV  HW1     1379    1.688747834    3.174510605    0.216413730
  456 SOLV  HW2     1380    1.574270292    3.237711821    0.314225091
  457 SOLV  OW      1381    3.274634640    0.416176718    0.796237891
  457 SOLV  HW1     1382    3.370330969    0.388198942    0.804041366
  457 SOLV  HW2     1383    3.267306662    0.492188375    0.731662132
  458 SOLV  OW      1384    0.404706666    0.365330078    0.234723059
  458 SOLV  HW1     1385    0.313390041    0.374800916    0.274390921
  458 SOLV  HW2     1386    0.438646515    0.272673432    0.250995273
  459 SOLV  OW      1387    3.024172057    2.489364507    0.629951092
  459 SOLV  HW1     1388    2.971902252    2.485402814    0.544779802
  459 SOLV  HW2     1389    3.076081006    2.574784958    0.633234216
  460 SOLV  OW      1390    1.908563506    2.635979337    1.294266652
  460 SOLV  HW1     1391    1.976084243    2.686578747    1.240579090
  460 SOLV  HW2     1392    1.946939860    2.614132728    1.383997160
  461 SOLV  OW      1393    2.845881755    3.007932516    0.264192044
  461 SOLV  HW1     1394    2.898353573    3.041111277    0.342598035
  461 SOLV  HW2     1395    2.769058198    3.069612829    0.247010738
  462 SOLV  OW      1396    2.233686845    1.478975592    1.142972046
  462 SOLV  HW1     1397    2.223989706    1.476931222    1.043464327
  462 SOLV  HW2     1398    2.143145409    1.483816973    1.185171217
  463 SOLV  OW      1399    0.084697347    1.945796491    0.104194401
  463 SOLV  HW1     1400    0.063135010    1.895777993    0.020321429
  463 SOLV  HW2     1401    0.002726080    1.952300290    0.161114025
  464 SOLV  OW      1402    0.969467349    1.387244620    2.726084657
  464 SOLV  HW1     1403    0.876810056    1.405535726    2.693189980
  464 SOLV  HW2     1404    1.017939565    1.473773839    2.738934769
  465 SOLV  OW      1405    1.325504382    0.655848559    1.411490402
  465 SOLV  HW1     1406    1.256469458    0.721138932    1.442681552
  465 SOLV  HW2     1407    1.372255440    0.616443482    1.490629784
  466 SOLV  OW      1408    1.723805125    0.522615102    1.535854149
  466 SOLV  HW1     1409    1.746440167    0.425624932    1.544932199
  466 SOLV  HW2     1410    1.808114771    0.576113237    1.530232635
  467 SOLV  OW      1411    0.547300015    0.230195750    1.304109479
  467 SOLV  HW1     1412    0.553149551    0.294010193    1.227329624
  467 SOLV  HW2     1413    0.455091646    0.232909502    1.342732902
  468 SOLV  OW      1414    3.359685239    1.099855410    0.665883060
  468 SOLV  HW1     1415    3.449484827    1.069158334    0.697435459
  468 SOLV  HW2     1416    3.357795131    1.100074489    0.565891721
  469 SOLV  OW      1417    3.216115947    0.914163820    3.377851353
  469 SOLV  HW1     1418    3.146680251    0.889512573    3.310231636
  469 SOLV  HW2     1419    3.262435192    0.831455868    3.409714178
  470 SOLV  OW      1420    0.223352999    2.972266262    0.534950176
  470 SOLV  HW1     1421    0.275728806    2.887137617    0.538378459
  470 SOLV  HW2     1422    0.239527685    3.024718202    0.618550931
  471 SOLV  OW      1423    3.348048450    3.229162753    1.517072625
  471 SOLV  HW1     1424    3.380402218    3.141635776    1.553040795
  471 SOLV  HW2     1425    3.263785061    3.255409829    1.564107281
  472 SOLV  OW      1426    0.061861155    1.463279942    1.571505592
  472 SOLV  HW1     1427    0.010185249    1.543902773    1.542675466
  472 SOLV  HW2     1428   -0.000963626    1.386786401    1.585765046
  473 SOLV  OW      1429    1.435597183    1.470146740    3.047293965
  473 SOLV  HW1     1430    1.409911615    1.377773637    3.075740873
  473 SOLV  HW2     1431    1.517422972    1.498810640    3.097139840
  474 SOLV  OW      1432    2.899620416    0.559228793    3.014755570
  474 SOLV  HW1     1433    2.927583221    0.618319690    2.939082936
  474 SOLV  HW2     1434    2.960990630    0.573319301    3.092454666
  475 SOLV  OW      1435    2.039420209    2.857411898    1.740937551
  475 SOLV  HW1     1436    2.137941934    2.844859634    1.752669246
  475 SOLV  HW2     1437    2.022562854    2.939478408    1.686325298
  476 SOLV  OW      1438    2.059034125    0.388206072    1.065197295
  476 SOLV  HW1     1439    2.079295185    0.347773097    0.975999884
  476 SOLV  HW2     1440    1.961791408    0.411036827    1.070112193
  477 SOLV  OW      1441    1.932307208    1.445975847    0.796218108
  477 SOLV  HW1     1442    1.930076714    1.461384451    0.697437338
  477 SOLV  HW2     1443    1.844376851    1.408924437    0.826142101
  478 SOLV  OW      1444    1.280974372    2.755981704    1.796420929
  478 SOLV  HW1     1445    1.240497410    2.664531447    1.796249062
  478 SOLV  HW2     1446    1.374443379    2.750977798    1.831633653
  479 SOLV  OW      1447    1.556439822    0.854508240    2.874963367
  479 SOLV  HW1     1448    1.486898579    0.814067982    2.934365733
  479 SOLV  HW2     1449    1.532587067    0.837452937    2.779359169
  480 SOLV  OW      1450    1.138433505    3.243653739    1.861045224
  480 SOLV  HW1     1451    1.126649467    3.324883031    1.918180108
  480 SOLV  HW2     1452    1.198477628    3.178612773    1.907583383
  481 SOLV  OW      1453    2.179897736    3.211348189    3.263024234
  481 SOLV  HW1     1454    2.250430026    3.143402677    3.283273167
  481 SOLV  HW2     1455    2.091178792    3.177706514    3.294624595
  482 SOLV  OW      1456    1.206686547    0.607048680    3.295892565
  482 SOLV  HW1     1457    1.183387793    0.574053485    3.204405180
  482 SOLV  HW2     1458    1.284994457    0.555638252    3.330910234
  483 SOLV  OW      1459    0.688666472    2.852286104    1.240748153
  483 SOLV  HW1     1460    0.740940639    2.904782806    1.173569870
  483 SOLV  HW2     1461    0.626698114    2.789774618    1.193275860
  484 SOLV  OW      1462    2.833923352    3.117668060    2.479538727
  484 SOLV  HW1     1463    2.926248718    3.132620821    2.444128591
  484 SOLV  HW2     1464    2.766936681    3.148801836    2.412122133
  485 SOLV  OW      1465    2.325453694    2.391011864    0.964922178
  485 SOLV  HW1     1466    2.421842603    2.383608992    0.939304053
  485 SOLV  HW2     1467    2.293587065    2.484304605    0.948106003
  486 SOLV  OW      1468    0.824066403    1.560224115    0.955879701
  486 SOLV  HW1     1469    0.913974646    1.537959383    0.918162932
  486 SOLV  HW2     1470    0.815426193    1.520315235    1.047172429
  487 SOLV  OW      1471    0.789101205    3.150521674    0.842585371
  487 SOLV  HW1     1472    0.785729505    3.116930690    0.936722969
  487 SOLV  HW2     1473    0.870083669    3.207962909    0.830590628
  488 SOLV  OW      1474    3.187361453    0.042586968    0.379183404
  488 SOLV  HW1     1475    3.175715488   -0.054739266    0.359339854
  488 SOLV  HW2     1476    3.250186424    0.053594081    0.456213635
  489 SOLV  OW      1477    2.156392745    3.287100550    1.996029499
  489 SOLV  HW1     1478    2.104338458    3.300656525    1.911728925
  489 SOLV  HW2     1479    2.234798619    3.227815965    1.977595934
  490 SOLV  OW      1480    3.157798766    1.927680004    3.344035707
  490 SOLV  HW1     1481    3.192662665    1.984340500    3.418708405
  490 SOLV  HW2     1482    3.137780457    1.835916902    3.378397827
  491 SOLV  OW      1483    1.308235535    0.299744324    0.791779402
  491 SOLV  HW1     1484    1.395134705    0.322750161    0.747948208
  491 SOLV  HW2     1485    1.271946900    0.380529902    0.838241231
  492 SOLV  OW      1486    0.879340689    3.307966053    2.475614804
  492 SOLV  HW1     1487    0.866302548    3.402481908    2.445638545
  492 SOLV  HW2     1488    0.800594266    3.253000272    2.447694226
  493 SOLV  OW      1489    3.264308088    0.715174094    1.493062593
  493 SOLV  HW1     1490    3.349756245    0.723910495    1.441835486
  493 SOLV  HW2     1491    3.193930493    0.771990372    1.450392603
  494 SOLV  OW      1492    2.618652597    2.825226853    1.402517490
  494 SOLV  HW1     1493    2.623118020    2.878831189    1.486826467
  494 SOLV  HW2     1494    2.534618449    2.771011783    1.401918485
  495 SOLV  OW      1495    3.080359325    1.040747941    1.831449853
  495 SOLV  HW1     1496    3.109236921    1.131155925    1.799924609
  495 SOLV  HW2     1497    3.127711124    0.970320292    1.778543156
  496 SOLV  OW      1498    1.531661543    2.509175875    0.887054461
  496 SOLV  HW1     1499    1.539550773    2.422216934    0.935812624
  496 SOLV  HW2     1500    1.435209373    2.534493142    0.879478894
  497 SOLV  OW      1501    1.751283539    0.361815152    0.540650708
  497 SOLV  HW1     1502    1.682178263    0.383899299    0.471816535
  497 SOLV  HW2     1503    1.794974779    0.274935515    0.517318221
  498 SOLV  OW      1504    2.443699549    2.247373677    1.939567626
  498 SOLV  HW1     1505    2.396983403    2.250064029    2.027953556
  498 SOLV  HW2     1506    2.404576930    2.174450062    1.883414875
  499 SOLV  OW      1507    0.731500367    2.381069811    2.346403393
  499 SOLV  HW1     1508    0.720385421    2.420898965    2.255343514
  499 SOLV  HW2     1509    0.644119020    2.343397562    2.377177551
  500 SOLV  OW      1510    1.108697056    1.244803547    1.276279740
  500 SOLV  HW1     1511    1.147670510    1.163058598    1.318711839
  500 SOLV  HW2     1512    1.161968130    1.268831597    1.195122946
  501 SOLV  OW      1513    1.451838178    2.060282209    2.186940971
  501 SOLV  HW1     1514    1.524892189    1.993606023    2.201741212
  501 SOLV  HW2     1515    1.396885101    2.032545891    2.108122647
  502 SOLV  OW      1516    2.730477198    1.441998162    2.706764570
  502 SOLV  HW1     1517    2.719097069    1.426316426    2.608650474
  502 SOLV  HW2     1518    2.644089186    1.423616726    2.753678378
  503 SOLV  OW      1519    3.388881262    3.321772514    0.658490513
  503 SOLV  HW1     1520    3.451285868    3.249716020    0.628234416
  503 SOLV  HW2     1521    3.435037158    3.410318295    0.652921506
  504 SOLV  OW      1522    0.106398254    1.561826153    2.295258743
  504 SOLV  HW1     1523    0.161032014    1.481173328    2.317884015
  504 SOLV  HW2     1524    0.019946550    1.533015141    2.254057046
  505 SOLV  OW      1525    2.478221504    3.061503926    1.167586723
  505 SOLV  HW1     1526    2.556547218    3.115930743    1.137510569
  505 SOLV  HW2     1527    2.492877085    3.031249363    1.261775374
  506 SOLV  OW      1528    1.529472592    2.707535776    2.140921476
  506 SOLV  HW1     1529    1.433561314    2.698412964    2.167714034
  506 SOLV  HW2     1530    1.579042704    2.624300494    2.165714460
  507 SOLV  OW      1531    1.028168779    2.311837565    1.981451853
  507 SOLV  HW1     1532    1.072665770    2.355880782    1.903463511
  507 SOLV  HW2     1533    1.040180816    2.212757603    1.975066914
  508 SOLV  OW      1534    3.047579981    0.596157257    1.046399067
  508 SOLV  HW1     1535    3.064020512    0.554785608    1.135943099
  508 SOLV  HW2     1536    3.030400730    0.524202601    0.979113104
  509 SOLV  OW      1537    2.420685316    2.322199958    0.583139158
  509 SOLV  HW1     1538    2.463411125    2.391785321    0.640880391
  509 SOLV  HW2     1539    2.403638025    2.239861708    0.637280903
  510 SOLV  OW      1540    0.980808644    1.959485254    0.501944824
  510 SOLV  HW1     1541    1.001140346    1.908245401    0.585386442
  510 SOLV  HW2     1542    0.883356493    1.951597909    0.480915931
  511 SOLV  OW      1543    0.439361796    2.091203621    0.666757750
  511 SOLV  HW1     1544    0.527303376    2.087355153    0.714227505
  511 SOLV  HW2     1545    0.440286287    2.166523934    0.600971626
  512 SOLV  OW      1546    2.102502953    0.064746667    1.364732029
  512 SOLV  HW1     1547    2.007646563    0.038909285    1.383077254
  512 SOLV  HW2     1548    2.127028314    0.037565088    1.271664713
  513 SOLV  OW      1549    0.186816721    0.828259621    1.624906076
  513 SOLV  HW1     1550    0.241983082    0.884899926    1.686142281
  513 SOLV  HW2     1551    0.148032201    0.885406279    1.552577543
  514 SOLV  OW      1552    2.826088324    0.419288660    2.580503748
  514 SOLV  HW1     1553    2.860832666    0.509764201    2.555865412
  514 SOLV  HW2     1554    2.902725292    0.359314905    2.603523826
  515 SOLV  OW      1555    0.676172627    1.394396487    0.059834288
  515 SOLV  HW1     1556    0.613233930    1.468950124    0.081786728
  515 SOLV  HW2     1557    0.654615228    1.314833322    0.116458955
  516 SOLV  OW      1558    1.799178623    0.132279067    0.034326671
  516 SOLV  HW1     1559    1.850819279    0.072627193    0.095781500
  516 SOLV  HW2     1560    1.856763117    0.158027204   -0.043279899
  517 SOLV  OW      1561    2.019688233    1.776243533    0.315479568
  517 SOLV  HW1     1562    2.111003247    1.814635819    0.329177861
  517 SOLV  HW2     1563    2.025435225    1.676422983    0.313797334
  518 SOLV  OW      1564    2.901469105    1.856187715    1.404348463
  518 SOLV  HW1     1565    2.814297648    1.819373379    1.436717327
  518 SOLV  HW2     1566    2.967141666    1.857483742    1.479762307
  519 SOLV  OW      1567    3.381000532    2.234270691    1.232137573
  519 SOLV  HW1     1568    3.420181193    2.326162286    1.236901470
  519 SOLV  HW2     1569    3.353033300    2.214815790    1.138110367
  520 SOLV  OW      1570    1.479019222    2.239228234    2.644921326
  520 SOLV  HW1     1571    1.391605689    2.192091550    2.633132806
  520 SOLV  HW2     1572    1.480188813    2.285571405    2.733537540
  521 SOLV  OW      1573    1.206588016    1.057043027    2.975078084
  521 SOLV  HW1     1574    1.259416878    0.976589972    3.002215097
  521 SOLV  HW2     1575    1.226197903    1.079090597    2.879530185
  522 SOLV  OW      1576    1.487614054    2.576079153    0.037196509
  522 SOLV  HW1     1577    1.490786577    2.506116575    0.108588903
  522 SOLV  HW2     1578    1.394584782    2.582626657    0.001080829
  523 SOLV  OW      1579    0.990880920    2.028798150    2.009650259
  523 SOLV  HW1     1580    0.992100471    1.946353071    1.953054230
  523 SOLV  HW2     1581    0.909145484    2.028439825    2.067276814
  524 SOLV  OW      1582    0.083192273    1.223791168    2.962412887
  524 SOLV  HW1     1583    0.097900090    1.319925424    2.939134462
  524 SOLV  HW2     1584    0.000333590    1.215218419    3.017739106
  525 SOLV  OW      1585    2.721678870    0.116837386    0.301993333
  525 SOLV  HW1     1586    2.811843199    0.157116480    0.317742249
  525 SOLV  HW2     1587    2.719235390    0.024570897    0.340476117
  526 SOLV  OW      1588    2.067745664    3.282635575    1.729155538
  526 SOLV  HW1     1589    2.013928858    3.198963219    1.719022018
  526 SOLV  HW2     1590    2.147501429    3.278439214    1.668961686
  527 SOLV  OW      1591    2.688031249    1.123628497    2.988343525
  527 SOLV  HW1     1592    2.772652544    1.145962035    2.939945491
  527 SOLV  HW2     1593    2.646828647    1.042148305    2.947536298
  528 SOLV  OW      1594    1.537384378    2.326140700    0.606178867
  528 SOLV  HW1     1595    1.578261534    2.282628232    0.525945258
  528 SOLV  HW2     1596    1.571044479    2.281464393    0.689080549
  529 SOLV  OW      1597    1.443956086    1.970756898    2.501543062
  529 SOLV  HW1     1598    1.542453343    1.986356533    2.494128058
  529 SOLV  HW2     1599    1.395965514    2.058401124    2.497619433
  530 SOLV  OW      1600    1.456103057    0.043523604    0.139934314
  530 SOLV  HW1     1601    1.429968843   -0.004073447    0.055952135
  530 SOLV  HW2     1602    1.531172155   -0.005623038    0.184100689
  531 SOLV  OW      1603    1.946308513    0.033597131    0.250473999
  531 SOLV  HW1     1604    1.925772032    0.074272209    0.339489899
  531 SOLV  HW2     1605    1.891892261   -0.049433856    0.238443753
  532 SOLV  OW      1606    0.031414938    1.100238488    0.389832304
  532 SOLV  HW1     1607    0.098776458    1.029495011    0.368400283
  532 SOLV  HW2     1608   -0.050728439    1.085840332    0.334635593
  533 SOLV  OW      1609    1.947404604    0.623289815    1.364480583
  533 SOLV  HW1     1610    1.960377008    0.524531010    1.355528480
  533 SOLV  HW2     1611    2.033174342    0.670201753    1.343398079
  534 SOLV  OW      1612    1.616643588    2.954586422    0.743407518
  534 SOLV  HW1     1613    1.568567164    3.040683637    0.726745619
  534 SOLV  HW2     1614    1.584022935    2.914218651    0.828893993
  535 SOLV  OW      1615    2.537592902    0.524252310    2.021035828
  535 SOLV  HW1     1616    2.444754684    0.559220940    2.033677245
  535 SOLV  HW2     1617    2.595147243    0.554272953    2.097113508
  536 SOLV  OW      1618    2.501928323    2.404380043    3.077847277
  536 SOLV  HW1     1619    2.405606353    2.409907777    3.104173934
  536 SOLV  HW2     1620    2.550851395    2.483947600    3.113583820
  537 SOLV  OW      1621    1.107175367    1.821160167    2.486477335
  537 SOLV  HW1     1622    1.183421800    1.795090952    2.427242582
  537 SOLV  HW2     1623    1.041568823    1.745839066    2.491418502
  538 SOLV  OW      1624    1.849600385    1.039246247    2.285427601
  538 SOLV  HW1     1625    1.870546746    1.131765948    2.317094915
  538 SOLV  HW2     1626    1.833834265    1.040602357    2.186680356
  539 SOLV  OW      1627    1.927384058    2.411667782    1.152371746
  539 SOLV  HW1     1628    1.895611334    2.493474806    1.200324272
  539 SOLV  HW2     1629    1.901050544    2.330313172    1.204230668
  540 SOLV  OW      1630    1.892064337    0.738375698    2.006697781
  540 SOLV  HW1     1631    1.912526859    0.706037778    1.914301866
  540 SOLV  HW2     1632    1.862529598    0.833842486    2.002804941
  541 SOLV  OW      1633    1.059217742    1.407632274    1.794526383
  541 SOLV  HW1     1634    1.085318610    1.429001913    1.700378242
  541 SOLV  HW2     1635    1.056865254    1.308399747    1.806736541
  542 SOLV  OW      1636    0.471117427    0.931418617    2.107648235
  542 SOLV  HW1     1637    0.417867659    0.846808810    2.110331747
  542 SOLV  HW2     1638    0.524928194    0.934258561    2.023399897
  543 SOLV  OW      1639    0.225010745    0.923353450    0.339292030
  543 SOLV  HW1     1640    0.295277715    0.855269825    0.359997136
  543 SOLV  HW2     1641    0.235227575    0.954056648    0.244664105
  544 SOLV  OW      1642    1.401539833    0.881276031    1.928109140
  544 SOLV  HW1     1643    1.314567426    0.846926149    1.963547623
  544 SOLV  HW2     1644    1.387641684    0.918935657    1.836508995
  545 SOLV  OW      1645    2.387915930    2.851331473    3.004055447
  545 SOLV  HW1     1646    2.449187324    2.777266266    3.031653354
  545 SOLV  HW2     1647    2.438248814    2.917039622    2.947925690
  546 SOLV  OW      1648    1.961416875    0.460869970    2.975179133
  546 SOLV  HW1     1649    2.020549703    0.418509324    2.906546857
  546 SOLV  HW2     1650    2.010248137    0.466589650    3.062266875
  547 SOLV  OW      1651    2.542198428    0.129412131    0.914074402
  547 SOLV  HW1     1652    2.600680599    0.184020944    0.974070195
  547 SOLV  HW2     1653    2.592462012    0.106022166    0.830838880
  548 SOLV  OW      1654    2.068524480    2.210321118    0.686237698
  548 SOLV  HW1     1655    1.971239171    2.202387277    0.707978502
  548 SOLV  HW2     1656    2.089755545    2.305151197    0.662647486
  549 SOLV  OW      1657    1.524843640    3.207284416    2.104054631
  549 SOLV  HW1     1658    1.473771107    3.292301301    2.091206078
  549 SOLV  HW2     1659    1.615682749    3.228142630    2.140311216
  550 SOLV  OW      1660    0.701503217    2.010985801    0.690770747
  550 SOLV  HW1     1661    0.736424951    1.947252930    0.759473835
  550 SOLV  HW2     1662    0.711714385    1.970767924    0.599777258
  551 SOLV  OW      1663    2.816768643    2.151156556    0.570528547
  551 SOLV  HW1     1664    2.786092502    2.107308679    0.486043525
  551 SOLV  HW2     1665    2.913417403    2.130382345    0.585655469
  552 SOLV  OW      1666    2.985445657    2.241909659    2.310801031
  552 SOLV  HW1     1667    2.892648545    2.270431048    2.286783107
  552 SOLV  HW2     1668    3.044151863    2.248123972    2.230075939
  553 SOLV  OW      1669    0.272211068    2.125402157    1.633387995
  553 SOLV  HW1     1670    0.228506154    2.214729263    1.643983511
  553 SOLV  HW2     1671    0.203541856    2.057631282    1.607056933
  554 SOLV  OW      1672    0.156289086    0.339753552    0.336566615
  554 SOLV  HW1     1673    0.070314244    0.389833160    0.326461478
  554 SOLV  HW2     1674    0.144984614    0.246757139    0.301558631
  555 SOLV  OW      1675    0.460126836    3.243296199    1.769524255
  555 SOLV  HW1     1676    0.515235688    3.161513347    1.752909457
  555 SOLV  HW2     1677    0.363548927    3.217881001    1.774826986
  556 SOLV  OW      1678    2.653559957    2.502901670    2.454503158
  556 SOLV  HW1     1679    2.585352124    2.539164696    2.518019393
  556 SOLV  HW2     1680    2.717344132    2.444019233    2.504162468
  557 SOLV  OW      1681    3.367974062    1.991190392    2.621697095
  557 SOLV  HW1     1682    3.424041987    1.955337563    2.547047731
  557 SOLV  HW2     1683    3.361018487    1.922532815    2.694079872
  558 SOLV  OW      1684    1.015461219    2.483437107    1.250072469
  558 SOLV  HW1     1685    0.925984720    2.468918377    1.207823326
  558 SOLV  HW2     1686    1.069197018    2.399307601    1.244033014
  559 SOLV  OW      1687    2.963378927    2.991502847    1.280593107
  559 SOLV  HW1     1688    3.004823565    3.008732702    1.191223789
  559 SOLV  HW2     1689    2.911764444    2.905902677    1.277436024
  560 SOLV  OW      1690    1.869566082    0.636145941    2.750296064
  560 SOLV  HW1     1691    1.956849579    0.644423049    2.798405749
  560 SOLV  HW2     1692    1.798485294    0.608120910    2.814821346
  561 SOLV  OW      1693    3.143215442    0.636768508    3.180387704
  561 SOLV  HW1     1694    3.159431025    0.733790847    3.162341036
  561 SOLV  HW2     1695    3.227913474    0.585589030    3.165938203
  562 SOLV  OW      1696    1.984520643    2.043093907    0.984901679
  562 SOLV  HW1     1697    1.970193819    1.944917295    0.997473290
  562 SOLV  HW2     1698    2.061290702    2.073077434    1.041551638
  563 SOLV  OW      1699    3.263115981    2.801869722    3.187922439
  563 SOLV  HW1     1700    3.298047251    2.797913205    3.281550160
  563 SOLV  HW2     1701    3.169783238    2.766012795    3.185647758
  564 SOLV  OW      1702    0.188655703    2.632977059    2.876904025
  564 SOLV  HW1     1703    0.186731179    2.533366165    2.885616992
  564 SOLV  HW2     1704    0.264649891    2.659771277    2.817668585
  565 SOLV  OW      1705    3.370768422    1.845397421    1.273081722
  565 SOLV  HW1     1706    3.462718263    1.883193918    1.283884112
  565 SOLV  HW2     1707    3.317075613    1.904969360    1.213346754
  566 SOLV  OW      1708    2.538081312    2.550616706    0.680557013
  566 SOLV  HW1     1709    2.620424773    2.507513215    0.643631778
  566 SOLV  HW2     1710    2.560851862    2.641546992    0.715413244
  567 SOLV  OW      1711    2.452778442    1.010162441    2.854459562
  567 SOLV  HW1     1712    2.407016294    0.994927414    2.942058976
  567 SOLV  HW2     1713    2.390885143    1.058383360    2.792459862
  568 SOLV  OW      1714    2.317730408    0.832269390    2.106873192
  568 SOLV  HW1     1715    2.273464246    0.918885771    2.130106590
  568 SOLV  HW2     1716    2.406291470    0.826693121    2.152997804
  569 SOLV  OW      1717    1.554850120    0.492911342    1.247954105
  569 SOLV  HW1     1718    1.534624633    0.429966451    1.172918343
  569 SOLV  HW2     1719    1.479701329    0.491351263    1.313921532
  570 SOLV  OW      1720    0.535534380    2.469564228    1.036534163
  570 SOLV  HW1     1721    0.577674023    2.554409066    1.004484868
  570 SOLV  HW2     1722    0.487974825    2.486524971    1.122858714
  571 SOLV  OW      1723    2.723108487    1.263564302    0.374867712
  571 SOLV  HW1     1724    2.748969840    1.224724143    0.463322290
  571 SOLV  HW2     1725    2.628323932    1.239241452    0.354233445
  572 SOLV  OW      1726    1.349598234    2.502107115    1.617218501
  572 SOLV  HW1     1727    1.373931110    2.425968641    1.557114949
  572 SOLV  HW2     1728    1.423868893    2.569076720    1.617883851
  573 SOLV  OW      1729    0.165931350    2.430743223    2.064808662
  573 SOLV  HW1     1730    0.121244952    2.399056576    2.148478881
  573 SOLV  HW2     1731    0.236191243    2.364976933    2.037607370
  574 SOLV  OW      1732    1.125464350    1.143479848    2.696168225
  574 SOLV  HW1     1733    1.076191094    1.085662563    2.631134795
  574 SOLV  HW2     1734    1.062383350    1.210100518    2.735948546
  575 SOLV  OW      1735    2.895653642    2.027204984    2.460619017
  575 SOLV  HW1     1736    2.908564070    2.096880086    2.390046765
  575 SOLV  HW2     1737    2.971914441    1.962560614    2.457955335
  576 SOLV  OW      1738    0.115655100    0.848030622    3.142517849
  576 SOLV  HW1     1739    0.126527721    0.922457086    3.208430033
  576 SOLV  HW2     1740    0.193270371    0.785394597    3.149899214
  577 SOLV  OW      1741    1.443201879    2.346839583    2.884844540
  577 SOLV  HW1     1742    1.436571100    2.303327364    2.974646371
  577 SOLV  HW2     1743    1.509730902    2.421404694    2.888786304
  578 SOLV  OW      1744    1.994719707    0.472081377    2.556325675
  578 SOLV  HW1     1745    1.936431817    0.503613741    2.631226922
  578 SOLV  HW2     1746    1.971747881    0.377377886    2.533841869
  579 SOLV  OW      1747    3.199824360    1.444182496    0.249772710
  579 SOLV  HW1     1748    3.125650786    1.395154613    0.295556125
  579 SOLV  HW2     1749    3.266396746    1.378440035    0.214452726
  580 SOLV  OW      1750    2.557838725    0.416898805    0.576395192
  580 SOLV  HW1     1751    2.510014824    0.447035055    0.493893459
  580 SOLV  HW2     1752    2.594714271    0.496468088    0.624465059
  581 SOLV  OW      1753    1.203140581    2.931293078    3.281860369
  581 SOLV  HW1     1754    1.259718163    2.911250912    3.361852593
  581 SOLV  HW2     1755    1.139984503    2.855419062    3.265867079
  582 SOLV  OW      1756    1.670681279    0.154076768    2.171227949
  582 SOLV  HW1     1757    1.599236571    0.129139458    2.236613940
  582 SOLV  HW2     1758    1.760138258    0.147242757    2.215412961
  583 SOLV  OW      1759    0.045592380    0.806845770    2.020556940
  583 SOLV  HW1     1760    0.120906188    0.759608491    2.066344165
  583 SOLV  HW2     1761   -0.027157793    0.825410026    2.086623316
  584 SOLV  OW      1762    0.172016039    0.699624454    0.685355975
  584 SOLV  HW1     1763    0.184600102    0.609225091    0.644474611
  584 SOLV  HW2     1764    0.151667321    0.689598138    0.782757542
  585 SOLV  OW      1765    2.623163087    3.204421352    2.314410105
  585 SOLV  HW1     1766    2.684802359    3.270657336    2.271826133
  585 SOLV  HW2     1767    2.542467545    3.192095598    2.256648967
  586 SOLV  OW      1768    3.244864264    0.867918301    3.087002775
  586 SOLV  HW1     1769    3.340976442    0.866653655    3.114617228
  586 SOLV  HW2     1770    3.234104517    0.926240289    3.006476632
  587 SOLV  OW      1771    0.044728693    1.969706279    1.626807458
  587 SOLV  HW1     1772    0.009603050    2.010201409    1.542381204
  587 SOLV  HW2     1773   -0.001994652    2.010478888    1.705267606
  588 SOLV  OW      1774    1.700379914    2.199782571    1.595213080
  588 SOLV  HW1     1775    1.774496196    2.183726818    1.660411179
  588 SOLV  HW2     1776    1.612640204    2.180212852    1.639037039
  589 SOLV  OW      1777    0.216432771    2.371544455    2.912594827
  589 SOLV  HW1     1778    0.203791325    2.296539914    2.847661500
  589 SOLV  HW2     1779    0.231870204    2.334171594    3.004064815
  590 SOLV  OW      1780    2.599774333    3.176245703    1.499370913
  590 SOLV  HW1     1781    2.585293843    3.231363336    1.417186984
  590 SOLV  HW2     1782    2.697829713    3.162394199    1.513340508
  591 SOLV  OW      1783    1.865317114    3.089986004    1.655938297
  591 SOLV  HW1     1784    1.803248704    3.167853260    1.646681491
  591 SOLV  HW2     1785    1.815526650    3.012028468    1.693951460
  592 SOLV  OW      1786    1.474846555    0.568501908    1.619050827
  592 SOLV  HW1     1787    1.507380036    0.583309550    1.712452942
  592 SOLV  HW2     1788    1.552851590    0.550843293    1.559009651
  593 SOLV  OW      1789    3.119701329    1.271510720    1.707168283
  593 SOLV  HW1     1790    3.216595642    1.282892203    1.729157869
  593 SOLV  HW2     1791    3.082523373    1.358411499    1.674495024
  594 SOLV  OW      1792    0.621902684    0.275212477    2.323590752
  594 SOLV  HW1     1793    0.611395731    0.344432757    2.252178506
  594 SOLV  HW2     1794    0.542178122    0.277232100    2.383934181
  595 SOLV  OW      1795    2.780517091    1.985527894    2.936700839
  595 SOLV  HW1     1796    2.849170006    1.959638363    2.868744166
  595 SOLV  HW2     1797    2.715947130    2.050085648    2.895901442
  596 SOLV  OW      1798    2.431585006    0.684841856    3.366528239
  596 SOLV  HW1     1799    2.480700114    0.650151374    3.446442008
  596 SOLV  HW2     1800    2.336357726    0.654508595    3.370199936
  597 SOLV  OW      1801    0.241980699    0.081412426    2.275547864
  597 SOLV  HW1     1802    0.250443152    0.013501592    2.348474544
  597 SOLV  HW2     1803    0.249884560    0.173212216    2.314433853
  598 SOLV  OW      1804    0.773210911    2.674835455    2.035226407
  598 SOLV  HW1     1805    0.771855942    2.724121721    2.122235419
  598 SOLV  HW2     1806    0.832116122    2.723183893    1.970464556
  599 SOLV  OW      1807    2.286705614    3.088758428    2.876208112
  599 SOLV  HW1     1808    2.269673402    3.030796722    2.955909089
  599 SOLV  HW2     1809    2.383020555    3.082061093    2.850121796
  600 SOLV  OW      1810    0.874471664    3.346370769    1.511190317
  600 SOLV  HW1     1811    0.801954551    3.336339676    1.443055459
  600 SOLV  HW2     1812    0.926038868    3.260936109    1.517781280
  601 SOLV  OW      1813    3.375015586    2.220621015    3.275436277
  601 SOLV  HW1     1814    3.331138407    2.309596297    3.262785858
  601 SOLV  HW2     1815    3.337064407    2.155164784    3.210037831
  602 SOLV  OW      1816    2.254425961    1.146143400    0.980057114
  602 SOLV  HW1     1817    2.246854594    1.140623881    1.079627222
  602 SOLV  HW2     1818    2.244348279    1.241340186    0.951110654
  603 SOLV  OW      1819    1.275089088    1.893306700    3.292206567
  603 SOLV  HW1     1820    1.288395939    1.908876634    3.390096367
  603 SOLV  HW2     1821    1.255543640    1.796536643    3.276223557
  604 SOLV  OW      1822    0.769845857    1.400778122    2.546602757
  604 SOLV  HW1     1823    0.734628188    1.494269229    2.551151330
  604 SOLV  HW2     1824    0.699169374    1.337024418    2.577291445
  605 SOLV  OW      1825    2.366362124    1.271596601    1.245214953
  605 SOLV  HW1     1826    2.332866054    1.361327349    1.216437135
  605 SOLV  HW2     1827    2.312274121    1.239170832    1.322834133
  606 SOLV  OW      1828    2.104839759    1.530028618    1.987070890
  606 SOLV  HW1     1829    2.198430264    1.555439901    2.011497158
  606 SOLV  HW2     1830    2.066154423    1.599593838    1.926526012
  607 SOLV  OW      1831    0.183091896    2.420291032    1.150522603
  607 SOLV  HW1     1832    0.264554510    2.437701756    1.205861917
  607 SOLV  HW2     1833    0.196233065    2.458382707    1.058991082
  608 SOLV  OW      1834    0.245052422    1.962055317    2.382262706
  608 SOLV  HW1     1835    0.278987462    1.984853560    2.473532500
  608 SOLV  HW2     1836    0.301219539    1.889175027    2.343079762
  609 SOLV  OW      1837    1.026973978    2.725188040    3.186380297
  609 SOLV  HW1     1838    1.055149314    2.682220940    3.100578979
  609 SOLV  HW2     1839    0.929635902    2.708153936    3.201773974
  610 SOLV  OW      1840    1.946650143    0.762561954    1.059626782
  610 SOLV  HW1     1841    1.911874532    0.728011814    1.146797370
  610 SOLV  HW2     1842    2.046037626    0.751801362    1.056792451
  611 SOLV  OW      1843    3.369876459    1.550923180    0.957669129
  611 SOLV  HW1     1844    3.300118477    1.548621136    1.029293347
  611 SOLV  HW2     1845    3.454929813    1.511702561    0.992727889
  612 SOLV  OW      1846    1.568080824    0.381442971    0.726542032
  612 SOLV  HW1     1847    1.541049564    0.476344178    0.710271848
  612 SOLV  HW2     1848    1.651580359    0.361336059    0.675305584
  613 SOLV  OW      1849    0.560598714    2.563101119    1.856579292
  613 SOLV  HW1     1850    0.621941210    2.592256286    1.783169060
  613 SOLV  HW2     1851    0.600657323    2.587179432    1.944995466
  614 SOLV  OW      1852    0.825593659    2.850586354    2.234211458
  614 SOLV  HW1     1853    0.813721442    2.901538126    2.319434504
  614 SOLV  HW2     1854    0.857237217    2.912630030    2.162439555
  615 SOLV  OW      1855    2.507283161    1.522885904    0.769733328
  615 SOLV  HW1     1856    2.559175208    1.560511237    0.692967696
  615 SOLV  HW2     1857    2.546090046    1.556171953    0.855683746
  616 SOLV  OW      1858    2.301042841    0.211172388    1.898644941
  616 SOLV  HW1     1859    2.262268773    0.239085332    1.986502534
  616 SOLV  HW2     1860    2.392518332    0.173421248    1.913086975
  617 SOLV  OW      1861    2.001351537    1.633187863    2.293810809
  617 SOLV  HW1     1862    2.090005425    1.603437619    2.329267003
  617 SOLV  HW2     1863    2.015318761    1.690810844    2.213273961
  618 SOLV  OW      1864    2.836494346    0.554216848    0.255332781
  618 SOLV  HW1     1865    2.914608758    0.514798286    0.303766922
  618 SOLV  HW2     1866    2.854890940    0.554411765    0.157032066
  619 SOLV  OW      1867    3.154067064    2.562114256    2.078522146
  619 SOLV  HW1     1868    3.240368187    2.605396556    2.052432077
  619 SOLV  HW2     1869    3.139467260    2.573499305    2.176803023
  620 SOLV  OW      1870    3.140084655    3.010894460    1.976685897
  620 SOLV  HW1     1871    3.115865517    2.944979911    2.047891549
  620 SOLV  HW2     1872    3.107132859    2.977953730    1.888194863
  621 SOLV  OW      1873    0.135590479    2.601407019    1.481394527
  621 SOLV  HW1     1874    0.219212627    2.553534059    1.508170968
  621 SOLV  HW2     1875    0.153940251    2.658157551    1.401119553
  622 SOLV  OW      1876    2.222242353    2.329004360    2.358977761
  622 SOLV  HW1     1877    2.287791651    2.401087951    2.336415703
  622 SOLV  HW2     1878    2.134574487    2.370262926    2.383753664
  623 SOLV  OW      1879    0.382112575    1.827997780    0.605867305
  623 SOLV  HW1     1880    0.397762332    1.924719984    0.625901492
  623 SOLV  HW2     1881    0.285050037    1.813190803    0.586866327
  624 SOLV  OW      1882    0.787116551    3.302007322    0.017706127
  624 SOLV  HW1     1883    0.847743898    3.362367009   -0.034087910
  624 SOLV  HW2     1884    0.711550634    3.355344871    0.055737744
  625 SOLV  OW      1885    1.893241616    0.868268955    0.662298055
  625 SOLV  HW1     1886    1.821984624    0.921042199    0.616048996
  625 SOLV  HW2     1887    1.894278163    0.774975830    0.626287351
  626 SOLV  OW      1888    1.587673254    1.213821484    3.089337186
  626 SOLV  HW1     1889    1.550027066    1.260580919    3.169323502
  626 SOLV  HW2     1890    1.680177829    1.181862333    3.109903583
  627 SOLV  OW      1891    2.737710051    1.943946157    0.353600052
  627 SOLV  HW1     1892    2.834558066    1.963271965    0.369316804
  627 SOLV  HW2     1893    2.728602520    1.877748559    0.279202935
  628 SOLV  OW      1894    0.027916018    1.081023476    3.296489333
  628 SOLV  HW1     1895    0.004126085    1.170178735    3.257928800
  628 SOLV  HW2     1896   -0.054967389    1.026036548    3.306893632
  629 SOLV  OW      1897    0.840498509    0.323893375    2.007501031
  629 SOLV  HW1     1898    0.836940527    0.231905170    2.046583432
  629 SOLV  HW2     1899    0.931431162    0.340344563    1.969259554
  630 SOLV  OW      1900    3.163016070    2.776723809    1.616135036
  630 SOLV  HW1     1901    3.251341086    2.761324819    1.660445753
  630 SOLV  HW2     1902    3.176503699    2.786737858    1.517546814
  631 SOLV  OW      1903    3.214190663    0.664004740    1.754320218
  631 SOLV  HW1     1904    3.245850063    0.703280215    1.667968830
  631 SOLV  HW2     1905    3.164131802    0.579375652    1.736059569
  632 SOLV  OW      1906    1.184270241    2.971655983    0.906040694
  632 SOLV  HW1     1907    1.149719497    2.915146414    0.831110055
  632 SOLV  HW2     1908    1.273651906    2.937460659    0.935078301
  633 SOLV  OW      1909    0.387507628    2.832398588    0.188224763
  633 SOLV  HW1     1910    0.340848694    2.920667821    0.193967091
  633 SOLV  HW2     1911    0.371270631    2.780605089    0.272219890
  634 SOLV  OW      1912    0.160711441    0.949744822    2.360619538
  634 SOLV  HW1     1913    0.158176927    0.878595772    2.430855892
  634 SOLV  HW2     1914    0.248956946    0.996686728    2.363922506
  635 SOLV  OW      1915    0.518787377    1.676614376    1.299130601
  635 SOLV  HW1     1916    0.556601715    1.633631853    1.381133217
  635 SOLV  HW2     1917    0.425105355    1.706495658    1.317366947
  636 SOLV  OW      1918    3.183623418    2.287734958    2.493429447
  636 SOLV  HW1     1919    3.239643174    2.349078964    2.437748665
  636 SOLV  HW2     1920    3.108077402    2.252348740    2.438273327
  637 SOLV  OW      1921    2.402152629    1.317522267    2.142665565
  637 SOLV  HW1     1922    2.451336387    1.404201635    2.151002627
  637 SOLV  HW2     1923    2.434256982    1.268677546    2.061514755
  638 SOLV  OW      1924    2.220063497    1.149750876    0.231301194
  638 SOLV  HW1     1925    2.237092703    1.244374617    0.203764685
  638 SOLV  HW2     1926    2.177490295    1.148538564    0.321788275
  639 SOLV  OW      1927    2.876885321    0.183554152    1.662293651
  639 SOLV  HW1     1928    2.942966516    0.162334343    1.734297380
  639 SOLV  HW2     1929    2.909838360    0.147320096    1.575100454
  640 SOLV  OW      1930    1.653985343    1.632383252    1.983962215
  640 SOLV  HW1     1931    1.565495892    1.627816993    1.937586327
  640 SOLV  HW2     1932    1.690692277    1.539992952    1.994852084
  641 SOLV  OW      1933    2.867902157    2.278177575    3.268893416
  641 SOLV  HW1     1934    2.946730466    2.228697363    3.232295562
  641 SOLV  HW2     1935    2.895575662    2.370893556    3.294182497
  642 SOLV  OW      1936    0.095239525    1.043640117    1.464202200
  642 SOLV  HW1     1937    0.145353609    1.128016259    1.483461891
  642 SOLV  HW2     1938    0.005593362    1.066119448    1.425995188
  643 SOLV  OW      1939    2.466506767    1.220206326    0.776750918
  643 SOLV  HW1     1940    2.437392469    1.315659785    0.770238004
  643 SOLV  HW2     1941    2.421632029    1.166727369    0.705143400
  644 SOLV  OW      1942    3.100935037    1.823313805    2.482537333
  644 SOLV  HW1     1943    3.131170384    1.799075156    2.390340760
  644 SOLV  HW2     1944    3.176438517    1.866192812    2.532159589
  645 SOLV  OW      1945    2.080106915    0.422756496    1.614418791
  645 SOLV  HW1     1946    2.075500659    0.326046137    1.639475556
  645 SOLV  HW2     1947    2.067990091    0.432175396    1.515593613
  646 SOLV  OW      1948    1.035540224    2.671905964    2.306556509
  646 SOLV  HW1     1949    1.030812922    2.575093005    2.331182203
  646 SOLV  HW2     1950    0.946803745    2.701696506    2.271344293
  647 SOLV  OW      1951    3.044324763    0.993201304    0.594945396
  647 SOLV  HW1     1952    3.098426335    1.001397426    0.511235300
  647 SOLV  HW2     1953    3.020474546    1.084428718    0.628264726
  648 SOLV  OW      1954    0.714673519    1.179817035    0.814126164
  648 SOLV  HW1     1955    0.709952595    1.195894633    0.912712512
  648 SOLV  HW2     1956    0.733026076    1.266162157    0.767139958
  649 SOLV  OW      1957    2.269065153    2.629408758    0.694968286
  649 SOLV  HW1     1958    2.365849641    2.604546548    0.690936707
  649 SOLV  HW2     1959    2.213721878    2.553553025    0.660549731
  650 SOLV  OW      1960    0.993410611    0.000647223    3.228610612
  650 SOLV  HW1     1961    0.995773328   -0.097665717    3.246748514
  650 SOLV  HW2     1962    1.000923494    0.016544991    3.130168438
  651 SOLV  OW      1963    1.832381756    1.015492274    2.007481733
  651 SOLV  HW1     1964    1.874466439    1.105673648    1.997671423
  651 SOLV  HW2     1965    1.766005071    1.001541530    1.934000358
  652 SOLV  OW      1966    2.273270176    2.273252335    1.577758554
  652 SOLV  HW1     1967    2.304036983    2.331985011    1.652617886
  652 SOLV  HW2     1968    2.190264639    2.311615777    1.537282298
  653 SOLV  OW      1969    0.912048064    3.151250444    2.742235907
  653 SOLV  HW1     1970    0.870117184    3.207996218    2.813111362
  653 SOLV  HW2     1971    0.913000092    3.201344814    2.655683986
  654 SOLV  OW      1972    1.509731045    1.155379338    1.126240942
  654 SOLV  HW1     1973    1.462522404    1.112960781    1.048949828
  654 SOLV  HW2     1974    1.594984327    1.196910446    1.094478462
  655 SOLV  OW      1975    2.385900762    1.565912439    1.628128901
  655 SOLV  HW1     1976    2.356622586    1.602237696    1.716585993
  655 SOLV  HW2     1977    2.306804555    1.528649007    1.579584415
  656 SOLV  OW      1978    3.080843502    2.116753423    2.765584547
  656 SOLV  HW1     1979    3.144182241    2.132596499    2.689827880
  656 SOLV  HW2     1980    3.055993526    2.019925476    2.768533376
  657 SOLV  OW      1981    1.027277607    1.784456043    0.696563648
  657 SOLV  HW1     1982    1.121289960    1.756143034    0.715588281
  657 SOLV  HW2     1983    0.985975298    1.821028065    0.779981130
  658 SOLV  OW      1984    1.459904307    1.336170586    1.340119601
  658 SOLV  HW1     1985    1.464413853    1.272327196    1.263273212
  658 SOLV  HW2     1986    1.424476891    1.424122952    1.308324861
  659 SOLV  OW      1987    1.802025744    3.289078176    3.023007085
  659 SOLV  HW1     1988    1.824552422    3.311061333    2.928081445
  659 SOLV  HW2     1989    1.758677482    3.368209153    3.066143688
  660 SOLV  OW      1990    2.791111875    2.569788788    1.794145936
  660 SOLV  HW1     1991    2.709992593    2.525709836    1.755697568
  660 SOLV  HW2     1992    2.822937433    2.517704079    1.873366318
  661 SOLV  OW      1993    1.102120902    0.834659936    1.497868750
  661 SOLV  HW1     1994    1.116745058    0.933577972    1.499606051
  661 SOLV  HW2     1995    1.034680974    0.812184795    1.427524526
  662 SOLV  OW      1996    2.438268450    0.086709178    3.319809720
  662 SOLV  HW1     1997    2.461786527    0.002383919    3.368159720
  662 SOLV  HW2     1998    2.505602287    0.103742068    3.247854822
  663 SOLV  OW      1999    3.361464728    0.295260443    2.346525721
  663 SOLV  HW1     2000    3.266455166    0.285340765    2.316922043
  663 SOLV  HW2     2001    3.368055465    0.275872331    2.444414363
  664 SOLV  OW      2002    2.564328618    1.532239140    2.134216449
  664 SOLV  HW1     2003    2.590144490    1.597969346    2.205033173
  664 SOLV  HW2     2004    2.646546308    1.499309428    2.087765873
  665 SOLV  OW      2005    1.986213074    1.309995627    1.697809679
  665 SOLV  HW1     2006    1.962050314    1.222496062    1.655856979
  665 SOLV  HW2     2007    1.918259564    1.333505828    1.767304938
  666 SOLV  OW      2008    1.249692239    1.636303546    3.222769898
  666 SOLV  HW1     2009    1.258501509    1.623107104    3.124029588
  666 SOLV  HW2     2010    1.270357097    1.550511132    3.269823393
  667 SOLV  OW      2011    1.342608395    2.833201667    0.518800337
  667 SOLV  HW1     2012    1.352784945    2.749293981    0.572256668
  667 SOLV  HW2     2013    1.382281069    2.819855010    0.427973323
  668 SOLV  OW      2014    0.930222390    1.016109261    2.960604443
  668 SOLV  HW1     2015    0.920424417    0.999407813    3.058718956
  668 SOLV  HW2     2016    1.026371007    1.033372263    2.939185280
  669 SOLV  OW      2017    2.058246354    0.180242548    1.708523966
  669 SOLV  HW1     2018    2.144500055    0.179072116    1.759125674
  669 SOLV  HW2     2019    2.015141329    0.090172024    1.714073955
  670 SOLV  OW      2020    0.841484695    2.398051076    0.137376630
  670 SOLV  HW1     2021    0.932603747    2.388436279    0.177454514
  670 SOLV  HW2     2022    0.781559001    2.326509187    0.173321283
  671 SOLV  OW      2023    1.919891147    2.482071814    0.896328406
  671 SOLV  HW1     2024    1.923385035    2.439242880    0.986633264
  671 SOLV  HW2     2025    2.012916267    2.495023322    0.861976678
  672 SOLV  OW      2026    1.102233430    0.950095546    1.153410670
  672 SOLV  HW1     2027    1.099950169    0.999210016    1.066322980
  672 SOLV  HW2     2028    1.043136832    0.869609059    1.147823903
  673 SOLV  OW      2029    2.232737845    1.360997056    0.070863308
  673 SOLV  HW1     2030    2.229019337    1.321403016   -0.020899049
  673 SOLV  HW2     2031    2.218465381    1.459815180    0.065108223
  674 SOLV  OW      2032    2.581004187    0.945518958    2.586785551
  674 SOLV  HW1     2033    2.567762804    0.979341413    2.679963832
  674 SOLV  HW2     2034    2.500536682    0.967491531    2.531616966
  675 SOLV  OW      2035    0.093978695    1.423753072    1.993362924
  675 SOLV  HW1     2036    0.092513778    1.352328876    2.063351555
  675 SOLV  HW2     2037    0.173167676    1.483067317    2.007953246
  676 SOLV  OW      2038    2.078402284    3.084687234    2.267189951
  676 SOLV  HW1     2039    2.108851765    3.022035730    2.195432340
  676 SOLV  HW2     2040    2.008268170    3.145810512    2.230493822
  677 SOLV  OW      2041    1.370369647    1.072811478    0.901668299
  677 SOLV  HW1     2042    1.408987968    1.094261518    0.811946800
  677 SOLV  HW2     2043    1.283576222    1.024542817    0.889906793
  678 SOLV  OW      2044    0.370800017    1.681042152    2.245059071
  678 SOLV  HW1     2045    0.283923137    1.642193553    2.275799285
  678 SOLV  HW2     2046    0.443263443    1.655362406    2.309022952
  679 SOLV  OW      2047    3.092158918    0.477212574    0.318895276
  679 SOLV  HW1     2048    3.138464669    0.518200755    0.397490161
  679 SOLV  HW2     2049    3.151409235    0.407973939    0.277702637
  680 SOLV  OW      2050    3.362414833    0.467086392    1.208442118
  680 SOLV  HW1     2051    3.271624732    0.484127591    1.246759412
  680 SOLV  HW2     2052    3.387198741    0.371272403    1.222823687
  681 SOLV  OW      2053    2.866271200    1.723623683    1.865062777
  681 SOLV  HW1     2054    2.945872623    1.770899540    1.902880886
  681 SOLV  HW2     2055    2.827935336    1.662383512    1.934211886
  682 SOLV  OW      2056    0.054635004    0.055699498    0.977364428
  682 SOLV  HW1     2057    0.145517860    0.014679349    0.985059469
  682 SOLV  HW2     2058    0.009205970    0.052977321    1.066416078
  683 SOLV  OW      2059    1.528176548    1.170925264    2.103174662
  683 SOLV  HW1     2060    1.530386324    1.167667625    2.203104192
  683 SOLV  HW2     2061    1.499859904    1.081870730    2.067554961
  684 SOLV  OW      2062    0.719839645    1.767221979    3.364628892
  684 SOLV  HW1     2063    0.646394963    1.781490248    3.430978996
  684 SOLV  HW2     2064    0.713894075    1.674440332    3.327802051
  685 SOLV  OW      2065    1.860831554    1.288073281    2.443584276
  685 SOLV  HW1     2066    1.813363228    1.277865756    2.531017152
  685 SOLV  HW2     2067    1.959154051    1.296456216    2.459841353
  686 SOLV  OW      2068    2.624913152    0.717350363    3.062094178
  686 SOLV  HW1     2069    2.542278354    0.721358749    3.005904147
  686 SOLV  HW2     2070    2.690736250    0.654840670    3.020122515
  687 SOLV  OW      2071    0.390380590    2.050723393    0.263554527
  687 SOLV  HW1     2072    0.347838443    1.965855516    0.295009638
  687 SOLV  HW2     2073    0.319946162    2.120575155    0.250846102
  688 SOLV  OW      2074    1.557866153    0.585229429    3.206531435
  688 SOLV  HW1     2075    1.577545634    0.683069901    3.200206896
  688 SOLV  HW2     2076    1.596968364    0.548785446    3.291046838
  689 SOLV  OW      2077    0.452713023    0.658279454    0.918620597
  689 SOLV  HW1     2078    0.366421251    0.688336939    0.959261755
  689 SOLV  HW2     2079    0.457954130    0.558454002    0.921595875
  690 SOLV  OW      2080    1.178465942    1.675597392    2.019532174
  690 SOLV  HW1     2081    1.128394115    1.593536840    2.047107656
  690 SOLV  HW2     2082    1.271027818    1.650262762    1.991390871
  691 SOLV  OW      2083    1.262039065    3.269128251    0.532419298
  691 SOLV  HW1     2084    1.222663646    3.360717003    0.540349704
  691 SOLV  HW2     2085    1.328630586    3.267842190    0.457815830
  692 SOLV  OW      2086    2.608563935    2.205931915    3.294353551
  692 SOLV  HW1     2087    2.707987936    2.216501544    3.292133871
  692 SOLV  HW2     2088    2.566998284    2.267700945    3.227580767
  693 SOLV  OW      2089    3.327568602    2.499828449    3.239973695
  693 SOLV  HW1     2090    3.286351564    2.543890770    3.160215994
  693 SOLV  HW2     2091    3.393346296    2.562203626    3.282213250
  694 SOLV  OW      2092    1.102553600    1.086583614    0.364350677
  694 SOLV  HW1     2093    1.167514591    1.032750525    0.310650420
  694 SOLV  HW2     2094    1.076152404    1.168083799    0.312752672
  695 SOLV  OW      2095    2.172799779    0.642122718    1.101492486
  695 SOLV  HW1     2096    2.258092987    0.651837670    1.152801104
  695 SOLV  HW2     2097    2.129622594    0.554987744    1.124836596
  696 SOLV  OW      2098    2.636867398    2.228349225    2.883797923
  696 SOLV  HW1     2099    2.567136334    2.213920812    2.813577780
  696 SOLV  HW2     2100    2.603125937    2.294011842    2.951261254
  697 SOLV  OW      2101    1.254075120    1.254614150    2.103180475
  697 SOLV  HW1     2102    1.220673263    1.169384703    2.062908235
  697 SOLV  HW2     2103    1.351602051    1.264777224    2.083511221
  698 SOLV  OW      2104    0.194378513    2.183787629    0.048461075
  698 SOLV  HW1     2105    0.122768373    2.225229230   -0.007720765
  698 SOLV  HW2     2106    0.175992783    2.086062062    0.059109059
  699 SOLV  OW      2107    0.969274490    1.722820582    1.291145389
  699 SOLV  HW1     2108    0.898509907    1.785954790    1.259398676
  699 SOLV  HW2     2109    1.039731825    1.713630860    1.220769894
  700 SOLV  OW      2110    0.657112754    1.077164257    2.834525087
  700 SOLV  HW1     2111    0.750117862    1.060528081    2.867286154
  700 SOLV  HW2     2112    0.591643539    1.051239809    2.905543633
  701 SOLV  OW      2113    2.908172960    3.377864292    1.051502816
  701 SOLV  HW1     2114    2.883444040    3.472964430    1.032900201
  701 SOLV  HW2     2115    2.912814629    3.363371936    1.150345582
  702 SOLV  OW      2116    2.565560334    2.454426733    2.076509083
  702 SOLV  HW1     2117    2.650477798    2.485913119    2.034088192
  702 SOLV  HW2     2118    2.514749998    2.397984517    2.011436717
  703 SOLV  OW      2119    3.204157242    0.397378742    1.890445940
  703 SOLV  HW1     2120    3.225593343    0.307435932    1.928560945
  703 SOLV  HW2     2121    3.276247354    0.424580680    1.826689245
  704 SOLV  OW      2122    0.264602067    0.704616429    2.507685894
  704 SOLV  HW1     2123    0.260183446    0.620078136    2.560932339
  704 SOLV  HW2     2124    0.352071414    0.709048633    2.459406894
  705 SOLV  OW      2125    2.627618184    3.295846618    1.088467176
  705 SOLV  HW1     2126    2.592388544    3.366882550    1.027519929
  705 SOLV  HW2     2127    2.727557371    3.295349636    1.084782430
  706 SOLV  OW      2128    0.491209033    0.450443079    2.737375146
  706 SOLV  HW1     2129    0.551291864    0.494309415    2.670548518
  706 SOLV  HW2     2130    0.537660268    0.371225389    2.776983670
  707 SOLV  OW      2131    2.735893425    1.726713381    2.304893528
  707 SOLV  HW1     2132    2.772196968    1.801848097    2.249773090
  707 SOLV  HW2     2133    2.735812996    1.753162565    2.401339872
  708 SOLV  OW      2134    0.177310816    1.068602649    1.956666878
  708 SOLV  HW1     2135    0.126986618    0.986423935    1.983421711
  708 SOLV  HW2     2136    0.259084668    1.042380844    1.905412139
  709 SOLV  OW      2137    0.894065898    2.372383929    1.538641018
  709 SOLV  HW1     2138    0.856155697    2.401867930    1.450919979
  709 SOLV  HW2     2139    0.868068125    2.277374968    1.555925503
  710 SOLV  OW      2140    2.400942371    2.122060062    2.411333213
  710 SOLV  HW1     2141    2.336061968    2.196274278    2.394460382
  710 SOLV  HW2     2142    2.455195804    2.105859298    2.328894961
  711 SOLV  OW      2143    1.361082554    3.169317364    2.529134769
  711 SOLV  HW1     2144    1.327014870    3.240214075    2.467372996
  711 SOLV  HW2     2145    1.335092075    3.191674651    2.623081849
  712 SOLV  OW      2146    1.851307258    0.448833196    2.116898622
  712 SOLV  HW1     2147    1.874467307    0.544975307    2.101996513
  712 SOLV  HW2     2148    1.810119489    0.411234946    2.033883093
  713 SOLV  OW      2149    0.158216700    1.782153914    3.268899734
  713 SOLV  HW1     2150    0.236706922    1.838270087    3.242590194
  713 SOLV  HW2     2151    0.187619118    1.712209756    3.334054638
  714 SOLV  OW      2152    3.139454715    1.432104026    1.318143412
  714 SOLV  HW1     2153    3.145451956    1.435211434    1.218362336
  714 SOLV  HW2     2154    3.130912661    1.337056018    1.348056928
  715 SOLV  OW      2155    1.968103671    2.043453334    0.382280252
  715 SOLV  HW1     2156    2.058992681    2.072831075    0.411910318
  715 SOLV  HW2     2157    1.973060295    1.949831843    0.347463614
  716 SOLV  OW      2158    3.208557725    1.197807176    1.455164612
  716 SOLV  HW1     2159    3.141589321    1.150978882    1.397524489
  716 SOLV  HW2     2160    3.182038834    1.188705697    1.551153734
  717 SOLV  OW      2161    2.111621422    2.470137100    2.974981307
  717 SOLV  HW1     2162    2.011997227    2.464114703    2.981337889
  717 SOLV  HW2     2163    2.137388592    2.560236998    2.940057463
  718 SOLV  OW      2164    0.310563006    2.974363405    2.693962580
  718 SOLV  HW1     2165    0.238722150    2.909557007    2.668650388
  718 SOLV  HW2     2166    0.370147965    2.932860788    2.762728829
  719 SOLV  OW      2167    3.084553799    0.060029127    2.693398312
  719 SOLV  HW1     2168    3.089319895    0.118277140    2.774553317
  719 SOLV  HW2     2169    3.017537875   -0.012660470    2.708453033
  720 SOLV  OW      2170    1.151607164    0.553796333    3.005020290
  720 SOLV  HW1     2171    1.205400638    0.497463118    2.942295478
  720 SOLV  HW2     2172    1.054253013    0.536020996    2.990609546
  721 SOLV  OW      2173    0.248641353    1.309055849    0.776547129
  721 SOLV  HW1     2174    0.219525779    1.363620112    0.855137488
  721 SOLV  HW2     2175    0.341885744    1.276159233    0.791535622
  722 SOLV  OW      2176    0.574608664    2.925284715    1.477185582
  722 SOLV  HW1     2177    0.590853310    2.964506244    1.386634321
  722 SOLV  HW2     2178    0.642895810    2.854578235    1.495602091
  723 SOLV  OW      2179    0.109974733    2.853048600    2.291281354
  723 SOLV  HW1     2180    0.176348097    2.815366878    2.226669709
  723 SOLV  HW2     2181    0.123689764    2.951784874    2.299342014
  724 SOLV  OW      2182    2.726219721    0.354322832    1.898594054
  724 SOLV  HW1     2183    2.708301092    0.270281704    1.847431057
  724 SOLV  HW2     2184    2.641543598    0.385982761    1.941363299
  725 SOLV  OW      2185    0.319428606    0.180664170    1.491961521
  725 SOLV  HW1     2186    0.348016901    0.247931351    1.560221102
  725 SOLV  HW2     2187    0.240891561    0.129352449    1.526609061
  726 SOLV  OW      2188    1.007700251    2.381007833    2.251601731
  726 SOLV  HW1     2189    1.010922077    2.366457279    2.152709629
  726 SOLV  HW2     2190    0.912793511    2.376669206    2.282836740
  727 SOLV  OW      2191    0.298798487    1.722223819    1.043524590
  727 SOLV  HW1     2192    0.212016001    1.769987490    1.029832486
  727 SOLV  HW2     2193    0.370520689    1.788750538    1.064263961
  728 SOLV  OW      2194    2.992553633    1.263760286    0.689563392
  728 SOLV  HW1     2195    3.078018480    1.304620968    0.721621462
  728 SOLV  HW2     2196    2.922122750    1.334480264    0.683261226
  729 SOLV  OW      2197    2.895500704    1.197276252    2.779726888
  729 SOLV  HW1     2198    2.838254375    1.277619288    2.763310316
  729 SOLV  HW2     2199    2.888421724    1.134862894    2.701906627
  730 SOLV  OW      2200    2.153286831    0.921235969    1.608686605
  730 SOLV  HW1     2201    2.197688227    0.882808463    1.689639224
  730 SOLV  HW2     2202    2.064918150    0.960280360    1.634532275
  731 SOLV  OW      2203    0.000014600    2.203768856    0.902587138
  731 SOLV  HW1     2204    0.073238921    2.172562048    0.842037587
  731 SOLV  HW2     2205   -0.054197830    2.273713230    0.855997416
  732 SOLV  OW      2206    2.929502939    3.229059830    2.750935959
  732 SOLV  HW1     2207    2.910109129    3.181651870    2.665039070
  732 SOLV  HW2     2208    2.846474835    3.232474269    2.806581729
  733 SOLV  OW      2209    2.992506542    0.094024301    2.976623802
  733 SOLV  HW1     2210    2.931500073    0.167452205    3.006429548
  733 SOLV  HW2     2211    2.938107987    0.015986785    2.945757265
  734 SOLV  OW      2212    1.655615455    0.904438076    2.425652928
  734 SOLV  HW1     2213    1.733391872    0.956404387    2.390269946
  734 SOLV  HW2     2214    1.572187831    0.933115315    2.378546471
  735 SOLV  OW      2215    1.038272461    1.077418790    2.417258357
  735 SOLV  HW1     2216    1.034673079    1.171086758    2.382398948
  735 SOLV  HW2     2217    1.101844945    1.023669630    2.361839406
  736 SOLV  OW      2218    1.764058031    2.904062965    2.151672309
  736 SOLV  HW1     2219    1.753105202    2.958719921    2.234704797
  736 SOLV  HW2     2220    1.685734446    2.842695998    2.141612401
  737 SOLV  OW      2221    2.027955989    1.937553986    0.678204856
  737 SOLV  HW1     2222    2.083576123    2.017447946    0.655294313
  737 SOLV  HW2     2223    1.945730858    1.967054997    0.726888987
  738 SOLV  OW      2224    1.844881517    2.199334823    2.265977506
  738 SOLV  HW1     2225    1.784094102    2.124085221    2.291360428
  738 SOLV  HW2     2226    1.813358759    2.283722717    2.309416274
  739 SOLV  OW      2227    2.884130555    3.215814856    0.710697832
  739 SOLV  HW1     2228    2.970635582    3.242951323    0.752911954
  739 SOLV  HW2     2229    2.828538296    3.166333171    0.777500238
  740 SOLV  OW      2230    2.589062605    0.853341184    1.614074546
  740 SOLV  HW1     2231    2.636912148    0.919758892    1.671527523
  740 SOLV  HW2     2232    2.548998677    0.782144461    1.671759377
  741 SOLV  OW      2233    0.345073321    1.049672101    1.121116567
  741 SOLV  HW1     2234    0.276716156    1.022501433    1.053373703
  741 SOLV  HW2     2235    0.383918279    1.138208462    1.095574796
  742 SOLV  OW      2236    2.123657043    3.029655703    0.904008040
  742 SOLV  HW1     2237    2.137584345    2.965428019    0.828624250
  742 SOLV  HW2     2238    2.032634360    3.070429226    0.896644916
  743 SOLV  OW      2239    1.534230205    3.348724719    1.335100031
  743 SOLV  HW1     2240    1.436308858    3.358255043    1.353051572
  743 SOLV  HW2     2241    1.586007599    3.387078101    1.411584314
  744 SOLV  OW      2242    2.762526289    0.476426698    1.197445509
  744 SOLV  HW1     2243    2.665855989    0.481561952    1.172341446
  744 SOLV  HW2     2244    2.772861210    0.497480140    1.294665024
  745 SOLV  OW      2245    2.526631801    1.988679026    2.182851414
  745 SOLV  HW1     2246    2.621344282    1.965094075    2.204651334
  745 SOLV  HW2     2247    2.513523280    1.985685248    2.083749725
  746 SOLV  OW      2248    2.338436919    3.211780015    0.344114514
  746 SOLV  HW1     2249    2.278490601    3.216356205    0.264195990
  746 SOLV  HW2     2250    2.320364590    3.127319072    0.394524505
  747 SOLV  OW      2251    1.597991084    0.018387366    0.541369003
  747 SOLV  HW1     2252    1.524514970    0.062860876    0.490134895
  747 SOLV  HW2     2253    1.558846290   -0.049003488    0.604039628
  748 SOLV  OW      2254    0.693345358    0.125469155    2.655403800
  748 SOLV  HW1     2255    0.727728765    0.151177151    2.565079969
  748 SOLV  HW2     2256    0.753235126    0.056037429    2.695327513
  749 SOLV  OW      2257    0.960637933    1.116149566    1.509116599
  749 SOLV  HW1     2258    0.910724123    1.121585975    1.422634821
  749 SOLV  HW2     2259    0.944071894    1.027148990    1.551595582
  750 SOLV  OW      2260    2.596760503    0.994077592    0.819548543
  750 SOLV  HW1     2261    2.549284166    0.915640837    0.779605169
  750 SOLV  HW2     2262    2.539497752    1.075613088    0.810904831
  751 SOLV  OW      2263    0.001518263    0.516185877    3.139391314
  751 SOLV  HW1     2264    0.052448272    0.598077035    3.112903262
  751 SOLV  HW2     2265   -0.007121871    0.455352466    3.060485145
  752 SOLV  OW      2266    0.369381177    3.361066730    1.023612000
  752 SOLV  HW1     2267    0.359343703    3.303698643    1.104902539
  752 SOLV  HW2     2268    0.410861650    3.307565317    0.949999184
  753 SOLV  OW      2269    3.253425513    0.324642058    3.298472586
  753 SOLV  HW1     2270    3.307908865    0.393085483    3.250026101
  753 SOLV  HW2     2271    3.248314580    0.241193550    3.243589633
  754 SOLV  OW      2272    2.813297717    2.323081971    0.236018480
  754 SOLV  HW1     2273    2.715772957    2.320537598    0.258015027
  754 SOLV  HW2     2274    2.831081655    2.264881096    0.156660099
  755 SOLV  OW      2275    1.845049965    3.084534346    0.939999574
  755 SOLV  HW1     2276    1.778565651    3.116669927    0.872553918
  755 SOLV  HW2     2277    1.858104036    3.154766679    1.009990619
  756 SOLV  OW      2278    0.906870207    2.217455770    0.934244050
  756 SOLV  HW1     2279    0.926094307    2.180197324    0.843449375
  756 SOLV  HW2     2280    0.897591729    2.142461801    0.999750997
  757 SOLV  OW      2281    2.606958391    1.698792330    1.738731482
  757 SOLV  HW1     2282    2.587307336    1.648277996    1.654684772
  757 SOLV  HW2     2283    2.705959225    1.706825826    1.750394984
  758 SOLV  OW      2284    2.297254064    1.847190841    0.372154902
  758 SOLV  HW1     2285    2.321294899    1.867771423    0.467023206
  758 SOLV  HW2     2286    2.366679065    1.787133815    0.332470549
  759 SOLV  OW      2287    0.106643575    1.819987691    0.582084586
  759 SOLV  HW1     2288    0.029469626    1.874853075    0.549900697
  759 SOLV  HW2     2289    0.078434026    1.724390610    0.590275170
  760 SOLV  OW      2290    0.700578439    2.363653654    2.897152974
  760 SOLV  HW1     2291    0.682854696    2.307832901    2.978219781
  760 SOLV  HW2     2292    0.799100421    2.377724773    2.887287819
  761 SOLV  OW      2293    0.518810470    1.322813407    2.100344939
  761 SOLV  HW1     2294    0.535724515    1.262367011    2.022488267
  761 SOLV  HW2     2295    0.515949672    1.268792683    2.184458110
  762 SOLV  OW      2296    1.419864585    0.521057823    0.099411581
  762 SOLV  HW1     2297    1.510172695    0.564001814    0.100895548
  762 SOLV  HW2     2298    1.367927311    0.549924192    0.179855254
  763 SOLV  OW      2299    0.273495446    1.337660053    0.243248432
  763 SOLV  HW1     2300    0.237752158    1.342518533    0.336526036
  763 SOLV  HW2     2301    0.361992741    1.291080535    0.243870901
  764 SOLV  OW      2302    2.422913334    3.077382155    0.778434055
  764 SOLV  HW1     2303    2.327305728    3.054177464    0.760483227
  764 SOLV  HW2     2304    2.449962879    3.154306838    0.720534566
  765 SOLV  OW      2305    0.856841389    1.859474560    0.885077706
  765 SOLV  HW1     2306    0.878951621    1.764331384    0.906535878
  765 SOLV  HW2     2307    0.848416726    1.911679553    0.969960645
  766 SOLV  OW      2308    1.006743643    1.896899803    0.235378020
  766 SOLV  HW1     2309    0.957724730    1.979577958    0.207750749
  766 SOLV  HW2     2310    1.023751059    1.899607582    0.333892838
  767 SOLV  OW      2311    3.072798763    0.215025340    0.753009129
  767 SOLV  HW1     2312    3.115487522    0.305269658    0.758811946
  767 SOLV  HW2     2313    2.982177496    0.223647095    0.711615272
  768 SOLV  OW      2314    3.267412803    0.864286323    0.821705138
  768 SOLV  HW1     2315    3.182245442    0.881991961    0.871046308
  768 SOLV  HW2     2316    3.297871496    0.948207399    0.776639237
  769 SOLV  OW      2317    1.712537623    0.347054049    1.876522354
  769 SOLV  HW1     2318    1.702954095    0.334310490    1.777794072
  769 SOLV  HW2     2319    1.724580143    0.258087636    1.920583967
  770 SOLV  OW      2320    1.246165725    0.715579089    2.500315428
  770 SOLV  HW1     2321    1.232009135    0.630093468    2.550252078
  770 SOLV  HW2     2322    1.320869253    0.766885520    2.542611536
  771 SOLV  OW      2323    1.412391883    2.264151948    1.464295455
  771 SOLV  HW1     2324    1.428876525    2.243458316    1.560740351
  771 SOLV  HW2     2325    1.493118717    2.239494024    1.410661075
  772 SOLV  OW      2326    2.707180293    1.397179021    2.447322864
  772 SOLV  HW1     2327    2.765904396    1.387274795    2.366980612
  772 SOLV  HW2     2328    2.619743738    1.351646848    2.430496556
  773 SOLV  OW      2329    1.680506665    1.813624406    2.183428512
  773 SOLV  HW1     2330    1.672768295    1.782541233    2.278167625
  773 SOLV  HW2     2331    1.669911316    1.735585756    2.121791205
  774 SOLV  OW      2332    2.812278273    1.087062912    1.574089691
  774 SOLV  HW1     2333    2.855881892    1.087117516    1.484088375
  774 SOLV  HW2     2334    2.874217319    1.046127716    1.641092235
  775 SOLV  OW      2335    2.864391423    2.540342428    1.182864426
  775 SOLV  HW1     2336    2.770329807    2.556848035    1.153169986
  775 SOLV  HW2     2337    2.920422538    2.515588206    1.103810465
  776 SOLV  OW      2338    3.125248156    1.503105012    1.068438585
  776 SOLV  HW1     2339    3.054853950    1.456238866    1.015056220
  776 SOLV  HW2     2340    3.088779770    1.589556385    1.103045091
  777 SOLV  OW      2341    1.071679030    2.708296806    1.379506570
  777 SOLV  HW1     2342    1.112125817    2.757722962    1.302547893
  777 SOLV  HW2     2343    1.056275784    2.612971224    1.353481890
  778 SOLV  OW      2344    0.326453783    2.966998728    1.887978422
  778 SOLV  HW1     2345    0.288116474    2.881190810    1.853792193
  778 SOLV  HW2     2346    0.254323344    3.020546548    1.931923918
  779 SOLV  OW      2347    0.795265866    2.104890453    1.567541093
  779 SOLV  HW1     2348    0.797520372    2.112681809    1.667219266
  779 SOLV  HW2     2349    0.700253050    2.103811430    1.536349299
  780 SOLV  OW      2350    1.845641686    3.259354884    2.222785240
  780 SOLV  HW1     2351    1.803653348    3.264226466    2.313412435
  780 SOLV  HW2     2352    1.908681895    3.336099566    2.211115368
  781 SOLV  OW      2353    2.075950581    1.007488852    2.972200135
  781 SOLV  HW1     2354    2.104857212    1.086414920    3.026391431
  781 SOLV  HW2     2355    2.016828653    1.038153323    2.897595644
  782 SOLV  OW      2356    0.269328347    2.151665389    1.020474299
  782 SOLV  HW1     2357    0.243996217    2.243333410    1.051382170
  782 SOLV  HW2     2358    0.186610153    2.099600065    0.999334228
  783 SOLV  OW      2359    2.724354807    1.946237869    0.941627583
  783 SOLV  HW1     2360    2.753510565    2.036465142    0.973392667
  783 SOLV  HW2     2361    2.624486648    1.942994859    0.937648408
  784 SOLV  OW      2362    1.672257364    1.397277134    0.448264979
  784 SOLV  HW1     2363    1.594808323    1.450511803    0.482437436
  784 SOLV  HW2     2364    1.649278833    1.299974289    0.450300554
  785 SOLV  OW      2365    2.190176597    2.371116427    1.246520909
  785 SOLV  HW1     2366    2.124952607    2.400636330    1.176692202
  785 SOLV  HW2     2367    2.275486569    2.342896183    1.202618354
  786 SOLV  OW      2368    0.196837543    1.744399479    1.662150225
  786 SOLV  HW1     2369    0.135103464    1.675530619    1.624123600
  786 SOLV  HW2     2370    0.149226787    1.832134161    1.668137013
  787 SOLV  OW      2371    1.928093194    1.943943575    2.166111247
  787 SOLV  HW1     2372    1.929568777    2.043547412    2.174967548
  787 SOLV  HW2     2373    1.838490022    1.909344433    2.193961881
  788 SOLV  OW      2374    0.231627203    1.225901558    1.669483156
  788 SOLV  HW1     2375    0.278220429    1.313214464    1.655078927
  788 SOLV  HW2     2376    0.139923461    1.242658439    1.705698687
  789 SOLV  OW      2377    0.310555391    1.727300522    2.682636890
  789 SOLV  HW1     2378    0.372373361    1.767046353    2.614807791
  789 SOLV  HW2     2379    0.219197672    1.717981162    2.643027984
  790 SOLV  OW      2380    1.433305089    2.387462847    1.912278096
  790 SOLV  HW1     2381    1.405406951    2.381344340    2.008120882
  790 SOLV  HW2     2382    1.359381446    2.428144929    1.858595227
  791 SOLV  OW      2383    1.890238387    1.518933763    2.917582715
  791 SOLV  HW1     2384    1.962904510    1.583687213    2.940573131
  791 SOLV  HW2     2385    1.926735103    1.447907224    2.857373777
  792 SOLV  OW      2386    2.822230348    3.263702310    1.853602024
  792 SOLV  HW1     2387    2.757488466    3.326749780    1.810760239
  792 SOLV  HW2     2388    2.904389117    3.256767998    1.797001135
  793 SOLV  OW      2389    1.176715839    2.892055913    1.569135191
  793 SOLV  HW1     2390    1.135193826    2.815314698    1.520260785
  793 SOLV  HW2     2391    1.218013540    2.859053246    1.654030731
  794 SOLV  OW      2392    1.374938686    1.641464848    2.629834049
  794 SOLV  HW1     2393    1.396230314    1.723954642    2.682213850
  794 SOLV  HW2     2394    1.281442582    1.612331203    2.650111696
  795 SOLV  OW      2395    1.350158584    3.081882830    1.953136754
  795 SOLV  HW1     2396    1.311308764    3.017380569    2.018951343
  795 SOLV  HW2     2397    1.427732094    3.129309515    1.994783531
  796 SOLV  OW      2398    2.281323350    0.311179374    0.397134287
  796 SOLV  HW1     2399    2.348559601    0.259108365    0.344506005
  796 SOLV  HW2     2400    2.237729220    0.251115086    0.464169274
  797 SOLV  OW      2401    1.749722931    2.281367473    2.591572826
  797 SOLV  HW1     2402    1.772505464    2.202139819    2.534956243
  797 SOLV  HW2     2403    1.656192324    2.272106181    2.625744599
  798 SOLV  OW      2404    1.665322160    2.781769276    0.074150534
  798 SOLV  HW1     2405    1.714443154    2.783188112   -0.012942252
  798 SOLV  HW2     2406    1.608307572    2.699752374    0.078900759
  799 SOLV  OW      2407    2.327096462    2.048165480    1.708534464
  799 SOLV  HW1     2408    2.265793121    1.976279525    1.675736751
  799 SOLV  HW2     2409    2.299803550    2.135853078    1.668944436
  800 SOLV  OW      2410    2.900455811    0.424625737    0.879933031
  800 SOLV  HW1     2411    2.850787099    0.509166047    0.899625615
  800 SOLV  HW2     2412    2.890959567    0.402236097    0.782926333
  801 SOLV  OW      2413    1.024211692    3.118182453    1.563476283
  801 SOLV  HW1     2414    0.953635001    3.098211337    1.631460633
  801 SOLV  HW2     2415    1.091026693    3.043783574    1.561978942
  802 SOLV  OW      2416    1.005275586    1.071343119    1.846525018
  802 SOLV  HW1     2417    0.965734231    1.107529087    1.930955390
  802 SOLV  HW2     2418    0.934979423    1.022000866    1.795288043
  803 SOLV  OW      2419    1.340592670    0.985750178    3.312761859
  803 SOLV  HW1     2420    1.334792167    1.082163507    3.286829330
  803 SOLV  HW2     2421    1.434643750    0.963846855    3.338765784
  804 SOLV  OW      2422    1.087593624    0.332434761    1.753006623
  804 SOLV  HW1     2423    1.125890242    0.422913150    1.734325659
  804 SOLV  HW2     2424    1.043010020    0.297471067    1.670594062
  805 SOLV  OW      2425    1.627784724    3.255348591    1.611559168
  805 SOLV  HW1     2426    1.555451773    3.202636134    1.656181104
  805 SOLV  HW2     2427    1.641729951    3.341200806    1.660921518
  806 SOLV  OW      2428    1.530428429    3.022681846    2.723380899
  806 SOLV  HW1     2429    1.528762900    2.926423394    2.696333190
  806 SOLV  HW2     2430    1.511809179    3.080023013    2.643597980
  807 SOLV  OW      2431    0.681670071    3.355830247    1.312635735
  807 SOLV  HW1     2432    0.716124950    3.443904659    1.280118309
  807 SOLV  HW2     2433    0.605160671    3.371038736    1.375218519
  808 SOLV  OW      2434    3.146880662    0.294657918    1.034502316
  808 SOLV  HW1     2435    3.080837276    0.239631577    0.983393150
  808 SOLV  HW2     2436    3.201352826    0.349090648    0.970693637
  809 SOLV  OW      2437    1.394463090    2.691452425    2.909691930
  809 SOLV  HW1     2438    1.446829120    2.611887094    2.940170639
  809 SOLV  HW2     2439    1.399081294    2.698181337    2.810016835
  810 SOLV  OW      2440    1.780708549    3.180922854    2.718824829
  810 SOLV  HW1     2441    1.878284711    3.173170311    2.698359478
  810 SOLV  HW2     2442    1.743617237    3.090287870    2.739061783
  811 SOLV  OW      2443    0.843154203    3.325992389    2.940254927
  811 SOLV  HW1     2444    0.910588266    3.399770151    2.936905153
  811 SOLV  HW2     2445    0.764661280    3.355062924    2.994983914
  812 SOLV  OW      2446    2.169198162    3.305966838    0.149308751
  812 SOLV  HW1     2447    2.159227843    3.319239442    0.050686280
  812 SOLV  HW2     2448    2.084994296    3.334057387    0.195380347
  813 SOLV  OW      2449    3.182447204    3.377330148    2.285995552
  813 SOLV  HW1     2450    3.243736416    3.376309073    2.365016376
  813 SOLV  HW2     2451    3.150202435    3.470644813    2.270049400
  814 SOLV  OW      2452    2.434286566    1.645015724    2.980353711
  814 SOLV  HW1     2453    2.507007515    1.619014750    2.916813101
  814 SOLV  HW2     2454    2.378753675    1.717502135    2.939567251
  815 SOLV  OW      2455    1.318027570    1.885480957    0.170468837
  815 SOLV  HW1     2456    1.415002691    1.862167648    0.177828030
  815 SOLV  HW2     2457    1.301006751    1.972299955    0.217100980
  816 SOLV  OW      2458    0.720700321    0.677351490    3.058768670
  816 SOLV  HW1     2459    0.794223151    0.697632952    2.994081087
  816 SOLV  HW2     2460    0.632290070    0.690449505    3.013896216
  817 SOLV  OW      2461    2.519171500    0.553661240    1.083447023
  817 SOLV  HW1     2462    2.479021138    0.630595352    1.133155736
  817 SOLV  HW2     2463    2.569327591    0.587880343    1.003978584
  818 SOLV  OW      2464    3.017802116    1.851196852    2.799123813
  818 SOLV  HW1     2465    3.026873818    1.798068904    2.883365935
  818 SOLV  HW2     2466    2.961214792    1.800780568    2.733873116
  819 SOLV  OW      2467    0.366420553    0.009569095    0.660841582
  819 SOLV  HW1     2468    0.277197221    0.053861629    0.669726899
  819 SOLV  HW2     2469    0.368954390   -0.043557926    0.576150108
  820 SOLV  OW      2470    0.325307899    3.000884582    3.092840261
  820 SOLV  HW1     2471    0.237076488    3.027624893    3.054107679
  820 SOLV  HW2     2472    0.311483889    2.928267988    3.160188067
  821 SOLV  OW      2473    2.829358020    2.384386820    1.418289297
  821 SOLV  HW1     2474    2.823230266    2.426557846    1.327813326
  821 SOLV  HW2     2475    2.864724667    2.451137726    1.483828095
  822 SOLV  OW      2476    0.644098282    0.094324372    1.006649534
  822 SOLV  HW1     2477    0.572343524    0.025290293    1.015995174
  822 SOLV  HW2     2478    0.731630128    0.055509904    1.035517383
  823 SOLV  OW      2479    2.628619527    0.036897869    1.728273231
  823 SOLV  HW1     2480    2.581659179   -0.010102025    1.653525433
  823 SOLV  HW2     2481    2.678828340    0.115390542    1.691948518
  824 SOLV  OW      2482    0.294530011    0.657700702    3.183690429
  824 SOLV  HW1     2483    0.363995309    0.628949908    3.117736746
  824 SOLV  HW2     2484    0.312669641    0.614601855    3.272094684
  825 SOLV  OW      2485    1.540251094    0.676068022    0.728383828
  825 SOLV  HW1     2486    1.623533930    0.649379106    0.776891874
  825 SOLV  HW2     2487    1.495790142    0.751103782    0.777314648
  826 SOLV  OW      2488    2.069622931    0.767135715    2.851021081
  826 SOLV  HW1     2489    2.101969392    0.858262108    2.876540568
  826 SOLV  HW2     2490    2.120235204    0.698119836    2.902758435
  827 SOLV  OW      2491    0.832658112    2.019761086    2.798885263
  827 SOLV  HW1     2492    0.828800602    2.116190721    2.772652157
  827 SOLV  HW2     2493    0.921687360    1.999932083    2.839902013
  828 SOLV  OW      2494    0.670579264    3.174849965    2.034140070
  828 SOLV  HW1     2495    0.612068952    3.212558154    2.105946506
  828 SOLV  HW2     2496    0.613926695    3.129004227    1.965654475
  829 SOLV  OW      2497    1.118807070    1.626866927    2.739229332
  829 SOLV  HW1     2498    1.033980724    1.679694896    2.743147408
  829 SOLV  HW2     2499    1.156873300    1.618095349    2.831292030
  830 SOLV  OW      2500    3.099578000    2.419898851    1.838816509
  830 SOLV  HW1     2501    3.010755299    2.411796166    1.884020613
  830 SOLV  HW2     2502    3.088845513    2.469972583    1.752932906
  831 SOLV  OW      2503    3.006313722    1.937329723    0.362393303
  831 SOLV  HW1     2504    3.027985353    1.958763843    0.457644696
  831 SOLV  HW2     2505    3.036586985    1.844340346    0.341455887
  832 SOLV  OW      2506    0.613675337    2.538160267    0.502577464
  832 SOLV  HW1     2507    0.648543032    2.529688829    0.409227734
  832 SOLV  HW2     2508    0.599455374    2.634764644    0.524188766
  833 SOLV  OW      2509    2.765117626    0.748428122    1.933628013
  833 SOLV  HW1     2510    2.861018694    0.754863568    1.906003996
  833 SOLV  HW2     2511    2.713864540    0.697542592    1.864452529
  834 SOLV  OW      2512    2.663751966    1.315873008    0.973821594
  834 SOLV  HW1     2513    2.646124316    1.412732541    0.991401099
  834 SOLV  HW2     2514    2.601871560    1.283178243    0.902384577
  835 SOLV  OW      2515    2.969513587    0.900886582    2.204747540
  835 SOLV  HW1     2516    2.912719272    0.886069745    2.285718991
  835 SOLV  HW2     2517    2.935829423    0.844154511    2.129592127
  836 SOLV  OW      2518    2.727126366    2.826677176    1.143550768
  836 SOLV  HW1     2519    2.708056579    2.826554368    1.241723224
  836 SOLV  HW2     2520    2.667095475    2.761018686    1.097869736
  837 SOLV  OW      2521    2.838627434    1.140445572    1.928825532
  837 SOLV  HW1     2522    2.935504977    1.115616704    1.928532727
  837 SOLV  HW2     2523    2.815554517    1.185616006    1.842634247
  838 SOLV  OW      2524    0.782052914    2.745867946    3.260454919
  838 SOLV  HW1     2525    0.755312027    2.796018278    3.342742565
  838 SOLV  HW2     2526    0.702354718    2.698542911    3.222906678
  839 SOLV  OW      2527    0.714226523    3.006704212    0.358990106
  839 SOLV  HW1     2528    0.786351818    3.062283204    0.400329164
  839 SOLV  HW2     2529    0.745382467    2.972200345    0.270442146
  840 SOLV  OW      2530    1.817837281    2.740589089    0.383080575
  840 SOLV  HW1     2531    1.755184705    2.791978049    0.441691765
  840 SOLV  HW2     2532    1.893839694    2.799569964    0.355763186
  841 SOLV  OW      2533    0.634327819    0.566757636    0.325638728
  841 SOLV  HW1     2534    0.559256425    0.579813147    0.260878550
  841 SOLV  HW2     2535    0.602273386    0.512513969    0.403292692
  842 SOLV  OW      2536    0.317616003    0.236502102    1.084211590
  842 SOLV  HW1     2537    0.326922604    0.137555316    1.073051259
  842 SOLV  HW2     2538    0.252093390    0.255770813    1.157266750
  843 SOLV  OW      2539    2.800561921    3.264778605    0.038605760
  843 SOLV  HW1     2540    2.715809157    3.272761488    0.091091341
  843 SOLV  HW2     2541    2.844542161    3.354388889    0.032513660
  844 SOLV  OW      2542    1.782374007    0.878590833    3.012652721
  844 SOLV  HW1     2543    1.868594848    0.908459644    2.971723217
  844 SOLV  HW2     2544    1.715800205    0.860130516    2.940343987
  845 SOLV  OW      2545    1.850935216    1.096035798    3.174857597
  845 SOLV  HW1     2546    1.814471794    1.011899299    3.134964384
  845 SOLV  HW2     2547    1.894501618    1.075218731    3.262439583
  846 SOLV  OW      2548    1.939966886    0.906882451    0.363315903
  846 SOLV  HW1     2549    1.925131349    1.003033756    0.386475895
  846 SOLV  HW2     2550    1.855357622    0.855633681    0.378025531
  847 SOLV  OW      2551    2.468045126    3.295053474    0.584480666
  847 SOLV  HW1     2552    2.434170405    3.291457143    0.490461449
  847 SOLV  HW2     2553    2.510300303    3.384117861    0.601274569
  848 SOLV  OW      2554    2.069640448    1.067787252    1.305523986
  848 SOLV  HW1     2555    2.115160561    1.104493013    1.386655645
  848 SOLV  HW2     2556    1.977121409    1.038455514    1.329639814
  849 SOLV  OW      2557    2.283642143    2.762777173    2.047794947
  849 SOLV  HW1     2558    2.208854489    2.828560797    2.056802560
  849 SOLV  HW2     2559    2.248027605    2.676593457    2.011658808
  850 SOLV  OW      2560    0.014664067    3.325984645    2.983643049
  850 SOLV  HW1     2561    0.066201610    3.240593596    2.976318493
  850 SOLV  HW2     2562   -0.009447805    3.358301298    2.892124510
  851 SOLV  OW      2563    3.247250418    1.253134968    3.116435566
  851 SOLV  HW1     2564    3.169992855    1.286661122    3.062499478
  851 SOLV  HW2     2565    3.286735399    1.328746476    3.168643558
  852 SOLV  OW      2566    1.904088968    1.561147473    0.025555850
  852 SOLV  HW1     2567    1.998223623    1.587265280    0.046962187
  852 SOLV  HW2     2568    1.904562165    1.482290204   -0.035949382
  853 SOLV  OW      2569    2.079693767    2.935221674    2.727145224
  853 SOLV  HW1     2570    2.140751719    3.014407054    2.728894768
  853 SOLV  HW2     2571    2.017665870    2.942698894    2.649055071
  854 SOLV  OW      2572    0.565037377    1.181265663    1.865281986
  854 SOLV  HW1     2573    0.625073778    1.203965727    1.788587363
  854 SOLV  HW2     2574    0.473268366    1.216762851    1.847391396
  855 SOLV  OW      2575    2.463090730    1.058865868    0.311970343
  855 SOLV  HW1     2576    2.375951084    1.099971458    0.285162153
  855 SOLV  HW2     2577    2.522846245    1.052362964    0.232041471
  856 SOLV  OW      2578    3.104763896    3.120555324    2.392486668
  856 SOLV  HW1     2579    3.157802687    3.116260160    2.477161493
  856 SOLV  HW2     2580    3.137270411    3.196888593    2.336647988
  857 SOLV  OW      2581    1.127887485    0.659816313    0.769110488
  857 SOLV  HW1     2582    1.142731575    0.601242104    0.848801841
  857 SOLV  HW2     2583    1.115930156    0.602934820    0.687726136
  858 SOLV  OW      2584    1.856101990    1.743790738    0.708886109
  858 SOLV  HW1     2585    1.834061486    1.670492595    0.644519669
  858 SOLV  HW2     2586    1.932474348    1.797606977    0.673214722
  859 SOLV  OW      2587    0.067524519    2.414135995    0.494963297
  859 SOLV  HW1     2588    0.155184201    2.428791467    0.540800410
  859 SOLV  HW2     2589   -0.004788878    2.461151463    0.545562886
  860 SOLV  OW      2590    0.563294150    2.224164209    2.125290842
  860 SOLV  HW1     2591    0.622311507    2.166669987    2.181974601
  860 SOLV  HW2     2592    0.617887491    2.296567961    2.083113546
  861 SOLV  OW      2593    3.265850811    0.285488524    0.220176756
  861 SOLV  HW1     2594    3.277504618    0.267774380    0.122440776
  861 SOLV  HW2     2595    3.233305416    0.202454702    0.265431454
  862 SOLV  OW      2596    0.521652706    2.055637108    1.507077612
  862 SOLV  HW1     2597    0.505065645    2.017960834    1.415934530
  862 SOLV  HW2     2598    0.434231756    2.071465205    1.552998042
  863 SOLV  OW      2599    0.295321105    1.775683328    1.936265867
  863 SOLV  HW1     2600    0.240793928    1.762998292    1.853395478
  863 SOLV  HW2     2601    0.328268853    1.686888013    1.968382115
  864 SOLV  OW      2602    2.801815679    1.963813397    2.146967334
  864 SOLV  HW1     2603    2.799653960    2.054546173    2.104963838
  864 SOLV  HW2     2604    2.896629407    1.937866890    2.165364758
  865 SOLV  OW      2605    0.399251128    2.545354400    0.168517857
  865 SOLV  HW1     2606    0.431592859    2.501327713    0.084748233
  865 SOLV  HW2     2607    0.472103439    2.602431405    0.206417868
  866 SOLV  OW      2608    0.080919298    2.678743739    0.023386042
  866 SOLV  HW1     2609    0.078141010    2.631234384    0.111344632
  866 SOLV  HW2     2610    0.175879204    2.699051426   -0.000524300
  867 SOLV  OW      2611    0.753503449    2.654223534    0.257554202
  867 SOLV  HW1     2612    0.794874506    2.578901583    0.206402186
  867 SOLV  HW2     2613    0.718576194    2.722710690    0.193593120
  868 SOLV  OW      2614    3.089749462    3.110344318    0.026991086
  868 SOLV  HW1     2615    2.993913809    3.138328247    0.021174724
  868 SOLV  HW2     2616    3.135571754    3.130196418   -0.059655121
  869 SOLV  OW      2617    0.068055134    1.841892577    0.973563292
  869 SOLV  HW1     2618    0.039940550    1.753222628    0.936836789
  869 SOLV  HW2     2619   -0.011525774    1.902146731    0.979724931
  870 SOLV  OW      2620    3.231125880    2.004609707    1.037630588
  870 SOLV  HW1     2621    3.194553953    1.938034869    0.972578925
  870 SOLV  HW2     2622    3.278346533    2.077362937    0.987845121
  871 SOLV  OW      2623    1.335702089    0.142814665    2.746424020
  871 SOLV  HW1     2624    1.426404492    0.100783165    2.743586481
  871 SOLV  HW2     2625    1.273685078    0.092303038    2.686390051
  872 SOLV  OW      2626    2.205234785    2.396187407    2.733929206
  872 SOLV  HW1     2627    2.144587861    2.397060204    2.654413264
  872 SOLV  HW2     2628    2.152222227    2.415612841    2.816475227
  873 SOLV  OW      2629    0.046426212    0.514654476    1.987812222
  873 SOLV  HW1     2630    0.030922600    0.597489732    1.933965228
  873 SOLV  HW2     2631   -0.033808286    0.455293744    1.981470776
  874 SOLV  OW      2632    0.010222070    0.654407938    0.984030417
  874 SOLV  HW1     2633   -0.034412519    0.583760028    1.038968148
  874 SOLV  HW2     2634   -0.058957232    0.716189482    0.946628771
  875 SOLV  OW      2635    3.278501011    3.038761324    2.645928295
  875 SOLV  HW1     2636    3.362780869    3.039957707    2.699753466
  875 SOLV  HW2     2637    3.248965242    2.944179698    2.632380328
  876 SOLV  OW      2638    2.141992162    0.408386553    2.762315339
  876 SOLV  HW1     2639    2.086909190    0.429738913    2.681621133
  876 SOLV  HW2     2640    2.215711680    0.345837697    2.736730733
  877 SOLV  OW      2641    0.115236295    3.086702684    2.835151751
  877 SOLV  HW1     2642    0.207290841    3.066576644    2.801643621
  877 SOLV  HW2     2643    0.086699088    3.015279426    2.899074563
  878 SOLV  OW      2644    3.114656854    1.129177230    2.143073845
  878 SOLV  HW1     2645    3.065903994    1.042102676    2.149620669
  878 SOLV  HW2     2646    3.212468922    1.111806838    2.131548160
  879 SOLV  OW      2647    3.089735153    2.509764292    2.983957405
  879 SOLV  HW1     2648    3.040379475    2.582823638    3.031142006
  879 SOLV  HW2     2649    3.163064544    2.549394575    2.928710313
  880 SOLV  OW      2650    2.527926765    1.975642821    1.518011254
  880 SOLV  HW1     2651    2.446473266    2.008433722    1.565866465
  880 SOLV  HW2     2652    2.580879077    1.916646565    1.578966109
  881 SOLV  OW      2653    0.305368457    3.282869756    1.315236939
  881 SOLV  HW1     2654    0.375854376    3.320234148    1.375532833
  881 SOLV  HW2     2655    0.222518145    3.338415699    1.322341464
  882 SOLV  OW      2656    0.213785428    3.306179225    2.494326106
  882 SOLV  HW1     2657    0.124086152    3.303665768    2.538475485
  882 SOLV  HW2     2658    0.284782983    3.286635056    2.561992435
  883 SOLV  OW      2659    2.305874564    0.874827694    0.954725926
  883 SOLV  HW1     2660    2.369674230    0.872433111    1.031701824
  883 SOLV  HW2     2661    2.297834877    0.968640610    0.921023063
  884 SOLV  OW      2662    2.898541738    1.194822529    1.341783009
  884 SOLV  HW1     2663    2.820913649    1.232268382    1.291054136
  884 SOLV  HW2     2664    2.975376985    1.180585247    1.279371019
  885 SOLV  OW      2665    2.752223088    1.814384508    2.564062614
  885 SOLV  HW1     2666    2.780609208    1.906422053    2.537135207
  885 SOLV  HW2     2667    2.833176744    1.757643102    2.579183294
  886 SOLV  OW      2668    0.294698681    2.326106885    0.271722669
  886 SOLV  HW1     2669    0.268293009    2.291304993    0.181759905
  886 SOLV  HW2     2670    0.342486169    2.413302366    0.260997395
  887 SOLV  OW      2671    3.113879638    2.094093371    1.862881748
  887 SOLV  HW1     2672    3.128983614    2.125298434    1.956688458
  887 SOLV  HW2     2673    3.143130343    2.165249029    1.798984990
  888 SOLV  OW      2674    0.425000667    1.070509518    2.343115445
  888 SOLV  HW1     2675    0.512705153    1.066142046    2.390976207
  888 SOLV  HW2     2676    0.432805930    1.023944879    2.254953866
  889 SOLV  OW      2677    1.238737328    2.558593662    0.348908496
  889 SOLV  HW1     2678    1.155811292    2.582464291    0.399454127
  889 SOLV  HW2     2679    1.214843202    2.500024133    0.271448589
  890 SOLV  OW      2680    1.818579205    2.192531980    0.839931637
  890 SOLV  HW1     2681    1.827189953    2.289990111    0.860614187
  890 SOLV  HW2     2682    1.854575599    2.138959769    0.916326905
  891 SOLV  OW      2683    2.196774368    2.147606709    0.072103579
  891 SOLV  HW1     2684    2.205744364    2.231464254    0.125838984
  891 SOLV  HW2     2685    2.277285060    2.090062833    0.086481723
  892 SOLV  OW      2686    2.490194347    0.114762420    2.309811671
  892 SOLV  HW1     2687    2.497876345    0.088064482    2.213738559
  892 SOLV  HW2     2688    2.433332960    0.196704669    2.317169817
  893 SOLV  OW      2689    0.701006340    1.256507403    1.120980830
  893 SOLV  HW1     2690    0.724040926    1.171963980    1.169166500
  893 SOLV  HW2     2691    0.755274668    1.331849970    1.158108261
  894 SOLV  OW      2692    2.408715683    2.534044005    0.414648949
  894 SOLV  HW1     2693    2.404407423    2.466945083    0.488680598
  894 SOLV  HW2     2694    2.460066835    2.614205475    0.445287389
  895 SOLV  OW      2695    1.445258459    0.422311326    1.952014886
  895 SOLV  HW1     2696    1.472629621    0.517332548    1.937062025
  895 SOLV  HW2     2697    1.524410606    0.369217917    1.982309673
  896 SOLV  OW      2698    3.229084254    2.987948668    1.366074341
  896 SOLV  HW1     2699    3.132112975    2.999615288    1.344582484
  896 SOLV  HW2     2700    3.268437781    3.076301029    1.391501648
  897 SOLV  OW      2701    0.194001388    2.740176208    1.222972488
  897 SOLV  HW1     2702    0.096571446    2.746325456    1.201259683
  897 SOLV  HW2     2703    0.233474894    2.832035897    1.225295701
  898 SOLV  OW      2704    1.688454869    0.795771580    0.437325477
  898 SOLV  HW1     2705    1.669484887    0.724049153    0.504392350
  898 SOLV  HW2     2706    1.602204486    0.834022296    0.404163516
  899 SOLV  OW      2707    0.514828827    0.112112783    0.272201605
  899 SOLV  HW1     2708    0.600588655    0.163446041    0.275664314
  899 SOLV  HW2     2709    0.523588584    0.028885336    0.326957289
  900 SOLV  OW      2710    1.401958888    0.242252139    1.528205377
  900 SOLV  HW1     2711    1.449142592    0.270154725    1.611853056
  900 SOLV  HW2     2712    1.323432125    0.184983198    1.551775995
  901 SOLV  OW      2713    0.343891257    2.769480540    3.303004002
  901 SOLV  HW1     2714    0.400233401    2.703739595    3.252966688
  901 SOLV  HW2     2715    0.395444275    2.804961703    3.380999986
  902 SOLV  OW      2716    0.634058693    1.684020851    1.850799085
  902 SOLV  HW1     2717    0.569701126    1.716842660    1.781642582
  902 SOLV  HW2     2718    0.616511311    1.730729936    1.937471058
  903 SOLV  OW      2719    1.382929019    1.774951674    2.311512819
  903 SOLV  HW1     2720    1.389991215    1.841992677    2.237639820
  903 SOLV  HW2     2721    1.430588197    1.809380102    2.392413425
  904 SOLV  OW      2722    2.876816691    1.717058685    3.179661864
  904 SOLV  HW1     2723    2.792016887    1.665150855    3.190432285
  904 SOLV  HW2     2724    2.856096161    1.814890011    3.178659628
  905 SOLV  OW      2725    0.813786308    0.266755423    3.251288160
  905 SOLV  HW1     2726    0.802786258    0.306120866    3.342561669
  905 SOLV  HW2     2727    0.905792730    0.228597891    3.242329843
  906 SOLV  OW      2728    2.930553808    1.629652204    2.661116434
  906 SOLV  HW1     2729    2.859547222    1.569374833    2.697532709
  906 SOLV  HW2     2730    2.994122547    1.576319603    2.605294886
  907 SOLV  OW      2731    1.788331045    2.083067341    0.069829455
  907 SOLV  HW1     2732    1.817715604    2.173634174    0.100420798
  907 SOLV  HW2     2733    1.865799345    2.035050624    0.028663447
  908 SOLV  OW      2734    0.302471364    0.180864629    2.994011126
  908 SOLV  HW1     2735    0.302668268    0.116407729    3.070465739
  908 SOLV  HW2     2736    0.396694717    0.202792834    2.968690905
  909 SOLV  OW      2737    0.961894413    0.768568497    2.520901236
  909 SOLV  HW1     2738    1.053513922    0.801921297    2.498652656
  909 SOLV  HW2     2739    0.893793600    0.823231621    2.472160154
  910 SOLV  OW      2740    1.833278902    3.142038574    1.937270642
  910 SOLV  HW1     2741    1.794965231    3.065126044    1.886100586
  910 SOLV  HW2     2742    1.830410891    3.121669600    2.035140833
  911 SOLV  OW      2743    2.175832497    2.387803395    0.208412032
  911 SOLV  HW1     2744    2.262011169    2.420256996    0.247420298
  911 SOLV  HW2     2745    2.149635317    2.446655837    0.131915611
  912 SOLV  OW      2746    1.490101427    1.503466297    0.990035139
  912 SOLV  HW1     2747    1.552589076    1.577981090    0.966699437
  912 SOLV  HW2     2748    1.441916565    1.525709287    1.074800398
  913 SOLV  OW      2749    0.474927573    1.863564848    0.077673403
  913 SOLV  HW1     2750    0.438836579    1.937430637    0.134618049
  913 SOLV  HW2     2751    0.418490666    1.854111215   -0.004344109
  914 SOLV  OW      2752    3.231429790    0.819413044    2.218500212
  914 SOLV  HW1     2753    3.139324337    0.844490360    2.248294739
  914 SOLV  HW2     2754    3.249455057    0.724059077    2.242680603
  915 SOLV  OW      2755    2.046337557    1.797340868    1.946895638
  915 SOLV  HW1     2756    1.956517831    1.828850164    1.916216047
  915 SOLV  HW2     2757    2.062217772    1.828198349    2.040689584
  916 SOLV  OW      2758    0.203237014    3.133601775    0.766841771
  916 SOLV  HW1     2759    0.289440326    3.125887260    0.816936862
  916 SOLV  HW2     2760    0.139727865    3.191041750    0.818487073
  917 SOLV  OW      2761    2.555096470    1.138660734    1.555229774
  917 SOLV  HW1     2762    2.523338318    1.046406676    1.533266327
  917 SOLV  HW2     2763    2.654950891    1.141531820    1.550468115
  918 SOLV  OW      2764    1.704077490    3.044503954    0.078403573
  918 SOLV  HW1     2765    1.669751692    2.951335164    0.090366091
  918 SOLV  HW2     2766    1.674092506    3.079935849   -0.010180340
  919 SOLV  OW      2767    1.101185685    2.539707958    2.593907144
  919 SOLV  HW1     2768    1.002726541    2.531530699    2.609413923
  919 SOLV  HW2     2769    1.129849038    2.634022491    2.610780375
  920 SOLV  OW      2770    1.374306637    1.270224364    3.293322536
  920 SOLV  HW1     2771    1.281818638    1.302637021    3.273397951
  920 SOLV  HW2     2772    1.405139387    1.308857560    3.380261704
  921 SOLV  OW      2773    1.413344466    2.509360823    2.610356205
  921 SOLV  HW1     2774    1.319365688    2.476185428    2.602060863
  921 SOLV  HW2     2775    1.473622347    2.453218680    2.553646245
  922 SOLV  OW      2776    0.665283369    0.714314814    3.335523089
  922 SOLV  HW1     2777    0.662298639    0.708074802    3.235753900
  922 SOLV  HW2     2778    0.602457498    0.647254732    3.374989386
  923 SOLV  OW      2779    1.789864326    0.680019082    2.406418802
  923 SOLV  HW1     2780    1.883853796    0.713064466    2.415121677
  923 SOLV  HW2     2781    1.727805987    0.757972806    2.397833351
  924 SOLV  OW      2782    0.009354542    1.318403947    0.114371866
  924 SOLV  HW1     2783   -0.020732548    1.224838452    0.095885637
  924 SOLV  HW2     2784    0.101469151    1.316706932    0.153274581
  925 SOLV  OW      2785    0.187155068    1.570112065    0.085432847
  925 SOLV  HW1     2786    0.110169860    1.592466139    0.145226231
  925 SOLV  HW2     2787    0.240528589    1.495982212    0.126146990
  926 SOLV  OW      2788    3.349798435    0.931111662    1.765581397
  926 SOLV  HW1     2789    3.328814037    0.881863536    1.850055806
  926 SOLV  HW2     2790    3.420088714    0.881447124    1.714647817
  927 SOLV  OW      2791    0.821513954    1.318379836    2.260003761
  927 SOLV  HW1     2792    0.813601179    1.407953290    2.216235151
  927 SOLV  HW2     2793    0.816732764    1.329283448    2.359300915
  928 SOLV  OW      2794    2.286684016    0.010569573    3.090667838
  928 SOLV  HW1     2795    2.252827453   -0.080535118    3.114230830
  928 SOLV  HW2     2796    2.312642193    0.059091308    3.174174318
  929 SOLV  OW      2797    3.311821897    0.991270752    1.175453098
  929 SOLV  HW1     2798    3.231939481    0.945201071    1.136747618
  929 SOLV  HW2     2799    3.379469055    0.923018778    1.203151943
  930 SOLV  OW      2800    0.641524628    0.819956501    1.036746168
  930 SOLV  HW1     2801    0.571756685    0.890804485    1.047443489
  930 SOLV  HW2     2802    0.601106768    0.739774638    0.992715784
  931 SOLV  OW      2803    3.093161114    2.339981868    0.309754906
  931 SOLV  HW1     2804    3.160815788    2.270783620    0.334943150
  931 SOLV  HW2     2805    3.001985887    2.298930011    0.309566396
  932 SOLV  OW      2806    0.222342566    1.415495693    1.368314667
  932 SOLV  HW1     2807    0.174229563    1.442293029    1.451795114
  932 SOLV  HW2     2808    0.175995453    1.337179535    1.326836725
  933 SOLV  OW      2809    1.208263051    1.560998489    2.296722694
  933 SOLV  HW1     2810    1.269159484    1.496319331    2.342656538
  933 SOLV  HW2     2811    1.260571324    1.641140566    2.267692432
  934 SOLV  OW      2812    0.945757491    3.141450230    0.390614396
  934 SOLV  HW1     2813    0.971497128    3.108335690    0.299824513
  934 SOLV  HW2     2814    1.012656411    3.109727332    0.457845210
  935 SOLV  OW      2815    3.347997627    0.692319769    0.098908412
  935 SOLV  HW1     2816    3.332014858    0.596546654    0.074954549
  935 SOLV  HW2     2817    3.349317966    0.701991935    0.198439200
  936 SOLV  OW      2818    0.275761871    3.013785985    1.273999407
  936 SOLV  HW1     2819    0.288351142    3.112608048    1.282700564
  936 SOLV  HW2     2820    0.287886488    2.970660965    1.363415140
  937 SOLV  OW      2821    0.584671729    1.241466781    2.613748960
  937 SOLV  HW1     2822    0.596013411    1.172412310    2.685193353
  937 SOLV  HW2     2823    0.499399454    1.291452716    2.628964456
  938 SOLV  OW      2824    2.482295096    3.244243699    2.539227055
  938 SOLV  HW1     2825    2.535085568    3.236358097    2.454651919
  938 SOLV  HW2     2826    2.466746937    3.340849217    2.559904003
  939 SOLV  OW      2827    2.921362173    1.095533666    0.235038254
  939 SOLV  HW1     2828    2.841383530    1.139935411    0.275453001
  939 SOLV  HW2     2829    2.898772129    1.000911141    0.211849818
  940 SOLV  OW      2830    0.894889079    3.034865955    2.031297076
  940 SOLV  HW1     2831    0.902234744    3.028939814    1.931736225
  940 SOLV  HW2     2832    0.815652771    3.090840650    2.055584568
  941 SOLV  OW      2833    0.214408826    0.822575010    0.996816499
  941 SOLV  HW1     2834    0.225833511    0.861847966    0.905553813
  941 SOLV  HW2     2835    0.133188807    0.764235303    0.998048627
  942 SOLV  OW      2836    0.254208852    0.974153489    0.091996850
  942 SOLV  HW1     2837    0.352251970    0.969653369    0.072787642
  942 SOLV  HW2     2838    0.214310000    1.052018269    0.043554102
  943 SOLV  OW      2839    2.450238177    0.122829121    2.622051379
  943 SOLV  HW1     2840    2.463434444    0.164202082    2.531963116
  943 SOLV  HW2     2841    2.352437083    0.110985852    2.639267275
  944 SOLV  OW      2842    3.061500303    2.013020752    0.605600557
  944 SOLV  HW1     2843    3.149524653    2.055006217    0.583447213
  944 SOLV  HW2     2844    3.072515675    1.951966941    0.684040894
  945 SOLV  OW      2845    3.005960707    2.690309069    3.164092110
  945 SOLV  HW1     2846    2.987097059    2.756162460    3.091239275
  945 SOLV  HW2     2847    2.986736033    2.732333299    3.252773427
  946 SOLV  OW      2848    1.705019013    0.939398719    1.794182890
  946 SOLV  HW1     2849    1.649898115    0.987778104    1.726203759
  946 SOLV  HW2     2850    1.688205934    0.841095326    1.786850543
  947 SOLV  OW      2851    1.630231169    2.483019565    3.229065177
  947 SOLV  HW1     2852    1.577513569    2.528089126    3.301116179
  947 SOLV  HW2     2853    1.672776385    2.552185561    3.170690255
  948 SOLV  OW      2854    2.926613729    0.786864817    0.716541727
  948 SOLV  HW1     2855    2.931724397    0.841739792    0.799995177
  948 SOLV  HW2     2856    2.961483385    0.840166500    0.639438360
  949 SOLV  OW      2857    0.780407679    0.939457133    0.227729392
  949 SOLV  HW1     2858    0.697466208    0.920482891    0.280290215
  949 SOLV  HW2     2859    0.832350285    0.854836305    0.215765991
  950 SOLV  OW      2860    0.672954062    1.936023206    3.168253335
  950 SOLV  HW1     2861    0.730656759    1.925642576    3.087243203
  950 SOLV  HW2     2862    0.715591442    1.889313428    3.245727399
  951 SOLV  OW      2863    3.078686662    3.274696494    2.034834316
  951 SOLV  HW1     2864    3.124357818    3.284340541    2.123281166
  951 SOLV  HW2     2865    3.088689980    3.180675122    2.002252864
  952 SOLV  OW      2866    3.349787178    0.399726792    1.617571773
  952 SOLV  HW1     2867    3.288677114    0.399996145    1.538405228
  952 SOLV  HW2     2868    3.415481878    0.474666225    1.609197141
  953 SOLV  OW      2869    0.755845668    2.402953795    2.044380504
  953 SOLV  HW1     2870    0.834871984    2.372500679    1.991206352
  953 SOLV  HW2     2871    0.751306941    2.502842093    2.043065948
  954 SOLV  OW      2872    1.714007035    1.526394527    1.543647364
  954 SOLV  HW1     2873    1.759989260    1.606742314    1.505815724
  954 SOLV  HW2     2874    1.638542356    1.499854509    1.483629908
  955 SOLV  OW      2875    0.866887215    2.940522184    3.055257557
  955 SOLV  HW1     2876    0.889513166    2.905114018    2.964505138
  955 SOLV  HW2     2877    0.860942721    2.864617290    3.120101759
  956 SOLV  OW      2878    1.478125026    2.180230416    1.746113022
  956 SOLV  HW1     2879    1.473086471    2.242157978    1.824480822
  956 SOLV  HW2     2880    1.451474732    2.088157780    1.774646741
  957 SOLV  OW      2881    0.810905800    0.373119851    1.428684906
  957 SOLV  HW1     2882    0.752093784    0.357592731    1.349299635
  957 SOLV  HW2     2883    0.755764861    0.407234236    1.504827151
  958 SOLV  OW      2884    1.115461100    2.727807944    2.928680738
  958 SOLV  HW1     2885    1.207324651    2.692905802    2.910161319
  958 SOLV  HW2     2886    1.102203653    2.814159883    2.880022925
  959 SOLV  OW      2887    1.722673730    2.507963313    0.310209504
  959 SOLV  HW1     2888    1.749730109    2.601796863    0.331776100
  959 SOLV  HW2     2889    1.802705144    2.448207842    0.315325502
  960 SOLV  OW      2890    1.154675979    2.220974381    2.780259241
  960 SOLV  HW1     2891    1.148633825    2.121334134    2.786320336
  960 SOLV  HW2     2892    1.243860477    2.246742846    2.743064083
  961 SOLV  OW      2893    1.582328314    1.887671817    0.179827461
  961 SOLV  HW1     2894    1.631438303    1.973718058    0.166183779
  961 SOLV  HW2     2895    1.634740482    1.828802899    0.241385215
  962 SOLV  OW      2896    2.277112976    2.780547281    1.470091071
  962 SOLV  HW1     2897    2.258706813    2.870050511    1.429465628
  962 SOLV  HW2     2898    2.239199446    2.777516686    1.562575555
  963 SOLV  OW      2899    0.235417060    0.486418710    2.694395755
  963 SOLV  HW1     2900    0.331088020    0.461357552    2.709254165
  963 SOLV  HW2     2901    0.202611327    0.540178856    2.772083340
  964 SOLV  OW      2902    1.119733362    2.348135725    0.203791999
  964 SOLV  HW1     2903    1.147335186    2.306637104    0.117086348
  964 SOLV  HW2     2904    1.126370719    2.280170696    0.276856759
  965 SOLV  OW      2905    0.483969403    2.777936497    2.092190261
  965 SOLV  HW1     2906    0.576140944    2.745687501    2.113777867
  965 SOLV  HW2     2907    0.489308241    2.868869064    2.050905393
  966 SOLV  OW      2908    0.811780761    1.218838006    0.235173031
  966 SOLV  HW1     2909    0.819863901    1.120788053    0.253134247
  966 SOLV  HW2     2910    0.850464818    1.239542725    0.145303474
  967 SOLV  OW      2911    1.729919629    2.517026273    1.928333424
  967 SOLV  HW1     2912    1.640704680    2.485163088    1.896284588
  967 SOLV  HW2     2913    1.780235168    2.557511085    1.851972352
  968 SOLV  OW      2914    1.152306802    2.224374918    0.752648688
  968 SOLV  HW1     2915    1.115626644    2.311752848    0.784604327
  968 SOLV  HW2     2916    1.159956384    2.225917661    0.652946594
  969 SOLV  OW      2917    1.641456794    1.731852950    0.888716983
  969 SOLV  HW1     2918    1.736224751    1.733986409    0.856840049
  969 SOLV  HW2     2919    1.580511963    1.757779821    0.813782356
  970 SOLV  OW      2920    1.572002264    2.657111478    1.691824914
  970 SOLV  HW1     2921    1.557842762    2.751254627    1.661221385
  970 SOLV  HW2     2922    1.667422482    2.631198934    1.676808652
  971 SOLV  OW      2923    2.907578783    2.758305531    2.364451763
  971 SOLV  HW1     2924    2.838051287    2.801317449    2.422052422
  971 SOLV  HW2     2925    2.974454684    2.711536421    2.422262427
  972 SOLV  OW      2926    1.701454893    1.229503495    1.440282519
  972 SOLV  HW1     2927    1.687247209    1.258091367    1.535050213
  972 SOLV  HW2     2928    1.632461131    1.272282338    1.381888757
  973 SOLV  OW      2929    2.879102359    0.232045577    2.091498117
  973 SOLV  HW1     2930    2.836811655    0.235779908    2.182038695
  973 SOLV  HW2     2931    2.823202273    0.283502065    2.026479578
  974 SOLV  OW      2932    1.051178751    0.479712699    1.340862480
  974 SOLV  HW1     2933    0.963980772    0.451456058    1.380857086
  974 SOLV  HW2     2934    1.109010115    0.519769774    1.411942288
  975 SOLV  OW      2935    1.038417713    0.491616082    2.412057556
  975 SOLV  HW1     2936    0.988943819    0.575248823    2.435709646
  975 SOLV  HW2     2937    1.135609880    0.503522904    2.432389561
  976 SOLV  OW      2938    2.054472367    2.839191339    1.157218868
  976 SOLV  HW1     2939    2.132315268    2.797249742    1.110513092
  976 SOLV  HW2     2940    2.002232173    2.894200407    1.092065474
  977 SOLV  OW      2941    3.099953726    0.427128219    1.262656625
  977 SOLV  HW1     2942    3.092494498    0.382488815    1.351838850
  977 SOLV  HW2     2943    3.124390749    0.359268536    1.193377461
  978 SOLV  OW      2944    3.038301017    2.851618416    0.127250051
  978 SOLV  HW1     2945    3.072302301    2.930613856    0.076206853
  978 SOLV  HW2     2946    2.946656997    2.871388518    0.162068258
  979 SOLV  OW      2947    0.855555513    1.033343434    1.253756308
  979 SOLV  HW1     2948    0.950415998    1.036156367    1.222234644
  979 SOLV  HW2     2949    0.826325854    0.938154602    1.262960298
  980 SOLV  OW      2950    1.666633873    0.197413077    2.736149976
  980 SOLV  HW1     2951    1.702998428    0.203657920    2.829103458
  980 SOLV  HW2     2952    1.617083839    0.111199895    2.725485116
  981 SOLV  OW      2953    3.137011927    3.145081815    2.888819867
  981 SOLV  HW1     2954    3.183136021    3.113317799    2.805963727
  981 SOLV  HW2     2955    3.059171164    3.202603017    2.863647589
  982 SOLV  OW      2956    2.866916942    2.365298224    2.849631009
  982 SOLV  HW1     2957    2.827012342    2.274367646    2.861501815
  982 SOLV  HW2     2958    2.944938780    2.375750504    2.911315822
  983 SOLV  OW      2959    2.301498347    0.205910889    0.989459710
  983 SOLV  HW1     2960    2.285353585    0.292599693    0.942278401
  983 SOLV  HW2     2961    2.384997256    0.163762996    0.954060089
  984 SOLV  OW      2962    1.560233330    0.449296775    2.642882918
  984 SOLV  HW1     2963    1.572776042    0.460685817    2.544320025
  984 SOLV  HW2     2964    1.610330626    0.368418704    2.673714758
  985 SOLV  OW      2965    0.391537762    2.570188650    1.255342544
  985 SOLV  HW1     2966    0.310925621    2.629337429    1.254015877
  985 SOLV  HW2     2967    0.391555530    2.515716402    1.339195943
  986 SOLV  OW      2968    2.923050229    1.296781617    2.286827644
  986 SOLV  HW1     2969    3.002635687    1.249577989    2.248881026
  986 SOLV  HW2     2970    2.922574801    1.391751220    2.255483361
  987 SOLV  OW      2971    0.907371997    0.461343726    2.965038855
  987 SOLV  HW1     2972    0.903632468    0.361445271    2.962518424
  987 SOLV  HW2     2973    0.833661901    0.495979727    3.023066170
  988 SOLV  OW      2974    1.313041409    0.810402854    3.039839072
  988 SOLV  HW1     2975    1.377043785    0.792960487    3.114668610
  988 SOLV  HW2     2976    1.254385750    0.730447105    3.026856010
  989 SOLV  OW      2977    0.179470028    0.428155458    2.234846500
  989 SOLV  HW1     2978    0.149616856    0.457913831    2.144164256
  989 SOLV  HW2     2979    0.103599239    0.382895963    2.281699479
  990 SOLV  OW      2980    1.232533466    1.280964390    0.516234606
  990 SOLV  HW1     2981    1.160012666    1.222234740    0.480275386
  990 SOLV  HW2     2982    1.205520365    1.376796339    0.506852167
  991 SOLV  OW      2983    2.399458486    1.665735585    1.932235063
  991 SOLV  HW1     2984    2.452494868    1.612168922    1.997956837
  991 SOLV  HW2     2985    2.461728763    1.716037301    1.872287991
  992 SOLV  OW      2986    2.686533481    1.852947962    0.680747343
  992 SOLV  HW1     2987    2.716146316    1.874439463    0.773820674
  992 SOLV  HW2     2988    2.721772682    1.922168255    0.617753797
  993 SOLV  OW      2989    0.669262110    2.181229614    0.311931165
  993 SOLV  HW1     2990    0.715003084    2.224191250    0.389801270
  993 SOLV  HW2     2991    0.576312855    2.155207305    0.338102146
  994 SOLV  OW      2992    1.413600248    3.250998505    1.017533735
  994 SOLV  HW1     2993    1.406953692    3.241473422    1.116865334
  994 SOLV  HW2     2994    1.357439734    3.328159108    0.987634828
  995 SOLV  OW      2995    0.912587662    0.062707557    0.775594042
  995 SOLV  HW1     2996    0.919823376    0.161880924    0.786277563
  995 SOLV  HW2     2997    0.957996923    0.017529284    0.852398274
  996 SOLV  OW      2998    1.157102819    1.250351556    0.992079169
  996 SOLV  HW1     2999    1.112087929    1.255524329    0.902923020
  996 SOLV  HW2     3000    1.250046763    1.215295897    0.980483302
  997 SOLV  OW      3001    2.478051396    2.082892563    0.297757202
  997 SOLV  HW1     3002    2.515506268    2.173867538    0.279803986
  997 SOLV  HW2     3003    2.541624381    2.031459895    0.355331935
  998 SOLV  OW      3004    0.862343231    1.222229184    3.345820302
  998 SOLV  HW1     3005    0.780923001    1.277076043    3.364859377
  998 SOLV  HW2     3006    0.837141074    1.125549612    3.341588034
  999 SOLV  OW      3007    3.343536173    2.378229939    2.691768386
  999 SOLV  HW1     3008    3.407526466    2.302187484    2.702915244
  999 SOLV  HW2     3009    3.275333868    2.354510165    2.622578343
 1000 SOLV  OW      3010    1.655532037    2.561808580    2.912159004
 1000 SOLV  HW1     3011    1.728651437    2.496977374    2.933418565
 1000 SOLV  HW2     3012    1.676299896    2.608420309    2.826150900
 1001 SOLV  OW      3013    0.978217676    1.801441566    1.868184399
 1001 SOLV  HW1     3014    0.907807565    1.733726874    1.846762413
 1001 SOLV  HW2     3015    1.066732949    1.755764810    1.877153458
 1002 SOLV  OW      3016    0.715453107    0.681533246    1.506523609
 1002 SOLV  HW1     3017    0.726232629    0.608932301    1.574454726
 1002 SOLV  HW2     3018    0.631687621    0.665978652    1.454148787
 1003 SOLV  OW      3019    1.074047180    1.304282040    0.748049563
 1003 SOLV  HW1     3020    0.979084295    1.303282889    0.716705278
 1003 SOLV  HW2     3021    1.135003117    1.313990318    0.669363588
 1004 SOLV  OW      3022    2.448627274    2.977244232    2.508798877
 1004 SOLV  HW1     3023    2.447710771    3.069553345    2.547268597
 1004 SOLV  HW2     3024    2.425884056    2.981475400    2.411502497
 1005 SOLV  OW      3025    2.458999139    3.360378548    1.337494212
 1005 SOLV  HW1     3026    2.467173617    3.333198419    1.241598163
 1005 SOLV  HW2     3027    2.507020724    3.446928346    1.351799232
 1006 SOLV  OW      3028    2.115144236    1.492309630    1.544090102
 1006 SOLV  HW1     3029    2.054263081    1.439726654    1.603505200
 1006 SOLV  HW2     3030    2.060773780    1.543180698    1.477325029
 1007 SOLV  OW      3031    1.804962245    2.410586683    0.028815244
 1007 SOLV  HW1     3032    1.721259132    2.420679288   -0.024974689
 1007 SOLV  HW2     3033    1.796447496    2.462652263    0.113775241
 1008 SOLV  OW      3034    1.051788365    1.941036415    2.942691277
 1008 SOLV  HW1     3035    1.094992227    1.918652291    2.855318418
 1008 SOLV  HW2     3036    1.120291811    1.978743567    3.005036598
 1009 SOLV  OW      3037    0.713374838    2.836864409    2.652125951
 1009 SOLV  HW1     3038    0.690958594    2.750046386    2.696418381
 1009 SOLV  HW2     3039    0.724039522    2.907956063    2.721652285
 1010 SOLV  OW      3040    2.211865893    2.189086058    2.114939442
 1010 SOLV  HW1     3041    2.205056158    2.089321938    2.113311879
 1010 SOLV  HW2     3042    2.200723474    2.221708054    2.208819513
 1011 SOLV  OW      3043    2.257320574    2.692732000    1.037860201
 1011 SOLV  HW1     3044    2.327308160    2.736510123    0.981406817
 1011 SOLV  HW2     3045    2.298373629    2.617540262    1.089460178
 1012 SOLV  OW      3046    3.211452635    2.016654500    3.091903386
 1012 SOLV  HW1     3047    3.160948539    2.101639136    3.076784768
 1012 SOLV  HW2     3048    3.196740711    1.985404314    3.185757013
 1013 SOLV  OW      3049    0.565261666    1.977254603    2.752167431
 1013 SOLV  HW1     3050    0.660364279    1.995075367    2.777424378
 1013 SOLV  HW2     3051    0.529009753    1.903333563    2.808943057
 1014 SOLV  OW      3052    3.111160507    0.285359937    1.511209391
 1014 SOLV  HW1     3053    3.089996219    0.356257004    1.578495381
 1014 SOLV  HW2     3054    3.164802377    0.213054396    1.554754790
 1015 SOLV  OW      3055    1.651135331    1.771327415    2.517023369
 1015 SOLV  HW1     3056    1.570148190    1.714619550    2.531972224
 1015 SOLV  HW2     3057    1.730046462    1.729228173    2.561732845
 1016 SOLV  OW      3058    1.126492279    1.527070095    0.496490649
 1016 SOLV  HW1     3059    1.171403101    1.614518106    0.478113249
 1016 SOLV  HW2     3060    1.035959020    1.543687021    0.535597353
 1017 SOLV  OW      3061    3.086850907    1.381777956    2.858512546
 1017 SOLV  HW1     3062    3.052634399    1.475564755    2.852608188
 1017 SOLV  HW2     3063    3.009714110    1.318127833    2.858774888
 1018 SOLV  OW      3064    0.864844091    1.728912962    2.747082806
 1018 SOLV  HW1     3065    0.847587131    1.826812934    2.736165136
 1018 SOLV  HW2     3066    0.819123213    1.696037058    2.829728159
 1019 SOLV  OW      3067    1.861458055    3.279384981    1.416844678
 1019 SOLV  HW1     3068    1.879505947    3.188983000    1.378067687
 1019 SOLV  HW2     3069    1.776205665    3.276815526    1.469068033
 1020 SOLV  OW      3070    1.361682941    2.597235884    1.185587856
 1020 SOLV  HW1     3071    1.304891996    2.677897011    1.202024953
 1020 SOLV  HW2     3072    1.303113531    2.519079168    1.164073753
 1021 SOLV  OW      3073    2.046318024    1.930527561    0.001058005
 1021 SOLV  HW1     3074    2.026590959    1.881417689    0.085915200
 1021 SOLV  HW2     3075    2.097373373    2.013947031    0.021943431
 1022 SOLV  OW      3076    0.473405672    0.494493544    0.545567963
 1022 SOLV  HW1     3077    0.553160224    0.434465884    0.539447918
 1022 SOLV  HW2     3078    0.496422131    0.575001787    0.600250982
 1023 SOLV  OW      3079    2.827846353    1.514263761    0.702505863
 1023 SOLV  HW1     3080    2.752959089    1.546370452    0.644517926
 1023 SOLV  HW2     3081    2.822241625    1.558813551    0.791866708
 1024 SOLV  OW      3082    2.738288237    0.903576619    0.456076963
 1024 SOLV  HW1     3083    2.791959589    0.974392067    0.501967943
 1024 SOLV  HW2     3084    2.782997276    0.878238516    0.370283717
 1025 SOLV  OW      3085    0.374601179    2.744713834    0.634648320
 1025 SOLV  HW1     3086    0.472545452    2.751560703    0.615631815
 1025 SOLV  HW2     3087    0.359539360    2.748011455    0.733460461
 1026 SOLV  OW      3088    2.822845515    0.934933581    0.945483704
 1026 SOLV  HW1     3089    2.755722231    0.945180243    0.872070417
 1026 SOLV  HW2     3090    2.787184437    0.872185268    1.014700298
 1027 SOLV  OW      3091    0.648982903    2.726675727    0.952522884
 1027 SOLV  HW1     3092    0.719399127    2.758614654    0.889094595
 1027 SOLV  HW2     3093    0.558987798    2.755136877    0.919470149
 1028 SOLV  OW      3094    2.408327315    1.664110490    3.332741854
 1028 SOLV  HW1     3095    2.401352396    1.703106091    3.240912653
 1028 SOLV  HW2     3096    2.498999561    1.623731428    3.344985982
 1029 SOLV  OW      3097    1.880792297    3.072613631    0.291327053
 1029 SOLV  HW1     3098    1.808282463    3.048157729    0.226952019
 1029 SOLV  HW2     3099    1.842067377    3.126182180    0.366365654
 1030 SOLV  OW      3100    0.991356485    2.766125810    1.863688761
 1030 SOLV  HW1     3101    1.090304673    2.780570701    1.862149993
 1030 SOLV  HW2     3102    0.968082324    2.688652023    1.804885538
 1031 SOLV  OW      3103    1.182985552    0.479921818    0.961760588
 1031 SOLV  HW1     3104    1.230876932    0.539397267    1.026341378
 1031 SOLV  HW2     3105    1.129453597    0.412192220    1.012243611
 1032 SOLV  OW      3106    3.120926529    1.676658977    0.058534627
 1032 SOLV  HW1     3107    3.084339894    1.629749210   -0.021856915
 1032 SOLV  HW2     3108    3.148254634    1.609057701    0.126983037
 1033 SOLV  OW      3109    1.794198588    0.254190407    1.605519545
 1033 SOLV  HW1     3110    1.869802223    0.266046779    1.669901920
 1033 SOLV  HW2     3111    1.828974763    0.215688101    1.520023016
 1034 SOLV  OW      3112    1.855314874    2.113590786    1.374206553
 1034 SOLV  HW1     3113    1.794609499    2.160409370    1.438428008
 1034 SOLV  HW2     3114    1.913885093    2.049785552    1.424205944
 1035 SOLV  OW      3115    2.349814882    2.456981203    1.755213689
 1035 SOLV  HW1     3116    2.293747410    2.450134795    1.837742855
 1035 SOLV  HW2     3117    2.340789808    2.548671251    1.716317391
 1036 SOLV  OW      3118    2.546781686    3.031533519    2.847582684
 1036 SOLV  HW1     3119    2.615189989    2.962028988    2.825420005
 1036 SOLV  HW2     3120    2.580630170    3.121540625    2.820107743
 1037 SOLV  OW      3121    1.398433141    2.027890850    0.458259052
 1037 SOLV  HW1     3122    1.313218538    2.080132120    0.461549527
 1037 SOLV  HW2     3123    1.473640214    2.088432858    0.432180373
 1038 SOLV  OW      3124    2.834116723    3.317659992    2.165132201
 1038 SOLV  HW1     3125    2.912322100    3.276876870    2.117990925
 1038 SOLV  HW2     3126    2.830227504    3.415486072    2.144721627
 1039 SOLV  OW      3127    2.712344417    0.555608157    2.245429334
 1039 SOLV  HW1     3128    2.707771833    0.628106523    2.314166668
 1039 SOLV  HW2     3129    2.805660503    0.549075183    2.210058938
 1040 SOLV  OW      3130    1.804031413    3.175462836    0.542261797
 1040 SOLV  HW1     3131    1.727367365    3.239221097    0.534585525
 1040 SOLV  HW2     3132    1.868911341    3.209417647    0.610372206
 1041 SOLV  OW      3133    0.556183224    0.886602420    0.372542575
 1041 SOLV  HW1     3134    0.567682631    0.915664350    0.467533155
 1041 SOLV  HW2     3135    0.506293330    0.799973038    0.370022933
 1042 SOLV  OW      3136    1.189763053    0.031131828    1.657621189
 1042 SOLV  HW1     3137    1.176551246   -0.043298169    1.723100015
 1042 SOLV  HW2     3138    1.108148465    0.088908012    1.655949817
 1043 SOLV  OW      3139    1.115404327    1.363229094    3.284697809
 1043 SOLV  HW1     3140    1.076888654    1.441996063    3.236596279
 1043 SOLV  HW2     3141    1.041222909    1.306683158    3.320768341
 1044 SOLV  OW      3142    0.913937962    0.394219096    0.197389579
 1044 SOLV  HW1     3143    1.010008644    0.394710093    0.169609352
 1044 SOLV  HW2     3144    0.878763366    0.487836633    0.197334576
 1045 SOLV  OW      3145    1.240758819    2.213015965    2.488148499
 1045 SOLV  HW1     3146    1.269929664    2.281845296    2.421714417
 1045 SOLV  HW2     3147    1.142032285    2.199026950    2.480450658
 1046 SOLV  OW      3148    2.201395242    3.309430379    0.671930098
 1046 SOLV  HW1     3149    2.262569337    3.311027029    0.751029105
 1046 SOLV  HW2     3150    2.250622257    3.273911956    0.592453248
 1047 SOLV  OW      3151    1.293081937    2.712676775    2.266811281
 1047 SOLV  HW1     3152    1.318116939    2.807904721    2.284328760
 1047 SOLV  HW2     3153    1.195508492    2.700045766    2.284751081
 1048 SOLV  OW      3154    3.253744309    2.431370959    0.803046189
 1048 SOLV  HW1     3155    3.173035772    2.426950758    0.744153019
 1048 SOLV  HW2     3156    3.288897947    2.524987672    0.804413155
 1049 SOLV  OW      3157    1.242609233    0.462194161    2.600571142
 1049 SOLV  HW1     3158    1.275322186    0.463863889    2.695062715
 1049 SOLV  HW2     3159    1.318923091    0.441752675    2.539253155
 1050 SOLV  OW      3160    1.505053486    2.312913780    2.224638293
 1050 SOLV  HW1     3161    1.424783469    2.363812548    2.255748951
 1050 SOLV  HW2     3162    1.481764101    2.216044389    2.215945147
 1051 SOLV  OW      3163    3.195902353    3.118175632    0.314754805
 1051 SOLV  HW1     3164    3.175545953    3.104067404    0.217860649
 1051 SOLV  HW2     3165    3.119785452    3.084279888    0.370063753
 1052 SOLV  OW      3166    0.054089404    2.406666760    2.336081376
 1052 SOLV  HW1     3167    0.059112509    2.306804706    2.338059344
 1052 SOLV  HW2     3168    0.146218271    2.444815780    2.343724478
 1053 SOLV  OW      3169    0.677110662    3.035977621    2.849405198
 1053 SOLV  HW1     3170    0.763082768    3.085870051    2.838395740
 1053 SOLV  HW2     3171    0.612809276    3.091618007    2.902046367
 1054 SOLV  OW      3172    1.053392246    3.094143583    2.440142074
 1054 SOLV  HW1     3173    1.011277158    3.181313906    2.465223190
 1054 SOLV  HW2     3174    0.986748852    3.020450275    2.451518514
 1055 SOLV  OW      3175    2.877661293    2.502130283    0.425285649
 1055 SOLV  HW1     3176    2.858067231    2.436393777    0.352507329
 1055 SOLV  HW2     3177    2.886002576    2.593747767    0.386061795
 1056 SOLV  OW      3178    0.632191241    2.818256535    0.555882324
 1056 SOLV  HW1     3179    0.706346521    2.835139717    0.620823564
 1056 SOLV  HW2     3180    0.643218587    2.878008417    0.476450082
 1057 SOLV  OW      3181    1.354922220    0.045699936    2.080194114
 1057 SOLV  HW1     3182    1.393239415    0.117460020    2.022020398
 1057 SOLV  HW2     3183    1.256809829    0.037445135    2.062654746
 1058 SOLV  OW      3184    1.684063377    1.376165411    0.862451521
 1058 SOLV  HW1     3185    1.721320026    1.297706029    0.912026979
 1058 SOLV  HW2     3186    1.607433353    1.414723256    0.913859472
 1059 SOLV  OW      3187    2.635688570    1.559099447    3.198379517
 1059 SOLV  HW1     3188    2.552122402    1.568770057    3.144312772
 1059 SOLV  HW2     3189    2.670523346    1.465789163    3.189450383
 1060 SOLV  OW      3190    1.972313984    1.944536139    1.550897827
 1060 SOLV  HW1     3191    2.049319044    1.883830430    1.570555979
 1060 SOLV  HW2     3192    1.927592358    1.970420217    1.636521020
 1061 SOLV  OW      3193    1.493214221    0.890423289    1.592537592
 1061 SOLV  HW1     3194    1.465411013    0.795696301    1.608525290
 1061 SOLV  HW2     3195    1.497893935    0.907609541    1.494127517
 1062 SOLV  OW      3196    2.057045025    2.907399725    2.048852425
 1062 SOLV  HW1     3197    1.971011668    2.887437906    2.095774094
 1062 SOLV  HW2     3198    2.039150286    2.923085566    1.951715297
 1063 SOLV  OW      3199    0.795180926    0.042521284    2.001851623
 1063 SOLV  HW1     3200    0.762517064    0.007925039    2.089817781
 1063 SOLV  HW2     3201    0.779385687   -0.026314242    1.931042200
 1064 SOLV  OW      3202    3.109826313    0.253189567    2.282592113
 1064 SOLV  HW1     3203    3.065813998    0.282359468    2.367527269
 1064 SOLV  HW2     3204    3.051304964    0.276691731    2.204972883
 1065 SOLV  OW      3205    0.764250273    2.046562237    0.112080562
 1065 SOLV  HW1     3206    0.688058303    2.004967369    0.062434909
 1065 SOLV  HW2     3207    0.728566148    2.107707067    0.182706004
 1066 SOLV  OW      3208    2.137534456    0.902861562    2.588387048
 1066 SOLV  HW1     3209    2.077198093    0.863338504    2.657661298
 1066 SOLV  HW2     3210    2.104239883    0.878371790    2.497320082
 1067 SOLV  OW      3211    0.350742761    3.294636299    2.075327776
 1067 SOLV  HW1     3212    0.313737989    3.276212737    1.984261258
 1067 SOLV  HW2     3213    0.276967895    3.324630678    2.135820577
 1068 SOLV  OW      3214    2.275213675    2.712779861    0.192062067
 1068 SOLV  HW1     3215    2.185016828    2.743215620    0.222692700
 1068 SOLV  HW2     3216    2.326179821    2.676074684    0.269877117
 1069 SOLV  OW      3217    0.453547400    1.993024471    1.860203472
 1069 SOLV  HW1     3218    0.419871773    2.027013646    1.772385050
 1069 SOLV  HW2     3219    0.380790173    1.942306758    1.906414656
 1070 SOLV  OW      3220    2.072276729    0.828635902    3.242336397
 1070 SOLV  HW1     3221    2.119009474    0.860528720    3.324781761
 1070 SOLV  HW2     3222    2.118013890    0.865833977    3.161571997
 1071 SOLV  OW      3223    1.908511429    2.864374546    0.729998837
 1071 SOLV  HW1     3224    1.847145034    2.938409240    0.702530892
 1071 SOLV  HW2     3225    1.854534140    2.786480552    0.761941653
 1072 SOLV  OW      3226    1.783549988    2.427240308    1.489887077
 1072 SOLV  HW1     3227    1.706596599    2.471949526    1.444270406
 1072 SOLV  HW2     3228    1.751801060    2.343513377    1.534421814
 1073 SOLV  OW      3229    2.948413133    2.890552818    2.998386296
 1073 SOLV  HW1     3230    2.883641123    2.875488709    2.923692030
 1073 SOLV  HW2     3231    3.010668669    2.964925961    2.974006485
 1074 SOLV  OW      3232    2.847307946    2.359760496    2.587579218
 1074 SOLV  HW1     3233    2.865506131    2.350661324    2.685494594
 1074 SOLV  HW2     3234    2.885318113    2.280942133    2.539161811
 1075 SOLV  OW      3235    1.752337248    2.728598949    3.131951383
 1075 SOLV  HW1     3236    1.731381455    2.686783178    3.043554503
 1075 SOLV  HW2     3237    1.809913141    2.809152034    3.117886200
 1076 SOLV  OW      3238    1.710204352    3.359544449    1.103297478
 1076 SOLV  HW1     3239    1.648876954    3.296551485    1.055627359
 1076 SOLV  HW2     3240    1.693748239    3.353926947    1.201782030
 1077 SOLV  OW      3241    1.537361861    0.372345399    3.023224173
 1077 SOLV  HW1     3242    1.547973533    0.447953108    3.087817310
 1077 SOLV  HW2     3243    1.627160418    0.333739688    3.002077613
 1078 SOLV  OW      3244    3.050392515    3.231068630    1.666557760
 1078 SOLV  HW1     3245    3.060789076    3.137944684    1.701505854
 1078 SOLV  HW2     3246    3.131078137    3.284953077    1.690803324
 1079 SOLV  OW      3247    2.888428284    0.012143154    1.334127099
 1079 SOLV  HW1     3248    2.890893008   -0.082514374    1.366304770
 1079 SOLV  HW2     3249    2.804431855    0.056017149    1.366081740
 1080 SOLV  OW      3250    0.800768989    1.453988611    1.849085808
 1080 SOLV  HW1     3251    0.757357926    1.531910999    1.894275188
 1080 SOLV  HW2     3252    0.896824428    1.475148073    1.831080025
 1081 SOLV  OW      3253    2.670902687    2.861185420    2.174116109
 1081 SOLV  HW1     3254    2.690123570    2.780694542    2.230273592
 1081 SOLV  HW2     3255    2.744122195    2.928281301    2.185901746
 1082 SOLV  OW      3256    2.670732677    1.889819679    3.249819293
 1082 SOLV  HW1     3257    2.678740528    1.895625391    3.150299683
 1082 SOLV  HW2     3258    2.581252577    1.924386577    3.278109923
 1083 SOLV  OW      3259    2.647111690    0.486956187    2.755606485
 1083 SOLV  HW1     3260    2.703782831    0.476848621    2.673827212
 1083 SOLV  HW2     3261    2.633274538    0.397361449    2.797830978
 1084 SOLV  OW      3262    0.051222974    0.018647150    1.342563193
 1084 SOLV  HW1     3263    0.049208140   -0.051972499    1.413336406
 1084 SOLV  HW2     3264   -0.041442332    0.034119922    1.308303384
 1085 SOLV  OW      3265    1.213667685    0.292916966    2.004984668
 1085 SOLV  HW1     3266    1.265919738    0.378045242    2.000051007
 1085 SOLV  HW2     3267    1.160995288    0.281228262    1.920779978
 1086 SOLV  OW      3268    3.357267862    2.778163892    2.033779338
 1086 SOLV  HW1     3269    3.451256831    2.749843841    2.052900845
 1086 SOLV  HW2     3270    3.324010897    2.835828357    2.108413897
 1087 SOLV  OW      3271    1.471847215    2.408880748    0.277425982
 1087 SOLV  HW1     3272    1.554757169    2.438298490    0.324971077
 1087 SOLV  HW2     3273    1.392671801    2.456022874    0.316270761
 1088 SOLV  OW      3274    2.504367360    0.006003028    2.930974309
 1088 SOLV  HW1     3275    2.464900804    0.053436443    2.852270249
 1088 SOLV  HW2     3276    2.431976296   -0.015884187    2.996413202
 1089 SOLV  OW      3277    1.139383547    0.822157151    1.994156487
 1089 SOLV  HW1     3278    1.078025674    0.893108312    1.959477619
 1089 SOLV  HW2     3279    1.087004179    0.756338807    2.048247280
 1090 SOLV  OW      3280    2.725167004    2.836800463    2.809021708
 1090 SOLV  HW1     3281    2.742329817    2.856669301    2.712520574
 1090 SOLV  HW2     3282    2.690081882    2.743590658    2.818113839
 1091 SOLV  OW      3283    0.500823081    3.202303704    2.977499625
 1091 SOLV  HW1     3284    0.464084047    3.131816182    3.038188741
 1091 SOLV  HW2     3285    0.484907274    3.292481070    3.017700926
 1092 SOLV  OW      3286    1.327885616    1.777764678    1.615262521
 1092 SOLV  HW1     3287    1.233084810    1.794969112    1.588457635
 1092 SOLV  HW2     3288    1.384152207    1.766537594    1.533349974
 1093 SOLV  OW      3289    0.787439554    2.599396833    1.682639596
 1093 SOLV  HW1     3290    0.814995260    2.508076881    1.652584387
 1093 SOLV  HW2     3291    0.790155973    2.662276249    1.604917536
 1094 SOLV  OW      3292    0.038666079    2.561114853    0.237521350
 1094 SOLV  HW1     3293    0.059773444    2.470609885    0.274468177
 1094 SOLV  HW2     3294   -0.060124144    2.576289305    0.240957102
 1095 SOLV  OW      3295    3.337851807    2.091872835    0.550489284
 1095 SOLV  HW1     3296    3.414790213    2.093340818    0.614365535
 1095 SOLV  HW2     3297    3.364664021    2.136340596    0.465017124
 1096 SOLV  OW      3298    0.706696619    1.535153596    2.107473040
 1096 SOLV  HW1     3299    0.638912287    1.461691954    2.104276133
 1096 SOLV  HW2     3300    0.790430506    1.505235869    2.061700076
 1097 SOLV  OW      3301    1.465818284    1.814411889    1.305882022
 1097 SOLV  HW1     3302    1.414075322    1.899133502    1.293765306
 1097 SOLV  HW2     3303    1.539610858    1.810520265    1.238492463
 1098 SOLV  OW      3304    0.403468163    1.799295626    2.922150961
 1098 SOLV  HW1     3305    0.480205257    1.737236109    2.938332986
 1098 SOLV  HW2     3306    0.356593908    1.773023282    2.837804001
 1099 SOLV  OW      3307    0.647655274    3.036583579    3.275236097
 1099 SOLV  HW1     3308    0.686743151    3.014290875    3.185921258
 1099 SOLV  HW2     3309    0.679695031    3.126841236    3.304028430
 1100 SOLV  OW      3310    1.799417058    0.976794474    1.418025936
 1100 SOLV  HW1     3311    1.733767576    1.051883163    1.425341322
 1100 SOLV  HW2     3312    1.754983883    0.897673496    1.375987391
 1101 SOLV  OW      3313    3.319091866    2.941214744    0.514756386
 1101 SOLV  HW1     3314    3.415733829    2.934751636    0.489849313
 1101 SOLV  HW2     3315    3.272177295    3.002023356    0.450700864
 1102 SOLV  OW      3316    3.081895684    0.854813647    1.052606173
 1102 SOLV  HW1     3317    2.999477179    0.893250705    1.010995653
 1102 SOLV  HW2     3318    3.076336543    0.754966468    1.051451454
 1103 SOLV  OW      3319    1.546222271    2.060957461    3.311648789
 1103 SOLV  HW1     3320    1.637008565    2.077650779    3.350133342
 1103 SOLV  HW2     3321    1.523353495    1.964054564    3.321064648
 1104 SOLV  OW      3322    0.549945010    0.180916747    2.884530791
 1104 SOLV  HW1     3323    0.606697241    0.154488988    2.962522454
 1104 SOLV  HW2     3324    0.599147281    0.161890047    2.799566060
 1105 SOLV  OW      3325    1.958592455    1.767774608    0.994846886
 1105 SOLV  HW1     3326    1.988655870    1.748331625    0.901467332
 1105 SOLV  HW2     3327    1.926239752    1.683392928    1.037679511
 1106 SOLV  OW      3328    1.196306315    0.158249261    0.522279735
 1106 SOLV  HW1     3329    1.283950412    0.162001405    0.474259559
 1106 SOLV  HW2     3330    1.205209917    0.202762379    0.611391033
 1107 SOLV  OW      3331    0.994303207    2.837181422    0.222467086
 1107 SOLV  HW1     3332    1.012649741    2.763765635    0.157082803
 1107 SOLV  HW2     3333    0.979243767    2.922811878    0.173048305
 1108 SOLV  OW      3334    0.869946404    1.507619325    0.308022865
 1108 SOLV  HW1     3335    0.842285283    1.421460646    0.265444254
 1108 SOLV  HW2     3336    0.904020765    1.570081352    0.237746247
 1109 SOLV  OW      3337    1.657253346    2.170918005    0.394891304
 1109 SOLV  HW1     3338    1.703433933    2.250125088    0.354948746
 1109 SOLV  HW2     3339    1.708764822    2.087951452    0.373329642
 1110 SOLV  OW      3340    2.571418232    0.632390631    0.225661710
 1110 SOLV  HW1     3341    2.562989590    0.677369340    0.314576909
 1110 SOLV  HW2     3342    2.657010567    0.580781873    0.222423135
 1111 SOLV  OW      3343    1.689616396    1.851957646    1.844775852
 1111 SOLV  HW1     3344    1.596062865    1.883928619    1.829700172
 1111 SOLV  HW2     3345    1.687949740    1.769642762    1.901547990
 1112 SOLV  OW      3346    1.867674544    1.534033014    0.548770140
 1112 SOLV  HW1     3347    1.943308518    1.522600087    0.484343659
 1112 SOLV  HW2     3348    1.789469227    1.479639491    0.518320471
 1113 SOLV  OW      3349    1.765638565    0.922905014    0.947712129
 1113 SOLV  HW1     3350    1.817002221    0.861036386    1.007173156
 1113 SOLV  HW2     3351    1.824346910    0.953427532    0.872724297
 1114 SOLV  OW      3352    1.270368660    0.097821264    0.972924966
 1114 SOLV  HW1     3353    1.277972552    0.165861258    0.900023744
 1114 SOLV  HW2     3354    1.225176552    0.138811817    1.052166684
 1115 SOLV  OW      3355    2.259988444    2.789039207    2.558158409
 1115 SOLV  HW1     3356    2.201957993    2.838942468    2.622528871
 1115 SOLV  HW2     3357    2.327869127    2.851349316    2.519286341
 1116 SOLV  OW      3358    1.439375314    1.032841775    2.339809752
 1116 SOLV  HW1     3359    1.356537963    0.998980439    2.295166348
 1116 SOLV  HW2     3360    1.414921790    1.077719018    2.425773119
 1117 SOLV  OW      3361    0.017471117    0.323335165    2.611443695
 1117 SOLV  HW1     3362    0.100082585    0.376566600    2.629977913
 1117 SOLV  HW2     3363   -0.046989129    0.334446323    2.687094962
 1118 SOLV  OW      3364    1.435057229    0.166598327    0.402934632
 1118 SOLV  HW1     3365    1.492113638    0.244247788    0.429710490
 1118 SOLV  HW2     3366    1.402236604    0.180053922    0.309428196
 1119 SOLV  OW      3367    0.995689071    1.473824195    2.100728721
 1119 SOLV  HW1     3368    1.060679429    1.400212026    2.081781590
 1119 SOLV  HW2     3369    1.021993796    1.520586551    2.185125479
 1120 SOLV  OW      3370    0.353520854    0.407004140    1.683741958
 1120 SOLV  HW1     3371    0.273482534    0.448904923    1.640851551
 1120 SOLV  HW2     3372    0.350137946    0.422151056    1.782536914
 1121 SOLV  OW      3373    1.484049788    3.245599082    0.722129712
 1121 SOLV  HW1     3374    1.493534846    3.235860224    0.821210841
 1121 SOLV  HW2     3375    1.390294958    3.223419582    0.695300874
 1122 SOLV  OW      3376    0.401312192    2.312852207    1.866908009
 1122 SOLV  HW1     3377    0.425394241    2.243938405    1.935262748
 1122 SOLV  HW2     3378    0.463615528    2.390692226    1.874690372
 1123 SOLV  OW      3379    1.551764329    2.931948899    2.989240176
 1123 SOLV  HW1     3380    1.510969051    2.843443906    2.966789768
 1123 SOLV  HW2     3381    1.559597694    2.987059802    2.906157326
 1124 SOLV  OW      3382    3.020384838    2.972934417    1.726058966
 1124 SOLV  HW1     3383    2.922951967    2.965326366    1.747280211
 1124 SOLV  HW2     3384    3.051560705    2.888740828    1.682003787
 1125 SOLV  OW      3385    1.509944314    2.233364664    0.996543658
 1125 SOLV  HW1     3386    1.514864090    2.169365941    0.919873788
 1125 SOLV  HW2     3387    1.415071075    2.261856186    1.010170369
 1126 SOLV  OW      3388    0.452836032    1.714591556    1.602830817
 1126 SOLV  HW1     3389    0.494414362    1.800208892    1.572131156
 1126 SOLV  HW2     3390    0.356114431    1.729920374    1.623113673
 1127 SOLV  OW      3391    1.967490231    3.062153842    3.346780778
 1127 SOLV  HW1     3392    1.900651309    3.062848645    3.272393651
 1127 SOLV  HW2     3393    1.921955024    3.085497023    3.432705118
 1128 SOLV  OW      3394    0.973205701    0.658347719    2.170266747
 1128 SOLV  HW1     3395    0.988879160    0.584250356    2.235565772
 1128 SOLV  HW2     3396    0.875964780    0.662499218    2.147310956
 1129 SOLV  OW      3397    3.303131685    2.480672777    1.569663793
 1129 SOLV  HW1     3398    3.245244738    2.465211015    1.489592115
 1129 SOLV  HW2     3399    3.389721056    2.521534968    1.540785567
 1130 SOLV  OW      3400    0.440795204    3.320330647    2.684305401
 1130 SOLV  HW1     3401    0.470230906    3.276571018    2.769268186
 1130 SOLV  HW2     3402    0.520961171    3.342875273    2.628941535
 1131 SOLV  OW      3403    0.225335256    0.091088194    2.736156321
 1131 SOLV  HW1     3404    0.248583915    0.111200164    2.831322311
 1131 SOLV  HW2     3405    0.306383019    0.056909854    2.688569415
 1132 SOLV  OW      3406    2.652820038    2.163753192    1.339847088
 1132 SOLV  HW1     3407    2.642321551    2.249852208    1.389613958
 1132 SOLV  HW2     3408    2.622298717    2.087987755    1.397553448
 1133 SOLV  OW      3409    1.482642552    1.558734699    0.527619091
 1133 SOLV  HW1     3410    1.441080011    1.512672698    0.606057774
 1133 SOLV  HW2     3411    1.411700402    1.605964984    0.475290991
 1134 SOLV  OW      3412    0.791116700    1.681426827    1.629094890
 1134 SOLV  HW1     3413    0.738934334    1.653133363    1.709580233
 1134 SOLV  HW2     3414    0.769862822    1.620667222    1.552558126
 1135 SOLV  OW      3415    1.900798904    3.008906876    1.372185095
 1135 SOLV  HW1     3416    1.921718610    3.004200160    1.469868210
 1135 SOLV  HW2     3417    1.962915291    2.948799874    1.321881029
 1136 SOLV  OW      3418    2.749102824    2.743720756    0.311245288
 1136 SOLV  HW1     3419    2.700930779    2.719407515    0.227042456
 1136 SOLV  HW2     3420    2.793763089    2.832447772    0.299641537
 1137 SOLV  OW      3421    1.178860064    1.674301342    1.103836637
 1137 SOLV  HW1     3422    1.150895788    1.621314554    1.023759343
 1137 SOLV  HW2     3423    1.170036189    1.771912180    1.083930466
 1138 SOLV  OW      3424    0.819869779    0.954816338    3.222639337
 1138 SOLV  HW1     3425    0.906730915    0.939219207    3.269690799
 1138 SOLV  HW2     3426    0.755314193    0.882426818    3.247015595
 1139 SOLV  OW      3427    1.622706225    0.057455155    3.195649948
 1139 SOLV  HW1     3428    1.527881645    0.027213577    3.205404688
 1139 SOLV  HW2     3429    1.646338796    0.118037359    3.271627853
 1140 SOLV  OW      3430    2.514789316    2.397067700    1.469798109
 1140 SOLV  HW1     3431    2.426568453    2.354325429    1.489592328
 1140 SOLV  HW2     3432    2.580035199    2.373742767    1.541913344
 1141 SOLV  OW      3433    3.111025304    1.827262779    0.804522591
 1141 SOLV  HW1     3434    3.024979172    1.796641121    0.845268796
 1141 SOLV  HW2     3435    3.148397928    1.754492254    0.746994447
 1142 SOLV  OW      3436    1.911638824    1.172041261    0.404446351
 1142 SOLV  HW1     3437    2.001909264    1.198361162    0.438504648
 1142 SOLV  HW2     3438    1.886244227    1.231389449    0.328063284
 1143 SOLV  OW      3439    2.301421073    2.993774039    0.474218310
 1143 SOLV  HW1     3440    2.396431866    2.963199414    0.467892729
 1143 SOLV  HW2     3441    2.254975804    2.943342996    0.547028494
 1144 SOLV  OW      3442    1.071864428    0.585935747    1.658312249
 1144 SOLV  HW1     3443    1.097466741    0.680395507    1.637731041
 1144 SOLV  HW2     3444    0.999874544    0.556481474    1.595450555
 1145 SOLV  OW      3445    0.011777075    1.693474615    3.054967774
 1145 SOLV  HW1     3446    0.064120439    1.712614292    3.138007800
 1145 SOLV  HW2     3447   -0.003460108    1.778649911    3.004820974
 1146 SOLV  OW      3448    1.442008227    2.821797680    0.972127431
 1146 SOLV  HW1     3449    1.489516781    2.787634056    1.053230771
 1146 SOLV  HW2     3450    1.395785565    2.745944022    0.926175806
 1147 SOLV  OW      3451    0.190171358    0.854747265    1.285398474
 1147 SOLV  HW1     3452    0.192371377    0.922642233    1.358796398
 1147 SOLV  HW2     3453    0.234801959    0.892137489    1.204084827
 1148 SOLV  OW      3454    1.661454534    2.946381180    0.488613367
 1148 SOLV  HW1     3455    1.622758028    2.945382677    0.580825757
 1148 SOLV  HW2     3456    1.732888902    3.016162672    0.483214555
 1149 SOLV  OW      3457    2.764467025    2.199574322    1.085022916
 1149 SOLV  HW1     3458    2.864462329    2.198963170    1.086590274
 1149 SOLV  HW2     3459    2.729649476    2.193807008    1.178598276
 1150 SOLV  OW      3460    1.458839468    1.140807187    0.654711170
 1150 SOLV  HW1     3461    1.428871371    1.167101103    0.563001946
 1150 SOLV  HW2     3462    1.557785995    1.126331081    0.654545774
 1151 SOLV  OW      3463    0.799217488    2.406588212    3.241286532
 1151 SOLV  HW1     3464    0.866691991    2.361454935    3.182877806
 1151 SOLV  HW2     3465    0.830370709    2.404047837    3.336283062
 1152 SOLV  OW      3466    0.810533114    3.123163018    1.125909207
 1152 SOLV  HW1     3467    0.903539165    3.158877322    1.134532613
 1152 SOLV  HW2     3468    0.748948263    3.176216572    1.184155850
 1153 SOLV  OW      3469    1.008707909    2.278971251    3.102701128
 1153 SOLV  HW1     3470    1.062253698    2.197636461    3.079951611
 1153 SOLV  HW2     3471    0.991937059    2.332107116    3.019663074
 1154 SOLV  OW      3472    2.104720969    0.261055733    0.199266358
 1154 SOLV  HW1     3473    2.056367898    0.173864787    0.207101546
 1154 SOLV  HW2     3474    2.171623111    0.268808269    0.273196439
 1155 SOLV  OW      3475    2.981953557    3.070389776    0.487386131
 1155 SOLV  HW1     3476    2.944133493    3.151379547    0.532222498
 1155 SOLV  HW2     3477    2.988098071    2.995557567    0.553449589
 1156 SOLV  OW      3478    2.758508091    2.543192471    3.348494523
 1156 SOLV  HW1     3479    2.701009626    2.461428647    3.351702708
 1156 SOLV  HW2     3480    2.842266085    2.527087493    3.400713856
 1157 SOLV  OW      3481    1.641523915    0.465221132    2.344030403
 1157 SOLV  HW1     3482    1.674965622    0.407623637    2.269426834
 1157 SOLV  HW2     3483    1.714466466    0.526798093    2.373847599
 1158 SOLV  OW      3484    0.663522057    0.996268566    0.650688165
 1158 SOLV  HW1     3485    0.700845141    1.066696881    0.711077571
 1158 SOLV  HW2     3486    0.738438762    0.949467345    0.603814579
 1159 SOLV  OW      3487    2.889633701    2.389927569    1.993280869
 1159 SOLV  HW1     3488    2.825511637    2.317108019    1.969079332
 1159 SOLV  HW2     3489    2.869973642    2.422209094    2.085862645
 1160 SOLV  OW      3490    2.959725826    0.927368042    3.190551154
 1160 SOLV  HW1     3491    2.990092080    0.907800957    3.097304063
 1160 SOLV  HW2     3492    2.876048493    0.876096605    3.209785675
 1161 SOLV  OW      3493    1.130642284    1.373696135    1.540752967
 1161 SOLV  HW1     3494    1.077480517    1.290014413    1.527593975
 1161 SOLV  HW2     3495    1.139736298    1.421470396    1.453363887
 1162 SOLV  OW      3496    0.763059496    2.271725720    0.613794887
 1162 SOLV  HW1     3497    0.752255473    2.172367747    0.617426728
 1162 SOLV  HW2     3498    0.674142740    2.315422285    0.627444919
 1163 SOLV  OW      3499    2.110345122    0.190188298    2.973420835
 1163 SOLV  HW1     3500    2.133904945    0.220030972    2.880923234
 1163 SOLV  HW2     3501    2.175672851    0.120779614    3.003687943
 1164 SOLV  OW      3502    2.163974093    1.218007786    0.494262361
 1164 SOLV  HW1     3503    2.210309774    1.302549597    0.520861036
 1164 SOLV  HW2     3504    2.135305307    1.168504733    0.576294494
 1165 SOLV  OW      3505    1.270846542    1.080647834    1.764270812
 1165 SOLV  HW1     3506    1.271725547    1.090994020    1.664811353
 1165 SOLV  HW2     3507    1.176358030    1.081611206    1.797027156
 1166 SOLV  OW      3508    0.219023257    0.419661291    0.575677446
 1166 SOLV  HW1     3509    0.318142665    0.429868885    0.584212523
 1166 SOLV  HW2     3510    0.195148113    0.405438907    0.479608124
 1167 SOLV  OW      3511    2.974413591    1.181700096    3.339518986
 1167 SOLV  HW1     3512    2.966103644    1.154932003    3.435518504
 1167 SOLV  HW2     3513    2.991245372    1.100495492    3.283626689
 1168 SOLV  OW      3514    2.986838821    0.571269290    2.173004825
 1168 SOLV  HW1     3515    3.052694691    0.564225202    2.247936792
 1168 SOLV  HW2     3516    3.016993657    0.641629996    2.108651123
 1169 SOLV  OW      3517    1.416977288    3.162949318    0.324248287
 1169 SOLV  HW1     3518    1.349168253    3.206409559    0.264960269
 1169 SOLV  HW2     3519    1.435677464    3.070420732    0.291223540
 1170 SOLV  OW      3520    2.058016396    2.560763209    0.017196072
 1170 SOLV  HW1     3521    1.972548654    2.509180616    0.023191884
 1170 SOLV  HW2     3522    2.039742545    2.651130791   -0.021548394
 1171 SOLV  OW      3523    0.562219315    0.175019313    0.744762896
 1171 SOLV  HW1     3524    0.490096169    0.120924552    0.701476068
 1171 SOLV  HW2     3525    0.609610173    0.119027389    0.812738674
 1172 SOLV  OW      3526    0.179798254    0.981485626    2.866492151
 1172 SOLV  HW1     3527    0.188209915    0.925403313    2.948866988
 1172 SOLV  HW2     3528    0.143696643    1.071472820    2.890997901
 1173 SOLV  OW      3529    0.302322173    1.800003718    0.300408539
 1173 SOLV  HW1     3530    0.361866998    1.737281318    0.350611680
 1173 SOLV  HW2     3531    0.208299206    1.766062467    0.303178604
 1174 SOLV  OW      3532    1.931129383    1.104148000    2.729409607
 1174 SOLV  HW1     3533    1.908329132    1.018290516    2.683472396
 1174 SOLV  HW2     3534    1.853586486    1.166977381    2.722994827
 1175 SOLV  OW      3535    1.976473041    2.383433157    2.562402279
 1175 SOLV  HW1     3536    1.976662631    2.479696424    2.535285583
 1175 SOLV  HW2     3537    1.882195361    2.350456898    2.567529090
 1176 SOLV  OW      3538    2.243553891    1.793999362    1.287122111
 1176 SOLV  HW1     3539    2.220201578    1.887877513    1.261756624
 1176 SOLV  HW2     3540    2.163969924    1.735008299    1.273400005
 1177 SOLV  OW      3541    2.007219914    1.656397812    1.314415663
 1177 SOLV  HW1     3542    1.956338186    1.602247471    1.247481400
 1177 SOLV  HW2     3543    1.943023730    1.706604925    1.372376598
 1178 SOLV  OW      3544    2.728399943    1.468818827    1.258720624
 1178 SOLV  HW1     3545    2.688537044    1.420714990    1.336815276
 1178 SOLV  HW2     3546    2.707489836    1.418885148    1.174630175
 1179 SOLV  OW      3547    1.670635920    1.807967160    1.123429951
 1179 SOLV  HW1     3548    1.762544083    1.841994788    1.103507566
 1179 SOLV  HW2     3549    1.633342870    1.763202394    1.042144960
 1180 SOLV  OW      3550    0.804644574    1.976849122    1.129633438
 1180 SOLV  HW1     3551    0.821377675    2.014086991    1.220920593
 1180 SOLV  HW2     3552    0.712413520    1.938375788    1.125743352
 1181 SOLV  OW      3553    1.335571099    0.192190716    3.116197697
 1181 SOLV  HW1     3554    1.323092794    0.204245363    3.214690719
 1181 SOLV  HW2     3555    1.406277209    0.254983604    3.083646650
 1182 SOLV  OW      3556    1.899846512    2.927771793    2.520336769
 1182 SOLV  HW1     3557    1.807800956    2.960969351    2.499666233
 1182 SOLV  HW2     3558    1.955709212    2.930684667    2.437436421
 1183 SOLV  OW      3559    2.916928620    0.671509300    1.557431285
 1183 SOLV  HW1     3560    2.948422625    0.602394395    1.622492503
 1183 SOLV  HW2     3561    2.827454535    0.645051478    1.521429859
 1184 SOLV  OW      3562    1.355221018    0.744420092    0.534122827
 1184 SOLV  HW1     3563    1.315505999    0.818191804    0.588729830
 1184 SOLV  HW2     3564    1.414926487    0.688683030    0.591829464
 1185 SOLV  OW      3565    1.789647113    2.835093994    1.072348567
 1185 SOLV  HW1     3566    1.801495097    2.918288003    1.018125551
 1185 SOLV  HW2     3567    1.774956881    2.757307335    1.011232683
 1186 SOLV  OW      3568    2.514437810    1.697354766    0.235311856
 1186 SOLV  HW1     3569    2.468027491    1.746307209    0.161478646
 1186 SOLV  HW2     3570    2.610498534    1.683759520    0.211040247
 1187 SOLV  OW      3571    0.630967802    3.188470910    2.386922751
 1187 SOLV  HW1     3572    0.552230408    3.126840840    2.384992339
 1187 SOLV  HW2     3573    0.606996295    3.274563039    2.342034066
 1188 SOLV  OW      3574    2.675605255    1.729624287    2.829879741
 1188 SOLV  HW1     3575    2.691764413    1.753106519    2.734018237
 1188 SOLV  HW2     3576    2.669947861    1.813404751    2.884200544
 1189 SOLV  OW      3577    3.355663073    2.857096827    0.230402755
 1189 SOLV  HW1     3578    3.258799020    2.858384607    0.205556252
 1189 SOLV  HW2     3579    3.396070864    2.769991533    0.202446698
 1190 SOLV  OW      3580    1.946998742    1.143055215    0.053277584
 1190 SOLV  HW1     3581    2.035992400    1.128219303    0.096427104
 1190 SOLV  HW2     3582    1.898508408    1.216205950    0.101229798
 1191 SOLV  OW      3583    1.116492080    2.443539675    1.756042467
 1191 SOLV  HW1     3584    1.046678623    2.423245916    1.687371848
 1191 SOLV  HW2     3585    1.204276615    2.459079920    1.710724810
 1192 SOLV  OW      3586    0.564861645    1.824477449    2.079112727
 1192 SOLV  HW1     3587    0.512991400    1.774549233    2.148515102
 1192 SOLV  HW2     3588    0.506104457    1.893478558    2.036846430
 1193 SOLV  OW      3589    2.608050026    0.137706816    0.661358665
 1193 SOLV  HW1     3590    2.702947526    0.155530399    0.635314338
 1193 SOLV  HW2     3591    2.550573904    0.214174207    0.632192338
 1194 SOLV  OW      3592    0.402537341    0.855653783    2.744591938
 1194 SOLV  HW1     3593    0.346607663    0.797608599    2.685392546
 1194 SOLV  HW2     3594    0.345222849    0.926824173    2.785232326
 1195 SOLV  OW      3595    0.008162340    3.158292028    2.069755391
 1195 SOLV  HW1     3596    0.019315868    3.232291971    2.003410843
 1195 SOLV  HW2     3597   -0.064239915    3.096562895    2.038944111
 1196 SOLV  OW      3598    3.222842842    2.777178012    2.633766007
 1196 SOLV  HW1     3599    3.150887965    2.715980018    2.600943163
 1196 SOLV  HW2     3600    3.269387191    2.735111378    2.711637837
 1197 SOLV  OW      3601    0.099492113    3.055470513    1.674415961
 1197 SOLV  HW1     3602    0.070439907    2.964277371    1.703423668
 1197 SOLV  HW2     3603    0.172209056    3.047159253    1.606262988
 1198 SOLV  OW      3604    1.344406126    3.239498566    2.851501270
 1198 SOLV  HW1     3605    1.317440894    3.257468662    2.946114159
 1198 SOLV  HW2     3606    1.340884196    3.141101442    2.833972973
 1199 SOLV  OW      3607    2.097668279    1.688026177    3.039002593
 1199 SOLV  HW1     3608    2.107288177    1.787567752    3.039686701
 1199 SOLV  HW2     3609    2.102234422    1.653469415    3.132738617
 1200 SOLV  OW      3610    3.107339671    1.179793430    1.178389276
 1200 SOLV  HW1     3611    3.201634842    1.153681709    1.157735007
 1200 SOLV  HW2     3612    3.065735496    1.221177423    1.097404985
 1201 SOLV  OW      3613    3.111444522    3.240903782    3.146893500
 1201 SOLV  HW1     3614    3.146573715    3.333659579    3.159700151
 1201 SOLV  HW2     3615    3.126578299    3.212319751    3.052259967
 1202 SOLV  OW      3616    0.394894707    1.885505587    3.180466773
 1202 SOLV  HW1     3617    0.374368352    1.840367798    3.093615979
 1202 SOLV  HW2     3618    0.475780774    1.943319077    3.169662798
 1203 SOLV  OW      3619    1.905056508    0.089918971    0.945690766
 1203 SOLV  HW1     3620    1.984100599    0.071733623    1.004194844
 1203 SOLV  HW2     3621    1.824770558    0.107485332    1.002672689
 1204 SOLV  OW      3622    3.233921417    2.598858531    2.349087065
 1204 SOLV  HW1     3623    3.309315552    2.544198043    2.312622624
 1204 SOLV  HW2     3624    3.267874777    2.689234308    2.375182259
 1205 SOLV  OW      3625    2.793130546    2.392464809    0.709506253
 1205 SOLV  HW1     3626    2.806418321    2.304262190    0.664277056
 1205 SOLV  HW2     3627    2.878743409    2.444122882    0.707574082
 1206 SOLV  OW      3628    2.120953875    0.639258283    0.792916191
 1206 SOLV  HW1     3629    2.118487274    0.641653618    0.892864264
 1206 SOLV  HW2     3630    2.031415696    0.611551496    0.758034867
 1207 SOLV  OW      3631    1.363395217    3.260948597    3.324799908
 1207 SOLV  HW1     3632    1.351595363    3.215673999    3.236410402
 1207 SOLV  HW2     3633    1.293133999    3.228843757    3.388316262
 1208 SOLV  OW      3634    1.122274216    1.326959169    0.205993734
 1208 SOLV  HW1     3635    1.137672560    1.417334218    0.245952002
 1208 SOLV  HW2     3636    1.138726266    1.330869085    0.107426791
 1209 SOLV  OW      3637    1.110965692    0.605521212    0.184405845
 1209 SOLV  HW1     3638    1.132545553    0.597826574    0.087058410
 1209 SOLV  HW2     3639    1.019935066    0.645473732    0.195295141
 1210 SOLV  OW      3640    2.159169523    0.183664214    0.591083073
 1210 SOLV  HW1     3641    2.176265644    0.089489194    0.620068817
 1210 SOLV  HW2     3642    2.162256484    0.244108398    0.670696958
 1211 SOLV  OW      3643    1.541399308    0.136611701    2.407991097
 1211 SOLV  HW1     3644    1.453687081    0.092478089    2.426981171
 1211 SOLV  HW2     3645    1.541080794    0.229100907    2.446036575
 1212 SOLV  OW      3646    0.273965989    2.564763731    2.436680792
 1212 SOLV  HW1     3647    0.336992785    2.641939598    2.428126899
 1212 SOLV  HW2     3648    0.217550334    2.576723009    2.518386864
 1213 SOLV  OW      3649    1.421322751    1.946322325    1.819304675
 1213 SOLV  HW1     3650    1.350914038    1.951950123    1.890104762
 1213 SOLV  HW2     3651    1.396373442    1.875684771    1.753051478
 1214 SOLV  OW      3652    0.764300061    3.271577107    0.546039854
 1214 SOLV  HW1     3653    0.842250577    3.254497079    0.485759406
 1214 SOLV  HW2     3654    0.796243594    3.314853921    0.630351844
 1215 SOLV  OW      3655    2.963988217    2.590708766    1.584341751
 1215 SOLV  HW1     3656    3.008491568    2.674166813    1.616837155
 1215 SOLV  HW2     3657    2.895189455    2.561588871    1.650828356
 1216 SOLV  OW      3658    2.758410841    0.794103144    3.299741695
 1216 SOLV  HW1     3659    2.710609656    0.747394271    3.225342214
 1216 SOLV  HW2     3660    2.692085725    0.842923322    3.356481943
 1217 SOLV  OW      3661    1.080544411    2.625490773    0.067625783
 1217 SOLV  HW1     3662    1.094988490    2.664077336   -0.023500401
 1217 SOLV  HW2     3663    1.061296004    2.527672475    0.059716749
 1218 SOLV  OW      3664    0.815254920    2.749721559    1.456825743
 1218 SOLV  HW1     3665    0.911212663    2.734639982    1.433031176
 1218 SOLV  HW2     3666    0.765262771    2.780373704    1.375815624
 1219 SOLV  OW      3667    1.539340967    0.819139134    1.044048011
 1219 SOLV  HW1     3668    1.572123207    0.883942511    0.975303214
 1219 SOLV  HW2     3669    1.617431480    0.779243544    1.092133425
 1220 SOLV  OW      3670    3.078502899    0.320743031    2.589990535
 1220 SOLV  HW1     3671    3.125176833    0.370273435    2.663272318
 1220 SOLV  HW2     3672    3.095906702    0.222738066    2.599686641
 1221 SOLV  OW      3673    0.396480836    2.407210009    1.469959861
 1221 SOLV  HW1     3674    0.335818150    2.383780867    1.545939272
 1221 SOLV  HW2     3675    0.480131401    2.352743333    1.476104318
 1222 SOLV  OW      3676    1.142513803    2.173647925    0.420003427
 1222 SOLV  HW1     3677    1.107124864    2.255814422    0.464702387
 1222 SOLV  HW2     3678    1.087253484    2.094719944    0.446806538
 1223 SOLV  OW      3679    2.881999719    1.739706369    0.936105066
 1223 SOLV  HW1     3680    2.838329519    1.829647744    0.938397596
 1223 SOLV  HW2     3681    2.887285142    1.702865203    1.028929900
 1224 SOLV  OW      3682    0.795523984    2.989739615    2.444997551
 1224 SOLV  HW1     3683    0.728061641    3.060689114    2.424590179
 1224 SOLV  HW2     3684    0.762589937    2.933221584    2.520644274
 1225 SOLV  OW      3685    1.812600575    0.450397997    1.127153535
 1225 SOLV  HW1     3686    1.763374828    0.449202493    1.214198627
 1225 SOLV  HW2     3687    1.748894299    0.430861618    1.052580279
 1226 SOLV  OW      3688    2.446157547    1.094434578    1.890050038
 1226 SOLV  HW1     3689    2.420952163    1.013814149    1.836507485
 1226 SOLV  HW2     3690    2.377396978    1.165883391    1.877059372
 1227 SOLV  OW      3691    0.623987507    0.437685265    1.139238796
 1227 SOLV  HW1     3692    0.711440659    0.433402775    1.090915370
 1227 SOLV  HW2     3693    0.550599966    0.408314718    1.077976104
 1228 SOLV  OW      3694    2.157526940    2.049806029    1.229238996
 1228 SOLV  HW1     3695    2.092014626    2.120954199    1.254692148
 1228 SOLV  HW2     3696    2.245919484    2.091770484    1.208560060
 1229 SOLV  OW      3697    2.542745997    2.337380604    0.259185896
 1229 SOLV  HW1     3698    2.502471738    2.373133363    0.343455530
 1229 SOLV  HW2     3699    2.503746961    2.385431213    0.180625249
 1230 SOLV  OW      3700    3.350515649    1.494273998    2.711789777
 1230 SOLV  HW1     3701    3.394635968    1.523044812    2.796801925
 1230 SOLV  HW2     3702    3.254879550    1.471377876    2.729979511
 1231 SOLV  OW      3703    1.095800170    1.538417509    0.890648695
 1231 SOLV  HW1     3704    1.081834925    1.453183897    0.840231651
 1231 SOLV  HW2     3705    1.158030131    1.597614464    0.839415915
 1232 SOLV  OW      3706    0.219044361    0.583585670    1.276489824
 1232 SOLV  HW1     3707    0.133026225    0.558336219    1.232162296
 1232 SOLV  HW2     3708    0.230974518    0.682777596    1.271999958
 1233 SOLV  OW      3709    1.260187188    2.307448883    1.084859390
 1233 SOLV  HW1     3710    1.215925043    2.293952994    1.173508833
 1233 SOLV  HW2     3711    1.198162819    2.278560098    1.011918334
 1234 SOLV  OW      3712    2.712061867    1.139648508    0.601327406
 1234 SOLV  HW1     3713    2.718361836    1.086117331    0.685566030
 1234 SOLV  HW2     3714    2.616269811    1.146853482    0.573517370
 1235 SOLV  OW      3715    0.571535355    1.061630922    1.568895542
 1235 SOLV  HW1     3716    0.628471464    1.143650131    1.563166152
 1235 SOLV  HW2     3717    0.541256575    1.035624051    1.477198174
 1236 SOLV  OW      3718    1.673272554    1.663938921    3.059820710
 1236 SOLV  HW1     3719    1.661724878    1.755368826    3.020997220
 1236 SOLV  HW2     3720    1.734126711    1.610346343    3.001300566
 1237 SOLV  OW      3721    0.166998491    0.560904673    1.571221877
 1237 SOLV  HW1     3722    0.185561130    0.541920863    1.474803177
 1237 SOLV  HW2     3723    0.183253008    0.657812290    1.589826711
 1238 SOLV  OW      3724    2.592725361    1.428415964    1.522332612
 1238 SOLV  HW1     3725    2.591100762    1.329675059    1.538114539
 1238 SOLV  HW2     3726    2.515029562    1.470869976    1.568834749
 1239 SOLV  OW      3727    2.987379385    2.737088204    1.929950457
 1239 SOLV  HW1     3728    3.054304669    2.682841613    1.980742819
 1239 SOLV  HW2     3729    2.928099065    2.676105310    1.877334254
 1240 SOLV  OW      3730    0.685005981    1.659690591    2.367272797
 1240 SOLV  HW1     3731    0.670177085    1.596429331    2.291249037
 1240 SOLV  HW2     3732    0.783190886    1.670874954    2.382639921
 1241 SOLV  OW      3733    0.400626961    3.018057685    2.424243619
 1241 SOLV  HW1     3734    0.315760072    3.056560124    2.387957043
 1241 SOLV  HW2     3735    0.385243702    2.985568451    2.517567116
 1242 SOLV  OW      3736    0.634034610    1.618749835    2.943261072
 1242 SOLV  HW1     3737    0.649920603    1.532026681    2.896053828
 1242 SOLV  HW2     3738    0.645860143    1.605740230    3.041712296
 1243 SOLV  OW      3739    2.164817651    2.871880992    0.662250478
 1243 SOLV  HW1     3740    2.065060732    2.864892777    0.661059956
 1243 SOLV  HW2     3741    2.204316410    2.781747159    0.680065904
 1244 SOLV  OW      3742    1.318216481    0.680402797    1.137357672
 1244 SOLV  HW1     3743    1.406140241    0.724621572    1.119579831
 1244 SOLV  HW2     3744    1.306269723    0.668449169    1.235928896
 1245 SOLV  OW      3745    2.443234560    2.499724339    0.066081103
 1245 SOLV  HW1     3746    2.420769918    2.578744919    0.123114823
 1245 SOLV  HW2     3747    2.379250776    2.494732399   -0.010618573
 1246 SOLV  OW      3748    0.972678057    2.427665981    2.871054308
 1246 SOLV  HW1     3749    1.041478050    2.361223238    2.841835647
 1246 SOLV  HW2     3750    1.015763008    2.517104111    2.883144895
 1247 SOLV  OW      3751    1.886423927    1.274327182    1.229283922
 1247 SOLV  HW1     3752    1.971732491    1.223438157    1.240870575
 1247 SOLV  HW2     3753    1.828556162    1.261117627    1.309771664
 1248 SOLV  OW      3754    1.505524443    1.854566906    2.838361969
 1248 SOLV  HW1     3755    1.578789048    1.913898850    2.871737520
 1248 SOLV  HW2     3756    1.535240264    1.808901355    2.754495917
 1249 SOLV  OW      3757    2.735249106    3.090731516    0.893511032
 1249 SOLV  HW1     3758    2.721625001    2.997813028    0.927893378
 1249 SOLV  HW2     3759    2.648828281    3.140871887    0.897870647
 1250 SOLV  OW      3760    0.741335319    2.031316948    1.829071191
 1250 SOLV  HW1     3761    0.790055623    1.945355964    1.844519398
 1250 SOLV  HW2     3762    0.642807358    2.014177583    1.828768298
 1251 SOLV  OW      3763    1.830992415    0.880146554    2.637548912
 1251 SOLV  HW1     3764    1.856741960    0.785806714    2.658491468
 1251 SOLV  HW2     3765    1.754151078    0.880279441    2.573541021
 1252 SOLV  OW      3766    1.049809942    1.790408173    1.550782934
 1252 SOLV  HW1     3767    1.031808954    1.756650479    1.458382751
 1252 SOLV  HW2     3768    0.975053642    1.763152413    1.611363544
 1253 SOLV  OW      3769    0.312329483    2.480884345    0.642808490
 1253 SOLV  HW1     3770    0.387284587    2.415867385    0.655303417
 1253 SOLV  HW2     3771    0.349294692    2.569171666    0.613816923
 1254 SOLV  OW      3772    3.130412144    1.589134008    0.627070026
 1254 SOLV  HW1     3773    3.099210251    1.659769995    0.563520358
 1254 SOLV  HW2     3774    3.052483251    1.533479075    0.655898682
 1255 SOLV  OW      3775    1.471411940    0.927834879    0.303095446
 1255 SOLV  HW1     3776    1.489694946    1.026139190    0.304507646
 1255 SOLV  HW2     3777    1.378653902    0.911685719    0.269374475
 1256 SOLV  OW      3778    0.573291598    0.012696136    2.207142735
 1256 SOLV  HW1     3779    0.489074686   -0.015241493    2.161005899
 1256 SOLV  HW2     3780    0.577815279    0.112540168    2.210639738
 1257 SOLV  OW      3781    2.216808095    2.467963887    1.988285590
 1257 SOLV  HW1     3782    2.271875498    2.393861835    2.026710937
 1257 SOLV  HW2     3783    2.132138402    2.477164548    2.040691611
 1258 SOLV  OW      3784    0.458750113    2.845201852    2.900685187
 1258 SOLV  HW1     3785    0.413397254    2.859942535    2.988581891
 1258 SOLV  HW2     3786    0.533915060    2.910403180    2.890636776
 1259 SOLV  OW      3787    1.713451644    2.709825332    2.705675314
 1259 SOLV  HW1     3788    1.783583203    2.738866473    2.640561256
 1259 SOLV  HW2     3789    1.622972482    2.731898157    2.669235334
 1260 SOLV  OW      3790    0.510644988    3.238206824    0.840498260
 1260 SOLV  HW1     3791    0.598573873    3.191636898    0.830437700
 1260 SOLV  HW2     3792    0.489520620    3.288034334    0.756400641
 1261 SOLV  OW      3793    0.396965447    1.069413211    0.587406572
 1261 SOLV  HW1     3794    0.495056647    1.061783581    0.605345232
 1261 SOLV  HW2     3795    0.382053666    1.084580776    0.489685480
 1262 SOLV  OW      3796    1.157779947    0.247016817    1.185639741
 1262 SOLV  HW1     3797    1.102779015    0.310117735    1.240367494
 1262 SOLV  HW2     3798    1.235898589    0.215539149    1.239571180
 1263 SOLV  OW      3799    0.480717149    0.768303161    2.983617263
 1263 SOLV  HW1     3800    0.518667063    0.845669144    3.034372707
 1263 SOLV  HW2     3801    0.471543146    0.793028953    2.887148692
 1264 SOLV  OW      3802    2.860381457    0.827494424    0.218869403
 1264 SOLV  HW1     3803    2.813694308    0.747234082    0.256017995
 1264 SOLV  HW2     3804    2.909707897    0.801839656    0.135742537
 1265 SOLV  OW      3805    2.105088262    1.467897644    2.726958352
 1265 SOLV  HW1     3806    2.144740378    1.460808651    2.818494472
 1265 SOLV  HW2     3807    2.137726045    1.551531969    2.682897118
 1266 SOLV  OW      3808    1.705202264    3.293100346    2.441699450
 1266 SOLV  HW1     3809    1.659256921    3.379851094    2.422594078
 1266 SOLV  HW2     3810    1.716415620    3.282393562    2.540498600
 1267 SOLV  OW      3811    1.333329984    3.008073732    1.363086813
 1267 SOLV  HW1     3812    1.292873597    2.960192472    1.441012738
 1267 SOLV  HW2     3813    1.431076651    2.987447431    1.358407370
 1268 SOLV  OW      3814    0.035836805    2.800768807    1.756135334
 1268 SOLV  HW1     3815    0.029297539    2.704570191    1.729590484
 1268 SOLV  HW2     3816    0.020256172    2.809305158    1.854552095
 1269 SOLV  OW      3817    2.346801128    0.962026786    2.439914265
 1269 SOLV  HW1     3818    2.308885133    0.981057189    2.349350457
 1269 SOLV  HW2     3819    2.273537692    0.964689888    2.507935556
 1270 SOLV  OW      3820    1.270204968    2.487746483    3.247707205
 1270 SOLV  HW1     3821    1.309030269    2.395952227    3.255947397
 1270 SOLV  HW2     3822    1.201579191    2.488487057    3.174965085
 1271 SOLV  OW      3823    1.161586896    3.050020436    2.187493236
 1271 SOLV  HW1     3824    1.126035165    3.082194076    2.275258756
 1271 SOLV  HW2     3825    1.087836757    3.049231512    2.119949661
 1272 SOLV  OW      3826    0.151957116    2.079357536    0.717384138
 1272 SOLV  HW1     3827    0.119687119    1.987788728    0.693388551
 1272 SOLV  HW2     3828    0.250760849    2.084724167    0.702862832
 1273 SOLV  OW      3829    1.921066442    1.038613910    1.657191519
 1273 SOLV  HW1     3830    1.836891936    1.014286574    1.705404311
 1273 SOLV  HW2     3831    1.906726882    1.029805173    1.558609157
 1274 SOLV  OW      3832    2.374491267    2.526210247    2.268097555
 1274 SOLV  HW1     3833    2.443114828    2.513370316    2.196490845
 1274 SOLV  HW2     3834    2.317589537    2.605398234    2.245895577
 1275 SOLV  OW      3835    1.298059534    2.018296508    0.818241324
 1275 SOLV  HW1     3836    1.245581912    2.098250153    0.788999321
 1275 SOLV  HW2     3837    1.394027031    2.030307513    0.792795100
 1276 SOLV  OW      3838    3.155900234    0.566064971    2.385921037
 1276 SOLV  HW1     3839    3.180783778    0.477328360    2.424758676
 1276 SOLV  HW2     3840    3.196024890    0.639076245    2.441247889
END
LATTICESHIFTS
         0         0         0
         0         0         0
         0         0         0
         0         0         0
         0         0         0
         0         0         0
         0         0         0
         0         0         0
         0         0         0
         0         0         0
         0         0         0
         0         0         0
         0         0         0
         0         0         0
         0         0         0
         0         0         0
         0         0         0
         0         0         0
         0         0         0
         0         0         0
         0         0         0
         0         0         0
         0         0         0
         0         0         0
         0         0         0
         0         0         0
         0         0         0
         0         0         0
         0         0         0
         0         0         0
         0         0         0
         0         0         0
         0         0         0
         0         0         0
         0         0         0
         0         0         0
         0         0         0
         0         0         0
         0         0         0
         0         0         0
         0         0         0
         0         0         0
         0         0         0
         0         0         0
         0         0         0
         0         0         0
         0         0         0
         0         0         0
         0         0         0
         0         0         0
         0         0         0
         0         1        -1
         0         1        -1
         0         1        -1
         0         0         0
         0         0         0
         0         0         0
         1         0         0
         1         0         0
         1         0         0
        -1         0         0
        -1         0         0
        -1         0         0
         0         0         0
         0         0         0
         0         0         0
         0         0         0
         0         0         0
         0         0         0
         0         0         0
         0         0         0
         0         0         0
         1         0         0
         1         0         0
         1         0         0
         0         1         0
         0         1         0
         0         1         0
         0         0         0
         0         0         0
         0         0         0
        -1         0         0
        -1         0         0
        -1         0         0
        -1         0         0
        -1         0         0
        -1         0         0
         0         0         0
         0         0         0
         0         0         0
         0         0         0
         0         0         0
         0         0         0
         0         1         0
         0         1         0
         0         1         0
         0         0         0
         0         0         0
         0         0         0
         0         0         0
         0         0         0
         0         0         0
         0         0         0
         0         0         0
         0         0         0
         0         0         1
         0         0         1
         0         0         1
         0         0         0
         0         0         0
         0         0         0
        -1         0         0
        -1         0         0
        -1         0         0
         0         0         0
         0         0         0
         0         0         0
         0         0         0
         0         0         0
         0         0         0
         0         0         0
         0         0         0
         0         0         0
         0         0         0
         0         0         0
         0         0         0
         0         0         0
         0         0         0
         0         0         0
         0         0         0
         0         0         0
         0         0         0
         0         0         0
         0         0         0
         0         0         0
         0         0         0
         0         0         0
         0         0         0
         0         0         0
         0         0         0
         0         0         0
        -1         0        -1
        -1         0        -1
        -1         0        -1
         0         0         0
         0         0         0
         0         0         0
         0         0         0
         0         0         0
         0         0         0
         0         0         0
         0         0         0
         0         0         0
         0         0         0
         0         0         0
         0         0         0
         0         0         0
         0         0         0
         0         0         0
         0         0         0
         0         0         0
         0         0         0
         0         0         0
         0         0         0
         0         0         0
         0         0         0
         0         0         0
         0         0         0
         0         0         0
         0         0         0
         0         0         0
         0         0         1
         0         0         1
         0         0         1
         0         0         0
         0         0         0
         0         0         0
         0         0         0
         0         0         0
         0         0         0
         0         0        -1
         0         0        -1
         0         0        -1
         0        -1         0
         0        -1         0
         0        -1         0
         0         1         0
         0         1         0
         0         1         0
         0         0         0
         0         0         0
         0         0         0
         0         0         0
         0         0         0
         0         0         0
         0         0         0
         0         0         0
         0         0         0
         0         0         0
         0         0         0
         0         0         0
         0         0         0
         0         0         0
         0         0         0
         0         1         0
         0         1         0
         0         1         0
         0         0         0
         0         0         0
         0         0         0
         0         1         0
         0         1         0
         0         1         0
        -1         0         0
        -1         0         0
        -1         0         0
         0         0         0
         0         0         0
         0         0         0
         0         0         0
         0         0         0
         0         0         0
         0         0         1
         0         0         1
         0         0         1
         0         0         0
         0         0         0
         0         0         0
         0         0        -1
         0         0        -1
         0         0        -1
         0        -1         0
         0        -1         0
         0        -1         0
         0         0         0
         0         0         0
         0         0         0
         0         0         0
         0         0         0
         0         0         0
         0         0         0
         0         0         0
         0         0         0
         0         0         0
         0         0         0
         0         0         0
         1         0        -1
         1         0        -1
         1         0        -1
         0         0         0
         0         0         0
         0         0         0
         0         0         0
         0         0         0
         0         0         0
         0         0         0
         0         0         0
         0         0         0
         0         0         0
         0         0         0
         0         0         0
         0         0         0
         0         0         0
         0         0         0
         1         0         0
         1         0         0
         1         0         0
         0         0         0
         0         0         0
         0         0         0
         0         0         0
         0         0         0
         0         0         0
         0         0         0
         0         0         0
         0         0         0
         0         0         0
         0         0         0
         0         0         0
         0         0         0
         0         0         0
         0         0         0
         0         0        -1
         0         0        -1
         0         0        -1
         0         0         0
         0         0         0
         0         0         0
         0         0         0
         0         0         0
         0         0         0
         0         0         0
         0         0         0
         0         0         0
         0         0         0
         0         0         0
         0         0         0
         0         0         0
         0         0         0
         0         0         0
         0         0        -1
         0         0        -1
         0         0        -1
         0         0         0
         0         0         0
         0         0         0
         0         0         0
         0         0         0
         0         0         0
         0         0         0
         0         0         0
         0         0         0
         0         0         0
         0         0         0
         0         0         0
         0         0         0
         0         0         0
         0         0         0
         0         0         0
         0         0         0
         0         0         0
         0         1         0
         0         1         0
         0         1         0
         0         0         0
         0         0         0
         0         0         0
         0        -1         0
         0        -1         0
         0        -1         0
         0         0         0
         0         0         0
         0         0         0
         0         1         0
         0         1         0
         0         1         0
         0         0         0
         0         0         0
         0         0         0
        -1         0         0
        -1         0         0
        -1         0         0
         0         0         0
         0         0         0
         0         0         0
         0         0         0
         0         0         0
         0         0         0
         0         0         0
         0         0         0
         0         0         0
         0         0         0
         0         0         0
         0         0         0
         0         0         1
         0         0         1
         0         0         1
         0         0        -1
         0         0        -1
         0         0        -1
         0         0        -1
         0         0        -1
         0         0        -1
         0         0         0
         0         0         0
         0         0         0
         0         0         0
         0         0         0
         0         0         0
         0         0         0
         0         0         0
         0         0         0
         0         0         0
         0         0         0
         0         0         0
         0         0         0
         0         0         0
         0         0         0
         0         0         0
         0         0         0
         0         0         0
         0         0         0
         0         0         0
         0         0         0
         0         0         0
         0         0         0
         0         0         0
         0         0         0
         0         0         0
         0         0         0
         0         0         1
         0         0         1
         0         0         1
         0         0         0
         0         0         0
         0         0         0
         0         0         0
         0         0         0
         0         0         0
         0         0         0
         0         0         0
         0         0         0
         0         0         0
         0         0         0
         0         0         0
         1         0         0
         1         0         0
         1         0         0
         0         0         0
         0         0         0
         0         0         0
         0         0         0
         0         0         0
         0         0         0
         0         0        -1
         0         0        -1
         0         0        -1
         0         0         0
         0         0         0
         0         0         0
         1         0         0
         1         0         0
         1         0         0
         0         0         0
         0         0         0
         0         0         0
         0         1         0
         0         1         0
         0         1         0
         0         0         0
         0         0         0
         0         0         0
         0         0         0
         0         0         0
         0         0         0
         0         0         0
         0         0         0
         0         0         0
         0         0         0
         0         0         0
         0         0         0
        -1         0         0
        -1         0         0
        -1         0         0
         0         0         0
         0         0         0
         0         0         0
         0         0         1
         0         0         1
         0         0         1
         0         0         0
         0         0         0
         0         0         0
         0         0         0
         0         0         0
         0         0         0
         0         0         0
         0         0         0
         0         0         0
        -1         0         0
        -1         0         0
        -1         0         0
         0         0         0
         0         0         0
         0         0         0
         0         0         0
         0         0         0
         0         0         0
         0         0         0
         0         0         0
         0         0         0
         0         0         0
         0         0         0
         0         0         0
         0         0        -1
         0         0        -1
         0         0        -1
         0         0         0
         0         0         0
         0         0         0
         0         0         0
         0         0         0
         0         0         0
         0        -1         0
         0        -1         0
         0        -1         0
         0         0         0
         0         0         0
         0         0         0
        -1         0         0
        -1         0         0
        -1         0         0
         0         0        -1
         0         0        -1
         0         0        -1
         0         0         0
         0         0         0
         0         0         0
         0         1         0
         0         1         0
         0         1         0
         0         0         0
         0         0         0
         0         0         0
         0         0         0
         0         0         0
         0         0         0
         0         0         0
         0         0         0
         0         0         0
         0         0         0
         0         0         0
         0         0         0
         0         0         0
         0         0         0
         0         0         0
         0         0         1
         0         0         1
         0         0         1
         0         0        -1
         0         0        -1
         0         0        -1
         1         0         0
         1         0         0
         1         0         0
         0         0         0
         0         0         0
         0         0         0
         0         0         0
         0         0         0
         0         0         0
         0         0         0
         0         0         0
         0         0         0
         0         0         0
         0         0         0
         0         0         0
         0         1         0
         0         1         0
         0         1         0
         0         0         0
         0         0         0
         0         0         0
         0         0         0
         0         0         0
         0         0         0
         0         0         0
         0         0         0
         0         0         0
         0         0         0
         0         0         0
         0         0         0
         0         0         0
         0         0         0
         0         0         0
         0         1         0
         0         1         0
         0         1         0
         1         0         0
         1         0         0
         1         0         0
         0         1         0
         0         1         0
         0         1         0
         0         0         0
         0         0         0
         0         0         0
         0         0         0
         0         0         0
         0         0         0
         0         0         0
         0         0         0
         0         0         0
         0         0         0
         0         0         0
         0         0         0
         0         0         0
         0         0         0
         0         0         0
         0         0         0
         0         0         0
         0         0         0
         0         0         0
         0         0         0
         0         0         0
         0         0         0
         0         0         0
         0         0         0
         1         0         0
         1         0         0
         1         0         0
         0         0         0
         0         0         0
         0         0         0
         0         0         0
         0         0         0
         0         0         0
         0         0         0
         0         0         0
         0         0         0
         1         0         0
         1         0         0
         1         0         0
         0         0         0
         0         0         0
         0         0         0
         0         0         0
         0         0         0
         0         0         0
         1         0         0
         1         0         0
         1         0         0
         0         0         0
         0         0         0
         0         0         0
         0         0         0
         0         0         0
         0         0         0
         0         1         0
         0         1         0
         0         1         0
         0         0         0
         0         0         0
         0         0         0
         0         0         0
         0         0         0
         0         0         0
         0         0         0
         0         0         0
         0         0         0
         0         0         0
         0         0         0
         0         0         0
         0         0         0
         0         0         0
         0         0         0
         1         0         0
         1         0         0
         1         0         0
         0         0         0
         0         0         0
         0         0         0
         0         0         0
         0         0         0
         0         0         0
         0         0         0
         0         0         0
         0         0         0
         0         0         0
         0         0         0
         0         0         0
         0        -1         0
         0        -1         0
         0        -1         0
         0         0         0
         0         0         0
         0         0         0
         0         0         0
         0         0         0
         0         0         0
         0         0         0
         0         0         0
         0         0         0
         0         0         0
         0         0         0
         0         0         0
         0         0         0
         0         0         0
         0         0         0
         0         0         0
         0         0         0
         0         0         0
         0         0         0
         0         0         0
         0         0         0
         0         0         1
         0         0         1
         0         0         1
         0         1         0
         0         1         0
         0         1         0
         0         0         1
         0         0         1
         0         0         1
         0         0         0
         0         0         0
         0         0         0
        -1         0         0
        -1         0         0
        -1         0         0
         0         0         0
         0         0         0
         0         0         0
         0         0         0
         0         0         0
         0         0         0
         0         0         0
         0         0         0
         0         0         0
         0         0         0
         0         0         0
         0         0         0
        -1         0         0
        -1         0         0
        -1         0         0
         0         0        -1
         0         0        -1
         0         0        -1
         0         0         0
         0         0         0
         0         0         0
         0         0         0
         0         0         0
         0         0         0
         0        -1         1
         0        -1         1
         0        -1         1
         0         0         0
         0         0         0
         0         0         0
         0         0         0
         0         0         0
         0         0         0
         0         0         0
         0         0         0
         0         0         0
         1         0         0
         1         0         0
         1         0         0
         0         0         0
         0         0         0
         0         0         0
         0         0        -1
         0         0        -1
         0         0        -1
         0         0         0
         0         0         0
         0         0         0
         0         0         0
         0         0         0
         0         0         0
         0         0         0
         0         0         0
         0         0         0
         0         0         0
         0         0         0
         0         0         0
         0         0         0
         0         0         0
         0         0         0
         0         0         0
         0         0         0
         0         0         0
         0         0         0
         0         0         0
         0         0         0
        -1         0         0
        -1         0         0
        -1         0         0
         0         0         0
         0         0         0
         0         0         0
         0         0         0
         0         0         0
         0         0         0
         0         0         0
         0         0         0
         0         0         0
         0        -1         0
         0        -1         0
         0        -1         0
         0         0         0
         0         0         0
         0         0         0
         0         0         1
         0         0         1
         0         0         1
         0         0         0
         0         0         0
         0         0         0
         0         0         0
         0         0         0
         0         0         0
         0         0         0
         0         0         0
         0         0         0
         0         0         0
         0         0         0
         0         0         0
        -1         0         0
        -1         0         0
        -1         0         0
         0         0         0
         0         0         0
         0         0         0
         0         0         0
         0         0         0
         0         0         0
         0         0         0
         0         0         0
         0         0         0
         0        -1         0
         0        -1         0
         0        -1         0
        -1         0        -1
        -1         0        -1
        -1         0        -1
         0        -1         0
         0        -1         0
         0        -1         0
         0         0         0
         0         0         0
         0         0         0
         0         0         0
         0         0         0
         0         0         0
         0         0         1
         0         0         1
         0         0         1
         0         0         0
         0         0         0
         0         0         0
         0        -1         0
         0        -1         0
         0        -1         0
         0         0         0
         0         0         0
         0         0         0
         0         0         0
         0         0         0
         0         0         0
         0         0         0
         0         0         0
         0         0         0
         1         0        -1
         1         0        -1
         1         0        -1
         0         0         0
         0         0         0
         0         0         0
         0         0         0
         0         0         0
         0         0         0
         0         0         0
         0         0         0
         0         0         0
         0         0         0
         0         0         0
         0         0         0
         1         0         0
         1         0         0
         1         0         0
         1         0         0
         1         0         0
         1         0         0
         0         0         0
         0         0         0
         0         0         0
         0         0         0
         0         0         0
         0         0         0
         0         0         0
         0         0         0
         0         0         0
         0         0         0
         0         0         0
         0         0         0
         0         0        -1
         0         0        -1
         0         0        -1
         0         0         0
         0         0         0
         0         0         0
         0         0         0
         0         0         0
         0         0         0
         0         0         0
         0         0         0
         0         0         0
         0         0         0
         0         0         0
         0         0         0
         0         0         0
         0         0         0
         0         0         0
         0         0         0
         0         0         0
         0         0         0
         0         0         1
         0         0         1
         0         0         1
         1         0         0
         1         0         0
         1         0         0
         0         0         0
         0         0         0
         0         0         0
         1         0         0
         1         0         0
         1         0         0
         0         0         0
         0         0         0
         0         0         0
         0         0         0
         0         0         0
         0         0         0
         0         0         0
         0         0         0
         0         0         0
         0         0         0
         0         0         0
         0         0         0
         0         0         0
         0         0         0
         0         0         0
         0         0         0
         0         0         0
         0         0         0
         0         0         0
         0         0         0
         0         0         0
         0         0         0
         0         0         0
         0         0         0
         0         0         0
         0         0         0
         0         0         0
         0         0         0
         0         0         0
         0         0         0
         0         0         0
         0         0         0
         0         0         0
         0         0         0
         0         0         0
         0         0         0
         0         0         0
         0         0         0
         0         0         0
         0         0         0
         0         0         0
         0         0         0
         1         0         0
         1         0         0
         1         0         0
         0         0         0
         0         0         0
         0         0         0
         0         0         0
         0         0         0
         0         0         0
         0         0         1
         0         0         1
         0         0         1
         0         0         0
         0         0         0
         0         0         0
         1         0         0
         1         0         0
         1         0         0
         0         0         0
         0         0         0
         0         0         0
         0         0         1
         0         0         1
         0         0         1
         0         0         0
         0         0         0
         0         0         0
         0         1         0
         0         1         0
         0         1         0
         0         0         0
         0         0         0
         0         0         0
         0         0         0
         0         0         0
         0         0         0
         0         0         0
         0         0         0
         0         0         0
         0         0         0
         0         0         0
         0         0         0
         0         0         0
         0         0         0
         0         0         0
         0         0         0
         0         0         0
         0         0         0
        -1         0         0
        -1         0         0
        -1         0         0
         0         0         0
         0         0         0
         0         0         0
         0         1         0
         0         1         0
         0         1         0
         0         0         0
         0         0         0
         0         0         0
         0         0         0
         0         0         0
         0         0         0
         0         0         0
         0         0         0
         0         0         0
         0         0         0
         0         0         0
         0         0         0
         0         0         0
         0         0         0
         0         0         0
         0         0         0
         0         0         0
         0         0         0
         0         0        -1
         0         0        -1
         0         0        -1
         0         0         0
         0         0         0
         0         0         0
         0         0         0
         0         0         0
         0         0         0
         0         0         0
         0         0         0
         0         0         0
         0         0         0
         0         0         0
         0         0         0
         0         0         0
         0         0         0
         0         0         0
         0         0         0
         0         0         0
         0         0         0
         0         0         0
         0         0         0
         0         0         0
         0         0         0
         0         0         0
         0         0         0
         0         1         0
         0         1         0
         0         1         0
        -1        -1         0
        -1        -1         0
        -1        -1         0
         0         0         0
         0         0         0
         0         0         0
         0         0         0
         0         0         0
         0         0         0
         0         0         0
         0         0         0
         0         0         0
         0         0         0
         0         0         0
         0         0         0
         0         0         0
         0         0         0
         0         0         0
         0         0         0
         0         0         0
         0         0         0
         0        -1         0
         0        -1         0
         0        -1         0
         0         0         0
         0         0         0
         0         0         0
         0         0         0
         0         0         0
         0         0         0
         0         0         0
         0         0         0
         0         0         0
        -1         0        -1
        -1         0        -1
        -1         0        -1
         0         0         0
         0         0         0
         0         0         0
         0         0         0
         0         0         0
         0         0         0
         0         0         1
         0         0         1
         0         0         1
         0         1         0
         0         1         0
         0         1         0
         0         0         0
         0         0         0
         0         0         0
         0         0         0
         0         0         0
         0         0         0
         0         0         0
         0         0         0
         0         0         0
         0         0         0
         0         0         0
         0         0         0
         0         0         0
         0         0         0
         0         0         0
         0         0         0
         0         0         0
         0         0         0
         0         0         0
         0         0         0
         0         0         0
         0         0         1
         0         0         1
         0         0         1
         0         0         0
         0         0         0
         0         0         0
         0         0         0
         0         0         0
         0         0         0
         0         0         0
         0         0         0
         0         0         0
         0         0         0
         0         0         0
         0         0         0
         0         0         0
         0         0         0
         0         0         0
         0         1         0
         0         1         0
         0         1         0
         0         0         0
         0         0         0
         0         0         0
         0         0         0
         0         0         0
         0         0         0
         0         0         0
         0         0         0
         0         0         0
         1         0         0
         1         0         0
         1         0         0
         0         0         0
         0         0         0
         0         0         0
         0         0         0
         0         0         0
         0         0         0
         0         0         0
         0         0         0
         0         0         0
         1         0         0
         1         0         0
         1         0         0
         0         0         0
         0         0         0
         0         0         0
         0         0         0
         0         0         0
         0         0         0
         0         0         0
         0         0         0
         0         0         0
         0         0         0
         0         0         0
         0         0         0
         0         0         0
         0         0         0
         0         0         0
         0         0         0
         0         0         0
         0         0         0
         0         0         0
         0         0         0
         0         0         0
         0         0        -1
         0         0        -1
         0         0        -1
         0         0         0
         0         0         0
         0         0         0
         0         0         0
         0         0         0
         0         0         0
         0         0         0
         0         0         0
         0         0         0
         0         1         0
         0         1         0
         0         1         0
         0         0         1
         0         0         1
         0         0         1
         0         0         0
         0         0         0
         0         0         0
         0         1         0
         0         1         0
         0         1         0
         0         0         0
         0         0         0
         0         0         0
         0         0         1
         0         0         1
         0         0         1
         0         0         0
         0         0         0
         0         0         0
         0         0         0
         0         0         0
         0         0         0
         0         0         0
         0         0         0
         0         0         0
         0         0         0
         0         0         0
         0         0         0
         0         0         0
         0         0         0
         0         0         0
        -1         0         0
        -1         0         0
        -1         0         0
         0         0         0
         0         0         0
         0         0         0
         0         0         0
         0         0         0
         0         0         0
         0         0         0
         0         0         0
         0         0         0
         0         0         0
         0         0         0
         0         0         0
         0         0         0
         0         0         0
         0         0         0
         0         0         0
         0         0         0
         0         0         0
         0         0         0
         0         0         0
         0         0         0
         0         1         0
         0         1         0
         0         1         0
         0         0         0
         0         0         0
         0         0         0
         0         0         1
         0         0         1
         0         0         1
         0         0         1
         0         0         1
         0         0         1
         0         0         0
         0         0         0
         0         0         0
         0         0         0
         0         0         0
         0         0         0
         0         1         0
         0         1         0
         0         1         0
         0         0        -1
         0         0        -1
         0         0        -1
         0         0         0
         0         0         0
         0         0         0
         0         0        -1
         0         0        -1
         0         0        -1
         0         0         0
         0         0         0
         0         0         0
         0         0         0
         0         0         0
         0         0         0
        -1        -1         0
        -1        -1         0
        -1        -1         0
         0         0         0
         0         0         0
         0         0         0
         1         0         0
         1         0         0
         1         0         0
         0         0         0
         0         0         0
         0         0         0
         0         0         0
         0         0         0
         0         0         0
         0         0         0
         0         0         0
         0         0         0
         0         0        -1
         0         0        -1
         0         0        -1
         0         0         0
         0         0         0
         0         0         0
         1         0         0
         1         0         0
         1         0         0
         0         1         0
         0         1         0
         0         1         0
         0         0         0
         0         0         0
         0         0         0
         0         0         0
         0         0         0
         0         0         0
         0         0         1
         0         0         1
         0         0         1
         0         0         0
         0         0         0
         0         0         0
         0         0        -1
         0         0        -1
         0         0        -1
         0         0         0
         0         0         0
         0         0         0
         0         0        -1
         0         0        -1
         0         0        -1
         0         0         0
         0         0         0
         0         0         0
         0         0         0
         0         0         0
         0         0         0
         0         0        -1
         0         0        -1
         0         0        -1
         1         0         0
         1         0         0
         1         0         0
         0         0         0
         0         0         0
         0         0         0
         0         0         0
         0         0         0
         0         0         0
         0         0        -1
         0         0        -1
         0         0        -1
         0         0         0
         0         0         0
         0         0         0
         0         0         0
         0         0         0
         0         0         0
         0         0         0
         0         0         0
         0         0         0
         0         0         0
         0         0         0
         0         0         0
         0         0         0
         0         0         0
         0         0         0
         0         0         1
         0         0         1
         0         0         1
         1         0         0
         1         0         0
         1         0         0
         0         0         0
         0         0         0
         0         0         0
         0         0         0
         0         0         0
         0         0         0
         0         0         0
         0         0         0
         0         0         0
        -1         0         0
        -1         0         0
        -1         0         0
         0         0         0
         0         0         0
         0         0         0
         0         0         0
         0         0         0
         0         0         0
         0        -1         0
         0        -1         0
         0        -1         0
         0         0         0
         0         0         0
         0         0         0
         0         0         0
         0         0         0
         0         0         0
        -1         0         1
        -1         0         1
        -1         0         1
         0         0         0
         0         0         0
         0         0         0
         0         0         0
         0         0         0
         0         0         0
         0         0         0
         0         0         0
         0         0         0
         0         0         0
         0         0         0
         0         0         0
         0         0         0
         0         0         0
         0         0         0
         0         1         1
         0         1         1
         0         1         1
         1         0         0
         1         0         0
         1         0         0
         0         0         0
         0         0         0
         0         0         0
        -1         0         0
        -1         0         0
        -1         0         0
         0         0         0
         0         0         0
         0         0         0
        -1         0         0
        -1         0         0
        -1         0         0
         0         0         0
         0         0         0
         0         0         0
         1         0         0
         1         0         0
         1         0         0
         0         0        -1
         0         0        -1
         0         0        -1
         0         0         0
         0         0         0
         0         0         0
         0         0         0
         0         0         0
         0         0         0
         0         0         0
         0         0         0
         0         0         0
         0         0         0
         0         0         0
         0         0         0
         0         0         1
         0         0         1
         0         0         1
         0         0         0
         0         0         0
         0         0         0
         0         0         0
         0         0         0
         0         0         0
         0         0         0
         0         0         0
         0         0         0
         0         0         0
         0         0         0
         0         0         0
         0         0         0
         0         0         0
         0         0         0
         0         0         0
         0         0         0
         0         0         0
         0         0         0
         0         0         0
         0         0         0
         0         0         1
         0         0         1
         0         0         1
         0         0         0
         0         0         0
         0         0         0
         0         0         0
         0         0         0
         0         0         0
         0         0         0
         0         0         0
         0         0         0
        -1         0         0
        -1         0         0
        -1         0         0
         0         0         0
         0         0         0
         0         0         0
         0         0         0
         0         0         0
         0         0         0
         0         0         0
         0         0         0
         0         0         0
         0         0         0
         0         0         0
         0         0         0
         0         0         0
         0         0         0
         0         0         0
         0         0         0
         0         0         0
         0         0         0
         0         1         0
         0         1         0
         0         1         0
         0         0         0
         0         0         0
         0         0         0
         0         0         0
         0         0         0
         0         0         0
         0         0        -1
         0         0        -1
         0         0        -1
         0         0         0
         0         0         0
         0         0         0
         0         0         0
         0         0         0
         0         0         0
         0        -1         0
         0        -1         0
         0        -1         0
         0         0         0
         0         0         0
         0         0         0
         0         0         0
         0         0         0
         0         0         0
         0         0         1
         0         0         1
         0         0         1
         0         0         0
         0         0         0
         0         0         0
         0         0         0
         0         0         0
         0         0         0
         0         0         0
         0         0         0
         0         0         0
        -1        -1         0
        -1        -1         0
        -1        -1         0
         0         0         1
         0         0         1
         0         0         1
         0         0         0
         0         0         0
         0         0         0
         0         0         0
         0         0         0
         0         0         0
         1         0         0
         1         0         0
         1         0         0
         0         0         0
         0         0         0
         0         0         0
         0         0        -1
         0         0        -1
         0         0        -1
         0         0         0
         0         0         0
         0         0         0
         0         0         0
         0         0         0
         0         0         0
         0         0        -1
         0         0        -1
         0         0        -1
         0         0         0
         0         0         0
         0         0         0
         0         0         0
         0         0         0
         0         0         0
         0        -1         0
         0        -1         0
         0        -1         0
         0         0         0
         0         0         0
         0         0         0
        -1         0         0
        -1         0         0
        -1         0         0
         0         0         0
         0         0         0
         0         0         0
         0         0         1
         0         0         1
         0         0         1
         0         0         0
         0         0         0
         0         0         0
         0         0        -1
         0         0        -1
         0         0        -1
         0         0         0
         0         0         0
         0         0         0
         0         0         0
         0         0         0
         0         0         0
         0         0         0
         0         0         0
         0         0         0
         0         0         0
         0         0         0
         0         0         0
         0         0         0
         0         0         0
         0         0         0
         0         0         0
         0         0         0
         0         0         0
         0         0         0
         0         0         0
         0         0         0
         0         0         0
         0         0         0
         0         0         0
         1         0         0
         1         0         0
         1         0         0
         0         0         0
         0         0         0
         0         0         0
         0         0         0
         0         0         0
         0         0         0
         0         0         0
         0         0         0
         0         0         0
         0         0         0
         0         0         0
         0         0         0
         0         0         0
         0         0         0
         0         0         0
         0        -1         0
         0        -1         0
         0        -1         0
         0        -1         0
         0        -1         0
         0        -1         0
         0         0         0
         0         0         0
         0         0         0
         0         0         0
         0         0         0
         0         0         0
         0         0         0
         0         0         0
         0         0         0
         0         0        -1
         0         0        -1
         0         0        -1
         0         0         0
         0         0         0
         0         0         0
         0         0         0
         0         0         0
         0         0         0
         0         0         0
         0         0         0
         0         0         0
         0         0         0
         0         0         0
         0         0         0
         0         0         0
         0         0         0
         0         0         0
         0         0         0
         0         0         0
         0         0         0
        -1         0         0
        -1         0         0
        -1         0         0
         0         0         0
         0         0         0
         0         0         0
         0         0         0
         0         0         0
         0         0         0
         0         0         0
         0         0         0
         0         0         0
         0         0         0
         0         0         0
         0         0         0
         0         0         0
         0         0         0
         0         0         0
         0         0        -1
         0         0        -1
         0         0        -1
         0         0         0
         0         0         0
         0         0         0
         0         0         0
         0         0         0
         0         0         0
         0         0         0
         0         0         0
         0         0         0
         0         0         0
         0         0         0
         0         0         0
         0         0         0
         0         0         0
         0         0         0
         0         0         0
         0         0         0
         0         0         0
         0        -1         0
         0        -1         0
         0        -1         0
         0         0         0
         0         0         0
         0         0         0
         0         0         0
         0         0         0
         0         0         0
         0         0         0
         0         0         0
         0         0         0
         0         0         0
         0         0         0
         0         0         0
         0         0         0
         0         0         0
         0         0         0
         0         0         0
         0         0         0
         0         0         0
         1         0         0
         1         0         0
         1         0         0
         0         0         0
         0         0         0
         0         0         0
         0         0         0
         0         0         0
         0         0         0
         0         0        -1
         0         0        -1
         0         0        -1
         0         0         0
         0         0         0
         0         0         0
         0        -1         1
         0        -1         1
         0        -1         1
        -1        -1         0
        -1        -1         0
        -1        -1         0
         0         0         0
         0         0         0
         0         0         0
         0         0         0
         0         0         0
         0         0         0
         0         0         1
         0         0         1
         0         0         1
         0         0         0
         0         0         0
         0         0         0
         0         0        -1
         0         0        -1
         0         0        -1
         0         0         0
         0         0         0
         0         0         0
         0         0         0
         0         0         0
         0         0         0
         0         0         0
         0         0         0
         0         0         0
         0         0         0
         0         0         0
         0         0         0
         0         0        -1
         0         0        -1
         0         0        -1
         0         0         0
         0         0         0
         0         0         0
         0         0         0
         0         0         0
         0         0         0
         0         0         0
         0         0         0
         0         0         0
         0         0         0
         0         0         0
         0         0         0
         0        -1         0
         0        -1         0
         0        -1         0
         0         0         0
         0         0         0
         0         0         0
         0         0         0
         0         0         0
         0         0         0
         0         0        -1
         0         0        -1
         0         0        -1
         0         0         0
         0         0         0
         0         0         0
         0         0         0
         0         0         0
         0         0         0
         0         0         0
         0         0         0
         0         0         0
         0         0         0
         0         0         0
         0         0         0
         0         0         0
         0         0         0
         0         0         0
         0         0         0
         0         0         0
         0         0         0
         0         0        -1
         0         0        -1
         0         0        -1
         0         0         0
         0         0         0
         0         0         0
         0         1         0
         0         1         0
         0         1         0
         0         0        -1
         0         0        -1
         0         0        -1
         0         1         0
         0         1         0
         0         1         0
         0         0         0
         0         0         0
         0         0         0
         0         0        -1
         0         0        -1
         0         0        -1
         0         0        -1
         0         0        -1
         0         0        -1
         0         0         0
         0         0         0
         0         0         0
         0         0         0
         0         0         0
         0         0         0
         0         0         0
         0         0         0
         0         0         0
         0         0         0
         0         0         0
         0         0         0
        -1         0         0
        -1         0         0
        -1         0         0
         1         0         0
         1         0         0
         1         0         0
         0         0         0
         0         0         0
         0         0         0
         0         0         0
         0         0         0
         0         0         0
         0         0         0
         0         0         0
         0         0         0
         0         0         0
         0         0         0
         0         0         0
         0         0         0
         0         0         0
         0         0         0
         0         0         0
         0         0         0
         0         0         0
         0         0         0
         0         0         0
         0         0         0
         0         0         0
         0         0         0
         0         0         0
         0         0         0
         0         0         0
         0         0         0
         0         0         0
         0         0         0
         0         0         0
         0         0         0
         0         0         0
         0         0         0
         0         0         0
         0         0         0
         0         0         0
         0         0         0
         0         0         0
         0         0         0
         1         1         0
         1         1         0
         1         1         0
         0         0         0
         0         0         0
         0         0         0
         0         1         0
         0         1         0
         0         1         0
         0         0         0
         0         0         0
         0         0         0
         0         0         0
         0         0         0
         0         0         0
         0         0         1
         0         0         1
         0         0         1
         0         0         0
         0         0         0
         0         0         0
         0         0         0
         0         0         0
         0         0         0
         0         0         0
         0         0         0
         0         0         0
         0         0         0
         0         0         0
         0         0         0
         0         0         0
         0         0         0
         0         0         0
         0         1        -1
         0         1        -1
         0         1        -1
        -1         0         0
        -1         0         0
        -1         0         0
         0         0         0
         0         0         0
         0         0         0
         1         0         0
         1         0         0
         1         0         0
         0         1         1
         0         1         1
         0         1         1
         0         0         0
         0         0         0
         0         0         0
         0         0         0
         0         0         0
         0         0         0
         0         0         0
         0         0         0
         0         0         0
        -1         0         0
        -1         0         0
        -1         0         0
         0         0         0
         0         0         0
         0         0         0
         0         0         0
         0         0         0
         0         0         0
         0         0         0
         0         0         0
         0         0         0
         0         0         0
         0         0         0
         0         0         0
         0         0         0
         0         0         0
         0         0         0
         0         0        -1
         0         0        -1
         0         0        -1
         0         0         0
         0         0         0
         0         0         0
         0         0         0
         0         0         0
         0         0         0
         0         0         0
         0         0         0
         0         0         0
         0         0        -1
         0         0        -1
         0         0        -1
         0         0         0
         0         0         0
         0         0         0
         0         0         0
         0         0         0
         0         0         0
         1         0         0
         1         0         0
         1         0         0
         0         0         0
         0         0         0
         0         0         0
         0         0         0
         0         0         0
         0         0         0
         0         1         0
         0         1         0
         0         1         0
         0         0         0
         0         0         0
         0         0         0
         0         0         0
         0         0         0
         0         0         0
         0         1         0
         0         1         0
         0         1         0
         0         0         0
         0         0         0
         0         0         0
         0         0         1
         0         0         1
         0         0         1
         0         0         0
         0         0         0
         0         0         0
         0         0         0
         0         0         0
         0         0         0
         0         0         0
         0         0         0
         0         0         0
         0         0         0
         0         0         0
         0         0         0
         0         0        -1
         0         0        -1
         0         0        -1
         0         0         0
         0         0         0
         0         0         0
         0         0         0
         0         0         0
         0         0         0
         1         0         0
         1         0         0
         1         0         0
         0         0         0
         0         0         0
         0         0         0
         0         1         0
         0         1         0
         0         1         0
         0         0         0
         0         0         0
         0         0         0
         0         0         0
         0         0         0
         0         0         0
         0         0         0
         0         0         0
         0         0         0
         1         0         0
         1         0         0
         1         0         0
         0         0         0
         0         0         0
         0         0         0
         0         0         0
         0         0         0
         0         0         0
         0         0         0
         0         0         0
         0         0         0
         0         0         0
         0         0         0
         0         0         0
         0        -1         0
         0        -1         0
         0        -1         0
         0         0         0
         0         0         0
         0         0         0
         0         0         0
         0         0         0
         0         0         0
         0         0         0
         0         0         0
         0         0         0
         0         0         0
         0         0         0
         0         0         0
         0         0         0
         0         0         0
         0         0         0
         0         0         0
         0         0         0
         0         0         0
         0         0         0
         0         0         0
         0         0         0
         0         0         0
         0         0         0
         0         0         0
         0         0         0
         0         0         0
         0         0         0
         0         0         0
         0         0         0
         0         0         0
         0        -1         0
         0        -1         0
         0        -1         0
         0         0         0
         0         0         0
         0         0         0
         0         0         0
         0         0         0
         0         0         0
         0        -1         0
         0        -1         0
         0        -1         0
         0         0         0
         0         0         0
         0         0         0
         0         0         0
         0         0         0
         0         0         0
         0         0         0
         0         0         0
         0         0         0
        -1         0         0
        -1         0         0
        -1         0         0
         0         0         0
         0         0         0
         0         0         0
         0         0         0
         0         0         0
         0         0         0
         0         0         0
         0         0         0
         0         0         0
         0         0         0
         0         0         0
         0         0         0
         0         0         0
         0         0         0
         0         0         0
         0         0         0
         0         0         0
         0         0         0
         0         0        -1
         0         0        -1
         0         0        -1
         0         0         1
         0         0         1
         0         0         1
         0         0         0
         0         0         0
         0         0         0
         0        -1         0
         0        -1         0
         0        -1         0
         0         0         0
         0         0         0
         0         0         0
         0         0         0
         0         0         0
         0         0         0
         0         0         0
         0         0         0
         0         0         0
         0         0         0
         0         0         0
         0         0         0
         0         0         0
         0         0         0
         0         0         0
         0         0         0
         0         0         0
         0         0         0
         1         0         0
         1         0         0
         1         0         0
         0         0         0
         0         0         0
         0         0         0
        -1         0         0
        -1         0         0
        -1         0         0
        -1         0         0
        -1         0         0
        -1         0         0
        -1         0         0
        -1         0         0
        -1         0         0
         0         0         0
         0         0         0
         0         0         0
         0         0         0
         0         0         0
         0         0         0
         0         0         0
         0         0         0
         0         0         0
         0         0         0
         0         0         0
         0         0         0
         0         0         0
         0         0         0
         0         0         0
         0         0         0
         0         0         0
         0         0         0
         0         0         0
         0         0         0
         0         0         0
         0         0         0
         0         0         0
         0         0         0
         0         0         0
         0         0         0
         0         0         0
         0         0         0
         0         0         0
         0         0         0
         0         0         1
         0         0         1
         0         0         1
         0         0         0
         0         0         0
         0         0         0
         0         0         0
         0         0         0
         0         0         0
         0         0         0
         0         0         0
         0         0         0
         0         0         0
         0         0         0
         0         0         0
         0         0         0
         0         0         0
         0         0         0
         0         0         0
         0         0         0
         0         0         0
         0         0         0
         0         0         0
         0         0         0
         0         0        -1
         0         0        -1
         0         0        -1
         0        -1         0
         0        -1         0
         0        -1         0
         0        -1         0
         0        -1         0
         0        -1         0
         0         0         0
         0         0         0
         0         0         0
         0         0         0
         0         0         0
         0         0         0
         1         0         0
         1         0         0
         1         0         0
         0         0         0
         0         0         0
         0         0         0
         0         0         0
         0         0         0
         0         0         0
         0         0         0
         0         0         0
         0         0         0
         0        -1         0
         0        -1         0
         0        -1         0
         0         0         0
         0         0         0
         0         0         0
         0         0         0
         0         0         0
         0         0         0
         0         0        -1
         0         0        -1
         0         0        -1
         1         0         0
         1         0         0
         1         0         0
         0        -1         0
         0        -1         0
         0        -1         0
         0         1         0
         0         1         0
         0         1         0
         0         0         0
         0         0         0
         0         0         0
         0         0         1
         0         0         1
         0         0         1
         0         0         0
         0         0         0
         0         0         0
         0         0         0
         0         0         0
         0         0         0
         0         0         0
         0         0         0
         0         0         0
         0         0         0
         0         0         0
         0         0         0
         0         0         1
         0         0         1
         0         0         1
         0         0         0
         0         0         0
         0         0         0
         0         0         0
         0         0         0
         0         0         0
         0         0         0
         0         0         0
         0         0         0
         0        -1         0
         0        -1         0
         0        -1         0
         0         0         0
         0         0         0
         0         0         0
        -1         0         1
        -1         0         1
        -1         0         1
         0         0         1
         0         0         1
         0         0         1
         0        -1         0
         0        -1         0
         0        -1         0
         0         1         1
         0         1         1
         0         1         1
         0         0         0
         0         0         0
         0         0         0
         0         0         0
         0         0         0
         0         0         0
         0         1         0
         0         1         0
         0         1         0
         0         0         0
         0         0         0
         0         0         0
         0         0         1
         0         0         1
         0         0         1
         0         0         0
         0         0         0
         0         0         0
         0         0         0
         0         0         0
         0         0         0
         0         0         0
         0         0         0
         0         0         0
        -1        -1         0
        -1        -1         0
        -1        -1         0
         0         0         0
         0         0         0
         0         0         0
         0         0         0
         0         0         0
         0         0         0
         0         0         0
         0         0         0
         0         0         0
         0         0         0
         0         0         0
         0         0         0
         0         0         0
         0         0         0
         0         0         0
         0         0         0
         0         0         0
         0         0         0
         0         0        -1
         0         0        -1
         0         0        -1
         0         0         0
         0         0         0
         0         0         0
         1         0         0
         1         0         0
         1         0         0
         0         0         1
         0         0         1
         0         0         1
         0         0         0
         0         0         0
         0         0         0
         0         0         0
         0         0         0
         0         0         0
         0         0         0
         0         0         0
         0         0         0
         0         0         0
         0         0         0
         0         0         0
         0         0         0
         0         0         0
         0         0         0
         0         0         0
         0         0         0
         0         0         0
         0         1         0
         0         1         0
         0         1         0
         0         0         0
         0         0         0
         0         0         0
         0         0         0
         0         0         0
         0         0         0
         0         0         0
         0         0         0
         0         0         0
         0        -1         0
         0        -1         0
         0        -1         0
         0         0         0
         0         0         0
         0         0         0
         0         0         0
         0         0         0
         0         0         0
         0         0         0
         0         0         0
         0         0         0
         0         0         0
         0         0         0
         0         0         0
         0         0         0
         0         0         0
         0         0         0
         0         0         0
         0         0         0
         0         0         0
         0         0         0
         0         0         0
         0         0         0
         0         0         0
         0         0         0
         0         0         0
         0        -1         0
         0        -1         0
         0        -1         0
         0         0         0
         0         0         0
         0         0         0
         0         1         0
         0         1         0
         0         1         0
         0         0        -1
         0         0        -1
         0         0        -1
         0         0         0
         0         0         0
         0         0         0
         0         0         0
         0         0         0
         0         0         0
         0         0        -1
         0         0        -1
         0         0        -1
         0         0         0
         0         0         0
         0         0         0
         0         0        -1
         0         0        -1
         0         0        -1
         0         0         0
         0         0         0
         0         0         0
         0         0        -1
         0         0        -1
         0         0        -1
         0         0         0
         0         0         0
         0         0         0
         0         0         0
         0         0         0
         0         0         0
         0         0         0
         0         0         0
         0         0         0
         0         0         0
         0         0         0
         0         0         0
         0         0         0
         0         0         0
         0         0         0
         0         0         0
         0         0         0
         0         0         0
         0         0         0
         0         0         0
         0         0         0
         0         0         0
         0         0         0
         0         0         0
         0         0         0
         0         0         0
         0         0         0
         0         0         0
         0         0         0
         0         0         0
         0         0         1
         0         0         1
         0         0         1
         0         0         0
         0         0         0
         0         0         0
         0         0         0
         0         0         0
         0         0         0
         0         1         0
         0         1         0
         0         1         0
         0         0         0
         0         0         0
         0         0         0
         0         0         0
         0         0         0
         0         0         0
         0         0        -1
         0         0        -1
         0         0        -1
         0         1         0
         0         1         0
         0         1         0
         0         0         0
         0         0         0
         0         0         0
         0         0         0
         0         0         0
         0         0         0
        -1         0         0
        -1         0         0
        -1         0         0
         0         0         0
         0         0         0
         0         0         0
         0         0         0
         0         0         0
         0         0         0
         0         0         0
         0         0         0
         0         0         0
         0        -1         0
         0        -1         0
         0        -1         0
         0         0         0
         0         0         0
         0         0         0
         0         0        -1
         0         0        -1
         0         0        -1
         0         0         0
         0         0         0
         0         0         0
         0         0         0
         0         0         0
         0         0         0
         0         0         0
         0         0         0
         0         0         0
         0         0         0
         0         0         0
         0         0         0
         0        -1         0
         0        -1         0
         0        -1         0
         0         0         0
         0         0         0
         0         0         0
         0         0         0
         0         0         0
         0         0         0
         0         0         0
         0         0         0
         0         0         0
         0         0         0
         0         0         0
         0         0         0
         0         0         0
         0         0         0
         0         0         0
         0         0         0
         0         0         0
         0         0         0
         0         0         0
         0         0         0
         0         0         0
         0         0         0
         0         0         0
         0         0         0
         0         0         0
         0         0         0
         0         0         0
         0         0         0
         0         0         0
         0         0         0
         0         0         1
         0         0         1
         0         0         1
         0         0         0
         0         0         0
         0         0         0
         0         0         0
         0         0         0
         0         0         0
         0         0         0
         0         0         0
         0         0         0
         0         0         1
         0         0         1
         0         0         1
         0         0         0
         0         0         0
         0         0         0
         0         0         0
         0         0         0
         0         0         0
         0         0         0
         0         0         0
         0         0         0
         0         0         0
         0         0         0
         0         0         0
         0         0         0
         0         0         0
         0         0         0
        -1         0         0
        -1         0         0
        -1         0         0
         0         0         0
         0         0         0
         0         0         0
         0         0         0
         0         0         0
         0         0         0
         0         0         1
         0         0         1
         0         0         1
        -1         0         0
        -1         0         0
        -1         0         0
         0         0         0
         0         0         0
         0         0         0
         0         0         0
         0         0         0
         0         0         0
         0         0         0
         0         0         0
         0         0         0
         1         0         0
         1         0         0
         1         0         0
         0         0         0
         0         0         0
         0         0         0
         0         0         1
         0         0         1
         0         0         1
         0         0         0
         0         0         0
         0         0         0
         0         1         0
         0         1         0
         0         1         0
         0        -1         0
         0        -1         0
         0        -1         0
         0         0         0
         0         0         0
         0         0         0
         0         0         0
         0         0         0
         0         0         0
         0         0         0
         0         0         0
         0         0         0
         0         0         0
         0         0         0
         0         0         0
         0         0         0
         0         0         0
         0         0         0
         1         0         0
         1         0         0
         1         0         0
        -1         0        -1
        -1         0        -1
        -1         0        -1
         0         0         0
         0         0         0
         0         0         0
         1         1         0
         1         1         0
         1         1         0
         0        -1         0
         0        -1         0
         0        -1         0
         0         0         0
         0         0         0
         0         0         0
         0         0         0
         0         0         0
         0         0         0
         0         0         0
         0         0         0
         0         0         0
         0         0         0
         0         0         0
         0         0         0
        -1         0         0
        -1         0         0
        -1         0         0
         0         0         0
         0         0         0
         0         0         0
         0         0         0
         0         0         0
         0         0         0
         0         0         0
         0         0         0
         0         0         0
         0         0         0
         0         0         0
         0         0         0
        -1         0         0
        -1         0         0
        -1         0         0
         0         0         0
         0         0         0
         0         0         0
         0         0         0
         0         0         0
         0         0         0
         0         0         0
         0         0         0
         0         0         0
         0         0         0
         0         0         0
         0         0         0
         0         0         0
         0         0         0
         0         0         0
         0         0         0
         0         0         0
         0         0         0
         0         0         0
         0         0         0
         0         0         0
         0         0         0
         0         0         0
         0         0         0
         0         0         0
         0         0         0
         0         0         0
         0         0         0
         0         0         0
         0         0         0
         0         0         0
         0         0         0
         0         0         0
         0         0         0
         0         0         0
         0         0         0
         0         0         0
         0         0         0
         0         0         0
         1         0         0
         1         0         0
         1         0         0
         0         0         0
         0         0         0
         0         0         0
         0         0         0
         0         0         0
         0         0         0
         0         0         0
         0         0         0
         0         0         0
         0         0         0
         0         0         0
         0         0         0
         0         0         0
         0         0         0
         0         0         0
         0         0         0
         0         0         0
         0         0         0
         0         0         0
         0         0         0
         0         0         0
         0         0         0
         0         0         0
         0         0         0
         0         0         0
         0         0         0
         0         0         0
         0         0         0
         0         0         0
         0         0         0
         0         0         0
         0         0         0
         0         0         0
         0         0         0
         0         0         0
         0         0         0
         0         0         0
         0         0         0
         0         0         0
         0         0         0
         0         0         0
         0         0         0
         0         0         0
         0         0         0
         0         0         0
         0         0        -1
         0         0        -1
         0         0        -1
         0         0         0
         0         0         0
         0         0         0
         0         0         0
         0         0         0
         0         0         0
         0         0        -1
         0         0        -1
         0         0        -1
         0         0         0
         0         0         0
         0         0         0
         0         0         0
         0         0         0
         0         0         0
        -1         0         0
        -1         0         0
        -1         0         0
         0        -1         0
         0        -1         0
         0        -1         0
         0         0         0
         0         0         0
         0         0         0
         0         0         0
         0         0         0
         0         0         0
         0         0         0
         0         0         0
         0         0         0
         0         0         0
         0         0         0
         0         0         0
         0         0         0
         0         0         0
         0         0         0
         0         0         0
         0         0         0
         0         0         0
        -1         0         0
        -1         0         0
        -1         0         0
         0         0         0
         0         0         0
         0         0         0
         1         0         0
         1         0         0
         1         0         0
         0         0         1
         0         0         1
         0         0         1
         0         0         0
         0         0         0
         0         0         0
         0         0         0
         0         0         0
         0         0         0
         0         0         0
         0         0         0
         0         0         0
         0         0         0
         0         0         0
         0         0         0
         0         0         0
         0         0         0
         0         0         0
         0         0         0
         0         0         0
         0         0         0
         0         0         0
         0         0         0
         0         0         0
         0         0         0
         0         0         0
         0         0         0
         0         0         0
         0         0         0
         0         0         0
         0         0         0
         0         0         0
         0         0         0
         0         0         0
         0         0         0
         0         0         0
         0         0         0
         0         0         0
         0         0         0
         0         0         0
         0         0         0
         0         0         0
         0         0         0
         0         0         0
         0         0         0
         0         0         0
         0         0         0
         0         0         0
         0         0         0
         0         0         0
         0         0         0
         0         0         0
         0         0         0
         0         0         0
         1         0         0
         1         0         0
         1         0         0
         0         0         0
         0         0         0
         0         0         0
         0         0         0
         0         0         0
         0         0         0
         0         0        -1
         0         0        -1
         0         0        -1
         0         0         0
         0         0         0
         0         0         0
         0         0         0
         0         0         0
         0         0         0
         0         0         1
         0         0         1
         0         0         1
         0         0         0
         0         0         0
         0         0         0
         0         0         0
         0         0         0
         0         0         0
         0         0         0
         0         0         0
         0         0         0
         0         0         0
         0         0         0
         0         0         0
         0         0         0
         0         0         0
         0         0         0
         1         0         0
         1         0         0
         1         0         0
         0        -1         0
         0        -1         0
         0        -1         0
         0         0         1
         0         0         1
         0         0         1
         1         0         0
         1         0         0
         1         0         0
         0         0         0
         0         0         0
         0         0         0
         0         0         0
         0         0         0
         0         0         0
         0         0         0
         0         0         0
         0         0         0
        -1         0         0
        -1         0         0
        -1         0         0
         0         0         0
         0         0         0
         0         0         0
         0         0         0
         0         0         0
         0         0         0
         0         0         0
         0         0         0
         0         0         0
         0         0         0
         0         0         0
         0         0         0
         0         0         0
         0         0         0
         0         0         0
         0         0         0
         0         0         0
         0         0         0
         0         0         0
         0         0         0
         0         0         0
         1        -1         0
         1        -1         0
         1        -1         0
         0         0         0
         0         0         0
         0         0         0
         0         0         0
         0         0         0
         0         0         0
         0         0         0
         0         0         0
         0         0         0
         0         0         1
         0         0         1
         0         0         1
         0         0         0
         0         0         0
         0         0         0
        -1         0         0
        -1         0         0
        -1         0         0
         0         0         0
         0         0         0
         0         0         0
         0         0         0
         0         0         0
         0         0         0
         0         0         0
         0         0         0
         0         0         0
         0         0         0
         0         0         0
         0         0         0
         0         0         0
         0         0         0
         0         0         0
         0         0         0
         0         0         0
         0         0         0
         0         1         0
         0         1         0
         0         1         0
        -1         0         0
        -1         0         0
        -1         0         0
         0         0        -1
         0         0        -1
         0         0        -1
         0         0         0
         0         0         0
         0         0         0
         0         0         0
         0         0         0
         0         0         0
         0         0         1
         0         0         1
         0         0         1
         0         0         0
         0         0         0
         0         0         0
        -1         0         0
        -1         0         0
        -1         0         0
         0         0         0
         0         0         0
         0         0         0
         0        -1         0
         0        -1         0
         0        -1         0
         0         0         0
         0         0         0
         0         0         0
         0         0         0
         0         0         0
         0         0         0
        -1         0         0
        -1         0         0
        -1         0         0
         0         0         0
         0         0         0
         0         0         0
         0         0         0
         0         0         0
         0         0         0
         1         0         0
         1         0         0
         1         0         0
         0         0         0
         0         0         0
         0         0         0
         0         0         0
         0         0         0
         0         0         0
         0         0         0
         0         0         0
         0         0         0
         0         0         0
         0         0         0
         0         0         0
         0         0         0
         0         0         0
         0         0         0
         0         0         0
         0         0         0
         0         0         0
         0         0         0
         0         0         0
         0         0         0
         0         0         0
         0         0         0
         0         0         0
         0         0         0
         0         0         0
         0         0         0
         0         0         0
         0         0         0
         0         0         0
         0         0         0
         0         0         0
         0         0         0
         0         0         0
         0         0         0
         0         0         0
         0         0         0
         0         0         0
         0         0         0
         0         0         0
         0         0         0
         0         0         0
         1         0         0
         1         0         0
         1         0         0
         0         0         0
         0         0         0
         0         0         0
        -1         0         0
        -1         0         0
        -1         0         0
         1         0         1
         1         0         1
         1         0         1
        -1         0         0
        -1         0         0
        -1         0         0
         0         0         0
         0         0         0
         0         0         0
         0         0         0
         0         0         0
         0         0         0
         0         0         0
         0         0         0
         0         0         0
         0         0         0
         0         0         0
         0         0         0
         0         0         0
         0         0         0
         0         0         0
         0         0         0
         0         0         0
         0         0         0
         0         0        -1
         0         0        -1
         0         0        -1
         0         0         0
         0         0         0
         0         0         0
        -1         0         0
        -1         0         0
        -1         0         0
        -1         0         0
        -1         0         0
        -1         0         0
         0         0         0
         0         0         0
         0         0         0
         0         0         0
         0         0         0
         0         0         0
        -1         0         0
        -1         0         0
        -1         0         0
        -1         0         0
        -1         0         0
        -1         0         0
         0         0         0
         0         0         0
         0         0         0
         0         0         1
         0         0         1
         0         0         1
         0         0         0
         0         0         0
         0         0         0
         0         0         0
         0         0         0
         0         0         0
         0         0         0
         0         0         0
         0         0         0
         0         0         0
         0         0         0
         0         0         0
         0         0         0
         0         0         0
         0         0         0
         0         0         1
         0         0         1
         0         0         1
         0         0         0
         0         0         0
         0         0         0
         0         0        -1
         0         0        -1
         0         0        -1
         0         0         0
         0         0         0
         0         0         0
         0         0         0
         0         0         0
         0         0         0
         1         0         0
         1         0         0
         1         0         0
         0         0         0
         0         0         0
         0         0         0
         0         0         0
         0         0         0
         0         0         0
         0         0         0
         0         0         0
         0         0         0
         0         0         0
         0         0         0
         0         0         0
         0         0         0
         0         0         0
         0         0         0
         0         0         0
         0         0         0
         0         0         0
         0         1        -1
         0         1        -1
         0         1        -1
         0        -1         0
         0        -1         0
         0        -1         0
         0         0         0
         0         0         0
         0         0         0
         0         0         0
         0         0         0
         0         0         0
        -1         0         0
        -1         0         0
        -1         0         0
         0         0         0
         0         0         0
         0         0         0
         0         0         0
         0         0         0
         0         0         0
         0         0         0
         0         0         0
         0         0         0
         0         0         0
         0         0         0
         0         0         0
         0         0         0
         0         0         0
         0         0         0
         0         0         0
         0         0         0
         0         0         0
         0         0         0
         0         0         0
         0         0         0
         0         0         0
         0         0         0
         0         0         0
         0         0         0
         0         0         0
         0         0         0
         0         0         0
         0         0         0
         0         0         0
         1        -1         0
         1        -1         0
         1        -1         0
        -1         0         0
        -1         0         0
        -1         0         0
         0         0         0
         0         0         0
         0         0         0
         0         0         0
         0         0         0
         0         0         0
         0         0         0
         0         0         0
         0         0         0
         1         0         0
         1         0         0
         1         0         0
         0         0         0
         0         0         0
         0         0         0
         0         0         0
         0         0         0
         0         0         0
         0         0        -1
         0         0        -1
         0         0        -1
         0         0         1
         0         0         1
         0         0         1
         0         0         0
         0         0         0
         0         0         0
         0         0         0
         0         0         0
         0         0         0
         0         0         0
         0         0         0
         0         0         0
         0         0        -1
         0         0        -1
         0         0        -1
         0         0         0
         0         0         0
         0         0         0
         0        -1         0
         0        -1         0
         0        -1         0
         0         0         0
         0         0         0
         0         0         0
         1         0         0
         1         0         0
         1         0         0
         0         0         0
         0         0         0
         0         0         0
         0         0         0
         0         0         0
         0         0         0
         0         0         0
         0         0         0
         0         0         0
         0         0         0
         0         0         0
         0         0         0
         0         0         0
         0         0         0
         0         0         0
         0         1         0
         0         1         0
         0         1         0
        -1         0         0
        -1         0         0
        -1         0         0
         0         0         0
         0         0         0
         0         0         0
         0         0         0
         0         0         0
         0         0         0
         0         0         0
         0         0         0
         0         0         0
         1         0         0
         1         0         0
         1         0         0
         0         0         1
         0         0         1
         0         0         1
         0        -1         0
         0        -1         0
         0        -1         0
         0         0         0
         0         0         0
         0         0         0
        -1         0         0
        -1         0         0
        -1         0         0
         0         0         1
         0         0         1
         0         0         1
         0         1         0
         0         1         0
         0         1         0
         1         0         0
         1         0         0
         1         0         0
         0         1         0
         0         1         0
         0         1         0
         0         0         0
         0         0         0
         0         0         0
         0         0         0
         0         0         0
         0         0         0
         0         0         0
         0         0         0
         0         0         0
         0         0         0
         0         0         0
         0         0         0
         0         0         1
         0         0         1
         0         0         1
         0         0         0
         0         0         0
         0         0         0
         0         0         0
         0         0         0
         0         0         0
         0         0         0
         0         0         0
         0         0         0
         0         0         0
         0         0         0
         0         0         0
         1         0         0
         1         0         0
         1         0         0
         0         0         0
         0         0         0
         0         0         0
         0         0         0
         0         0         0
         0         0         0
         0         0         0
         0         0         0
         0         0         0
         0         0         0
         0         0         0
         0         0         0
         0         0         0
         0         0         0
         0         0         0
        -1         0         0
        -1         0         0
        -1         0         0
         0         0         0
         0         0         0
         0         0         0
         0         0         0
         0         0         0
         0         0         0
         0         0         0
         0         0         0
         0         0         0
         0         0         0
         0         0         0
         0         0         0
         0         0         0
         0         0         0
         0         0         0
         0         0         0
         0         0         0
         0         0         0
         0         0         0
         0         0         0
         0         0         0
         0         0         0
         0         0         0
         0         0         0
         0         0         0
         0         0         0
         0         0         0
         0         0         0
         0         0         0
         0         0         0
         0         0         0
         0         0         0
         0         0         0
         0         0         0
         0         0         0
         0         0         0
        -1         0         0
        -1         0         0
        -1         0         0
         0         0         1
         0         0         1
         0         0         1
         0         0         0
         0         0         0
         0         0         0
         1        -1         0
         1        -1         0
         1        -1         0
         0        -1         1
         0        -1         1
         0        -1         1
         1         0         0
         1         0         0
         1         0         0
         0         0         0
         0         0         0
         0         0         0
         0         0         0
         0         0         0
         0         0         0
         1         0         0
         1         0         0
         1         0         0
        -1         0         0
        -1         0         0
        -1         0         0
         0         0         0
         0         0         0
         0         0         0
         0         0         0
         0         0         0
         0         0         0
         0         0         0
         0         0         0
         0         0         0
         0         0         0
         0         0         0
         0         0         0
         0         0         0
         0         0         0
         0         0         0
         0         0        -1
         0         0        -1
         0         0        -1
         0         0         0
         0         0         0
         0         0         0
         0         0         0
         0         0         0
         0         0         0
         0         0         0
         0         0         0
         0         0         0
         0         0         0
         0         0         0
         0         0         0
         0         0         0
         0         0         0
         0         0         0
         0         0         0
         0         0         0
         0         0         0
         0         0         0
         0         0         0
         0         0         0
         0         1         0
         0         1         0
         0         1         0
         0         0         1
         0         0         1
         0         0         1
         0         0         0
         0         0         0
         0         0         0
         0        -1         0
         0        -1         0
         0        -1         0
         0         0         0
         0         0         0
         0         0         0
         0         0         0
         0         0         0
         0         0         0
         0         0         0
         0         0         0
         0         0         0
         0         0         0
         0         0         0
         0         0         0
         0         0         0
         0         0         0
         0         0         0
         1         0         0
         1         0         0
         1         0         0
         0         0         0
         0         0         0
         0         0         0
         0         0         0
         0         0         0
         0         0         0
         1         0         0
         1         0         0
         1         0         0
         0         0         0
         0         0         0
         0         0         0
         0         0         0
         0         0         0
         0         0         0
         0         0         0
         0         0         0
         0         0         0
         0         0         0
         0         0         0
         0         0         0
         0         0         0
         0         0         0
         0         0         0
         0         0         0
         0         0         0
         0         0         0
         0         0         0
         0         0         0
         0         0         0
         1         0         0
         1         0         0
         1         0         0
         0         0         0
         0         0         0
         0         0         0
         0         0         0
         0         0         0
         0         0         0
         0         0         0
         0         0         0
         0         0         0
         0        -1         0
         0        -1         0
         0        -1         0
         0         0         0
         0         0         0
         0         0         0
         0         0         0
         0         0         0
         0         0         0
         0         0        -1
         0         0        -1
         0         0        -1
         0         0         1
         0         0         1
         0         0         1
         0         0         1
         0         0         1
         0         0         1
         0         0         0
         0         0         0
         0         0         0
         0         0         0
         0         0         0
         0         0         0
         0         0         0
         0         0         0
         0         0         0
         0         0         1
         0         0         1
         0         0         1
         0         0         0
         0         0         0
         0         0         0
         0         1         0
         0         1         0
         0         1         0
         0         0         1
         0         0         1
         0         0         1
         0         1         0
         0         1         0
         0         1         0
         0         0         1
         0         0         1
         0         0         1
         0         0         0
         0         0         0
         0         0         0
         0         0         0
         0         0         0
         0         0         0
         0         1         0
         0         1         0
         0         1         0
         0         0         0
         0         0         0
         0         0         0
         0         1         0
         0         1         0
         0         1         0
        -1         0         0
        -1         0         0
        -1         0         0
         1         0         0
         1         0         0
         1         0         0
         0         0         0
         0         0         0
         0         0         0
         0         0         0
         0         0         0
         0         0         0
         0         1         0
         0         1         0
         0         1         0
         0         0         0
         0         0         0
         0         0         0
         0         0         0
         0         0         0
         0         0         0
         0         0        -1
         0         0        -1
         0         0        -1
         0         0         0
         0         0         0
         0         0         0
         0        -1         1
         0        -1         1
         0        -1         1
         0         0         0
         0         0         0
         0         0         0
         0         1         0
         0         1         0
         0         1         0
         1         0         0
         1         0         0
         1         0         0
         0         0         0
         0         0         0
         0         0         0
        -1         0         0
        -1         0         0
        -1         0         0
         0         0         0
         0         0         0
         0         0         0
         0         0         0
         0         0         0
         0         0         0
         0         0         0
         0         0         0
         0         0         0
         0         0         0
         0         0         0
         0         0         0
         0         0         0
         0         0         0
         0         0         0
         0         0         0
         0         0         0
         0         0         0
         0         0         0
         0         0         0
         0         0         0
         0         1         0
         0         1         0
         0         1         0
         0         0         0
         0         0         0
         0         0         0
         0         0         1
         0         0         1
         0         0         1
         0         0        -1
         0         0        -1
         0         0        -1
         0         0         0
         0         0         0
         0         0         0
         0         0         0
         0         0         0
         0         0         0
         0         0         0
         0         0         0
         0         0         0
         0         0         0
         0         0         0
         0         0         0
         0         0         1
         0         0         1
         0         0         1
         0         0         0
         0         0         0
         0         0         0
         0         0         0
         0         0         0
         0         0         0
         0         0         0
         0         0         0
         0         0         0
END
VELOCITY
# first 24 chars ignored
    1 ALA   CY         1   -0.651576395    0.280868114   -0.334854816
    1 ALA   CX         2   -0.027580731    0.049540512   -0.228300722
    1 ALA   OX         3   -0.502592987   -0.033817100   -0.124197141
    1 ALA   N          4    0.099634275    0.035515808   -0.103538644
    1 ALA   H          5   -1.965854656   -0.198357067    0.698685750
    1 ALA   CA         6   -0.371715009    0.167224272   -0.164287464
    1 ALA   CB         7   -0.268963122   -0.490961011    0.132834620
    1 ALA   C          8    0.270277902    0.122169233    0.269450645
    1 ALA   O          9   -0.299855722    0.382506784   -0.058639694
    1 ALA   NT        10    0.114990222    0.108522601    0.320043301
    1 ALA   HT        11    0.445005265    2.462366668   -0.253796645
    1 ALA   CT        12   -0.413621642    0.315209270   -0.087859664
    1 SOLV  OW        13   -0.630260043    0.394075713    0.250542718
    1 SOLV  HW1       14    0.596668131    0.323986477   -1.136349584
    1 SOLV  HW2       15    0.149560205    0.319554406   -0.225500643
    2 SOLV  OW        16   -0.163255963    0.085064580    0.257126118
    2 SOLV  HW1       17   -0.409357090   -0.391491773   -0.406648395
    2 SOLV  HW2       18    0.128950554    0.665576628    1.012760198
    3 SOLV  OW        19   -0.035870829   -0.220651820   -0.021911372
    3 SOLV  HW1       20    0.489781756   -1.012487947    0.708433816
    3 SOLV  HW2       21    0.123846505   -0.990005890    0.221420250
    4 SOLV  OW        22   -0.901147778    0.405024440   -0.541732379
    4 SOLV  HW1       23    0.188599341   -2.448005160    0.535424229
    4 SOLV  HW2       24    0.489225697    1.674559186   -0.173453842
    5 SOLV  OW        25   -0.225263406    0.534964734    0.048415615
    5 SOLV  HW1       26   -0.329174774    1.177336713    0.182638450
    5 SOLV  HW2       27   -0.230453842    1.252282153    0.465782794
    6 SOLV  OW        28    0.214256575   -0.383866024   -0.604713365
    6 SOLV  HW1       29    1.801305556    0.378190084    0.218848939
    6 SOLV  HW2       30   -0.286537741   -1.341571724   -1.406606617
    7 SOLV  OW        31   -0.098791796    0.105583231    0.254715186
    7 SOLV  HW1       32   -1.595186422   -0.093399066   -1.094689718
    7 SOLV  HW2       33   -0.282018172   -1.330247133    1.716160210
    8 SOLV  OW        34    0.196692569   -0.226894485   -0.014405019
    8 SOLV  HW1       35    0.375514432    1.801361723    0.117216550
    8 SOLV  HW2       36   -1.921075112   -0.622302182    0.440250817
    9 SOLV  OW        37    0.248616135    0.572119610    0.400129856
    9 SOLV  HW1       38    4.492320823   -0.378047045    1.286144917
    9 SOLV  HW2       39   -1.384301801   -0.226308625   -1.656288315
   10 SOLV  OW        40    0.318305598    0.002151305   -0.055781238
   10 SOLV  HW1       41    0.744147690    0.426232423   -1.845347167
   10 SOLV  HW2       42    1.360458821   -0.181228657   -1.938358362
   11 SOLV  OW        43    0.296704007   -0.963398864   -0.182081597
   11 SOLV  HW1       44   -0.968072477   -0.557569427    1.460591254
   11 SOLV  HW2       45    1.202350797   -1.567793011   -1.455179055
   12 SOLV  OW        46   -0.277519651   -0.366822928    0.835521257
   12 SOLV  HW1       47   -0.658377713    1.984328905    0.782412305
   12 SOLV  HW2       48    1.385684542   -0.983438300   -2.152897561
   13 SOLV  OW        49   -0.109777799   -0.307217980    0.017772631
   13 SOLV  HW1       50    0.954158173   -0.352687722    1.192475621
   13 SOLV  HW2       51    0.058143888   -1.652315920   -0.904120176
   14 SOLV  OW        52    0.312051358    0.611868238   -0.240408644
   14 SOLV  HW1       53    0.899791681    2.483230482   -1.037287048
   14 SOLV  HW2       54    1.556770468    0.770978259   -0.629071916
   15 SOLV  OW        55    0.337588504   -0.033505237    0.189843844
   15 SOLV  HW1       56   -1.795201855    0.132857195    1.115092431
   15 SOLV  HW2       57    0.540637892    2.231192400    0.765135847
   16 SOLV  OW        58   -0.593821809    0.037592554    0.120483857
   16 SOLV  HW1       59   -4.430846485    0.857911451    0.396609838
   16 SOLV  HW2       60    0.279838450   -1.822017235   -1.398536199
   17 SOLV  OW        61   -0.212776310    0.473593501    0.263620045
   17 SOLV  HW1       62    0.087405972    1.194463620    0.745162734
   17 SOLV  HW2       63    0.246903988   -0.382266538   -0.408230673
   18 SOLV  OW        64   -0.466324543   -0.005384617    0.168396573
   18 SOLV  HW1       65    0.542539989   -0.192173775    1.497621425
   18 SOLV  HW2       66    0.117692978    1.231679041   -0.823731385
   19 SOLV  OW        67    0.091568655   -0.215679130   -0.386335626
   19 SOLV  HW1       68   -1.316634522    0.469236088    2.609708068
   19 SOLV  HW2       69    1.011654185    0.829752359   -2.387944288
   20 SOLV  OW        70    0.659312404   -0.351272752    0.600081145
   20 SOLV  HW1       71    0.871583479   -0.555265350    0.510587098
   20 SOLV  HW2       72   -1.433065445    2.640227317    1.826836164
   21 SOLV  OW        73    0.703806225    0.046658296   -0.020987364
   21 SOLV  HW1       74    0.408652637   -0.124704634   -0.027767952
   21 SOLV  HW2       75    0.853289424    0.066975060   -0.390681173
   22 SOLV  OW        76    0.435191651   -0.067579899    0.124051047
   22 SOLV  HW1       77   -2.303524606    0.635358143    0.109506408
   22 SOLV  HW2       78   -1.722152953   -0.931317341   -0.623387711
   23 SOLV  OW        79    0.237431390   -0.158614741    0.276583914
   23 SOLV  HW1       80    0.182135502    1.937012355    1.442286405
   23 SOLV  HW2       81   -0.722291557   -1.153420123   -0.236388603
   24 SOLV  OW        82    0.258580861    0.012069106   -0.420594076
   24 SOLV  HW1       83   -2.120453018    0.972233474    0.002167985
   24 SOLV  HW2       84    1.166042116    0.442824110    1.534566018
   25 SOLV  OW        85    0.144351526    0.181870302    0.321657153
   25 SOLV  HW1       86    0.642259835   -1.905627787    1.815769978
   25 SOLV  HW2       87   -1.583587534    1.667624139    1.640461746
   26 SOLV  OW        88    0.365093809   -0.388583794   -0.609941346
   26 SOLV  HW1       89    1.499963923    1.384927254   -0.707043669
   26 SOLV  HW2       90   -1.287702444   -0.632486149   -0.031049409
   27 SOLV  OW        91    0.259234206    0.181986441   -0.120896639
   27 SOLV  HW1       92    0.702898857    2.751558513    1.061049978
   27 SOLV  HW2       93   -0.733569390    0.458749182   -0.693361594
   28 SOLV  OW        94   -0.409795947   -0.338476921    0.256264906
   28 SOLV  HW1       95    0.041699720   -0.051120650    0.654081152
   28 SOLV  HW2       96   -1.176803907   -0.774361443    0.182552398
   29 SOLV  OW        97   -0.343368583   -0.585489455   -0.016119814
   29 SOLV  HW1       98   -0.441960132    0.755133823   -0.713664476
   29 SOLV  HW2       99   -0.108637395   -2.432165701   -0.551203644
   30 SOLV  OW       100   -0.306526423   -0.246782339    0.029812904
   30 SOLV  HW1      101   -0.022703907   -0.894519611   -0.890774972
   30 SOLV  HW2      102   -1.630840393    1.479046480   -1.946338033
   31 SOLV  OW       103    0.618819271    0.007005823    0.351840597
   31 SOLV  HW1      104    1.249799964   -0.393402125   -0.626420697
   31 SOLV  HW2      105   -0.254924662    2.169310184   -0.138413411
   32 SOLV  OW       106   -0.281250863   -0.161441089    0.043911205
   32 SOLV  HW1      107   -0.559460005   -0.894869445    0.084691867
   32 SOLV  HW2      108   -0.810850140    1.640225897    0.861032491
   33 SOLV  OW       109   -0.952447770   -0.099081492    0.041533875
   33 SOLV  HW1      110   -1.234197753   -0.607178046    0.182615802
   33 SOLV  HW2      111   -0.617065396   -0.185944042   -0.355900791
   34 SOLV  OW       112    0.518513633    0.166923641    0.519727210
   34 SOLV  HW1      113   -0.396815607   -2.158480615    0.555894406
   34 SOLV  HW2      114   -1.358357228   -0.768250631    3.497272536
   35 SOLV  OW       115    0.653805321    0.540517697   -0.287317819
   35 SOLV  HW1      116   -0.464994048    0.853967635   -0.984181976
   35 SOLV  HW2      117    0.200984492   -0.786154552    1.272365403
   36 SOLV  OW       118    0.201028755   -0.128466537   -0.496532456
   36 SOLV  HW1      119   -0.842852405    0.591670316   -0.574481378
   36 SOLV  HW2      120    0.090709378    0.879284120   -1.915349004
   37 SOLV  OW       121   -0.560477428   -0.768223821    0.376479860
   37 SOLV  HW1      122   -1.898667598   -0.242989160   -0.880409167
   37 SOLV  HW2      123    1.142110228    0.128187366   -0.101893073
   38 SOLV  OW       124   -0.440644960    0.050009839   -0.091248711
   38 SOLV  HW1      125   -0.447098928   -1.087188468   -0.484231879
   38 SOLV  HW2      126    0.702300899    2.220361011   -0.681648162
   39 SOLV  OW       127   -0.381148202   -0.332965071   -0.114224973
   39 SOLV  HW1      128    0.350008694   -0.808817002    1.024823562
   39 SOLV  HW2      129    0.690479668   -0.772642961   -1.565645550
   40 SOLV  OW       130    0.371856709   -0.201579893   -0.040486227
   40 SOLV  HW1      131    0.842786850   -1.733718566    0.751388244
   40 SOLV  HW2      132   -0.285733528    0.981955673    0.163929587
   41 SOLV  OW       133    0.909617570   -0.589080656    0.201039454
   41 SOLV  HW1      134   -0.035183511   -1.383974980   -1.497677013
   41 SOLV  HW2      135    0.825309230    2.135187171    0.289216244
   42 SOLV  OW       136   -0.257659904   -0.408215760    0.466859153
   42 SOLV  HW1      137   -0.676126293   -0.705297047    0.336677134
   42 SOLV  HW2      138    0.813494192    0.022254593    0.044586628
   43 SOLV  OW       139    0.226352136   -0.333865618    0.556032417
   43 SOLV  HW1      140    0.397556004   -0.872880970   -0.182587821
   43 SOLV  HW2      141   -0.976429609    0.404116148    0.182366882
   44 SOLV  OW       142    0.208537524    0.386138287    0.039905897
   44 SOLV  HW1      143    0.298946309   -0.567708121    0.361113268
   44 SOLV  HW2      144    1.425943723   -0.883165275    0.030520223
   45 SOLV  OW       145    0.757566036    0.352318864    0.779819431
   45 SOLV  HW1      146    1.688708807    0.594881646    0.289911217
   45 SOLV  HW2      147    0.265945724   -1.557169542   -1.436034286
   46 SOLV  OW       148   -0.473377617   -0.094463665    0.145995019
   46 SOLV  HW1      149    2.216846815   -1.039782736    0.283382930
   46 SOLV  HW2      150   -1.099330347    0.109460315    0.062107904
   47 SOLV  OW       151    0.448888193    0.231062187   -0.366654742
   47 SOLV  HW1      152    0.569070491    0.016277731   -0.170158673
   47 SOLV  HW2      153   -0.232901390    0.527086788    0.523624604
   48 SOLV  OW       154    0.086123167    0.743432552    0.357315411
   48 SOLV  HW1      155    2.591612946    2.221029153    0.755053174
   48 SOLV  HW2      156    2.616115125   -0.896202067   -2.752529229
   49 SOLV  OW       157    0.200804100   -0.635116806    0.381782302
   49 SOLV  HW1      158   -1.028738478   -0.405391517    0.395621681
   49 SOLV  HW2      159    1.305630798   -3.409343866   -0.341931384
   50 SOLV  OW       160    0.053301544   -0.507236995    0.130342916
   50 SOLV  HW1      161   -0.305340956   -0.093903020   -0.016545054
   50 SOLV  HW2      162    0.593162125   -1.103279631   -0.247643200
   51 SOLV  OW       163   -0.023779147   -0.199011758   -0.418968135
   51 SOLV  HW1      164   -1.306220292   -0.620822961    0.406984929
   51 SOLV  HW2      165   -0.052324566   -0.081298372   -1.565913168
   52 SOLV  OW       166   -0.297618067   -0.271770117   -0.222907363
   52 SOLV  HW1      167   -2.087473188    2.118386912   -0.804790125
   52 SOLV  HW2      168    2.299918718   -1.979036338   -1.968939477
   53 SOLV  OW       169    0.559075299   -0.380995612    0.121237360
   53 SOLV  HW1      170    0.368480662   -0.022731292   -0.464151262
   53 SOLV  HW2      171   -1.570433906    0.260924369    0.531354846
[truncated: 257,036 more chars]
