# Supplementary material for: Flexible Gaussian Accelerated Molecular Dynamics to Enhance Biological Sampling
Source: J Chem Theory Comput. 2023 Aug 31;19(18):6521–31. doi: 10.1021/acs.jctc.3c00619 (PMC10536968; doi:10.1021/acs.jctc.3c00619)
Supplement: Supplementary file 2 — ct3c00619_si_002.zip [file ct3c00619_si_002.zip › alanine_dipeptide/eq/eq_aladip_5_5.cnf]

TITLE
	final configuration
END
TIMESTEP
          10000  100.000000000
END
POSITION
# first 24 chars ignored
    1 ALA   CY         1    3.125366003    0.254517667    0.543507688
    1 ALA   CX         2    3.169494228    0.188142735    0.412893454
    1 ALA   OX         3    3.257483453    0.240638604    0.344825106
    1 ALA   N          4    3.116666601    0.071922375    0.375596405
    1 ALA   H          5    3.034697173    0.030047494    0.414695279
    1 ALA   CA         6    3.151181146    0.000017799    0.252111396
    1 ALA   CB         7    3.107675624   -0.146241215    0.263414381
    1 ALA   C          8    3.092225842    0.066849234    0.127732961
    1 ALA   O          9    2.978148090    0.112518001    0.122155481
    1 ALA   NT        10    3.181488803    0.060143750    0.029365484
    1 ALA   HT        11    3.264729115    0.006229569    0.042216370
    1 ALA   CT        12    3.181957688    0.128226278    3.288009575
    1 SOLV  OW        13    1.909395550    3.379271316    1.404623573
    1 SOLV  HW1       14    1.957660293    3.330777488    1.477567234
    1 SOLV  HW2       15    1.813424595    3.390949907    1.430218453
    2 SOLV  OW        16    1.825902883    2.540373829    2.599783504
    2 SOLV  HW1       17    1.758758035    2.611787332    2.579948306
    2 SOLV  HW2       18    1.816725525    2.466533465    2.532962691
    3 SOLV  OW        19    0.055039075    2.789388145    2.420184382
    3 SOLV  HW1       20    0.074910365    2.853903572    2.346408169
    3 SOLV  HW2       21    0.108751176    2.706082692    2.406947621
    4 SOLV  OW        22    2.736264714    2.870010537    1.629116178
    4 SOLV  HW1       23    2.726888023    2.895932067    1.532983396
    4 SOLV  HW2       24    2.743155677    2.952436333    1.685329039
    5 SOLV  OW        25    0.592766589    1.972152726    3.267216322
    5 SOLV  HW1       26    0.503680064    2.009885371    3.292542277
    5 SOLV  HW2       27    0.583081213    1.874749966    3.246711682
    6 SOLV  OW        28    0.076334072    2.613503973    2.753871000
    6 SOLV  HW1       29    0.070733009    2.517305087    2.727105680
    6 SOLV  HW2       30   -0.007090661    2.660859082    2.725592117
    7 SOLV  OW        31    2.982945886    1.670353179    1.776719407
    7 SOLV  HW1       32    2.980038081    1.603339977    1.850875829
    7 SOLV  HW2       33    3.074156152    1.670818052    1.735745200
    8 SOLV  OW        34    2.931736998    2.851357656    0.003466029
    8 SOLV  HW1       35    2.833707119    2.838375278    0.018410850
    8 SOLV  HW2       36    2.983027500    2.791236643    0.064756688
    9 SOLV  OW        37    2.163858461    2.853388045    0.114017921
    9 SOLV  HW1       38    2.064050959    2.850116445    0.108606326
    9 SOLV  HW2       39    2.198422503    2.922439010    0.050465992
   10 SOLV  OW        40    1.371484000    0.765641387    0.015942947
   10 SOLV  HW1       41    1.338984531    0.673913971   -0.007075869
   10 SOLV  HW2       42    1.416859090    0.805840714   -0.063599823
   11 SOLV  OW        43    1.344281179    2.174311001    3.195014610
   11 SOLV  HW1       44    1.359650929    2.112007219    3.271720932
   11 SOLV  HW2       45    1.336944073    2.121671247    3.110297361
   12 SOLV  OW        46    0.506951247    0.108051131    1.454756671
   12 SOLV  HW1       47    0.541379864    0.066285725    1.538842100
   12 SOLV  HW2       48    0.578583329    0.106405892    1.384998961
   13 SOLV  OW        49    2.532176029    1.368435815    0.843528476
   13 SOLV  HW1       50    2.457580889    1.432422896    0.862041855
   13 SOLV  HW2       51    2.559944938    1.324081069    0.928751777
   14 SOLV  OW        52    2.316943307    1.769361379    0.962852563
   14 SOLV  HW1       53    2.303575029    1.820981999    0.878246086
   14 SOLV  HW2       54    2.236428423    1.779706003    1.021264229
   15 SOLV  OW        55    2.282209108    2.662920844    2.831201577
   15 SOLV  HW1       56    2.369213917    2.613771298    2.827196587
   15 SOLV  HW2       57    2.236525170    2.642778398    2.917854451
   16 SOLV  OW        58    2.152139146    3.312735925    3.244683549
   16 SOLV  HW1       59    2.094399111    3.243418761    3.201541234
   16 SOLV  HW2       60    2.096241586    3.391805047    3.269654268
   17 SOLV  OW        61    1.093652958    2.749267599    1.097226442
   17 SOLV  HW1       62    1.034027533    2.829498426    1.094193179
   17 SOLV  HW2       63    1.166474175    2.764385044    1.164083794
   18 SOLV  OW        64    3.332502910    3.379604265    1.414267261
   18 SOLV  HW1       65    3.332021241    3.280213620    1.403183821
   18 SOLV  HW2       66    3.415438937    3.407311196    1.462801417
   19 SOLV  OW        67    0.326106267    1.761739817    2.521823342
   19 SOLV  HW1       68    0.302688699    1.842608604    2.467861358
   19 SOLV  HW2       69    0.370695633    1.790112306    2.606716159
   20 SOLV  OW        70    2.375145792    0.027063124    3.142696199
   20 SOLV  HW1       71    2.443805390    0.043593449    3.213506830
   20 SOLV  HW2       72    2.300659402   -0.027806955    3.180677391
   21 SOLV  OW        73    0.912058862    1.099349513    3.347928891
   21 SOLV  HW1       74    0.822842078    1.060041613    3.325632258
   21 SOLV  HW2       75    0.974400138    1.026490743    3.376337855
   22 SOLV  OW        76    3.135943839    1.506062814    0.422081441
   22 SOLV  HW1       77    3.140187791    1.588932280    0.366255265
   22 SOLV  HW2       78    3.040359217    1.483352548    0.440778684
   23 SOLV  OW        79    0.293548321    1.119514993    1.429624020
   23 SOLV  HW1       80    0.321079122    1.118086467    1.333491265
   23 SOLV  HW2       81    0.236253433    1.199687975    1.446682962
   24 SOLV  OW        82    1.235627295    1.521412710    0.682170355
   24 SOLV  HW1       83    1.183766332    1.453974159    0.734744215
   24 SOLV  HW2       84    1.275328285    1.477464159    0.601585691
   25 SOLV  OW        85    1.682189338    2.831192421    0.481164591
   25 SOLV  HW1       86    1.740846518    2.855567933    0.558399103
   25 SOLV  HW2       87    1.734742954    2.837041009    0.396277144
   26 SOLV  OW        88    1.899349705    3.206405952    0.873532284
   26 SOLV  HW1       89    1.808687260    3.234306989    0.905211457
   26 SOLV  HW2       90    1.914865221    3.110495525    0.897241170
   27 SOLV  OW        91    0.254578800    1.444956466    1.032449805
   27 SOLV  HW1       92    0.221385093    1.528741842    1.075804928
   27 SOLV  HW2       93    0.348281796    1.458894620    1.000404954
   28 SOLV  OW        94    0.756707758    1.446175877    0.637920025
   28 SOLV  HW1       95    0.791336987    1.539671814    0.645725938
   28 SOLV  HW2       96    0.740647298    1.408859810    0.729304277
   29 SOLV  OW        97    2.858603300    2.585154292    0.338450733
   29 SOLV  HW1       98    2.901832950    2.645111870    0.271084544
   29 SOLV  HW2       99    2.841132588    2.636557688    0.422441262
   30 SOLV  OW       100    1.534097257    2.673489644    1.324298045
   30 SOLV  HW1      101    1.549252457    2.639715295    1.417201265
   30 SOLV  HW2      102    1.438192921    2.699755109    1.313627311
   31 SOLV  OW       103    0.008204720    2.241550002    0.649456014
   31 SOLV  HW1      104    0.052318871    2.283798376    0.728645074
   31 SOLV  HW2      105    0.033638455    2.144943349    0.644758916
   32 SOLV  OW       106    1.122232617    0.145630924    1.914857227
   32 SOLV  HW1      107    1.074599239    0.225312460    1.952051110
   32 SOLV  HW2      108    1.177150233    0.173437270    1.836038947
   33 SOLV  OW       109    3.315620320    2.430329067    2.292953250
   33 SOLV  HW1      110    3.303215347    2.396916849    2.386393789
   33 SOLV  HW2      111    3.226331348    2.440464184    2.249065555
   34 SOLV  OW       112    1.296020097    2.388447791    3.373814551
   34 SOLV  HW1      113    1.295858758    2.315987879    3.304884868
   34 SOLV  HW2      114    1.389864821    2.405744575    3.403744159
   35 SOLV  OW       115    2.678030113    2.866451429    0.683316792
   35 SOLV  HW1      116    2.688787883    2.869138015    0.782700349
   35 SOLV  HW2      117    2.585696398    2.835467204    0.660635018
   36 SOLV  OW       118    0.974946970    3.041580882    0.138911945
   36 SOLV  HW1      119    0.944281197    3.004807527    0.051112453
   36 SOLV  HW2      120    1.074861728    3.045664636    0.140252709
   37 SOLV  OW       121    0.553580849    3.169827037    0.557951572
   37 SOLV  HW1      122    0.636702589    3.116578496    0.573987020
   37 SOLV  HW2      123    0.555807043    3.252708926    0.613874117
   38 SOLV  OW       124    0.110609057    2.639384839    0.391002389
   38 SOLV  HW1      125    0.071945800    2.626135106    0.299727316
   38 SOLV  HW2      126    0.193458897    2.694999594    0.384337087
   39 SOLV  OW       127    1.601444124    2.499794203    0.789509823
   39 SOLV  HW1      128    1.603603174    2.517767090    0.691154568
   39 SOLV  HW2      129    1.646109927    2.574932128    0.838096387
   40 SOLV  OW       130    1.773230172    2.378916780    0.481836217
   40 SOLV  HW1      131    1.810285912    2.389709098    0.389576159
   40 SOLV  HW2      132    1.702180139    2.447545395    0.497440280
   41 SOLV  OW       133    1.334347771    2.030786503    2.958329194
   41 SOLV  HW1      134    1.245369050    2.043137302    2.914377727
   41 SOLV  HW2      135    1.349685643    1.933510112    2.975749472
   42 SOLV  OW       136    2.068937158    2.941841288    0.815289737
   42 SOLV  HW1      137    1.987972952    2.927467798    0.758371330
   42 SOLV  HW2      138    2.116232209    2.854727707    0.828549717
   43 SOLV  OW       139    1.974378559    1.293685938    2.289806332
   43 SOLV  HW1      140    1.916629080    1.374918186    2.281553536
   43 SOLV  HW2      141    1.979635813    1.247419306    2.201299245
   44 SOLV  OW       142    1.555239274    2.587022764    0.504884437
   44 SOLV  HW1      143    1.615611703    2.666079038    0.494553691
   44 SOLV  HW2      144    1.507970041    2.569683437    0.418476594
   45 SOLV  OW       145    1.135059446    0.332656396    1.351421583
   45 SOLV  HW1      146    1.107462784    0.343538602    1.446930663
   45 SOLV  HW2      147    1.053622848    0.327467562    1.293602431
   46 SOLV  OW       148    0.194943914    1.661842129    1.207431931
   46 SOLV  HW1      149    0.271601146    1.627947678    1.261987163
   46 SOLV  HW2      150    0.224423449    1.741258833    1.154277318
   47 SOLV  OW       151    1.040287233    0.024603854    2.914852599
   47 SOLV  HW1      152    1.025583908    0.022392723    3.013749779
   47 SOLV  HW2      153    0.951947831    0.023069686    2.867997134
   48 SOLV  OW       154    2.023994464    2.618745057    3.283655648
   48 SOLV  HW1      155    1.945064442    2.677638114    3.301025247
   48 SOLV  HW2      156    2.056895168    2.633782133    3.190427808
   49 SOLV  OW       157    2.042782647    2.902442026    2.698489534
   49 SOLV  HW1      158    2.103453784    2.825479560    2.718422513
   49 SOLV  HW2      159    2.039856170    2.963854566    2.777365408
   50 SOLV  OW       160    1.026521789    2.474106944    2.019992911
   50 SOLV  HW1      161    0.965352463    2.401958133    2.052441356
   50 SOLV  HW2      162    0.972811877    2.545870829    1.975662444
   51 SOLV  OW       163    3.124477571    1.604414256    2.875362502
   51 SOLV  HW1      164    3.032040942    1.566809378    2.868822911
   51 SOLV  HW2      165    3.119364466    1.703698934    2.886213002
   52 SOLV  OW       166    1.066580507    1.811965998    3.174943856
   52 SOLV  HW1      167    1.133393836    1.824417713    3.248298706
   52 SOLV  HW2      168    1.002384679    1.888652769    3.174987743
   53 SOLV  OW       169    0.232750165    1.340055372    0.517572266
   53 SOLV  HW1      170    0.231557078    1.243953598    0.489916113
   53 SOLV  HW2      171    0.320573501    1.380832043    0.492548854
   54 SOLV  OW       172    2.337759036    2.637036159    1.029467602
   54 SOLV  HW1      173    2.255361769    2.619998321    1.083508715
   54 SOLV  HW2      174    2.354660367    2.735479269    1.024640673
   55 SOLV  OW       175    0.902331507    2.958405428    1.158430754
   55 SOLV  HW1      176    0.864245661    3.039279949    1.113590169
   55 SOLV  HW2      177    0.827883281    2.901760467    1.193794490
   56 SOLV  OW       178    0.451879358    1.954065585    2.694346017
   56 SOLV  HW1      179    0.473387044    1.900735184    2.776167890
   56 SOLV  HW2      180    0.535496282    1.969488258    2.641698484
   57 SOLV  OW       181    0.641366965    2.596648239    0.244181895
   57 SOLV  HW1      182    0.580614904    2.611390743    0.322241227
   57 SOLV  HW2      183    0.705329746    2.673172927    0.236826161
   58 SOLV  OW       184    0.234788901    2.024379534    2.147583417
   58 SOLV  HW1      185    0.302904470    2.090575699    2.116274819
   58 SOLV  HW2      186    0.148261275    2.071371336    2.165093243
   59 SOLV  OW       187    2.744794725    2.048422778    3.137383746
   59 SOLV  HW1      188    2.735149222    2.147613870    3.145742539
   59 SOLV  HW2      189    2.664070880    2.010821578    3.091869520
   60 SOLV  OW       190    0.586581322    2.032025940    0.167806831
   60 SOLV  HW1      191    0.548591056    2.123972330    0.178003520
   60 SOLV  HW2      192    0.586477577    2.006467917    0.071120931
   61 SOLV  OW       193    0.147528024    2.980041276    2.270915944
   61 SOLV  HW1      194    0.234154456    3.029381507    2.262974880
   61 SOLV  HW2      195    0.075104794    3.043873142    2.297030148
   62 SOLV  OW       196    1.431219290    2.394265839    1.004317097
   62 SOLV  HW1      197    1.476331114    2.444190239    0.930331057
   62 SOLV  HW2      198    1.333277025    2.414453669    1.003254493
   63 SOLV  OW       199    0.069952780    0.589801178    0.368182685
   63 SOLV  HW1      200    0.055998778    0.491017955    0.375189143
   63 SOLV  HW2      201    0.157848517    0.614024370    0.409286305
   64 SOLV  OW       202    1.076122858    0.709258590    3.090673950
   64 SOLV  HW1      203    1.064154124    0.802445950    3.056404084
   64 SOLV  HW2      204    1.133532671    0.657532995    3.027190793
   65 SOLV  OW       205    3.190341965    2.614321399    1.098105599
   65 SOLV  HW1      206    3.257091166    2.666820213    1.045281669
   65 SOLV  HW2      207    3.131899864    2.562405647    1.035726557
   66 SOLV  OW       208    1.609083154    2.749461818    1.043415772
   66 SOLV  HW1      209    1.531834613    2.728731307    0.983374920
   66 SOLV  HW2      210    1.584028757    2.729278930    1.138099077
   67 SOLV  OW       211    2.336625413    0.482363925    1.889596234
   67 SOLV  HW1      212    2.251150176    0.444870901    1.925508188
   67 SOLV  HW2      213    2.338404396    0.581266576    1.904307135
   68 SOLV  OW       214    1.617722566    3.110150682    3.028079465
   68 SOLV  HW1      215    1.547180549    3.167614574    2.986562335
   68 SOLV  HW2      216    1.608763774    3.113113118    3.127642673
   69 SOLV  OW       217    1.520058647    2.394162134    1.957250176
   69 SOLV  HW1      218    1.572423056    2.310446901    1.941392886
   69 SOLV  HW2      219    1.445274008    2.375130392    2.020864450
   70 SOLV  OW       220    2.095731269    2.618146067    3.029485425
   70 SOLV  HW1      221    2.110146935    2.519225134    3.026596015
   70 SOLV  HW2      222    2.001164351    2.638781253    3.004331820
   71 SOLV  OW       223    1.641144377    0.002485297    1.489743832
   71 SOLV  HW1      224    1.562899176   -0.059104842    1.499029001
   71 SOLV  HW2      225    1.632707824    0.077229740    1.555652301
   72 SOLV  OW       226    0.005686196    1.740619490    0.221087033
   72 SOLV  HW1      227   -0.042705334    1.667798704    0.172535209
   72 SOLV  HW2      228   -0.057032628    1.785678814    0.284631472
   73 SOLV  OW       229    0.393188825    0.760942010    1.058110352
   73 SOLV  HW1      230    0.411288357    0.809838695    1.143451992
   73 SOLV  HW2      231    0.349376572    0.822830857    0.992903998
   74 SOLV  OW       232    1.955697300    1.188351374    0.125216335
   74 SOLV  HW1      233    2.004030221    1.118432833    0.072519895
   74 SOLV  HW2      234    2.019788891    1.233520894    0.187293439
   75 SOLV  OW       235    1.532714938    2.368321420    2.574646443
   75 SOLV  HW1      236    1.614737931    2.355531133    2.518876855
   75 SOLV  HW2      237    1.532099558    2.301283666    2.648856374
   76 SOLV  OW       238    1.481677255    3.076326484    2.706756966
   76 SOLV  HW1      239    1.517679647    2.983040409    2.704934938
   76 SOLV  HW2      240    1.383213522    3.074378412    2.689353083
   77 SOLV  OW       241    3.125716636    0.333694429    2.421939754
   77 SOLV  HW1      242    3.122712154    0.426785855    2.385519148
   77 SOLV  HW2      243    3.087788202    0.270304915    2.354525651
   78 SOLV  OW       244    0.342804471    2.908548811    1.057672727
   78 SOLV  HW1      245    0.424079897    2.875791643    1.105852754
   78 SOLV  HW2      246    0.368614308    2.982060363    0.994983781
   79 SOLV  OW       247    2.703566909    0.949904319    1.217057642
   79 SOLV  HW1      248    2.721792011    0.916243771    1.124664115
   79 SOLV  HW2      249    2.790206638    0.968155254    1.263556882
   80 SOLV  OW       250    1.732454748    1.039939551    0.214956396
   80 SOLV  HW1      251    1.810239495    1.099543787    0.194995457
   80 SOLV  HW2      252    1.711206229    1.044464708    0.312576371
   81 SOLV  OW       253    2.056965360    1.422856961    1.713580197
   81 SOLV  HW1      254    1.983199172    1.449895331    1.775458256
   81 SOLV  HW2      255    2.018076848    1.379120601    1.632486060
   82 SOLV  OW       256    1.344178512    3.142907404    1.858384769
   82 SOLV  HW1      257    1.348093245    3.102131149    1.949617772
   82 SOLV  HW2      258    1.308491931    3.075789804    1.793398589
   83 SOLV  OW       259    0.873632887    3.152100886    3.084256503
   83 SOLV  HW1      260    0.781653517    3.189994746    3.073985705
   83 SOLV  HW2      261    0.915884625    3.189158466    3.166979651
   84 SOLV  OW       262    2.381548236    1.649238680    2.584008015
   84 SOLV  HW1      263    2.382473037    1.556209085    2.620699154
   84 SOLV  HW2      264    2.455050158    1.659333392    2.516947033
   85 SOLV  OW       265    1.774585732    2.265689255    2.440825327
   85 SOLV  HW1      266    1.827014789    2.230414156    2.518329530
   85 SOLV  HW2      267    1.831121590    2.329619757    2.388704431
   86 SOLV  OW       268    0.115353069    0.784457747    2.351836146
   86 SOLV  HW1      269    0.064518907    0.708131522    2.391731429
   86 SOLV  HW2      270    0.177561712    0.749941103    2.281550456
   87 SOLV  OW       271    2.657246092    2.102496660    0.886120614
   87 SOLV  HW1      272    2.622811406    2.126803615    0.976812660
   87 SOLV  HW2      273    2.594310168    2.037981087    0.842779821
   88 SOLV  OW       274    2.733983750    2.033953270    2.399958112
   88 SOLV  HW1      275    2.667043898    2.054500683    2.471360760
   88 SOLV  HW2      276    2.732351081    1.935979726    2.379958799
   89 SOLV  OW       277    0.480866254    2.776042991    0.058325478
   89 SOLV  HW1      278    0.565763225    2.761091926    0.007640037
   89 SOLV  HW2      279    0.419378635    2.698507772    0.043918441
   90 SOLV  OW       280    2.961951165    1.515041397    0.068622160
   90 SOLV  HW1      281    2.899406985    1.578627009    0.113862536
   90 SOLV  HW2      282    2.912659491    1.431511344    0.044235558
   91 SOLV  OW       283    2.351155095    0.965331367    1.940195240
   91 SOLV  HW1      284    2.333296651    1.059940122    1.913139740
   91 SOLV  HW2      285    2.276912357    0.906784099    1.907607286
   92 SOLV  OW       286    2.117224109    0.229040860    0.776849010
   92 SOLV  HW1      287    2.088297757    0.323044307    0.758727785
   92 SOLV  HW2      288    2.041706767    0.178386703    0.818477437
   93 SOLV  OW       289    2.659435402    2.744644351    1.184310909
   93 SOLV  HW1      290    2.683409070    2.821897471    1.243123594
   93 SOLV  HW2      291    2.594823103    2.685154996    1.232142433
   94 SOLV  OW       292    0.595211208    1.447091374    2.933041735
   94 SOLV  HW1      293    0.656973147    1.425959321    2.857285942
   94 SOLV  HW2      294    0.561220659    1.361974903    2.973039598
   95 SOLV  OW       295    2.523234529    3.367578197    1.395113677
   95 SOLV  HW1      296    2.427530785    3.394214586    1.383582860
   95 SOLV  HW2      297    2.573748771    3.442527602    1.437921770
   96 SOLV  OW       298    3.310305486    2.269192008    1.483066855
   96 SOLV  HW1      299    3.314046218    2.329719767    1.562590706
   96 SOLV  HW2      300    3.328571947    2.321995855    1.400122531
   97 SOLV  OW       301    3.217794507    1.590879535    0.904051857
   97 SOLV  HW1      302    3.260202167    1.681419507    0.902016213
   97 SOLV  HW2      303    3.227494773    1.551605878    0.995503948
   98 SOLV  OW       304    1.056966598    1.784549705    1.675728484
   98 SOLV  HW1      305    1.099706873    1.774609151    1.585870516
   98 SOLV  HW2      306    0.958159251    1.795213412    1.664618219
   99 SOLV  OW       307    2.003430075    1.480252016    1.422559469
   99 SOLV  HW1      308    2.027373601    1.507852604    1.329463602
   99 SOLV  HW2      309    1.921542197    1.529595174    1.451911708
  100 SOLV  OW       310    0.172618334    2.842694962    2.822705643
  100 SOLV  HW1      311    0.145260380    2.752832553    2.788407984
  100 SOLV  HW2      312    0.269457242    2.840784792    2.847576855
  101 SOLV  OW       313    0.751246738    1.425229999    2.685281036
  101 SOLV  HW1      314    0.803686687    1.446605314    2.602850508
  101 SOLV  HW2      315    0.811252351    1.382160576    2.752704438
  102 SOLV  OW       316    0.065150090    2.303134988    2.678079807
  102 SOLV  HW1      317    0.139987639    2.341472195    2.623937379
  102 SOLV  HW2      318    0.102333485    2.240749323    2.746834212
  103 SOLV  OW       319    0.064796559    2.413921944    1.687581837
  103 SOLV  HW1      320    0.143650393    2.352867978    1.680081729
  103 SOLV  HW2      321    0.076651169    2.491426671    1.625500080
  104 SOLV  OW       322    3.357036906    2.184182572    0.105196626
  104 SOLV  HW1      323    3.370855908    2.261950108    0.043855192
  104 SOLV  HW2      324    3.441750555    2.165550392    0.154974982
  105 SOLV  OW       325    2.109128652    2.256759207    3.173963148
  105 SOLV  HW1      326    2.153081594    2.253490236    3.084192002
  105 SOLV  HW2      327    2.011271393    2.238801318    3.163820304
  106 SOLV  OW       328    3.147503875    2.039847876    1.600205820
  106 SOLV  HW1      329    3.176309491    2.126744525    1.559947840
  106 SOLV  HW2      330    3.219946492    2.005072261    1.659738801
  107 SOLV  OW       331    2.330664615    2.602261096    1.804361819
  107 SOLV  HW1      332    2.312074564    2.504332814    1.796238849
  107 SOLV  HW2      333    2.408743359    2.626248466    1.746657789
  108 SOLV  OW       334    0.771502585    1.681105633    2.279437199
  108 SOLV  HW1      335    0.718623864    1.762664479    2.302889947
  108 SOLV  HW2      336    0.867444684    1.695446105    2.303675756
  109 SOLV  OW       337    2.041944532    1.969300582    0.837292514
  109 SOLV  HW1      338    2.055999896    2.013234442    0.926026797
  109 SOLV  HW2      339    2.120784846    1.987160379    0.778413731
  110 SOLV  OW       340    1.527536877    3.297315549    0.640597807
  110 SOLV  HW1      341    1.559218021    3.384902221    0.677020975
  110 SOLV  HW2      342    1.447245094    3.266976330    0.691924382
  111 SOLV  OW       343    0.411306837    2.404467778    3.280644896
  111 SOLV  HW1      344    0.464660115    2.444969271    3.206385848
  111 SOLV  HW2      345    0.472258281    2.353947129    3.341751284
  112 SOLV  OW       346    1.314663806    1.610159863    1.145248955
  112 SOLV  HW1      347    1.318192650    1.614303206    1.245108903
  112 SOLV  HW2      348    1.402879220    1.578824406    1.110068156
  113 SOLV  OW       349    0.980994026    2.725409681    2.606594975
  113 SOLV  HW1      350    1.080258327    2.732353940    2.596603056
  113 SOLV  HW2      351    0.938718877    2.812162992    2.580365357
  114 SOLV  OW       352    3.052006058    0.541690997    2.048448329
  114 SOLV  HW1      353    3.092185981    0.517460979    1.960131330
  114 SOLV  HW2      354    2.969038906    0.487838952    2.063203621
  115 SOLV  OW       355    0.540950168    1.190877664    3.074404307
  115 SOLV  HW1      356    0.447192621    1.220592497    3.092513611
  115 SOLV  HW2      357    0.540036520    1.116818776    3.007204825
  116 SOLV  OW       358    1.954190923    0.189301872    1.215274438
  116 SOLV  HW1      359    1.946756724    0.120357024    1.287334942
  116 SOLV  HW2      360    1.890789324    0.264282735    1.234235005
  117 SOLV  OW       361    1.064299964    3.253049131    2.302046816
  117 SOLV  HW1      362    1.056178627    3.154493773    2.316910452
  117 SOLV  HW2      363    1.101601104    3.270012814    2.210828076
  118 SOLV  OW       364    2.380415613    1.470421108    1.907455661
  118 SOLV  HW1      365    2.480170698    1.471932759    1.914287777
  118 SOLV  HW2      366    2.340801029    1.466683667    1.999198325
  119 SOLV  OW       367    1.380121727    1.317657976    2.467964830
  119 SOLV  HW1      368    1.390333071    1.220229222    2.488093315
  119 SOLV  HW2      369    1.337149991    1.328835212    2.378353338
  120 SOLV  OW       370    2.586524761    2.084674165    2.657085957
  120 SOLV  HW1      371    2.658271969    2.038157602    2.708937516
  120 SOLV  HW2      372    2.498457713    2.041062729    2.675585623
  121 SOLV  OW       373    1.766736470    0.611078668    0.189452817
  121 SOLV  HW1      374    1.729265826    0.691647570    0.143576444
  121 SOLV  HW2      375    1.773802330    0.628909660    0.287596230
  122 SOLV  OW       376    1.956079935    0.930879953    0.840689443
  122 SOLV  HW1      377    1.883427529    0.994663235    0.815097197
  122 SOLV  HW2      378    2.041715003    0.981077337    0.852873683
  123 SOLV  OW       379    0.040759722    2.889775814    0.221588100
  123 SOLV  HW1      380    0.003399935    2.801393348    0.193431641
  123 SOLV  HW2      381    0.060577053    2.944909140    0.140535287
  124 SOLV  OW       382    2.262252834    3.102001299    0.901269854
  124 SOLV  HW1      383    2.187048305    3.043984955    0.869990070
  124 SOLV  HW2      384    2.291948973    3.161278193    0.826407385
  125 SOLV  OW       385    0.488627772    0.631662764    0.086985893
  125 SOLV  HW1      386    0.485062444    0.667425658   -0.006340621
  125 SOLV  HW2      387    0.411135906    0.570284715    0.102126277
  126 SOLV  OW       388    1.360196654    1.736577218    0.563036039
  126 SOLV  HW1      389    1.424756437    1.790226552    0.617402914
  126 SOLV  HW2      390    1.318718687    1.666079661    0.620582385
  127 SOLV  OW       391    2.934981763    3.374535644    1.495474657
  127 SOLV  HW1      392    2.992521903    3.408813471    1.569744747
  127 SOLV  HW2      393    2.966363955    3.283549580    1.468298784
  128 SOLV  OW       394    3.182323621    1.748492135    0.020823358
  128 SOLV  HW1      395    3.195729693    1.724827884   -0.075416954
  128 SOLV  HW2      396    3.112131010    1.689158508    0.060249990
  129 SOLV  OW       397    0.867060931    0.366094772    1.252628914
  129 SOLV  HW1      398    0.871579728    0.455981941    1.209021023
  129 SOLV  HW2      399    0.773418550    0.348470584    1.282995715
  130 SOLV  OW       400    3.371566890    2.859408345    1.422450105
  130 SOLV  HW1      401    3.289010419    2.829149366    1.374817524
  130 SOLV  HW2      402    3.351285609    2.941995213    1.475062641
  131 SOLV  OW       403    2.448632437    0.321756606    1.250563644
  131 SOLV  HW1      404    2.362256290    0.272887104    1.262906300
  131 SOLV  HW2      405    2.456115422    0.394057228    1.319251914
  132 SOLV  OW       406    2.177663563    0.633620576    2.128611640
  132 SOLV  HW1      407    2.270205255    0.609564460    2.157917513
  132 SOLV  HW2      408    2.114708940    0.623855562    2.205700609
  133 SOLV  OW       409    1.664771549    2.972020812    2.392792900
  133 SOLV  HW1      410    1.630212802    2.905321750    2.326772055
  133 SOLV  HW2      411    1.721796617    2.925436012    2.460467175
  134 SOLV  OW       412    1.325459391    2.584278190    0.333816517
  134 SOLV  HW1      413    1.353131699    2.678694404    0.351755033
  134 SOLV  HW2      414    1.369698835    2.551922483    0.250162838
  135 SOLV  OW       415    2.056733707    1.309718961    0.850344699
  135 SOLV  HW1      416    2.024166492    1.384869525    0.792955280
  135 SOLV  HW2      417    2.141367532    1.337010974    0.896105845
  136 SOLV  OW       418    1.585634558    0.190109937    1.230110189
  136 SOLV  HW1      419    1.617268959    0.224875704    1.318385143
  136 SOLV  HW2      420    1.489950074    0.162031016    1.237719099
  137 SOLV  OW       421    2.098070883    1.352138361    2.796154991
  137 SOLV  HW1      422    2.016244350    1.328671982    2.848645920
  137 SOLV  HW2      423    2.091245784    1.312807283    2.704459721
  138 SOLV  OW       424    1.536011580    2.606594264    1.609888860
  138 SOLV  HW1      425    1.612679583    2.610612071    1.673965959
  138 SOLV  HW2      426    1.452485085    2.582537781    1.659352028
  139 SOLV  OW       427    2.125013294    1.802193308    1.944943236
  139 SOLV  HW1      428    2.217490088    1.783335556    1.977995724
  139 SOLV  HW2      429    2.066353988    1.826539003    2.022185537
  140 SOLV  OW       430    0.230581860    1.544095432    0.116834397
  140 SOLV  HW1      431    0.160005353    1.532728538    0.046897879
  140 SOLV  HW2      432    0.201781012    1.614129554    0.182157749
  141 SOLV  OW       433    2.629655770    0.740892207    3.220755991
  141 SOLV  HW1      434    2.728852606    0.752933970    3.224822139
  141 SOLV  HW2      435    2.591143941    0.804150210    3.153549536
  142 SOLV  OW       436    1.001523855    0.023474368    1.119626028
  142 SOLV  HW1      437    1.078852059    0.063261391    1.070256586
  142 SOLV  HW2      438    0.922090117    0.083646941    1.111173453
  143 SOLV  OW       439    2.139774006    0.305959233    0.215199981
  143 SOLV  HW1      440    2.089742251    0.389663378    0.193020723
  143 SOLV  HW2      441    2.137880760    0.291227695    0.314097822
  144 SOLV  OW       442    1.498707107    3.058852519    3.279284857
  144 SOLV  HW1      443    1.524848955    3.105957588    3.363543645
  144 SOLV  HW2      444    1.456695708    2.970962184    3.301916218
  145 SOLV  OW       445    2.657784345    0.551356600    3.010797914
  145 SOLV  HW1      446    2.736462317    0.575341282    3.067683676
  145 SOLV  HW2      447    2.606933608    0.476848107    3.053973396
  146 SOLV  OW       448    1.735112989    2.099097876    1.817776338
  146 SOLV  HW1      449    1.765219389    2.037812899    1.744705914
  146 SOLV  HW2      450    1.638237786    2.083164506    1.836822514
  147 SOLV  OW       451    2.325279714    2.435098842    3.270255044
  147 SOLV  HW1      452    2.306966580    2.530532721    3.246624662
  147 SOLV  HW2      453    2.242851842    2.380577295    3.254945369
  148 SOLV  OW       454    2.955169056    1.427710127    1.561657216
  148 SOLV  HW1      455    3.026976346    1.470927801    1.507104601
  148 SOLV  HW2      456    2.867861932    1.473043614    1.543703355
  149 SOLV  OW       457    2.193766268    1.445874931    2.127201155
  149 SOLV  HW1      458    2.169644445    1.532815167    2.170323925
  149 SOLV  HW2      459    2.112809767    1.406859784    2.083339288
  150 SOLV  OW       460    1.733279111    1.946101973    2.386271022
  150 SOLV  HW1      461    1.737075184    2.045929690    2.390749692
  150 SOLV  HW2      462    1.650078229    1.918049352    2.338410143
  151 SOLV  OW       463    1.828696720    2.763132719    3.039249980
  151 SOLV  HW1      464    1.743130789    2.785323244    2.992494301
  151 SOLV  HW2      465    1.847253215    2.832090221    3.109253691
  152 SOLV  OW       466    0.704919514    0.867287897    2.017421722
  152 SOLV  HW1      467    0.699616138    0.776282724    2.058552960
  152 SOLV  HW2      468    0.791664014    0.876756081    1.968559310
  153 SOLV  OW       469    0.661641584    2.745292431    1.111283147
  153 SOLV  HW1      470    0.645749899    2.723010170    1.207475026
  153 SOLV  HW2      471    0.705152202    2.667557042    1.065831527
  154 SOLV  OW       472    2.025124261    1.687467825    3.166166895
  154 SOLV  HW1      473    2.024877476    1.787178548    3.173856243
  154 SOLV  HW2      474    2.046902853    1.661359208    3.072116674
  155 SOLV  OW       475    0.460166346    3.063714432    1.360266209
  155 SOLV  HW1      476    0.525006109    3.041077814    1.287568114
  155 SOLV  HW2      477    0.375420421    3.012435258    1.346477278
  156 SOLV  OW       478    2.500124463    2.680389791    1.405911932
  156 SOLV  HW1      479    2.426809834    2.612389898    1.407580833
  156 SOLV  HW2      480    2.530539913    2.698883815    1.499371012
  157 SOLV  OW       481    1.464006050    2.840125025    0.693669335
  157 SOLV  HW1      482    1.425691540    2.750159347    0.672693042
  157 SOLV  HW2      483    1.561035143    2.841473815    0.669477328
  158 SOLV  OW       484    1.723279306    1.626256055    0.836948833
  158 SOLV  HW1      485    1.635002808    1.648294400    0.878441165
  158 SOLV  HW2      486    1.762389556    1.708721787    0.796085749
  159 SOLV  OW       487    2.877462109    2.365689292    2.414008057
  159 SOLV  HW1      488    2.789602953    2.400334683    2.446908631
  159 SOLV  HW2      489    2.944366145    2.440019264    2.413143967
  160 SOLV  OW       490    1.592712476    0.293137830    0.471627260
  160 SOLV  HW1      491    1.642640199    0.304800739    0.385771341
  160 SOLV  HW2      492    1.656035380    0.263843314    0.543265526
  161 SOLV  OW       493    0.222108831    1.402269891    1.371597138
  161 SOLV  HW1      494    0.134045735    1.369254648    1.337612928
  161 SOLV  HW2      495    0.206901962    1.476246491    1.437142647
  162 SOLV  OW       496    0.517749730    2.736645157    1.870499962
  162 SOLV  HW1      497    0.576705834    2.799227706    1.819418811
  162 SOLV  HW2      498    0.437285682    2.786078074    1.903416860
  163 SOLV  OW       499    0.572479545    1.708991428    3.250129119
  163 SOLV  HW1      500    0.496260791    1.644534289    3.243992261
  163 SOLV  HW2      501    0.610609650    1.706791355    3.342556758
  164 SOLV  OW       502    2.479480353    0.314824745    0.973521603
  164 SOLV  HW1      503    2.444141551    0.402789621    0.941665542
  164 SOLV  HW2      504    2.486995012    0.316078982    1.073238373
  165 SOLV  OW       505    2.383897464    2.818736500    2.609924695
  165 SOLV  HW1      506    2.378349909    2.800704280    2.511720278
  165 SOLV  HW2      507    2.331166367    2.749724491    2.659490551
  166 SOLV  OW       508    2.577034026    0.739604483    1.360944828
  166 SOLV  HW1      509    2.503148649    0.707314431    1.301785796
  166 SOLV  HW2      510    2.643766277    0.790217449    1.306295348
  167 SOLV  OW       511    2.039251822    0.340891142    2.329692242
  167 SOLV  HW1      512    1.944095373    0.331072930    2.300523544
  167 SOLV  HW2      513    2.058007270    0.436921027    2.350391609
  168 SOLV  OW       514    0.832413377    2.076357992    2.190823024
  168 SOLV  HW1      515    0.860358199    2.056134568    2.284694927
  168 SOLV  HW2      516    0.824585629    1.991013939    2.139277628
  169 SOLV  OW       517    0.501071723    1.360494807    2.655069886
  169 SOLV  HW1      518    0.595794951    1.391675605    2.662622241
  169 SOLV  HW2      519    0.498455524    1.260604373    2.659167945
  170 SOLV  OW       520    0.066158429    3.366155230    0.535770940
  170 SOLV  HW1      521    0.057074571    3.267095946    0.525449931
  170 SOLV  HW2      522    0.000927728    3.398632014    0.604268447
  171 SOLV  OW       523    2.360640054    0.608600352    3.269953031
  171 SOLV  HW1      524    2.452795814    0.641823833    3.249824277
  171 SOLV  HW2      525    2.330975275    0.546594215    3.197311040
  172 SOLV  OW       526    1.649286617    1.825107547    1.309953330
  172 SOLV  HW1      527    1.662140039    1.924258235    1.312379081
  172 SOLV  HW2      528    1.701013583    1.782980402    1.384462266
  173 SOLV  OW       529    1.636581828    1.815333669    3.366653787
  173 SOLV  HW1      530    1.561546186    1.870495563    3.330205264
  173 SOLV  HW2      531    1.648766160    1.835702791    3.463804301
  174 SOLV  OW       532    2.862877919    1.338571975    2.352214965
  174 SOLV  HW1      533    2.942604687    1.365614503    2.298231695
  174 SOLV  HW2      534    2.883459760    1.348960678    2.449529717
  175 SOLV  OW       535    0.844564023    0.108676502    0.798762661
  175 SOLV  HW1      536    0.879188434    0.023172486    0.837391748
  175 SOLV  HW2      537    0.911759756    0.181340631    0.813132506
  176 SOLV  OW       538    1.190223452    1.851816667    0.813947024
  176 SOLV  HW1      539    1.155598920    1.767021422    0.773810430
  176 SOLV  HW2      540    1.150717053    1.864137431    0.904982420
  177 SOLV  OW       541    1.237588318    1.169015125    0.621834934
  177 SOLV  HW1      542    1.206694216    1.204629173    0.710031861
  177 SOLV  HW2      543    1.163170417    1.175561056    0.555347385
  178 SOLV  OW       544    2.016672265    0.591434357    2.969986937
  178 SOLV  HW1      545    1.996724639    0.682061425    3.007253903
  178 SOLV  HW2      546    2.010316374    0.594305441    2.870220418
  179 SOLV  OW       547    2.960409761    3.286420083    2.322987998
  179 SOLV  HW1      548    3.021576220    3.224661103    2.372430207
  179 SOLV  HW2      549    2.871850596    3.241938957    2.309619977
  180 SOLV  OW       550    0.442818543    3.094327293    0.881386254
  180 SOLV  HW1      551    0.385146534    3.065225199    0.805038588
  180 SOLV  HW2      552    0.529199992    3.043986340    0.878957977
  181 SOLV  OW       553    2.293199261    1.892632098    0.684629375
  181 SOLV  HW1      554    2.348497416    1.973015897    0.706583715
  181 SOLV  HW2      555    2.300286697    1.873020481    0.586820587
  182 SOLV  OW       556    2.807958491    1.704942609    0.191631282
  182 SOLV  HW1      557    2.721841705    1.710638689    0.242160711
  182 SOLV  HW2      558    2.817208744    1.785020644    0.132438258
  183 SOLV  OW       559    1.728679556    0.102539725    3.380022901
  183 SOLV  HW1      560    1.662755010    0.135492431    3.312421717
  183 SOLV  HW2      561    1.700266077    0.131876824    3.471312910
  184 SOLV  OW       562    2.160290460    1.598929324    2.943984135
  184 SOLV  HW1      563    2.256377781    1.575999589    2.959569833
  184 SOLV  HW2      564    2.122263693    1.537738035    2.874622622
  185 SOLV  OW       565    3.377515632    0.560714690    2.468349431
  185 SOLV  HW1      566    3.400154153    0.465949387    2.490901004
  185 SOLV  HW2      567    3.289523330    0.563562946    2.420908305
  186 SOLV  OW       568    2.488218517    2.963452474    2.261241174
  186 SOLV  HW1      569    2.442725838    2.987856696    2.175588541
  186 SOLV  HW2      570    2.473865220    3.036095087    2.328460907
  187 SOLV  OW       571    2.341141239    0.749657151    0.126787471
  187 SOLV  HW1      572    2.258236388    0.789159303    0.166384079
  187 SOLV  HW2      573    2.321245667    0.715723936    0.034840773
  188 SOLV  OW       574    2.656596686    1.275440013    2.913345344
  188 SOLV  HW1      575    2.591010494    1.298340497    2.841401502
  188 SOLV  HW2      576    2.729322542    1.344065525    2.915195561
  189 SOLV  OW       577    1.279172037    0.348554391    0.361746781
  189 SOLV  HW1      578    1.369597779    0.307008246    0.371678173
  189 SOLV  HW2      579    1.269674065    0.423689534    0.427061313
  190 SOLV  OW       580    2.462829347    3.184068797    1.957548809
  190 SOLV  HW1      581    2.545617830    3.130414146    1.973953744
  190 SOLV  HW2      582    2.487639229    3.279705828    1.942062690
  191 SOLV  OW       583    0.440088468    2.364702795    0.488430168
  191 SOLV  HW1      584    0.429924714    2.321932219    0.398603617
  191 SOLV  HW2      585    0.430845492    2.463866898    0.479351762
  192 SOLV  OW       586    0.041269780    0.556547736    2.051866167
  192 SOLV  HW1      587   -0.046439690    0.508731517    2.056606047
  192 SOLV  HW2      588    0.053255291    0.595170411    1.960399019
  193 SOLV  OW       589    1.944536745    1.802465033    2.187233643
  193 SOLV  HW1      590    1.926786577    1.874054956    2.254770490
  193 SOLV  HW2      591    2.033642194    1.760860669    2.205419764
  194 SOLV  OW       592    0.977179671    2.208541909    2.010017455
  194 SOLV  HW1      593    0.971040091    2.169730793    1.918052211
  194 SOLV  HW2      594    0.916823768    2.157924794    2.071635323
  195 SOLV  OW       595    2.460202724    0.186621310    0.492296248
  195 SOLV  HW1      596    2.504433905    0.223465313    0.574074840
  195 SOLV  HW2      597    2.528152744    0.139532741    0.436019403
  196 SOLV  OW       598    1.620144723    3.276209017    1.852789270
  196 SOLV  HW1      599    1.527767050    3.240898519    1.867655587
  196 SOLV  HW2      600    1.684453852    3.227051648    1.911519852
  197 SOLV  OW       601    2.062249213    2.418972410    0.086126351
  197 SOLV  HW1      602    2.046418526    2.501317981    0.031627614
  197 SOLV  HW2      603    2.155271595    2.420670212    0.122806068
  198 SOLV  OW       604    1.767327266    0.675327081    2.756739720
  198 SOLV  HW1      605    1.811684760    0.586880938    2.771282122
  198 SOLV  HW2      606    1.772960273    0.699907078    2.659962449
  199 SOLV  OW       607    2.870500209    1.287898370    3.334072181
  199 SOLV  HW1      608    2.874011606    1.211026016    3.397947295
  199 SOLV  HW2      609    2.781707976    1.288955626    3.288067454
  200 SOLV  OW       610    2.086788293    0.652434825    1.243416356
  200 SOLV  HW1      611    2.146171785    0.606809495    1.177134525
  200 SOLV  HW2      612    2.037050280    0.726461871    1.198167107
  201 SOLV  OW       613    2.740058505    2.503516629    0.008489767
  201 SOLV  HW1      614    2.729834933    2.445455361   -0.072284036
  201 SOLV  HW2      615    2.820769034    2.474858854    0.060108973
  202 SOLV  OW       616    2.274591366    2.103798765    2.472795611
  202 SOLV  HW1      617    2.348854133    2.054903660    2.518580493
  202 SOLV  HW2      618    2.309902299    2.148687490    2.390698080
  203 SOLV  OW       619    0.164279580    1.562445481    2.945851654
  203 SOLV  HW1      620    0.212061925    1.514261518    3.019315061
  203 SOLV  HW2      621    0.208098448    1.541684147    2.858383851
  204 SOLV  OW       622    0.799451891    2.819430103    0.741478075
  204 SOLV  HW1      623    0.876401514    2.759370103    0.763225236
  204 SOLV  HW2      624    0.829476293    2.890222270    0.677538027
  205 SOLV  OW       625    2.368676632    3.242726910    1.102797488
  205 SOLV  HW1      626    2.441461535    3.182553090    1.135706485
  205 SOLV  HW2      627    2.317965676    3.196849295    1.029824688
  206 SOLV  OW       628    2.668156609    2.365495168    2.679290414
  206 SOLV  HW1      629    2.749381564    2.357923355    2.737140314
  206 SOLV  HW2      630    2.636985875    2.274039376    2.653490741
  207 SOLV  OW       631    3.309837014    3.131128168    2.347235961
  207 SOLV  HW1      632    3.324175545    3.229078331    2.361385548
  207 SOLV  HW2      633    3.231641117    3.100712236    2.401644350
  208 SOLV  OW       634    2.484234900    1.199156316    1.621226302
  208 SOLV  HW1      635    2.413550459    1.162845479    1.560507651
  208 SOLV  HW2      636    2.441434029    1.253659804    1.693330197
  209 SOLV  OW       637    2.701712283    2.346699096    3.127028634
  209 SOLV  HW1      638    2.717178400    2.389222130    3.037840531
  209 SOLV  HW2      639    2.605010210    2.322927993    3.136278066
  210 SOLV  OW       640    3.312157538    3.303697266    3.022973957
  210 SOLV  HW1      641    3.381680304    3.278099066    2.955793791
  210 SOLV  HW2      642    3.227127132    3.326912143    2.975722776
  211 SOLV  OW       643    2.116890756    2.727997571    1.840839726
  211 SOLV  HW1      644    2.198153362    2.671728861    1.825619169
  211 SOLV  HW2      645    2.111158946    2.798149794    1.769795493
  212 SOLV  OW       646    2.826684656    0.265891440    2.870326419
  212 SOLV  HW1      647    2.848519254    0.330122422    2.796848042
  212 SOLV  HW2      648    2.853841336    0.305260372    2.958155567
  213 SOLV  OW       649    1.047081950    0.924547169    0.697672650
  213 SOLV  HW1      650    0.972245206    0.990448815    0.705287787
  213 SOLV  HW2      651    1.076266430    0.918160746    0.602231570
  214 SOLV  OW       652    0.512690266    1.505104586    0.972906679
  214 SOLV  HW1      653    0.598082159    1.466735758    0.937749066
  214 SOLV  HW2      654    0.469752479    1.561203901    0.902130553
  215 SOLV  OW       655    2.680722223    0.578678686    2.462067847
  215 SOLV  HW1      656    2.581448646    0.590598769    2.464206814
  215 SOLV  HW2      657    2.723394307    0.661221530    2.425086249
  216 SOLV  OW       658    0.724090068    0.430972590    0.529776517
  216 SOLV  HW1      659    0.627016751    0.439396096    0.552304505
  216 SOLV  HW2      660    0.744117600    0.336584764    0.503480484
  217 SOLV  OW       661    1.396993990    2.832436418    0.398714947
  217 SOLV  HW1      662    1.493735563    2.856394346    0.406989921
  217 SOLV  HW2      663    1.342481872    2.893716536    0.455938248
  218 SOLV  OW       664    0.112730560    1.829647526    3.346148239
  218 SOLV  HW1      665    0.075269000    1.785611850    3.427750621
  218 SOLV  HW2      666    0.037920416    1.856387920    3.285404582
  219 SOLV  OW       667    0.320965371    0.354496657    1.097552629
  219 SOLV  HW1      668    0.416379236    0.332646644    1.077047880
  219 SOLV  HW2      669    0.289532663    0.298065723    1.173901741
  220 SOLV  OW       670    2.167862134    0.909311541    2.449930894
  220 SOLV  HW1      671    2.187314517    0.959378983    2.365572126
  220 SOLV  HW2      672    2.238781274    0.929196174    2.517581122
  221 SOLV  OW       673    3.200744409    3.130962613    0.868340158
  221 SOLV  HW1      674    3.214407154    3.127608695    0.769334497
  221 SOLV  HW2      675    3.284775890    3.162387315    0.912512531
  222 SOLV  OW       676    1.565226314    1.069638567    1.624961495
  222 SOLV  HW1      677    1.513122153    1.071590497    1.539620967
  222 SOLV  HW2      678    1.526344325    1.000761799    1.686164590
  223 SOLV  OW       679    1.825253105    1.260489110    0.497580503
  223 SOLV  HW1      680    1.794076339    1.321347308    0.424600614
  223 SOLV  HW2      681    1.764535057    1.181210845    0.503058553
  224 SOLV  OW       682    1.916796287    0.925784520    1.408784434
  224 SOLV  HW1      683    1.824985916    0.964548535    1.400421443
  224 SOLV  HW2      684    1.978476801    0.972210423    1.345209058
  225 SOLV  OW       685    0.028612393    1.088223962    0.114182346
  225 SOLV  HW1      686    0.099968958    1.153023198    0.140851430
  225 SOLV  HW2      687    0.054743427    1.043177360    0.028801857
  226 SOLV  OW       688    1.979563097    1.313408272    3.226349952
  226 SOLV  HW1      689    1.914823355    1.260309489    3.281041210
  226 SOLV  HW2      690    2.072674181    1.282319326    3.245470890
  227 SOLV  OW       691    1.869467280    2.478970964    2.902631460
  227 SOLV  HW1      692    1.839926326    2.503220740    2.810212892
  227 SOLV  HW2      693    1.833290121    2.545697060    2.967751100
  228 SOLV  OW       694    1.667521283    0.272634231    2.629491158
  228 SOLV  HW1      695    1.725024892    0.308559080    2.703005287
  228 SOLV  HW2      696    1.717471001    0.277008609    2.542961324
  229 SOLV  OW       697    1.502456656    0.536632534    0.577072531
  229 SOLV  HW1      698    1.552416802    0.511148757    0.659864807
  229 SOLV  HW2      699    1.563933280    0.532025693    0.498323591
  230 SOLV  OW       700    1.879625109    1.225556670    1.046216112
  230 SOLV  HW1      701    1.852891434    1.309317092    1.093870040
  230 SOLV  HW2      702    1.951244674    1.246515291    0.979637217
  231 SOLV  OW       703    1.289900912    0.551882881    1.378512041
  231 SOLV  HW1      704    1.234564126    0.482256961    1.332773047
  231 SOLV  HW2      705    1.277702389    0.544401896    1.477492297
  232 SOLV  OW       706    3.180619286    0.884689498    1.120933021
  232 SOLV  HW1      707    3.208336606    0.953807964    1.054181465
  232 SOLV  HW2      708    3.103982432    0.831876892    1.084340774
  233 SOLV  OW       709    3.235642672    0.607769534    0.566329457
  233 SOLV  HW1      710    3.166729357    0.619414458    0.637851402
  233 SOLV  HW2      711    3.316795034    0.564031431    0.605075717
  234 SOLV  OW       712    0.152471975    0.183098164    0.099570421
  234 SOLV  HW1      713    0.115014733    0.091596925    0.084527046
  234 SOLV  HW2      714    0.124607945    0.216083218    0.189777686
  235 SOLV  OW       715    3.316846950    1.254995557    2.267012989
  235 SOLV  HW1      716    3.359678910    1.176583858    2.311942817
  235 SOLV  HW2      717    3.377194664    1.334439250    2.273976549
  236 SOLV  OW       718    2.646494739    2.502550560    2.056471775
  236 SOLV  HW1      719    2.745098932    2.499757873    2.039997756
  236 SOLV  HW2      720    2.626194180    2.572122424    2.125388597
  237 SOLV  OW       721    2.722837973    1.323717517    0.234704582
  237 SOLV  HW1      722    2.651609926    1.359683612    0.174416235
  237 SOLV  HW2      723    2.793410815    1.393299523    0.248098270
  238 SOLV  OW       724    0.458825208    2.988564387    2.509433043
  238 SOLV  HW1      725    0.371481222    3.022496664    2.544356227
  238 SOLV  HW2      726    0.461791074    2.888985687    2.518222159
  239 SOLV  OW       727    1.726278654    1.097624104    1.843816746
  239 SOLV  HW1      728    1.801394836    1.046863916    1.801592764
  239 SOLV  HW2      729    1.658626821    1.121189616    1.774032863
  240 SOLV  OW       730    3.112720297    2.948594731    3.215368552
  240 SOLV  HW1      731    3.049567219    2.922741267    3.288475702
  240 SOLV  HW2      732    3.061890954    2.993063562    3.141610239
  241 SOLV  OW       733    2.715584716    2.952160765    1.359805260
  241 SOLV  HW1      734    2.807900961    2.930296836    1.328186903
  241 SOLV  HW2      735    2.691339810    3.044620428    1.330421671
  242 SOLV  OW       736    0.985582192    1.904942037    1.378737166
  242 SOLV  HW1      737    1.079852395    1.910262981    1.345800009
  242 SOLV  HW2      738    0.926919284    1.961895228    1.321161151
  243 SOLV  OW       739    2.094424336    0.826010198    0.202914018
  243 SOLV  HW1      740    2.101427121    0.874867575    0.289884805
  243 SOLV  HW2      741    2.039822751    0.879887760    0.138743430
  244 SOLV  OW       742    2.485935997    1.992367356    3.362886735
  244 SOLV  HW1      743    2.503797097    2.045719870    3.280207217
  244 SOLV  HW2      744    2.452973262    2.053049891    3.435222610
  245 SOLV  OW       745    2.752503280    0.824985395    2.364721869
  245 SOLV  HW1      746    2.657488630    0.853222764    2.351434524
  245 SOLV  HW2      747    2.809918507    0.905950838    2.376957979
  246 SOLV  OW       748    0.539223658    1.082246111    1.577378681
  246 SOLV  HW1      749    0.552920021    1.164747790    1.632217979
  246 SOLV  HW2      750    0.472581969    1.100911556    1.505185320
  247 SOLV  OW       751    0.291116696    2.978405393    0.679956823
  247 SOLV  HW1      752    0.209617925    2.920567199    0.683769783
  247 SOLV  HW2      753    0.304295817    3.011268876    0.586425720
  248 SOLV  OW       754    3.303367538    1.551731004    1.200763774
  248 SOLV  HW1      755    3.288114450    1.532499278    1.297704396
  248 SOLV  HW2      756    3.396673915    1.585291798    1.187741609
  249 SOLV  OW       757    1.686512037    1.898857520    2.749508698
  249 SOLV  HW1      758    1.738923190    1.860652154    2.673382345
  249 SOLV  HW2      759    1.652479108    1.989473341    2.724363578
  250 SOLV  OW       760    0.859453694    2.736561514    0.118438935
  250 SOLV  HW1      761    0.908318184    2.820389207    0.142659338
  250 SOLV  HW2      762    0.909485579    2.657466975    0.153684183
  251 SOLV  OW       763    3.258157741    2.600590540    0.641068388
  251 SOLV  HW1      764    3.215625789    2.531884276    0.582141387
  251 SOLV  HW2      765    3.324645962    2.556312354    0.701239812
  252 SOLV  OW       766    0.583323764    0.319002457    0.131925633
  252 SOLV  HW1      767    0.681893926    0.335721771    0.129821265
  252 SOLV  HW2      768    0.539091635    0.371408244    0.059144095
  253 SOLV  OW       769    1.653376058    1.053341591    0.498085552
  253 SOLV  HW1      770    1.580863056    0.985142872    0.488480097
  253 SOLV  HW2      771    1.697610408    1.042621917    0.587134945
  254 SOLV  OW       772    1.998149256    1.364498664    2.545353745
  254 SOLV  HW1      773    2.004626467    1.347506914    2.447012341
  254 SOLV  HW2      774    1.904039284    1.349410064    2.575640334
  255 SOLV  OW       775    0.612205908    3.276572311    2.157729232
  255 SOLV  HW1      776    0.555184175    3.194548957    2.153023757
  255 SOLV  HW2      777    0.649090009    3.296757061    2.066990268
  256 SOLV  OW       778    0.471029245    1.031188525    2.094047183
  256 SOLV  HW1      779    0.471787933    1.116511382    2.041914439
  256 SOLV  HW2      780    0.555015921    0.980129833    2.075674460
  257 SOLV  OW       781    0.118181189    2.375333076    0.409393978
  257 SOLV  HW1      782    0.114762983    2.474207411    0.394778877
  257 SOLV  HW2      783    0.074660808    2.353024601    0.496627321
  258 SOLV  OW       784    1.204857154    0.402868691    2.709457326
  258 SOLV  HW1      785    1.292909842    0.427489569    2.668933832
  258 SOLV  HW2      786    1.209605623    0.309644236    2.745350117
  259 SOLV  OW       787    1.493078113    2.103351053    1.563142353
  259 SOLV  HW1      788    1.487838556    2.203202704    1.561134196
  259 SOLV  HW2      789    1.569313394    2.072838988    1.506055016
  260 SOLV  OW       790    1.659965589    3.363141436    1.050218272
  260 SOLV  HW1      791    1.652847728    3.439992771    1.113817182
  260 SOLV  HW2      792    1.582628192    3.365076355    0.986839581
  261 SOLV  OW       793    1.559378227    2.319603795    3.204788825
  261 SOLV  HW1      794    1.469775955    2.276778429    3.192990980
  261 SOLV  HW2      795    1.549864285    2.418973812    3.198726523
  262 SOLV  OW       796    1.624170878    1.429128390    2.382156318
  262 SOLV  HW1      797    1.674121099    1.454842315    2.464892137
  262 SOLV  HW2      798    1.563592163    1.352169173    2.402376986
  263 SOLV  OW       799    0.852675596    0.082634031    1.869078942
  263 SOLV  HW1      800    0.950000354    0.101886765    1.856463544
  263 SOLV  HW2      801    0.822298998    0.120459809    1.956533367
  264 SOLV  OW       802    2.921814127    1.008674377    1.397280572
  264 SOLV  HW1      803    2.939291605    0.921683602    1.443417233
  264 SOLV  HW2      804    2.866735941    1.067381576    1.456621008
  265 SOLV  OW       805    0.950709150    2.346495142    1.375634708
  265 SOLV  HW1      806    0.903485018    2.377581127    1.293141527
  265 SOLV  HW2      807    1.044413505    2.320298565    1.352508466
  266 SOLV  OW       808    0.301398248    1.184180742    1.133435069
  266 SOLV  HW1      809    0.397413378    1.160323273    1.118826982
  266 SOLV  HW2      810    0.284872350    1.277276329    1.100853018
  267 SOLV  OW       811    0.264796454    0.474326068    2.267385854
  267 SOLV  HW1      812    0.250388262    0.551385941    2.205290314
  267 SOLV  HW2      813    0.186831727    0.411948528    2.261720259
  268 SOLV  OW       814    0.420969443    2.515699286    0.979609123
  268 SOLV  HW1      815    0.497279973    2.525007333    0.915640877
  268 SOLV  HW2      816    0.406142766    2.418902908    0.999916759
  269 SOLV  OW       817    1.118271295    2.415990323    0.811951035
  269 SOLV  HW1      818    1.123244992    2.429188771    0.910960112
  269 SOLV  HW2      819    1.134200460    2.319652016    0.790344023
  270 SOLV  OW       820    3.198281549    0.687533348    0.302921199
  270 SOLV  HW1      821    3.288494064    0.667987791    0.264430240
  270 SOLV  HW2      822    3.200055959    0.671725670    0.401657401
  271 SOLV  OW       823    1.159642465    1.890520133    0.433096960
  271 SOLV  HW1      824    1.083571030    1.833492577    0.464128176
  271 SOLV  HW2      825    1.246172365    1.845278267    0.454722479
  272 SOLV  OW       826    2.631974873    0.065200470    2.390710889
  272 SOLV  HW1      827    2.726040042    0.095145138    2.374692536
  272 SOLV  HW2      828    2.569946539    0.117513605    2.332253949
  273 SOLV  OW       829    2.460048671    0.232089350    2.257061376
  273 SOLV  HW1      830    2.410385715    0.292910321    2.318997029
  273 SOLV  HW2      831    2.532950075    0.283209577    2.211524069
  274 SOLV  OW       832    0.065197980    0.422733085    2.748279290
  274 SOLV  HW1      833    0.017211358    0.483834675    2.811238642
  274 SOLV  HW2      834    0.157164528    0.404549561    2.783114411
  275 SOLV  OW       835    1.988905784    1.217565678    1.483535198
  275 SOLV  HW1      836    2.076072787    1.170131834    1.471207022
  275 SOLV  HW2      837    2.000851885    1.314866756    1.463792074
  276 SOLV  OW       838    1.906427517    1.972911282    0.503199435
  276 SOLV  HW1      839    1.944465894    2.060762575    0.532127827
  276 SOLV  HW2      840    1.955892922    1.940067668    0.422726155
  277 SOLV  OW       841    3.019684428    2.433881017    2.762273117
  277 SOLV  HW1      842    2.955212089    2.357811580    2.754615339
  277 SOLV  HW2      843    2.969959995    2.517479015    2.785524455
  278 SOLV  OW       844    2.370453403    1.288436396    2.908369154
  278 SOLV  HW1      845    2.297028265    1.311563684    2.844529398
  278 SOLV  HW2      846    2.343595716    1.208820161    2.962604818
  279 SOLV  OW       847    3.264006903    1.984821043    2.382014363
  279 SOLV  HW1      848    3.317883597    2.035510368    2.314713572
  279 SOLV  HW2      849    3.324642252    1.926661959    2.436257426
  280 SOLV  OW       850    2.202182958    0.704977961    0.894764328
  280 SOLV  HW1      851    2.217887197    0.803131680    0.905761302
  280 SOLV  HW2      852    2.104236724    0.685946362    0.901550002
  281 SOLV  OW       853    1.819866885    1.524426353    2.225710386
  281 SOLV  HW1      854    1.839911439    1.622285605    2.220869528
  281 SOLV  HW2      855    1.748488478    1.508374283    2.293894297
  282 SOLV  OW       856    2.671955372    2.669249341    3.069841285
  282 SOLV  HW1      857    2.710461541    2.608617318    3.139431087
  282 SOLV  HW2      858    2.619163731    2.741649779    3.114258914
  283 SOLV  OW       859    0.654430217    0.617771956    1.650349652
  283 SOLV  HW1      860    0.596323938    0.537344580    1.637819225
  283 SOLV  HW2      861    0.604283914    0.687422361    1.701693026
  284 SOLV  OW       862    2.395172905    0.779006298    0.424686165
  284 SOLV  HW1      863    2.474611629    0.838644962    0.413097303
  284 SOLV  HW2      864    2.385753979    0.720090351    0.344426451
  285 SOLV  OW       865    1.591120931    3.095805585    0.161729072
  285 SOLV  HW1      866    1.667904621    3.153114103    0.133067349
  285 SOLV  HW2      867    1.563026589    3.121552567    0.254191383
  286 SOLV  OW       868    1.450583090    1.543069205    2.216413029
  286 SOLV  HW1      869    1.368482084    1.557572017    2.271646325
  286 SOLV  HW2      870    1.528029955    1.523105951    2.276455793
  287 SOLV  OW       871    2.069319630    0.612701606    2.410759113
  287 SOLV  HW1      872    2.130589920    0.690493285    2.424752847
  287 SOLV  HW2      873    1.980936421    0.631798028    2.453480196
  288 SOLV  OW       874    2.554660952    2.659450168    1.670668621
  288 SOLV  HW1      875    2.606661872    2.574121768    1.666563406
  288 SOLV  HW2      876    2.617706241    2.737040080    1.668049855
  289 SOLV  OW       877    1.214344507    0.461050289    0.831563566
  289 SOLV  HW1      878    1.154468594    0.521486448    0.884140479
  289 SOLV  HW2      879    1.229002937    0.499683122    0.740488780
  290 SOLV  OW       880    2.881204500    0.387988930    3.117900326
  290 SOLV  HW1      881    2.962567047    0.446091277    3.120400502
  290 SOLV  HW2      882    2.850388578    0.369787437    3.211286578
  291 SOLV  OW       883    1.018638445    0.310844856    3.095414685
  291 SOLV  HW1      884    1.112015458    0.284116467    3.119252572
  291 SOLV  HW2      885    0.996071382    0.397081612    3.140756319
  292 SOLV  OW       886    2.041791385    0.179299227    1.776847238
  292 SOLV  HW1      887    2.073269554    0.235864842    1.853078012
  292 SOLV  HW2      888    2.098272662    0.096982264    1.770901143
  293 SOLV  OW       889    1.074354622    0.715140392    1.891932451
  293 SOLV  HW1      890    1.008401481    0.789027719    1.878065475
  293 SOLV  HW2      891    1.027631927    0.627005543    1.884815892
  294 SOLV  OW       892    1.289495224    3.324455582    3.211697150
  294 SOLV  HW1      893    1.376367673    3.363029149    3.180605015
  294 SOLV  HW2      894    1.294900102    3.224607598    3.210085053
  295 SOLV  OW       895    0.472288081    0.041768148    2.461024615
  295 SOLV  HW1      896    0.429856552   -0.009504624    2.386376147
  295 SOLV  HW2      897    0.466393620   -0.011399465    2.545523927
  296 SOLV  OW       898    2.159132937    1.679420040    2.298835945
  296 SOLV  HW1      899    2.207019515    1.766831310    2.290608509
  296 SOLV  HW2      900    2.159687441    1.649996581    2.394415468
  297 SOLV  OW       901    1.664913152    2.025259143    0.428264230
  297 SOLV  HW1      902    1.758363355    2.007418320    0.459092359
  297 SOLV  HW2      903    1.600423884    1.996780698    0.499198823
  298 SOLV  OW       904    0.834546654    1.253081916    1.546518565
  298 SOLV  HW1      905    0.816846452    1.155155931    1.556452794
  298 SOLV  HW2      906    0.757352994    1.304809173    1.583489792
  299 SOLV  OW       907    2.550152160    1.941021782    1.902402242
  299 SOLV  HW1      908    2.570824296    1.985354390    1.989622209
  299 SOLV  HW2      909    2.622734412    1.875954173    1.880085808
  300 SOLV  OW       910    0.734249055    3.234976513    1.911607556
  300 SOLV  HW1      911    0.811995028    3.176358581    1.934436302
  300 SOLV  HW2      912    0.766689262    3.327866595    1.893702126
  301 SOLV  OW       913    2.141872259    2.371545584    2.915795919
  301 SOLV  HW1      914    2.050492993    2.394927441    2.882561591
  301 SOLV  HW2      915    2.202843914    2.356661835    2.837935323
  302 SOLV  OW       916    2.773310825    0.570578058    0.742646018
  302 SOLV  HW1      917    2.870187044    0.594389165    0.749683523
  302 SOLV  HW2      918    2.759343236    0.510817746    0.663683339
  303 SOLV  OW       919    2.822099697    1.760259485    2.359677918
  303 SOLV  HW1      920    2.878352885    1.722137069    2.286300424
  303 SOLV  HW2      921    2.726035847    1.738003631    2.342995538
  304 SOLV  OW       922    2.972960522    3.012182112    1.307304333
  304 SOLV  HW1      923    2.975720278    3.029379107    1.405783234
  304 SOLV  HW2      924    3.018030285    3.087317484    1.259087728
  305 SOLV  OW       925    0.750160877    2.976253434    2.902600577
  305 SOLV  HW1      926    0.654502639    2.990237130    2.928210292
  305 SOLV  HW2      927    0.809523620    3.012420471    2.974502396
  306 SOLV  OW       928    1.037828911    1.843119074    2.613098318
  306 SOLV  HW1      929    1.072274239    1.913410295    2.675340416
  306 SOLV  HW2      930    1.095743342    1.761826020    2.619322808
  307 SOLV  OW       931    1.801062885    2.917602087    0.707741251
  307 SOLV  HW1      932    1.754638338    2.962510374    0.784094345
  307 SOLV  HW2      933    1.817644811    2.821667074    0.730616191
  308 SOLV  OW       934    1.465245909    3.237321773    2.149057303
  308 SOLV  HW1      935    1.542735508    3.186290603    2.111735674
  308 SOLV  HW2      936    1.460347024    3.222882117    2.247896471
  309 SOLV  OW       937    0.539931525    3.238895699    0.266665099
  309 SOLV  HW1      938    0.507281251    3.173622355    0.198289729
  309 SOLV  HW2      939    0.534854534    3.197334537    0.357487752
  310 SOLV  OW       940    3.063664228    0.386652655    2.695007302
  310 SOLV  HW1      941    3.108876773    0.332604423    2.765973543
  310 SOLV  HW2      942    3.061310005    0.334403426    2.609766213
  311 SOLV  OW       943    2.824189193    1.052385614    2.954824698
  311 SOLV  HW1      944    2.751510413    1.120220555    2.965606790
  311 SOLV  HW2      945    2.843296834    1.039219148    2.857554239
  312 SOLV  OW       946    2.260550971    0.819715151    1.633933721
  312 SOLV  HW1      947    2.220085991    0.806470912    1.724424543
  312 SOLV  HW2      948    2.216259522    0.758564555    1.568357561
  313 SOLV  OW       949    1.518182578    1.456352859    3.222343333
  313 SOLV  HW1      950    1.600738070    1.512619014    3.226829967
  313 SOLV  HW2      951    1.450712095    1.490930116    3.287561853
  314 SOLV  OW       952    1.585374635    1.712097054    1.622044820
  314 SOLV  HW1      953    1.485724115    1.716186353    1.614657546
  314 SOLV  HW2      954    1.618055338    1.625461400    1.584260274
  315 SOLV  OW       955    0.879141743    0.348309570    0.164733387
  315 SOLV  HW1      956    0.904393710    0.438592433    0.129906508
  315 SOLV  HW2      957    0.942003214    0.322069745    0.237955349
  316 SOLV  OW       958    1.064319429    0.833258244    0.100121709
  316 SOLV  HW1      959    1.126328024    0.768843873    0.055316708
  316 SOLV  HW2      960    0.978999477    0.786601523    0.123474824
  317 SOLV  OW       961    2.302105077    0.992577092    2.210858075
  317 SOLV  HW1      962    2.314218827    0.959286867    2.117343052
  317 SOLV  HW2      963    2.327770954    1.089119063    2.215430897
  318 SOLV  OW       964    0.434282746    0.464780170    1.969489050
  318 SOLV  HW1      965    0.461026508    0.418101947    2.053795300
  318 SOLV  HW2      966    0.477620848    0.419858403    1.891351136
  319 SOLV  OW       967    1.415063103    1.649591233    0.873399174
  319 SOLV  HW1      968    1.368052763    1.736649875    0.858813089
  319 SOLV  HW2      969    1.352331404    1.574183815    0.853895524
  320 SOLV  OW       970    2.656458937    1.750567817    3.237007580
  320 SOLV  HW1      971    2.585039130    1.741787684    3.306460055
  320 SOLV  HW2      972    2.641691711    1.834354370    3.184441788
  321 SOLV  OW       973    2.297140962    2.904984568    0.383083889
  321 SOLV  HW1      974    2.213411033    2.948178914    0.416629049
  321 SOLV  HW2      975    2.275604915    2.847324243    0.304259925
  322 SOLV  OW       976    2.894136995    1.394420304    0.941553539
  322 SOLV  HW1      977    2.929895915    1.329760389    0.874159935
  322 SOLV  HW2      978    2.884490737    1.348541634    1.029891109
  323 SOLV  OW       979    0.044657442    3.117452535    0.417092576
  323 SOLV  HW1      980   -0.016676346    3.053608435    0.370574818
  323 SOLV  HW2      981    0.137431394    3.106529385    0.381379521
  324 SOLV  OW       982    0.243459923    0.480873081    2.536728977
  324 SOLV  HW1      983    0.161103672    0.529775065    2.565470685
  324 SOLV  HW2      984    0.259541100    0.497070004    2.439368536
  325 SOLV  OW       985    0.926012346    1.239924411    3.105989490
  325 SOLV  HW1      986    0.879558608    1.327562034    3.118705516
  325 SOLV  HW2      987    0.951223764    1.202338278    3.195172299
  326 SOLV  OW       988    1.081003401    2.731969721    2.245382179
  326 SOLV  HW1      989    1.086104553    2.632985598    2.232038597
  326 SOLV  HW2      990    1.102299835    2.778319063    2.159358059
  327 SOLV  OW       991    1.314543334    0.560436044    1.646176703
  327 SOLV  HW1      992    1.256255175    0.635809783    1.615794521
  327 SOLV  HW2      993    1.339770135    0.574348162    1.741946352
  328 SOLV  OW       994    3.084578444    0.134612761    2.239896421
  328 SOLV  HW1      995    3.031427983    0.053845779    2.265453566
  328 SOLV  HW2      996    3.107520099    0.130001405    2.142665642
  329 SOLV  OW       997    0.760167601    2.186934054    0.576134988
  329 SOLV  HW1      998    0.774492957    2.283487863    0.554373267
  329 SOLV  HW2      999    0.718136636    2.179037044    0.666536341
  330 SOLV  OW      1000    1.216008368    1.395124157    0.375107781
  330 SOLV  HW1     1001    1.163874823    1.311432459    0.391832977
  330 SOLV  HW2     1002    1.313656432    1.376176183    0.385486045
  331 SOLV  OW      1003    2.196321616    0.432231261    2.721954174
  331 SOLV  HW1     1004    2.111275342    0.380950310    2.710154224
  331 SOLV  HW2     1005    2.239105664    0.406314954    2.808554465
  332 SOLV  OW      1006    2.795935728    0.793509690    2.069232364
  332 SOLV  HW1     1007    2.888632488    0.812254106    2.036708196
  332 SOLV  HW2     1008    2.798147143    0.775497547    2.167581881
  333 SOLV  OW      1009    2.629085318    1.572370251    2.028666657
  333 SOLV  HW1     1010    2.609996670    1.528623898    2.116549937
  333 SOLV  HW2     1011    2.727951013    1.576003037    2.014038698
  334 SOLV  OW      1012    2.202355523    0.263401031    0.511221508
  334 SOLV  HW1     1013    2.297813951    0.237930410    0.495712691
  334 SOLV  HW2     1014    2.180101142    0.251853687    0.608035443
  335 SOLV  OW      1015    1.163129090    2.480309834    1.075678700
  335 SOLV  HW1     1016    1.186566653    2.441259144    1.164714554
  335 SOLV  HW2     1017    1.150194588    2.579041990    1.084967930
  336 SOLV  OW      1018    2.146650778    0.771739301    1.876964549
  336 SOLV  HW1     1019    2.047420009    0.761049965    1.870720136
  336 SOLV  HW2     1020    2.178681370    0.735001822    1.964293672
  337 SOLV  OW      1021    0.261717221    2.835591477    3.226188749
  337 SOLV  HW1     1022    0.177569799    2.822579812    3.173733737
  337 SOLV  HW2     1023    0.265043589    2.769140108    3.300852178
  338 SOLV  OW      1024    0.486016969    1.095105092    0.128978996
  338 SOLV  HW1     1025    0.501890543    1.155650172    0.206977403
  338 SOLV  HW2     1026    0.463840756    1.003348541    0.161999734
  339 SOLV  OW      1027    2.871542729    2.074639153    1.701825111
  339 SOLV  HW1     1028    2.969206811    2.064621530    1.682775454
  339 SOLV  HW2     1029    2.821913752    1.996893978    1.663171951
  340 SOLV  OW      1030    0.643900650    2.525645416    0.771601478
  340 SOLV  HW1     1031    0.611100242    2.595713711    0.708228596
  340 SOLV  HW2     1032    0.720425581    2.561987094    0.824749192
  341 SOLV  OW      1033    2.296997060    1.523047470    3.268269123
  341 SOLV  HW1     1034    2.201099176    1.551393308    3.268653862
  341 SOLV  HW2     1035    2.348348943    1.580144687    3.204215302
  342 SOLV  OW      1036    1.719175392    1.820373481    0.250596813
  342 SOLV  HW1     1037    1.758748987    1.755581477    0.315681108
  342 SOLV  HW2     1038    1.692611172    1.903904689    0.298730789
  343 SOLV  OW      1039    2.589825598    1.462970939    2.286076194
  343 SOLV  HW1     1040    2.683755503    1.429952104    2.295482869
  343 SOLV  HW2     1041    2.526940832    1.385211890    2.286878450
  344 SOLV  OW      1042    1.989305278    0.130727954    3.321047066
  344 SOLV  HW1     1043    1.997822979    0.227569914    3.297583579
  344 SOLV  HW2     1044    1.893843934    0.109881022    3.342352391
  345 SOLV  OW      1045    3.261687874    2.001277525    3.325318073
  345 SOLV  HW1     1046    3.260342500    1.914487570    3.374990692
  345 SOLV  HW2     1047    3.292317459    2.074210890    3.386507068
  346 SOLV  OW      1048    0.920124663    2.006584186    3.067091045
  346 SOLV  HW1     1049    0.886543016    2.067677575    3.138793831
  346 SOLV  HW2     1050    0.849469056    1.939426387    3.044752788
  347 SOLV  OW      1051    0.455451787    3.118083546    2.926875937
  347 SOLV  HW1     1052    0.469625859    3.023070106    2.899063544
  347 SOLV  HW2     1053    0.358227427    3.133466631    2.944555968
  348 SOLV  OW      1054    1.589644319    0.573220902    2.424607887
  348 SOLV  HW1     1055    1.502484729    0.619459321    2.440946873
  348 SOLV  HW2     1056    1.586353900    0.526119041    2.336447504
  349 SOLV  OW      1057    1.357003809    1.582073946    0.016494577
  349 SOLV  HW1     1058    1.387839949    1.565372487    0.110152082
  349 SOLV  HW2     1059    1.381661953    1.675128625   -0.010603814
  350 SOLV  OW      1060    2.390858140    2.138681298    0.709820792
  350 SOLV  HW1     1061    2.444308110    2.171495271    0.631921707
  350 SOLV  HW2     1062    2.363992892    2.216316151    0.766855463
  351 SOLV  OW      1063    1.344057132    1.159665920    3.371824376
  351 SOLV  HW1     1064    1.444028419    1.158321126    3.374251481
  351 SOLV  HW2     1065    1.308152364    1.107694297    3.449359308
  352 SOLV  OW      1066    1.466289936    0.324468477    0.030313598
  352 SOLV  HW1     1067    1.391820065    0.380696915   -0.005665652
  352 SOLV  HW2     1068    1.429030158    0.238958644    0.066391517
  353 SOLV  OW      1069    2.662496713    1.250370914    1.947476906
  353 SOLV  HW1     1070    2.684927407    1.167246121    1.896596160
  353 SOLV  HW2     1071    2.732114104    1.266396494    2.017464614
  354 SOLV  OW      1072    0.260042974    1.075955548    2.988131079
  354 SOLV  HW1     1073    0.240938725    1.155255878    2.930270052
  354 SOLV  HW2     1074    0.216901865    0.994793280    2.948723990
  355 SOLV  OW      1075    0.247604310    2.455376219    1.262123776
  355 SOLV  HW1     1076    0.223478036    2.521207934    1.190810124
  355 SOLV  HW2     1077    0.273865487    2.368620089    1.219872433
  356 SOLV  OW      1078    1.119515593    1.511302594    0.979865437
  356 SOLV  HW1     1079    1.185145979    1.550581962    1.044296860
  356 SOLV  HW2     1080    1.039984867    1.571484208    0.972478258
  357 SOLV  OW      1081    1.331943285    0.662607618    1.893005226
  357 SOLV  HW1     1082    1.243621005    0.709023926    1.886316295
  357 SOLV  HW2     1083    1.334207042    0.607146803    1.976185594
  358 SOLV  OW      1084    2.007499502    2.401861695    2.065859855
  358 SOLV  HW1     1085    1.949609029    2.418316217    1.985997552
  358 SOLV  HW2     1086    2.100976108    2.431219805    2.045854213
  359 SOLV  OW      1087    1.483686272    0.520147607    3.024765202
  359 SOLV  HW1     1088    1.542331831    0.537989897    3.103782889
  359 SOLV  HW2     1089    1.507584993    0.431619933    2.984851599
  360 SOLV  OW      1090    0.081485665    1.047925368    2.687967471
  360 SOLV  HW1     1091    0.139277029    1.126548889    2.709882469
  360 SOLV  HW2     1092    0.097919611    0.974965739    2.754364787
  361 SOLV  OW      1093    1.497566662    1.603502877    0.297273961
  361 SOLV  HW1     1094    1.478015779    1.600608689    0.395310892
  361 SOLV  HW2     1095    1.588603987    1.642211897    0.282590064
  362 SOLV  OW      1096    1.688312612    0.955568149    2.097672393
  362 SOLV  HW1     1097    1.755663810    0.993012637    2.161415187
  362 SOLV  HW2     1098    1.692604988    1.005847905    2.011330529
  363 SOLV  OW      1099    0.167104689    1.269045066    2.810963011
  363 SOLV  HW1     1100    0.197253074    1.345126928    2.753479201
  363 SOLV  HW2     1101    0.124611865    1.304901936    2.894091321
  364 SOLV  OW      1102    0.198226109    1.917062375    1.534584681
  364 SOLV  HW1     1103    0.157465743    1.951216223    1.449885507
  364 SOLV  HW2     1104    0.189770298    1.817464296    1.537825269
  365 SOLV  OW      1105    0.407386586    0.862572328    0.204718525
  365 SOLV  HW1     1106    0.311494243    0.864393660    0.233054502
  365 SOLV  HW2     1107    0.425838355    0.777763858    0.155033576
  366 SOLV  OW      1108    3.160030076    1.123256936    0.945077763
  366 SOLV  HW1     1109    3.218788139    1.173017701    1.008899753
  366 SOLV  HW2     1110    3.132576568    1.184169372    0.870661665
  367 SOLV  OW      1111    0.171097485    0.762563625    0.670314031
  367 SOLV  HW1     1112    0.206690800    0.753759702    0.577270271
  367 SOLV  HW2     1113    0.159299237    0.671622169    0.710213978
  368 SOLV  OW      1114    0.726538052    2.957750612    2.126899288
  368 SOLV  HW1     1115    0.634976157    2.930737894    2.156706309
  368 SOLV  HW2     1116    0.754694063    3.040069542    2.176219832
  369 SOLV  OW      1117    0.930268865    3.311334735    1.467118469
  369 SOLV  HW1     1118    1.001866561    3.311627151    1.536941922
  369 SOLV  HW2     1119    0.856852472    3.249388354    1.494944187
  370 SOLV  OW      1120    3.096602917    1.115479102    2.992655294
  370 SOLV  HW1     1121    3.000072505    1.093884816    3.007337480
  370 SOLV  HW2     1122    3.152265612    1.066588117    3.059836522
  371 SOLV  OW      1123    2.655727318    2.402209550    1.618202409
  371 SOLV  HW1     1124    2.653199384    2.347770466    1.702056747
  371 SOLV  HW2     1125    2.694000727    2.347241877    1.543938011
  372 SOLV  OW      1126    3.345231297    1.321944592    0.376955067
  372 SOLV  HW1     1127    3.429935775    1.329963572    0.429499219
  372 SOLV  HW2     1128    3.281746370    1.393970715    0.404917575
  373 SOLV  OW      1129    2.825224510    0.228440318    2.257484944
  373 SOLV  HW1     1130    2.830610418    0.282083194    2.173253848
  373 SOLV  HW2     1131    2.917013478    0.216628249    2.295387894
  374 SOLV  OW      1132    1.683119850    1.028441209    2.530813935
  374 SOLV  HW1     1133    1.713943909    1.056511519    2.621717728
  374 SOLV  HW2     1134    1.758945858    1.036165804    2.466066065
  375 SOLV  OW      1135    3.162038008    1.179779074    0.506887495
  375 SOLV  HW1     1136    3.236556285    1.225016632    0.457875881
  375 SOLV  HW2     1137    3.187323810    1.084870343    0.525712043
  376 SOLV  OW      1138    2.428941138    0.684457437    2.954111132
  376 SOLV  HW1     1139    2.513991143    0.632072410    2.959024281
  376 SOLV  HW2     1140    2.440232569    0.770970979    3.002994999
  377 SOLV  OW      1141    3.053170159    0.616350544    0.788419882
  377 SOLV  HW1     1142    3.044325686    0.713031680    0.812421080
  377 SOLV  HW2     1143    3.079469045    0.564149886    0.869567553
  378 SOLV  OW      1144    0.987045299    1.506825726    2.238366288
  378 SOLV  HW1     1145    1.069219643    1.498667809    2.181967130
  378 SOLV  HW2     1146    0.906624603    1.483785346    2.183578948
  379 SOLV  OW      1147    1.994917580    0.125992043    2.504917749
  379 SOLV  HW1     1148    2.013030629    0.205672477    2.447257314
  379 SOLV  HW2     1149    1.909066180    0.083212886    2.476610437
  380 SOLV  OW      1150    2.620022300    1.265133937    1.070047586
  380 SOLV  HW1     1151    2.559242681    1.247462804    1.147477968
  380 SOLV  HW2     1152    2.711937776    1.232167312    1.091649481
  381 SOLV  OW      1153    0.697372787    3.137373997    2.463525057
  381 SOLV  HW1     1154    0.604594301    3.106521639    2.442497728
  381 SOLV  HW2     1155    0.694267129    3.231210867    2.497976953
  382 SOLV  OW      1156    1.685503538    0.256665165    3.129626642
  382 SOLV  HW1     1157    1.676692798    0.347101647    3.171402609
  382 SOLV  HW2     1158    1.778365243    0.245180572    3.094322312
  383 SOLV  OW      1159    2.202153599    0.704361889    2.751428217
  383 SOLV  HW1     1160    2.186979126    0.609060428    2.725178904
  383 SOLV  HW2     1161    2.295276087    0.714876278    2.786345380
  384 SOLV  OW      1162    0.524458239    1.288429233    0.594693032
  384 SOLV  HW1     1163    0.607363270    1.334807394    0.625958086
  384 SOLV  HW2     1164    0.471315436    1.258230198    0.673848415
  385 SOLV  OW      1165    2.241854084    1.220319625    1.857553619
  385 SOLV  HW1     1166    2.163041321    1.228050840    1.796477716
  385 SOLV  HW2     1167    2.259399418    1.308832722    1.900669696
  386 SOLV  OW      1168    3.189295657    1.076351767    1.362125974
  386 SOLV  HW1     1169    3.092515949    1.075044217    1.387297206
  386 SOLV  HW2     1170    3.203989113    1.016763872    1.283164124
  387 SOLV  OW      1171    3.252024551    0.049237883    0.745760862
  387 SOLV  HW1     1172    3.287138656    0.133745977    0.786095753
  387 SOLV  HW2     1173    3.159734461    0.031771789    0.780095757
  388 SOLV  OW      1174    1.803655871    3.219660987    2.406816006
  388 SOLV  HW1     1175    1.889901490    3.183589748    2.442345116
  388 SOLV  HW2     1176    1.741387607    3.143883004    2.387267308
  389 SOLV  OW      1177    1.158210110    0.593688006    2.375440025
  389 SOLV  HW1     1178    1.119041931    0.506413220    2.404608799
  389 SOLV  HW2     1179    1.122259539    0.667206454    2.432923932
  390 SOLV  OW      1180    2.498359876    0.928679036    3.050880795
  390 SOLV  HW1     1181    2.527360657    0.946557819    2.956855071
  390 SOLV  HW2     1182    2.430765212    0.997028358    3.078463494
  391 SOLV  OW      1183    1.833758327    2.564897258    1.230169457
  391 SOLV  HW1     1184    1.766348147    2.491062955    1.227713267
  391 SOLV  HW2     1185    1.812525675    2.626892479    1.305716730
  392 SOLV  OW      1186    3.177477724    3.215221628    2.703734212
  392 SOLV  HW1     1187    3.154594837    3.290664578    2.765266354
  392 SOLV  HW2     1188    3.262396183    3.172021709    2.734132718
  393 SOLV  OW      1189    2.691248250    3.123423748    0.579932236
  393 SOLV  HW1     1190    2.699527496    3.028838955    0.611320363
  393 SOLV  HW2     1191    2.633666509    3.126484362    0.498231710
  394 SOLV  OW      1192    0.373842072    3.081570277    2.112918847
  394 SOLV  HW1     1193    0.313820878    3.160694598    2.101146774
  394 SOLV  HW2     1194    0.432607947    3.072087064    2.032554493
  395 SOLV  OW      1195    2.926794749    2.041683910    0.723961475
  395 SOLV  HW1     1196    2.985288817    2.113543586    0.761597164
  395 SOLV  HW2     1197    2.835511681    2.048532804    0.764237577
  396 SOLV  OW      1198    0.747666650    0.991577282    2.535869897
  396 SOLV  HW1     1199    0.793069024    0.943420401    2.460894938
  396 SOLV  HW2     1200    0.815871170    1.040723831    2.590040857
  397 SOLV  OW      1201    0.221295337    3.182774130    3.067599693
  397 SOLV  HW1     1202    0.156812333    3.113953049    3.100850273
  397 SOLV  HW2     1203    0.197952007    3.271873650    3.106565147
  398 SOLV  OW      1204    0.113304950    0.587472616    1.770797447
  398 SOLV  HW1     1205    0.195554522    0.601668254    1.715705637
  398 SOLV  HW2     1206    0.037607162    0.639894486    1.731766467
  399 SOLV  OW      1207    0.944385929    0.362674724    2.824575719
  399 SOLV  HW1     1208    0.963967834    0.357091439    2.922488729
  399 SOLV  HW2     1209    1.028148273    0.385907445    2.775121593
  400 SOLV  OW      1210    1.557722583    0.822650946    1.789387675
  400 SOLV  HW1     1211    1.510171665    0.768331249    1.858596664
  400 SOLV  HW2     1212    1.598986480    0.761655342    1.721724737
  401 SOLV  OW      1213    1.705638030    0.839045801    0.026961332
  401 SOLV  HW1     1214    1.627989875    0.867473923   -0.029275720
  401 SOLV  HW2     1215    1.710969524    0.897135799    0.108196281
  402 SOLV  OW      1216    2.981965421    0.382220832    1.433351082
  402 SOLV  HW1     1217    3.060001504    0.399878168    1.373347506
  402 SOLV  HW2     1218    2.897035841    0.393811417    1.381829901
  403 SOLV  OW      1219    0.899146452    0.117765397    2.520352001
  403 SOLV  HW1     1220    0.857602605    0.086452314    2.434949201
  403 SOLV  HW2     1221    0.919061962    0.038934285    2.578567362
  404 SOLV  OW      1222    0.330355443    0.663769716    1.608824306
  404 SOLV  HW1     1223    0.415024331    0.668158319    1.555796769
  404 SOLV  HW2     1224    0.267614583    0.735012241    1.577359437
  405 SOLV  OW      1225    1.870467155    1.813270590    0.703050816
  405 SOLV  HW1     1226    1.867466565    1.851626137    0.610740374
  405 SOLV  HW2     1227    1.910157813    1.880339394    0.765722857
  406 SOLV  OW      1228    1.685792924    2.237706032    0.063560126
  406 SOLV  HW1     1229    1.758340436    2.171557535    0.082616519
  406 SOLV  HW2     1230    1.673234492    2.245807474   -0.035326215
  407 SOLV  OW      1231    2.850438589    1.742062517    0.541216761
  407 SOLV  HW1     1232    2.893467015    1.743518733    0.631483221
  407 SOLV  HW2     1233    2.750997968    1.740461582    0.551734941
  408 SOLV  OW      1234    2.603252433    1.178943737    0.432685988
  408 SOLV  HW1     1235    2.589071462    1.085995960    0.398632336
  408 SOLV  HW2     1236    2.647517094    1.233964925    0.361881265
  409 SOLV  OW      1237    2.992508094    1.025336651    1.772487175
  409 SOLV  HW1     1238    2.897435759    1.029566209    1.741751262
  409 SOLV  HW2     1239    3.004481028    0.946642392    1.833028393
  410 SOLV  OW      1240    2.090576029    2.091636655    2.253007029
  410 SOLV  HW1     1241    2.007401176    2.095398679    2.197605907
  410 SOLV  HW2     1242    2.066219657    2.075166105    2.348594625
  411 SOLV  OW      1243    1.110651018    2.155867423    2.570371050
  411 SOLV  HW1     1244    1.020518579    2.113434040    2.561588383
  411 SOLV  HW2     1245    1.181185889    2.089977589    2.544199474
  412 SOLV  OW      1246    2.148715901    3.211703086    0.226649606
  412 SOLV  HW1     1247    2.227963021    3.206124369    0.287397672
  412 SOLV  HW2     1248    2.144060558    3.129212191    0.170301741
  413 SOLV  OW      1249    1.180875714    3.194693614    0.511121111
  413 SOLV  HW1     1250    1.178268631    3.292566653    0.531506409
  413 SOLV  HW2     1251    1.215022298    3.180927564    0.418137782
  414 SOLV  OW      1252    3.064886419    3.043109362    2.151854554
  414 SOLV  HW1     1253    3.147224702    3.084539629    2.190654128
  414 SOLV  HW2     1254    3.090622449    2.980407968    2.078318266
  415 SOLV  OW      1255    1.568518125    1.524837703    1.210607800
  415 SOLV  HW1     1256    1.596614932    1.596235023    1.274754058
  415 SOLV  HW2     1257    1.645388899    1.501407284    1.151079631
  416 SOLV  OW      1258    0.681306322    1.159205583    1.929916403
  416 SOLV  HW1     1259    0.671502541    1.072813427    1.979331118
  416 SOLV  HW2     1260    0.775602761    1.191573215    1.937788119
  417 SOLV  OW      1261    2.299953892    1.400195100    1.156338350
  417 SOLV  HW1     1262    2.369820488    1.387454118    1.226753692
  417 SOLV  HW2     1263    2.256320102    1.312432828    1.136442938
  418 SOLV  OW      1264    3.230917783    0.961761493    1.625936944
  418 SOLV  HW1     1265    3.152534950    0.999900741    1.674960177
  418 SOLV  HW2     1266    3.257341319    1.023727061    1.552019153
  419 SOLV  OW      1267    0.204407256    2.992913989    2.579698873
  419 SOLV  HW1     1268    0.133585622    2.953707727    2.520969546
  419 SOLV  HW2     1269    0.196272519    2.954683757    2.671754042
  420 SOLV  OW      1270    0.427187945    1.320529515    2.009864884
  420 SOLV  HW1     1271    0.429241387    1.382412790    2.088400486
  420 SOLV  HW2     1272    0.515359284    1.323538206    1.962765877
  421 SOLV  OW      1273    2.532487253    1.832280936    1.241835954
  421 SOLV  HW1     1274    2.497150419    1.799793424    1.329570281
  421 SOLV  HW2     1275    2.509713905    1.766270814    1.170243708
  422 SOLV  OW      1276    3.017005883    1.971687216    2.284584546
  422 SOLV  HW1     1277    3.101860824    1.968148349    2.337395226
  422 SOLV  HW2     1278    2.938848614    1.969677721    2.346947420
  423 SOLV  OW      1279    2.709177850    2.250556690    1.388683117
  423 SOLV  HW1     1280    2.738132815    2.155095875    1.381691615
  423 SOLV  HW2     1281    2.637526480    2.268648313    1.321312689
  424 SOLV  OW      1282    1.022299989    3.377476688    3.202057943
  424 SOLV  HW1     1283    1.118880423    3.356443740    3.217218247
  424 SOLV  HW2     1284    0.984062413    3.419566992    3.284327227
  425 SOLV  OW      1285    2.812730169    1.860179296    1.883812661
  425 SOLV  HW1     1286    2.897954109    1.820044853    1.850234786
  425 SOLV  HW2     1287    2.822770628    1.959499791    1.889811649
  426 SOLV  OW      1288    1.307415612    1.052664292    3.105318577
  426 SOLV  HW1     1289    1.215362590    1.036048410    3.069935645
  426 SOLV  HW2     1290    1.302270177    1.114273200    3.183929142
  427 SOLV  OW      1291    3.083409874    1.786974197    0.361409562
  427 SOLV  HW1     1292    3.119078299    1.858731149    0.421244522
  427 SOLV  HW2     1293    2.991798235    1.760763805    0.391769983
  428 SOLV  OW      1294    0.818879232    1.721458633    0.592806182
  428 SOLV  HW1     1295    0.850549513    1.799573886    0.646611791
  428 SOLV  HW2     1296    0.841671174    1.735905406    0.496515901
  429 SOLV  OW      1297    0.366376500    1.669979671    0.804596894
  429 SOLV  HW1     1298    0.437483992    1.672065527    0.734304237
  429 SOLV  HW2     1299    0.288652832    1.616282515    0.771775629
  430 SOLV  OW      1300    3.101516296    1.220718713    2.526019605
  430 SOLV  HW1     1301    3.170902715    1.250064704    2.460245343
  430 SOLV  HW2     1302    3.142337225    1.156803764    2.591214705
  431 SOLV  OW      1303    0.814503894    2.049647057    0.319009980
  431 SOLV  HW1     1304    0.724671805    2.035516264    0.277388636
  431 SOLV  HW2     1305    0.803321850    2.092781739    0.408542743
  432 SOLV  OW      1306    2.691404962    0.584291282    1.020926702
  432 SOLV  HW1     1307    2.712362967    0.588139250    0.923214428
  432 SOLV  HW2     1308    2.595710744    0.609437610    1.035487322
  433 SOLV  OW      1309    0.033756313    0.579965325    0.026004627
  433 SOLV  HW1     1310    0.107916548    0.584458968   -0.040940427
  433 SOLV  HW2     1311    0.072267894    0.570145045    0.117775825
  434 SOLV  OW      1312    2.636419298    1.097496085    2.544988603
  434 SOLV  HW1     1313    2.730503554    1.071533175    2.523215220
  434 SOLV  HW2     1314    2.573417113    1.030631022    2.505469495
  435 SOLV  OW      1315    0.015679185    1.873470411    0.531588884
  435 SOLV  HW1     1316   -0.005995502    1.779722976    0.558854337
  435 SOLV  HW2     1317   -0.057906663    1.934538095    0.560872802
  436 SOLV  OW      1318    2.289013956    0.056616397    2.102459891
  436 SOLV  HW1     1319    2.330951916    0.081928828    2.189648935
  436 SOLV  HW2     1320    2.243766979   -0.032083308    2.111760662
  437 SOLV  OW      1321    1.394194887    1.045706533    1.391928245
  437 SOLV  HW1     1322    1.384916703    0.946748880    1.380840793
  437 SOLV  HW2     1323    1.385324836    1.090192122    1.302799563
  438 SOLV  OW      1324    2.246301971    3.117489677    1.704276876
  438 SOLV  HW1     1325    2.317289685    3.097293547    1.771764182
  438 SOLV  HW2     1326    2.214564862    3.211545049    1.716439964
  439 SOLV  OW      1327    3.235646338    2.763598254    0.410612991
  439 SOLV  HW1     1328    3.327617647    2.793716051    0.385392481
  439 SOLV  HW2     1329    3.241318548    2.700387503    0.487904976
  440 SOLV  OW      1330    2.259285459    1.081149298    1.480617476
  440 SOLV  HW1     1331    2.235302693    1.073543050    1.383824445
  440 SOLV  HW2     1332    2.243851576    0.993255693    1.525766056
  441 SOLV  OW      1333    0.488629160    1.703667787    2.913950742
  441 SOLV  HW1     1334    0.428893363    1.738449416    2.986212556
  441 SOLV  HW2     1335    0.518347645    1.611011659    2.937008374
  442 SOLV  OW      1336    2.598561059    3.037411518    0.035166699
  442 SOLV  HW1     1337    2.576473231    3.063712219   -0.058758671
  442 SOLV  HW2     1338    2.598152386    2.937697559    0.042813390
  443 SOLV  OW      1339    1.128562723    1.821996812    1.065764527
  443 SOLV  HW1     1340    1.048405098    1.762223079    1.063820763
  443 SOLV  HW2     1341    1.205160694    1.773632456    1.108138628
  444 SOLV  OW      1342    2.671123041    1.078248867    0.113944057
  444 SOLV  HW1     1343    2.751421924    1.053046645    0.059920423
  444 SOLV  HW2     1344    2.691172022    1.160628042    0.166984685
  445 SOLV  OW      1345    3.335940523    0.326441153    1.279434319
  445 SOLV  HW1     1346    3.390767824    0.400884756    1.241327664
  445 SOLV  HW2     1347    3.342240664    0.246478004    1.219700561
  446 SOLV  OW      1348    2.560548172    1.933755864    2.981153787
  446 SOLV  HW1     1349    2.605633672    1.855600000    2.938015110
  446 SOLV  HW2     1350    2.467907501    1.907841207    3.008505691
  447 SOLV  OW      1351    2.277168885    2.712964854    3.229728368
  447 SOLV  HW1     1352    2.198631100    2.699328509    3.290125709
  447 SOLV  HW2     1353    2.254081494    2.780668003    3.159834864
  448 SOLV  OW      1354    2.720582774    1.226824823    1.432981229
  448 SOLV  HW1     1355    2.770759998    1.305157481    1.469693896
  448 SOLV  HW2     1356    2.635794219    1.214437038    1.484546621
  449 SOLV  OW      1357    1.772172913    3.197376172    0.574580644
  449 SOLV  HW1     1358    1.812045176    3.161753314    0.659095267
  449 SOLV  HW2     1359    1.677318468    3.224315541    0.591262784
  450 SOLV  OW      1360    2.304468317    0.345212426    2.449407187
  450 SOLV  HW1     1361    2.295694048    0.374899584    2.544504259
  450 SOLV  HW2     1362    2.214947212    0.348868815    2.404973218
  451 SOLV  OW      1363    2.899829290    2.733847227    0.567592501
  451 SOLV  HW1     1364    2.810789854    2.766028244    0.599809901
  451 SOLV  HW2     1365    2.933924191    2.795612546    0.496711560
  452 SOLV  OW      1366    1.711623565    3.237454527    2.690849558
  452 SOLV  HW1     1367    1.757584965    3.219140010    2.603946336
  452 SOLV  HW2     1368    1.626007513    3.185931189    2.694753054
  453 SOLV  OW      1369    3.026361263    0.801869754    1.934957092
  453 SOLV  HW1     1370    3.108227419    0.837086767    1.980339174
  453 SOLV  HW2     1371    3.012149888    0.706430300    1.961245732
  454 SOLV  OW      1372    2.572994634    0.955907572    2.778220543
  454 SOLV  HW1     1373    2.619381865    1.016224776    2.713324226
  454 SOLV  HW2     1374    2.629881490    0.875486934    2.795477628
  455 SOLV  OW      1375    1.484492904    2.228882057    0.688114806
  455 SOLV  HW1     1376    1.441002576    2.245254030    0.599558445
  455 SOLV  HW2     1377    1.519663698    2.315176815    0.724417549
  456 SOLV  OW      1378    0.860866449    2.953476047    3.297523698
  456 SOLV  HW1     1379    0.777479706    2.901104147    3.280049182
  456 SOLV  HW2     1380    0.837700808    3.050047601    3.309303755
  457 SOLV  OW      1381    2.816593741    3.366335321    2.990072806
  457 SOLV  HW1     1382    2.751807647    3.374717693    3.065798880
  457 SOLV  HW2     1383    2.821885722    3.453306790    2.940981488
  458 SOLV  OW      1384    0.537938079    1.279099595    0.326042638
  458 SOLV  HW1     1385    0.553311592    1.374397241    0.299899242
  458 SOLV  HW2     1386    0.529199356    1.272822992    0.425469285
  459 SOLV  OW      1387    2.426765936    0.539973551    0.826179837
  459 SOLV  HW1     1388    2.438179023    0.524912793    0.727974305
  459 SOLV  HW2     1389    2.355608405    0.608595668    0.841313765
  460 SOLV  OW      1390    2.182052337    1.815665574    1.227263058
  460 SOLV  HW1     1391    2.143548614    1.841657569    1.315826045
  460 SOLV  HW2     1392    2.165602228    1.718362234    1.211047887
  461 SOLV  OW      1393    2.250570275    2.092942775    0.374385184
  461 SOLV  HW1     1394    2.197984949    2.013677248    0.405235789
  461 SOLV  HW2     1395    2.246075489    2.164917325    0.443677552
  462 SOLV  OW      1396    2.395364874    1.091022697    0.081799652
  462 SOLV  HW1     1397    2.495324849    1.090739079    0.084880262
  462 SOLV  HW2     1398    2.362497311    0.999527488    0.058350004
  463 SOLV  OW      1399    0.300818967    2.107658024    3.008696869
  463 SOLV  HW1     1400    0.259425533    2.095877845    2.918423815
  463 SOLV  HW2     1401    0.400327322    2.111464769    2.999481185
  464 SOLV  OW      1402    1.745743314    1.487896606    2.626883914
  464 SOLV  HW1     1403    1.772052660    1.584373348    2.626645906
  464 SOLV  HW2     1404    1.764660565    1.448432722    2.716809848
  465 SOLV  OW      1405    1.665784541    0.630846945    1.641060364
  465 SOLV  HW1     1406    1.759871919    0.623974077    1.607866806
  465 SOLV  HW2     1407    1.652248203    0.566479964    1.716393882
  466 SOLV  OW      1408    0.967537525    2.502597551    1.621032928
  466 SOLV  HW1     1409    1.024990293    2.439229980    1.672851381
  466 SOLV  HW2     1410    0.935119035    2.457691537    1.537762923
  467 SOLV  OW      1411    2.789165999    3.325753003    0.961312853
  467 SOLV  HW1     1412    2.708611293    3.372537340    0.997698031
  467 SOLV  HW2     1413    2.869700473    3.351768661    1.014594828
  468 SOLV  OW      1414    0.269767208    0.910517942    0.883399568
  468 SOLV  HW1     1415    0.203479822    0.985104595    0.890061996
  468 SOLV  HW2     1416    0.253587638    0.858987599    0.799230977
  469 SOLV  OW      1417    3.158141430    0.838384344    3.198675446
  469 SOLV  HW1     1418    3.256556510    0.834211767    3.181394838
  469 SOLV  HW2     1419    3.128791477    0.754520298    3.244576557
  470 SOLV  OW      1420    2.862890837    3.332255085    0.485999311
  470 SOLV  HW1     1421    2.804607010    3.398950987    0.439580638
  470 SOLV  HW2     1422    2.811441169    3.247838613    0.501058896
  471 SOLV  OW      1423    1.272071187    0.251511068    1.681396913
  471 SOLV  HW1     1424    1.185604677    0.289192872    1.648153944
  471 SOLV  HW2     1425    1.339903172    0.324687682    1.688137151
  472 SOLV  OW      1426    2.468732130    1.384339823    1.371839926
  472 SOLV  HW1     1427    2.555727824    1.416341598    1.334298313
  472 SOLV  HW2     1428    2.465063310    1.404933797    1.469636304
  473 SOLV  OW      1429    1.953822514    0.842994107    3.066257930
  473 SOLV  HW1     1430    1.856649693    0.841427978    3.089858555
  473 SOLV  HW2     1431    1.970866251    0.916059212    3.000129403
  474 SOLV  OW      1432    3.137143354    0.850427133    2.288363826
  474 SOLV  HW1     1433    3.179464140    0.931220829    2.247340105
  474 SOLV  HW2     1434    3.066734763    0.879070994    2.353354473
  475 SOLV  OW      1435    1.504080492    0.053354592    2.573595860
  475 SOLV  HW1     1436    1.562009142    0.133881456    2.586288132
  475 SOLV  HW2     1437    1.561493870   -0.026397502    2.555031871
  476 SOLV  OW      1438    3.143795595    0.514726344    1.799067292
  476 SOLV  HW1     1439    3.064384477    0.483572553    1.746865488
  476 SOLV  HW2     1440    3.204407422    0.567258887    1.739333134
  477 SOLV  OW      1441    1.197055224    1.052073604    0.183348997
  477 SOLV  HW1     1442    1.184586774    1.102612859    0.268742477
  477 SOLV  HW2     1443    1.113081729    1.002345351    0.161504335
  478 SOLV  OW      1444    1.310142625    1.962966732    2.020013164
  478 SOLV  HW1     1445    1.375653036    1.961976148    1.944453534
  478 SOLV  HW2     1446    1.227086635    1.914395319    1.992730369
  479 SOLV  OW      1447    2.463422528    3.024375784    2.924116228
  479 SOLV  HW1     1448    2.478669786    3.118926766    2.895318612
  479 SOLV  HW2     1449    2.458531604    2.965378403    2.843512072
  480 SOLV  OW      1450    0.966790378    2.602103124    0.676105985
  480 SOLV  HW1     1451    1.025206482    2.536015977    0.723241383
  480 SOLV  HW2     1452    0.897489785    2.553361559    0.622971049
  481 SOLV  OW      1453    2.520595789    2.858383533    3.192306390
  481 SOLV  HW1     1454    2.518877857    2.957191132    3.177005827
  481 SOLV  HW2     1455    2.428930415    2.826892096    3.216919251
  482 SOLV  OW      1456    1.179568487    3.294847099    1.276168780
  482 SOLV  HW1     1457    1.155439124    3.237350264    1.354357633
  482 SOLV  HW2     1458    1.097472075    3.314154524    1.222420184
  483 SOLV  OW      1459    0.172623050    2.609142271    1.025493794
  483 SOLV  HW1     1460    0.147092407    2.705781293    1.028744915
  483 SOLV  HW2     1461    0.267901398    2.600819846    0.996266520
  484 SOLV  OW      1462    3.224431495    3.158135976    1.779038788
  484 SOLV  HW1     1463    3.149816052    3.209192864    1.821787963
  484 SOLV  HW2     1464    3.290213891    3.130384392    1.849068641
  485 SOLV  OW      1465    2.866084374    2.103338149    1.117052256
  485 SOLV  HW1     1466    2.827629143    2.152038854    1.038624683
  485 SOLV  HW2     1467    2.958586752    2.136849990    1.134988404
  486 SOLV  OW      1468    1.783994477    1.107956688    0.742716213
  486 SOLV  HW1     1469    1.731634575    1.094211376    0.826806464
  486 SOLV  HW2     1470    1.800081185    1.205717805    0.729092895
  487 SOLV  OW      1471    0.597282726    0.013732586    0.698203930
  487 SOLV  HW1     1472    0.680943765    0.047338330    0.741486580
  487 SOLV  HW2     1473    0.524552809    0.081490743    0.709205851
  488 SOLV  OW      1474    3.142131918    0.592362207    3.343833940
  488 SOLV  HW1     1475    3.238212739    0.599563178    3.370604446
  488 SOLV  HW2     1476    3.085719863    0.579381902    3.425376517
  489 SOLV  OW      1477    1.808173629    2.759435329    1.447555874
  489 SOLV  HW1     1478    1.792840686    2.808697405    1.533227674
  489 SOLV  HW2     1479    1.806555931    2.824035154    1.371230115
  490 SOLV  OW      1480    2.940226149    2.695083307    2.178085402
  490 SOLV  HW1     1481    2.982795145    2.648476283    2.255657115
  490 SOLV  HW2     1482    2.932232376    2.631489699    2.101315201
  491 SOLV  OW      1483    1.330847955    2.966568798    0.985285234
  491 SOLV  HW1     1484    1.316381233    2.884152630    1.040057726
  491 SOLV  HW2     1485    1.308501430    2.947396738    0.889709279
  492 SOLV  OW      1486    1.710380007    3.173003518    2.125569751
  492 SOLV  HW1     1487    1.741340040    3.079020488    2.111066567
  492 SOLV  HW2     1488    1.786690193    3.228467557    2.158768778
  493 SOLV  OW      1489    3.172699857    1.112365013    2.072424008
  493 SOLV  HW1     1490    3.243615694    1.162255080    2.122259458
  493 SOLV  HW2     1491    3.208174525    1.084233892    1.983251611
  494 SOLV  OW      1492    2.266057128    0.089677297    0.062291898
  494 SOLV  HW1     1493    2.227410282    0.169723832    0.108126920
  494 SOLV  HW2     1494    2.203413660    0.058804013   -0.009293350
  495 SOLV  OW      1495    0.284513728    1.524262525    2.706347463
  495 SOLV  HW1     1496    0.372791636    1.477531918    2.701374222
  495 SOLV  HW2     1497    0.293373042    1.616342448    2.668345634
  496 SOLV  OW      1498    0.805755338    2.208731091    1.564262127
  496 SOLV  HW1     1499    0.863815282    2.220526767    1.483693743
  496 SOLV  HW2     1500    0.716854626    2.172493084    1.536247475
  497 SOLV  OW      1501    1.524851147    3.091904545    0.445580677
  497 SOLV  HW1     1502    1.615986127    3.053433274    0.460270000
  497 SOLV  HW2     1503    1.518970788    3.181441645    0.489739384
  498 SOLV  OW      1504    2.048134969    2.384561434    2.645816208
  498 SOLV  HW1     1505    1.974452811    2.452129689    2.648486953
  498 SOLV  HW2     1506    2.119564837    2.415627552    2.583090793
  499 SOLV  OW      1507    0.816800852    1.845784466    2.060434440
  499 SOLV  HW1     1508    0.798527151    1.781828505    2.135114577
  499 SOLV  HW2     1509    0.735415588    1.853941812    2.002890656
  500 SOLV  OW      1510    2.271886983    1.135915875    1.064070371
  500 SOLV  HW1     1511    2.343158436    1.087197801    1.114537482
  500 SOLV  HW2     1512    2.262294950    1.095852872    0.972938927
  501 SOLV  OW      1513    1.986942272    2.226913714    0.582876984
  501 SOLV  HW1     1514    1.914038110    2.281515131    0.541577801
  501 SOLV  HW2     1515    2.075672014    2.266696716    0.559507102
  502 SOLV  OW      1516    0.309635410    0.532726235    0.859632009
  502 SOLV  HW1     1517    0.339659758    0.621639393    0.894193292
  502 SOLV  HW2     1518    0.313545206    0.465273404    0.933363070
  503 SOLV  OW      1519    1.982052288    0.426944231    3.304734657
  503 SOLV  HW1     1520    1.932264740    0.511620419    3.285958552
  503 SOLV  HW2     1521    2.016701362    0.428766751    3.398529820
  504 SOLV  OW      1522    0.945338028    1.092694484    2.695531752
  504 SOLV  HW1     1523    0.949195836    1.168747219    2.760347637
  504 SOLV  HW2     1524    1.036676176    1.053428668    2.684780841
  505 SOLV  OW      1525    2.610538218    3.331677113    0.749411832
  505 SOLV  HW1     1526    2.642056170    3.298280138    0.838253259
  505 SOLV  HW2     1527    2.636148277    3.266261245    0.678233101
  506 SOLV  OW      1528    1.210317813    2.359744281    2.354902386
  506 SOLV  HW1     1529    1.216190082    2.283936107    2.289939311
  506 SOLV  HW2     1530    1.189055572    2.324081535    2.445883617
  507 SOLV  OW      1531    0.557933424    1.368911570    1.658521047
  507 SOLV  HW1     1532    0.585552064    1.370917224    1.754618174
  507 SOLV  HW2     1533    0.564887800    1.460910890    1.619930788
  508 SOLV  OW      1534    0.106425841    1.344534214    2.015730836
  508 SOLV  HW1     1535    0.121744714    1.282963731    2.093034325
  508 SOLV  HW2     1536    0.123146973    1.295446963    1.930219196
  509 SOLV  OW      1537    2.777950953    1.964138980    0.041256817
  509 SOLV  HW1     1538    2.685351412    1.926390240    0.040627442
  509 SOLV  HW2     1539    2.806832420    1.983089969   -0.052587314
  510 SOLV  OW      1540    0.493040530    1.879336505    0.386303474
  510 SOLV  HW1     1541    0.457898590    1.944183962    0.453841895
  510 SOLV  HW2     1542    0.511657261    1.927341178    0.300567991
  511 SOLV  OW      1543    0.481787560    1.846938635    1.076452412
  511 SOLV  HW1     1544    0.494686958    1.781875042    1.151275637
  511 SOLV  HW2     1545    0.508135396    1.938458034    1.106919464
  512 SOLV  OW      1546    1.980641492    0.518502241    0.995749541
  512 SOLV  HW1     1547    1.928939761    0.441533553    0.958275437
  512 SOLV  HW2     1548    1.917524070    0.583790400    1.037643159
  513 SOLV  OW      1549    0.483928181    0.518807453    2.629265095
  513 SOLV  HW1     1550    0.384531184    0.514427906    2.619143648
  513 SOLV  HW2     1551    0.520044656    0.426666198    2.643649668
  514 SOLV  OW      1552    3.285391533    0.690443920    1.637713591
  514 SOLV  HW1     1553    3.252032428    0.784200931    1.647626621
  514 SOLV  HW2     1554    3.282448832    0.664054584    1.541295715
  515 SOLV  OW      1555    0.087613725    1.024833435    3.223118053
  515 SOLV  HW1     1556    0.074081791    0.926716220    3.209266061
  515 SOLV  HW2     1557    0.164075128    1.056192041    3.166795187
  516 SOLV  OW      1558    2.430836608    3.317548757    0.188580912
  516 SOLV  HW1     1559    2.524434405    3.352722083    0.186632014
  516 SOLV  HW2     1560    2.368748990    3.385916523    0.150207511
  517 SOLV  OW      1561    1.238742857    2.125723806    0.352087072
  517 SOLV  HW1     1562    1.201041475    2.036913239    0.378407918
  517 SOLV  HW2     1563    1.331453325    2.113387310    0.316674380
  518 SOLV  OW      1564    2.496025880    2.784100845    1.984033004
  518 SOLV  HW1     1565    2.574447156    2.743237777    2.030742854
  518 SOLV  HW2     1566    2.447370363    2.713469832    1.932600499
  519 SOLV  OW      1567    0.231395928    3.262954894    1.332808943
  519 SOLV  HW1     1568    0.224879526    3.164193373    1.347132729
  519 SOLV  HW2     1569    0.325699600    3.292650965    1.347856332
  520 SOLV  OW      1570    1.023616722    2.085679929    1.717746927
  520 SOLV  HW1     1571    0.963157404    2.141983437    1.661388782
  520 SOLV  HW2     1572    0.997364582    1.989574834    1.709012837
  521 SOLV  OW      1573    2.553204180    0.835442470    1.608331731
  521 SOLV  HW1     1574    2.573128225    0.818270021    1.511844231
  521 SOLV  HW2     1575    2.455925404    0.855987967    1.619116870
  522 SOLV  OW      1576    0.061838935    3.328057163    0.039085939
  522 SOLV  HW1     1577    0.056453973    3.251434503   -0.024960096
  522 SOLV  HW2     1578    0.110580650    3.299212610    0.121512151
  523 SOLV  OW      1579    1.232817979    2.130186522    0.744607110
  523 SOLV  HW1     1580    1.315685040    2.184986326    0.733131379
  523 SOLV  HW2     1581    1.257824179    2.034121569    0.756764185
  524 SOLV  OW      1582    0.936279833    1.315743791    2.852800922
  524 SOLV  HW1     1583    1.024947625    1.356185360    2.830339849
  524 SOLV  HW2     1584    0.934162699    1.291950135    2.949905916
  525 SOLV  OW      1585    1.946123276    3.357680031    0.375847076
  525 SOLV  HW1     1586    1.978613476    3.347146621    0.469843715
  525 SOLV  HW2     1587    2.023016391    3.347599860    0.312698114
  526 SOLV  OW      1588    2.028097433    1.693237638    0.957182433
  526 SOLV  HW1     1589    2.025236867    1.636988114    0.874540421
  526 SOLV  HW2     1590    1.995278186    1.785296395    0.935970832
  527 SOLV  OW      1591    2.951344071    0.986072588    2.465487832
  527 SOLV  HW1     1592    2.995060537    1.075190379    2.477674634
  527 SOLV  HW2     1593    2.926412847    0.948698967    2.554836679
  528 SOLV  OW      1594    0.001040874    2.210013429    0.970134122
  528 SOLV  HW1     1595   -0.077783494    2.149683562    0.982316832
  528 SOLV  HW2     1596    0.070923034    2.187659260    1.038091186
  529 SOLV  OW      1597    1.418014140    0.991520212    2.086193243
  529 SOLV  HW1     1598    1.411197747    1.089692843    2.068425031
  529 SOLV  HW2     1599    1.507328550    0.958305642    2.055866215
  530 SOLV  OW      1600    1.619071627    2.853537085    2.909241384
  530 SOLV  HW1     1601    1.616690693    2.944879615    2.949890744
  530 SOLV  HW2     1602    1.532102239    2.807203310    2.926298537
  531 SOLV  OW      1603    1.907902013    0.390353815    2.800988613
  531 SOLV  HW1     1604    1.921328940    0.421796151    2.894970027
  531 SOLV  HW2     1605    1.921306402    0.291340238    2.796746720
  532 SOLV  OW      1606    2.555443536    0.050702801    1.009092938
  532 SOLV  HW1     1607    2.507563450    0.135366532    0.985826699
  532 SOLV  HW2     1608    2.490960709   -0.013872829    1.050002441
  533 SOLV  OW      1609    1.723882537    1.230937846    1.457109681
  533 SOLV  HW1     1610    1.675562755    1.149662324    1.489680903
  533 SOLV  HW2     1611    1.822532790    1.215366449    1.462306818
  534 SOLV  OW      1612    1.808733556    3.225243023    0.090437174
  534 SOLV  HW1     1613    1.868465004    3.164611973    0.037921225
  534 SOLV  HW2     1614    1.798807694    3.312248987    0.042132518
  535 SOLV  OW      1615    2.756511490    0.088755839    1.680658251
  535 SOLV  HW1     1616    2.822603100    0.051491271    1.615503782
  535 SOLV  HW2     1617    2.667449297    0.045653956    1.666098121
  536 SOLV  OW      1618    2.469634452    2.228203173    3.170402479
  536 SOLV  HW1     1619    2.414308848    2.298144768    3.215668069
  536 SOLV  HW2     1620    2.415113853    2.183238357    3.099640345
  537 SOLV  OW      1621    0.173161494    3.312167928    2.134457433
  537 SOLV  HW1     1622    0.128810456    3.394295431    2.098540205
  537 SOLV  HW2     1623    0.208019202    3.330621814    2.226361208
  538 SOLV  OW      1624    3.325159198    0.069578413    1.153114995
  538 SOLV  HW1     1625    3.333289093    0.043772558    1.249392595
  538 SOLV  HW2     1626    3.229407517    0.063367335    1.124928838
  539 SOLV  OW      1627    1.999756458    1.560416008    0.716161804
  539 SOLV  HW1     1628    2.054469147    1.529327922    0.638431737
  539 SOLV  HW2     1629    1.953915681    1.646090200    0.692488511
  540 SOLV  OW      1630    3.080246673    1.302993493    1.800196168
  540 SOLV  HW1     1631    3.034919507    1.388498412    1.774970223
  540 SOLV  HW2     1632    3.034970639    1.226506211    1.754352562
  541 SOLV  OW      1633    0.408732946    1.365361464    2.360039935
  541 SOLV  HW1     1634    0.428472158    1.367555858    2.458058015
  541 SOLV  HW2     1635    0.378766901    1.273537965    2.334146283
  542 SOLV  OW      1636    0.961186062    0.342071425    1.996186495
  542 SOLV  HW1     1637    0.926902985    0.399477270    1.921817302
  542 SOLV  HW2     1638    0.884886173    0.313773603    2.054316482
  543 SOLV  OW      1639    3.093953296    0.678394111    2.742345267
  543 SOLV  HW1     1640    3.157028529    0.705466190    2.669622099
  543 SOLV  HW2     1641    3.073128866    0.580959445    2.733811278
  544 SOLV  OW      1642    1.149174131    3.366888432    1.641490752
  544 SOLV  HW1     1643    1.215818777    3.438132288    1.619475788
  544 SOLV  HW2     1644    1.153194948    3.346600438    1.739337127
  545 SOLV  OW      1645    1.761910162    1.608750970    3.229738773
  545 SOLV  HW1     1646    1.723242620    1.671863650    3.296993614
  545 SOLV  HW2     1647    1.837269905    1.653480802    3.181553530
  546 SOLV  OW      1648    2.909672043    0.872696798    2.715647416
  546 SOLV  HW1     1649    2.995893909    0.825974523    2.735254844
  546 SOLV  HW2     1650    2.833236388    0.815247198    2.744951192
  547 SOLV  OW      1651    2.977431020    0.536016575    0.196848481
  547 SOLV  HW1     1652    3.040187105    0.592502414    0.250430416
  547 SOLV  HW2     1653    2.883185794    0.557109364    0.222827127
  548 SOLV  OW      1654    2.057678298    2.137981818    1.086437389
  548 SOLV  HW1     1655    2.040308219    2.117067670    1.182671074
  548 SOLV  HW2     1656    2.066038961    2.236955256    1.074846099
  549 SOLV  OW      1657    1.791679862    3.183448696    1.204460428
  549 SOLV  HW1     1658    1.874285358    3.223463971    1.244173144
  549 SOLV  HW2     1659    1.747284666    3.250665300    1.145190945
  550 SOLV  OW      1660    0.845116888    1.128022262    0.699119154
  550 SOLV  HW1     1661    0.811016587    1.114396866    0.606097572
  550 SOLV  HW2     1662    0.866645308    1.224710029    0.712882474
  551 SOLV  OW      1663    0.478389307    0.825184457    1.290867386
  551 SOLV  HW1     1664    0.554039802    0.889505745    1.278979197
  551 SOLV  HW2     1665    0.507229150    0.750555675    1.350869423
  552 SOLV  OW      1666    2.082668397    1.704329996    1.709389026
  552 SOLV  HW1     1667    2.088427435    1.604835759    1.717618877
  552 SOLV  HW2     1668    2.108960276    1.746509593    1.796173829
  553 SOLV  OW      1669    2.874740235    2.936159189    0.376345959
  553 SOLV  HW1     1670    2.913869645    2.998159591    0.444365860
  553 SOLV  HW2     1671    2.781798718    2.965574770    0.354021721
  554 SOLV  OW      1672    3.186393698    0.487795743    3.096889812
  554 SOLV  HW1     1673    3.173064384    0.539217548    3.181613866
  554 SOLV  HW2     1674    3.212351678    0.393730924    3.118752870
  555 SOLV  OW      1675    3.096647316    2.252801258    1.156707612
  555 SOLV  HW1     1676    3.180981347    2.297432291    1.186662675
  555 SOLV  HW2     1677    3.030728806    2.322184209    1.127687423
  556 SOLV  OW      1678    1.805479068    2.916052776    2.058538879
  556 SOLV  HW1     1679    1.750436143    2.917278886    1.975059461
  556 SOLV  HW2     1680    1.764572318    2.852981069    2.124482778
  557 SOLV  OW      1681    0.632597028    1.537077198    0.288405818
  557 SOLV  HW1     1682    0.596395631    1.593167654    0.362872078
  557 SOLV  HW2     1683    0.665181463    1.596429925    0.214803071
  558 SOLV  OW      1684    3.158096050    2.339176792    0.476305927
  558 SOLV  HW1     1685    3.071722971    2.357707111    0.523190543
  558 SOLV  HW2     1686    3.233286651    2.343365563    0.542113049
  559 SOLV  OW      1687    2.547535384    2.247216983    0.503027901
  559 SOLV  HW1     1688    2.625262155    2.184977506    0.512334113
  559 SOLV  HW2     1689    2.569972992    2.318889070    0.436985820
  560 SOLV  OW      1690    1.720345824    0.674951373    2.063838691
  560 SOLV  HW1     1691    1.810608062    0.682685267    2.021475945
  560 SOLV  HW2     1692    1.679116621    0.765766085    2.071216697
  561 SOLV  OW      1693    0.756813141    0.898711726    2.835988670
  561 SOLV  HW1     1694    0.670804689    0.947781757    2.850004989
  561 SOLV  HW2     1695    0.825989414    0.962005324    2.801199711
  562 SOLV  OW      1696    1.459735567    2.349859852    1.438421711
  562 SOLV  HW1     1697    1.523356555    2.338072716    1.362164986
  562 SOLV  HW2     1698    1.498247276    2.414561200    1.504241021
  563 SOLV  OW      1699    1.999526811    2.740650993    2.287091235
  563 SOLV  HW1     1700    2.016024205    2.804960421    2.361882121
  563 SOLV  HW2     1701    2.032715227    2.780029477    2.201362896
  564 SOLV  OW      1702    3.195979555    2.367576906    2.554941537
  564 SOLV  HW1     1703    3.261328550    2.310463134    2.604616130
  564 SOLV  HW2     1704    3.104609622    2.354942976    2.593566909
  565 SOLV  OW      1705    0.503244360    1.617685674    1.225728085
  565 SOLV  HW1     1706    0.533342015    1.576555859    1.139679095
  565 SOLV  HW2     1707    0.461670928    1.547419759    1.283487672
  566 SOLV  OW      1708    2.341737963    3.258360035    0.692006177
  566 SOLV  HW1     1709    2.418792787    3.316393410    0.718391549
  566 SOLV  HW2     1710    2.360326243    3.216738345    0.602991831
  567 SOLV  OW      1711    3.187073121    0.667295598    1.357619234
  567 SOLV  HW1     1712    3.154539003    0.710464132    1.273478169
  567 SOLV  HW2     1713    3.286280535    0.655599322    1.352854394
  568 SOLV  OW      1714    3.331255052    0.299254293    0.915709425
  568 SOLV  HW1     1715    3.343919014    0.365518177    0.989534608
  568 SOLV  HW2     1716    3.369272401    0.210966316    0.943301591
  569 SOLV  OW      1717    1.482795496    0.112289258    2.085812321
  569 SOLV  HW1     1718    1.577087506    0.141230053    2.102335455
  569 SOLV  HW2     1719    1.475889439    0.013171351    2.097189222
  570 SOLV  OW      1720    3.104517323    2.225610100    0.840402183
  570 SOLV  HW1     1721    3.107656699    2.318367229    0.877658910
  570 SOLV  HW2     1722    3.191311932    2.204894369    0.795243646
  571 SOLV  OW      1723    0.249883107    1.988036938    2.404992776
  571 SOLV  HW1     1724    0.232767611    1.984376161    2.306528549
  571 SOLV  HW2     1725    0.279935418    2.080035574    2.430185486
  572 SOLV  OW      1726    0.858146713    2.308408573    1.077236959
  572 SOLV  HW1     1727    0.826414616    2.230075617    1.130688474
  572 SOLV  HW2     1728    0.932453622    2.279607533    1.016830143
  573 SOLV  OW      1729    0.212863611    3.326762378    2.421133836
  573 SOLV  HW1     1730    0.117122932    3.347598429    2.401097213
  573 SOLV  HW2     1731    0.218209706    3.241603489    2.473299017
  574 SOLV  OW      1732    0.166187668    2.584320119    2.294428525
  574 SOLV  HW1     1733    0.081569793    2.533403180    2.278645026
  574 SOLV  HW2     1734    0.229325994    2.568347891    2.218532331
  575 SOLV  OW      1735    3.122026440    1.436018014    2.226924049
  575 SOLV  HW1     1736    3.180643759    1.516640284    2.218811464
  575 SOLV  HW2     1737    3.178819426    1.354673931    2.239551185
  576 SOLV  OW      1738    0.146830478    0.857874402    2.870744531
  576 SOLV  HW1     1739    0.225938626    0.796776328    2.873965306
  576 SOLV  HW2     1740    0.065978540    0.806233691    2.842502744
  577 SOLV  OW      1741    1.842540616    1.865455123    1.113878198
  577 SOLV  HW1     1742    1.758331692    1.847715021    1.164825553
  577 SOLV  HW2     1743    1.921018341    1.857182645    1.175312774
  578 SOLV  OW      1744    2.154272604    0.937470479    0.454342063
  578 SOLV  HW1     1745    2.238186322    0.884080691    0.443880971
  578 SOLV  HW2     1746    2.085455822    0.882447048    0.501650246
  579 SOLV  OW      1747    0.461116378    1.475925902    3.365767402
  579 SOLV  HW1     1748    0.536465233    1.426050396    3.408625687
  579 SOLV  HW2     1749    0.404628400    1.518258926    3.436611407
  580 SOLV  OW      1750    3.087676536    3.383688680    2.903206717
  580 SOLV  HW1     1751    2.988570625    3.389046728    2.915352842
  580 SOLV  HW2     1752    3.120536872    3.467539908    2.859762428
  581 SOLV  OW      1753    0.486803122    0.197850277    0.361096806
  581 SOLV  HW1     1754    0.522291385    0.226966689    0.272246927
  581 SOLV  HW2     1755    0.553492992    0.138116086    0.405658298
  582 SOLV  OW      1756    2.975754607    3.072808084    1.570055205
  582 SOLV  HW1     1757    3.062864392    3.072633981    1.619166238
  582 SOLV  HW2     1758    2.901531842    3.092989280    1.633959044
  583 SOLV  OW      1759    0.534069128    0.348181096    1.731308344
  583 SOLV  HW1     1760    0.611653864    0.299751463    1.690847404
  583 SOLV  HW2     1761    0.449869824    0.321061279    1.684652224
  584 SOLV  OW      1762    0.530774969    0.657644554    2.260847563
  584 SOLV  HW1     1763    0.573611772    0.716374730    2.329531765
  584 SOLV  HW2     1764    0.432080915    0.654390122    2.276678300
  585 SOLV  OW      1765    2.235669155    2.339638600    0.500399685
  585 SOLV  HW1     1766    2.333847887    2.338022152    0.519370897
  585 SOLV  HW2     1767    2.206720095    2.433696484    0.482608004
  586 SOLV  OW      1768    1.530595026    1.133135946    2.925920756
  586 SOLV  HW1     1769    1.478809367    1.093713233    3.001852283
  586 SOLV  HW2     1770    1.490210401    1.220896744    2.900063606
  587 SOLV  OW      1771    0.143804918    2.153262289    1.650469423
  587 SOLV  HW1     1772    0.068091663    2.121451174    1.707539918
  587 SOLV  HW2     1773    0.180249331    2.076543001    1.597674195
  588 SOLV  OW      1774    1.003536448    1.027490882    1.369684884
  588 SOLV  HW1     1775    1.063534727    0.986875524    1.438609475
  588 SOLV  HW2     1776    1.045821736    1.110591988    1.333516648
  589 SOLV  OW      1777    3.318819479    1.981792262    2.821237210
  589 SOLV  HW1     1778    3.351036182    1.888166648    2.835317407
  589 SOLV  HW2     1779    3.324585155    2.032309391    2.907357513
  590 SOLV  OW      1780    2.552058638    2.716936615    0.355908927
  590 SOLV  HW1     1781    2.609214167    2.715280248    0.437958465
  590 SOLV  HW2     1782    2.462586730    2.677457190    0.376832571
  591 SOLV  OW      1783    2.407493065    2.042065103    1.493736094
  591 SOLV  HW1     1784    2.376863791    2.032416634    1.399023339
  591 SOLV  HW2     1785    2.397473762    2.137339084    1.522445672
  592 SOLV  OW      1786    2.181661323    0.603221751    1.486515597
  592 SOLV  HW1     1787    2.202656596    0.505473039    1.488997663
  592 SOLV  HW2     1788    2.169920358    0.632371860    1.391572862
  593 SOLV  OW      1789    0.484800231    1.378974066    1.398205431
  593 SOLV  HW1     1790    0.497949305    1.352239868    1.493673054
  593 SOLV  HW2     1791    0.391669878    1.356192074    1.369755229
  594 SOLV  OW      1792    0.892286539    0.651652157    2.780052175
  594 SOLV  HW1     1793    0.856118285    0.728595165    2.832697196
  594 SOLV  HW2     1794    0.907408178    0.573764931    2.840920206
  595 SOLV  OW      1795    2.063107291    3.101820970    2.884506239
  595 SOLV  HW1     1796    1.982331174    3.160648676    2.880514045
  595 SOLV  HW2     1797    2.133605792    3.137837499    2.823398341
  596 SOLV  OW      1798    3.118031971    1.455593825    3.166688132
  596 SOLV  HW1     1799    3.109881600    1.420748338    3.260065885
  596 SOLV  HW2     1800    3.102332787    1.381098131    3.101850431
  597 SOLV  OW      1801    0.255634924    0.382088288    1.573025702
  597 SOLV  HW1     1802    0.234583537    0.424963310    1.660881340
  597 SOLV  HW2     1803    0.273438249    0.452983006    1.504783628
  598 SOLV  OW      1804    0.351998358    2.587366642    1.493853919
  598 SOLV  HW1     1805    0.285468802    2.631269283    1.554255018
  598 SOLV  HW2     1806    0.303751144    2.535992838    1.422897799
  599 SOLV  OW      1807    1.170857004    2.612535947    3.253571327
  599 SOLV  HW1     1808    1.197888530    2.525093609    3.293883111
  599 SOLV  HW2     1809    1.074341964    2.608838697    3.227629278
  600 SOLV  OW      1810    0.465542618    2.969294328    1.623325640
  600 SOLV  HW1     1811    0.466920477    3.010308162    1.532126070
  600 SOLV  HW2     1812    0.418068759    2.881352931    1.619593903
  601 SOLV  OW      1813    2.555516223    1.890863639    0.546676977
  601 SOLV  HW1     1814    2.523274023    1.890833970    0.641344126
  601 SOLV  HW2     1815    2.637235310    1.948042991    0.539331789
  602 SOLV  OW      1816    3.006143191    1.220802329    0.731254053
  602 SOLV  HW1     1817    2.911146820    1.197891352    0.710021630
  602 SOLV  HW2     1818    3.064390447    1.196565964    0.653666323
  603 SOLV  OW      1819    1.629038238    0.380783939    1.059644835
  603 SOLV  HW1     1820    1.636652596    0.467435888    1.108994854
  603 SOLV  HW2     1821    1.629246360    0.305093069    1.125011112
  604 SOLV  OW      1822    3.367721672    1.330324125    3.035416763
  604 SOLV  HW1     1823    3.324712007    1.254797789    3.084892258
  604 SOLV  HW2     1824    3.357029838    1.414840397    3.087805181
  605 SOLV  OW      1825    2.748980653    1.203894815    0.675376660
  605 SOLV  HW1     1826    2.695239377    1.254500361    0.742850647
  605 SOLV  HW2     1827    2.707689393    1.214788307    0.584943986
  606 SOLV  OW      1828    2.491420091    0.498892351    1.470984894
  606 SOLV  HW1     1829    2.533890920    0.573619897    1.419862789
  606 SOLV  HW2     1830    2.428319794    0.536569055    1.538810409
  607 SOLV  OW      1831    2.201990762    2.647178127    0.789899151
  607 SOLV  HW1     1832    2.265241832    2.616050713    0.860835818
  607 SOLV  HW2     1833    2.130826567    2.578271385    0.776149203
  608 SOLV  OW      1834    0.621060287    1.996743796    2.451708266
  608 SOLV  HW1     1835    0.646193367    2.092063739    2.434861324
  608 SOLV  HW2     1836    0.586230033    1.956046696    2.367257136
  609 SOLV  OW      1837    1.048746142    0.351563425    2.469305188
  609 SOLV  HW1     1838    1.027193509    0.255041912    2.454439596
  609 SOLV  HW2     1839    1.072448748    0.365986684    2.565389066
  610 SOLV  OW      1840    1.425688812    3.263541366    0.902154493
  610 SOLV  HW1     1841    1.396557348    3.183131496    0.953991841
  610 SOLV  HW2     1842    1.345555316    3.317930545    0.877215720
  611 SOLV  OW      1843    2.079882009    1.559598230    1.183582398
  611 SOLV  HW1     1844    2.152417756    1.495085107    1.159540341
  611 SOLV  HW2     1845    2.062892220    1.620900284    1.106415174
  612 SOLV  OW      1846    1.288817225    3.168072118    0.251987945
  612 SOLV  HW1     1847    1.373348925    3.206379654    0.289250530
  612 SOLV  HW2     1848    1.308003053    3.079123494    0.210495526
  613 SOLV  OW      1849    0.553568214    1.997793688    1.597622470
  613 SOLV  HW1     1850    0.465411772    1.950889817    1.603106378
  613 SOLV  HW2     1851    0.548014487    2.084959919    1.646333257
  614 SOLV  OW      1852    2.141813500    2.694606948    1.488411765
  614 SOLV  HW1     1853    2.133979240    2.782543988    1.535392765
  614 SOLV  HW2     1854    2.055448152    2.673486403    1.442624909
  615 SOLV  OW      1855    2.144008556    1.477092926    0.509823636
  615 SOLV  HW1     1856    2.155323694    1.380191464    0.487827234
  615 SOLV  HW2     1857    2.233492722    1.517708165    0.528389825
  616 SOLV  OW      1858    2.934323467    0.771772066    1.517258318
  616 SOLV  HW1     1859    2.862728098    0.714007274    1.556467675
  616 SOLV  HW2     1860    3.007666068    0.714101387    1.481272824
  617 SOLV  OW      1861    1.889950264    2.171597819    2.108335281
  617 SOLV  HW1     1862    1.946675770    2.253816091    2.103433602
  617 SOLV  HW2     1863    1.805847699    2.185991013    2.056170752
  618 SOLV  OW      1864    0.054052348    3.176623039    2.776989590
  618 SOLV  HW1     1865    0.117310514    3.253419753    2.787098610
  618 SOLV  HW2     1866    0.105795211    3.091131047    2.773086562
  619 SOLV  OW      1867    2.258432544    0.006427460    1.695416872
  619 SOLV  HW1     1868    2.307921901    0.089496253    1.720951286
  619 SOLV  HW2     1869    2.235474957    0.009898860    1.598141436
  620 SOLV  OW      1870    2.658174265    3.021752053    1.996641255
  620 SOLV  HW1     1871    2.693546289    3.019753391    2.090164193
  620 SOLV  HW2     1872    2.595997286    2.944638159    1.982886713
  621 SOLV  OW      1873    2.069354017    1.837984877    0.331562275
  621 SOLV  HW1     1874    2.146700691    1.780908208    0.359155672
  621 SOLV  HW2     1875    2.051221096    1.824674935    0.234116941
  622 SOLV  OW      1876    2.053172314    2.932223741    1.608338493
  622 SOLV  HW1     1877    1.972140277    2.965292710    1.656732875
  622 SOLV  HW2     1878    2.131057611    2.991255888    1.629571172
  623 SOLV  OW      1879    2.922819191    2.923705663    0.930353857
  623 SOLV  HW1     1880    2.979946229    2.855693346    0.884390271
  623 SOLV  HW2     1881    2.970991778    3.011305000    0.933087238
  624 SOLV  OW      1882    0.994880013    0.521045257    3.260745019
  624 SOLV  HW1     1883    1.021501280    0.594056659    3.197797978
  624 SOLV  HW2     1884    0.917319043    0.551414083    3.316095213
  625 SOLV  OW      1885    1.390437693    0.230430756    0.641491994
  625 SOLV  HW1     1886    1.463443489    0.282535582    0.597275124
  625 SOLV  HW2     1887    1.363191534    0.276386425    0.726024379
  626 SOLV  OW      1888    2.766213432    0.666559869    1.719600273
  626 SOLV  HW1     1889    2.800059684    0.715090769    1.800227726
  626 SOLV  HW2     1890    2.695374488    0.721322287    1.675052882
  627 SOLV  OW      1891    2.297487996    2.241951870    2.718107515
  627 SOLV  HW1     1892    2.387228217    2.261884817    2.678724624
  627 SOLV  HW2     1893    2.239297286    2.199597083    2.648670644
  628 SOLV  OW      1894    0.029453039    1.508410046    3.309518104
  628 SOLV  HW1     1895   -0.041865149    1.457683677    3.357915452
  628 SOLV  HW2     1896   -0.011625569    1.585727170    3.261183888
  629 SOLV  OW      1897    1.161612501    1.524504609    2.026298490
  629 SOLV  HW1     1898    1.161869988    1.624505101    2.027433013
  629 SOLV  HW2     1899    1.255755377    1.490988287    2.022397356
  630 SOLV  OW      1900    0.604866984    0.393181693    0.883955256
  630 SOLV  HW1     1901    0.579357066    0.322960637    0.950425456
  630 SOLV  HW2     1902    0.595080235    0.356570985    0.791414046
  631 SOLV  OW      1903    0.533289343    0.865536456    1.761351893
  631 SOLV  HW1     1904    0.530344922    0.936842912    1.691290878
  631 SOLV  HW2     1905    0.571560478    0.903265625    1.845694270
  632 SOLV  OW      1906    1.174618713    0.003727882    0.819521181
  632 SOLV  HW1     1907    1.158727419    0.024821217    0.723071303
  632 SOLV  HW2     1908    1.182425523    0.088868262    0.871388026
  633 SOLV  OW      1909    3.162179340    2.486362259    3.192949158
  633 SOLV  HW1     1910    3.198095666    2.577858276    3.174508216
  633 SOLV  HW2     1911    3.184994186    2.425649497    3.116824574
  634 SOLV  OW      1912    0.307100012    0.328714255    2.853747835
  634 SOLV  HW1     1913    0.382640795    0.280397597    2.898031439
  634 SOLV  HW2     1914    0.290152711    0.288634948    2.763701010
  635 SOLV  OW      1915    0.010082223    3.269114667    0.978104439
  635 SOLV  HW1     1916   -0.019426375    3.336734373    1.045620481
  635 SOLV  HW2     1917    0.076957313    3.310625890    0.916410978
  636 SOLV  OW      1918    3.282966710    2.622634128    1.771297199
  636 SOLV  HW1     1919    3.304814027    2.704625247    1.824227739
  636 SOLV  HW2     1920    3.346157659    2.549179659    1.796050849
  637 SOLV  OW      1921    3.341440253    1.356124976    1.702553892
  637 SOLV  HW1     1922    3.356294734    1.454577107    1.711949311
  637 SOLV  HW2     1923    3.251365193    1.332401817    1.738959564
  638 SOLV  OW      1924    2.252082007    1.296164484    0.212224149
  638 SOLV  HW1     1925    2.212558584    1.268321400    0.299769638
  638 SOLV  HW2     1926    2.312597756    1.224019608    0.178542253
  639 SOLV  OW      1927    0.276274036    3.156642762    1.782673227
  639 SOLV  HW1     1928    0.306643680    3.205261314    1.700734463
  639 SOLV  HW2     1929    0.354296543    3.110415371    1.824810108
  640 SOLV  OW      1930    1.475009177    1.706575923    1.940128561
  640 SOLV  HW1     1931    1.417384608    1.729045575    2.018716428
  640 SOLV  HW2     1932    1.569688366    1.732014440    1.959883488
  641 SOLV  OW      1933    3.180927774    2.922382644    2.895850805
  641 SOLV  HW1     1934    3.191112875    2.838035402    2.843107579
  641 SOLV  HW2     1935    3.085120045    2.951011117    2.894715200
  642 SOLV  OW      1936    0.168706696    1.191976343    1.770967829
  642 SOLV  HW1     1937    0.099474195    1.254022818    1.734105904
  642 SOLV  HW2     1938    0.252982246    1.242830410    1.788663874
  643 SOLV  OW      1939    2.098181516    1.745177933    0.064236385
  643 SOLV  HW1     1940    2.130263025    1.827372449    0.017173910
  643 SOLV  HW2     1941    2.060996151    1.680849610   -0.002689811
  644 SOLV  OW      1942    0.798738570    1.845875170    1.608198246
  644 SOLV  HW1     1943    0.729764796    1.917687693    1.617528213
  644 SOLV  HW2     1944    0.843929224    1.854420621    1.519393994
  645 SOLV  OW      1945    2.386443169    0.684179778    2.532605396
  645 SOLV  HW1     1946    2.379802797    0.598355587    2.481696289
  645 SOLV  HW2     1947    2.296465262    0.708432228    2.568900372
  646 SOLV  OW      1948    1.865941530    2.360077123    1.814173764
  646 SOLV  HW1     1949    1.940196781    2.342282510    1.749588915
  646 SOLV  HW2     1950    1.807142185    2.279418453    1.820378381
  647 SOLV  OW      1951    0.042735456    0.769318157    1.113607954
  647 SOLV  HW1     1952    0.104429548    0.827381538    1.060465469
  647 SOLV  HW2     1953   -0.041795201    0.819233159    1.132704589
  648 SOLV  OW      1954    0.714958996    1.025373806    0.956592883
  648 SOLV  HW1     1955    0.753571022    1.069510151    0.875581075
  648 SOLV  HW2     1956    0.675314913    0.937252140    0.930811175
  649 SOLV  OW      1957    2.596464505    0.218930417    0.723299135
  649 SOLV  HW1     1958    2.536499831    0.280855592    0.773989876
  649 SOLV  HW2     1959    2.566407945    0.124586394    0.737292294
  650 SOLV  OW      1960    0.804895775    0.652496697    0.032290343
  650 SOLV  HW1     1961    0.783346799    0.708165478   -0.047949943
  650 SOLV  HW2     1962    0.720242919    0.628135978    0.079642154
  651 SOLV  OW      1963    2.746603566    1.971715635    1.323043527
  651 SOLV  HW1     1964    2.663768838    1.927497167    1.288622030
  651 SOLV  HW2     1965    2.799453725    2.007859194    1.246217787
  652 SOLV  OW      1966    1.608399846    3.060827398    1.396689161
  652 SOLV  HW1     1967    1.679087815    3.059404684    1.325957406
  652 SOLV  HW2     1968    1.522437870    3.093309043    1.357228043
  653 SOLV  OW      1969    1.248760794    0.114150452    2.782857248
  653 SOLV  HW1     1970    1.231494258    0.068096040    2.695780307
  653 SOLV  HW2     1971    1.172967607    0.096271029    2.845604753
  654 SOLV  OW      1972    1.922268507    0.693429460    1.544477752
  654 SOLV  HW1     1973    2.012781484    0.650927123    1.546091554
  654 SOLV  HW2     1974    1.919674041    0.763588600    1.473256402
  655 SOLV  OW      1975    3.014872119    1.870524769    1.405639599
  655 SOLV  HW1     1976    2.916197883    1.854375212    1.403538305
  655 SOLV  HW2     1977    3.036383162    1.935947535    1.478157461
  656 SOLV  OW      1978    2.462100501    1.709654322    0.051695445
  656 SOLV  HW1     1979    2.363411839    1.697925630    0.062854759
  656 SOLV  HW2     1980    2.498034719    1.763732722    0.127759849
  657 SOLV  OW      1981    0.907660268    1.675005745    0.976955069
  657 SOLV  HW1     1982    0.902212947    1.680951092    0.877280509
  657 SOLV  HW2     1983    0.846729104    1.742996164    1.017755759
  658 SOLV  OW      1984    1.658720659    0.476839391    1.869787767
  658 SOLV  HW1     1985    1.595708684    0.409365189    1.908240318
  658 SOLV  HW2     1986    1.693226219    0.535672393    1.942930150
  659 SOLV  OW      1987    2.240990993    2.950068121    3.061832375
  659 SOLV  HW1     1988    2.170731135    3.005721683    3.017471553
  659 SOLV  HW2     1989    2.327388808    2.959900935    3.012432084
  660 SOLV  OW      1990    2.417669119    2.324385140    2.364434105
  660 SOLV  HW1     1991    2.426488024    2.344425261    2.266852332
  660 SOLV  HW2     1992    2.336995469    2.370940592    2.400847046
  661 SOLV  OW      1993    1.208231749    0.469476720    2.128736958
  661 SOLV  HW1     1994    1.127582874    0.411460575    2.140198823
  661 SOLV  HW2     1995    1.226915021    0.517830462    2.214260523
  662 SOLV  OW      1996    1.525576008    0.047354247    3.121680279
  662 SOLV  HW1     1997    1.582279105    0.126922108    3.143022279
  662 SOLV  HW2     1998    1.530639694    0.028166334    3.023660509
  663 SOLV  OW      1999    1.748050499    0.301664778    2.330454075
  663 SOLV  HW1     2000    1.784849250    0.236081508    2.264528337
  663 SOLV  HW2     2001    1.658839726    0.334077078    2.298952629
  664 SOLV  OW      2002    2.668030056    1.565315776    1.167192886
  664 SOLV  HW1     2003    2.669658520    1.483446447    1.109777454
  664 SOLV  HW2     2004    2.708406551    1.641910520    1.117145754
  665 SOLV  OW      2005    2.310005592    1.517504052    0.862784410
  665 SOLV  HW1     2006    2.232260791    1.536982599    0.802969509
  665 SOLV  HW2     2007    2.323755256    1.594125584    0.925566434
  666 SOLV  OW      2008    0.511597590    2.674853831    3.046640650
  666 SOLV  HW1     2009    0.416432615    2.647068528    3.059797383
  666 SOLV  HW2     2010    0.549605530    2.705856788    3.133793863
  667 SOLV  OW      2011    0.333166085    3.081428725    0.426796595
  667 SOLV  HW1     2012    0.356137935    2.996774734    0.378757332
  667 SOLV  HW2     2013    0.414094447    3.115632480    0.474571960
  668 SOLV  OW      2014    1.517267031    2.136355355    2.733429396
  668 SOLV  HW1     2015    1.439237852    2.103390406    2.786591362
  668 SOLV  HW2     2016    1.586886966    2.172589820    2.795408613
  669 SOLV  OW      2017    2.055143511    2.700827825    1.083202749
  669 SOLV  HW1     2018    1.982159495    2.643032895    1.119714678
  669 SOLV  HW2     2019    2.061700279    2.784512040    1.137553103
  670 SOLV  OW      2020    0.999574681    2.538294960    0.251017273
  670 SOLV  HW1     2021    1.081311761    2.553362357    0.306639567
  670 SOLV  HW2     2022    1.007603083    2.450942637    0.202987284
  671 SOLV  OW      2023    1.781140277    2.146708106    1.178385453
  671 SOLV  HW1     2024    1.879527137    2.151863279    1.161253940
  671 SOLV  HW2     2025    1.732387421    2.141449233    1.091233268
  672 SOLV  OW      2026    2.221110320    0.488960404    1.087896999
  672 SOLV  HW1     2027    2.218087222    0.407706080    1.146122587
  672 SOLV  HW2     2028    2.137135450    0.494361051    1.033853756
  673 SOLV  OW      2029    3.321868870    1.647417864    1.723776692
  673 SOLV  HW1     2030    3.410824503    1.689002689    1.742730329
  673 SOLV  HW2     2031    3.273440601    1.631666546    1.809848091
  674 SOLV  OW      2032    2.485726415    3.326356157    2.572479362
  674 SOLV  HW1     2033    2.544492724    3.367834189    2.502996456
  674 SOLV  HW2     2034    2.523614630    3.344417939    2.663253588
  675 SOLV  OW      2035    0.187697584    2.151775654    1.158835658
  675 SOLV  HW1     2036    0.130750594    2.104496128    1.226079435
  675 SOLV  HW2     2037    0.284167652    2.135768629    1.179747409
  676 SOLV  OW      2038    2.584602871    0.234370060    1.530905787
  676 SOLV  HW1     2039    2.579159774    0.332440695    1.512093288
  676 SOLV  HW2     2040    2.679550658    0.209291366    1.549809026
  677 SOLV  OW      2041    1.349590070    0.857454089    0.261250568
  677 SOLV  HW1     2042    1.358978570    0.797947824    0.181432896
  677 SOLV  HW2     2043    1.306177642    0.943292859    0.233881770
  678 SOLV  OW      2044    1.249127540    3.080446329    2.518445524
  678 SOLV  HW1     2045    1.198372908    3.162465279    2.544876306
  678 SOLV  HW2     2046    1.197802597    3.030580000    2.448582424
  679 SOLV  OW      2047    3.169744270    0.987048896    0.214093458
  679 SOLV  HW1     2048    3.178721996    0.892701934    0.246023637
  679 SOLV  HW2     2049    3.258822075    1.020374787    0.183173151
  680 SOLV  OW      2050    1.084852061    0.842449891    2.167593430
  680 SOLV  HW1     2051    1.074084253    0.772332084    2.097100652
  680 SOLV  HW2     2052    1.033966509    0.815555319    2.249379614
  681 SOLV  OW      2053    2.344611104    2.036838841    1.241570526
  681 SOLV  HW1     2054    2.262108748    1.983267028    1.223541946
  681 SOLV  HW2     2055    2.425278571    1.983050457    1.217051492
  682 SOLV  OW      2056    2.376927621    0.416007127    0.074425099
  682 SOLV  HW1     2057    2.363409104    0.483691688    0.002053246
  682 SOLV  HW2     2058    2.289146032    0.395617247    0.117787652
  683 SOLV  OW      2059    1.498912306    1.404248810    1.527913365
  683 SOLV  HW1     2060    1.537368590    1.315355280    1.503031689
  683 SOLV  HW2     2061    1.427502128    1.429137566    1.462482971
  684 SOLV  OW      2062    0.387548843    2.287439214    2.341491938
  684 SOLV  HW1     2063    0.454741176    2.360878216    2.331903213
  684 SOLV  HW2     2064    0.363920657    2.251897034    2.251057086
  685 SOLV  OW      2065    2.483449317    0.892266812    2.407641657
  685 SOLV  HW1     2066    2.427118244    0.901264051    2.325499188
  685 SOLV  HW2     2067    2.450395944    0.815424405    2.462452712
  686 SOLV  OW      2068    3.248273246    1.372830055    0.095872838
  686 SOLV  HW1     2069    3.149211297    1.359622955    0.092359737
  686 SOLV  HW2     2070    3.286214610    1.320195125    0.171965000
  687 SOLV  OW      2071    0.733804211    1.344894474    0.023063402
  687 SOLV  HW1     2072    0.707349262    1.335438293   -0.072918822
  687 SOLV  HW2     2073    0.803618283    1.276805591    0.045238048
  688 SOLV  OW      2074    2.575568879    0.229602210    0.000736262
  688 SOLV  HW1     2075    2.647234126    0.290028436    0.035586287
  688 SOLV  HW2     2076    2.489185518    0.250460355    0.046612088
  689 SOLV  OW      2077    1.149148156    0.100424231    0.559922617
  689 SOLV  HW1     2078    1.232375026    0.155001525    0.569651366
  689 SOLV  HW2     2079    1.094860857    0.135762627    0.483738059
  690 SOLV  OW      2080    0.719105056    1.328804920    1.207057338
  690 SOLV  HW1     2081    0.645385438    1.360829063    1.266569380
  690 SOLV  HW2     2082    0.730047666    1.229980008    1.217810836
  691 SOLV  OW      2083    1.067141381    1.012388983    2.987244098
  691 SOLV  HW1     2084    1.042935137    1.028560743    2.891566686
  691 SOLV  HW2     2085    1.022744106    1.080995855    3.044894587
  692 SOLV  OW      2086    2.812021795    3.009885242    2.237460910
  692 SOLV  HW1     2087    2.826910811    2.984272277    2.332981628
  692 SOLV  HW2     2088    2.899929345    3.030269188    2.194348509
  693 SOLV  OW      2089    0.226730262    2.455611158    2.000252021
  693 SOLV  HW1     2090    0.130717861    2.441236997    2.024262527
  693 SOLV  HW2     2091    0.235245070    2.538730909    1.945296942
  694 SOLV  OW      2092    1.617452576    1.200060446    0.011861270
  694 SOLV  HW1     2093    1.626850585    1.150533615    0.098234557
  694 SOLV  HW2     2094    1.676631211    1.280670291    0.013070605
  695 SOLV  OW      2095    1.979644648    1.006069628    1.747509445
  695 SOLV  HW1     2096    1.959776706    1.087533948    1.693008782
  695 SOLV  HW2     2097    2.078678373    0.994549708    1.755321611
  696 SOLV  OW      2098    2.932815561    1.388237094    2.642027454
  696 SOLV  HW1     2099    3.008624315    1.337599257    2.600909966
  696 SOLV  HW2     2100    2.925581609    1.364524798    2.738915358
  697 SOLV  OW      2101    1.540642746    3.384868808    2.870477707
  697 SOLV  HW1     2102    1.610403536    3.341744145    2.813244314
  697 SOLV  HW2     2103    1.456217769    3.395332210    2.817895375
  698 SOLV  OW      2104    0.713460763    1.076720722    0.452547844
  698 SOLV  HW1     2105    0.687173633    1.166357791    0.416831297
  698 SOLV  HW2     2106    0.631572925    1.020929345    0.466082612
  699 SOLV  OW      2107    1.224491567    2.183046670    2.171457504
  699 SOLV  HW1     2108    1.138618461    2.173896133    2.121019250
  699 SOLV  HW2     2109    1.283690123    2.105117044    2.150855701
  700 SOLV  OW      2110    0.706290141    0.185728288    3.145576575
  700 SOLV  HW1     2111    0.763114121    0.170622374    3.226474121
  700 SOLV  HW2     2112    0.747042202    0.257563181    3.089180446
  701 SOLV  OW      2113    3.088388646    2.779747891    0.754634015
  701 SOLV  HW1     2114    3.038073149    2.820024978    0.678162494
  701 SOLV  HW2     2115    3.142980400    2.702697961    0.721698727
  702 SOLV  OW      2116    2.361949912    1.933781879    2.683577862
  702 SOLV  HW1     2117    2.279395041    1.927509014    2.739678975
  702 SOLV  HW2     2118    2.399939335    1.842289493    2.669870160
  703 SOLV  OW      2119    0.156714019    0.890532295    1.512293387
  703 SOLV  HW1     2120    0.129948392    0.895524353    1.608522879
  703 SOLV  HW2     2121    0.220118643    0.965006736    1.491441334
  704 SOLV  OW      2122    0.663806455    0.774907440    3.193290511
  704 SOLV  HW1     2123    0.650922657    0.755882814    3.095955813
  704 SOLV  HW2     2124    0.630339261    0.866853526    3.213974408
  705 SOLV  OW      2125    1.595162066    0.627189770    1.371521681
  705 SOLV  HW1     2126    1.619635639    0.629078149    1.468472533
  705 SOLV  HW2     2127    1.496914528    0.610948167    1.362277445
  706 SOLV  OW      2128    1.641031826    1.453543869    2.973151612
  706 SOLV  HW1     2129    1.555586673    1.443334650    3.024106885
  706 SOLV  HW2     2130    1.712936081    1.485688074    3.034779979
  707 SOLV  OW      2131    2.720534260    1.536220723    1.449018037
  707 SOLV  HW1     2132    2.655357667    1.563328437    1.378175562
  707 SOLV  HW2     2133    2.701610136    1.587181173    1.532960315
  708 SOLV  OW      2134    3.069933802    0.892947583    0.823563881
  708 SOLV  HW1     2135    3.128691138    0.877024167    0.744218230
  708 SOLV  HW2     2136    3.086863423    0.984655753    0.859684449
  709 SOLV  OW      2137    1.172521534    1.672434973    1.384804587
  709 SOLV  HW1     2138    1.108486658    1.715406562    1.321128310
  709 SOLV  HW2     2139    1.246360279    1.736445054    1.406068349
  710 SOLV  OW      2140    2.388150616    1.270901426    2.263109174
  710 SOLV  HW1     2141    2.364155329    1.272208591    2.360187130
  710 SOLV  HW2     2142    2.332848527    1.338371638    2.214211450
  711 SOLV  OW      2143    0.566756520    0.696831183    2.834975358
  711 SOLV  HW1     2144    0.634019343    0.770752128    2.831358037
  711 SOLV  HW2     2145    0.553942355    0.658935307    2.743316919
  712 SOLV  OW      2146    1.610269544    0.552652961    3.260717849
  712 SOLV  HW1     2147    1.605029304    0.644757282    3.299328370
  712 SOLV  HW2     2148    1.561336742    0.488791944    3.320121088
  713 SOLV  OW      2149    3.163027092    1.709743260    2.494658289
  713 SOLV  HW1     2150    3.102416756    1.787752036    2.479077452
  713 SOLV  HW2     2151    3.258154347    1.740539540    2.492618017
  714 SOLV  OW      2152    2.721991262    0.910694449    0.839836495
  714 SOLV  HW1     2153    2.731140030    0.957759045    0.752071899
  714 SOLV  HW2     2154    2.812665053    0.896048258    0.879398302
  715 SOLV  OW      2155    2.244712212    1.924444441    3.272598803
  715 SOLV  HW1     2156    2.209650128    2.007288905    3.316292109
  715 SOLV  HW2     2157    2.341560523    1.913418226    3.294972934
  716 SOLV  OW      2158    3.272832778    1.275214447    1.118211246
  716 SOLV  HW1     2159    3.293333632    1.372746546    1.126499853
  716 SOLV  HW2     2160    3.233260303    1.242091274    1.203875293
  717 SOLV  OW      2161    1.774605391    1.429089911    0.029733342
  717 SOLV  HW1     2162    1.775993034    1.486798828   -0.051934905
  717 SOLV  HW2     2163    1.868094854    1.402601453    0.053396100
  718 SOLV  OW      2164    0.288585815    2.016769571    0.099765471
  718 SOLV  HW1     2165    0.233212587    2.006020445    0.182348909
  718 SOLV  HW2     2166    0.249689887    1.961386354    0.026134760
  719 SOLV  OW      2167    2.737282937    2.724652038    2.568723131
  719 SOLV  HW1     2168    2.735497576    2.650911652    2.501189979
  719 SOLV  HW2     2169    2.660830518    2.786935334    2.552071726
  720 SOLV  OW      2170    1.298613927    2.855178685    3.258214824
  720 SOLV  HW1     2171    1.288434565    2.927970184    3.190407904
  720 SOLV  HW2     2172    1.221647435    2.791749889    3.250802500
  721 SOLV  OW      2173    0.883189546    0.934777600    0.313039651
  721 SOLV  HW1     2174    0.830503641    1.002907110    0.363874140
  721 SOLV  HW2     2175    0.832631032    0.848522731    0.310699883
  722 SOLV  OW      2176    3.338861647    2.803461658    0.948209442
  722 SOLV  HW1     2177    3.377344860    2.892271603    0.973384656
  722 SOLV  HW2     2178    3.247675985    2.816503403    0.909261909
  723 SOLV  OW      2179    0.485290825    2.480547602    1.710340821
  723 SOLV  HW1     2180    0.420165330    2.499091367    1.636742918
  723 SOLV  HW2     2181    0.493327354    2.561268881    1.768833186
  724 SOLV  OW      2182    0.265483010    0.177191115    1.290889743
  724 SOLV  HW1     2183    0.330755570    0.168307340    1.366139090
  724 SOLV  HW2     2184    0.208642490    0.095036952    1.286224073
  725 SOLV  OW      2185    0.592388647    2.668348263    1.360834974
  725 SOLV  HW1     2186    0.626310606    2.582002913    1.398193759
  725 SOLV  HW2     2187    0.499009399    2.684148112    1.392966426
  726 SOLV  OW      2188    0.913389135    2.770312167    1.639458688
  726 SOLV  HW1     2189    0.939731090    2.675407502    1.622116065
  726 SOLV  HW2     2190    0.920984753    2.789650270    1.737284326
  727 SOLV  OW      2191    0.093971398    1.092797709    1.018114377
  727 SOLV  HW1     2192    0.181913314    1.110124175    1.062470664
  727 SOLV  HW2     2193    0.022071176    1.143381227    1.065790736
  728 SOLV  OW      2194    0.244483653    1.239908690    0.076409321
  728 SOLV  HW1     2195    0.310130899    1.166047162    0.091736221
  728 SOLV  HW2     2196    0.293748071    1.324949174    0.057886740
  729 SOLV  OW      2197    3.288666602    1.533566232    1.995660371
  729 SOLV  HW1     2198    3.380871914    1.495140627    2.000461473
  729 SOLV  HW2     2199    3.221823168    1.462708981    2.018300995
  730 SOLV  OW      2200    1.539052658    1.970427603    0.663762484
  730 SOLV  HW1     2201    1.504606857    2.064287626    0.661807456
  730 SOLV  HW2     2202    1.607565599    1.961591065    0.736066652
  731 SOLV  OW      2203    3.306921695    1.637098085    0.633592827
  731 SOLV  HW1     2204    3.266034119    1.624442117    0.723977886
  731 SOLV  HW2     2205    3.247752023    1.596028663    0.564212420
  732 SOLV  OW      2206    2.852638466    0.316041565    1.987486613
  732 SOLV  HW1     2207    2.884490729    0.345807329    1.897480236
  732 SOLV  HW2     2208    2.840518287    0.216770784    1.987383285
  733 SOLV  OW      2209    2.518375364    2.548547311    2.839456263
  733 SOLV  HW1     2210    2.577069763    2.481904812    2.793480355
  733 SOLV  HW2     2211    2.575101789    2.614051960    2.889368724
  734 SOLV  OW      2212    2.878177693    1.479237229    1.924943827
  734 SOLV  HW1     2213    2.822395800    1.442197672    1.850659442
  734 SOLV  HW2     2214    2.905891265    1.405024797    1.985985893
  735 SOLV  OW      2215    0.904806398    1.533594720    2.506374155
  735 SOLV  HW1     2216    0.950702489    1.621086743    2.521869418
  735 SOLV  HW2     2217    0.923511623    1.502186171    2.413288229
  736 SOLV  OW      2218    2.065860418    2.235986960    1.622869703
  736 SOLV  HW1     2219    2.108856570    2.145826360    1.618292987
  736 SOLV  HW2     2220    2.090780817    2.288972095    1.541813387
  737 SOLV  OW      2221    1.044577641    1.155471471    0.390959852
  737 SOLV  HW1     2222    1.004714402    1.068038483    0.363241728
  737 SOLV  HW2     2223    0.972108556    1.223831028    0.399739749
  738 SOLV  OW      2224    1.587800103    2.104751555    2.092187305
  738 SOLV  HW1     2225    1.562626209    2.008014834    2.089031220
  738 SOLV  HW2     2226    1.548191635    2.146836367    2.173806152
  739 SOLV  OW      2227    1.661628567    0.320118503    0.203475647
  739 SOLV  HW1     2228    1.724557794    0.396096694    0.187074368
  739 SOLV  HW2     2229    1.593404657    0.317006179    0.130416545
  740 SOLV  OW      2230    3.342245470    1.328297253    1.411225533
  740 SOLV  HW1     2231    3.328417517    1.229250503    1.411304363
  740 SOLV  HW2     2232    3.346689049    1.361390638    1.505494063
  741 SOLV  OW      2233    1.313649847    0.140055910    1.239189400
  741 SOLV  HW1     2234    1.256763714    0.205195702    1.289414506
  741 SOLV  HW2     2235    1.280613183    0.047157009    1.255925132
  742 SOLV  OW      2236    1.702535605    0.133798957    0.717843460
  742 SOLV  HW1     2237    1.762660778    0.120377211    0.796625852
  742 SOLV  HW2     2238    1.757650418    0.140783382    0.634684355
  743 SOLV  OW      2239    1.378257811    2.675886392    0.922007996
  743 SOLV  HW1     2240    1.394605193    2.711692566    0.830070296
  743 SOLV  HW2     2241    1.279916333    2.664845553    0.936458203
  744 SOLV  OW      2242    2.435415206    1.125229092    0.673206337
  744 SOLV  HW1     2243    2.441744108    1.214766933    0.717301662
  744 SOLV  HW2     2244    2.486629859    1.126694779    0.587320399
  745 SOLV  OW      2245    2.918317387    2.464180286    2.035159020
  745 SOLV  HW1     2246    2.906400774    2.446677536    1.937419364
  745 SOLV  HW2     2247    2.982355967    2.397546141    2.073373320
  746 SOLV  OW      2248    0.022371226    0.271036174    1.528515583
  746 SOLV  HW1     2249   -0.001900517    0.289521082    1.433283051
  746 SOLV  HW2     2250    0.121216073    0.280717915    1.540175775
  747 SOLV  OW      2251    1.255526522    3.007374279    0.712360885
  747 SOLV  HW1     2252    1.214756677    3.068433030    0.644451820
  747 SOLV  HW2     2253    1.338360593    2.966039144    0.674520542
  748 SOLV  OW      2254    0.599385971    0.466749655    3.033419648
  748 SOLV  HW1     2255    0.586224192    0.544512440    2.971925695
  748 SOLV  HW2     2256    0.623661170    0.385767535    2.979993640
  749 SOLV  OW      2257    1.289305231    1.038713721    1.816919760
  749 SOLV  HW1     2258    1.309696145    1.127364277    1.858477630
  749 SOLV  HW2     2259    1.289007983    0.968033851    1.887673164
  750 SOLV  OW      2260    3.251164521    1.185006856    3.243931415
  750 SOLV  HW1     2261    3.320852548    1.113550020    3.250177298
  750 SOLV  HW2     2262    3.233143066    1.222024774    3.335070397
  751 SOLV  OW      2263    0.283872082    0.212489287    2.617317080
  751 SOLV  HW1     2264    0.286096389    0.304379113    2.577907597
  751 SOLV  HW2     2265    0.312068743    0.145916164    2.548217627
  752 SOLV  OW      2266    2.594164133    2.609019109    0.804790720
  752 SOLV  HW1     2267    2.508895451    2.639147620    0.762092327
  752 SOLV  HW2     2268    2.639895408    2.687408055    0.846806585
  753 SOLV  OW      2269    3.301107715    0.286838501    1.792901090
  753 SOLV  HW1     2270    3.236744848    0.358431271    1.765818760
  753 SOLV  HW2     2271    3.362152867    0.266246353    1.716408908
  754 SOLV  OW      2272    2.473380736    1.886423310    0.282766389
  754 SOLV  HW1     2273    2.497168912    1.899645880    0.379001366
  754 SOLV  HW2     2274    2.435415099    1.971273253    0.245875298
  755 SOLV  OW      2275    2.443915677    0.548357460    0.555407224
  755 SOLV  HW1     2276    2.462576257    0.483137933    0.481922889
  755 SOLV  HW2     2277    2.437383989    0.640568031    0.517245371
  756 SOLV  OW      2278    0.178356887    2.006557767    0.727427616
  756 SOLV  HW1     2279    0.139220050    1.943962795    0.659972611
  756 SOLV  HW2     2280    0.240935890    1.956325292    0.787114694
  757 SOLV  OW      2281    2.660091881    1.566855409    0.672940365
  757 SOLV  HW1     2282    2.640724509    1.636776798    0.741768718
  757 SOLV  HW2     2283    2.652152672    1.476193913    0.714399065
  758 SOLV  OW      2284    2.213328689    1.069211910    0.818914940
  758 SOLV  HW1     2285    2.287859057    1.079591091    0.753041565
  758 SOLV  HW2     2286    2.145390742    1.141059071    0.803943733
  759 SOLV  OW      2287    0.404890405    1.199377515    0.820231024
  759 SOLV  HW1     2288    0.417116788    1.102224637    0.840565799
  759 SOLV  HW2     2289    0.309824060    1.216250692    0.794166520
  760 SOLV  OW      2290    1.227020771    2.913430109    0.154456380
  760 SOLV  HW1     2291    1.247935117    2.851703133    0.230313339
  760 SOLV  HW2     2292    1.289251765    2.894982559    0.078371278
  761 SOLV  OW      2293    0.497845105    1.084195546    2.579205210
  761 SOLV  HW1     2294    0.577075826    1.025695751    2.561832459
  761 SOLV  HW2     2295    0.436954342    1.082232144    2.499895640
  762 SOLV  OW      2296    2.026948837    0.565176636    0.160141316
  762 SOLV  HW1     2297    2.063279483    0.654519701    0.186586783
  762 SOLV  HW2     2298    1.927482132    0.565257335    0.170528346
  763 SOLV  OW      2299    1.979994781    0.141725866    2.768442243
  763 SOLV  HW1     2300    2.000887342    0.130342555    2.671305431
  763 SOLV  HW2     2301    2.061584192    0.121573834    2.822651279
  764 SOLV  OW      2302    1.431670321    3.376951284    0.368550008
  764 SOLV  HW1     2303    1.460412858    3.382180014    0.464195720
  764 SOLV  HW2     2304    1.509986043    3.395450476    0.309170051
  765 SOLV  OW      2305    1.591747551    0.996873690    0.906825095
  765 SOLV  HW1     2306    1.585793022    1.095953663    0.919036404
  765 SOLV  HW2     2307    1.524730594    0.951936068    0.965907245
  766 SOLV  OW      2308    0.833286890    0.727624283    1.463801864
  766 SOLV  HW1     2309    0.928506573    0.700710130    1.478306156
  766 SOLV  HW2     2310    0.783369636    0.721396853    1.550235931
  767 SOLV  OW      2311    0.869484165    0.781753706    0.870211605
  767 SOLV  HW1     2312    0.916333510    0.819060619    0.790128056
  767 SOLV  HW2     2313    0.845495205    0.686168902    0.853238828
  768 SOLV  OW      2314    2.980653164    0.705055446    1.082031056
  768 SOLV  HW1     2315    2.884035441    0.679466994    1.078590787
  768 SOLV  HW2     2316    3.035129010    0.625857715    1.109628544
  769 SOLV  OW      2317    2.134702114    0.577546110    0.651820998
  769 SOLV  HW1     2318    2.159323649    0.613815567    0.741709304
  769 SOLV  HW2     2319    2.208955760    0.519911008    0.617672410
  770 SOLV  OW      2320    2.692922428    0.729991880    2.800406782
  770 SOLV  HW1     2321    2.706091023    0.676594092    2.883934819
  770 SOLV  HW2     2322    2.638180652    0.677241283    2.735427828
  771 SOLV  OW      2323    1.415496459    1.986050995    0.003236881
  771 SOLV  HW1     2324    1.345370314    1.917280604    0.022066042
  771 SOLV  HW2     2325    1.437050732    2.035565476    0.087410926
  772 SOLV  OW      2326    2.295318686    3.090856957    0.018897600
  772 SOLV  HW1     2327    2.382120697    3.043648062    0.003461291
  772 SOLV  HW2     2328    2.311333938    3.189481662    0.023168135
  773 SOLV  OW      2329    0.524456617    1.665301449    1.574535257
  773 SOLV  HW1     2330    0.549790938    1.732394670    1.644235886
  773 SOLV  HW2     2331    0.570340978    1.687659724    1.488534106
  774 SOLV  OW      2332    3.159595786    0.578018486    2.297961622
  774 SOLV  HW1     2333    3.154856115    0.677861021    2.301273758
  774 SOLV  HW2     2334    3.125278139    0.545952471    2.209666762
  775 SOLV  OW      2335    1.930344833    0.411497737    0.661372398
  775 SOLV  HW1     2336    1.990466083    0.488877065    0.641389294
  775 SOLV  HW2     2337    1.845245158    0.445007135    0.701828320
  776 SOLV  OW      2338    3.256294327    1.839088912    1.245947971
  776 SOLV  HW1     2339    3.170449802    1.889631908    1.254768870
  776 SOLV  HW2     2340    3.242448546    1.744518967    1.275383883
  777 SOLV  OW      2341    3.380371370    2.378744575    3.311669887
  777 SOLV  HW1     2342    3.294453981    2.419204257    3.280344798
  777 SOLV  HW2     2343    3.448036998    2.383214026    3.238175758
  778 SOLV  OW      2344    3.113073422    2.822328215    1.957860632
  778 SOLV  HW1     2345    3.055179635    2.779668725    2.027361435
  778 SOLV  HW2     2346    3.066981936    2.818508686    1.869188343
  779 SOLV  OW      2347    1.795434352    1.861343367    1.701691735
  779 SOLV  HW1     2348    1.721637641    1.810120009    1.657735995
  779 SOLV  HW2     2349    1.881726768    1.842213426    1.654899143
  780 SOLV  OW      2350    2.020169443    3.308872224    2.204478440
  780 SOLV  HW1     2351    2.017658325    3.269607008    2.296423328
  780 SOLV  HW2     2352    2.083988965    3.256803453    2.147752957
  781 SOLV  OW      2353    2.598328625    1.363925494    2.639268157
  781 SOLV  HW1     2354    2.679014678    1.421773178    2.627219286
  781 SOLV  HW2     2355    2.609116515    1.280138182    2.585742320
  782 SOLV  OW      2356    1.815955007    2.130338343    0.791460003
  782 SOLV  HW1     2357    1.890811113    2.081184189    0.835962055
  782 SOLV  HW2     2358    1.848186080    2.168914909    0.705002183
  783 SOLV  OW      2359    2.449851678    1.481236903    0.480850663
  783 SOLV  HW1     2360    2.500481551    1.407578126    0.435988802
  783 SOLV  HW2     2361    2.513704523    1.540301299    0.530202792
  784 SOLV  OW      2362    2.231853755    1.258833703    3.294074171
  784 SOLV  HW1     2363    2.265945753    1.351715262    3.279501147
  784 SOLV  HW2     2364    2.293075173    1.210286272    3.356497245
  785 SOLV  OW      2365    1.746590192    1.517414392    1.500800408
  785 SOLV  HW1     2366    1.690182013    1.438501128    1.476454850
  785 SOLV  HW2     2367    1.783894670    1.504611668    1.592704144
  786 SOLV  OW      2368    3.355585210    1.812935203    2.008951735
  786 SOLV  HW1     2369    3.335157545    1.719258335    2.037391541
  786 SOLV  HW2     2370    3.438978921    1.844140531    2.054483137
  787 SOLV  OW      2371    1.490275105    1.851549437    2.252307712
  787 SOLV  HW1     2372    1.419836485    1.905427029    2.206094660
  787 SOLV  HW2     2373    1.480640213    1.755318635    2.226875416
  788 SOLV  OW      2374    3.346882406    2.000592540    1.804901236
  788 SOLV  HW1     2375    3.265521325    2.056728850    1.820082951
  788 SOLV  HW2     2376    3.353570721    1.931470144    1.876864322
  789 SOLV  OW      2377    0.278157704    2.613852314    3.386960094
  789 SOLV  HW1     2378    0.178195849    2.616607105    3.388290571
  789 SOLV  HW2     2379    0.308593220    2.533850066    3.335240012
  790 SOLV  OW      2380    1.118839472    2.350064635    1.772299049
  790 SOLV  HW1     2381    1.141773712    2.254907289    1.751790758
  790 SOLV  HW2     2382    1.094321987    2.358350353    1.868899382
  791 SOLV  OW      2383    2.686780606    2.228984848    1.820700659
  791 SOLV  HW1     2384    2.749730980    2.182324331    1.758555697
  791 SOLV  HW2     2385    2.659301551    2.166248080    1.893576572
  792 SOLV  OW      2386    3.178215694    2.827270608    2.481439967
  792 SOLV  HW1     2387    3.154472765    2.924168440    2.474458584
  792 SOLV  HW2     2388    3.276097512    2.815653542    2.464533780
  793 SOLV  OW      2389    0.056679227    3.126892680    1.959345991
  793 SOLV  HW1     2390    0.117922770    3.143469108    1.882041445
  793 SOLV  HW2     2391    0.078428214    3.190570992    2.033329767
  794 SOLV  OW      2392    1.417094010    1.358627076    2.739391191
  794 SOLV  HW1     2393    1.386068312    1.351669056    2.644571455
  794 SOLV  HW2     2394    1.501980508    1.411389180    2.742879305
  795 SOLV  OW      2395    2.029029148    2.091415757    1.338051984
  795 SOLV  HW1     2396    2.066416181    2.016239368    1.392386872
  795 SOLV  HW2     2397    2.061962679    2.178501476    1.374561655
  796 SOLV  OW      2398    2.525925493    3.300407103    2.901418522
  796 SOLV  HW1     2399    2.479559883    3.347166420    2.976686171
  796 SOLV  HW2     2400    2.617666275    3.338539818    2.889975331
  797 SOLV  OW      2401    1.436807083    1.728524899    2.995206220
  797 SOLV  HW1     2402    1.350093643    1.689343063    3.025982384
  797 SOLV  HW2     2403    1.447863657    1.712090361    2.897179633
  798 SOLV  OW      2404    0.837130026    2.394942032    3.231650948
  798 SOLV  HW1     2405    0.841623876    2.301717234    3.267577602
  798 SOLV  HW2     2406    0.818564078    2.391930193    3.133426823
  799 SOLV  OW      2407    1.206143312    2.298955869    1.316379213
  799 SOLV  HW1     2408    1.264492491    2.306370832    1.397263306
  799 SOLV  HW2     2409    1.231307448    2.217222964    1.264530588
  800 SOLV  OW      2410    0.578316423    0.189179565    1.066317701
  800 SOLV  HW1     2411    0.590213538    0.090365532    1.076127400
  800 SOLV  HW2     2412    0.637121842    0.236486895    1.131937096
  801 SOLV  OW      2413    0.505966437    2.344609863    1.323260876
  801 SOLV  HW1     2414    0.437268034    2.410223432    1.292006099
  801 SOLV  HW2     2415    0.560097570    2.385506187    1.396736833
  802 SOLV  OW      2416    1.411861508    0.360337291    1.974118688
  802 SOLV  HW1     2417    1.416107590    0.264788458    2.003315151
  802 SOLV  HW2     2418    1.324247580    0.399773130    2.001842582
  803 SOLV  OW      2419    0.330997884    0.657524857    0.461562497
  803 SOLV  HW1     2420    0.395496029    0.599514051    0.511323398
  803 SOLV  HW2     2421    0.373525594    0.689660488    0.376945261
  804 SOLV  OW      2422    1.904630257    2.901530041    0.089720599
  804 SOLV  HW1     2423    1.923459654    2.962402105    0.012639547
  804 SOLV  HW2     2424    1.883516625    2.956060552    0.170851124
  805 SOLV  OW      2425    0.778977606    2.059059443    1.254814730
  805 SOLV  HW1     2426    0.688472564    2.094139510    1.278861069
  805 SOLV  HW2     2427    0.769083996    1.980130888    1.194197991
  806 SOLV  OW      2428    1.778394045    2.592932033    1.724770344
  806 SOLV  HW1     2429    1.864918750    2.641612770    1.712723265
  806 SOLV  HW2     2430    1.795750438    2.504237382    1.767589566
  807 SOLV  OW      2431    2.682958229    2.725939781    2.231724033
  807 SOLV  HW1     2432    2.780351895    2.711261859    2.214379176
  807 SOLV  HW2     2433    2.664748656    2.824040159    2.238535131
  808 SOLV  OW      2434    0.012227918    0.522305159    0.786214946
  808 SOLV  HW1     2435    0.110174932    0.513825140    0.804545699
  808 SOLV  HW2     2436   -0.037344107    0.451562032    0.836608176
  809 SOLV  OW      2437    1.098053420    2.041676499    2.824600005
  809 SOLV  HW1     2438    1.088287996    2.141203968    2.825462940
  809 SOLV  HW2     2439    1.014651263    1.999709767    2.860442740
  810 SOLV  OW      2440    1.683065281    0.046505608    0.287732817
  810 SOLV  HW1     2441    1.686739638    0.136231493    0.331749009
  810 SOLV  HW2     2442    1.756407680   -0.011236979    0.323626349
  811 SOLV  OW      2443    0.324788855    1.090338001    2.373159926
  811 SOLV  HW1     2444    0.225241769    1.089734263    2.382742962
  811 SOLV  HW2     2445    0.350997085    1.034751939    2.294260712
  812 SOLV  OW      2446    1.816578360    3.253848216    3.192990925
  812 SOLV  HW1     2447    1.743663811    3.311147806    3.230434670
  812 SOLV  HW2     2448    1.826698948    3.272455856    3.095250859
  813 SOLV  OW      2449    0.783226040    3.309683925    2.783494539
  813 SOLV  HW1     2450    0.784938536    3.211592089    2.764087350
  813 SOLV  HW2     2451    0.688374007    3.340831605    2.789365859
  814 SOLV  OW      2452    2.624207856    2.480169564    2.445004198
  814 SOLV  HW1     2453    2.635496500    2.445941230    2.538291302
  814 SOLV  HW2     2454    2.562133363    2.420001796    2.394724037
  815 SOLV  OW      2455    0.731102170    1.766775555    3.028365488
  815 SOLV  HW1     2456    0.636952245    1.764535740    2.994738492
  815 SOLV  HW2     2457    0.734023498    1.730816453    3.121640991
  816 SOLV  OW      2458    1.417060053    1.050489658    2.493108733
  816 SOLV  HW1     2459    1.382201569    0.969667033    2.445627461
  816 SOLV  HW2     2460    1.515531346    1.040727701    2.507596129
  817 SOLV  OW      2461    2.107820071    1.207857015    0.422791894
  817 SOLV  HW1     2462    2.138913543    1.113692450    0.435753739
  817 SOLV  HW2     2463    2.021294460    1.221316198    0.471101215
  818 SOLV  OW      2464    0.067580516    1.035084466    2.419884819
  818 SOLV  HW1     2465    0.091262744    0.939680727    2.401481017
  818 SOLV  HW2     2466    0.071803390    1.052062763    2.518349213
  819 SOLV  OW      2467    3.286231135    0.891898723    0.585794914
  819 SOLV  HW1     2468    3.197012754    0.899260231    0.541214290
  819 SOLV  HW2     2469    3.312419124    0.795595206    0.592219154
  820 SOLV  OW      2470    0.105260729    3.053919540    0.012964956
  820 SOLV  HW1     2471    0.038790905    3.061404591   -0.061380078
  820 SOLV  HW2     2472    0.194752110    3.029882543   -0.024650981
  821 SOLV  OW      2473    1.616587748    2.368458175    1.211036372
  821 SOLV  HW1     2474    1.669001660    2.289553866    1.178966051
  821 SOLV  HW2     2475    1.538853708    2.383843693    1.150026405
  822 SOLV  OW      2476    0.977308694    3.110359473    1.958630351
  822 SOLV  HW1     2477    1.043615141    3.180332042    1.985256599
  822 SOLV  HW2     2478    1.013977876    3.057003831    1.882405499
  823 SOLV  OW      2479    2.525918316    0.058036462    1.947474461
  823 SOLV  HW1     2480    2.504186018    0.108474314    1.863895787
  823 SOLV  HW2     2481    2.455912023    0.076252478    2.016532410
  824 SOLV  OW      2482    3.340421250    0.244146540    2.545907196
  824 SOLV  HW1     2483    3.380633759    0.302295671    2.616641712
  824 SOLV  HW2     2484    3.260886471    0.290044689    2.506291976
  825 SOLV  OW      2485    1.431406311    1.258201573    1.171349719
  825 SOLV  HW1     2486    1.482593356    1.237367062    1.087998182
  825 SOLV  HW2     2487    1.465343086    1.343597186    1.210815740
  826 SOLV  OW      2488    3.083154073    1.857744466    2.875834949
  826 SOLV  HW1     2489    3.165681313    1.908616707    2.851284770
  826 SOLV  HW2     2490    3.049639779    1.889439222    2.964568265
  827 SOLV  OW      2491    1.195152002    1.583523147    3.061734975
  827 SOLV  HW1     2492    1.150129325    1.667729260    3.091461963
  827 SOLV  HW2     2493    1.204584632    1.521503295    3.139619520
  828 SOLV  OW      2494    1.514509397    2.911153545    1.587359260
  828 SOLV  HW1     2495    1.558356821    2.961705695    1.513037687
  828 SOLV  HW2     2496    1.527546346    2.813024683    1.573131241
  829 SOLV  OW      2497    0.972015409    1.488140667    1.817893490
  829 SOLV  HW1     2498    1.022590493    1.491309456    1.904112277
  829 SOLV  HW2     2499    1.030361567    1.449512472    1.746444315
  830 SOLV  OW      2500    3.075382636    0.070643834    1.077695376
  830 SOLV  HW1     2501    3.030030326    0.131971590    1.013012544
  830 SOLV  HW2     2502    3.026918636    0.072722196    1.165151922
  831 SOLV  OW      2503    2.295669871    2.119871663    2.984888058
  831 SOLV  HW1     2504    2.274698158    2.180877530    2.908465762
  831 SOLV  HW2     2505    2.263989106    2.027475162    2.963416591
  832 SOLV  OW      2506    3.328827103    2.122430657    3.061226099
  832 SOLV  HW1     2507    3.288674542    2.069908933    3.136264010
  832 SOLV  HW2     2508    3.387858051    2.194025123    3.098523226
  833 SOLV  OW      2509    3.099567205    2.713443132    0.162296464
  833 SOLV  HW1     2510    3.106766458    2.746767752    0.256305414
  833 SOLV  HW2     2511    3.131790834    2.618878371    0.157921099
  834 SOLV  OW      2512    0.180866431    1.697389401    1.800346577
  834 SOLV  HW1     2513    0.217281194    1.633495650    1.868119497
  834 SOLV  HW2     2514    0.207706429    1.790611884    1.824652535
  835 SOLV  OW      2515    2.875224397    0.084284180    1.262261942
  835 SOLV  HW1     2516    2.826995764    0.171553588    1.254642915
  835 SOLV  HW2     2517    2.883341285    0.059018076    1.358686167
  836 SOLV  OW      2518    1.867791863    2.041648826    0.067114341
  836 SOLV  HW1     2519    1.854573652    1.951600036    0.108566165
  836 SOLV  HW2     2520    1.965629421    2.059229311    0.056134121
  837 SOLV  OW      2521    3.303780134    0.941578578    1.893040976
  837 SOLV  HW1     2522    3.403689196    0.945869997    1.894172282
  837 SOLV  HW2     2523    3.272122308    0.926935000    1.799313525
  838 SOLV  OW      2524    0.946902399    2.761803575    3.068776492
  838 SOLV  HW1     2525    0.911362858    2.827965280    3.134818470
  838 SOLV  HW2     2526    0.871261482    2.708053364    3.031476437
  839 SOLV  OW      2527    3.325346836    0.642109173    2.932265211
  839 SOLV  HW1     2528    3.263841235    0.702648315    2.881746755
  839 SOLV  HW2     2529    3.272170699    0.569649507    2.976104637
  840 SOLV  OW      2530    1.518491663    2.669335788    3.252564676
  840 SOLV  HW1     2531    1.431903708    2.695964320    3.294931085
  840 SOLV  HW2     2532    1.510647564    2.676874683    3.153151134
  841 SOLV  OW      2533    1.268824865    2.945957358    1.688288362
  841 SOLV  HW1     2534    1.193540720    2.939195002    1.622805159
  841 SOLV  HW2     2535    1.355823286    2.934372619    1.640345887
  842 SOLV  OW      2536    0.276948870    0.462315701    0.140616256
  842 SOLV  HW1     2537    0.238297475    0.431502049    0.227545116
  842 SOLV  HW2     2538    0.269685136    0.388941594    0.073062732
  843 SOLV  OW      2539    2.885051194    0.358184182    0.015606105
  843 SOLV  HW1     2540    2.932328278    0.420665603    0.077754821
  843 SOLV  HW2     2541    2.921696017    0.265828876    0.026969915
  844 SOLV  OW      2542    2.873122346    0.853905666    3.138468207
  844 SOLV  HW1     2543    2.970482084    0.831063932    3.139375786
  844 SOLV  HW2     2544    2.854775718    0.918632574    3.064473625
  845 SOLV  OW      2545    0.243318954    1.594466084    2.062785985
  845 SOLV  HW1     2546    0.210020583    1.501663399    2.079538092
  845 SOLV  HW2     2547    0.283167672    1.631236303    2.146820555
  846 SOLV  OW      2548    0.029959959    1.828096444    2.553058482
  846 SOLV  HW1     2549    0.026081609    1.806929148    2.650723135
  846 SOLV  HW2     2550    0.111575390    1.786311455    2.513128484
  847 SOLV  OW      2551    0.095178283    0.329401268    0.337550292
  847 SOLV  HW1     2552    0.136209490    0.307503751    0.426087050
  847 SOLV  HW2     2553   -0.001604436    0.304225182    0.338547707
  848 SOLV  OW      2554    2.209972611    0.314765328    1.457551487
  848 SOLV  HW1     2555    2.122035244    0.325107142    1.504047040
  848 SOLV  HW2     2556    2.196443370    0.266397408    1.371068990
  849 SOLV  OW      2557    2.032015058    2.383894897    1.374846482
  849 SOLV  HW1     2558    2.123035298    2.413012873    1.345362862
  849 SOLV  HW2     2559    1.965438925    2.405159658    1.303312009
  850 SOLV  OW      2560    3.342877755    0.022015328    2.375467367
  850 SOLV  HW1     2561    3.257078393    0.023942852    2.324119439
  850 SOLV  HW2     2562    3.342259276    0.094743315    2.444111419
  851 SOLV  OW      2563    3.122047903    2.199118606    1.889135674
  851 SOLV  HW1     2564    3.062389886    2.129063272    1.928314228
  851 SOLV  HW2     2565    3.068179177    2.280650119    1.867861967
  852 SOLV  OW      2566    3.374200146    1.727424249    2.852902340
  852 SOLV  HW1     2567    3.450997555    1.666365407    2.872240797
  852 SOLV  HW2     2568    3.291050585    1.673345199    2.840111872
  853 SOLV  OW      2569    2.056928396    2.881300279    2.043756924
  853 SOLV  HW1     2570    2.078880982    2.819096365    1.968587155
  853 SOLV  HW2     2571    1.957989145    2.895387275    2.047526527
  854 SOLV  OW      2572    1.082095064    0.709703523    1.604927648
  854 SOLV  HW1     2573    1.078753286    0.710871962    1.704872435
  854 SOLV  HW2     2574    1.110527435    0.799564319    1.571490904
  855 SOLV  OW      2575    2.502678412    1.420948376    0.093081177
  855 SOLV  HW1     2576    2.403695668    1.407262044    0.097171069
  855 SOLV  HW2     2577    2.522686318    1.504266747    0.041512498
  856 SOLV  OW      2578    2.401579600    2.660777265    2.374004685
  856 SOLV  HW1     2579    2.425014557    2.740318237    2.318098081
  856 SOLV  HW2     2580    2.483958732    2.606776742    2.391302020
  857 SOLV  OW      2581    2.457981291    1.134202882    1.246854468
  857 SOLV  HW1     2582    2.470633814    1.198669033    1.322256937
  857 SOLV  HW2     2583    2.501480717    1.047127676    1.269814118
  858 SOLV  OW      2584    1.745701250    2.070926171    1.418619139
  858 SOLV  HW1     2585    1.753423745    2.098486245    1.322794400
  858 SOLV  HW2     2586    1.821083752    2.110731840    1.470911694
  859 SOLV  OW      2587    2.758174665    2.083071230    0.514016462
  859 SOLV  HW1     2588    2.792861082    2.122049011    0.428697268
  859 SOLV  HW2     2589    2.829667389    2.086832669    0.583847740
  860 SOLV  OW      2590    1.465634817    1.956991347    1.805002970
  860 SOLV  HW1     2591    1.489456980    1.860069129    1.811367335
  860 SOLV  HW2     2592    1.476727163    1.987886215    1.710534265
  861 SOLV  OW      2593    0.473878401    0.061493884    0.050051823
  861 SOLV  HW1     2594    0.475385909    0.161230246    0.057258762
  861 SOLV  HW2     2595    0.465700516    0.021611346    0.141397455
  862 SOLV  OW      2596    0.130755181    1.258444044    0.786666920
  862 SOLV  HW1     2597    0.106480085    1.216185920    0.873996414
  862 SOLV  HW2     2598    0.117914079    1.357430669    0.792843791
  863 SOLV  OW      2599    0.202508236    2.765955548    1.660543789
  863 SOLV  HW1     2600    0.203181564    2.838465064    1.729415860
  863 SOLV  HW2     2601    0.135034381    2.696608309    1.685836206
  864 SOLV  OW      2602    2.951967043    1.646766481    0.818684102
  864 SOLV  HW1     2603    2.898257528    1.569829438    0.853292689
  864 SOLV  HW2     2604    3.049378127    1.625277017    0.825820987
  865 SOLV  OW      2605    0.722214043    2.260433678    2.455196278
  865 SOLV  HW1     2606    0.800413865    2.279270661    2.395782495
  865 SOLV  HW2     2607    0.646062957    2.320130846    2.429952261
  866 SOLV  OW      2608    3.216386050    2.363247879    2.969814040
  866 SOLV  HW1     2609    3.146384731    2.398143574    2.907494636
  866 SOLV  HW2     2610    3.232809162    2.266478499    2.950641937
  867 SOLV  OW      2611    3.312657579    2.762046579    3.278203085
  867 SOLV  HW1     2612    3.359828171    2.802399503    3.199790747
  867 SOLV  HW2     2613    3.224216714    2.807049820    3.290644867
  868 SOLV  OW      2614    2.940283108    0.007423305    0.747840213
  868 SOLV  HW1     2615    2.870611731   -0.021634060    0.813441801
  868 SOLV  HW2     2616    2.907901220   -0.010181709    0.654870361
  869 SOLV  OW      2617    0.075424246    0.679279869    1.364256799
  869 SOLV  HW1     2618    0.113076692    0.751098149    1.422790587
  869 SOLV  HW2     2619    0.078526445    0.709039960    1.268829705
  870 SOLV  OW      2620    0.976884354    2.064957846    0.122447593
  870 SOLV  HW1     2621    0.912890165    2.050756452    0.197976440
  870 SOLV  HW2     2622    1.021886148    2.153625942    0.133135808
  871 SOLV  OW      2623    2.208940375    0.000862849    1.432125064
  871 SOLV  HW1     2624    2.134983528    0.021444954    1.368028811
  871 SOLV  HW2     2625    2.241930023   -0.092187244    1.416161279
  872 SOLV  OW      2626    2.472336364    2.449035721    0.098078282
  872 SOLV  HW1     2627    2.564887113    2.411218211    0.095705377
  872 SOLV  HW2     2628    2.427478144    2.432873921    0.010169600
  873 SOLV  OW      2629    0.256278827    0.000123300    2.800327045
  873 SOLV  HW1     2630    0.265731761    0.078713788    2.739203378
  873 SOLV  HW2     2631    0.275485309    0.028498243    2.894283458
  874 SOLV  OW      2632    1.178088373    2.773947629    1.892957258
  874 SOLV  HW1     2633    1.219628208    2.812477268    1.810544714
  874 SOLV  HW2     2634    1.237758233    2.790934345    1.971397966
  875 SOLV  OW      2635    2.454821913    2.331420334    2.075805879
  875 SOLV  HW1     2636    2.388471212    2.338812852    2.001342153
  875 SOLV  HW2     2637    2.533340782    2.390249939    2.056420258
  876 SOLV  OW      2638    2.056454628    1.955616223    2.496817523
  876 SOLV  HW1     2639    2.005971067    2.017611815    2.556884149
  876 SOLV  HW2     2640    2.153060877    1.981431421    2.495918531
  877 SOLV  OW      2641    0.196946832    3.325491405    0.290193630
  877 SOLV  HW1     2642    0.272373040    3.265582976    0.317092669
  877 SOLV  HW2     2643    0.135282111    3.338343422    0.367872177
  878 SOLV  OW      2644    0.272323218    3.343511977    0.893834434
  878 SOLV  HW1     2645    0.293823851    3.252377041    0.858707478
  878 SOLV  HW2     2646    0.288436984    3.345835448    0.992509838
  879 SOLV  OW      2647    3.189256989    2.682900668    2.719311028
  879 SOLV  HW1     2648    3.141857362    2.597147167    2.739301336
  879 SOLV  HW2     2649    3.166086696    2.712984230    2.626790247
  880 SOLV  OW      2650    2.163031486    1.911430991    1.529367958
  880 SOLV  HW1     2651    2.258470907    1.938443588    1.542141248
  880 SOLV  HW2     2652    2.149278002    1.819379580    1.565957948
  881 SOLV  OW      2653    2.746972222    0.399676809    0.549274516
  881 SOLV  HW1     2654    2.707059195    0.333548329    0.612800311
  881 SOLV  HW2     2655    2.730229364    0.369878810    0.455289031
  882 SOLV  OW      2656    1.566117541    0.461982632    2.174883803
  882 SOLV  HW1     2657    1.630747079    0.532518227    2.145741565
  882 SOLV  HW2     2658    1.527514553    0.416869201    2.094410174
  883 SOLV  OW      2659    1.892582563    0.795573813    1.133204888
  883 SOLV  HW1     2660    1.816194415    0.824065534    1.191123219
  883 SOLV  HW2     2661    1.878946108    0.830523697    1.040500907
  884 SOLV  OW      2662    0.362179184    1.615668801    2.302777959
  884 SOLV  HW1     2663    0.401459022    1.523780122    2.306642788
  884 SOLV  HW2     2664    0.353402624    1.652077265    2.395507795
  885 SOLV  OW      2665    3.116408797    2.748419311    1.352133667
  885 SOLV  HW1     2666    3.122239830    2.697715421    1.266130689
  885 SOLV  HW2     2667    3.049823953    2.822441343    1.342720171
  886 SOLV  OW      2668    3.171539246    3.217897914    0.594624911
  886 SOLV  HW1     2669    3.214250493    3.202550862    0.505509404
  886 SOLV  HW2     2670    3.204590161    3.304130441    0.633003839
  887 SOLV  OW      2671    0.280953338    2.869206743    1.951135653
  887 SOLV  HW1     2672    0.186173295    2.874155618    1.919605549
  887 SOLV  HW2     2673    0.291463619    2.924410614    2.033863796
  888 SOLV  OW      2674    0.538503490    1.836616760    2.233130781
  888 SOLV  HW1     2675    0.499252767    1.890699295    2.158725108
  888 SOLV  HW2     2676    0.481071253    1.756492201    2.249963545
  889 SOLV  OW      2677    0.771867646    2.865815180    1.393209559
  889 SOLV  HW1     2678    0.694791127    2.805024957    1.374098764
  889 SOLV  HW2     2679    0.806160100    2.848137909    1.485475552
  890 SOLV  OW      2680    0.932614488    3.189085560    0.365927638
  890 SOLV  HW1     2681    1.012491817    3.165577291    0.421308259
  890 SOLV  HW2     2682    0.930413907    3.131223161    0.284397887
  891 SOLV  OW      2683    1.529813700    2.472143116    0.139795247
  891 SOLV  HW1     2684    1.584016948    2.388668185    0.130016758
  891 SOLV  HW2     2685    1.580902778    2.549599828    0.102487283
  892 SOLV  OW      2686    0.190510402    0.346473100    1.873847950
  892 SOLV  HW1     2687    0.130983327    0.425070092    1.857088699
  892 SOLV  HW2     2688    0.275428258    0.377514914    1.916592740
  893 SOLV  OW      2689    1.154546828    1.125674780    2.124762162
  893 SOLV  HW1     2690    1.251979078    1.110903772    2.141808125
  893 SOLV  HW2     2691    1.103269673    1.044177333    2.151791058
  894 SOLV  OW      2692    1.707472534    0.527398195    0.804491938
  894 SOLV  HW1     2693    1.674765587    0.507752183    0.896927267
  894 SOLV  HW2     2694    1.680881227    0.620320751    0.778796160
  895 SOLV  OW      2695    1.843974125    2.687100034    0.906306232
  895 SOLV  HW1     2696    1.762721589    2.684877807    0.964570551
  895 SOLV  HW2     2697    1.924639334    2.705954070    0.962334725
  896 SOLV  OW      2698    1.897112367    3.005236131    3.217666733
  896 SOLV  HW1     2699    1.867451085    3.099408031    3.201742755
  896 SOLV  HW2     2700    1.975610125    2.984696895    3.159204053
  897 SOLV  OW      2701    3.138655025    3.190144810    1.129763518
  897 SOLV  HW1     2702    3.173784041    3.156029626    1.042564798
  897 SOLV  HW2     2703    3.118956642    3.287868748    1.121804724
  898 SOLV  OW      2704    1.754763222    0.695895464    0.437831069
  898 SOLV  HW1     2705    1.688798651    0.698904168    0.512928772
  898 SOLV  HW2     2706    1.842663235    0.731759818    0.469252972
  899 SOLV  OW      2707    0.633510881    1.050322631    3.283839542
  899 SOLV  HW1     2708    0.583216316    1.062883467    3.369364055
  899 SOLV  HW2     2709    0.591106090    1.105314785    3.211871520
  900 SOLV  OW      2710    2.517262175    0.756681019    2.032047796
  900 SOLV  HW1     2711    2.613804641    0.779335766    2.019098227
  900 SOLV  HW2     2712    2.460608848    0.832282585    1.999242568
  901 SOLV  OW      2713    0.481930263    3.266468446    2.664726921
  901 SOLV  HW1     2714    0.528362635    3.179222133    2.680015670
  901 SOLV  HW2     2715    0.404273369    3.274283409    2.727257301
  902 SOLV  OW      2716    0.251685957    1.627254493    1.556784715
  902 SOLV  HW1     2717    0.195971831    1.628584678    1.639826680
  902 SOLV  HW2     2718    0.346545072    1.648846635    1.579962534
  903 SOLV  OW      2719    0.773233769    1.691957769    0.065443206
  903 SOLV  HW1     2720    0.824485691    1.762524253    0.114387358
  903 SOLV  HW2     2721    0.833697579    1.614932436    0.045117158
  904 SOLV  OW      2722    2.842816616    2.641309209    2.794032185
  904 SOLV  HW1     2723    2.775133830    2.678055136    2.730234204
  904 SOLV  HW2     2724    2.825733316    2.677967577    2.885496073
  905 SOLV  OW      2725    0.270255250    0.050965987    3.228317152
  905 SOLV  HW1     2726    0.207495165    0.117323716    3.269055004
  905 SOLV  HW2     2727    0.322175719    0.005450058    3.300665428
  906 SOLV  OW      2728    0.266628718    1.422929059    3.155870532
  906 SOLV  HW1     2729    0.183403734    1.397593584    3.205197688
  906 SOLV  HW2     2730    0.338795963    1.445082800    3.221464006
  907 SOLV  OW      2731    0.953123971    1.992833582    0.622033285
  907 SOLV  HW1     2732    1.039470548    2.023885191    0.582265230
  907 SOLV  HW2     2733    0.877645743    2.045755578    0.583256366
  908 SOLV  OW      2734    0.422151952    0.386138598    3.234718710
  908 SOLV  HW1     2735    0.485138632    0.420843786    3.165221888
  908 SOLV  HW2     2736    0.445483001    0.291354670    3.256471893
  909 SOLV  OW      2737    1.192897487    1.637813007    2.629186131
  909 SOLV  HW1     2738    1.273328906    1.684034598    2.666548494
  909 SOLV  HW2     2739    1.150975239    1.581261686    2.700221520
  910 SOLV  OW      2740    1.670482709    3.006311966    0.959765309
  910 SOLV  HW1     2741    1.619482354    2.924916887    0.987611543
  910 SOLV  HW2     2742    1.665713236    3.075035159    1.032263237
  911 SOLV  OW      2743    2.275665951    2.606475295    0.200685150
  911 SOLV  HW1     2744    2.254941976    2.677983149    0.133909739
  911 SOLV  HW2     2745    2.352933243    2.551929899    0.168185875
  912 SOLV  OW      2746    2.144422337    2.136988251    0.041911028
  912 SOLV  HW1     2747    2.140600484    2.194827587   -0.039575196
  912 SOLV  HW2     2748    2.208657127    2.176328019    0.107700291
  913 SOLV  OW      2749    1.000326653    0.597148970    0.310467529
  913 SOLV  HW1     2750    0.911108394    0.625894566    0.345327428
  913 SOLV  HW2     2751    1.058289655    0.568580514    0.386792346
  914 SOLV  OW      2752    0.547124534    3.372154631    1.709918087
  914 SOLV  HW1     2753    0.498554617    3.423437290    1.780717507
  914 SOLV  HW2     2754    0.624344154    3.323644153    1.750970476
  915 SOLV  OW      2755    2.579642211    2.071240597    2.173019888
  915 SOLV  HW1     2756    2.561568517    2.168982867    2.161988284
  915 SOLV  HW2     2757    2.624615671    2.055394829    2.260929569
  916 SOLV  OW      2758    0.553949632    3.257697136    1.072545192
  916 SOLV  HW1     2759    0.648430271    3.242424380    1.043532700
  916 SOLV  HW2     2760    0.491716596    3.213161243    1.008162421
  917 SOLV  OW      2761    2.632259161    0.920799119    0.363143367
  917 SOLV  HW1     2762    2.694573984    0.878200781    0.428749546
  917 SOLV  HW2     2763    2.666234769    0.905714236    0.270299357
  918 SOLV  OW      2764    0.514678285    2.984811974    3.171630792
  918 SOLV  HW1     2765    0.431654952    2.938291003    3.202360489
  918 SOLV  HW2     2766    0.491945849    3.048116799    3.097623361
  919 SOLV  OW      2767    1.632973434    2.954868725    1.848831684
  919 SOLV  HW1     2768    1.683942346    3.012389371    1.784850556
  919 SOLV  HW2     2769    1.546397634    2.927253129    1.807094296
  920 SOLV  OW      2770    1.435872571    1.224404342    0.445962660
  920 SOLV  HW1     2771    1.506923426    1.162143602    0.413145803
  920 SOLV  HW2     2772    1.368646514    1.173074446    0.499323387
  921 SOLV  OW      2773    0.493763273    2.705630815    2.602182359
  921 SOLV  HW1     2774    0.576889274    2.650046472    2.603652981
  921 SOLV  HW2     2775    0.430403080    2.669009135    2.534019827
  922 SOLV  OW      2776    1.760975911    1.138175423    2.749677566
  922 SOLV  HW1     2777    1.842053357    1.141439563    2.808138899
  922 SOLV  HW2     2778    1.681611150    1.170983965    2.800928457
  923 SOLV  OW      2779    1.228573722    0.585750945    2.914321604
  923 SOLV  HW1     2780    1.205198750    0.528250462    2.835905043
  923 SOLV  HW2     2781    1.325286177    0.573744565    2.936780512
  924 SOLV  OW      2782    2.911457993    1.246384875    2.076232881
  924 SOLV  HW1     2783    2.988726223    1.195974016    2.037632954
  924 SOLV  HW2     2784    2.914605321    1.240876944    2.176039539
  925 SOLV  OW      2785    0.295854573    1.836557633    3.091709371
  925 SOLV  HW1     2786    0.252142221    1.918999199    3.055736581
  925 SOLV  HW2     2787    0.238600839    1.797164684    3.163623308
  926 SOLV  OW      2788    1.488432716    3.183851081    2.429006423
  926 SOLV  HW1     2789    1.404054425    3.183089841    2.482684942
  926 SOLV  HW2     2790    1.539695371    3.099745537    2.446328036
  927 SOLV  OW      2791    1.177144371    1.432137780    2.839566114
  927 SOLV  HW1     2792    1.199576918    1.486502022    2.920454622
  927 SOLV  HW2     2793    1.259836648    1.387343246    2.805550897
  928 SOLV  OW      2794    2.592349701    0.306083169    2.599912752
  928 SOLV  HW1     2795    2.628210753    0.397681530    2.581919262
  928 SOLV  HW2     2796    2.625579499    0.242947651    2.529843594
  929 SOLV  OW      2797    0.694078171    0.014310260    1.282915734
  929 SOLV  HW1     2798    0.763088496   -0.023973124    1.344332367
  929 SOLV  HW2     2799    0.644951646   -0.060038664    1.237541487
  930 SOLV  OW      2800    1.659217976    0.874136714    1.268633613
  930 SOLV  HW1     2801    1.650971927    0.788432896    1.319508382
  930 SOLV  HW2     2802    1.575352059    0.890177689    1.216570554
  931 SOLV  OW      2803    3.199737684    2.463178408    0.225702839
  931 SOLV  HW1     2804    3.148450607    2.405988939    0.161679402
  931 SOLV  HW2     2805    3.190241638    2.426378489    0.318209950
  932 SOLV  OW      2806    0.922477325    0.954435356    1.849977147
  932 SOLV  HW1     2807    0.937179397    1.044559396    1.890762604
  932 SOLV  HW2     2808    0.890017979    0.965293010    1.756006510
  933 SOLV  OW      2809    1.230698502    1.035730273    2.721585887
  933 SOLV  HW1     2810    1.262939721    1.018078815    2.814595087
  933 SOLV  HW2     2811    1.307751725    1.030437381    2.658052078
  934 SOLV  OW      2812    0.780597132    3.212594490    3.367161686
  934 SOLV  HW1     2813    0.744851529    3.266502984    3.443425482
  934 SOLV  HW2     2814    0.725070811    3.229262196    3.285681533
  935 SOLV  OW      2815    0.295039535    0.594561636    2.919633637
  935 SOLV  HW1     2816    0.368306572    0.624606264    2.858552240
  935 SOLV  HW2     2817    0.288758035    0.494772536    2.917558996
  936 SOLV  OW      2818    2.782076588    2.516725808    1.104213319
  936 SOLV  HW1     2819    2.722462249    2.596378933    1.094066289
  936 SOLV  HW2     2820    2.834764647    2.525104682    1.188801268
  937 SOLV  OW      2821    1.505218656    0.889217051    3.210710028
  937 SOLV  HW1     2822    1.425766303    0.935536353    3.171420672
  937 SOLV  HW2     2823    1.564475335    0.856492170    3.137093052
  938 SOLV  OW      2824    2.294101538    2.483547301    1.407152959
  938 SOLV  HW1     2825    2.330071783    2.422399589    1.477644508
  938 SOLV  HW2     2826    2.245690276    2.559552985    1.450528623
  939 SOLV  OW      2827    2.052074469    0.946787926    2.788691118
  939 SOLV  HW1     2828    1.986336811    0.954306510    2.713700482
  939 SOLV  HW2     2829    2.096036834    0.857015191    2.785581410
  940 SOLV  OW      2830    1.169941281    2.837575177    2.935550455
  940 SOLV  HW1     2831    1.095523580    2.820519935    3.000145903
  940 SOLV  HW2     2832    1.154466101    2.924818181    2.889176453
  941 SOLV  OW      2833    0.662071676    0.789587541    0.637519774
  941 SOLV  HW1     2834    0.576571421    0.838175132    0.619382710
  941 SOLV  HW2     2835    0.687052544    0.800903197    0.733690833
  942 SOLV  OW      2836    0.505090314    1.015050373    2.851729806
  942 SOLV  HW1     2837    0.418382245    0.982410284    2.889386069
  942 SOLV  HW2     2838    0.488003948    1.063562674    2.765961308
  943 SOLV  OW      2839    2.689175031    2.831998219    0.936284355
  943 SOLV  HW1     2840    2.777248319    2.876769111    0.951777663
  943 SOLV  HW2     2841    2.651361664    2.801690503    1.023765970
  944 SOLV  OW      2842    2.411923217    2.168527262    0.166184558
  944 SOLV  HW1     2843    2.352654048    2.147082785    0.243820247
  944 SOLV  HW2     2844    2.448779371    2.260875757    0.176923795
  945 SOLV  OW      2845    2.542597965    3.269046671    1.674030135
  945 SOLV  HW1     2846    2.526411531    3.237334064    1.580574357
  945 SOLV  HW2     2847    2.455723047    3.272887276    1.723422778
  946 SOLV  OW      2848    1.535890271    0.125471139    1.721306087
  946 SOLV  HW1     2849    1.563854058    0.071254097    1.800555333
  946 SOLV  HW2     2850    1.442926063    0.159547662    1.735384554
  947 SOLV  OW      2851    0.436292368    2.860505215    2.842024206
  947 SOLV  HW1     2852    0.471103141    2.801229698    2.914651095
  947 SOLV  HW2     2853    0.465244972    2.824858024    2.753192768
  948 SOLV  OW      2854    2.920511671    1.397956554    2.923640070
  948 SOLV  HW1     2855    2.983265922    1.325215974    2.951433553
  948 SOLV  HW2     2856    2.901148086    1.456994690    3.002006222
  949 SOLV  OW      2857    1.424671465    0.842410644    1.076482399
  949 SOLV  HW1     2858    1.364613742    0.828329347    1.155198174
  949 SOLV  HW2     2859    1.426065114    0.759615912    1.020406644
  950 SOLV  OW      2860    0.777528665    0.185814301    0.447511305
  950 SOLV  HW1     2861    0.779650753    0.088581216    0.470776358
  950 SOLV  HW2     2862    0.847684637    0.205191485    0.378935329
  951 SOLV  OW      2863    3.140739953    2.557258138    1.567338483
  951 SOLV  HW1     2864    3.156761441    2.629437585    1.499996301
  951 SOLV  HW2     2865    3.202664786    2.569694544    1.644876306
  952 SOLV  OW      2866    0.155309546    1.528725728    0.699788334
  952 SOLV  HW1     2867    0.061589020    1.554288962    0.676060252
  952 SOLV  HW2     2868    0.190177692    1.463655710    0.632333866
  953 SOLV  OW      2869    1.200383723    2.649713305    1.506898153
  953 SOLV  HW1     2870    1.123319718    2.594268493    1.475480765
  953 SOLV  HW2     2871    1.241407001    2.607082045    1.587518662
  954 SOLV  OW      2872    2.425751651    0.875771313    0.899268157
  954 SOLV  HW1     2873    2.380563867    0.944460967    0.842334124
  954 SOLV  HW2     2874    2.523456166    0.873921872    0.878007516
  955 SOLV  OW      2875    0.230668907    0.597115048    3.183090074
  955 SOLV  HW1     2876    0.302961430    0.533045974    3.208985392
  955 SOLV  HW2     2877    0.228986817    0.607001549    3.083586455
  956 SOLV  OW      2878    0.635043341    2.224658818    0.832451791
  956 SOLV  HW1     2879    0.535824878    2.216853131    0.822637955
  956 SOLV  HW2     2880    0.659622756    2.320462214    0.847251104
  957 SOLV  OW      2881    1.177440767    0.214641611    0.965933183
  957 SOLV  HW1     2882    1.224042402    0.214268933    1.054419637
  957 SOLV  HW2     2883    1.179957766    0.306871385    0.927345271
  958 SOLV  OW      2884    0.465558478    3.064689462    0.082670339
  958 SOLV  HW1     2885    0.473509807    3.092897610   -0.012946103
  958 SOLV  HW2     2886    0.488381631    2.967660780    0.090789758
  959 SOLV  OW      2887    1.593561280    2.634068535    2.479477225
  959 SOLV  HW1     2888    1.545089500    2.556403308    2.519726432
  959 SOLV  HW2     2889    1.541247499    2.717819613    2.495301466
  960 SOLV  OW      2890    1.844502607    1.764308698    2.587414625
  960 SOLV  HW1     2891    1.820433515    1.839846911    2.526455085
  960 SOLV  HW2     2892    1.931681915    1.724698547    2.558567569
  961 SOLV  OW      2893    2.377499147    1.742509859    1.980035427
  961 SOLV  HW1     2894    2.433250900    1.660661600    1.966157220
  961 SOLV  HW2     2895    2.429092323    1.823216237    1.951318395
  962 SOLV  OW      2896    1.972000169    2.476674700    0.767160924
  962 SOLV  HW1     2897    1.918355828    2.560426668    0.777548057
  962 SOLV  HW2     2898    1.939926704    2.426308934    0.686932611
  963 SOLV  OW      2899    1.176122359    3.302640140    2.062638630
  963 SOLV  HW1     2900    1.259686327    3.254666450    2.035851140
  963 SOLV  HW2     2901    1.183525711    3.399101476    2.037332481
  964 SOLV  OW      2902    1.305982541    2.382462720    0.517656120
  964 SOLV  HW1     2903    1.311845203    2.450347941    0.444451559
  964 SOLV  HW2     2904    1.245269279    2.308178179    0.489417865
  965 SOLV  OW      2905    2.728538168    2.357919734    0.741091943
  965 SOLV  HW1     2906    2.673611530    2.432503156    0.778799183
  965 SOLV  HW2     2907    2.677759936    2.272085469    0.748541621
  966 SOLV  OW      2908    1.342728283    0.095711491    0.144285341
  966 SOLV  HW1     2909    1.377194816    0.053745441    0.228266529
  966 SOLV  HW2     2910    1.252998082    0.057408740    0.122302784
  967 SOLV  OW      2911    1.028545900    2.969934111    2.365673737
  967 SOLV  HW1     2912    0.964940795    2.969558980    2.442837524
  967 SOLV  HW2     2913    1.049525016    2.875762239    2.339339902
  968 SOLV  OW      2914    0.234124545    1.848603191    0.992137860
  968 SOLV  HW1     2915    0.277394993    1.935328747    1.016801445
  968 SOLV  HW2     2916    0.301756575    1.788604568    0.949384142
  969 SOLV  OW      2917    0.391506798    2.218494712    0.709972807
  969 SOLV  HW1     2918    0.340140255    2.145289274    0.665205024
  969 SOLV  HW2     2919    0.408657197    2.292055164    0.644426047
  970 SOLV  OW      2920    1.250619565    2.692249782    2.509355222
  970 SOLV  HW1     2921    1.228646317    2.655854130    2.418834482
  970 SOLV  HW2     2922    1.276065842    2.617078877    2.570209619
  971 SOLV  OW      2923    2.421730540    2.915306496    1.031893379
  971 SOLV  HW1     2924    2.361214658    2.973763957    0.977850847
  971 SOLV  HW2     2925    2.516749463    2.942314154    1.016337321
  972 SOLV  OW      2926    1.192450382    0.963542520    1.558910511
  972 SOLV  HW1     2927    1.185749724    1.010103986    1.647163742
  972 SOLV  HW2     2928    1.273133977    0.996524450    1.509882453
  973 SOLV  OW      2929    0.056030454    0.140420453    2.036172265
  973 SOLV  HW1     2930    0.094798904    0.215281130    1.982369452
  973 SOLV  HW2     2931   -0.043114217    0.137997031    2.023280367
  974 SOLV  OW      2932    0.824241691    3.190593397    1.049383730
  974 SOLV  HW1     2933    0.866927022    3.247205902    1.119915141
  974 SOLV  HW2     2934    0.881762069    3.190298183    0.967573431
  975 SOLV  OW      2935    1.440259556    0.449201720    2.655254519
  975 SOLV  HW1     2936    1.466780802    0.413869469    2.744974877
  975 SOLV  HW2     2937    1.512049932    0.428547408    2.588764033
  976 SOLV  OW      2938    1.846681321    3.076448644    0.330118573
  976 SOLV  HW1     2939    1.867115433    3.148610640    0.263960569
  976 SOLV  HW2     2940    1.821700054    3.117685125    0.417738395
  977 SOLV  OW      2941    1.087532112    2.919756400    1.492010083
  977 SOLV  HW1     2942    1.046539893    2.922456657    1.400827766
  977 SOLV  HW2     2943    1.047830873    2.844216325    1.544157273
  978 SOLV  OW      2944    2.911982185    3.061859546    3.042862773
  978 SOLV  HW1     2945    2.827489853    3.047034803    3.094269805
  978 SOLV  HW2     2946    2.940533622    3.157220719    3.052475861
  979 SOLV  OW      2947    1.797945988    1.532904061    1.802267441
  979 SOLV  HW1     2948    1.793785490    1.611968861    1.863364224
  979 SOLV  HW2     2949    1.721626072    1.471403015    1.822123164
  980 SOLV  OW      2950    1.296040199    2.566786894    1.739160233
  980 SOLV  HW1     2951    1.259504301    2.617795247    1.817036929
  980 SOLV  HW2     2952    1.260203489    2.473434255    1.740708828
  981 SOLV  OW      2953    2.914922571    3.246511287    3.274183614
  981 SOLV  HW1     2954    2.966279845    3.183833787    3.332797790
  981 SOLV  HW2     2955    2.976246756    3.317503551    3.239526044
  982 SOLV  OW      2956    2.370751479    2.087411271    1.763893278
  982 SOLV  HW1     2957    2.301905747    2.083435971    1.836311938
  982 SOLV  HW2     2958    2.446857091    2.026749830    1.786917264
  983 SOLV  OW      2959    1.854887501    0.246834589    0.951295754
  983 SOLV  HW1     2960    1.764011941    0.287871654    0.959003846
  983 SOLV  HW2     2961    1.879497193    0.203832273    1.038168881
  984 SOLV  OW      2962    1.064863959    2.343106320    2.889575061
  984 SOLV  HW1     2963    1.090035530    2.319850803    2.983519798
  984 SOLV  HW2     2964    1.027527772    2.435841371    2.887081126
  985 SOLV  OW      2965    0.090921650    2.800403062    0.709421033
  985 SOLV  HW1     2966    0.070539800    2.766249165    0.801171191
  985 SOLV  HW2     2967    0.019722261    2.770150999    0.646037872
  986 SOLV  OW      2968    2.653636429    1.973372978    1.585096825
  986 SOLV  HW1     2969    2.557208200    1.984968389    1.608950768
  986 SOLV  HW2     2970    2.664388581    1.979624009    1.485863938
  987 SOLV  OW      2971    1.293155187    0.513760222    3.296878136
  987 SOLV  HW1     2972    1.317350979    0.451672712    3.222304088
  987 SOLV  HW2     2973    1.194683962    0.508902010    3.313650541
  988 SOLV  OW      2974    1.762392509    1.100455798    3.190044768
  988 SOLV  HW1     2975    1.724110028    1.127913969    3.278262088
  988 SOLV  HW2     2976    1.689584867    1.097712493    3.121537974
  989 SOLV  OW      2977    0.738652609    0.195541543    2.090946353
  989 SOLV  HW1     2978    0.759144059    0.134948074    2.167824786
  989 SOLV  HW2     2979    0.652079383    0.242674632    2.107835555
  990 SOLV  OW      2980    1.242994978    1.413488417    1.420074711
  990 SOLV  HW1     2981    1.181420584    1.492167862    1.415594413
  990 SOLV  HW2     2982    1.208315043    1.340641689    1.360976920
  991 SOLV  OW      2983    1.971644642    0.786484274    0.605936419
  991 SOLV  HW1     2984    1.934569243    0.826903923    0.689561451
  991 SOLV  HW2     2985    2.026602150    0.706247420    0.629241339
  992 SOLV  OW      2986    2.309066675    2.303693457    1.179074923
  992 SOLV  HW1     2987    2.326313663    2.365390365    1.255872007
  992 SOLV  HW2     2988    2.327469136    2.209509690    1.207225897
  993 SOLV  OW      2989    2.953946548    2.458505829    0.627563478
  993 SOLV  HW1     2990    2.935051224    2.549325317    0.590216056
  993 SOLV  HW2     2991    2.870682220    2.421425245    0.668698403
  994 SOLV  OW      2992    1.302130102    0.268205751    3.118389015
  994 SOLV  HW1     2993    1.321696348    0.191177881    3.179099564
  994 SOLV  HW2     2994    1.349786936    0.255043375    3.031455799
  995 SOLV  OW      2995    3.367461805    2.454980317    0.863682012
  995 SOLV  HW1     2996    3.430972636    2.512797649    0.914902807
  995 SOLV  HW2     2997    3.371541343    2.361540531    0.899070764
  996 SOLV  OW      2998    1.474626250    0.864885544    0.489165147
  996 SOLV  HW1     2999    1.430720201    0.863235302    0.399323831
  996 SOLV  HW2     3000    1.405600142    0.851210533    0.560230486
  997 SOLV  OW      3001    1.950031628    2.690688870    0.585804484
  997 SOLV  HW1     3002    1.991330543    2.781595006    0.580157747
  997 SOLV  HW2     3003    2.005796088    2.625509260    0.534391475
  998 SOLV  OW      3004    1.119942784    1.606580639    0.181238668
  998 SOLV  HW1     3005    1.067874735    1.573768730    0.102409747
  998 SOLV  HW2     3006    1.139828068    1.529901842    0.242284612
  999 SOLV  OW      3007    0.549254054    2.224952115    1.758803309
  999 SOLV  HW1     3008    0.501182367    2.310044710    1.737595293
  999 SOLV  HW2     3009    0.609392510    2.239359188    1.837398528
 1000 SOLV  OW      3010    2.382271472    2.320064217    1.620845242
 1000 SOLV  HW1     3011    2.473274679    2.360429437    1.630368924
 1000 SOLV  HW2     3012    2.378211963    2.234500780    1.672459509
 1001 SOLV  OW      3013    0.550738125    1.938539017    1.931281476
 1001 SOLV  HW1     3014    0.455230817    1.942701651    1.901912908
 1001 SOLV  HW2     3015    0.595837337    1.860993406    1.887076033
 1002 SOLV  OW      3016    0.898113285    0.755412974    2.359209323
 1002 SOLV  HW1     3017    0.836276548    0.681474919    2.385879258
 1002 SOLV  HW2     3018    0.950036140    0.785854475    2.439079141
 1003 SOLV  OW      3019    1.806922212    0.522083630    1.252741655
 1003 SOLV  HW1     3020    1.886627859    0.582111214    1.259461395
 1003 SOLV  HW2     3021    1.729343805    0.564340549    1.299617261
 1004 SOLV  OW      3022    2.189348808    3.151725345    2.057189420
 1004 SOLV  HW1     3023    2.171626262    3.053349487    2.060271489
 1004 SOLV  HW2     3024    2.282204869    3.167817836    2.023721079
 1005 SOLV  OW      3025    2.208187815    0.217734170    1.186346775
 1005 SOLV  HW1     3026    2.238471607    0.185671953    1.096588565
 1005 SOLV  HW2     3027    2.108528581    0.226060680    1.186866606
 1006 SOLV  OW      3028    2.047504001    3.289960328    0.648223460
 1006 SOLV  HW1     3029    2.136331251    3.335566180    0.653838201
 1006 SOLV  HW2     3030    2.011959056    3.274783460    0.740461420
 1007 SOLV  OW      3031    0.724060948    2.433380484    2.972818464
 1007 SOLV  HW1     3032    0.657005164    2.507527125    2.975500192
 1007 SOLV  HW2     3033    0.796207923    2.456058626    2.907381550
 1008 SOLV  OW      3034    0.228848172    2.440544952    2.511688678
 1008 SOLV  HW1     3035    0.303067429    2.390337593    2.467273594
 1008 SOLV  HW2     3036    0.184159263    2.499988390    2.444821097
 1009 SOLV  OW      3037    0.641692633    3.302368389    3.115661575
 1009 SOLV  HW1     3038    0.656939484    3.400930023    3.123061876
 1009 SOLV  HW2     3039    0.563079498    3.285184604    3.056279656
 1010 SOLV  OW      3040    1.092076683    1.294299561    1.634997377
 1010 SOLV  HW1     3041    1.004320940    1.290689234    1.587167435
 1010 SOLV  HW2     3042    1.166180298    1.301060061    1.568179068
 1011 SOLV  OW      3043    2.070448474    2.971872104    0.537712780
 1011 SOLV  HW1     3044    2.102682042    3.024546391    0.616366817
 1011 SOLV  HW2     3045    2.003041216    3.025593543    0.487014963
 1012 SOLV  OW      3046    2.393106778    2.769570029    0.619170387
 1012 SOLV  HW1     3047    2.321660750    2.741931126    0.683462629
 1012 SOLV  HW2     3048    2.352210987    2.821924061    0.544414518
 1013 SOLV  OW      3049    2.748730210    3.118005745    1.748943443
 1013 SOLV  HW1     3050    2.736545801    3.092659805    1.844907841
 1013 SOLV  HW2     3051    2.676306736    3.181385785    1.721780764
 1014 SOLV  OW      3052    0.712387152    3.173959768    1.566245011
 1014 SOLV  HW1     3053    0.634741527    3.234289858    1.584501873
 1014 SOLV  HW2     3054    0.679257693    3.080991620    1.550084947
 1015 SOLV  OW      3055    0.069765585    2.581408054    1.458772011
 1015 SOLV  HW1     3056    0.021811265    2.540572852    1.381100206
 1015 SOLV  HW2     3057    0.050970587    2.679583985    1.461641619
 1016 SOLV  OW      3058    0.934863372    1.746972956    0.343445596
 1016 SOLV  HW1     3059    0.998210860    1.706510344    0.277478023
 1016 SOLV  HW2     3060    0.916372597    1.841897802    0.317966280
 1017 SOLV  OW      3061    2.559090197    3.057029098    2.629530664
 1017 SOLV  HW1     3062    2.493059910    2.982185486    2.623180763
 1017 SOLV  HW2     3063    2.511364734    3.144429694    2.620297334
 1018 SOLV  OW      3064    2.099702944    1.615838540    2.565623225
 1018 SOLV  HW1     3065    2.186643897    1.639724185    2.608895669
 1018 SOLV  HW2     3066    2.087105756    1.516673745    2.568679859
 1019 SOLV  OW      3067    2.120760030    0.269779648    2.044678865
 1019 SOLV  HW1     3068    2.107920956    0.307355242    2.136465032
 1019 SOLV  HW2     3069    2.194451451    0.202190727    2.046356975
 1020 SOLV  OW      3070    0.015937800    2.623210691    0.121873484
 1020 SOLV  HW1     3071   -0.044534274    2.552956812    0.159416589
 1020 SOLV  HW2     3072   -0.029902660    2.669554184    0.046025528
 1021 SOLV  OW      3073    1.667593264    2.261384497    2.924945573
 1021 SOLV  HW1     3074    1.641177815    2.263392254    3.021381157
 1021 SOLV  HW2     3075    1.753422900    2.311274194    2.912868833
 1022 SOLV  OW      3076    0.812763976    0.539786062    0.779535227
 1022 SOLV  HW1     3077    0.735464959    0.502935446    0.831194314
 1022 SOLV  HW2     3078    0.795709197    0.528698425    0.681616694
 1023 SOLV  OW      3079    0.069034067    0.478373622    1.078201994
 1023 SOLV  HW1     3080    0.165239968    0.451200848    1.080996665
 1023 SOLV  HW2     3081    0.062698343    0.576925097    1.062417319
 1024 SOLV  OW      3082    2.839353941    1.487491092    0.446943635
 1024 SOLV  HW1     3083    2.838187494    1.442454549    0.536230284
 1024 SOLV  HW2     3084    2.816575704    1.584226784    0.458126969
 1025 SOLV  OW      3085    0.335263306    2.270206887    0.250315474
 1025 SOLV  HW1     3086    0.259881276    2.309504114    0.302992094
 1025 SOLV  HW2     3087    0.302899360    2.189447540    0.200999804
 1026 SOLV  OW      3088    0.257403337    1.941849774    1.864867632
 1026 SOLV  HW1     3089    0.221962885    2.008930634    1.799720318
 1026 SOLV  HW2     3090    0.226002933    1.965025767    1.956937650
 1027 SOLV  OW      3091    0.504281748    2.769770227    0.678754198
 1027 SOLV  HW1     3092    0.434812752    2.841207990    0.687165132
 1027 SOLV  HW2     3093    0.582825992    2.792760091    0.736219561
 1028 SOLV  OW      3094    2.300061898    1.673089909    0.363776959
 1028 SOLV  HW1     3095    2.357298480    1.753256768    0.346482012
 1028 SOLV  HW2     3096    2.358196323    1.592575537    0.375590422
 1029 SOLV  OW      3097    1.828564380    0.724540557    2.469853517
 1029 SOLV  HW1     3098    1.812735260    0.822396368    2.456601192
 1029 SOLV  HW2     3099    1.741431643    0.675714532    2.464774152
 1030 SOLV  OW      3100    3.162902922    0.042268475    1.634862274
 1030 SOLV  HW1     3101    3.233977918    0.025407569    1.566555944
 1030 SOLV  HW2     3102    3.160018331    0.139854564    1.656547214
 1031 SOLV  OW      3103    1.699258972    1.377807342    0.293545835
 1031 SOLV  HW1     3104    1.605529850    1.410498091    0.281385949
 1031 SOLV  HW2     3105    1.747470031    1.381560681    0.206005745
 1032 SOLV  OW      3106    0.154352876    0.951022069    0.322688041
 1032 SOLV  HW1     3107    0.090502747    0.982677190    0.252526728
 1032 SOLV  HW2     3108    0.164785383    1.021766734    0.392600499
 1033 SOLV  OW      3109    2.150862031    2.920643989    1.213086209
 1033 SOLV  HW1     3110    2.224620312    2.895328265    1.275700470
 1033 SOLV  HW2     3111    2.169071641    3.011347330    1.175099845
 1034 SOLV  OW      3112    1.424929314    1.474472984    1.805757831
 1034 SOLV  HW1     3113    1.428401437    1.560233328    1.857072035
 1034 SOLV  HW2     3114    1.457916210    1.490015823    1.712643466
 1035 SOLV  OW      3115    2.135881555    2.093374591    1.929150644
 1035 SOLV  HW1     3116    2.073490896    2.117909900    2.003359212
 1035 SOLV  HW2     3117    2.112540326    2.002438403    1.894694410
 1036 SOLV  OW      3118    1.647305615    2.765762221    2.221764092
 1036 SOLV  HW1     3119    1.638056308    2.712482873    2.305890011
 1036 SOLV  HW2     3120    1.653250432    2.703745210    2.143534366
 1037 SOLV  OW      3121    1.238516082    3.383219937    2.533452777
 1037 SOLV  HW1     3122    1.229533465    3.383539504    2.433847813
 1037 SOLV  HW2     3123    1.332361707    3.407029130    2.558511978
 1038 SOLV  OW      3124    0.589196490    2.467470343    2.336533074
 1038 SOLV  HW1     3125    0.642152503    2.514178263    2.407342897
 1038 SOLV  HW2     3126    0.615071929    2.503003285    2.246700940
 1039 SOLV  OW      3127    0.249032270    0.705860559    2.110931838
 1039 SOLV  HW1     3128    0.309175497    0.650917896    2.052918352
 1039 SOLV  HW2     3129    0.154563154    0.696212921    2.079563197
 1040 SOLV  OW      3130    1.361588887    3.089689167    1.257543076
 1040 SOLV  HW1     3131    1.314566724    3.177760128    1.251699909
 1040 SOLV  HW2     3132    1.352349390    3.041158858    1.170588091
 1041 SOLV  OW      3133    0.727514068    1.344423333    0.919593003
 1041 SOLV  HW1     3134    0.690650724    1.256771827    0.950575413
 1041 SOLV  HW2     3135    0.767819742    1.392919955    0.997214386
 1042 SOLV  OW      3136    1.930183548    0.286669939    1.545405724
 1042 SOLV  HW1     3137    1.956355120    0.264080869    1.639246844
 1042 SOLV  HW2     3138    1.830637699    0.282656348    1.536696148
 1043 SOLV  OW      3139    1.982995119    0.288860681    3.066543033
 1043 SOLV  HW1     3140    2.060513313    0.236094958    3.031783712
 1043 SOLV  HW2     3141    2.016738479    0.368379991    3.116936504
 1044 SOLV  OW      3142    0.749020364    0.611869205    2.089866801
 1044 SOLV  HW1     3143    0.673179208    0.577419456    2.145213745
 1044 SOLV  HW2     3144    0.835418401    0.594073918    2.136989564
 1045 SOLV  OW      3145    1.931289762    2.489773839    2.335735532
 1045 SOLV  HW1     3146    1.928521862    2.589732016    2.334162880
 1045 SOLV  HW2     3147    1.955565025    2.455687729    2.244902809
 1046 SOLV  OW      3148    2.747464332    0.383779590    1.243491318
 1046 SOLV  HW1     3149    2.664460206    0.329255253    1.231685284
 1046 SOLV  HW2     3150    2.743369431    0.464009486    1.183923430
 1047 SOLV  OW      3151    0.805304024    2.534848718    1.860831735
 1047 SOLV  HW1     3152    0.862284879    2.502103588    1.785450234
 1047 SOLV  HW2     3153    0.826358859    2.630865671    1.879238350
 1048 SOLV  OW      3154    0.135392133    2.052027307    0.332735366
 1048 SOLV  HW1     3155    0.126308097    1.960840559    0.372786189
 1048 SOLV  HW2     3156    0.105372685    2.120657178    0.398995359
 1049 SOLV  OW      3157    0.619389782    0.241100922    2.573847287
 1049 SOLV  HW1     3158    0.712105638    0.241699456    2.536366850
 1049 SOLV  HW2     3159    0.568428579    0.164093858    2.535451684
 1050 SOLV  OW      3160    1.221924371    1.607621620    2.354424516
 1050 SOLV  HW1     3161    1.245641266    1.601279952    2.451373082
 1050 SOLV  HW2     3162    1.126857720    1.579402692    2.341471223
 1051 SOLV  OW      3163    2.368335568    3.175476504    0.420890680
 1051 SOLV  HW1     3164    2.408700447    3.224287880    0.343507423
 1051 SOLV  HW2     3165    2.359744608    3.078452770    0.398250218
 1052 SOLV  OW      3166    3.072569209    2.568823209    2.419576601
 1052 SOLV  HW1     3167    3.136583522    2.503416001    2.459900695
 1052 SOLV  HW2     3168    3.094576324    2.660997723    2.451536468
 1053 SOLV  OW      3169    0.026265883    0.779053854    3.161286515
 1053 SOLV  HW1     3170    0.087907203    0.712204945    3.202917255
 1053 SOLV  HW2     3171   -0.005868613    0.744379761    3.073158088
 1054 SOLV  OW      3172    1.651432936    1.427665744    2.018965856
 1054 SOLV  HW1     3173    1.714622529    1.468848038    2.084636947
 1054 SOLV  HW2     3174    1.563041900    1.474163401    2.024125596
 1055 SOLV  OW      3175    2.599766055    2.985490004    0.316270947
 1055 SOLV  HW1     3176    2.573883818    3.004928074    0.221646146
 1055 SOLV  HW2     3177    2.555650236    2.900863463    0.346163844
 1056 SOLV  OW      3178    3.335626769    3.106801589    3.207067937
 1056 SOLV  HW1     3179    3.263504907    3.042124666    3.182230711
 1056 SOLV  HW2     3180    3.321781276    3.192693823    3.157748934
 1057 SOLV  OW      3181    1.388550296    2.917489919    2.061244166
 1057 SOLV  HW1     3182    1.403701142    2.919203590    2.160083013
 1057 SOLV  HW2     3183    1.472024683    2.887165095    2.015265913
 1058 SOLV  OW      3184    2.086602733    3.279480807    1.163928711
 1058 SOLV  HW1     3185    2.181945726    3.291925552    1.136420668
 1058 SOLV  HW2     3186    2.031910423    3.254293091    1.084077860
 1059 SOLV  OW      3187    2.856717222    1.925759267    2.738331493
 1059 SOLV  HW1     3188    2.831900662    1.848007843    2.680534932
 1059 SOLV  HW2     3189    2.936993059    1.902243632    2.793143240
 1060 SOLV  OW      3190    1.734479764    1.753445903    1.992364887
 1060 SOLV  HW1     3191    1.740853722    1.817048231    1.915449383
 1060 SOLV  HW2     3192    1.820646769    1.753819652    2.043127809
 1061 SOLV  OW      3193    1.908825026    0.995633321    2.352718179
 1061 SOLV  HW1     3194    1.988457766    0.939070133    2.374190965
 1061 SOLV  HW2     3195    1.937478137    1.090868104    2.342175072
 1062 SOLV  OW      3196    1.115374920    0.782092694    2.591595651
 1062 SOLV  HW1     3197    1.201523640    0.830464158    2.607105289
 1062 SOLV  HW2     3198    1.086220374    0.737935159    2.676460210
 1063 SOLV  OW      3199    0.796743746    0.420953034    2.350565065
 1063 SOLV  HW1     3200    0.772698469    0.495824262    2.412352482
 1063 SOLV  HW2     3201    0.881676255    0.378180816    2.381523510
 1064 SOLV  OW      3202    0.459294633    0.147704108    3.033156715
 1064 SOLV  HW1     3203    0.549931106    0.162815980    3.072629873
 1064 SOLV  HW2     3204    0.404264827    0.092840448    3.096110156
 1065 SOLV  OW      3205    2.927700654    1.055036791    0.060378051
 1065 SOLV  HW1     3206    2.916810927    0.985537924   -0.010704711
 1065 SOLV  HW2     3207    3.015152274    1.041597169    0.106993650
 1066 SOLV  OW      3208    3.177675767    1.611074884    1.448125922
 1066 SOLV  HW1     3209    3.129781319    1.698730104    1.443206360
 1066 SOLV  HW2     3210    3.240388399    1.611703100    1.526025066
 1067 SOLV  OW      3211    1.382466253    2.894212198    2.331071736
 1067 SOLV  HW1     3212    1.399931822    2.991925065    2.343275058
 1067 SOLV  HW2     3213    1.317447297    2.863081410    2.400390550
 1068 SOLV  OW      3214    0.839003176    0.136931224    0.004193412
 1068 SOLV  HW1     3215    0.810156561    0.057291777    0.057348611
 1068 SOLV  HW2     3216    0.859741388    0.212613135    0.066178693
 1069 SOLV  OW      3217    2.697584660    1.715293157    1.657509794
 1069 SOLV  HW1     3218    2.730167914    1.689426861    1.748453735
 1069 SOLV  HW2     3219    2.687371878    1.814666257    1.652797283
 1070 SOLV  OW      3220    2.673197790    3.376634340    3.243839120
 1070 SOLV  HW1     3221    2.759506422    3.341988917    3.280611866
 1070 SOLV  HW2     3222    2.647694550    3.460451773    3.292067037
 1071 SOLV  OW      3223    1.088772322    3.350552830    0.160661823
 1071 SOLV  HW1     3224    1.165798399    3.296351145    0.194290508
 1071 SOLV  HW2     3225    1.003513007    3.300792314    0.176675414
 1072 SOLV  OW      3226    1.117339672    2.140332676    0.987799297
 1072 SOLV  HW1     3227    1.176155533    2.138865319    0.906937798
 1072 SOLV  HW2     3228    1.038621697    2.080507542    0.972818182
 1073 SOLV  OW      3229    2.446029917    0.213787531    2.812535535
 1073 SOLV  HW1     3230    2.511585228    0.213644481    2.737008203
 1073 SOLV  HW2     3231    2.486508853    0.259585500    2.891692275
 1074 SOLV  OW      3232    2.730245152    1.535003521    3.095008022
 1074 SOLV  HW1     3233    2.710394837    1.608195908    3.160206157
 1074 SOLV  HW2     3234    2.704341035    1.446995101    3.134824761
 1075 SOLV  OW      3235    0.246805668    2.576162112    3.022383394
 1075 SOLV  HW1     3236    0.220224545    2.593149178    2.927480453
 1075 SOLV  HW2     3237    0.211948439    2.486994041    3.051291425
 1076 SOLV  OW      3238    1.253237993    0.821883862    1.293124072
 1076 SOLV  HW1     3239    1.159166387    0.851283281    1.276205250
 1076 SOLV  HW2     3240    1.253157249    0.727737984    1.326836789
 1077 SOLV  OW      3241    1.970943958    0.963474912    3.350606272
 1077 SOLV  HW1     3242    1.877022632    0.931730316    3.363759211
 1077 SOLV  HW2     3243    2.001258316    0.940412353    3.258134019
 1078 SOLV  OW      3244    2.824788936    0.038038988    1.930730865
 1078 SOLV  HW1     3245    2.733672822    0.046418525    1.971095824
 1078 SOLV  HW2     3246    2.819707270    0.057291593    1.832725257
 1079 SOLV  OW      3247    0.005370265    3.013800057    1.116737795
 1079 SOLV  HW1     3248    0.039466713    3.107056202    1.104804279
 1079 SOLV  HW2     3249   -0.087412421    3.016758769    1.153943094
 1080 SOLV  OW      3250    1.352351187    0.833025089    2.306420296
 1080 SOLV  HW1     3251    1.262487566    0.790013418    2.297700227
 1080 SOLV  HW2     3252    1.375066884    0.880292224    2.221265953
 1081 SOLV  OW      3253    3.381887042    3.133249882    1.561260980
 1081 SOLV  HW1     3254    3.480598356    3.129180447    1.576801165
 1081 SOLV  HW2     3255    3.334352217    3.134799639    1.649237727
 1082 SOLV  OW      3256    1.845284949    2.553482996    0.244812620
 1082 SOLV  HW1     3257    1.804213875    2.613110697    0.175824065
 1082 SOLV  HW2     3258    1.893470502    2.478438348    0.199555410
 1083 SOLV  OW      3259    2.631873949    3.185858453    1.213120102
 1083 SOLV  HW1     3260    2.564334527    3.231370700    1.271158803
 1083 SOLV  HW2     3261    2.717655468    3.237223073    1.215257082
 1084 SOLV  OW      3262    0.815857948    0.022769281    2.293014114
 1084 SOLV  HW1     3263    0.907000498   -0.015039637    2.309289836
 1084 SOLV  HW2     3264    0.752613539   -0.051314494    2.270362142
 1085 SOLV  OW      3265    1.419632055    1.253772979    2.006509571
 1085 SOLV  HW1     3266    1.508021103    1.278806545    2.046033533
 1085 SOLV  HW2     3267    1.398368155    1.315440475    1.930704657
 1086 SOLV  OW      3268    2.276955595    2.322185828    0.866322470
 1086 SOLV  HW1     3269    2.287739732    2.326279223    0.965663785
 1086 SOLV  HW2     3270    2.180205115    2.310689004    0.843762944
 1087 SOLV  OW      3271    3.268492301    1.680822052    3.158681131
 1087 SOLV  HW1     3272    3.308774275    1.740359880    3.089152814
 1087 SOLV  HW2     3273    3.214048651    1.609716066    3.114169085
 1088 SOLV  OW      3274    3.041166397    3.257220886    1.931826202
 1088 SOLV  HW1     3275    2.951280207    3.300985937    1.934092040
 1088 SOLV  HW2     3276    3.048404040    3.192072263    2.007346222
 1089 SOLV  OW      3277    2.889208869    0.418994346    1.736005823
 1089 SOLV  HW1     3278    2.816240822    0.487368801    1.737416932
 1089 SOLV  HW2     3279    2.879673012    0.361768813    1.654546165
 1090 SOLV  OW      3280    2.231555582    2.345816693    1.871956139
 1090 SOLV  HW1     3281    2.175846755    2.380148358    1.796329295
 1090 SOLV  HW2     3282    2.216448854    2.247522718    1.882517885
 1091 SOLV  OW      3283    2.558239057    3.124827721    3.176029250
 1091 SOLV  HW1     3284    2.598661338    3.214504094    3.194087985
 1091 SOLV  HW2     3285    2.550589597    3.111013427    3.077274658
 1092 SOLV  OW      3286    0.853650387    2.034333292    0.862319632
 1092 SOLV  HW1     3287    0.768233916    2.085944440    0.855858402
 1092 SOLV  HW2     3288    0.891357290    2.020710470    0.770701325
 1093 SOLV  OW      3289    2.583032004    2.299797713    1.103957667
 1093 SOLV  HW1     3290    2.642652411    2.365719577    1.058118222
 1093 SOLV  HW2     3291    2.487493075    2.322495060    1.085021484
 1094 SOLV  OW      3292    0.183310525    2.303840175    3.160094670
 1094 SOLV  HW1     3293    0.235233250    2.361776946    3.222934054
 1094 SOLV  HW2     3294    0.245791738    2.241880267    3.112571613
 1095 SOLV  OW      3295    1.177319946    1.849723932    0.061130981
 1095 SOLV  HW1     3296    1.187729250    1.766057119    0.114920610
 1095 SOLV  HW2     3297    1.092309540    1.895605522    0.087012654
 1096 SOLV  OW      3298    0.457014104    2.635106262    0.449848357
 1096 SOLV  HW1     3299    0.400018482    2.699600960    0.398923454
 1096 SOLV  HW2     3300    0.493558512    2.680092222    0.531347907
 1097 SOLV  OW      3301    1.164497629    1.211978798    1.243178775
 1097 SOLV  HW1     3302    1.260764561    1.197543460    1.220280336
 1097 SOLV  HW2     3303    1.125055335    1.279148004    1.180468303
 1098 SOLV  OW      3304    0.578179083    2.060523628    2.979798728
 1098 SOLV  HW1     3305    0.638775806    2.132219308    2.945334177
 1098 SOLV  HW2     3306    0.611576571    2.028446723    3.068431003
 1099 SOLV  OW      3307    0.561110473    2.343680364    0.114260894
 1099 SOLV  HW1     3308    0.612698062    2.423473657    0.145455968
 1099 SOLV  HW2     3309    0.478472550    2.333680491    0.169689477
 1100 SOLV  OW      3310    1.867222841    0.752447616    1.837037717
 1100 SOLV  HW1     3311    1.875807471    0.840239335    1.789915786
 1100 SOLV  HW2     3312    1.827905169    0.684869718    1.774677176
 1101 SOLV  OW      3313    2.646604355    2.762810172    0.091091549
 1101 SOLV  HW1     3314    2.672255646    2.672660598    0.056212875
 1101 SOLV  HW2     3315    2.608799641    2.753377060    0.183196149
 1102 SOLV  OW      3316    0.780900278    0.973739793    1.593160053
 1102 SOLV  HW1     3317    0.688052245    1.010020521    1.585128948
 1102 SOLV  HW2     3318    0.804796294    0.924528698    1.509441834
 1103 SOLV  OW      3319    0.321444022    2.796080009    0.273744440
 1103 SOLV  HW1     3320    0.231251481    2.823354426    0.240235845
 1103 SOLV  HW2     3321    0.382197308    2.779400472    0.196077370
 1104 SOLV  OW      3322    1.324985793    0.805542930    0.720671808
 1104 SOLV  HW1     3323    1.344450547    0.780933298    0.815632036
 1104 SOLV  HW2     3324    1.239877045    0.857905052    0.716605294
 1105 SOLV  OW      3325    1.057108684    0.631260170    1.009782240
 1105 SOLV  HW1     3326    1.019396211    0.628150640    1.102354560
 1105 SOLV  HW2     3327    0.984819399    0.655761451    0.945164703
 1106 SOLV  OW      3328    1.862869085    0.137274379    2.123764751
 1106 SOLV  HW1     3329    1.877096389    0.134947916    2.024800749
 1106 SOLV  HW2     3330    1.912839758    0.061855199    2.166386165
 1107 SOLV  OW      3331    1.225573062    0.587917878    0.517454423
 1107 SOLV  HW1     3332    1.319680760    0.577806662    0.549750018
 1107 SOLV  HW2     3333    1.180987567    0.662170528    0.567455948
 1108 SOLV  OW      3334    1.576347479    1.337540732    0.704898745
 1108 SOLV  HW1     3335    1.519902314    1.291023486    0.636695559
 1108 SOLV  HW2     3336    1.614383107    1.421113704    0.665269655
 1109 SOLV  OW      3337    1.111110557    2.294015107    0.171006885
 1109 SOLV  HW1     3338    1.156631289    2.247857423    0.247159806
 1109 SOLV  HW2     3339    1.179737764    2.336807758    0.112176501
 1110 SOLV  OW      3340    2.717179129    0.609206494    0.294044997
 1110 SOLV  HW1     3341    2.666530831    0.523196727    0.287805758
 1110 SOLV  HW2     3342    2.709862691    0.658536828    0.207357198
 1111 SOLV  OW      3343    1.884087432    3.345143041    1.689557849
 1111 SOLV  HW1     3344    1.934164160    3.428237107    1.713834839
 1111 SOLV  HW2     3345    1.786971850    3.366622914    1.679126357
 1112 SOLV  OW      3346    1.313256688    2.090982317    1.157411814
 1112 SOLV  HW1     3347    1.394412308    2.089987666    1.098978514
 1112 SOLV  HW2     3348    1.231941529    2.106258112    1.101232961
 1113 SOLV  OW      3349    3.014259830    0.915067216    0.477226828
 1113 SOLV  HW1     3350    3.007745958    0.958845477    0.387544215
 1113 SOLV  HW2     3351    2.928625193    0.867501137    0.497374447
 1114 SOLV  OW      3352    1.126317482    1.058047356    0.928306803
 1114 SOLV  HW1     3353    1.126303126    1.005694071    1.013518885
 1114 SOLV  HW2     3354    1.117327460    0.995504844    0.850785418
 1115 SOLV  OW      3355    2.031415525    3.121905679    2.523628810
 1115 SOLV  HW1     3356    2.023877936    3.037593943    2.576888078
 1115 SOLV  HW2     3357    2.106180410    3.177600033    2.559824630
 1116 SOLV  OW      3358    1.913684889    1.981374906    2.868993171
 1116 SOLV  HW1     3359    1.886756189    2.004273240    2.962546549
 1116 SOLV  HW2     3360    1.847976119    1.916663362    2.830307449
 1117 SOLV  OW      3361    0.698746645    0.240160040    2.870450394
 1117 SOLV  HW1     3362    0.643725503    0.224600381    2.788401217
 1117 SOLV  HW2     3363    0.787677513    0.277697350    2.844303759
 1118 SOLV  OW      3364    0.324967242    0.221401367    0.820014720
 1118 SOLV  HW1     3365    0.300806084    0.130788849    0.854758603
 1118 SOLV  HW2     3366    0.298340192    0.228405903    0.723871653
 1119 SOLV  OW      3367    2.335876853    1.921327733    2.235663597
 1119 SOLV  HW1     3368    2.259721767    1.982765536    2.256299493
 1119 SOLV  HW2     3369    2.412590800    1.974338583    2.199541302
 1120 SOLV  OW      3370    0.841501611    0.568292253    1.843988774
 1120 SOLV  HW1     3371    0.786505763    0.601677912    1.767421565
 1120 SOLV  HW2     3372    0.785906718    0.567569229    1.927117535
 1121 SOLV  OW      3373    0.475402583    0.433629325    0.617383752
 1121 SOLV  HW1     3374    0.417366017    0.455907360    0.695723540
 1121 SOLV  HW2     3375    0.436576089    0.355642316    0.568269792
 1122 SOLV  OW      3376    0.655679819    2.190930301    1.977602638
 1122 SOLV  HW1     3377    0.625938517    2.095614630    1.971949723
 1122 SOLV  HW2     3378    0.696096477    2.207942953    2.067483864
 1123 SOLV  OW      3379    0.969774843    1.534030703    3.348043616
 1123 SOLV  HW1     3380    1.029772487    1.454186205    3.342882497
 1123 SOLV  HW2     3381    0.902424491    1.529921891    3.274230059
 1124 SOLV  OW      3382    1.880997393    2.925305088    1.251218491
 1124 SOLV  HW1     3383    1.980385991    2.931004091    1.241677163
 1124 SOLV  HW2     3384    1.840538924    3.014811438    1.232420274
 1125 SOLV  OW      3385    1.511974609    2.140453746    0.244949759
 1125 SOLV  HW1     3386    1.559082143    2.097840664    0.322183457
 1125 SOLV  HW2     3387    1.578899801    2.185505682    0.185862180
 1126 SOLV  OW      3388    0.087312714    1.453841396    2.311043713
 1126 SOLV  HW1     3389    0.182460017    1.479832461    2.327564502
 1126 SOLV  HW2     3390    0.034107839    1.467278064    2.394650878
 1127 SOLV  OW      3391    2.727051752    3.257294166    0.199905451
 1127 SOLV  HW1     3392    2.674775827    3.175634977    0.175402460
 1127 SOLV  HW2     3393    2.823094843    3.232683873    0.212998426
 1128 SOLV  OW      3394    2.313146822    1.294245844    2.563039684
 1128 SOLV  HW1     3395    2.405051127    1.329250368    2.581159297
 1128 SOLV  HW2     3396    2.306087584    1.200288893    2.596539812
 1129 SOLV  OW      3397    2.787391714    1.782514290    1.018752746
 1129 SOLV  HW1     3398    2.844054580    1.844754568    1.072764393
 1129 SOLV  HW2     3399    2.841103004    1.746144723    0.942633879
 1130 SOLV  OW      3400    1.763273966    2.875563795    2.673752937
 1130 SOLV  HW1     3401    1.860007752    2.863689896    2.696186016
 1130 SOLV  HW2     3402    1.707811096    2.857982047    2.755094096
 1131 SOLV  OW      3403    3.092153745    3.084992142    2.487022608
 1131 SOLV  HW1     3404    2.999766123    3.056100614    2.512153024
 1131 SOLV  HW2     3405    3.131891475    3.138246788    2.561766140
 1132 SOLV  OW      3406    2.939870236    2.397201505    1.772901631
 1132 SOLV  HW1     3407    2.994394046    2.469463930    1.730412417
 1132 SOLV  HW2     3408    2.851427686    2.390672318    1.726692486
 1133 SOLV  OW      3409    1.124326724    0.840728034    0.444435840
 1133 SOLV  HW1     3410    1.201688015    0.799631478    0.396189149
 1133 SOLV  HW2     3411    1.045951731    0.846839651    0.382618530
 1134 SOLV  OW      3412    0.741805270    1.882541063    1.067105173
 1134 SOLV  HW1     3413    0.645181769    1.860244189    1.054136000
 1134 SOLV  HW2     3414    0.779637723    1.917810082    0.981511430
 1135 SOLV  OW      3415    0.656637640    2.935770328    0.928033184
 1135 SOLV  HW1     3416    0.650229546    2.872017948    1.004822091
 1135 SOLV  HW2     3417    0.695868237    2.888805083    0.848931534
 1136 SOLV  OW      3418    3.034023453    2.373869715    0.024201194
 1136 SOLV  HW1     3419    3.030453668    2.274148411    0.017542537
 1136 SOLV  HW2     3420    3.075576431    2.411328900   -0.058694027
 1137 SOLV  OW      3421    0.992220441    1.214380758    1.892623630
 1137 SOLV  HW1     3422    1.031914857    1.266874330    1.817319409
 1137 SOLV  HW2     3423    1.058063528    1.208822882    1.967695073
 1138 SOLV  OW      3424    1.196758995    1.389565255    3.311084368
 1138 SOLV  HW1     3425    1.237766436    1.301641362    3.335328521
 1138 SOLV  HW2     3426    1.251947245    1.463717661    3.349262930
 1139 SOLV  OW      3427    1.408783009    2.701044043    2.931143861
 1139 SOLV  HW1     3428    1.319045636    2.728989145    2.965294633
 1139 SOLV  HW2     3429    1.397672106    2.651373183    2.845054740
 1140 SOLV  OW      3430    2.183185216    1.898539726    2.899477154
 1140 SOLV  HW1     3431    2.104785130    1.959081917    2.913250510
 1140 SOLV  HW2     3432    2.153660252    1.803360867    2.907889447
 1141 SOLV  OW      3433    0.177294450    1.045439365    2.114413085
 1141 SOLV  HW1     3434    0.134431870    0.967337221    2.159848426
 1141 SOLV  HW2     3435    0.264393683    1.016987055    2.074341790
 1142 SOLV  OW      3436    2.244005237    1.067854291    3.057473224
 1142 SOLV  HW1     3437    2.205887684    1.134331855    3.121735980
 1142 SOLV  HW2     3438    2.169955340    1.026544358    3.004444523
 1143 SOLV  OW      3439    0.808208375    3.090188557    0.611024768
 1143 SOLV  HW1     3440    0.839123046    3.113765637    0.518881706
 1143 SOLV  HW2     3441    0.861910270    3.141175148    0.678243009
 1144 SOLV  OW      3442    0.911547781    2.771280551    1.917484458
 1144 SOLV  HW1     3443    0.889501146    2.846930932    1.979071120
 1144 SOLV  HW2     3444    1.009032842    2.773722025    1.895290493
 1145 SOLV  OW      3445    3.273260201    1.468768286    2.504778506
 1145 SOLV  HW1     3446    3.292615913    1.446462464    2.600325966
 1145 SOLV  HW2     3447    3.212352662    1.547985992    2.500740087
 1146 SOLV  OW      3448    1.636731080    1.901883895    0.939975980
 1146 SOLV  HW1     3449    1.609562912    1.995924281    0.960475227
 1146 SOLV  HW2     3450    1.724708407    1.882416371    0.983367005
 1147 SOLV  OW      3451    0.694804168    1.720669431    1.831236403
 1147 SOLV  HW1     3452    0.673013887    1.623324779    1.838369631
 1147 SOLV  HW2     3453    0.748419140    1.736821087    1.748374077
 1148 SOLV  OW      3454    1.251886749    2.663705190    0.636402046
 1148 SOLV  HW1     3455    1.291504977    2.576042713    0.609094792
 1148 SOLV  HW2     3456    1.153279679    2.662297871    0.619827615
 1149 SOLV  OW      3457    0.045466574    2.039857843    1.350243712
 1149 SOLV  HW1     3458   -0.018548881    2.105386392    1.390366705
 1149 SOLV  HW2     3459   -0.005600433    1.964617460    1.308617030
 1150 SOLV  OW      3460    1.869707283    0.178849953    0.511902875
 1150 SOLV  HW1     3461    1.930371930    0.257111627    0.525932064
 1150 SOLV  HW2     3462    1.913763209    0.113090064    0.450775537
 1151 SOLV  OW      3463    0.185253684    2.059383615    2.748538693
 1151 SOLV  HW1     3464    0.248638192    2.004662022    2.693859566
 1151 SOLV  HW2     3465    0.091658566    2.043054314    2.717311493
 1152 SOLV  OW      3466    0.477021613    2.126407111    1.162096511
 1152 SOLV  HW1     3467    0.454370057    2.181764010    1.081947232
 1152 SOLV  HW2     3468    0.499760003    2.186491197    1.238739994
 1153 SOLV  OW      3469    0.857361794    2.350532453    2.709833916
 1153 SOLV  HW1     3470    0.934088867    2.327234247    2.769601362
 1153 SOLV  HW2     3471    0.846194694    2.279205130    2.640627014
 1154 SOLV  OW      3472    2.497872820    0.348407509    3.128547973
 1154 SOLV  HW1     3473    2.411133944    0.335891403    3.080366843
 1154 SOLV  HW2     3474    2.486577966    0.323030869    3.224621375
 1155 SOLV  OW      3475    2.574089005    0.386920180    0.283306695
 1155 SOLV  HW1     3476    2.494743664    0.379552218    0.222878517
 1155 SOLV  HW2     3477    2.604042485    0.295393229    0.310271858
 1156 SOLV  OW      3478    2.311688670    1.032253061    2.684933084
 1156 SOLV  HW1     3479    2.235833044    1.003656649    2.743496870
 1156 SOLV  HW2     3480    2.397798241    1.022615420    2.734871113
 1157 SOLV  OW      3481    2.451422914    0.617105261    2.260416299
 1157 SOLV  HW1     3482    2.479968744    0.525719950    2.231509072
 1157 SOLV  HW2     3483    2.490250005    0.685300696    2.198420631
 1158 SOLV  OW      3484    1.422009940    0.585888251    0.975290606
 1158 SOLV  HW1     3485    1.485731321    0.512893524    1.000051370
 1158 SOLV  HW2     3486    1.364968798    0.555805416    0.898850844
 1159 SOLV  OW      3487    2.911509757    2.189293179    2.659036135
 1159 SOLV  HW1     3488    2.900297965    2.091825485    2.678430892
 1159 SOLV  HW2     3489    2.917746299    2.203085563    2.560179826
 1160 SOLV  OW      3490    3.257540831    0.192822812    2.833543578
 1160 SOLV  HW1     3491    3.294977176    0.185487167    2.741097331
 1160 SOLV  HW2     3492    3.332241780    0.190687591    2.900002550
 1161 SOLV  OW      3493    0.847613098    0.657922527    1.194921243
 1161 SOLV  HW1     3494    0.772754268    0.673035387    1.130347883
 1161 SOLV  HW2     3495    0.816121764    0.677950744    1.287706275
 1162 SOLV  OW      3496    0.538953132    1.692213465    0.610816112
 1162 SOLV  HW1     3497    0.637319531    1.693195109    0.592796840
 1162 SOLV  HW2     3498    0.494696111    1.764742282    0.558067516
 1163 SOLV  OW      3499    1.299925926    2.495063307    2.718720767
 1163 SOLV  HW1     3500    1.206129922    2.469889710    2.742566937
 1163 SOLV  HW2     3501    1.348313279    2.414562756    2.684394022
 1164 SOLV  OW      3502    0.191675054    1.054942315    0.612279823
 1164 SOLV  HW1     3503    0.164550247    1.133641403    0.667710288
 1164 SOLV  HW2     3504    0.144842332    0.973063049    0.645512217
 1165 SOLV  OW      3505    0.647538685    1.418598533    2.197838459
 1165 SOLV  HW1     3506    0.590695291    1.379603057    2.270283083
 1165 SOLV  HW2     3507    0.698462507    1.496747899    2.233886221
 1166 SOLV  OW      3508    2.615550430    0.770434019    0.115346865
 1166 SOLV  HW1     3509    2.635128998    0.790876030    0.019427307
 1166 SOLV  HW2     3510    2.516757276    0.761391990    0.127987845
 1167 SOLV  OW      3511    2.780812922    1.637948092    2.608288962
 1167 SOLV  HW1     3512    2.806818515    1.684156571    2.523494970
 1167 SOLV  HW2     3513    2.836255271    1.555494753    2.619652016
 1168 SOLV  OW      3514    0.524501196    3.068854742    1.862659852
 1168 SOLV  HW1     3515    0.611632940    3.116767515    1.873328427
 1168 SOLV  HW2     3516    0.520569209    3.026631557    1.772088762
 1169 SOLV  OW      3517    0.261203631    0.207149329    0.524879350
 1169 SOLV  HW1     3518    0.326457910    0.195645767    0.449982438
 1169 SOLV  HW2     3519    0.199686838    0.128354040    0.527860444
 1170 SOLV  OW      3520    2.890799914    2.109269625    0.233087569
 1170 SOLV  HW1     3521    2.861257695    2.047294867    0.160368479
 1170 SOLV  HW2     3522    2.988803057    2.097471843    0.249143564
 1171 SOLV  OW      3523    2.980990706    3.026898920    0.617609020
 1171 SOLV  HW1     3524    3.076820188    3.055336545    0.620765760
 1171 SOLV  HW2     3525    2.934950574    3.055571001    0.701633068
 1172 SOLV  OW      3526    0.059284542    0.299689976    2.293694994
 1172 SOLV  HW1     3527    0.020721681    0.228263372    2.352114882
 1172 SOLV  HW2     3528    0.073065776    0.263482656    2.201495290
 1173 SOLV  OW      3529    3.341015641    1.834840212    0.949178077
 1173 SOLV  HW1     3530    3.315520543    1.831757924    1.045824535
 1173 SOLV  HW2     3531    3.440607506    1.838900059    0.941117177
 1174 SOLV  OW      3532    2.552322745    1.735996385    2.314524435
 1174 SOLV  HW1     3533    2.480918316    1.790207727    2.270204517
 1174 SOLV  HW2     3534    2.546303509    1.641151690    2.283381705
 1175 SOLV  OW      3535    2.994834975    2.201356608    2.159038678
 1175 SOLV  HW1     3536    2.930475212    2.256657318    2.211965813
 1175 SOLV  HW2     3537    3.001339171    2.110075233    2.199373936
 1176 SOLV  OW      3538    2.563980615    1.791758324    0.841656509
 1176 SOLV  HW1     3539    2.474068480    1.758446954    0.870082622
 1176 SOLV  HW2     3540    2.627851727    1.784768990    0.918294935
 1177 SOLV  OW      3541    2.334272684    1.469865180    1.616940352
 1177 SOLV  HW1     3542    2.293981215    1.482877292    1.707545238
 1177 SOLV  HW2     3543    2.269891924    1.420254483    1.558667255
 1178 SOLV  OW      3544    3.187018768    2.007582776    0.567192049
 1178 SOLV  HW1     3545    3.109253589    2.015328100    0.629597051
 1178 SOLV  HW2     3546    3.166400277    2.055934031    0.482111532
 1179 SOLV  OW      3547    1.812296055    1.479857247    1.053324377
 1179 SOLV  HW1     3548    1.804619233    1.523207604    0.963528715
 1179 SOLV  HW2     3549    1.891278686    1.517430067    1.101815819
 1180 SOLV  OW      3550    0.684070342    1.443515203    1.893052597
 1180 SOLV  HW1     3551    0.781354039    1.431060806    1.873502534
 1180 SOLV  HW2     3552    0.665805073    1.418927355    1.988253480
 1181 SOLV  OW      3553    1.618448286    0.767625869    2.984761533
 1181 SOLV  HW1     3554    1.679050574    0.772421307    2.905350032
 1181 SOLV  HW2     3555    1.552310959    0.693739822    2.971779378
 1182 SOLV  OW      3556    1.859635501    3.302656911    2.916369532
 1182 SOLV  HW1     3557    1.872978171    3.387609494    2.865311638
 1182 SOLV  HW2     3558    1.820080970    3.233393866    2.856038550
 1183 SOLV  OW      3559    0.173725260    0.919192926    1.786925495
 1183 SOLV  HW1     3560    0.175587978    1.019108258    1.783257138
 1183 SOLV  HW2     3561    0.265808197    0.884815566    1.805388967
 1184 SOLV  OW      3562    1.606333955    1.257316474    0.950026167
 1184 SOLV  HW1     3563    1.700033888    1.235100692    0.977014555
 1184 SOLV  HW2     3564    1.607490732    1.306160015    0.862765263
 1185 SOLV  OW      3565    0.852315714    2.577649542    0.980980769
 1185 SOLV  HW1     3566    0.933789569    2.635541526    0.977505822
 1185 SOLV  HW2     3567    0.871583785    2.496273112    1.035826598
 1186 SOLV  OW      3568    1.674702114    2.718090380    0.086624654
 1186 SOLV  HW1     3569    1.636431298    2.708070719   -0.005226870
 1186 SOLV  HW2     3570    1.709336234    2.811179145    0.098310981
 1187 SOLV  OW      3571    0.750503376    2.571858535    2.596807594
 1187 SOLV  HW1     3572    0.781677466    2.487182465    2.639934391
 1187 SOLV  HW2     3573    0.823718975    2.639899586    2.600228519
 1188 SOLV  OW      3574    1.882162272    1.279390098    2.978069585
 1188 SOLV  HW1     3575    1.789639646    1.315745347    2.988927793
 1188 SOLV  HW2     3576    1.930023302    1.283383726    3.065781459
 1189 SOLV  OW      3577    0.011035227    2.856730094    3.038534759
 1189 SOLV  HW1     3578    0.081534753    2.826639568    2.974301144
 1189 SOLV  HW2     3579   -0.069061236    2.888351872    2.987680354
 1190 SOLV  OW      3580    2.592402410    0.410758539    2.088306380
 1190 SOLV  HW1     3581    2.690079398    0.411841514    2.066859946
 1190 SOLV  HW2     3582    2.539622605    0.413823744    2.003414000
 1191 SOLV  OW      3583    0.331358682    2.280154047    0.963935552
 1191 SOLV  HW1     3584    0.347751418    2.249822916    0.870059345
 1191 SOLV  HW2     3585    0.252284272    2.231645070    1.001292548
 1192 SOLV  OW      3586    3.012510514    2.509744225    0.911736695
 1192 SOLV  HW1     3587    2.933664176    2.539443333    0.965617655
 1192 SOLV  HW2     3588    2.985217213    2.498460624    0.816187852
 1193 SOLV  OW      3589    3.086989296    1.858605530    2.001536044
 1193 SOLV  HW1     3590    3.048896763    1.874079081    2.092702849
 1193 SOLV  HW2     3591    3.164536969    1.795792146    2.008056157
 1194 SOLV  OW      3592    1.109565852    3.128129736    2.928420998
 1194 SOLV  HW1     3593    1.041925498    3.116241539    3.001118152
 1194 SOLV  HW2     3594    1.109321793    3.223377573    2.897937857
 1195 SOLV  OW      3595    0.970177910    2.589040194    2.861993529
 1195 SOLV  HW1     3596    0.959139360    2.611894385    2.765258441
 1195 SOLV  HW2     3597    0.997167985    2.670909631    2.912695167
 1196 SOLV  OW      3598    3.367806587    2.857339217    1.926201172
 1196 SOLV  HW1     3599    3.273289396    2.836765074    1.951562669
 1196 SOLV  HW2     3600    3.389252229    2.951728659    1.951354254
 1197 SOLV  OW      3601    0.088893624    0.179947706    3.018888749
 1197 SOLV  HW1     3602    0.181015216    0.218313659    3.025494556
 1197 SOLV  HW2     3603    0.081830629    0.099839963    3.078343064
 1198 SOLV  OW      3604    1.786575598    3.028543784    1.634506756
 1198 SOLV  HW1     3605    1.809101168    3.108691353    1.689919708
 1198 SOLV  HW2     3606    1.751815254    3.058239432    1.545560811
 1199 SOLV  OW      3607    1.690508505    1.806118700    3.004142292
 1199 SOLV  HW1     3608    1.684117546    1.848268078    2.913684423
 1199 SOLV  HW2     3609    1.601814051    1.767272313    3.029127330
 1200 SOLV  OW      3610    1.007368533    0.386006805    1.577549150
 1200 SOLV  HW1     3611    0.984948274    0.483366794    1.582049797
 1200 SOLV  HW2     3612    0.928263354    0.332224253    1.606734123
 1201 SOLV  OW      3613    2.713922506    0.106499536    0.308829703
 1201 SOLV  HW1     3614    2.772570483    0.160970365    0.248872921
 1201 SOLV  HW2     3615    2.715866810    0.010919459    0.279466756
 1202 SOLV  OW      3616    0.893987190    2.012428446    2.474134852
 1202 SOLV  HW1     3617    0.936168698    1.925198456    2.498902801
 1202 SOLV  HW2     3618    0.794494904    2.002303951    2.473410787
 1203 SOLV  OW      3619    1.660878124    0.357486747    1.434460367
 1203 SOLV  HW1     3620    1.729930246    0.382001453    1.366397177
 1203 SOLV  HW2     3621    1.593133777    0.430758582    1.441070014
 1204 SOLV  OW      3622    3.327004443    2.425201652    1.248561325
 1204 SOLV  HW1     3623    3.424483334    2.440597871    1.232410133
 1204 SOLV  HW2     3624    3.273770147    2.493620212    1.198711446
 1205 SOLV  OW      3625    3.155302766    2.129732821    0.317530276
 1205 SOLV  HW1     3626    3.138602719    2.213255393    0.369937339
 1205 SOLV  HW2     3627    3.223662077    2.147873311    0.246824981
 1206 SOLV  OW      3628    2.785273608    0.777492177    0.543062085
 1206 SOLV  HW1     3629    2.781444139    0.725547803    0.457686007
 1206 SOLV  HW2     3630    2.764519193    0.716904666    0.619875422
 1207 SOLV  OW      3631    0.726881658    2.625676173    3.300801182
 1207 SOLV  HW1     3632    0.764531839    2.667498730    3.383475094
 1207 SOLV  HW2     3633    0.761264510    2.532163672    3.292149794
 1208 SOLV  OW      3634    2.076453203    1.489707350    0.149504250
 1208 SOLV  HW1     3635    2.100009354    1.586328699    0.139041677
 1208 SOLV  HW2     3636    2.159799061    1.434551884    0.146136380
 1209 SOLV  OW      3637    0.438793291    1.004930914    0.485742434
 1209 SOLV  HW1     3638    0.363793066    1.043715585    0.539321854
 1209 SOLV  HW2     3639    0.402265600    0.963752871    0.402255328
 1210 SOLV  OW      3640    1.671440493    1.575462292    0.572315770
 1210 SOLV  HW1     3641    1.696698217    1.599520573    0.666043212
 1210 SOLV  HW2     3642    1.750510992    1.587702259    0.512319185
 1211 SOLV  OW      3643    2.201985283    0.110841756    2.929996793
 1211 SOLV  HW1     3644    2.253164466    0.065319685    3.002866500
 1211 SOLV  HW2     3645    2.265800847    0.146686215    2.861847446
 1212 SOLV  OW      3646    2.968928152    2.779262548    1.742795572
 1212 SOLV  HW1     3647    2.978434516    2.741287356    1.650768979
 1212 SOLV  HW2     3648    2.879730100    2.823644853    1.751472725
 1213 SOLV  OW      3649    1.402865506    1.764902624    2.709009329
 1213 SOLV  HW1     3650    1.501796498    1.751910115    2.702268356
 1213 SOLV  HW2     3651    1.372646337    1.828213747    2.637734989
 1214 SOLV  OW      3652    1.036041698    0.205492777    0.343468676
 1214 SOLV  HW1     3653    1.121548777    0.255139380    0.328508966
 1214 SOLV  HW2     3654    1.043437299    0.113829312    0.304186183
 1215 SOLV  OW      3655    2.026572208    2.401892734    1.011650751
 1215 SOLV  HW1     3656    1.991609946    2.470857798    1.075066055
 1215 SOLV  HW2     3657    1.993073587    2.421381712    0.919466034
 1216 SOLV  OW      3658    2.617505397    1.311392534    3.193517781
 1216 SOLV  HW1     3659    2.553050724    1.249207234    3.238021211
 1216 SOLV  HW2     3660    2.614113299    1.297629813    3.094517971
 1217 SOLV  OW      3661    0.745118015    0.664268404    0.412741343
 1217 SOLV  HW1     3662    0.747130062    0.569313733    0.444063027
 1217 SOLV  HW2     3663    0.698131023    0.720743538    0.480596194
 1218 SOLV  OW      3664    0.360635782    0.125335885    1.922396277
 1218 SOLV  HW1     3665    0.326188570    0.109917880    2.015010725
 1218 SOLV  HW2     3666    0.284457314    0.148788801    1.861994001
 1219 SOLV  OW      3667    1.633968862    0.777698834    0.712847379
 1219 SOLV  HW1     3668    1.576181521    0.806760122    0.636571726
 1219 SOLV  HW2     3669    1.635893024    0.849511029    0.782425969
 1220 SOLV  OW      3670    0.782603580    0.207552800    1.647963945
 1220 SOLV  HW1     3671    0.795096738    0.160778002    1.735472035
 1220 SOLV  HW2     3672    0.831606843    0.157859922    1.576333539
 1221 SOLV  OW      3673    2.424268544    0.235269361    1.775102065
 1221 SOLV  HW1     3674    2.450223475    0.246498079    1.679175159
 1221 SOLV  HW2     3675    2.396326798    0.323663120    1.812619036
 1222 SOLV  OW      3676    0.855951743    1.348876780    0.414597362
 1222 SOLV  HW1     3677    0.848055149    1.399346846    0.500565137
 1222 SOLV  HW2     3678    0.804014691    1.396087288    0.343367377
 1223 SOLV  OW      3679    2.875184560    1.188112931    1.139697861
 1223 SOLV  HW1     3680    2.970377218    1.158639416    1.131348584
 1223 SOLV  HW2     3681    2.841232273    1.165588971    1.231020988
 1224 SOLV  OW      3682    0.616252415    2.509807404    2.075530064
 1224 SOLV  HW1     3683    0.555514923    2.575398677    2.030693541
 1224 SOLV  HW2     3684    0.678297859    2.470192055    2.007835696
 1225 SOLV  OW      3685    0.768282311    3.354572993    0.214219212
 1225 SOLV  HW1     3686    0.671376010    3.330744900    0.207676664
 1225 SOLV  HW2     3687    0.814307412    3.290381348    0.275558631
 1226 SOLV  OW      3688    2.429907397    0.663057183    1.113030679
 1226 SOLV  HW1     3689    2.371056836    0.585190051    1.091234723
 1226 SOLV  HW2     3690    2.418237108    0.734094186    1.043609684
 1227 SOLV  OW      3691    0.670135653    2.437808491    1.504058000
 1227 SOLV  HW1     3692    0.617103962    2.461856237    1.585365276
 1227 SOLV  HW2     3693    0.737439881    2.367720854    1.527708011
 1228 SOLV  OW      3694    1.914196700    2.156015251    2.642981137
 1228 SOLV  HW1     3695    1.934582949    2.107026711    2.727752109
 1228 SOLV  HW2     3696    1.958581616    2.245615809    2.644784106
 1229 SOLV  OW      3697    2.087583290    2.554499559    0.390093633
 1229 SOLV  HW1     3698    2.152723612    2.575265427    0.317106871
 1229 SOLV  HW2     3699    1.994427310    2.559746490    0.354093450
 1230 SOLV  OW      3700    0.816502621    1.495340741    3.103797409
 1230 SOLV  HW1     3701    0.867375413    1.564199818    3.052121259
 1230 SOLV  HW2     3702    0.722151014    1.491943922    3.070839315
 1231 SOLV  OW      3703    1.074929486    1.298547973    0.813634693
 1231 SOLV  HW1     3704    1.068028224    1.206680171    0.852545442
 1231 SOLV  HW2     3705    1.089196367    1.364867924    0.887115781
 1232 SOLV  OW      3706    3.385049833    2.161374446    2.152968752
 1232 SOLV  HW1     3707    3.365613756    2.188846842    2.058793350
 1232 SOLV  HW2     3708    3.362500298    2.236563083    2.214934409
 1233 SOLV  OW      3709    1.104650191    1.796491604    1.961650589
 1233 SOLV  HW1     3710    1.085616389    1.790306665    1.863665533
 1233 SOLV  HW2     3711    1.019723943    1.815413150    2.010955769
 1234 SOLV  OW      3712    3.020086840    1.934375488    3.123766045
 1234 SOLV  HW1     3713    3.080021455    1.944969438    3.203121064
 1234 SOLV  HW2     3714    2.937764945    1.989698710    3.136570773
 1235 SOLV  OW      3715    3.248741097    1.399018030    2.761715867
 1235 SOLV  HW1     3716    3.259456453    1.341986902    2.843168794
 1235 SOLV  HW2     3717    3.209927072    1.487415204    2.787815264
 1236 SOLV  OW      3718    1.489805981    2.164137581    2.332079177
 1236 SOLV  HW1     3719    1.419156462    2.222360417    2.291821222
 1236 SOLV  HW2     3720    1.533670360    2.212520017    2.407822504
 1237 SOLV  OW      3721    0.529853315    0.359145944    2.205847747
 1237 SOLV  HW1     3722    0.607961846    0.382068582    2.263930880
 1237 SOLV  HW2     3723    0.444963069    0.377736616    2.255325350
 1238 SOLV  OW      3724    2.060917406    1.096371424    1.226353379
 1238 SOLV  HW1     3725    2.138843177    1.094239851    1.163703376
 1238 SOLV  HW2     3726    1.982931475    1.139594234    1.181055182
 1239 SOLV  OW      3727    1.703167689    2.598587478    1.995626304
 1239 SOLV  HW1     3728    1.633085571    2.529996827    1.976033970
 1239 SOLV  HW2     3729    1.732039117    2.642019541    1.910302821
 1240 SOLV  OW      3730    0.376232325    2.241574588    2.066057169
 1240 SOLV  HW1     3731    0.468286366    2.237223316    2.027212865
 1240 SOLV  HW2     3732    0.321221326    2.306989313    2.014130680
 1241 SOLV  OW      3733    2.852054241    2.985107583    2.554884214
 1241 SOLV  HW1     3734    2.844156290    2.889943652    2.584598328
 1241 SOLV  HW2     3735    2.769492701    3.035130002    2.581015588
 1242 SOLV  OW      3736    0.879295055    2.984106754    2.639768685
 1242 SOLV  HW1     3737    0.840597100    3.052640453    2.578078817
 1242 SOLV  HW2     3738    0.829383845    2.985317596    2.726413968
 1243 SOLV  OW      3739    1.279379987    2.817324023    1.286010473
 1243 SOLV  HW1     3740    1.243468043    2.786887022    1.374245550
 1243 SOLV  HW2     3741    1.311619013    2.911662280    1.293914086
 1244 SOLV  OW      3742    2.330451550    3.140022667    1.459855406
 1244 SOLV  HW1     3743    2.334223032    3.058819867    1.401601260
 1244 SOLV  HW2     3744    2.300884969    3.113776870    1.551717432
 1245 SOLV  OW      3745    2.738590590    2.343156801    0.305216580
 1245 SOLV  HW1     3746    2.804619024    2.272180448    0.280636844
 1245 SOLV  HW2     3747    2.781992424    2.432967331    0.298020139
 1246 SOLV  OW      3748    1.346629401    1.987119658    2.551914987
 1246 SOLV  HW1     3749    1.374913822    1.971895346    2.457204634
 1246 SOLV  HW2     3750    1.396788269    2.065028767    2.589546005
 1247 SOLV  OW      3751    1.281492581    1.932605218    1.372736744
 1247 SOLV  HW1     3752    1.312560892    1.976462225    1.288397740
 1247 SOLV  HW2     3753    1.320112889    1.980684227    1.451467375
 1248 SOLV  OW      3754    1.840046741    1.605533747    0.342318608
 1248 SOLV  HW1     3755    1.929758930    1.603201420    0.298184441
 1248 SOLV  HW2     3756    1.794124600    1.517681359    0.329107108
 1249 SOLV  OW      3757    2.404853834    2.906211892    1.309873392
 1249 SOLV  HW1     3758    2.450541019    2.831300438    1.357859914
 1249 SOLV  HW2     3759    2.439800734    2.912092861    1.216354456
 1250 SOLV  OW      3760    2.932527665    2.489416435    1.357977377
 1250 SOLV  HW1     3761    2.871440609    2.410250053    1.356326428
 1250 SOLV  HW2     3762    2.973392585    2.498071775    1.448845094
 1251 SOLV  OW      3763    2.650744938    1.678269772    2.854102705
 1251 SOLV  HW1     3764    2.726972625    1.659398828    2.916029077
 1251 SOLV  HW2     3765    2.677915627    1.656738145    2.760295665
 1252 SOLV  OW      3766    1.855293309    1.974455356    3.172146807
 1252 SOLV  HW1     3767    1.846325725    1.999094401    3.268648310
 1252 SOLV  HW2     3768    1.789939710    1.902065408    3.150042448
 1253 SOLV  OW      3769    0.316841117    0.526849612    1.346406550
 1253 SOLV  HW1     3770    0.337708525    0.477354859    1.262057152
 1253 SOLV  HW2     3771    0.226954352    0.569950931    1.338369301
 1254 SOLV  OW      3772    2.412441949    1.547843090    2.990629755
 1254 SOLV  HW1     3773    2.399752028    1.451025956    2.969055486
 1254 SOLV  HW2     3774    2.507334316    1.573802508    2.972698009
 1255 SOLV  OW      3775    2.240138967    0.468606702    3.050243956
 1255 SOLV  HW1     3776    2.146508144    0.498792546    3.032252062
 1255 SOLV  HW2     3777    2.304250324    0.539357418    3.020485170
 1256 SOLV  OW      3778    1.457539788    0.257282660    2.882724743
 1256 SOLV  HW1     3779    1.370889871    0.214876436    2.856360355
 1256 SOLV  HW2     3780    1.531318570    0.190286584    2.874375225
 1257 SOLV  OW      3781    1.604182834    2.182573235    0.982130133
 1257 SOLV  HW1     3782    1.651621322    2.180243970    0.894118919
 1257 SOLV  HW2     3783    1.537025694    2.256678504    0.981823924
 1258 SOLV  OW      3784    0.725912143    0.602146686    2.538272771
 1258 SOLV  HW1     3785    0.765181218    0.630145882    2.625882194
 1258 SOLV  HW2     3786    0.627464942    0.588096870    2.548858356
 1259 SOLV  OW      3787    3.179657564    0.107585079    1.976814742
 1259 SOLV  HW1     3788    3.148433740    0.018983060    1.942512127
 1259 SOLV  HW2     3789    3.202481123    0.167005514    1.899677592
 1260 SOLV  OW      3790    3.083479916    0.440747906    1.044883615
 1260 SOLV  HW1     3791    3.134923304    0.375375160    1.100398964
 1260 SOLV  HW2     3792    3.010448099    0.392855908    0.996154488
 1261 SOLV  OW      3793    0.760853991    1.043481055    1.222475995
 1261 SOLV  HW1     3794    0.754482798    1.019107150    1.125694310
 1261 SOLV  HW2     3795    0.854624084    1.029422694    1.254270652
 1262 SOLV  OW      3796    0.622694445    0.624203214    1.036936782
 1262 SOLV  HW1     3797    0.542918488    0.683247242    1.024626566
 1262 SOLV  HW2     3798    0.612105477    0.541851134    0.981188503
 1263 SOLV  OW      3799    3.325207194    0.779007442    2.641413009
 1263 SOLV  HW1     3800    3.321136738    0.872715345    2.606738789
 1263 SOLV  HW2     3801    3.350273152    0.717034611    2.567041871
 1264 SOLV  OW      3802    3.215130137    1.081790545    2.730063921
 1264 SOLV  HW1     3803    3.186153288    1.096067637    2.824710830
 1264 SOLV  HW2     3804    3.315029539    1.080334146    2.725665724
 1265 SOLV  OW      3805    2.435026924    1.678620066    1.473117574
 1265 SOLV  HW1     3806    2.383963736    1.605944348    1.519081381
 1265 SOLV  HW2     3807    2.514784865    1.703254775    1.528196045
 1266 SOLV  OW      3808    2.697488091    1.039079698    1.735154230
 1266 SOLV  HW1     3809    2.643865457    0.963702397    1.697169027
 1266 SOLV  HW2     3810    2.658595296    1.126139715    1.704990145
 1267 SOLV  OW      3811    0.829312845    2.423436385    0.471915515
 1267 SOLV  HW1     3812    0.877359741    2.474498277    0.400599833
 1267 SOLV  HW2     3813    0.730754570    2.437339359    0.462184753
 1268 SOLV  OW      3814    0.586683491    0.348343330    1.329179109
 1268 SOLV  HW1     3815    0.516650927    0.419077734    1.319479926
 1268 SOLV  HW2     3816    0.573957373    0.300568050    1.416113203
 1269 SOLV  OW      3817    2.925981107    0.255329796    0.919973618
 1269 SOLV  HW1     3818    2.850913210    0.319770416    0.905344137
 1269 SOLV  HW2     3819    2.918073868    0.179678842    0.855041447
 1270 SOLV  OW      3820    0.989691537    3.174449471    0.800274934
 1270 SOLV  HW1     3821    1.035536262    3.085960225    0.808631226
 1270 SOLV  HW2     3822    1.058155436    3.246549914    0.789503011
 1271 SOLV  OW      3823    2.213327166    3.332139372    2.586623022
 1271 SOLV  HW1     3824    2.313044504    3.329005561    2.579791407
 1271 SOLV  HW2     3825    2.176023201    3.380525650    2.507457484
 1272 SOLV  OW      3826    0.220615558    2.951113150    1.325546297
 1272 SOLV  HW1     3827    0.193598865    2.955190481    1.229342882
 1272 SOLV  HW2     3828    0.147949867    2.907620434    1.378741086
 1273 SOLV  OW      3829    1.896696875    1.245262069    2.031115599
 1273 SOLV  HW1     3830    1.827338769    1.317081934    2.036846427
 1273 SOLV  HW2     3831    1.866889663    1.175263789    1.966207173
 1274 SOLV  OW      3832    2.203623613    2.490815496    2.460694954
 1274 SOLV  HW1     3833    2.119576544    2.508163585    2.409361397
 1274 SOLV  HW2     3834    2.275421668    2.552790751    2.428976175
 1275 SOLV  OW      3835    0.812503739    2.125749430    3.292360819
 1275 SOLV  HW1     3836    0.859688431    2.102185258    3.377332978
 1275 SOLV  HW2     3837    0.724811339    2.077819449    3.288557748
 1276 SOLV  OW      3838    3.361024294    2.333109653    1.933908399
 1276 SOLV  HW1     3839    3.397982468    2.324160388    1.841412162
 1276 SOLV  HW2     3840    3.261096823    2.333663881    1.929947846
END
LATTICESHIFTS
         0         0         0
         0         0         0
         0         0         0
         0         0         0
         0         0         0
         0         0         0
         0         0         0
         0         0         0
         0         0         0
         0         0         0
         0         0         0
         0         0         0
         0         0         0
         0         0         0
         0         0         0
         0         0         0
         0         0         0
         0         0         0
         0         0         0
         0         0         0
         0         0         0
        -1         0         1
        -1         0         1
        -1         0         1
         0         0         0
         0         0         0
         0         0         0
         0         0         0
         0         0         0
         0         0         0
         0         0         0
         0         0         0
         0         0         0
         0         0         0
         0         0         0
         0         0         0
         0         0         0
         0         0         0
         0         0         0
         0         0         0
         0         0         0
         0         0         0
         0         0         0
         0         0         0
         0         0         0
         0         0         0
         0         0         0
         0         0         0
         0         1         0
         0         1         0
         0         1         0
         0         0         0
         0         0         0
         0         0         0
         0         0         0
         0         0         0
         0         0         0
         0         0         0
         0         0         0
         0         0         0
         0         0         0
         0         0         0
         0         0         0
         0         0         0
         0         0         0
         0         0         0
         0         0         0
         0         0         0
         0         0         0
         0         0         0
         0         0         0
         0         0         0
         0         0         0
         0         0         0
         0         0         0
         0         1         0
         0         1         0
         0         1         0
         0         0         0
         0         0         0
         0         0         0
         0         0         0
         0         0         0
         0         0         0
         0         0         0
         0         0         0
         0         0         0
         0         0         0
         0         0         0
         0         0         0
         0         0         0
         0         0         0
         0         0         0
         0         0         0
         0         0         0
         0         0         0
         0         0         0
         0         0         0
         0         0         0
         0         0         0
         0         0         0
         0         0         0
         0         0         0
         0         0         0
         0         0         0
         0         0         0
         0         0         0
         0         0         0
         0         0         0
         0         0         0
         0         0         0
         0         0         0
         0         0         0
         0         0         0
         0         0         0
         0         0         0
         0         0         0
         0         0         0
         0         0         0
         0         0         0
         0         0         0
         0         0         0
         0         0         0
         0         0         0
         0         0         0
         0         0         0
         0         0         0
         0         0         0
         0         0         0
         0         0         0
         0         0         0
         0         0         0
         0        -1         0
         0        -1         0
         0        -1         0
         0         0         0
         0         0         0
         0         0         0
        -1         0         0
        -1         0         0
        -1         0         0
         0         0         0
         0         0         0
         0         0         0
         0         0         0
         0         0         0
         0         0         0
         0         1         0
         0         1         0
         0         1         0
         0         0         0
         0         0         0
         0         0         0
         0         0         0
         0         0         0
         0         0         0
         0         0         0
         0         0         0
         0         0         0
         0         0         0
         0         0         0
         0         0         0
         0         1         0
         0         1         0
         0         1         0
         0         0         0
         0         0         0
         0         0         0
         0         0         0
         0         0         0
         0         0         0
         0         0         0
         0         0         0
         0         0         0
         0         0         0
         0         0         0
         0         0         0
         0         0         0
         0         0         0
         0         0         0
         0         0         0
         0         0         0
         0         0         0
         0         0         0
         0         0         0
         0         0         0
         0         0         0
         0         0         0
         0         0         0
         0         0         0
         0         0         0
         0         0         0
         0         0         0
         0         0         0
         0         0         0
         0         0         0
         0         0         0
         0         0         0
         0         0         0
         0         0         0
         0         0         0
         0         0         0
         0         0         0
         0         0         0
         0         0         0
         0         0         0
         0         0         0
         0         0         0
         0         0         0
         0         0         0
         0         0        -1
         0         0        -1
         0         0        -1
         0         0         0
         0         0         0
         0         0         0
         0         0         0
         0         0         0
         0         0         0
         0         0         0
         0         0         0
         0         0         0
         0         0         0
         0         0         0
         0         0         0
         0        -1         0
         0        -1         0
         0        -1         0
         0         0         0
         0         0         0
         0         0         0
         0         1         0
         0         1         0
         0         1         0
         0         0         0
         0         0         0
         0         0         0
         0         0         0
         0         0         0
         0         0         0
         0         0         0
         0         0         0
         0         0         0
         0         0         0
         0         0         0
         0         0         0
         0         0         0
         0         0         0
         0         0         0
         0         0         0
         0         0         0
         0         0         0
         0         0        -1
         0         0        -1
         0         0        -1
         0         0        -1
         0         0        -1
         0         0        -1
         0         0         0
         0         0         0
         0         0         0
         0         0         0
         0         0         0
         0         0         0
         0         0         0
         0         0         0
         0         0         0
         0         0         0
         0         0         0
         0         0         0
         0         0         0
         0         0         0
         0         0         0
         0         0         0
         0         0         0
         0         0         0
         0         0         0
         0         0         0
         0         0         0
         0         0         0
         0         0         0
         0         0         0
         0         0        -1
         0         0        -1
         0         0        -1
         0         0         0
         0         0         0
         0         0         0
         0         0         1
         0         0         1
         0         0         1
         0         0         0
         0         0         0
         0         0         0
         0         0         0
         0         0         0
         0         0         0
         0         0         1
         0         0         1
         0         0         1
         0         1         0
         0         1         0
         0         1         0
         0        -1         1
         0        -1         1
         0        -1         1
         0         1         1
         0         1         1
         0         1         1
         0         0         0
         0         0         0
         0         0         0
         0         1         0
         0         1         0
         0         1         0
         0         0         0
         0         0         0
         0         0         0
         0         0         1
         0         0         1
         0         0         1
         0         0         0
         0         0         0
         0         0         0
         0         0         0
         0         0         0
         0         0         0
         0         0         1
         0         0         1
         0         0         1
         0         0         0
         0         0         0
         0         0         0
         0         0         0
         0         0         0
         0         0         0
         0         0         0
         0         0         0
         0         0         0
         1         0         0
         1         0         0
         1         0         0
         0         0         0
         0         0         0
         0         0         0
         0         1         0
         0         1         0
         0         1         0
         0         0         0
         0         0         0
         0         0         0
         0         0         0
         0         0         0
         0         0         0
         0         0         0
         0         0         0
         0         0         0
         0         0         0
         0         0         0
         0         0         0
         0         0        -1
         0         0        -1
         0         0        -1
         0         0        -1
         0         0        -1
         0         0        -1
         0         0         0
         0         0         0
         0         0         0
         0         0         0
         0         0         0
         0         0         0
         0         0         0
         0         0         0
         0         0         0
         0         0         0
         0         0         0
         0         0         0
         0         0         0
         0         0         0
         0         0         0
         0         0         0
         0         0         0
         0         0         0
         0         0         0
         0         0         0
         0         0         0
         0        -1         0
         0        -1         0
         0        -1         0
         0         0         1
         0         0         1
         0         0         1
         0        -1         0
         0        -1         0
         0        -1         0
         0         0         0
         0         0         0
         0         0         0
         0         0         0
         0         0         0
         0         0         0
         0         0         0
         0         0         0
         0         0         0
         0         0         0
         0         0         0
         0         0         0
         0         0         0
         0         0         0
         0         0         0
         0         0         0
         0         0         0
         0         0         0
         0         0         0
         0         0         0
         0         0         0
         0         0         0
         0         0         0
         0         0         0
         0         0         0
         0         0         0
         0         0         0
         0         0         0
         0         0         0
         0         0         0
         0         0         0
         0         0         0
         0         0         0
         0         0         0
         0         0         0
         0         0         0
         0         0         0
         0         0         0
         0         0         0
         0         0         0
         0         0         0
         0         0         0
         0         0         0
         0         0         0
         0         0         0
         0         0         0
         0         0         0
         0         0         0
         0         0         0
         0         0         0
         0         0         0
        -1         0         0
        -1         0         0
        -1         0         0
         0         0         0
         0         0         0
         0         0         0
         0         0         0
         0         0         0
         0         0         0
         0         0         0
         0         0         0
         0         0         0
        -1         0         0
        -1         0         0
        -1         0         0
        -1         0         0
        -1         0         0
        -1         0         0
         0         0        -1
         0         0        -1
         0         0        -1
         0         0         0
         0         0         0
         0         0         0
         0         1         0
         0         1         0
         0         1         0
         0         0         0
         0         0         0
         0         0         0
         0         0         1
         0         0         1
         0         0         1
         0         0         0
         0         0         0
         0         0         0
         0         0         0
         0         0         0
         0         0         0
         0         0         0
         0         0         0
         0         0         0
         1         0         0
         1         0         0
         1         0         0
         0         0         0
         0         0         0
         0         0         0
         0         0         0
         0         0         0
         0         0         0
         0         0         0
         0         0         0
         0         0         0
         0         0         0
         0         0         0
         0         0         0
         0         0         0
         0         0         0
         0         0         0
         0         0         0
         0         0         0
         0         0         0
         0         0         0
         0         0         0
         0         0         0
         0        -1         0
         0        -1         0
         0        -1         0
         0         0         0
         0         0         0
         0         0         0
         0         0         0
         0         0         0
         0         0         0
         0         0         0
         0         0         0
         0         0         0
         0        -1         0
         0        -1         0
         0        -1         0
         1         0         0
         1         0         0
         1         0         0
         0         0         0
         0         0         0
         0         0         0
         0         0         0
         0         0         0
         0         0         0
         1         0         0
         1         0         0
         1         0         0
         0         0         0
         0         0         0
         0         0         0
         0         0         0
         0         0         0
         0         0         0
         0         0         0
         0         0         0
         0         0         0
         0         0         0
         0         0         0
         0         0         0
         0         0         0
         0         0         0
         0         0         0
         0         0         0
         0         0         0
         0         0         0
         0         0         0
         0         0         0
         0         0         0
         0         0         0
         0         0         0
         0         0         0
         0         0         0
         0         0         0
         0         0         0
         0         0         0
         0         0         0
         0         0         0
         0         0         0
         0         0         0
         0         0         0
         0         0         0
         0         0         0
         0         0         0
         1         0         0
         1         0         0
         1         0         0
         0         0         0
         0         0         0
         0         0         0
         0         0         0
         0         0         0
         0         0         0
         0         0         0
         0         0         0
         0         0         0
         0        -1         0
         0        -1         0
         0        -1         0
         0         0        -1
         0         0        -1
         0         0        -1
         0         0         0
         0         0         0
         0         0         0
         1         0        -1
         1         0        -1
         1         0        -1
         0         0         0
         0         0         0
         0         0         0
         0         0         0
         0         0         0
         0         0         0
         0         0         0
         0         0         0
         0         0         0
         0         0         0
         0         0         0
         0         0         0
         0         0         0
         0         0         0
         0         0         0
         0         0         0
         0         0         0
         0         0         0
         0         0         0
         0         0         0
         0         0         0
         0         0         0
         0         0         0
         0         0         0
         0         0         0
         0         0         0
         0         0         0
         0         0         0
         0         0         0
         0         0         0
         0         0         0
         0         0         0
         0         0         0
         0         0         0
         0         0         0
         0         0         0
         0        -1         0
         0        -1         0
         0        -1         0
         0         0         0
         0         0         0
         0         0         0
        -1         0         0
        -1         0         0
        -1         0         0
         0         0         0
         0         0         0
         0         0         0
         0         0         0
         0         0         0
         0         0         0
         0         0         0
         0         0         0
         0         0         0
         0         0         0
         0         0         0
         0         0         0
         0         0         0
         0         0         0
         0         0         0
         0         0         0
         0         0         0
         0         0         0
         0        -1         0
         0        -1         0
         0        -1         0
         0         0         0
         0         0         0
         0         0         0
         0         0         0
         0         0         0
         0         0         0
         0         0         0
         0         0         0
         0         0         0
         0         0         0
         0         0         0
         0         0         0
         0         1         0
         0         1         0
         0         1         0
        -1         0         1
        -1         0         1
        -1         0         1
         0         0         0
         0         0         0
         0         0         0
         0         0         0
         0         0         0
         0         0         0
         0         0         0
         0         0         0
         0         0         0
         0         0         0
         0         0         0
         0         0         0
         0         0         0
         0         0         0
         0         0         0
         0         0         0
         0         0         0
         0         0         0
         0         0         0
         0         0         0
         0         0         0
         0         0         0
         0         0         0
         0         0         0
         0         0         0
         0         0         0
         0         0         0
         0         0         0
         0         0         0
         0         0         0
         0         0         0
         0         0         0
         0         0         0
         0         0         0
         0         0         0
         0         0         0
         0         0         0
         0         0         0
         0         0         0
         0         0         0
         0         0         0
         0         0         0
         0         0         0
         0         0         0
         0         0         0
         0         0         0
         0         0         0
         0         0         0
         0         0         0
         0         0         0
         0         0         0
         0         0         1
         0         0         1
         0         0         1
         0         0         0
         0         0         0
         0         0         0
         0         0         0
         0         0         0
         0         0         0
         0         0         0
         0         0         0
         0         0         0
         0         0         0
         0         0         0
         0         0         0
         0         0         0
         0         0         0
         0         0         0
         0         0         0
         0         0         0
         0         0         0
         0         0         0
         0         0         0
         0         0         0
         0         0         0
         0         0         0
         0         0         0
         0         0         0
         0         0         0
         0         0         0
         0         0         0
         0         0         0
         0         0         0
         1         0         0
         1         0         0
         1         0         0
         0         0         0
         0         0         0
         0         0         0
         0         0         0
         0         0         0
         0         0         0
         0         0         0
         0         0         0
         0         0         0
         0         0         0
         0         0         0
         0         0         0
         0         0         0
         0         0         0
         0         0         0
         0         0         1
         0         0         1
         0         0         1
         1         0         0
         1         0         0
         1         0         0
         1         0         0
         1         0         0
         1         0         0
         0         0         0
         0         0         0
         0         0         0
         0         0        -1
         0         0        -1
         0         0        -1
         0         0         0
         0         0         0
         0         0         0
         0         0         0
         0         0         0
         0         0         0
         0         0         0
         0         0         0
         0         0         0
         0         0         0
         0         0         0
         0         0         0
         0         0         0
         0         0         0
         0         0         0
         0         0         0
         0         0         0
         0         0         0
         0         0         0
         0         0         0
         0         0         0
         0        -1         0
         0        -1         0
         0        -1         0
         0         0         0
         0         0         0
         0         0         0
        -1         0         0
        -1         0         0
        -1         0         0
         0         0         0
         0         0         0
         0         0         0
         0         0         0
         0         0         0
         0         0         0
         0         0         0
         0         0         0
         0         0         0
         0         0         0
         0         0         0
         0         0         0
         0         0         0
         0         0         0
         0         0         0
         0         0         0
         0         0         0
         0         0         0
         0         0         0
         0         0         0
         0         0         0
        -1         0         0
        -1         0         0
        -1         0         0
         0         0         0
         0         0         0
         0         0         0
         0         0         0
         0         0         0
         0         0         0
         0         0         0
         0         0         0
         0         0         0
         1         0         0
         1         0         0
         1         0         0
         1         0         0
         1         0         0
         1         0         0
         0         0         0
         0         0         0
         0         0         0
         0         0         0
         0         0         0
         0         0         0
         0         0         0
         0         0         0
         0         0         0
         0         0         0
         0         0         0
         0         0         0
         0         0         0
         0         0         0
         0         0         0
         0         0         0
         0         0         0
         0         0         0
         0         0         0
         0         0         0
         0         0         0
         0         0         0
         0         0         0
         0         0         0
         0         0         0
         0         0         0
         0         0         0
         0         0         0
         0         0         0
         0         0         0
         0         0         0
         0         0         0
         0         0         0
         0         0         0
         0         0         0
         0         0         0
         0         0        -1
         0         0        -1
         0         0        -1
         0         0         0
         0         0         0
         0         0         0
         0         0         0
         0         0         0
         0         0         0
         0         0         0
         0         0         0
         0         0         0
         0         0         0
         0         0         0
         0         0         0
         0         0         0
         0         0         0
         0         0         0
         0         0         0
         0         0         0
         0         0         0
         0         0         0
         0         0         0
         0         0         0
         0         0         0
         0         0         0
         0         0         0
         0         0        -1
         0         0        -1
         0         0        -1
         0         0         0
         0         0         0
         0         0         0
         0         0         0
         0         0         0
         0         0         0
         0         0         0
         0         0         0
         0         0         0
         0         0         1
         0         0         1
         0         0         1
         1         0         0
         1         0         0
         1         0         0
         0        -1         1
         0        -1         1
         0        -1         1
         0         0         0
         0         0         0
         0         0         0
         1         0         0
         1         0         0
         1         0         0
         0         0         0
         0         0         0
         0         0         0
         0         0         0
         0         0         0
         0         0         0
         0         0         0
         0         0         0
         0         0         0
         0         0         0
         0         0         0
         0         0         0
         0         0         0
         0         0         0
         0         0         0
         0         0         0
         0         0         0
         0         0         0
         0         0         0
         0         0         0
         0         0         0
         0         0         0
         0         0         0
         0         0         0
         0         0         0
         0         0         0
         0         0         0
         0         0         0
         0         0         0
         0         0         0
         0         0         0
         0         0         0
         0         0         0
         0         0         0
         0         0         0
         0         0         0
         0        -1         0
         0        -1         0
         0        -1         0
         1         0         0
         1         0         0
         1         0         0
         0         0         0
         0         0         0
         0         0         0
         0         0         0
         0         0         0
         0         0         0
         0         0         0
         0         0         0
         0         0         0
         0         0         0
         0         0         0
         0         0         0
         0         0         0
         0         0         0
         0         0         0
         0         0        -1
         0         0        -1
         0         0        -1
         0         0         0
         0         0         0
         0         0         0
         0         0         0
         0         0         0
         0         0         0
         0         0         0
         0         0         0
         0         0         0
         0         0         0
         0         0         0
         0         0         0
         0         0         0
         0         0         0
         0         0         0
         0        -1         0
         0        -1         0
         0        -1         0
         0         1         0
         0         1         0
         0         1         0
         0         0         0
         0         0         0
         0         0         0
         0         0         0
         0         0         0
         0         0         0
         0        -1         0
         0        -1         0
         0        -1         0
         0         0         0
         0         0         0
         0         0         0
         0         0         0
         0         0         0
         0         0         0
         1         1         0
         1         1         0
         1         1         0
         0         0         0
         0         0         0
         0         0         0
         0         0         0
         0         0         0
         0         0         0
         1         0         0
         1         0         0
         1         0         0
         0         0         0
         0         0         0
         0         0         0
         0         0         0
         0         0         0
         0         0         0
         0         0         0
         0         0         0
         0         0         0
         0         0         0
         0         0         0
         0         0         0
         0         0         0
         0         0         0
         0         0         0
         0         0         0
         0         0         0
         0         0         0
         0         0         0
         0         0         0
         0         0         0
         0         0        -1
         0         0        -1
         0         0        -1
         0         0         0
         0         0         0
         0         0         0
         0         0         0
         0         0         0
         0         0         0
         0         0         0
         0         0         0
         0         0         0
         0         0         1
         0         0         1
         0         0         1
         0         0         0
         0         0         0
         0         0         0
         0         0         0
         0         0         0
         0         0         0
         0         0         0
         0         0         0
         0         0         0
         0         0         0
         0         0         0
         0         0         0
         0         0         0
         0         0         0
         0         0         0
         0         1         0
         0         1         0
         0         1         0
         0         0         1
         0         0         1
         0         0         1
         0         0         0
         0         0         0
         0         0         0
         0         0         0
         0         0         0
         0         0         0
         0         0         0
         0         0         0
         0         0         0
         0         1         0
         0         1         0
         0         1         0
         0         0         0
         0         0         0
         0         0         0
         0         0         0
         0         0         0
         0         0         0
         0         0        -1
         0         0        -1
         0         0        -1
         0         0         0
         0         0         0
         0         0         0
         0         0         0
         0         0         0
         0         0         0
         0         0         0
         0         0         0
         0         0         0
         1         0         0
         1         0         0
         1         0         0
        -1         0         0
        -1         0         0
        -1         0         0
         0         1         0
         0         1         0
         0         1         0
         0         1        -1
         0         1        -1
         0         1        -1
         0         0         0
         0         0         0
         0         0         0
         0         0         0
         0         0         0
         0         0         0
        -1         0         0
        -1         0         0
        -1         0         0
         0         0         0
         0         0         0
         0         0         0
         0         0         0
         0         0         0
         0         0         0
         0         0         0
         0         0         0
         0         0         0
         0         0         0
         0         0         0
         0         0         0
         0         0         0
         0         0         0
         0         0         0
         0         0         0
         0         0         0
         0         0         0
         0         0         0
         0         0         0
         0         0         0
         0         0        -1
         0         0        -1
         0         0        -1
         0         0         0
         0         0         0
         0         0         0
         0         0         0
         0         0         0
         0         0         0
         0         0         0
         0         0         0
         0         0         0
         0         0         0
         0         0         0
         0         0         0
         0         0         0
         0         0         0
         0         0         0
         0         0         0
         0         0         0
         0         0         0
         0         0         0
         0         0         0
         0         0         0
         0         0         0
         0         0         0
         0         0         0
         0         0         0
         0         0         0
         0         0         0
         1         0         0
         1         0         0
         1         0         0
         0         0         0
         0         0         0
         0         0         0
         0         0         0
         0         0         0
         0         0         0
         0         0         0
         0         0         0
         0         0         0
        -1         0         0
        -1         0         0
        -1         0         0
         0         0         0
         0         0         0
         0         0         0
         0         0         0
         0         0         0
         0         0         0
         1         0         0
         1         0         0
         1         0         0
         0         0         0
         0         0         0
         0         0         0
         0         0         1
         0         0         1
         0         0         1
         0         0         0
         0         0         0
         0         0         0
         0         1         0
         0         1         0
         0         1         0
         0         0         1
         0         0         1
         0         0         1
         0         0         0
         0         0         0
         0         0         0
         0         1         0
         0         1         0
         0         1         0
         0         0         0
         0         0         0
         0         0         0
         0        -1         0
         0        -1         0
         0        -1         0
         0         0         0
         0         0         0
         0         0         0
         0         0         0
         0         0         0
         0         0         0
         0        -1         0
         0        -1         0
         0        -1         0
         0         0         0
         0         0         0
         0         0         0
         0         0         0
         0         0         0
         0         0         0
         0         0         0
         0         0         0
         0         0         0
         0         0         0
         0         0         0
         0         0         0
         0         0         0
         0         0         0
         0         0         0
         1         0         0
         1         0         0
         1         0         0
         0         0         0
         0         0         0
         0         0         0
         0         0         0
         0         0         0
         0         0         0
         0         0         0
         0         0         0
         0         0         0
         0         0         0
         0         0         0
         0         0         0
        -1         0         0
        -1         0         0
        -1         0         0
         1         0         0
         1         0         0
         1         0         0
         0         0        -1
         0         0        -1
         0         0        -1
         0         0         0
         0         0         0
         0         0         0
         0         0         0
         0         0         0
         0         0         0
         0         0         0
         0         0         0
         0         0         0
         0         0         0
         0         0         0
         0         0         0
         0        -1         0
         0        -1         0
         0        -1         0
         0         0         0
         0         0         0
         0         0         0
         0         0         0
         0         0         0
         0         0         0
         0         0         0
         0         0         0
         0         0         0
         0         0         0
         0         0         0
         0         0         0
         0         0         0
         0         0         0
         0         0         0
        -1         0         0
        -1         0         0
        -1         0         0
         0         0         0
         0         0         0
         0         0         0
         0         0         0
         0         0         0
         0         0         0
        -1         0         0
        -1         0         0
        -1         0         0
         0         0         0
         0         0         0
         0         0         0
         0         0         0
         0         0         0
         0         0         0
         0         0         0
         0         0         0
         0         0         0
         0         0         0
         0         0         0
         0         0         0
         0         0         0
         0         0         0
         0         0         0
         0         0         0
         0         0         0
         0         0         0
         0         0         0
         0         0         0
         0         0         0
         0         0         0
         0         0         0
         0         0         0
         0         0         0
         0         0         0
         0         0         0
         0         0         0
         0         0         0
         0         0         0
         0        -1         0
         0        -1         0
         0        -1         0
        -1         0         0
        -1         0         0
        -1         0         0
         1         0         1
         1         0         1
         1         0         1
         0         0         1
         0         0         1
         0         0         1
         0         0         0
         0         0         0
         0         0         0
         0         0         0
         0         0         0
         0         0         0
         0         0         0
         0         0         0
         0         0         0
         0         0         0
         0         0         0
         0         0         0
         0         0         0
         0         0         0
         0         0         0
         0         1         0
         0         1         0
         0         1         0
         0         0         0
         0         0         0
         0         0         0
         0         0         0
         0         0         0
         0         0         0
         0         0         0
         0         0         0
         0         0         0
         0         0         0
         0         0         0
         0         0         0
         0         0         0
         0         0         0
         0         0         0
         0         0         0
         0         0         0
         0         0         0
         0         0         0
         0         0         0
         0         0         0
         0         0         0
         0         0         0
         0         0         0
         0         0         0
         0         0         0
         0         0         0
         0         0         0
         0         0         0
         0         0         0
         0         0         0
         0         0         0
         0         0         0
         0         0         0
         0         0         0
         0         0         0
         0         0         0
         0         0         0
         0         0         0
        -1         0         0
        -1         0         0
        -1         0         0
         0         0         0
         0         0         0
         0         0         0
         0         0         0
         0         0         0
         0         0         0
         0         0         0
         0         0         0
         0         0         0
         0         0         0
         0         0         0
         0         0         0
         0         0         0
         0         0         0
         0         0         0
        -1         0         0
        -1         0         0
        -1         0         0
         0         0         0
         0         0         0
         0         0         0
         0         0         0
         0         0         0
         0         0         0
         0         0         0
         0         0         0
         0         0         0
         0         0         0
         0         0         0
         0         0         0
         1         0         0
         1         0         0
         1         0         0
         0         0         0
         0         0         0
         0         0         0
         0         0         0
         0         0         0
         0         0         0
        -1         0         0
        -1         0         0
        -1         0         0
        -1         0         0
        -1         0         0
        -1         0         0
         0         0         0
         0         0         0
         0         0         0
         0         0         0
         0         0         0
         0         0         0
         0         0         0
         0         0         0
         0         0         0
         0         0         0
         0         0         0
         0         0         0
         0         0         0
         0         0         0
         0         0         0
         0         0         0
         0         0         0
         0         0         0
         0         0        -1
         0         0        -1
         0         0        -1
         0         0         0
         0         0         0
         0         0         0
         0        -1         0
         0        -1         0
         0        -1         0
         0         0         0
         0         0         0
         0         0         0
         0         0         0
         0         0         0
         0         0         0
         0         0         0
         0         0         0
         0         0         0
         0         0         1
         0         0         1
         0         0         1
         0         0         0
         0         0         0
         0         0         0
         0         0         0
         0         0         0
         0         0         0
         1        -1         0
         1        -1         0
         1        -1         0
         0         0         0
         0         0         0
         0         0         0
         0         0         0
         0         0         0
         0         0         0
         0         0         0
         0         0         0
         0         0         0
         0         0         1
         0         0         1
         0         0         1
         0         0         0
         0         0         0
         0         0         0
         0         0         0
         0         0         0
         0         0         0
         0         0         0
         0         0         0
         0         0         0
         0         0         0
         0         0         0
         0         0         0
         0         1         0
         0         1         0
         0         1         0
         0         0         0
         0         0         0
         0         0         0
         0         0         0
         0         0         0
         0         0         0
         1         0         0
         1         0         0
         1         0         0
         1         0         0
         1         0         0
         1         0         0
        -1         0         0
        -1         0         0
        -1         0         0
         0         0         0
         0         0         0
         0         0         0
         0         0         1
         0         0         1
         0         0         1
        -1         0         0
        -1         0         0
        -1         0         0
         0         0         1
         0         0         1
         0         0         1
         0         0         0
         0         0         0
         0         0         0
         0         0         0
         0         0         0
         0         0         0
         0         0         0
         0         0         0
         0         0         0
         0         1         0
         0         1         0
         0         1         0
         0         0         0
         0         0         0
         0         0         0
         0         0         0
         0         0         0
         0         0         0
         0         0         0
         0         0         0
         0         0         0
         0         0         0
         0         0         0
         0         0         0
         0         0         1
         0         0         1
         0         0         1
         0         1         0
         0         1         0
         0         1         0
         0         0         0
         0         0         0
         0         0         0
         0         0         0
         0         0         0
         0         0         0
         0         0         0
         0         0         0
         0         0         0
        -1         0         0
        -1         0         0
        -1         0         0
         0         0         0
         0         0         0
         0         0         0
         0         0         0
         0         0         0
         0         0         0
         0         0        -1
         0         0        -1
         0         0        -1
         0         0         0
         0         0         0
         0         0         0
         0         0         0
         0         0         0
         0         0         0
         0         0         0
         0         0         0
         0         0         0
         0         0         0
         0         0         0
         0         0         0
         0         0         0
         0         0         0
         0         0         0
         0         0         0
         0         0         0
         0         0         0
         0         0         0
         0         0         0
         0         0         0
         0         0         0
         0         0         0
         0         0         0
         0         0         0
         0         0         0
         0         0         0
         0         0         0
         0         0         0
         0         0         0
         0         0         0
         0         0         0
         0         0         0
         0         0         0
         0         0         0
         0         0         0
         0         1         0
         0         1         0
         0         1         0
         0         0         0
         0         0         0
         0         0         0
         0         0         1
         0         0         1
         0         0         1
         0         0         0
         0         0         0
         0         0         0
         0         0         0
         0         0         0
         0         0         0
         0         0         0
         0         0         0
         0         0         0
         0         0         0
         0         0         0
         0         0         0
         0         0         0
         0         0         0
         0         0         0
         0         0         0
         0         0         0
         0         0         0
         0         0         0
         0         0         0
         0         0         0
         0         0         0
         0         0         0
         0         0         0
         0         0         0
         0         0         0
         0         0         0
        -1         0         1
        -1         0         1
        -1         0         1
         0         0         0
         0         0         0
         0         0         0
         0         0         0
         0         0         0
         0         0         0
         0         0         0
         0         0         0
         0         0         0
         0         0         0
         0         0         0
         0         0         0
         0         0         1
         0         0         1
         0         0         1
         0         0         0
         0         0         0
         0         0         0
         0         0        -1
         0         0        -1
         0         0        -1
         0         0         0
         0         0         0
         0         0         0
         0         0         0
         0         0         0
         0         0         0
         0         0         0
         0         0         0
         0         0         0
         0         0         0
         0         0         0
         0         0         0
         0         0         0
         0         0         0
         0         0         0
         0         0         0
         0         0         0
         0         0         0
         0         0         0
         0         0         0
         0         0         0
        -1         0         1
        -1         0         1
        -1         0         1
         0         0         0
         0         0         0
         0         0         0
         0         0         0
         0         0         0
         0         0         0
         0         0         0
         0         0         0
         0         0         0
         0         0         0
         0         0         0
         0         0         0
         0         0         1
         0         0         1
         0         0         1
         0         0         0
         0         0         0
         0         0         0
         1         0         0
         1         0         0
         1         0         0
         0         0         1
         0         0         1
         0         0         1
         0         0         0
         0         0         0
         0         0         0
         0         0         0
         0         0         0
         0         0         0
         0         0         0
         0         0         0
         0         0         0
         0         0         0
         0         0         0
         0         0         0
         0         0         0
         0         0         0
         0         0         0
         0         0         0
         0         0         0
         0         0         0
         0         0         0
         0         0         0
         0         0         0
         0         0         0
         0         0         0
         0         0         0
         0         0         0
         0         0         0
         0         0         0
         0         0         0
         0         0         0
         0         0         0
         0         0         0
         0         0         0
         0         0         0
         0         0         0
         0         0         0
         0         0         0
         0         0         0
         0         0         0
         0         0         0
        -1         0         1
        -1         0         1
        -1         0         1
         0         1         0
         0         1         0
         0         1         0
         0         0         0
         0         0         0
         0         0         0
         0         0         0
         0         0         0
         0         0         0
         0         0         0
         0         0         0
         0         0         0
         0         0         0
         0         0         0
         0         0         0
         0         0         0
         0         0         0
         0         0         0
         0         0         0
         0         0         0
         0         0         0
         0         0         1
         0         0         1
         0         0         1
         0         0         0
         0         0         0
         0         0         0
         0         0         0
         0         0         0
         0         0         0
         0         0         0
         0         0         0
         0         0         0
         0         0         0
         0         0         0
         0         0         0
         0         0         0
         0         0         0
         0         0         0
         0         0         0
         0         0         0
         0         0         0
         0         0         0
         0         0         0
         0         0         0
         0         0         0
         0         0         0
         0         0         0
         0         0         0
         0         0         0
         0         0         0
         0         0         0
         0         0         0
         0         0         0
         0         0         0
         0         0         0
         0         0         0
         0         0         0
         0         0         0
         0         0         0
         0         0         0
         0         0         0
         0         0         0
         0         0        -1
         0         0        -1
         0         0        -1
         0         0        -1
         0         0        -1
         0         0        -1
         0         1         0
         0         1         0
         0         1         0
         0         0        -1
         0         0        -1
         0         0        -1
         1         0         0
         1         0         0
         1         0         0
         0         0         0
         0         0         0
         0         0         0
         0         0         0
         0         0         0
         0         0         0
         0        -1         0
         0        -1         0
         0        -1         0
         0         0         1
         0         0         1
         0         0         1
         0         0         0
         0         0         0
         0         0         0
         0         0        -1
         0         0        -1
         0         0        -1
         0         0         0
         0         0         0
         0         0         0
         0         0         0
         0         0         0
         0         0         0
         0         0         0
         0         0         0
         0         0         0
         0         0         0
         0         0         0
         0         0         0
         0         0         0
         0         0         0
         0         0         0
         0         0         0
         0         0         0
         0         0         0
         0         0         0
         0         0         0
         0         0         0
         0         0         1
         0         0         1
         0         0         1
         0         0         1
         0         0         1
         0         0         1
         0         0         0
         0         0         0
         0         0         0
         0         1         0
         0         1         0
         0         1         0
         0         0        -1
         0         0        -1
         0         0        -1
         0         0         0
         0         0         0
         0         0         0
         0         0         0
         0         0         0
         0         0         0
         0         0        -1
         0         0        -1
         0         0        -1
         1         0         0
         1         0         0
         1         0         0
        -1         0         0
        -1         0         0
        -1         0         0
         0         0         0
         0         0         0
         0         0         0
         0         0         0
         0         0         0
         0         0         0
         0         0         0
         0         0         0
         0         0         0
         0         0         0
         0         0         0
         0         0         0
         0        -1         0
         0        -1         0
         0        -1         0
         0         0         0
         0         0         0
         0         0         0
         0         0         0
         0         0         0
         0         0         0
         0         0         0
         0         0         0
         0         0         0
         0         0         0
         0         0         0
         0         0         0
         0         0         0
         0         0         0
         0         0         0
         0         0         0
         0         0         0
         0         0         0
         0         0         0
         0         0         0
         0         0         0
         0         0         1
         0         0         1
         0         0         1
         0         0         0
         0         0         0
         0         0         0
         0         0         0
         0         0         0
         0         0         0
         0         0         0
         0         0         0
         0         0         0
         0         0        -1
         0         0        -1
         0         0        -1
         0         0         0
         0         0         0
         0         0         0
         0         0         0
         0         0         0
         0         0         0
         1         0         0
         1         0         0
         1         0         0
         0         0         0
         0         0         0
         0         0         0
         0         0        -1
         0         0        -1
         0         0        -1
         0         0         0
         0         0         0
         0         0         0
         0         0         0
         0         0         0
         0         0         0
         0         0         0
         0         0         0
         0         0         0
         0         0         0
         0         0         0
         0         0         0
         0         1         0
         0         1         0
         0         1         0
         0         0         0
         0         0         0
         0         0         0
         0         0         0
         0         0         0
         0         0         0
         0         0         0
         0         0         0
         0         0         0
         1         0         0
         1         0         0
         1         0         0
         0         0        -1
         0         0        -1
         0         0        -1
         0         1         0
         0         1         0
         0         1         0
         0         0         0
         0         0         0
         0         0         0
         0         0         0
         0         0         0
         0         0         0
         0        -1        -1
         0        -1        -1
         0        -1        -1
         0         0         0
         0         0         0
         0         0         0
         0         0         0
         0         0         0
         0         0         0
         0        -1         0
         0        -1         0
         0        -1         0
         0         0         0
         0         0         0
         0         0         0
         0         0         0
         0         0         0
         0         0         0
         0         0         0
         0         0         0
         0         0         0
         0         0         0
         0         0         0
         0         0         0
         0         0         1
         0         0         1
         0         0         1
         0         0         0
         0         0         0
         0         0         0
         0         1         0
         0         1         0
         0         1         0
         0         0         0
         0         0         0
         0         0         0
         0         0         0
         0         0         0
         0         0         0
         1         0         0
         1         0         0
         1         0         0
         0         0         0
         0         0         0
         0         0         0
         0         0         0
         0         0         0
         0         0         0
         0         0         0
         0         0         0
         0         0         0
         0         0         0
         0         0         0
         0         0         0
         0         1         0
         0         1         0
         0         1         0
         0         0         0
         0         0         0
         0         0         0
         0         0         0
         0         0         0
         0         0         0
         0         0         0
         0         0         0
         0         0         0
         0         0         0
         0         0         0
         0         0         0
         0         0         0
         0         0         0
         0         0         0
         0         0         0
         0         0         0
         0         0         0
         0         0         0
         0         0         0
         0         0         0
         0         0         1
         0         0         1
         0         0         1
         0         0         1
         0         0         1
         0         0         1
         0         0         0
         0         0         0
         0         0         0
         0         0         0
         0         0         0
         0         0         0
         0         0         0
         0         0         0
         0         0         0
         1        -1         0
         1        -1         0
         1        -1         0
         0         1         0
         0         1         0
         0         1         0
         0         0         0
         0         0         0
         0         0         0
         0         0         0
         0         0         0
         0         0         0
         0         0         0
         0         0         0
         0         0         0
         0         0         0
         0         0         0
         0         0         0
        -1         0         1
        -1         0         1
        -1         0         1
         0         1         0
         0         1         0
         0         1         0
         0         0         0
         0         0         0
         0         0         0
         1         0         0
         1         0         0
         1         0         0
         0         0         0
         0         0         0
         0         0         0
         0         0         0
         0         0         0
         0         0         0
        -1         0         0
        -1         0         0
        -1         0         0
         0         0         0
         0         0         0
         0         0         0
         0         0         0
         0         0         0
         0         0         0
         0         0         0
         0         0         0
         0         0         0
         0         0         0
         0         0         0
         0         0         0
         0         0         0
         0         0         0
         0         0         0
         0         0         0
         0         0         0
         0         0         0
         0         0        -1
         0         0        -1
         0         0        -1
         0         0         0
         0         0         0
         0         0         0
         0         0         0
         0         0         0
         0         0         0
         0         0         0
         0         0         0
         0         0         0
         0         0         0
         0         0         0
         0         0         0
         0         0         0
         0         0         0
         0         0         0
         0         0         0
         0         0         0
         0         0         0
         0         0         0
         0         0         0
         0         0         0
         0         0         0
         0         0         0
         0         0         0
         0         0         0
         0         0         0
         0         0         0
         0         0         0
         0         0         0
         0         0         0
         0         0         0
         0         0         0
         0         0         0
         0         0         0
         0         0         0
         0         0         0
         0         0         0
         0         0         0
         0         0         0
         0         0         0
         0         0         0
         0         0         0
         1         0         0
         1         0         0
         1         0         0
         0         0         0
         0         0         0
         0         0         0
         0         0         0
         0         0         0
         0         0         0
         0         0         0
         0         0         0
         0         0         0
         0         0         0
         0         0         0
         0         0         0
         0         0         0
         0         0         0
         0         0         0
         0         0         0
         0         0         0
         0         0         0
         0        -1         0
         0        -1         0
         0        -1         0
         0         0         0
         0         0         0
         0         0         0
         0         1         1
         0         1         1
         0         1         1
         0         0         0
         0         0         0
         0         0         0
         0         0         0
         0         0         0
         0         0         0
         0         0         0
         0         0         0
         0         0         0
         0         0         0
         0         0         0
         0         0         0
         0         0         0
         0         0         0
         0         0         0
        -1         0         0
        -1         0         0
        -1         0         0
         0         0         0
         0         0         0
         0         0         0
         0         0         0
         0         0         0
         0         0         0
         0         0         0
         0         0         0
         0         0         0
         0         1         0
         0         1         0
         0         1         0
         0         0         0
         0         0         0
         0         0         0
        -1         1         0
        -1         1         0
        -1         1         0
         0        -1         0
         0        -1         0
         0        -1         0
         0        -1         0
         0        -1         0
         0        -1         0
         0        -1         0
         0        -1         0
         0        -1         0
         0         0         0
         0         0         0
         0         0         0
         0         0         0
         0         0         0
         0         0         0
         0         0         0
         0         0         0
         0         0         0
         0         0         0
         0         0         0
         0         0         0
         0         0         0
         0         0         0
         0         0         0
         0         0         0
         0         0         0
         0         0         0
         0         0         0
         0         0         0
         0         0         0
         0         0         0
         0         0         0
         0         0         0
         0        -1         0
         0        -1         0
         0        -1         0
         0         0         0
         0         0         0
         0         0         0
         0         0         1
         0         0         1
         0         0         1
         0         0         0
         0         0         0
         0         0         0
         0         0         0
         0         0         0
         0         0         0
         1         0         0
         1         0         0
         1         0         0
         0         0         0
         0         0         0
         0         0         0
        -1         0         0
        -1         0         0
        -1         0         0
         0         0         0
         0         0         0
         0         0         0
        -1         0         0
        -1         0         0
        -1         0         0
         0         0         0
         0         0         0
         0         0         0
         0         0         0
         0         0         0
         0         0         0
         0         0         0
         0         0         0
         0         0         0
         1         0         0
         1         0         0
         1         0         0
         0         0         0
         0         0         0
         0         0         0
         0         0         0
         0         0         0
         0         0         0
         0         0         0
         0         0         0
         0         0         0
         0         0         0
         0         0         0
         0         0         0
         0         0         0
         0         0         0
         0         0         0
         0         0         0
         0         0         0
         0         0         0
         0         0         0
         0         0         0
         0         0         0
         0         0         0
         0         0         0
         0         0         0
         0         0         0
         0         0         0
         0         0         0
         0         0         0
         0         0         0
         0         0         0
         1         0         0
         1         0         0
         1         0         0
         0         0        -1
         0         0        -1
         0         0        -1
         0         0         0
         0         0         0
         0         0         0
         0         0         0
         0         0         0
         0         0         0
         1         0         0
         1         0         0
         1         0         0
         0        -1         0
         0        -1         0
         0        -1         0
         0         0         0
         0         0         0
         0         0         0
         0         0         1
         0         0         1
         0         0         1
         0         1         0
         0         1         0
         0         1         0
         0         0         0
         0         0         0
         0         0         0
         0         0         0
         0         0         0
         0         0         0
         0         0         0
         0         0         0
         0         0         0
         0         0         0
         0         0         0
         0         0         0
         0        -1        -1
         0        -1        -1
         0        -1        -1
         0         0         0
         0         0         0
         0         0         0
         0         0         0
         0         0         0
         0         0         0
         0         0        -1
         0         0        -1
         0         0        -1
         0         0         0
         0         0         0
         0         0         0
         0         0         0
         0         0         0
         0         0         0
         0         0         0
         0         0         0
         0         0         0
         0         0         0
         0         0         0
         0         0         0
         0         0         0
         0         0         0
         0         0         0
         0         0         0
         0         0         0
         0         0         0
         0         0         0
         0         0         0
         0         0         0
         0         0        -1
         0         0        -1
         0         0        -1
         0        -1         0
         0        -1         0
         0        -1         0
         0         0         0
         0         0         0
         0         0         0
         0         0         0
         0         0         0
         0         0         0
         0         0         1
         0         0         1
         0         0         1
         0         0         0
         0         0         0
         0         0         0
         0         0         0
         0         0         0
         0         0         0
         0        -1         0
         0        -1         0
         0        -1         0
        -1         0         0
        -1         0         0
        -1         0         0
         0         0         0
         0         0         0
         0         0         0
         0         1         0
         0         1         0
         0         1         0
         0         0         0
         0         0         0
         0         0         0
         0         0         0
         0         0         0
         0         0         0
         0         0         0
         0         0         0
         0         0         0
         0         0         0
         0         0         0
         0         0         0
         0         0         0
         0         0         0
         0         0         0
         0         0         0
         0         0         0
         0         0         0
         0         1         0
         0         1         0
         0         1         0
         0         0         1
         0         0         1
         0         0         1
         0         1         1
         0         1         1
         0         1         1
         0         0         0
         0         0         0
         0         0         0
         0         0         0
         0         0         0
         0         0         0
         0         0         0
         0         0         0
         0         0         0
         0         0         0
         0         0         0
         0         0         0
         0         0         0
         0         0         0
         0         0         0
         0         0         0
         0         0         0
         0         0         0
         0         0         1
         0         0         1
         0         0         1
         0         0         0
         0         0         0
         0         0         0
         0         0         0
         0         0         0
         0         0         0
         0         0        -1
         0         0        -1
         0         0        -1
         0         0         0
         0         0         0
         0         0         0
         0         0         0
         0         0         0
         0         0         0
         0         0         0
         0         0         0
         0         0         0
         0         0         0
         0         0         0
         0         0         0
         0         0         0
         0         0         0
         0         0         0
         0         0         0
         0         0         0
         0         0         0
         0         0         0
         0         0         0
         0         0         0
         0         0         0
         0         0         0
         0         0         0
         0         0         0
         0         0         0
         0         0         0
         0         0         0
         0         0         0
         0         0         0
         0         0         1
         0         0         1
         0         0         1
         0         0         0
         0         0         0
         0         0         0
         0         0        -1
         0         0        -1
         0         0        -1
         0         0         0
         0         0         0
         0         0         0
         0         0         0
         0         0         0
         0         0         0
         0         0         0
         0         0         0
         0         0         0
         1         0         0
         1         0         0
         1         0         0
         0         0         0
         0         0         0
         0         0         0
         0         0        -1
         0         0        -1
         0         0        -1
        -1         0         0
        -1         0         0
        -1         0         0
         0         0         0
         0         0         0
         0         0         0
        -1         0         0
        -1         0         0
        -1         0         0
         0         0         0
         0         0         0
         0         0         0
         0         0         0
         0         0         0
         0         0         0
         0         0         0
         0         0         0
         0         0         0
        -1         0         0
        -1         0         0
        -1         0         0
         0         0         0
         0         0         0
         0         0         0
         0         1         0
         0         1         0
         0         1         0
         0         0         0
         0         0         0
         0         0         0
         0         0         0
         0         0         0
         0         0         0
         0         0         0
         0         0         0
         0         0         0
         0         0         0
         0         0         0
         0         0         0
         0         0         0
         0         0         0
         0         0         0
         0         0         0
         0         0         0
         0         0         0
         0         0         0
         0         0         0
         0         0         0
         0         0         0
         0         0         0
         0         0         0
         0         0         0
         0         0         0
         0         0         0
         0         0         0
         0         0         0
         0         0         0
         0         0         0
         0         0         0
         0         0         0
         0         0        -1
         0         0        -1
         0         0        -1
         0         0         0
         0         0         0
         0         0         0
         0         0         0
         0         0         0
         0         0         0
         0         0         0
         0         0         0
         0         0         0
         0         0         0
         0         0         0
         0         0         0
         0         0         0
         0         0         0
         0         0         0
         1         1         0
         1         1         0
         1         1         0
         0         0         0
         0         0         0
         0         0         0
        -1         0         0
        -1         0         0
        -1         0         0
         1         0         0
         1         0         0
         1         0         0
         0         0         0
         0         0         0
         0         0         0
         0        -1         0
         0        -1         0
         0        -1         0
         0         0         0
         0         0         0
         0         0         0
         0         0         0
         0         0         0
         0         0         0
         0         0         0
         0         0         0
         0         0         0
         0         0         0
         0         0         0
         0         0         0
         0         0         0
         0         0         0
         0         0         0
         0         0         0
         0         0         0
         0         0         0
         0         0        -1
         0         0        -1
         0         0        -1
         0         0         0
         0         0         0
         0         0         0
         0         0         0
         0         0         0
         0         0         0
         0         0         0
         0         0         0
         0         0         0
         0         0         0
         0         0         0
         0         0         0
         0         0         0
         0         0         0
         0         0         0
         0         0         1
         0         0         1
         0         0         1
         0         0         0
         0         0         0
         0         0         0
         0         0         0
         0         0         0
         0         0         0
         0         0         0
         0         0         0
         0         0         0
         0         0         0
         0         0         0
         0         0         0
         0         0         1
         0         0         1
         0         0         1
         0         0         0
         0         0         0
         0         0         0
         0         0         1
         0         0         1
         0         0         1
         1         0         0
         1         0         0
         1         0         0
         0         0         0
         0         0         0
         0         0         0
         0         0         0
         0         0         0
         0         0         0
         0         0         0
         0         0         0
         0         0         0
         0         0         0
         0         0         0
         0         0         0
         0         0         1
         0         0         1
         0         0         1
         0         0         0
         0         0         0
         0         0         0
         0         0         1
         0         0         1
         0         0         1
         0         0         0
         0         0         0
         0         0         0
         0         0         0
         0         0         0
         0         0         0
         0         0         0
         0         0         0
         0         0         0
         0         0         0
         0         0         0
         0         0         0
         0         0         0
         0         0         0
         0         0         0
         1         0         0
         1         0         0
         1         0         0
        -1        -1         0
        -1        -1         0
        -1        -1         0
        -1         0         0
        -1         0         0
        -1         0         0
         0         0         0
         0         0         0
         0         0         0
         0         0         0
         0         0         0
         0         0         0
         0         0         0
         0         0         0
         0         0         0
         0         0         0
         0         0         0
         0         0         0
         0         0         0
         0         0         0
         0         0         0
         0         0         0
         0         0         0
         0         0         0
         0         0         0
         0         0         0
         0         0         0
         0         0         0
         0         0         0
         0         0         0
         0         0         0
         0         0         0
         0         0         0
         0         0         1
         0         0         1
         0         0         1
         0         0         0
         0         0         0
         0         0         0
         0         0         0
         0         0         0
         0         0         0
         0         0         0
         0         0         0
         0         0         0
         0         0         0
         0         0         0
         0         0         0
         0         0         0
         0         0         0
         0         0         0
         0         0         0
         0         0         0
         0         0         0
         0         0         0
         0         0         0
         0         0         0
         0         0        -1
         0         0        -1
         0         0        -1
         0         0         0
         0         0         0
         0         0         0
         0         0         0
         0         0         0
         0         0         0
         0         0         0
         0         0         0
         0         0         0
        -1         0         0
        -1         0         0
        -1         0         0
         0         0         0
         0         0         0
         0         0         0
         0         0         0
         0         0         0
         0         0         0
         0         0         1
         0         0         1
         0         0         1
         0         0         0
         0         0         0
         0         0         0
        -1         0         0
        -1         0         0
        -1         0         0
         0         0         0
         0         0         0
         0         0         0
         0         0         0
         0         0         0
         0         0         0
         0         0         0
         0         0         0
         0         0         0
         0         0         0
         0         0         0
         0         0         0
         0         0         0
         0         0         0
         0         0         0
         0         0         0
         0         0         0
         0         0         0
         0         0         0
         0         0         0
         0         0         0
         0         0         0
         0         0         0
         0         0         0
         0         0         0
         0         0         0
         0         0         0
         0         0         0
         0         0         0
         0         0         0
         0         0         0
         0         0         0
         0         0         0
        -1         0         1
        -1         0         1
        -1         0         1
         0        -1         0
         0        -1         0
         0        -1         0
         0         0         0
         0         0         0
         0         0         0
        -1         0         0
        -1         0         0
        -1         0         0
         0         0         0
         0         0         0
         0         0         0
         0         0         0
         0         0         0
         0         0         0
         0         0         0
         0         0         0
         0         0         0
         0         0         0
         0         0         0
         0         0         0
         0         0         0
         0         0         0
         0         0         0
         0         0         0
         0         0         0
         0         0         0
         0         1         0
         0         1         0
         0         1         0
         0         0         0
         0         0         0
         0         0         0
         0         0         0
         0         0         0
         0         0         0
         0         0         0
         0         0         0
         0         0         0
         0         0         0
         0         0         0
         0         0         0
         0         0         1
         0         0         1
         0         0         1
         0         0         0
         0         0         0
         0         0         0
         0         0         0
         0         0         0
         0         0         0
        -1         1         0
        -1         1         0
        -1         1         0
         0         0         0
         0         0         0
         0         0         0
         0         0         0
         0         0         0
         0         0         0
         1         0         0
         1         0         0
         1         0         0
         0         0         0
         0         0         0
         0         0         0
         0         0         0
         0         0         0
         0         0         0
         0         1         0
         0         1         0
         0         1         0
         0         0         0
         0         0         0
         0         0         0
         0        -1        -1
         0        -1        -1
         0        -1        -1
         0         0         0
         0         0         0
         0         0         0
         0         1         0
         0         1         0
         0         1         0
        -1         0         0
        -1         0         0
        -1         0         0
         0         0         0
         0         0         0
         0         0         0
        -1         0         0
        -1         0         0
        -1         0         0
         0         0         0
         0         0         0
         0         0         0
         0         0         0
         0         0         0
         0         0         0
         0         1        -1
         0         1        -1
         0         1        -1
        -1         0         0
        -1         0         0
        -1         0         0
         0         0         0
         0         0         0
         0         0         0
         0         0        -1
         0         0        -1
         0         0        -1
         0         0         0
         0         0         0
         0         0         0
         0         0         0
         0         0         0
         0         0         0
         0         0         0
         0         0         0
         0         0         0
         0         0         0
         0         0         0
         0         0         0
        -1         0         1
        -1         0         1
        -1         0         1
         0         0         0
         0         0         0
         0         0         0
         0         0        -1
         0         0        -1
         0         0        -1
        -1         0         0
        -1         0         0
        -1         0         0
         0         0         0
         0         0         0
         0         0         0
         0         0         0
         0         0         0
         0         0         0
         0         0         0
         0         0         0
         0         0         0
         0         0         0
         0         0         0
         0         0         0
         0         1         0
         0         1         0
         0         1         0
         0         0         0
         0         0         0
         0         0         0
         0         0         0
         0         0         0
         0         0         0
         0         0         0
         0         0         0
         0         0         0
         0         0         0
         0         0         0
         0         0         0
         0         0         0
         0         0         0
         0         0         0
         0         0         0
         0         0         0
         0         0         0
         0         0         0
         0         0         0
         0         0         0
         0         0         0
         0         0         0
         0         0         0
         0         0         0
         0         0         0
         0         0         0
        -1        -1        -1
        -1        -1        -1
        -1        -1        -1
         0         0         0
         0         0         0
         0         0         0
         0         0         0
         0         0         0
         0         0         0
         0         0         0
         0         0         0
         0         0         0
         0         0         0
         0         0         0
         0         0         0
         0         1         0
         0         1         0
         0         1         0
         0         0         1
         0         0         1
         0         0         1
         0         0         0
         0         0         0
         0         0         0
         0         0         0
         0         0         0
         0         0         0
         0         0         0
         0         0         0
         0         0         0
         0         0         0
         0         0         0
         0         0         0
         0         0         0
         0         0         0
         0         0         0
         0         0         0
         0         0         0
         0         0         0
         0         0         0
         0         0         0
         0         0         0
         0         1         0
         0         1         0
         0         1         0
         0         0         0
         0         0         0
         0         0         0
         0         0         0
         0         0         0
         0         0         0
         0         0         0
         0         0         0
         0         0         0
         0         0         0
         0         0         0
         0         0         0
         0         0         0
         0         0         0
         0         0         0
         0         0         0
         0         0         0
         0         0         0
         0         0         0
         0         0         0
         0         0         0
         0         0         0
         0         0         0
         0         0         0
         0         0         1
         0         0         1
         0         0         1
         0         0         0
         0         0         0
         0         0         0
         0         0         0
         0         0         0
         0         0         0
         0         0         0
         0         0         0
         0         0         0
         0         1         0
         0         1         0
         0         1         0
         0         0         0
         0         0         0
         0         0         0
         0         0         0
         0         0         0
         0         0         0
         0         0         0
         0         0         0
         0         0         0
         0         0         0
         0         0         0
         0         0         0
         0         0         0
         0         0         0
         0         0         0
         0         0         0
         0         0         0
         0         0         0
         0         0         0
         0         0         0
         0         0         0
         0         0         0
         0         0         0
         0         0         0
         0         0         0
         0         0         0
         0         0         0
         0         0         0
         0         0         0
         0         0         0
         0         0         0
         0         0         0
         0         0         0
         0         0         0
         0         0         0
         0         0         0
         0         0         0
         0         0         0
         0         0         0
         0         0         0
         0         0         0
         0         0         0
         0         0         0
         0         0         0
         0         0         0
         0         0         0
         0         0         0
         0         0         0
         0         0         0
         0         0         0
         0         0         0
         0         1         0
         0         1         0
         0         1         0
        -1         0         0
        -1         0         0
        -1         0         0
         0         0         0
         0         0         0
         0         0         0
         0         0         0
         0         0         0
         0         0         0
         0         0         0
         0         0         0
         0         0         0
         0         0         0
         0         0         0
         0         0         0
         0         0         0
         0         0         0
         0         0         0
         0         0         0
         0         0         0
         0         0         0
         0         0         0
         0         0         0
         0         0         0
         0         0         0
         0         0         0
         0         0         0
         0         0         0
         0         0         0
         0         0         0
         0        -1         0
         0        -1         0
         0        -1         0
         0         0         0
         0         0         0
         0         0         0
         0         0         0
         0         0         0
         0         0         0
        -1        -1         0
        -1        -1         0
        -1        -1         0
         0         0        -1
         0         0        -1
         0         0        -1
         0         0         0
         0         0         0
         0         0         0
         0         0         0
         0         0         0
         0         0         0
         0         1         0
         0         1         0
         0         1         0
         0         0         0
         0         0         0
         0         0         0
         0         0         0
         0         0         0
         0         0         0
         0         0        -1
         0         0        -1
         0         0        -1
         0         0         0
         0         0         0
         0         0         0
         0         0         0
         0         0         0
         0         0         0
         0         0         0
         0         0         0
         0         0         0
        -1         0         0
        -1         0         0
        -1         0         0
         0         0         0
         0         0         0
         0         0         0
         0         0        -1
         0         0        -1
         0         0        -1
         0         0         0
         0         0         0
         0         0         0
         0         0         0
         0         0         0
         0         0         0
         0         0         0
         0         0         0
         0         0         0
         0         0         0
         0         0         0
         0         0         0
         0         0        -1
         0         0        -1
         0         0        -1
         0         0         0
         0         0         0
         0         0         0
         1         0         0
         1         0         0
         1         0         0
         0         0         0
         0         0         0
         0         0         0
         0         0        -1
         0         0        -1
         0         0        -1
         0         0         0
         0         0         0
         0         0         0
         0         0         0
         0         0         0
         0         0         0
         0         0         0
         0         0         0
         0         0         0
         0         1         0
         0         1         0
         0         1         0
         0         0         0
         0         0         0
         0         0         0
         0         0        -1
         0         0        -1
         0         0        -1
         0         0         0
         0         0         0
         0         0         0
         0         0         0
         0         0         0
         0         0         0
         0         0         0
         0         0         0
         0         0         0
         0         0         0
         0         0         0
         0         0         0
         0         0         1
         0         0         1
         0         0         1
         0         0         0
         0         0         0
         0         0         0
         0         0         0
         0         0         0
         0         0         0
         0         0         0
         0         0         0
         0         0         0
         0         0         0
         0         0         0
         0         0         0
         0         0         0
         0         0         0
         0         0         0
         0         0         0
         0         0         0
         0         0         0
         0         0         0
         0         0         0
         0         0         0
         0         0         0
         0         0         0
         0         0         0
         0         0         0
         0         0         0
         0         0         0
         0         1         0
         0         1         0
         0         1         0
         1         0         0
         1         0         0
         1         0         0
         0         0         0
         0         0         0
         0         0         0
         0         0         0
         0         0         0
         0         0         0
         0         0         0
         0         0         0
         0         0         0
         0         0         0
         0         0         0
         0         0         0
         0         0        -1
         0         0        -1
         0         0        -1
         0         0         0
         0         0         0
         0         0         0
         0         0         0
         0         0         0
         0         0         0
         0         0         0
         0         0         0
         0         0         0
         0         0         0
         0         0         0
         0         0         0
         0         0         0
         0         0         0
         0         0         0
         0         0         0
         0         0         0
         0         0         0
         0         0         0
         0         0         0
         0         0         0
         0        -1         0
         0        -1         0
         0        -1         0
         0         0         1
         0         0         1
         0         0         1
         0        -1         0
         0        -1         0
         0        -1         0
         0         0         0
         0         0         0
         0         0         0
         0         0        -1
         0         0        -1
         0         0        -1
         1         0         0
         1         0         0
         1         0         0
         0         0         0
         0         0         0
         0         0         0
         0         0        -1
         0         0        -1
         0         0        -1
         1         0         0
         1         0         0
         1         0         0
         0         0         0
         0         0         0
         0         0         0
         1         0         0
         1         0         0
         1         0         0
         0         0         0
         0         0         0
         0         0         0
        -1         0         0
        -1         0         0
        -1         0         0
         0         0         0
         0         0         0
         0         0         0
         0         0         0
         0         0         0
         0         0         0
         0         0         0
         0         0         0
         0         0         0
         0         0         0
         0         0         0
         0         0         0
         0        -1         0
         0        -1         0
         0        -1         0
         0         0         0
         0         0         0
         0         0         0
         0         0         0
         0         0         0
         0         0         0
         0         0        -1
         0         0        -1
         0         0        -1
         0         0         0
         0         0         0
         0         0         0
        -1         0         1
        -1         0         1
        -1         0         1
         1        -1         0
         1        -1         0
         1        -1         0
         0         0         0
         0         0         0
         0         0         0
         0         0         0
         0         0         0
         0         0         0
         0        -1         0
         0        -1         0
         0        -1         0
         1         0         0
         1         0         0
         1         0         0
         0         0         0
         0         0         0
         0         0         0
         0         0         0
         0         0         0
         0         0         0
         0         0         0
         0         0         0
         0         0         0
         0         0         0
         0         0         0
         0         0         0
         0         0         0
         0         0         0
         0         0         0
         0         0         0
         0         0         0
         0         0         0
         1         0         0
         1         0         0
         1         0         0
         0         0         0
         0         0         0
         0         0         0
         0         0         0
         0         0         0
         0         0         0
         0        -1         0
         0        -1         0
         0        -1         0
         0         0         0
         0         0         0
         0         0         0
         0         0         0
         0         0         0
         0         0         0
         0         0         0
         0         0         0
         0         0         0
         0         0         0
         0         0         0
         0         0         0
         0         0        -1
         0         0        -1
         0         0        -1
         1         0         0
         1         0         0
         1         0         0
         0         0         1
         0         0         1
         0         0         1
         0         0        -1
         0         0        -1
         0         0        -1
         0         0         0
         0         0         0
         0         0         0
         0         0         0
         0         0         0
         0         0         0
         0         0         0
         0         0         0
         0         0         0
         0         0         0
         0         0         0
         0         0         0
         0         0         1
         0         0         1
         0         0         1
         0         0         0
         0         0         0
         0         0         0
         0         0         0
         0         0         0
         0         0         0
         0         0         0
         0         0         0
         0         0         0
         0         0         0
         0         0         0
         0         0         0
         0         0         0
         0         0         0
         0         0         0
         0        -1         0
         0        -1         0
         0        -1         0
         0         0        -1
         0         0        -1
         0         0        -1
         0        -1         0
         0        -1         0
         0        -1         0
         0         0         0
         0         0         0
         0         0         0
         0         0         0
         0         0         0
         0         0         0
         0         0        -1
         0         0        -1
         0         0        -1
         0         0         0
         0         0         0
         0         0         0
         0         0         0
         0         0         0
         0         0         0
         0         0         0
         0         0         0
         0         0         0
         0         0         0
         0         0         0
         0         0         0
         0         0         0
         0         0         0
         0         0         0
         0         0         0
         0         0         0
         0         0         0
         0         0         0
         0         0         0
         0         0         0
         0         0         0
         0         0         0
         0         0         0
         1         0         0
         1         0         0
         1         0         0
         1         0         0
         1         0         0
         1         0         0
        -1         1         0
        -1         1         0
        -1         1         0
         0         0         0
         0         0         0
         0         0         0
         0         0         0
         0         0         0
         0         0         0
         0         0         0
         0         0         0
         0         0         0
         0        -1         0
         0        -1         0
         0        -1         0
         0         1         0
         0         1         0
         0         1         0
         0         0         0
         0         0         0
         0         0         0
         0         0         0
         0         0         0
         0         0         0
         0         0         0
         0         0         0
         0         0         0
         0         0         1
         0         0         1
         0         0         1
         0         0         0
         0         0         0
         0         0         0
         0         0         0
         0         0         0
         0         0         0
         0         0         0
         0         0         0
         0         0         0
         0         0         0
         0         0         0
         0         0         0
         0         0         0
         0         0         0
         0         0         0
         0         0         0
         0         0         0
         0         0         0
         0         0         0
         0         0         0
         0         0         0
         0         1         1
         0         1         1
         0         1         1
         0         0         0
         0         0         0
         0         0         0
         0         0         0
         0         0         0
         0         0         0
         0         0         1
         0         0         1
         0         0         1
         0         0         1
         0         0         1
         0         0         1
         0         0         0
         0         0         0
         0         0         0
         0         0         0
         0         0         0
         0         0         0
         0         0         0
         0         0         0
         0         0         0
         0         0         0
         0         0         0
         0         0         0
         0         0         0
         0         0         0
         0         0         0
         0         0         0
         0         0         0
         0         0         0
         0        -1         0
         0        -1         0
         0        -1         0
END
VELOCITY
# first 24 chars ignored
    1 ALA   CY         1   -0.484759219   -0.231947760   -0.286291952
    1 ALA   CX         2    0.282697826   -0.366969391    0.036324189
    1 ALA   OX         3   -0.537869112    0.251649479   -0.568139009
    1 ALA   N          4   -0.106989784   -0.133672267   -0.145105751
    1 ALA   H          5   -0.968010488    1.489960729   -0.125214478
    1 ALA   CA         6   -0.127404346   -0.159156944   -0.135904158
    1 ALA   CB         7   -0.294100031   -0.062471143    0.506132575
    1 ALA   C          8    0.329112860   -0.286455736   -0.427583795
    1 ALA   O          9    0.637884298    0.590148920    0.238649684
    1 ALA   NT        10    0.547660313    0.114247591   -0.253663464
    1 ALA   HT        11   -0.609531970   -1.242310443    2.362612842
    1 ALA   CT        12   -0.112516157    0.356567784   -0.138886882
    1 SOLV  OW        13    1.132955549   -0.432309334    0.140730114
    1 SOLV  HW1       14    0.064842301   -1.412612208    0.224562487
    1 SOLV  HW2       15    1.127588914    0.775888473   -0.363919222
    2 SOLV  OW        16    0.752696435    0.214039209   -0.498973744
    2 SOLV  HW1       17    0.266709944    0.241692211    1.105159899
    2 SOLV  HW2       18   -1.678919133   -0.311021422    0.313048602
    3 SOLV  OW        19    0.068811059    0.374940120   -0.342017359
    3 SOLV  HW1       20    0.727185326   -1.331246371   -1.728078083
    3 SOLV  HW2       21   -3.014544202   -1.767020544   -0.438787962
    4 SOLV  OW        22   -0.808469185   -0.065096655    0.156392607
    4 SOLV  HW1       23    0.522873660    1.493538301    0.402440217
    4 SOLV  HW2       24   -0.989841846   -0.957619445    1.535985003
    5 SOLV  OW        25    0.015825013    0.122337303   -1.019573223
    5 SOLV  HW1       26    0.129273389   -1.051087216    1.416728883
    5 SOLV  HW2       27    0.979964984   -0.573580983    1.461768164
    6 SOLV  OW        28   -0.161554789   -0.043259437   -0.442038398
    6 SOLV  HW1       29   -0.004986971   -0.337391462    0.541721793
    6 SOLV  HW2       30   -0.506855873   -0.610965827   -0.389947698
    7 SOLV  OW        31    0.361872113   -0.256198026    0.063057205
    7 SOLV  HW1       32    0.905388056   -0.820812046   -0.415198334
    7 SOLV  HW2       33    0.460657409    1.007847259    0.258313132
    8 SOLV  OW        34    0.049603587   -0.050917010    0.514471816
    8 SOLV  HW1       35    0.411755079   -1.161553903    2.206601874
    8 SOLV  HW2       36    1.802463604   -0.467253453   -1.256935571
    9 SOLV  OW        37   -0.282938044    0.142844486    0.164531760
    9 SOLV  HW1       38   -0.454403922    2.766889921    0.451028900
    9 SOLV  HW2       39    1.536561292   -1.787454164   -1.077971623
   10 SOLV  OW        40    0.454347291   -0.177190653    0.512858544
   10 SOLV  HW1       41    2.290145059   -1.356937126    2.280041597
   10 SOLV  HW2       42   -0.683107318   -0.616870789   -0.393314043
   11 SOLV  OW        43   -0.138181049    0.290786137    0.277259413
   11 SOLV  HW1       44   -0.058097541    0.369875048    0.325632553
   11 SOLV  HW2       45    0.155330957    0.232490980    0.286977143
   12 SOLV  OW        46    0.100701404    0.526985415    0.495916555
   12 SOLV  HW1       47    0.108849550   -2.948138778   -1.065791404
   12 SOLV  HW2       48   -0.844089792    0.414598944   -0.492494023
   13 SOLV  OW        49    0.256319357    0.880982128    0.243389700
   13 SOLV  HW1       50   -0.095580432    0.572634162   -0.088999995
   13 SOLV  HW2       51   -1.807479539   -1.032293360    0.014030620
   14 SOLV  OW        52    0.776930736    0.130541545    0.131965960
   14 SOLV  HW1       53    1.196709518   -0.123841380   -0.092744138
   14 SOLV  HW2       54    0.885298725    1.099722947    0.125657761
   15 SOLV  OW        55    0.567099551   -0.133714746    0.091515346
   15 SOLV  HW1       56   -0.146256782   -1.356254431   -1.743261680
   15 SOLV  HW2       57    1.060440158   -1.378747162    0.082935955
   16 SOLV  OW        58    0.020132496    0.259624477   -0.037247461
   16 SOLV  HW1       59   -0.996483499   -0.069536831    1.761611334
   16 SOLV  HW2       60    0.768780404    0.832915433   -0.159687781
   17 SOLV  OW        61    0.128541005    0.194801463   -0.687584017
   17 SOLV  HW1       62   -0.516368076   -0.149991222    1.340079221
   17 SOLV  HW2       63    1.221601288   -0.142284801   -1.765110488
   18 SOLV  OW        64    0.206901117    0.530927145   -0.693731568
   18 SOLV  HW1       65    1.163205051    0.162529316    1.877826123
   18 SOLV  HW2       66   -0.501139028    2.483506548   -0.509063423
   19 SOLV  OW        67   -0.154850404   -0.461902492    0.698827631
   19 SOLV  HW1       68   -1.162743833    0.031140238    1.828142973
   19 SOLV  HW2       69    2.229363433   -1.268616299   -0.199710982
   20 SOLV  OW        70    1.241310621   -0.589448408   -0.199048779
   20 SOLV  HW1       71    1.828623208   -2.468765722   -0.275268656
   20 SOLV  HW2       72    0.543635110    0.108173208   -0.531472535
   21 SOLV  OW        73   -0.271975397    0.104754020   -0.212458600
   21 SOLV  HW1       74    1.029677820   -1.630229667   -2.895427380
   21 SOLV  HW2       75    1.075875412    0.807104697   -1.250192920
   22 SOLV  OW        76   -0.541817995   -0.265112461    0.262544159
   22 SOLV  HW1       77    1.333400977   -0.507931054   -0.021511837
   22 SOLV  HW2       78   -1.104349265    2.142374375    0.647755499
   23 SOLV  OW        79    0.206143020   -0.278959847   -0.886697540
   23 SOLV  HW1       80    2.365028352    0.301094743   -0.332251764
   23 SOLV  HW2       81   -2.996017679   -2.073653440   -2.299883455
   24 SOLV  OW        82    0.675653123    0.359546739   -0.016276266
   24 SOLV  HW1       83   -0.609728720   -0.067035643   -1.739681845
   24 SOLV  HW2       84    0.415391627    1.500426041   -0.791379038
   25 SOLV  OW        85   -0.052420204    0.070496840   -0.309284440
   25 SOLV  HW1       86   -0.267773756   -1.836772973    0.512658402
   25 SOLV  HW2       87    1.272401751   -1.260878462    0.372100978
   26 SOLV  OW        88   -0.488365404    0.179011148    0.040193691
   26 SOLV  HW1       89   -1.362249415   -0.263777657   -1.917557117
   26 SOLV  HW2       90   -1.703411465   -0.558937307   -1.902939624
   27 SOLV  OW        91   -0.043868254    0.158915253   -0.221447712
   27 SOLV  HW1       92   -1.042278869   -0.049718737   -0.556798562
   27 SOLV  HW2       93    0.227262289    0.750454526    0.784829769
   28 SOLV  OW        94   -0.161505128    0.660073716    0.367580783
   28 SOLV  HW1       95    1.463776186    0.188107807   -0.684091492
   28 SOLV  HW2       96   -2.888073861    2.625878036    0.816646711
   29 SOLV  OW        97    0.155032471   -0.154954528   -0.200356309
   29 SOLV  HW1       98    0.482052133    0.926561925    0.934077200
   29 SOLV  HW2       99    0.990603233   -1.793944837    1.034948051
   30 SOLV  OW       100    0.182763163   -0.181452898    0.406415220
   30 SOLV  HW1      101   -0.480203411   -0.004688783    0.587897210
   30 SOLV  HW2      102    0.357907824    0.251537696   -0.187817460
   31 SOLV  OW       103    0.001620692   -0.364007576    0.341447740
   31 SOLV  HW1      104   -0.764124501    0.365454942    0.393181550
   31 SOLV  HW2      105   -0.022098157   -0.443341238    1.536772998
   32 SOLV  OW       106    0.071534729   -0.403292374    0.573547834
   32 SOLV  HW1      107    0.917804621    0.174283481    0.449256069
   32 SOLV  HW2      108   -0.928843063   -1.427691131   -0.526515638
   33 SOLV  OW       109   -0.087757152    0.037319220   -0.155462602
   33 SOLV  HW1      110   -0.564601374    0.006777448   -0.223572475
   33 SOLV  HW2      111    0.126456464    0.156288779   -0.577029480
   34 SOLV  OW       112   -0.815852839   -0.172061518    0.641298786
   34 SOLV  HW1      113    0.817947592    0.211465144    0.190092087
   34 SOLV  HW2      114   -1.460742272   -0.207409541    2.863834384
   35 SOLV  OW       115    0.296821539    0.633109798    0.495490003
   35 SOLV  HW1      116   -0.124228424    0.417875746    0.545811119
   35 SOLV  HW2      117    0.331236698    0.864372059    0.042899964
   36 SOLV  OW       118   -0.423791939    0.099257519    0.017050622
   36 SOLV  HW1      119    0.917247224   -1.566734146    0.193827742
   36 SOLV  HW2      120   -0.458260147    3.153382885    0.316676501
   37 SOLV  OW       121    0.027833714    0.071134681    0.454101578
   37 SOLV  HW1      122   -0.865458652   -1.067084654    1.504563029
   37 SOLV  HW2      123    1.120369200    0.843707464   -0.679310661
   38 SOLV  OW       124    0.160773418   -0.014045382   -0.143353880
   38 SOLV  HW1      125    0.489063064    0.563423334   -0.371536158
   38 SOLV  HW2      126   -0.061546668    0.413663357    0.555114671
   39 SOLV  OW       127    0.643404161    0.019792227   -0.531669911
   39 SOLV  HW1      128    1.406287858   -0.471448923   -0.613126226
   39 SOLV  HW2      129   -0.399471280    0.631897519   -0.489420403
   40 SOLV  OW       130   -0.358487290   -1.426594752   -0.416961356
   40 SOLV  HW1      131    0.415574755   -0.430255302   -0.008492077
   40 SOLV  HW2      132    1.247636792    0.100972786    0.552544654
   41 SOLV  OW       133   -0.620703512    0.546598995   -0.624224011
   41 SOLV  HW1      134   -0.224357663    1.169556685   -1.282021447
   41 SOLV  HW2      135   -1.299572539    0.405545365   -0.765152305
   42 SOLV  OW       136   -0.066471536    0.009196697   -0.092176774
   42 SOLV  HW1      137    0.808206387    1.124448956   -1.699107583
   42 SOLV  HW2      138   -0.199408265   -0.254476210   -1.242297837
   43 SOLV  OW       139   -0.363097584   -0.110627672    0.493322842
   43 SOLV  HW1      140    1.509266390    1.215583383   -0.259941707
   43 SOLV  HW2      141   -0.291726511   -0.241699746    0.565908441
   44 SOLV  OW       142    0.187972880   -0.444385430   -0.164071161
   44 SOLV  HW1      143    2.003805685   -1.657711706    0.609046347
   44 SOLV  HW2      144    2.030223361   -0.279926346   -1.262321786
   45 SOLV  OW       145    0.235031506    0.202170444   -0.135205645
   45 SOLV  HW1      146    0.647856969    0.760322181   -0.074349592
   45 SOLV  HW2      147   -0.018523803    1.436362347    0.082747715
   46 SOLV  OW       148   -0.020593553   -0.204893170    0.438875547
   46 SOLV  HW1      149    0.981382826    1.262520959    0.003921581
   46 SOLV  HW2      150   -0.810950162   -1.791970569   -2.603947478
   47 SOLV  OW       151   -0.119717886    0.132728622    0.023387195
   47 SOLV  HW1      152    0.675053933   -0.364949298    0.139577682
   47 SOLV  HW2      153   -0.568481597    1.895312787    0.730270916
   48 SOLV  OW       154    0.280000759    0.044930559   -0.268305741
   48 SOLV  HW1      155    1.117679809    0.778791247    1.229093433
   48 SOLV  HW2      156   -0.398418656    0.889978263   -0.380308503
   49 SOLV  OW       157   -1.331668192    0.509191010    0.536255313
   49 SOLV  HW1      158   -0.453513194    0.966945729   -0.286549583
   49 SOLV  HW2      159   -2.689399170   -0.749939186    1.521882993
   50 SOLV  OW       160   -0.582846872   -0.652934809   -0.438017831
   50 SOLV  HW1      161   -1.084192765    0.029538903    0.157152946
   50 SOLV  HW2      162   -0.611536758    1.252276135    2.422203127
   51 SOLV  OW       163    0.099736371    0.385745059   -0.101552843
   51 SOLV  HW1      164    0.643283544   -0.737425279   -2.308826042
   51 SOLV  HW2      165   -1.337391765    0.171365879    1.664004837
   52 SOLV  OW       166    0.127819352    0.271882323   -0.068687244
   52 SOLV  HW1      167    1.530135295    0.396725742   -1.324587654
   52 SOLV  HW2      168    0.306746222    0.433280549    0.819168654
   53 SOLV  OW       169   -0.659694831    0.251937062    0.169857885
   53 SOLV  HW1      170    1.401523070   -0.399337389    2.033261485
   53 SOLV  HW2      171   -2.039093581    2.175853248   -1.959916507
[truncated: 257,036 more chars]
