# Supplementary material for: Flexible Gaussian Accelerated Molecular Dynamics to Enhance Biological Sampling
Source: J Chem Theory Comput. 2023 Aug 31;19(18):6521–31. doi: 10.1021/acs.jctc.3c00619 (PMC10536968; doi:10.1021/acs.jctc.3c00619)
Supplement: Supplementary file 2 — ct3c00619_si_002.zip [file ct3c00619_si_002.zip › alanine_dipeptide/gamd_dual/gamd_search.jobs]

TITLE
GAMD search
END
JOBSCRIPTS
job_id SEARCH NTIGAMDS EQSTEPS   subdir run_after
1      1      1        0         .      0
2      2      0        10000     .      1
3      2      0        0         .      2
4      2      0        0         .      3
END
