# Supplementary material for: Flexible Gaussian Accelerated Molecular Dynamics to Enhance Biological Sampling
Source: J Chem Theory Comput. 2023 Aug 31;19(18):6521–31. doi: 10.1021/acs.jctc.3c00619 (PMC10536968; doi:10.1021/acs.jctc.3c00619)
Supplement: Supplementary file 2 — ct3c00619_si_002.zip [file ct3c00619_si_002.zip › alanine_dipeptide/gamd_single/README.txt]

Selective GaMD production run for alanine dipeptide (1 acceleration region)

Search run:
Obtained from GaMD dual

Production run:
GaMD regions definition: ala_parts.gamd
Parameters: gamd_run.imd x 10
Input configuration for every replicate: ../eq/eq_aladip_*_5.cnf
Topologies: ../topo/ala_dip_54a8.top
