# Supplementary material for: Flexible Gaussian Accelerated Molecular Dynamics to Enhance Biological Sampling
Source: J Chem Theory Comput. 2023 Aug 31;19(18):6521–31. doi: 10.1021/acs.jctc.3c00619 (PMC10536968; doi:10.1021/acs.jctc.3c00619)
Supplement: Supplementary file 2 — ct3c00619_si_002.zip [file ct3c00619_si_002.zip › alanine_dipeptide/gamd/gamd_search.imd]

TITLE
search GaMD
END
SYSTEM
#      NPM      NSM 
         1      1276
END
# most of this block is overwritten by mkscript.
INITIALISE
#    NTIVEL   NTISHK   NTINHT    NTINHB    NTISHI  NTIRTC     NTICOM   NTISTI      IG     TEMPI
         0         0        0         0         1       0          0        0  210185       0.0
END
# do 50000 steps
STEP
#   NSTLIM         T        DT
     1000000       0.0     0.002
END
# do it with rectangular periodic boundary conditions
BOUNDCOND
#      NTB     NDFMIN
         1         3 
END
# couple the temperature, the temperatures are overwritten by mkscript.
MULTIBATH
# ALGORITHM:
#      weak-coupling(0):      use weak-coupling scheme
#      nose-hoover(1):        use Nose Hoover scheme
#      nose-hoover-chains(2): use Nose Hoover chains scheme
# NUM: number of chains in Nose Hoover chains scheme
#      !! only specify NUM when needed !!
# NBATHS: number of temperature baths to couple to
#          ALGORITHM
                   0
#  NBATHS
         2
# TEMP0(1 ... NBATHS)  TAU(1 ... NBATHS)
       300     0.1     300     0.1     
#   DOFSET: number of distiguishable sets of d.o.f.
         2
# LAST(1 ... DOFSET)  COMBATH(1 ... DOFSET)  IRBATH(1 ... DOFSET)
       12         1         1       3840         2         2
END
PRESSURESCALE
# COUPLE   SCALE    COMP    TAUP  VIRIAL
       2       1 0.0004575      0.5       2 
# SEMI
       1       1       1
# PRES0(1...3,1...3)
 0.06102       0       0
       0 0.06102       0
       0       0 0.06102
END
# every 1000 step we remove only the translational com motion
COMTRANSROT
#   NSCM
    1000
END
COVALENTFORM
# NTBBH: 0,1 controls bond-stretching potential
#        0: quartic form (default)
#        1: harmonic form
# NTBAH: 0,1 controls bond-angle bending potential
#        0: cosine-harmonic (default)
#        1: harmonic
# NTBDN: 0,1 controls torsional dihedral potential
#        0: arbitrary phase shifts (default)
#        1: phase shifts limited to 0 and 180 degrees.
#   NTBBH    NTBAH    NTBDN
        0        0        0
END
# every 250 steps write the energy and coordinates to the
# trajectory
WRITETRAJ
# NTWSE = configuration selection parameter
# =0: write normal trajectory
# >0: chose min energy for writing configurations
#     NTWX     NTWSE      NTWV      NTWF    NTWE      NTWG      NTWB
       500         0         0         0     250         0         0
END
# every 250 steps print the energy in the output file.
PRINTOUT
#NTPR: print out energies, etc. every NTPR steps
#NTPP: =1 perform dihedral angle transition monitoring
#     NTPR     NTPP
       2500        0
END
# calculate the energies between the peptide, the ions and the solvent.
FORCE
 # NTF(1..6): 0,1 determines terms used in force calculation
#             0: do not include terms
#             1: include terms
# NEGR: ABS(NEGR): number of energy groups
#             > 0: use energy groups
#             < 0: use energy and force groups
# NRE(1..NEGR): >= 1.0 last atom in each energy group
# NTF(1) NTF(2) NTF(3) NTF(4) NTF(5)        NTF(6)
# bonds     angles    improper  dihedral  electrostatic vdW
  0         1         1         1         1             1
# NEGR    NRE(1)    NRE(2)    ...      NRE(NEGR)
     2      12    3840
END
# use the shake algorithm to constrain the bond lengths.
CONSTRAINT
#      NTC       NTCP   NTCP0(1)     NTCS      NTCS0(1)
         3          1    0.00010       1      0.00010 
END
# use grid based pairlist generation to speed up
PAIRLIST
#	algorithm: standard(0) (gromos96 like pairlist)
#		             grid(1) (XX grid pairlist)
#	SIZE:	   grid cell size (or auto = 0.5 * RCUTP)
#	TYPE:	   chargegoup(0) (chargegroup based cutoff)
#			         atomic(1) (atom based cutoff)
#
#	algorithm	  NSNB	RCUTP	RCUTL	  SIZE	TYPE
	        1	   5	  0.8	  1.4	   0.4	   0
END
# Longrange reaction field correction
NONBONDED
# NLRELE    APPAK      RCRF     EPSRF   NSLFEXCL
       1      0.0       1.4        61    1
# NSHAPE   ASHAPE    NA2CLC   TOLA2   EPSLS
       3       1.4        2   1e-10       0
# NKX    NKY   NKZ    KCUT
   10     10    10     100
# NGX   NGY   NGZ  NASORD  NFDORD   NALIAS  NSPORD
   32    32    32       3       2        3       4
# NQEVAL   FACCUR   NRDGRD   NWRGRD   NLRLJ    SLVDNS
  100000      1.6        0        0       0      33.3
END
INNERLOOP
# NTILM		NTILS	NGPUS
4	0	1
END
GAMD
  1
# SEARCH  FORM  THRESH  NTIGAMDS
       2     1       1        0
# AGROUPS  IGROUPS
       1    1
# DIHSTD  TOTSTD
  24.79   24.79
#ED
  0
#ET
  0
#KD
  0
#KT
  0
#EQSTEPS
  0
#GWINDOW
  0
END
