# Supplementary material for: Flexible Gaussian Accelerated Molecular Dynamics to Enhance Biological Sampling
Source: J Chem Theory Comput. 2023 Aug 31;19(18):6521–31. doi: 10.1021/acs.jctc.3c00619 (PMC10536968; doi:10.1021/acs.jctc.3c00619)
Supplement: Supplementary file 2 — ct3c00619_si_002.zip [file ct3c00619_si_002.zip › chignolin/coords/chignolin.cnf]

TITLE
pdb2g96: Reordered atoms from chignolin_ext.pdb
END
POSITION
    1 GLY   H1         1    0.390900000    0.072400000   -0.000000000
    1 GLY   H2         2    0.367200000    0.340000000   -0.089000000
    1 GLY   N          3    0.332600000    0.154800000   -0.000000000
    1 GLY   H3         4    0.367200000    0.340000000    0.089000000
    1 GLY   CA         5    0.397000000    0.284600000   -0.000000000
    1 GLY   C          6    0.548400000    0.268700000   -0.000000000
    1 GLY   O          7    0.599300000    0.156800000   -0.000000000
    2 TYR   N          8    0.620300000    0.381100000   -0.000000000
    2 TYR   H          9    0.573800000    0.470800000   -0.000000000
    2 TYR   CA        10    0.765200000    0.379400000   -0.000000000
    2 TYR   CB        11    0.819200000    0.307600000   -0.123200000
    2 TYR   CG        12    0.970200000    0.307900000   -0.119500000
    2 TYR   CD1       13    1.042900000    0.247400000   -0.222700000
    2 TYR   HD1       14    0.990500000    0.200100000   -0.305800000
    2 TYR   CD2       15    1.037400000    0.368600000   -0.012800000
    2 TYR   HD2       16    0.980800000    0.415700000    0.067600000
    2 TYR   CE1       17    1.182800000    0.247700000   -0.219300000
    2 TYR   HE1       18    1.239400000    0.200600000   -0.299700000
    2 TYR   CE2       19    1.177400000    0.368900000   -0.009400000
    2 TYR   HE2       20    1.229800000    0.416200000    0.073700000
    2 TYR   CZ        21    1.250100000    0.308400000   -0.112600000
    2 TYR   OH        22    1.386000000    0.308700000   -0.109200000
    2 TYR   HH        23    1.425500000    0.264600000   -0.184800000
    2 TYR   C         24    0.821700000    0.520700000   -0.000000000
    2 TYR   O         25    0.746600000    0.617900000    0.000000000
    3 ASP   N         26    0.954700000    0.531900000   -0.000000000
    3 ASP   H         27    1.012400000    0.448900000   -0.000000000
    3 ASP   CA        28    1.020700000    0.660800000    0.000000000
    3 ASP   CB        29    0.982400000    0.742100000    0.123200000
    3 ASP   CG        30    1.053900000    0.877000000    0.119500000
    3 ASP   OD1       31    0.994500000    0.972100000    0.062000000
    3 ASP   OD2       32    1.167300000    0.883700000    0.174100000
    3 ASP   C         33    1.172100000    0.644900000   -0.000000000
    3 ASP   O         34    1.223100000    0.533100000   -0.000000000
    4 PRO   N         35    1.244000000    0.757400000   -0.000000000
    4 PRO   CA        36    1.389100000    0.755600000   -0.000000000
    4 PRO   CB        37    1.419500000    0.905600000   -0.027600000
    4 PRO   CG        38    1.289600000    0.978600000   -0.052200000
    4 PRO   CD        39    1.181300000    0.889000000    0.000000000
    4 PRO   C         40    1.443000000    0.687200000    0.124800000
    4 PRO   O         41    1.366100000    0.636700000    0.206400000
    5 GLU   N         42    1.575600000    0.685600000    0.139600000
    5 GLU   H         43    1.634700000    0.728400000    0.069800000
    5 GLU   CA        44    1.639100000    0.623500000    0.254100000
    5 GLU   CB        45    1.604900000    0.475200000    0.262200000
    5 GLU   CG        46    1.672800000    0.414300000    0.382600000
    5 GLU   CD        47    1.638400000    0.265700000    0.390700000
    5 GLU   OE1       48    1.715100000    0.185600000    0.331000000
    5 GLU   OE2       49    1.535900000    0.233800000    0.456600000
    5 GLU   C         50    1.790600000    0.635900000    0.246100000
    5 GLU   O         51    1.843600000    0.692900000    0.151000000
    6 THR   N         52    1.860400000    0.582200000    0.346500000
    6 THR   H         53    1.812300000    0.536400000    0.422600000
    6 THR   CA        54    2.005100000    0.587400000    0.350500000
    6 THR   CB        55    2.054900000    0.731500000    0.351200000
    6 THR   OG1       56    2.003600000    0.799100000    0.466300000
    6 THR   HG1       57    2.034900000    0.889800000    0.466800000
    6 THR   CG2       58    2.007100000    0.802400000    0.225000000
    6 THR   C         59    2.059000000    0.518900000    0.475400000
    6 THR   O         60    1.982100000    0.468500000    0.556900000
    7 GLY   N         61    2.191600000    0.517300000    0.490100000
    7 GLY   H         62    2.250700000    0.560100000    0.420400000
    7 GLY   CA        63    2.255200000    0.455300000    0.604600000
    7 GLY   C         64    2.406500000    0.468500000    0.595000000
    7 GLY   O         65    2.458100000    0.525800000    0.499300000
    8 THR   N         66    2.477600000    0.415300000    0.694700000
    8 THR   H         67    2.430600000    0.369200000    0.771300000
    8 THR   CA        68    2.622300000    0.421400000    0.697200000
    8 THR   CB        69    2.671300000    0.565800000    0.697300000
    8 THR   OG1       70    2.620700000    0.633200000    0.812800000
    8 THR   HG1       71    2.651500000    0.724100000    0.812900000
    8 THR   CG2       72    2.621700000    0.636400000    0.571500000
    8 THR   C         73    2.677900000    0.353300000    0.821500000
    8 THR   O         74    2.602200000    0.302500000    0.903800000
    9 TRP   N         75    2.810700000    0.352500000    0.834800000
    9 TRP   H         76    2.868800000    0.395700000    0.764400000
    9 TRP   CA        77    2.875800000    0.290900000    0.948700000
    9 TRP   CB        78    2.842500000    0.142400000    0.957200000
    9 TRP   CG        79    2.906000000    0.069300000    1.073100000
    9 TRP   CD1       80    2.893200000   -0.060600000    1.103300000
    9 TRP   HD1       81    2.831400000   -0.125200000    1.040900000
    9 TRP   CD2       82    2.990500000    0.122300000    1.171500000
    9 TRP   NE1       83    2.971100000   -0.084100000    1.220900000
    9 TRP   HE1       84    2.981100000   -0.173000000    1.267900000
    9 TRP   CE2       85    3.027400000    0.028200000    1.257900000
    9 TRP   CE3       86    3.036900000    0.253400000    1.187700000
    9 TRP   HE3       87    3.010100000    0.334600000    1.120100000
    9 TRP   CZ2       88    3.111600000    0.050400000    1.367500000
    9 TRP   HZ2       89    3.137400000   -0.032000000    1.434000000
    9 TRP   CZ3       90    3.121900000    0.278100000    1.297400000
    9 TRP   HZ3       91    3.159000000    0.379600000    1.311600000
    9 TRP   CH2       92    3.157700000    0.180500000    1.383600000
    9 TRP   HH2       93    3.223700000    0.205100000    1.466800000
    9 TRP   C         94    3.027200000    0.304200000    0.939100000
    9 TRP   O         95    3.078800000    0.361400000    0.843400000
   10 GLY   N         96    3.098300000    0.251000000    1.038700000
   10 GLY   H         97    3.051300000    0.204900000    1.115300000
   10 GLY   CA        98    3.243000000    0.257000000    1.041200000
   10 GLY   C         99    3.296900000    0.188600000    1.166100000
   10 GLY   O1       100    3.220000000    0.138100000    1.247600000
   10 GLY   O2       101    3.360000000    0.154000000    1.219000000
END
GENBOX
       0
    0.000000000    0.000000000    0.000000000
    0.000000000    0.000000000    0.000000000
    0.000000000    0.000000000    0.000000000
    0.000000000    0.000000000    0.000000000
END
