# Supplementary material for: Flexible Gaussian Accelerated Molecular Dynamics to Enhance Biological Sampling
Source: J Chem Theory Comput. 2023 Aug 31;19(18):6521–31. doi: 10.1021/acs.jctc.3c00619 (PMC10536968; doi:10.1021/acs.jctc.3c00619)
Supplement: Supplementary file 2 — ct3c00619_si_002.zip [file ct3c00619_si_002.zip › chignolin/coords/1uao.cnf]

TITLE
pdb2g96: Reordered atoms from 1uao_noh.pdb
Found 24 hydrogen atoms 
0 were within 0.1% of minimum energy bond length
24 were assigned new coordinates based on geometry
END
POSITION
    1 GLY   H1         1   -0.586894137   -0.183118609    0.428838490
    1 GLY   H2         2   -0.747134877   -0.214350322    0.423978190
    1 GLY   N          3   -0.677800000   -0.142400000    0.420000000
    1 GLY   H3         4   -0.692843608   -0.077768201    0.494809226
    1 GLY   CA         5   -0.687800000   -0.070800000    0.289600000
    1 GLY   C          6   -0.555700000   -0.084000000    0.213800000
    1 GLY   O          7   -0.464000000   -0.150400000    0.257900000
    2 TYR   N          8   -0.545200000   -0.021200000    0.099900000
    2 TYR   H          9   -0.621860480    0.032937814    0.065370768
    2 TYR   CA        10   -0.418900000   -0.030200000    0.021300000
    2 TYR   CB        11   -0.449000000   -0.004800000   -0.126400000
    2 TYR   CG        12   -0.321600000   -0.014100000   -0.206800000
    2 TYR   CD1       13   -0.278000000   -0.138300000   -0.254400000
    2 TYR   HD1       14   -0.335848989   -0.228202920   -0.233140662
    2 TYR   CD2       15   -0.247400000    0.101500000   -0.234200000
    2 TYR   HD2       16   -0.281448576    0.198218653   -0.197224376
    2 TYR   CE1       17   -0.160100000   -0.147000000   -0.329300000
    2 TYR   HE1       18   -0.126072204   -0.243731620   -0.366260827
    2 TYR   CE2       19   -0.129500000    0.092700000   -0.309100000
    2 TYR   HE2       20   -0.071638289    0.182602823   -0.330325097
    2 TYR   CZ        21   -0.085800000   -0.031500000   -0.356800000
    2 TYR   OH        22    0.030400000   -0.040200000   -0.430700000
    2 TYR   HH        23    0.070429213    0.050879601   -0.440807834
    2 TYR   C         24   -0.319700000    0.074400000    0.071700000
    2 TYR   O         25   -0.325200000    0.189800000    0.034200000
    3 ASP   N         26   -0.228700000    0.034900000    0.156000000
    3 ASP   H         27   -0.225954894   -0.060595125    0.185549035
    3 ASP   CA        28   -0.128700000    0.132000000    0.208400000
    3 ASP   CB        29   -0.052300000    0.068700000    0.324900000
    3 ASP   CG        30    0.041800000    0.172400000    0.386600000
    3 ASP   OD1       31   -0.006900000    0.276200000    0.428300000
    3 ASP   OD2       32    0.160900000    0.146300000    0.391100000
    3 ASP   C         33   -0.030100000    0.167700000    0.096400000
    3 ASP   O         34    0.043300000    0.082600000    0.050200000
    4 PRO   N         35   -0.031100000    0.292200000    0.055700000
    4 PRO   CA        36    0.057900000    0.340700000   -0.051300000
    4 PRO   CB        37   -0.003300000    0.475200000   -0.091100000
    4 PRO   CG        38   -0.087600000    0.522100000    0.029800000
    4 PRO   CD        39   -0.119900000    0.396000000    0.112100000
    4 PRO   C         40    0.200200000    0.358000000    0.002100000
    4 PRO   O         41    0.294300000    0.373800000   -0.073100000
    5 GLU   N         42    0.216800000    0.354200000    0.131500000
    5 GLU   H         43    0.138049615    0.341094183    0.191721379
    5 GLU   CA        44    0.353100000    0.369400000    0.189300000
    5 GLU   CB        45    0.345000000    0.361400000    0.341800000
    5 GLU   CG        46    0.465200000    0.433400000    0.403000000
    5 GLU   CD        47    0.562900000    0.330300000    0.459700000
    5 GLU   OE1       48    0.564900000    0.219300000    0.409000000
    5 GLU   OE2       49    0.634100000    0.364000000    0.552900000
    5 GLU   C         50    0.442000000    0.256700000    0.136800000
    5 GLU   O         51    0.557700000    0.276600000    0.105500000
    6 THR   N         52    0.388100000    0.138300000    0.126100000
    6 THR   H         53    0.292634318    0.124395698    0.152424398
    6 THR   CA        54    0.468400000    0.023900000    0.074800000
    6 THR   CB        55    0.448600000   -0.097400000    0.166100000
    6 THR   OG1       56    0.320400000   -0.154000000    0.142300000
    6 THR   HG1       57    0.307318128   -0.233249611    0.201868144
    6 THR   CG2       58    0.458900000   -0.053500000    0.312300000
    6 THR   C         59    0.421800000   -0.010100000   -0.066900000
    6 THR   O         60    0.494100000   -0.068700000   -0.144900000
    7 GLY   N         61    0.301400000    0.027200000   -0.100800000
    7 GLY   H         62    0.243667210    0.075352067   -0.034858334
    7 GLY   CA        63    0.249800000   -0.001800000   -0.237500000
    7 GLY   C         64    0.178000000   -0.136800000   -0.238500000
    7 GLY   O         65    0.181500000   -0.209100000   -0.336200000
    8 THR   N         66    0.112700000   -0.171900000   -0.131000000
    8 THR   H         67    0.110761399   -0.111369171   -0.051424498
    8 THR   CA        68    0.041100000   -0.302500000   -0.127400000
    8 THR   CB        69    0.141800000   -0.414700000   -0.101100000
    8 THR   OG1       70    0.263300000   -0.358700000   -0.053200000
    8 THR   HG1       71    0.329256872   -0.431857272   -0.035945885
    8 THR   CG2       72    0.168200000   -0.491200000   -0.230800000
    8 THR   C         73   -0.064100000   -0.301300000   -0.016200000
    8 THR   O         74   -0.063300000   -0.216400000    0.070700000
    9 TRP   N         75   -0.154500000   -0.395500000   -0.018400000
    9 TRP   H         76   -0.153029508   -0.464200859   -0.091050049
    9 TRP   CA        77   -0.259800000   -0.401100000    0.086800000
    9 TRP   CB        78   -0.364000000   -0.506700000    0.048700000
    9 TRP   CG        79   -0.384800000   -0.506800000   -0.099600000
    9 TRP   CD1       80   -0.321600000   -0.588200000   -0.187300000
    9 TRP   HD1       81   -0.247527870   -0.663899421   -0.161533408
    9 TRP   CD2       82   -0.474300000   -0.423600000   -0.178600000
    9 TRP   NE1       83   -0.366400000   -0.559600000   -0.315000000
    9 TRP   HE1       84   -0.334233155   -0.606154742   -0.397449682
    9 TRP   CE2       85   -0.460800000   -0.459100000   -0.314800000
    9 TRP   CE3       86   -0.564800000   -0.321800000   -0.145400000
    9 TRP   HE3       87   -0.577081505   -0.292158495   -0.041229247
    9 TRP   CZ2       88   -0.534900000   -0.395800000   -0.414600000
    9 TRP   HZ2       89   -0.522732041   -0.425023096   -0.518902212
    9 TRP   CZ3       90   -0.639800000   -0.257700000   -0.245500000
    9 TRP   HZ3       91   -0.709997960   -0.178805793   -0.218500918
    9 TRP   CH2       92   -0.624800000   -0.294700000   -0.379900000
    9 TRP   HH2       93   -0.683184314   -0.244662283   -0.457156059
    9 TRP   C         94   -0.196000000   -0.439500000    0.220500000
    9 TRP   O         95   -0.157600000   -0.552800000    0.241700000
   10 GLY   N         96   -0.184400000   -0.346100000    0.310900000
   10 GLY   H         97   -0.216768402   -0.253491139    0.291512237
   10 GLY   CA        98   -0.122900000   -0.377400000    0.443100000
   10 GLY   C         99   -0.187700000   -0.503100000    0.501400000
   10 GLY   O1       100   -0.128900000   -0.609200000    0.488200000
   10 GLY   O2       101   -0.294900000   -0.491200000    0.558400000
END
GENBOX
       0
    0.000000000    0.000000000    0.000000000
    0.000000000    0.000000000    0.000000000
    0.000000000    0.000000000    0.000000000
    0.000000000    0.000000000    0.000000000
END
