# Supplementary material for: Flexible Gaussian Accelerated Molecular Dynamics to Enhance Biological Sampling
Source: J Chem Theory Comput. 2023 Aug 31;19(18):6521–31. doi: 10.1021/acs.jctc.3c00619 (PMC10536968; doi:10.1021/acs.jctc.3c00619)
Supplement: Supplementary file 2 — ct3c00619_si_002.zip [file ct3c00619_si_002.zip › chignolin/coords/1uao.pdb]

MODEL        1                                                                  
ATOM      1  N   GLY A   1      -6.778  -1.424   4.200  1.00  0.00           N  
ATOM      2  CA  GLY A   1      -6.878  -0.708   2.896  1.00  0.00           C  
ATOM      3  C   GLY A   1      -5.557  -0.840   2.138  1.00  0.00           C  
ATOM      4  O   GLY A   1      -4.640  -1.504   2.579  1.00  0.00           O  
ATOM      5  H1  GLY A   1      -5.778  -1.527   4.462  1.00  0.00           H  
ATOM      6  H2  GLY A   1      -7.214  -2.365   4.112  1.00  0.00           H  
ATOM      7  H3  GLY A   1      -7.273  -0.879   4.933  1.00  0.00           H  
ATOM      8  HA2 GLY A   1      -7.677  -1.140   2.309  1.00  0.00           H  
ATOM      9  HA3 GLY A   1      -7.085   0.336   3.073  1.00  0.00           H  
ATOM     10  N   TYR A   2      -5.452  -0.212   0.999  1.00  0.00           N  
ATOM     11  CA  TYR A   2      -4.189  -0.302   0.213  1.00  0.00           C  
ATOM     12  C   TYR A   2      -3.197   0.744   0.717  1.00  0.00           C  
ATOM     13  O   TYR A   2      -3.252   1.898   0.342  1.00  0.00           O  
ATOM     14  CB  TYR A   2      -4.490  -0.048  -1.264  1.00  0.00           C  
ATOM     15  CG  TYR A   2      -3.216  -0.141  -2.068  1.00  0.00           C  
ATOM     16  CD1 TYR A   2      -2.780  -1.383  -2.544  1.00  0.00           C  
ATOM     17  CD2 TYR A   2      -2.474   1.015  -2.342  1.00  0.00           C  
ATOM     18  CE1 TYR A   2      -1.601  -1.470  -3.293  1.00  0.00           C  
ATOM     19  CE2 TYR A   2      -1.295   0.927  -3.091  1.00  0.00           C  
ATOM     20  CZ  TYR A   2      -0.858  -0.315  -3.568  1.00  0.00           C  
ATOM     21  OH  TYR A   2       0.304  -0.402  -4.307  1.00  0.00           O  
ATOM     22  H   TYR A   2      -6.203   0.317   0.660  1.00  0.00           H  
ATOM     23  HA  TYR A   2      -3.763  -1.288   0.328  1.00  0.00           H  
ATOM     24  HB2 TYR A   2      -5.189  -0.788  -1.616  1.00  0.00           H  
ATOM     25  HB3 TYR A   2      -4.918   0.937  -1.380  1.00  0.00           H  
ATOM     26  HD1 TYR A   2      -3.352  -2.273  -2.332  1.00  0.00           H  
ATOM     27  HD2 TYR A   2      -2.811   1.973  -1.975  1.00  0.00           H  
ATOM     28  HE1 TYR A   2      -1.265  -2.429  -3.660  1.00  0.00           H  
ATOM     29  HE2 TYR A   2      -0.722   1.818  -3.303  1.00  0.00           H  
ATOM     30  HH  TYR A   2       0.765   0.437  -4.234  1.00  0.00           H  
ATOM     31  N   ASP A   3      -2.287   0.349   1.560  1.00  0.00           N  
ATOM     32  CA  ASP A   3      -1.287   1.320   2.084  1.00  0.00           C  
ATOM     33  C   ASP A   3      -0.301   1.677   0.964  1.00  0.00           C  
ATOM     34  O   ASP A   3       0.433   0.826   0.502  1.00  0.00           O  
ATOM     35  CB  ASP A   3      -0.523   0.687   3.249  1.00  0.00           C  
ATOM     36  CG  ASP A   3       0.418   1.724   3.866  1.00  0.00           C  
ATOM     37  OD1 ASP A   3      -0.069   2.762   4.283  1.00  0.00           O  
ATOM     38  OD2 ASP A   3       1.609   1.463   3.911  1.00  0.00           O  
ATOM     39  H   ASP A   3      -2.259  -0.588   1.846  1.00  0.00           H  
ATOM     40  HA  ASP A   3      -1.795   2.207   2.427  1.00  0.00           H  
ATOM     41  HB2 ASP A   3      -1.224   0.346   3.997  1.00  0.00           H  
ATOM     42  HB3 ASP A   3       0.055  -0.151   2.889  1.00  0.00           H  
ATOM     43  N   PRO A   4      -0.311   2.922   0.557  1.00  0.00           N  
ATOM     44  CA  PRO A   4       0.579   3.407  -0.513  1.00  0.00           C  
ATOM     45  C   PRO A   4       2.002   3.580   0.021  1.00  0.00           C  
ATOM     46  O   PRO A   4       2.943   3.738  -0.731  1.00  0.00           O  
ATOM     47  CB  PRO A   4      -0.033   4.752  -0.911  1.00  0.00           C  
ATOM     48  CG  PRO A   4      -0.876   5.221   0.298  1.00  0.00           C  
ATOM     49  CD  PRO A   4      -1.199   3.960   1.121  1.00  0.00           C  
ATOM     50  HA  PRO A   4       0.567   2.732  -1.353  1.00  0.00           H  
ATOM     51  HB2 PRO A   4       0.750   5.467  -1.123  1.00  0.00           H  
ATOM     52  HB3 PRO A   4      -0.670   4.630  -1.773  1.00  0.00           H  
ATOM     53  HG2 PRO A   4      -0.308   5.921   0.895  1.00  0.00           H  
ATOM     54  HG3 PRO A   4      -1.792   5.679  -0.042  1.00  0.00           H  
ATOM     55  HD2 PRO A   4      -0.977   4.125   2.167  1.00  0.00           H  
ATOM     56  HD3 PRO A   4      -2.232   3.677   0.991  1.00  0.00           H  
ATOM     57  N   GLU A   5       2.168   3.542   1.315  1.00  0.00           N  
ATOM     58  CA  GLU A   5       3.531   3.694   1.893  1.00  0.00           C  
ATOM     59  C   GLU A   5       4.420   2.567   1.368  1.00  0.00           C  
ATOM     60  O   GLU A   5       5.577   2.766   1.055  1.00  0.00           O  
ATOM     61  CB  GLU A   5       3.450   3.614   3.418  1.00  0.00           C  
ATOM     62  CG  GLU A   5       4.652   4.334   4.030  1.00  0.00           C  
ATOM     63  CD  GLU A   5       5.629   3.303   4.597  1.00  0.00           C  
ATOM     64  OE1 GLU A   5       5.649   2.193   4.090  1.00  0.00           O  
ATOM     65  OE2 GLU A   5       6.341   3.640   5.529  1.00  0.00           O  
ATOM     66  H   GLU A   5       1.397   3.406   1.904  1.00  0.00           H  
ATOM     67  HA  GLU A   5       3.944   4.648   1.600  1.00  0.00           H  
ATOM     68  HB2 GLU A   5       2.537   4.084   3.756  1.00  0.00           H  
ATOM     69  HB3 GLU A   5       3.457   2.580   3.727  1.00  0.00           H  
ATOM     70  HG2 GLU A   5       5.147   4.918   3.267  1.00  0.00           H  
ATOM     71  HG3 GLU A   5       4.318   4.985   4.823  1.00  0.00           H  
ATOM     72  N   THR A   6       3.881   1.383   1.261  1.00  0.00           N  
ATOM     73  CA  THR A   6       4.684   0.239   0.748  1.00  0.00           C  
ATOM     74  C   THR A   6       4.218  -0.101  -0.669  1.00  0.00           C  
ATOM     75  O   THR A   6       4.941  -0.687  -1.449  1.00  0.00           O  
ATOM     76  CB  THR A   6       4.486  -0.974   1.661  1.00  0.00           C  
ATOM     77  OG1 THR A   6       3.204  -1.540   1.423  1.00  0.00           O  
ATOM     78  CG2 THR A   6       4.589  -0.535   3.123  1.00  0.00           C  
ATOM     79  H   THR A   6       2.944   1.248   1.514  1.00  0.00           H  
ATOM     80  HA  THR A   6       5.729   0.510   0.729  1.00  0.00           H  
ATOM     81  HB  THR A   6       5.248  -1.709   1.456  1.00  0.00           H  
ATOM     82  HG1 THR A   6       3.211  -2.440   1.757  1.00  0.00           H  
ATOM     83 HG21 THR A   6       5.309   0.265   3.208  1.00  0.00           H  
ATOM     84 HG22 THR A   6       4.906  -1.371   3.728  1.00  0.00           H  
ATOM     85 HG23 THR A   6       3.625  -0.188   3.464  1.00  0.00           H  
ATOM     86  N   GLY A   7       3.014   0.272  -1.008  1.00  0.00           N  
ATOM     87  CA  GLY A   7       2.498  -0.018  -2.375  1.00  0.00           C  
ATOM     88  C   GLY A   7       1.780  -1.368  -2.385  1.00  0.00           C  
ATOM     89  O   GLY A   7       1.815  -2.091  -3.362  1.00  0.00           O  
ATOM     90  H   GLY A   7       2.450   0.749  -0.363  1.00  0.00           H  
ATOM     91  HA2 GLY A   7       1.808   0.760  -2.670  1.00  0.00           H  
ATOM     92  HA3 GLY A   7       3.323  -0.049  -3.071  1.00  0.00           H  
ATOM     93  N   THR A   8       1.127  -1.719  -1.310  1.00  0.00           N  
ATOM     94  CA  THR A   8       0.411  -3.025  -1.274  1.00  0.00           C  
ATOM     95  C   THR A   8      -0.641  -3.013  -0.162  1.00  0.00           C  
ATOM     96  O   THR A   8      -0.633  -2.164   0.707  1.00  0.00           O  
ATOM     97  CB  THR A   8       1.418  -4.147  -1.011  1.00  0.00           C  
ATOM     98  OG1 THR A   8       2.633  -3.587  -0.532  1.00  0.00           O  
ATOM     99  CG2 THR A   8       1.682  -4.912  -2.308  1.00  0.00           C  
ATOM    100  H   THR A   8       1.108  -1.125  -0.531  1.00  0.00           H  
ATOM    101  HA  THR A   8      -0.073  -3.195  -2.224  1.00  0.00           H  
ATOM    102  HB  THR A   8       1.018  -4.825  -0.273  1.00  0.00           H  
ATOM    103  HG1 THR A   8       3.275  -4.296  -0.450  1.00  0.00           H  
ATOM    104 HG21 THR A   8       0.813  -5.501  -2.562  1.00  0.00           H  
ATOM    105 HG22 THR A   8       2.533  -5.563  -2.176  1.00  0.00           H  
ATOM    106 HG23 THR A   8       1.885  -4.210  -3.104  1.00  0.00           H  
ATOM    107  N   TRP A   9      -1.545  -3.955  -0.184  1.00  0.00           N  
ATOM    108  CA  TRP A   9      -2.598  -4.011   0.868  1.00  0.00           C  
ATOM    109  C   TRP A   9      -1.960  -4.395   2.205  1.00  0.00           C  
ATOM    110  O   TRP A   9      -1.576  -5.528   2.417  1.00  0.00           O  
ATOM    111  CB  TRP A   9      -3.640  -5.067   0.487  1.00  0.00           C  
ATOM    112  CG  TRP A   9      -3.848  -5.068  -0.996  1.00  0.00           C  
ATOM    113  CD1 TRP A   9      -3.216  -5.882  -1.873  1.00  0.00           C  
ATOM    114  CD2 TRP A   9      -4.743  -4.236  -1.786  1.00  0.00           C  
ATOM    115  NE1 TRP A   9      -3.664  -5.596  -3.150  1.00  0.00           N  
ATOM    116  CE2 TRP A   9      -4.608  -4.591  -3.148  1.00  0.00           C  
ATOM    117  CE3 TRP A   9      -5.648  -3.218  -1.454  1.00  0.00           C  
ATOM    118  CZ2 TRP A   9      -5.349  -3.958  -4.146  1.00  0.00           C  
ATOM    119  CZ3 TRP A   9      -6.398  -2.577  -2.455  1.00  0.00           C  
ATOM    120  CH2 TRP A   9      -6.248  -2.947  -3.799  1.00  0.00           C  
ATOM    121  H   TRP A   9      -1.532  -4.627  -0.892  1.00  0.00           H  
ATOM    122  HA  TRP A   9      -3.075  -3.047   0.957  1.00  0.00           H  
ATOM    123  HB2 TRP A   9      -3.295  -6.041   0.800  1.00  0.00           H  
ATOM    124  HB3 TRP A   9      -4.575  -4.843   0.980  1.00  0.00           H  
ATOM    125  HD1 TRP A   9      -2.478  -6.628  -1.618  1.00  0.00           H  
ATOM    126  HE1 TRP A   9      -3.364  -6.042  -3.968  1.00  0.00           H  
ATOM    127  HE3 TRP A   9      -5.766  -2.927  -0.422  1.00  0.00           H  
ATOM    128  HZ2 TRP A   9      -5.228  -4.248  -5.180  1.00  0.00           H  
ATOM    129  HZ3 TRP A   9      -7.093  -1.796  -2.187  1.00  0.00           H  
ATOM    130  HH2 TRP A   9      -6.827  -2.451  -4.564  1.00  0.00           H  
ATOM    131  N   GLY A  10      -1.844  -3.461   3.109  1.00  0.00           N  
ATOM    132  CA  GLY A  10      -1.229  -3.774   4.431  1.00  0.00           C  
ATOM    133  C   GLY A  10      -1.877  -5.031   5.014  1.00  0.00           C  
ATOM    134  O   GLY A  10      -1.289  -6.092   4.882  1.00  0.00           O  
ATOM    135  OXT GLY A  10      -2.949  -4.912   5.584  1.00  0.00           O  
ATOM    136  H   GLY A  10      -2.159  -2.553   2.918  1.00  0.00           H  
ATOM    137  HA2 GLY A  10      -0.169  -3.939   4.305  1.00  0.00           H  
ATOM    138  HA3 GLY A  10      -1.387  -2.946   5.106  1.00  0.00           H  
TER     139      GLY A  10                                                      
