# Supplementary material for: Flexible Gaussian Accelerated Molecular Dynamics to Enhance Biological Sampling
Source: J Chem Theory Comput. 2023 Aug 31;19(18):6521–31. doi: 10.1021/acs.jctc.3c00619 (PMC10536968; doi:10.1021/acs.jctc.3c00619)
Supplement: Supplementary file 2 — ct3c00619_si_002.zip [file ct3c00619_si_002.zip › chignolin/coords/chignolin_ion.cnf]

TITLE
ion has replaced 2 solvent molecules in ../solv/chignolin_solv_min.cnf by
2 negative ions (NA+)
Solvent molecules were selected according to the highest / lowest
electrostatic potential
END
POSITION
    1 GLY   H1         1    0.029624135    5.827998995    1.556549887
    1 GLY   H2         2   -0.034426802    5.906812457    1.678747149
    1 GLY   N          3    0.047855670    5.901209778    1.622196273
    1 GLY   H3         4    0.127711531    5.869426132    1.673318436
    1 GLY   CA         5    0.077279254    6.022542440    1.544620602
    1 GLY   C          6    0.022460876    6.006701505    1.402646586
    1 GLY   O          7   -0.013101226    5.895578527    1.363704323
    2 TYR   N          8    0.006887624    6.120610830    1.335798608
    2 TYR   H          9    0.037959939    6.207017827    1.375416778
    2 TYR   CA        10    6.106116156    6.139779700    1.198737853
    2 TYR   CB        11    5.960231715    6.094968753    1.187833174
    2 TYR   CG        12    5.902415676    6.100708209    1.046289990
    2 TYR   CD1       13    5.776313231    0.007817044    1.029252959
    2 TYR   HD1       14    5.721202386    0.043552519    1.116240188
    2 TYR   CD2       15    5.970624670    6.051932956    0.935443917
    2 TYR   HD2       16    6.069356997    6.006874954    0.945470294
    2 TYR   CE1       17    5.718455988    0.014627307    0.903050622
    2 TYR   HE1       18    5.615765086    0.049842812    0.893318094
    2 TYR   CE2       19    5.913187227    6.057410483    0.808990269
    2 TYR   HE2       20    5.966914033    6.021320117    0.721289493
    2 TYR   CZ        21    5.787361612    6.114208274    0.792833246
    2 TYR   OH        22    5.747952948    6.141857058    0.665652356
    2 TYR   HH        23    5.687284718    6.221268310    0.669294940
    2 TYR   C         24    6.121971418    0.139467724    1.165439734
    2 TYR   O         25    6.111495017    0.221804486    1.256214607
    3 ASP   N         26    6.120343746    0.169609978    1.035908303
    3 ASP   H         27    6.071927757    0.110404311    0.971475433
    3 ASP   CA        28    0.012453347    0.296379723    0.973743421
    3 ASP   CB        29    0.164267532    0.290558635    0.955523154
    3 ASP   CG        30    0.234965458    0.412898493    1.014219304
    3 ASP   OD1       31    0.264992836    0.408274586    1.135470508
    3 ASP   OD2       32    0.262447543    0.506503195    0.936062978
    3 ASP   C         33    6.094983316    0.306263347    0.836185243
    3 ASP   O         34    6.018241340    0.215783617    0.803705178
    4 PRO   N         35    6.104646572    0.416688449    0.762682206
    4 PRO   CA        36    6.063110070    0.420356512    0.621711128
    4 PRO   CB        37    6.074552676    0.567147823    0.580089139
    4 PRO   CG        38    0.015500753    0.630735672    0.686421826
    4 PRO   CD        39   -0.023270770    0.553374191    0.812587445
    4 PRO   C         40    6.142530559    0.326523018    0.530611614
    4 PRO   O         41    6.256927972    0.292404325    0.560220120
    5 GLU   N         42    6.082641026    0.294302771    0.416301130
    5 GLU   H         43    5.993663081    0.333630174    0.393162578
    5 GLU   CA        44    6.135364951    0.201415811    0.315292170
    5 GLU   CB        45    6.089247863    0.060086435    0.351491273
    5 GLU   CG        46    0.023968988    6.097695336    0.287739218
    5 GLU   CD        47   -0.050953054    5.964301325    0.289934458
    5 GLU   OE1       48   -0.127467195    5.939524845    0.194232862
    5 GLU   OE2       49   -0.034470550    5.891005058    0.389824809
    5 GLU   C         50    6.079725628    0.241114178    0.178396030
    5 GLU   O         51    5.976891221    0.308289730    0.171876360
    6 THR   N         52    0.000719312    0.203179930    0.071719600
    6 THR   H         53    0.070960721    0.132551158    0.080601779
    6 THR   CA        54    6.117526119    0.234325210    6.080480357
    6 THR   CB        55    0.013846451    0.371542822    6.030023819
    6 THR   OG1       56    0.152024580    0.397912827    6.055712540
    6 THR   HG1       57    0.171352219    0.379800510    6.152142666
    6 THR   CG2       58    6.073323341    0.484978227    6.080605812
    6 THR   C         59    0.033057966    0.133761911    5.984783141
    6 THR   O         60    0.132050491    0.070590520    6.021359162
    7 GLY   N         61    6.126057756    0.120138607    5.864845108
    7 GLY   H         62    6.036962792    0.161219948    5.845478343
    7 GLY   CA        63    0.029790652    0.032844326    5.758866112
    7 GLY   C         64    6.111796627    0.057742094    5.623487562
    7 GLY   O         65    5.999572974    0.107473582    5.615627149
    8 THR   N         66    0.034045587    0.017460877    5.518534009
    8 THR   H         67    0.124033268   -0.024591435    5.530116651
    8 THR   CA        68    6.146024668    0.038417614    5.377763201
    8 THR   CB        69    0.036711750    0.178157363    5.329610819
    8 THR   OG1       70    0.170379552    0.199046919    5.375900966
    8 THR   HG1       71    0.205464758    0.271345656    5.316373118
    8 THR   CG2       72    6.091346006    0.291707090    5.370219964
    8 THR   C         73    0.067409665    6.090518482    5.282211507
    8 THR   O         74    0.173771626    6.037520954    5.313940185
    9 TRP   N         75    0.010881408    6.075536722    5.162749224
    9 TRP   H         76   -0.077436527    6.119419403    5.146154173
    9 TRP   CA        77    0.053071948    5.991517571    5.049744268
    9 TRP   CB        78    0.058278600    5.845408081    5.094853691
    9 TRP   CG        79    0.112319456    5.742667205    4.995177957
    9 TRP   CD1       80    0.035203669    5.644107232    4.950136823
    9 TRP   HD1       81   -0.057521785    5.610423725    4.996491505
    9 TRP   CD2       82    0.217928888    5.755448896    4.905710300
    9 TRP   NE1       83    0.079816539    5.600113243    4.832828946
    9 TRP   HE1       84    0.018199304    5.571297429    4.759522310
    9 TRP   CE2       85    0.193669931    5.662911757    4.804871646
    9 TRP   CE3       86    0.320396974    5.847823511    4.888676195
    9 TRP   HE3       87    0.341328418    5.922458242    4.965299418
    9 TRP   CZ2       88    0.269070613    5.662788622    4.688110712
    9 TRP   HZ2       89    0.238509685    5.600603376    4.603965784
    9 TRP   CZ3       90    0.394589513    5.850100431    4.771150791
    9 TRP   HZ3       91    0.463226979    5.932469557    4.751540417
    9 TRP   CH2       92    0.369346789    5.757441703    4.670670733
    9 TRP   HH2       93    0.418153143    5.766581352    4.573636401
    9 TRP   C         94    6.110382752    6.015410029    4.929457756
    9 TRP   O         95    6.019659074    6.097762916    4.940229823
   10 GLY   N         96    6.132813315    5.947112813    4.817552788
   10 GLY   H         97    6.186199649    5.862580998    4.815484967
   10 GLY   CA        98    6.065343841    5.970716538    4.689094708
   10 GLY   C         99    6.097661882    5.860971445    4.587485464
   10 GLY   O1       100    6.091768442    5.742058302    4.625586646
   10 GLY   O2       101    6.124492037    5.893295756    4.469747594
   11 NA+   NA+      102    1.575647362    4.151778034    5.995915205
   12 NA+   NA+      103    2.642427383    3.224426657    0.030885768
    1 SOLV  OW       104    6.102649818    5.164181923    4.229188720
    1 SOLV  HW1      105    6.195819751    5.198847483    4.240042781
    1 SOLV  HW2      106    6.037621411    5.232417715    4.262611882
    2 SOLV  OW       107    3.293879683    3.557079266    5.829939396
    2 SOLV  HW1      108    3.305949846    3.511948040    5.918355971
    2 SOLV  HW2      109    3.267169793    3.652342597    5.844534589
    3 SOLV  OW       110    4.107382152    3.541962801    4.746800433
    3 SOLV  HW1      111    4.091336825    3.448348775    4.778089877
    3 SOLV  HW2      112    4.020226128    3.590710069    4.741506263
    4 SOLV  OW       113    4.463042230    3.106577268    4.475017114
    4 SOLV  HW1      114    4.462834533    3.204413822    4.454328237
    4 SOLV  HW2      115    4.371453807    3.078380642    4.503591956
    5 SOLV  OW       116    3.867383227    3.692901984    4.775012014
    5 SOLV  HW1      117    3.774562008    3.719721974    4.800808569
    5 SOLV  HW2      118    3.930945323    3.718749829    4.847769209
    6 SOLV  OW       119    0.071727952    4.691545229    5.916528158
    6 SOLV  HW1      120    0.037300954    4.729481456    6.002419443
    6 SOLV  HW2      121   -0.001191728    4.692491242    5.848093121
    7 SOLV  OW       122    4.649848925    3.713451019    3.206987071
    7 SOLV  HW1      123    4.563131429    3.687210507    3.164640554
    7 SOLV  HW2      124    4.690747059    3.633672244    3.251307083
    8 SOLV  OW       125    5.434579119    4.276849361    4.549276412
    8 SOLV  HW1      126    5.465042613    4.263705133    4.643614127
    8 SOLV  HW2      127    5.399910792    4.190304247    4.513108856
    9 SOLV  OW       128    3.504202815    4.712780061    4.470829848
    9 SOLV  HW1      129    3.411408383    4.749377566    4.478024541
    9 SOLV  HW2      130    3.504007166    4.633192192    4.410283424
   10 SOLV  OW       131    4.501667897    5.974709116    5.194576258
   10 SOLV  HW1      132    4.599275047    5.990313513    5.209724209
   10 SOLV  HW2      133    4.486330745    5.878294277    5.172876047
   11 SOLV  OW       134    4.676202257    4.344520803    4.094654482
   11 SOLV  HW1      135    4.735234826    4.388200024    4.026773383
   11 SOLV  HW2      136    4.598877033    4.301038744    4.048490282
   12 SOLV  OW       137    5.022060670    3.319431742    4.447457230
   12 SOLV  HW1      138    5.014232147    3.372177213    4.362859501
   12 SOLV  HW2      139    4.950594755    3.249511247    4.449844571
   13 SOLV  OW       140    3.988358514    5.176724347    3.438305923
   13 SOLV  HW1      141    3.991230366    5.102005231    3.504715696
   13 SOLV  HW2      142    3.972298641    5.263116056    3.486040263
   14 SOLV  OW       143    4.132608341    5.011381925    3.847709709
   14 SOLV  HW1      144    4.222324642    4.981198693    3.879981346
   14 SOLV  HW2      145    4.084478767    4.934190322    3.806153629
   15 SOLV  OW       146    4.407716200    5.865019425    3.853148525
   15 SOLV  HW1      147    4.406157453    5.786426015    3.914975117
   15 SOLV  HW2      148    4.497308397    5.909206560    3.857709942
   16 SOLV  OW       149    3.866420624    3.211242483    3.350632188
   16 SOLV  HW1      150    3.817470039    3.130742920    3.384169351
   16 SOLV  HW2      151    3.849380826    3.222165902    3.252695603
   17 SOLV  OW       152    4.519275739    5.575480546    4.582668006
   17 SOLV  HW1      153    4.466664662    5.569342139    4.497840011
   17 SOLV  HW2      154    4.605207841    5.525400386    4.572250442
   18 SOLV  OW       155    4.386317769    5.366392829    6.123024043
   18 SOLV  HW1      156    4.291175233    5.343844185    6.143992139
   18 SOLV  HW2      157    4.391229011    5.459313027    6.086370257
   19 SOLV  OW       158    4.525121326    4.990052674    3.246427235
   19 SOLV  HW1      159    4.557754953    5.063677705    3.305721611
   19 SOLV  HW2      160    4.428202018    4.973255328    3.264476444
   20 SOLV  OW       161    3.535659498    4.919843724    5.470400253
   20 SOLV  HW1      162    3.605339661    4.937243692    5.400804287
   20 SOLV  HW2      163    3.580025693    4.902163361    5.558269058
   21 SOLV  OW       164    4.264011465    4.945547139    4.861774527
   21 SOLV  HW1      165    4.277952877    5.036023441    4.902042313
   21 SOLV  HW2      166    4.168534404    4.935983090    4.833586150
   22 SOLV  OW       167    4.793201169    5.925011988    5.203823019
   22 SOLV  HW1      168    4.801030593    5.946913945    5.301088889
   22 SOLV  HW2      169    4.813189757    6.006622388    5.149583829
   23 SOLV  OW       170    4.340651895    3.838430389    5.569112449
   23 SOLV  HW1      171    4.384974429    3.854126064    5.480846101
   23 SOLV  HW2      172    4.345550150    3.921789013    5.624134162
   24 SOLV  OW       173    3.578828830    4.084284153    4.997357526
   24 SOLV  HW1      174    3.606022410    4.053191575    5.088436362
   24 SOLV  HW2      175    3.577969564    4.184264361    4.995164909
   25 SOLV  OW       176    4.290643272    5.948255839    5.866072808
   25 SOLV  HW1      177    4.221938235    5.882443070    5.835255230
   25 SOLV  HW2      178    4.272197387    5.973641633    5.961026079
   26 SOLV  OW       179    3.918927333    6.043975704    3.739043001
   26 SOLV  HW1      180    3.966378662    5.977503144    3.796759020
   26 SOLV  HW2      181    3.891769732    6.000258668    3.653293824
   27 SOLV  OW       182    4.554829315    4.846232682    5.326079385
   27 SOLV  HW1      183    4.484012425    4.903192419    5.284337822
   27 SOLV  HW2      184    4.531915891    4.749760002    5.313109648
   28 SOLV  OW       185    5.209977359    4.517072722    3.765388408
   28 SOLV  HW1      186    5.180496515    4.566679035    3.683716972
   28 SOLV  HW2      187    5.293600150    4.466128918    3.745046461
   29 SOLV  OW       188    4.654024975    4.839265233    4.956033430
   29 SOLV  HW1      189    4.692994983    4.755029912    4.993285889
   29 SOLV  HW2      190    4.581446264    4.872000135    5.016553569
   30 SOLV  OW       191    4.495140288    3.608877291    5.655723434
   30 SOLV  HW1      192    4.437974593    3.678540481    5.612353719
   30 SOLV  HW2      193    4.556150816    3.652363423    5.721956030
   31 SOLV  OW       194    3.677894975    4.485242450    4.228214880
   31 SOLV  HW1      195    3.754835817    4.543952212    4.203028234
   31 SOLV  HW2      196    3.701707746    4.389736115    4.210531862
   32 SOLV  OW       197    5.189996411    5.516637853    3.835602280
   32 SOLV  HW1      198    5.284708118    5.486487394    3.846606810
   32 SOLV  HW2      199    5.143973266    5.514919552    3.924366827
   33 SOLV  OW       200    5.438689902    3.848261857    5.684132760
   33 SOLV  HW1      201    5.381950484    3.818417091    5.760890086
   33 SOLV  HW2      202    5.426051381    3.946390334    5.669541688
   34 SOLV  OW       203    3.998990463    3.324635913    5.457886713
   34 SOLV  HW1      204    4.028271842    3.414143325    5.491536607
   34 SOLV  HW2      205    4.014587618    3.255726278    5.528668678
   35 SOLV  OW       206    4.288514140    3.454470347    4.202753811
   35 SOLV  HW1      207    4.311659695    3.551175478    4.213360718
   35 SOLV  HW2      208    4.294169894    3.408928192    4.291601649
   36 SOLV  OW       209    5.973855400    4.502624108    4.485167219
   36 SOLV  HW1      210    6.018775201    4.429238922    4.536142296
   36 SOLV  HW2      211    5.875256382    4.499021548    4.501510411
   37 SOLV  OW       212    6.075096211    3.311889918    4.625403841
   37 SOLV  HW1      213    6.103042211    3.305964750    4.529570431
   37 SOLV  HW2      214    5.977527427    3.333274154    4.630380063
   38 SOLV  OW       215    2.996862707    4.781382062    5.754539909
   38 SOLV  HW1      216    2.964244625    4.815257434    5.666279552
   38 SOLV  HW2      217    3.096862866    4.780265104    5.754876210
   39 SOLV  OW       218    3.946495655    5.176222518    3.936941065
   39 SOLV  HW1      219    3.960069167    5.174852293    4.036014927
   39 SOLV  HW2      220    4.013302211    5.115928011    3.893332181
   40 SOLV  OW       221    6.084943605    3.302173677    3.722036126
   40 SOLV  HW1      222    6.151167052    3.260980261    3.659429756
   40 SOLV  HW2      223    6.085009396    3.401446107    3.709992506
   41 SOLV  OW       224    4.854766565    5.857176415    3.365604689
   41 SOLV  HW1      225    4.944415595    5.894990590    3.342477612
   41 SOLV  HW2      226    4.800276144    5.847346412    3.282331711
   42 SOLV  OW       227    4.139179265    5.328165881    5.824615122
   42 SOLV  HW1      228    4.155620465    5.423190202    5.798145793
   42 SOLV  HW2      229    4.120627281    5.273570574    5.742909365
   43 SOLV  OW       230    6.125928042    5.273140615    5.883636831
   43 SOLV  HW1      231    6.045643517    5.217384441    5.904750914
   43 SOLV  HW2      232    6.198312893    5.214726559    5.846894886
   44 SOLV  OW       233    3.784797350    4.207875437    3.264747946
   44 SOLV  HW1      234    3.845868242    4.197897804    3.186189781
   44 SOLV  HW2      235    3.788916752    4.125192091    3.320846576
   45 SOLV  OW       236    3.523723088    4.145040549    5.275092133
   45 SOLV  HW1      237    3.494751162    4.096060439    5.357332676
   45 SOLV  HW2      238    3.464615451    4.119500127    5.198571091
   46 SOLV  OW       239    3.784236487    5.143728182    4.677736695
   46 SOLV  HW1      240    3.797942133    5.066481907    4.615712644
   46 SOLV  HW2      241    3.778075229    5.228316200    4.624740087
   47 SOLV  OW       242    5.081444016    4.843047768    3.729333973
   47 SOLV  HW1      243    5.175958700    4.867854003    3.708075399
   47 SOLV  HW2      244    5.074158742    4.743649026    3.737605366
   48 SOLV  OW       245    3.338587055    4.190837725    4.385578765
   48 SOLV  HW1      246    3.317323447    4.256700758    4.457758987
   48 SOLV  HW2      247    3.353103165    4.239429264    4.299382975
   49 SOLV  OW       248    5.831136204    4.208953319    6.068650586
   49 SOLV  HW1      249    5.747684880    4.161062435    6.041398088
   49 SOLV  HW2      250    5.856317887    4.274909424    5.997816632
   50 SOLV  OW       251    3.200762699    3.285367054    5.417493833
   50 SOLV  HW1      252    3.149036517    3.345339030    5.478565454
   50 SOLV  HW2      253    3.297258918    3.311566688    5.418953257
   51 SOLV  OW       254    5.186617216    3.990290812    3.453264204
   51 SOLV  HW1      255    5.192280498    4.083686865    3.488576687
   51 SOLV  HW2      256    5.181974005    3.926010603    3.529735421
   52 SOLV  OW       257    4.001701550    5.950223197    4.382847488
   52 SOLV  HW1      258    4.082696437    5.990324301    4.340046651
   52 SOLV  HW2      259    3.949132473    6.022028638    4.428460920
   53 SOLV  OW       260    5.165968679    4.547632448    5.508808401
   53 SOLV  HW1      261    5.124304110    4.627541884    5.465460885
   53 SOLV  HW2      262    5.139230769    4.544250965    5.605118370
   54 SOLV  OW       263    5.707295329    5.878124674    5.847638694
   54 SOLV  HW1      264    5.689615312    5.956227495    5.787743469
   54 SOLV  HW2      265    5.622978821    5.825735810    5.859809388
   55 SOLV  OW       266    4.804781892    3.765524761    4.733444120
   55 SOLV  HW1      267    4.729219429    3.791787502    4.793463155
   55 SOLV  HW2      268    4.853537005    3.687850601    4.773315667
   56 SOLV  OW       269    3.927937095    5.145531744    5.912815186
   56 SOLV  HW1      270    4.017622201    5.105994314    5.892980025
   56 SOLV  HW2      271    3.868910829    5.075627198    5.953184767
   57 SOLV  OW       272    0.021970553    4.577239560    3.794509455
   57 SOLV  HW1      273   -0.045479862    4.509975064    3.764080336
   57 SOLV  HW2      274    0.024171448    4.653703072    3.730085824
   58 SOLV  OW       275    5.283420063    3.223172350    3.345446770
   58 SOLV  HW1      276    5.191946718    3.183439353    3.352836057
   58 SOLV  HW2      277    5.323394271    3.198546784    3.257151831
   59 SOLV  OW       278    3.692242427    5.578777708    4.096320855
   59 SOLV  HW1      279    3.614642081    5.639308476    4.114099917
   59 SOLV  HW2      280    3.772914588    5.613048296    4.144481837
   60 SOLV  OW       281    5.125740418    5.330331167    6.054791479
   60 SOLV  HW1      282    5.201013037    5.395636352    6.063117681
   60 SOLV  HW2      283    5.065704572    5.358089849    5.979789794
   61 SOLV  OW       284    4.960018943    4.130933956    5.363154983
   61 SOLV  HW1      285    4.984759111    4.222754737    5.332190165
   61 SOLV  HW2      286    5.038181481    4.089257484    5.409566537
   62 SOLV  OW       287    3.564561442    5.263658371    4.871439477
   62 SOLV  HW1      288    3.630782283    5.329673759    4.835961855
   62 SOLV  HW2      289    3.583040413    5.173568166    4.832167199
   63 SOLV  OW       290    5.901935541    3.412398273    3.506513848
   63 SOLV  HW1      291    5.872295148    3.319366719    3.528141210
   63 SOLV  HW2      292    5.825990483    3.475791666    3.521163873
   64 SOLV  OW       293    5.542333867    5.677218063    3.875607913
   64 SOLV  HW1      294    5.468399388    5.651379794    3.813426031
   64 SOLV  HW2      295    5.608865503    5.733580346    3.826632045
   65 SOLV  OW       296    5.462765755    3.436726068    4.427267978
   65 SOLV  HW1      297    5.424832669    3.344209704    4.429068534
   65 SOLV  HW2      298    5.536170280    3.441312252    4.359512365
   66 SOLV  OW       299    4.295769422    3.182415802    5.539577028
   66 SOLV  HW1      300    4.279458763    3.205057402    5.443540174
   66 SOLV  HW2      301    4.361971440    3.246669272    5.578165095
   67 SOLV  OW       302    5.181698544    3.432494622    5.111163500
   67 SOLV  HW1      303    5.213760110    3.526248207    5.097658266
   67 SOLV  HW2      304    5.105428294    3.414117377    5.049154321
   68 SOLV  OW       305    3.685349206    5.056294962    3.969647682
   68 SOLV  HW1      306    3.773663802    5.013121564    3.951257235
   68 SOLV  HW2      307    3.647522810    5.019824361    4.054733119
   69 SOLV  OW       308    4.709936855    5.732405823    4.246724398
   69 SOLV  HW1      309    4.809304574    5.736629692    4.236240655
   69 SOLV  HW2      310    4.681979121    5.790850983    4.322911258
   70 SOLV  OW       311    5.481667897    4.924431201    5.725283963
   70 SOLV  HW1      312    5.384480687    4.907998962    5.708361412
   70 SOLV  HW2      313    5.491939620    5.000920685    5.788888912
   71 SOLV  OW       314    5.754809511    4.997647540    3.935099516
   71 SOLV  HW1      315    5.721992221    4.937939477    4.008311081
   71 SOLV  HW2      316    5.814145323    5.068253020    3.973772454
   72 SOLV  OW       317    5.079756679    3.751856162    5.719616769
   72 SOLV  HW1      318    5.084993775    3.793996243    5.810154213
   72 SOLV  HW2      319    5.080451523    3.823229157    5.649567246
   73 SOLV  OW       320    5.512655576    3.692322445    5.045704330
   73 SOLV  HW1      321    5.487161729    3.746974625    5.125485470
   73 SOLV  HW2      322    5.580848004    3.741807797    4.991843116
   74 SOLV  OW       323    3.759017237    3.114950059    4.969873100
   74 SOLV  HW1      324    3.747348097    3.214252448    4.967728594
   74 SOLV  HW2      325    3.784804371    3.086423197    5.062191879
   75 SOLV  OW       326    5.563804184    4.413727792    5.682789772
   75 SOLV  HW1      327    5.529021128    4.490737953    5.629297475
   75 SOLV  HW2      328    5.513333422    4.407491045    5.768893298
   76 SOLV  OW       329    3.822491733    3.907776057    5.314155404
   76 SOLV  HW1      330    3.822886352    3.861135162    5.402622300
   76 SOLV  HW2      331    3.751558452    3.868087347    5.255901705
   77 SOLV  OW       332    3.904883509    4.420103000    3.486547714
   77 SOLV  HW1      333    4.004055692    4.413806051    3.475275012
   77 SOLV  HW2      334    3.859849165    4.363336701    3.417617992
   78 SOLV  OW       335    4.715611448    4.905910567    3.504519822
   78 SOLV  HW1      336    4.752704962    4.984275879    3.454674129
   78 SOLV  HW2      337    4.660263698    4.938382894    3.581225037
   79 SOLV  OW       338    4.040119893    4.327683043    4.983795927
   79 SOLV  HW1      339    4.083905897    4.239962571    4.964056599
   79 SOLV  HW2      340    4.110307080    4.397307659    4.998836790
   80 SOLV  OW       341    4.398884776    4.875449770    5.837445440
   80 SOLV  HW1      342    4.416238304    4.960141321    5.887719749
   80 SOLV  HW2      343    4.483543527    4.844482368    5.794155415
   81 SOLV  OW       344    3.258780468    3.238685824    4.940849246
   81 SOLV  HW1      345    3.192561133    3.244995545    5.015524620
   81 SOLV  HW2      346    3.325606796    3.167228407    4.961553040
   82 SOLV  OW       347    3.810606924    4.924845281    6.021545841
   82 SOLV  HW1      348    3.887025637    4.916871961    6.085563385
   82 SOLV  HW2      349    3.730775860    4.877598209    6.058913759
   83 SOLV  OW       350    4.757627114    5.956440233    5.636585967
   83 SOLV  HW1      351    4.708460798    5.877493109    5.673354902
   83 SOLV  HW2      352    4.734014469    6.037961503    5.689470781
   84 SOLV  OW       353    5.203629140    4.006688933    5.453963716
   84 SOLV  HW1      354    5.290084475    3.960005783    5.472617544
   84 SOLV  HW2      355    5.211836089    4.059464534    5.369410419
   85 SOLV  OW       356    4.375070566    4.233446419    4.698458911
   85 SOLV  HW1      357    4.279878485    4.204080314    4.689733243
   85 SOLV  HW2      358    4.379901713    4.333127541    4.691963671
   86 SOLV  OW       359    5.621953638    4.956723374    6.080332789
   86 SOLV  HW1      360    5.653431802    5.020031746    6.151062548
   86 SOLV  HW2      361    5.551862019    5.001232120    6.024583737
   87 SOLV  OW       362    4.769273095    3.350283074    4.911559534
   87 SOLV  HW1      363    4.791525243    3.321004182    5.004560829
   87 SOLV  HW2      364    4.675029831    3.383629303    4.908782555
   88 SOLV  OW       365    6.083736286    3.802187038    5.707699994
   88 SOLV  HW1      366    6.180703246    3.793174265    5.730456471
   88 SOLV  HW2      367    6.034292866    3.838815535    5.786527107
   89 SOLV  OW       368    4.138723873    3.242976738    3.878877014
   89 SOLV  HW1      369    4.141718345    3.152282839    3.920920103
   89 SOLV  HW2      370    4.222503555    3.292823442    3.901198386
   90 SOLV  OW       371    4.723921101    4.404894508    5.810376597
   90 SOLV  HW1      372    4.627372210    4.399385435    5.835836432
   90 SOLV  HW2      373    4.780634631    4.386073189    5.890562719
   91 SOLV  OW       374    3.373999199    6.034091380    4.220034617
   91 SOLV  HW1      375    3.296785169    6.018414789    4.158443734
   91 SOLV  HW2      376    3.342803018    6.085030494    4.300240805
   92 SOLV  OW       377    4.537484672    3.065882716    3.109956637
   92 SOLV  HW1      378    4.591307379    3.131995675    3.162228501
   92 SOLV  HW2      379    4.468157079    3.025012667    3.169319100
   93 SOLV  OW       380    4.476090638    3.658416623    4.587217445
   93 SOLV  HW1      381    4.541188440    3.686492670    4.516690369
   93 SOLV  HW2      382    4.521816679    3.657142491    4.676142167
   94 SOLV  OW       383    5.151943185    4.560477864    5.849771606
   94 SOLV  HW1      384    5.231232707    4.534154497    5.904746328
   94 SOLV  HW2      385    5.104997644    4.478272260    5.817542790
   95 SOLV  OW       386    5.493164314    5.502431308    3.123049531
   95 SOLV  HW1      387    5.576358770    5.472416987    3.169719236
   95 SOLV  HW2      388    5.426808612    5.427627956    3.121864609
   96 SOLV  OW       389    3.690863130    4.072001727    4.697037942
   96 SOLV  HW1      390    3.664942196    4.142230749    4.630735393
   96 SOLV  HW2      391    3.784152677    4.089008777    4.728811710
   97 SOLV  OW       392    3.623795437    4.046716547    5.643973141
   97 SOLV  HW1      393    3.563493670    4.038489388    5.564615384
   97 SOLV  HW2      394    3.580381928    4.004115117    5.723359857
   98 SOLV  OW       395    4.966213846    3.735842374    3.774172962
   98 SOLV  HW1      396    4.935872197    3.750596545    3.680036029
   98 SOLV  HW2      397    4.929472607    3.649118143    3.807799937
   99 SOLV  OW       398    5.249635999    3.878641751    3.736412957
   99 SOLV  HW1      399    5.227834086    3.926539067    3.821449479
   99 SOLV  HW2      400    5.175548833    3.815362777    3.713897983
  100 SOLV  OW       401    4.422033628    5.552343995    4.306526227
  100 SOLV  HW1      402    4.426407393    5.461521969    4.264883948
  100 SOLV  HW2      403    4.330962860    5.591137030    4.292334440
  101 SOLV  OW       404    5.806887031    3.697292744    5.985042072
  101 SOLV  HW1      405    5.816619587    3.791126431    6.018222788
  101 SOLV  HW2      406    5.717159405    3.686219387    5.942301731
  102 SOLV  OW       407    3.551047337    5.323372571    5.785234652
  102 SOLV  HW1      408    3.487536856    5.268020366    5.839122661
  102 SOLV  HW2      409    3.502191919    5.364812468    5.708437075
  103 SOLV  OW       410    5.350339033    3.361725840    3.967615813
  103 SOLV  HW1      411    5.370062091    3.410996640    3.882853994
  103 SOLV  HW2      412    5.251377909    3.357431729    3.981379336
  104 SOLV  OW       413    4.631252925    4.376354513    4.956675102
  104 SOLV  HW1      414    4.655794549    4.282815536    4.982170860
  104 SOLV  HW2      415    4.584339337    4.420512023    5.033168311
  105 SOLV  OW       416    3.590452743    4.607536515    5.422656893
  105 SOLV  HW1      417    3.600082740    4.532598857    5.357140248
  105 SOLV  HW2      418    3.680684169    4.645138934    5.443743893
  106 SOLV  OW       419    5.416625750    5.423023620    4.244783348
  106 SOLV  HW1      420    5.426172248    5.324277966    4.257433993
  106 SOLV  HW2      421    5.443225194    5.447368538    4.151510234
  107 SOLV  OW       422    4.063510279    5.579119836    5.560666309
  107 SOLV  HW1      423    4.011232391    5.634647683    5.495978969
  107 SOLV  HW2      424    4.106969302    5.503343709    5.511971519
  108 SOLV  OW       425    3.514858323    3.634204358    4.207574919
  108 SOLV  HW1      426    3.427285254    3.602385055    4.171258082
  108 SOLV  HW2      427    3.555705038    3.699387554    4.143667595
  109 SOLV  OW       428    4.893607489    5.007554252    4.851818180
  109 SOLV  HW1      429    4.821722655    4.950110126    4.890993249
  109 SOLV  HW2      430    4.963036282    4.949566787    4.809190301
  110 SOLV  OW       431    4.112331315    5.719496581    5.885052335
  110 SOLV  HW1      432    4.054566372    5.696730408    5.963443107
  110 SOLV  HW2      433    4.055368274    5.754872056    5.810863876
  111 SOLV  OW       434    3.349081082    5.630034549    3.342578547
  111 SOLV  HW1      435    3.328645878    5.590554616    3.252994163
  111 SOLV  HW2      436    3.330638673    5.728309128    3.340639353
  112 SOLV  OW       437    3.827120098    3.836760059    4.543221989
  112 SOLV  HW1      438    3.754276856    3.825884204    4.475573180
  112 SOLV  HW2      439    3.793368994    3.891153240    4.620048379
  113 SOLV  OW       440    4.138511357    4.986178835    5.880618664
  113 SOLV  HW1      441    4.216559244    4.941719442    5.836651063
  113 SOLV  HW2      442    4.162769833    5.010868035    5.974443796
  114 SOLV  OW       443    5.990282165    4.710467410    5.759435745
  114 SOLV  HW1      444    5.949511771    4.655955870    5.686179430
  114 SOLV  HW2      445    5.918754516    4.762800508    5.805761221
  115 SOLV  OW       446    4.596851090    5.289678932    5.276811195
  115 SOLV  HW1      447    4.546866261    5.311558932    5.193007488
  115 SOLV  HW2      448    4.563107195    5.203240583    5.314117195
  116 SOLV  OW       449    4.253172085    4.048500557    4.411785841
  116 SOLV  HW1      450    4.316825497    4.030004859    4.486660191
  116 SOLV  HW2      451    4.182577688    3.977687218    4.409827713
  117 SOLV  OW       452    5.793038294    3.048173153    6.140708992
  117 SOLV  HW1      453    5.733931023    3.015852760    6.066793286
  117 SOLV  HW2      454    5.770368020    3.143134804    6.162376139
  118 SOLV  OW       455    4.662733251    5.977393804    3.898834367
  118 SOLV  HW1      456    4.747887089    5.975682269    3.951239433
  118 SOLV  HW2      457    4.675636887    5.928231590    3.812703681
  119 SOLV  OW       458    5.097177722    3.979655666    5.869859058
  119 SOLV  HW1      459    5.190671151    3.987888024    5.904393640
  119 SOLV  HW2      460    5.035138310    4.030991831    5.929158277
  120 SOLV  OW       461    6.061217641    4.802754177    3.936710060
  120 SOLV  HW1      462    6.077535445    4.720260458    3.882578468
  120 SOLV  HW2      463    5.965583007    4.830424125    3.927235960
  121 SOLV  OW       464    4.039937063    3.769769309    3.844028389
  121 SOLV  HW1      465    4.034481841    3.869472136    3.838563009
  121 SOLV  HW2      466    4.070480373    3.743043190    3.935431431
  122 SOLV  OW       467    4.137599571    3.424464672    5.059982433
  122 SOLV  HW1      468    4.070592398    3.425463283    5.134215413
  122 SOLV  HW2      469    4.118925110    3.347184830    4.999313625
  123 SOLV  OW       470    5.813882020    3.976759328    4.498773375
  123 SOLV  HW1      471    5.811453351    4.012388658    4.592180269
  123 SOLV  HW2      472    5.822968692    3.877198099    4.501326108
  124 SOLV  OW       473    0.041317214    3.666291014    3.844864303
  124 SOLV  HW1      474   -0.027630364    3.594016278    3.849802651
  124 SOLV  HW2      475    0.019572492    3.737679264    3.911442222
  125 SOLV  OW       476    3.876522061    5.753400820    5.034317453
  125 SOLV  HW1      477    3.902523963    5.847266360    5.056979349
  125 SOLV  HW2      478    3.793481984    5.754375093    4.978604781
  126 SOLV  OW       479    4.104479051    3.206432318    5.736062790
  126 SOLV  HW1      480    4.199856759    3.213004360    5.706706049
  126 SOLV  HW2      481    4.095478373    3.133547654    5.803938874
  127 SOLV  OW       482    5.957984402    4.917073222    5.400838958
  127 SOLV  HW1      483    5.888129723    4.867458093    5.452420141
  127 SOLV  HW2      484    5.946198543    4.899244365    5.303149306
  128 SOLV  OW       485    3.944602741    4.261938613    0.097013511
  128 SOLV  HW1      486    3.845962629    4.277898346    0.092856867
  128 SOLV  HW2      487    3.992156798    4.334026495    0.046591608
  129 SOLV  OW       488    3.176521714    6.144225793    5.805182318
  129 SOLV  HW1      489    3.199197582    6.093112810    5.722276262
  129 SOLV  HW2      490    3.256676519    6.148140771    5.864861040
  130 SOLV  OW       491    6.135122765    3.107722130    6.044695451
  130 SOLV  HW1      492    6.158154309    3.178453421    5.977861847
  130 SOLV  HW2      493    6.102131885    3.150769941    6.128721017
  131 SOLV  OW       494    5.720388280    5.016090702    3.519298245
  131 SOLV  HW1      495    5.713926490    4.924850684    3.559734609
  131 SOLV  HW2      496    5.715798908    5.084991637    3.591640280
  132 SOLV  OW       497    5.495986929    3.798960776    3.420317517
  132 SOLV  HW1      498    5.457577374    3.715942839    3.460743769
  132 SOLV  HW2      499    5.577184307    3.775475818    3.366871301
  133 SOLV  OW       500    3.638105969    5.671367477    3.509182583
  133 SOLV  HW1      501    3.661268403    5.720643265    3.425293811
  133 SOLV  HW2      502    3.720726650    5.629935261    3.547360634
  134 SOLV  OW       503    5.681596472    5.141911723    5.334796519
  134 SOLV  HW1      504    5.716895677    5.052525654    5.362440195
  134 SOLV  HW2      505    5.698015504    5.208239765    5.407823235
  135 SOLV  OW       506    5.529516689    5.823511285    5.114913806
  135 SOLV  HW1      507    5.447818920    5.768586687    5.132530879
  135 SOLV  HW2      508    5.517583861    5.914585373    5.154472752
  136 SOLV  OW       509    5.974230290    5.999549644    4.173521624
  136 SOLV  HW1      510    5.916919974    5.922930133    4.144419464
  136 SOLV  HW2      511    6.070410241    5.972353625    4.170112297
  137 SOLV  OW       512    3.845382258    4.749778082    4.076702233
  137 SOLV  HW1      513    3.756752749    4.713353005    4.048066559
  137 SOLV  HW2      514    3.905787454    4.756686336    3.997296375
  138 SOLV  OW       515    4.168004670    4.961472749    4.140308811
  138 SOLV  HW1      516    4.159424888    5.058799131    4.161661470
  138 SOLV  HW2      517    4.142679366    4.907416045    4.220536967
  139 SOLV  OW       518    4.657445560    5.915903670    4.845750827
  139 SOLV  HW1      519    4.571080149    5.913205037    4.896103870
  139 SOLV  HW2      520    4.705684822    6.000909498    4.866925355
  140 SOLV  OW       521    5.893364720    4.877201002    3.335530445
  140 SOLV  HW1      522    5.835870339    4.884644071    3.417020054
  140 SOLV  HW2      523    5.956253911    4.954876391    3.331948562
  141 SOLV  OW       524    3.970295193    4.678778951    3.550385165
  141 SOLV  HW1      525    3.942599854    4.587773649    3.519515478
  141 SOLV  HW2      526    3.989003930    4.736614890    3.470976905
  142 SOLV  OW       527    3.905169897    5.831255554    4.603533145
  142 SOLV  HW1      528    3.980100750    5.893693767    4.625641223
  142 SOLV  HW2      529    3.910737228    5.750446964    4.662191420
  143 SOLV  OW       530    5.834065644    4.197020471    3.384774867
  143 SOLV  HW1      531    5.927658623    4.230663088    3.374334830
  143 SOLV  HW2      532    5.835714712    4.098233951    3.400226557
  144 SOLV  OW       533    4.749959477    4.048228612    6.007841958
  144 SOLV  HW1      534    4.720872808    4.115538217    6.075838590
  144 SOLV  HW2      535    4.669779797    4.000721691    5.971587059
  145 SOLV  OW       536    5.852075003    5.843066905    5.166539568
  145 SOLV  HW1      537    5.912039461    5.776406533    5.210836899
  145 SOLV  HW2      538    5.817031408    5.907008442    5.234986836
  146 SOLV  OW       539    5.743539861    3.809256011    5.373327092
  146 SOLV  HW1      540    5.835314101    3.769589322    5.375784243
  146 SOLV  HW2      541    5.716752706    3.836983351    5.465606773
  147 SOLV  OW       542    3.996575677    6.147076077    3.993979954
  147 SOLV  HW1      543    4.037590494    6.117077823    4.080114945
  147 SOLV  HW2      544    4.068648135    6.162607699    3.926411114
  148 SOLV  OW       545    6.105461211    4.305483086    3.917718902
  148 SOLV  HW1      546    6.017183515    4.258827649    3.923247083
  148 SOLV  HW2      547    6.156897583    4.270282167    3.839519179
  149 SOLV  OW       548    5.053341445    3.984881596    4.697432797
  149 SOLV  HW1      549    4.960205756    3.955153396    4.718500466
  149 SOLV  HW2      550    5.109415984    3.905224807    4.674798917
  150 SOLV  OW       551    4.844680407    4.061681432    4.086347412
  150 SOLV  HW1      552    4.814323306    4.155317821    4.068710956
  150 SOLV  HW2      553    4.765130036    4.001290802    4.091476373
  151 SOLV  OW       554    5.659548937    5.164760093    4.696891830
  151 SOLV  HW1      555    5.699596995    5.146614719    4.786718641
  151 SOLV  HW2      556    5.719180204    5.226647014    4.645748239
  152 SOLV  OW       557    3.489224938    4.247547103    3.264931848
  152 SOLV  HW1      558    3.487447492    4.327859206    3.205360870
  152 SOLV  HW2      559    3.581166590    4.208216909    3.265066703
  153 SOLV  OW       560    3.341841623    4.400020008    5.381818018
  153 SOLV  HW1      561    3.379450365    4.308340798    5.395321338
  153 SOLV  HW2      562    3.243424112    4.393545877    5.365322682
  154 SOLV  OW       563    5.287027332    4.125607636    5.700258124
  154 SOLV  HW1      564    5.211722580    4.190490117    5.711221777
  154 SOLV  HW2      565    5.299692470    4.105388543    5.603145853
  155 SOLV  OW       566    5.361938621    5.311017723    3.536614508
  155 SOLV  HW1      567    5.394493725    5.327423059    3.443490355
  155 SOLV  HW2      568    5.368196501    5.213388084    3.557358523
  156 SOLV  OW       569    4.661094807    4.290255742    5.498969516
  156 SOLV  HW1      570    4.689725228    4.377114394    5.539438032
  156 SOLV  HW2      571    4.631821547    4.305531540    5.404568737
  157 SOLV  OW       572    3.879335909    5.058205892    3.092809580
  157 SOLV  HW1      573    3.855912640    5.140108801    3.040417286
  157 SOLV  HW2      574    3.800655749    5.030224336    3.147823241
  158 SOLV  OW       575    4.029579837    3.319853192    4.490713221
  158 SOLV  HW1      576    3.944925584    3.361176183    4.457135219
  158 SOLV  HW2      577    4.060786995    3.369182121    4.571916799
  159 SOLV  OW       578    6.030497119    3.206248499    3.382090494
  159 SOLV  HW1      579    6.008396817    3.116747286    3.420855387
  159 SOLV  HW2      580    5.975184073    3.276508446    3.426877648
  160 SOLV  OW       581    5.473254971    4.193005008    3.806780027
  160 SOLV  HW1      582    5.498842729    4.134001869    3.730191584
  160 SOLV  HW2      583    5.522766506    4.279629344    3.800071460
  161 SOLV  OW       584    4.546244380    4.696599124    3.302526377
  161 SOLV  HW1      585    4.584653827    4.734223697    3.218209367
  161 SOLV  HW2      586    4.590509671    4.739434396    3.381304326
  162 SOLV  OW       587    4.850481451    4.754521875    3.964160975
  162 SOLV  HW1      588    4.765996712    4.709639049    3.935008813
  162 SOLV  HW2      589    4.838226391    4.792137163    4.056003635
  163 SOLV  OW       590    5.835169487    5.862831387    3.331602634
  163 SOLV  HW1      591    5.911741393    5.886541729    3.271809366
  163 SOLV  HW2      592    5.764515108    5.816224798    3.278336853
  164 SOLV  OW       593    6.100395974    4.428522432    5.444685243
  164 SOLV  HW1      594    6.024799241    4.416797613    5.380269109
  164 SOLV  HW2      595    6.177477606    4.471934786    5.398042562
  165 SOLV  OW       596    5.012291174    3.599068492    4.414187530
  165 SOLV  HW1      597    5.079247990    3.642772959    4.474256400
  165 SOLV  HW2      598    4.990282387    3.508103749    4.449438495
  166 SOLV  OW       599    3.637390113    3.939770270    4.381517031
  166 SOLV  HW1      600    3.544434090    3.976333709    4.376617559
  166 SOLV  HW2      601    3.650228391    3.871635888    4.309442223
  167 SOLV  OW       602    5.690969981    5.260540938    3.802028702
  167 SOLV  HW1      603    5.599223488    5.223277445    3.788029466
  167 SOLV  HW2      604    5.746655328    5.194091066    3.851874307
  168 SOLV  OW       605    4.257359003    4.743367898    5.584272653
  168 SOLV  HW1      606    4.166390331    4.706857321    5.564461560
  168 SOLV  HW2      607    4.254278450    4.843306511    5.582331219
  169 SOLV  OW       608    3.778598930    3.818851030    3.677490759
  169 SOLV  HW1      609    3.846734649    3.861018467    3.737324299
  169 SOLV  HW2      610    3.803748497    3.723598235    3.660321581
  170 SOLV  OW       611    0.007557493    4.565108795    4.946315514
  170 SOLV  HW1      612    0.058954051    4.536703900    4.865364541
  170 SOLV  HW2      613   -0.079455172    4.605492809    4.918035132
  171 SOLV  OW       614    4.252985639    4.684194714    3.418433044
  171 SOLV  HW1      615    4.301292900    4.700511211    3.504462500
  171 SOLV  HW2      616    4.317386287    4.691188006    3.342240022
  172 SOLV  OW       617    0.030101108    4.248836649    4.923826190
  172 SOLV  HW1      618    0.010584243    4.334565279    4.971477435
  172 SOLV  HW2      619   -0.052897012    4.216281377    4.878522331
  173 SOLV  OW       620    3.508905366    5.776240119    4.186356697
  173 SOLV  HW1      621    3.588982310    5.830281721    4.160496297
  173 SOLV  HW2      622    3.441613776    5.835524858    4.230613967
  174 SOLV  OW       623    5.846874628    5.365232617    5.552329519
  174 SOLV  HW1      624    5.910980705    5.319725965    5.490511940
  174 SOLV  HW2      625    5.897881794    5.417777401    5.620429615
  175 SOLV  OW       626    3.419988067    4.009079093    5.899677771
  175 SOLV  HW1      627    3.469670089    3.923460119    5.885494939
  175 SOLV  HW2      628    3.325262709    3.997996458    5.869604735
  176 SOLV  OW       629    4.075747631    5.808416805    3.856197804
  176 SOLV  HW1      630    4.067361782    5.740786265    3.929392997
  176 SOLV  HW2      631    4.038915728    5.770407696    3.771342216
  177 SOLV  OW       632    3.548124917    4.407900680    5.881734619
  177 SOLV  HW1      633    3.481616111    4.445459699    5.817190817
  177 SOLV  HW2      634    3.640502527    4.432888566    5.852684113
  178 SOLV  OW       635    5.597299482    0.051381304    4.998987437
  178 SOLV  HW1      636    5.528160125   -0.009038264    4.959358674
  178 SOLV  HW2      637    5.687024085    0.028650408    4.961126817
  179 SOLV  OW       638    5.111014816    5.053372192    3.917754089
  179 SOLV  HW1      639    5.088633209    4.975139021    3.859613623
  179 SOLV  HW2      640    5.192608817    5.032512145    3.971688200
  180 SOLV  OW       641    3.458130697    5.800192626    5.689166937
  180 SOLV  HW1      642    3.546112720    5.784320267    5.644352286
  180 SOLV  HW2      643    3.389839395    5.825221266    5.620528152
  181 SOLV  OW       644    3.176629430    3.975732529    4.345804068
  181 SOLV  HW1      645    3.202045626    3.963641115    4.249836563
  181 SOLV  HW2      646    3.209945464    4.064300970    4.378164437
  182 SOLV  OW       647    3.456829808    5.352915288    6.052284731
  182 SOLV  HW1      648    3.410727186    5.377120854    6.137668828
  182 SOLV  HW2      649    3.388577640    5.336702392    5.981019114
  183 SOLV  OW       650    5.211682297    4.295908272    3.291584859
  183 SOLV  HW1      651    5.306106377    4.328772572    3.289282517
  183 SOLV  HW2      652    5.210479232    4.200045674    3.320047687
  184 SOLV  OW       653    3.217879622    5.937745308    3.571290285
  184 SOLV  HW1      654    3.198523471    5.860164601    3.511226411
  184 SOLV  HW2      655    3.254099910    5.904269303    3.658290412
  185 SOLV  OW       656    5.241267096    3.187899040    4.936161145
  185 SOLV  HW1      657    5.236277023    3.243216236    4.852994265
  185 SOLV  HW2      658    5.307145313    3.113816773    4.922994507
  186 SOLV  OW       659    5.269417810    5.558398159    3.400539700
  186 SOLV  HW1      660    5.313415883    5.484566053    3.451673252
  186 SOLV  HW2      661    5.198646541    5.520171435    3.341110857
  187 SOLV  OW       662    5.431496234    6.068096246    5.302513263
  187 SOLV  HW1      663    5.343906507    6.113298515    5.319444290
  187 SOLV  HW2      664    5.460007054    6.084989790    5.208154266
  188 SOLV  OW       665    3.951307376    5.604897148    4.763076348
  188 SOLV  HW1      666    3.958970585    5.619490235    4.861717712
  188 SOLV  HW2      667    3.863972680    5.560659305    4.742649843
  189 SOLV  OW       668    3.482806501    3.378881493    3.962002715
  189 SOLV  HW1      669    3.426674081    3.419263943    3.889763806
  189 SOLV  HW2      670    3.577107544    3.410832150    3.952691863
  190 SOLV  OW       671    4.638806892    6.122638807    3.155161740
  190 SOLV  HW1      672    4.711336651    6.175553234    3.111120749
  190 SOLV  HW2      673    4.663526930    6.105133220    3.250464619
  191 SOLV  OW       674    3.960094727    5.703922078    3.633523075
  191 SOLV  HW1      675    3.898225773    5.625567298    3.627765224
  191 SOLV  HW2      676    4.048110454    5.679945436    3.592531311
  192 SOLV  OW       677    4.676444163    4.434753014    3.473146188
  192 SOLV  HW1      678    4.736556048    4.496967797    3.523322240
  192 SOLV  HW2      679    4.640320935    4.481306509    3.392340380
  193 SOLV  OW       680    4.480743833    5.690845822    3.346435832
  193 SOLV  HW1      681    4.496669369    5.677895188    3.444315738
  193 SOLV  HW2      682    4.477092206    5.601725598    3.301201115
  194 SOLV  OW       683    4.761935819    3.627792182    3.526017353
  194 SOLV  HW1      684    4.712760977    3.540854393    3.521028486
  194 SOLV  HW2      685    4.700952965    3.698535647    3.561752809
  195 SOLV  OW       686    4.545507205    5.143594915    4.853999336
  195 SOLV  HW1      687    4.484458270    5.150510841    4.775088627
  195 SOLV  HW2      688    4.564751476    5.047290757    4.872865601
  196 SOLV  OW       689    3.249290221    3.536153462    4.063568649
  196 SOLV  HW1      690    3.188567122    3.462736446    4.033172578
  196 SOLV  HW2      691    3.332879874    3.535094374    4.008686551
  197 SOLV  OW       692    4.642600373    6.069162914    4.337845716
  197 SOLV  HW1      693    4.711875940    6.107212112    4.276577830
  197 SOLV  HW2      694    4.560475063    6.046674238    4.285389941
  198 SOLV  OW       695    4.043841105    5.544793973    3.989921249
  198 SOLV  HW1      696    4.125575529    5.595113432    4.018003609
  198 SOLV  HW2      697    4.002970110    5.500482463    4.069719987
  199 SOLV  OW       698    3.283359140    3.200517975    4.542787218
  199 SOLV  HW1      699    3.295113544    3.299754237    4.538798003
  199 SOLV  HW2      700    3.323139486    3.158947176    4.460987347
  200 SOLV  OW       701    4.017872103    3.248896510    3.083693012
  200 SOLV  HW1      702    4.083517458    3.208804792    3.147597034
  200 SOLV  HW2      703    4.066298821    3.307037668    3.018299591
  201 SOLV  OW       704    5.021215100    3.717618077    3.048219876
  201 SOLV  HW1      705    5.006311911    3.746492580    3.142800719
  201 SOLV  HW2      706    5.119141893    3.719116701    3.027989421
  202 SOLV  OW       707    4.354562036    3.608159103    4.854598316
  202 SOLV  HW1      708    4.255557042    3.596949789    4.863195348
  202 SOLV  HW2      709    4.385009391    3.569639820    4.767472645
  203 SOLV  OW       710    3.781514535    3.080220646    3.874292918
  203 SOLV  HW1      711    3.693638575    3.093144708    3.920256032
  203 SOLV  HW2      712    3.774823067    3.112609464    3.779919137
  204 SOLV  OW       713    4.968500063    3.559863643    4.939847561
  204 SOLV  HW1      714    4.991914623    3.510498862    4.856081267
  204 SOLV  HW2      715    4.879231024    3.529092531    4.972800770
  205 SOLV  OW       716    4.933450880    4.675384714    3.350248649
  205 SOLV  HW1      717    4.955899818    4.768960810    3.377476146
  205 SOLV  HW2      718    4.913194999    4.673136742    3.252346525
  206 SOLV  OW       719    4.181152828    4.393736181    3.482289447
  206 SOLV  HW1      720    4.189634877    4.493342263    3.479659863
  206 SOLV  HW2      721    4.237902739    4.353567330    3.410414393
  207 SOLV  OW       722    4.915352460    3.842414295    3.510534444
  207 SOLV  HW1      723    4.849846683    3.917942351    3.508359937
  207 SOLV  HW2      724    4.866236960    3.755536761    3.504201662
  208 SOLV  OW       725    3.397495836    4.607328748    5.653307474
  208 SOLV  HW1      726    3.349556432    4.533359414    5.606062970
  208 SOLV  HW2      727    3.483052764    4.627407922    5.605570803
  209 SOLV  OW       728    4.808440018    5.635272450    3.763843579
  209 SOLV  HW1      729    4.857269661    5.549467753    3.747868745
  209 SOLV  HW2      730    4.859447634    5.690879774    3.829479039
  210 SOLV  OW       731    5.833162700    5.436155964    3.632494991
  210 SOLV  HW1      732    5.780604627    5.446716700    3.716921937
  210 SOLV  HW2      733    5.930884557    5.439593846    3.653460873
  211 SOLV  OW       734    6.076497693    4.269345157    4.621657709
  211 SOLV  HW1      735    6.068274156    4.194444629    4.687414336
  211 SOLV  HW2      736    6.067069913    4.233361726    4.528825147
  212 SOLV  OW       737    3.680020813    4.861450177    5.713254776
  212 SOLV  HW1      738    3.701654859    4.766015416    5.692623850
  212 SOLV  HW2      739    3.764183107    4.910544236    5.735792929
  213 SOLV  OW       740    5.963937005    4.880815408    3.052760414
  213 SOLV  HW1      741    5.957341185    4.979245058    3.036349614
  213 SOLV  HW2      742    5.888917193    4.851867713    3.112217061
  214 SOLV  OW       743    4.948107344    4.400282833    3.237631784
  214 SOLV  HW1      744    5.047565645    4.389853071    3.238567158
  214 SOLV  HW2      745    4.907630153    4.339667268    3.306104949
  215 SOLV  OW       746    5.057322076    3.899238001    3.979087679
  215 SOLV  HW1      747    5.117113020    3.963461576    4.027063950
  215 SOLV  HW2      748    5.009508767    3.842071232    4.045765256
  216 SOLV  OW       749    3.820690477    5.404055446    3.868044345
  216 SOLV  HW1      750    3.878188822    5.470371425    3.915964639
  216 SOLV  HW2      751    3.858070258    5.312181348    3.880843235
  217 SOLV  OW       752    4.552302036    5.167698164    4.399346670
  217 SOLV  HW1      753    4.620778434    5.097591432    4.419290954
  217 SOLV  HW2      754    4.474525548    5.156870021    4.461277008
  218 SOLV  OW       755    3.914568236    4.703080951    5.531399043
  218 SOLV  HW1      756    3.897999612    4.789135173    5.483217430
  218 SOLV  HW2      757    3.961090232    4.639092903    5.470223689
  219 SOLV  OW       758    5.644385593    4.825677101    4.098728144
  219 SOLV  HW1      759    5.621279500    4.728978954    4.087927909
  219 SOLV  HW2      760    5.712639891    4.835714922    4.171127888
  220 SOLV  OW       761    6.107747034    5.124880406    3.587651055
  220 SOLV  HW1      762    6.068670132    5.202301152    3.537843774
  220 SOLV  HW2      763    6.118803131    5.047386354    3.525408035
  221 SOLV  OW       764    5.634061644    4.121285049    5.892877666
  221 SOLV  HW1      765    5.592195688    4.080459020    5.974005947
  221 SOLV  HW2      766    5.590267587    4.084622219    5.810782584
  222 SOLV  OW       767    5.379740918    5.208371502    5.206651151
  222 SOLV  HW1      768    5.448996634    5.240169485    5.141898878
  222 SOLV  HW2      769    5.327403573    5.286567186    5.240510637
  223 SOLV  OW       770    4.189988641    3.392131537    3.424753310
  223 SOLV  HW1      771    4.107657702    3.422657615    3.472608191
  223 SOLV  HW2      772    4.257265390    3.359993371    3.491395871
  224 SOLV  OW       773    3.259887440    4.382530735    3.839742659
  224 SOLV  HW1      774    3.261359714    4.313551793    3.767343769
  224 SOLV  HW2      775    3.271042953    4.473374768    3.799432427
  225 SOLV  OW       776    4.341368674    3.417837006    4.484513078
  225 SOLV  HW1      777    4.398771896    3.361978594    4.544385643
  225 SOLV  HW2      778    4.365716608    3.514217685    4.495463274
  226 SOLV  OW       779    5.608204331    4.555018026    4.645348492
  226 SOLV  HW1      780    5.549618856    4.577857941    4.567580063
  226 SOLV  HW2      781    5.638039402    4.639158488    4.690408401
  227 SOLV  OW       782    4.816448921    5.238471916    4.658277519
  227 SOLV  HW1      783    4.718416901    5.221006182    4.667574147
  227 SOLV  HW2      784    4.867653793    5.167870106    4.707216560
  228 SOLV  OW       785    5.100190249    3.747166740    3.322797915
  228 SOLV  HW1      786    5.156222491    3.822863905    3.356446000
  228 SOLV  HW2      787    5.007804670    3.754901599    3.360286043
  229 SOLV  OW       788    5.323915151    4.948953501    4.053171346
  229 SOLV  HW1      789    5.397510384    4.909563332    4.108247432
  229 SOLV  HW2      790    5.236415949    4.934733502    4.099465998
  230 SOLV  OW       791    3.512013001    5.857471862    3.829001565
  230 SOLV  HW1      792    3.556986449    5.883299810    3.914507931
  230 SOLV  HW2      793    3.581133796    5.841594971    3.758495941
  231 SOLV  OW       794    3.788595941    3.986378634    3.408645756
  231 SOLV  HW1      795    3.767153172    3.964294397    3.503794681
  231 SOLV  HW2      796    3.842505476    3.912278468    3.368598871
  232 SOLV  OW       797    5.953221882    5.054858409    5.955195106
  232 SOLV  HW1      798    5.862344409    5.040464414    5.916012436
  232 SOLV  HW2      799    5.944149937    5.085450705    6.049975140
  233 SOLV  OW       800    5.714629314    3.957095953    5.152674587
  233 SOLV  HW1      801    5.799463356    4.009991939    5.150391530
  233 SOLV  HW2      802    5.715255995    3.896549239    5.232269425
  234 SOLV  OW       803    5.653557327    3.523484440    4.851187880
  234 SOLV  HW1      804    5.693774768    3.572113782    4.773610205
  234 SOLV  HW2      805    5.684373545    3.565612677    4.936492586
  235 SOLV  OW       806    4.874507849    5.184619256    5.766326008
  235 SOLV  HW1      807    4.954045062    5.156963840    5.712375750
  235 SOLV  HW2      808    4.887074971    5.155924682    5.861292849
  236 SOLV  OW       809    6.047289995    3.340181711    5.081751195
  236 SOLV  HW1      810    6.076403064    3.251655369    5.118024468
  236 SOLV  HW2      811    5.961110733    3.367083364    5.124761059
  237 SOLV  OW       812    3.516916489    4.482147988    4.897499123
  237 SOLV  HW1      813    3.464326291    4.556004353    4.855311420
  237 SOLV  HW2      814    3.456399308    4.404859384    4.916583785
  238 SOLV  OW       815    4.084690103    3.908889194    4.170436359
  238 SOLV  HW1      816    4.055436320    3.813716086    4.161042041
  238 SOLV  HW2      817    4.176536655    3.911763829    4.209883009
  239 SOLV  OW       818    3.529795602    4.679565130    3.800755381
  239 SOLV  HW1      819    3.553700020    4.652403274    3.707522415
  239 SOLV  HW2      820    3.537710479    4.778867681    3.809589322
  240 SOLV  OW       821    5.927257658    5.249618160    4.893797419
  240 SOLV  HW1      822    6.011989251    5.196837395    4.887751149
  240 SOLV  HW2      823    5.863895546    5.203860746    4.956180903
  241 SOLV  OW       824    5.878647584    4.721817430    4.225803643
  241 SOLV  HW1      825    5.887015929    4.812996889    4.266030951
  241 SOLV  HW2      826    5.963991791    4.671472788    4.239340320
  242 SOLV  OW       827    3.241030005    4.902753543    3.939248455
  242 SOLV  HW1      828    3.326841629    4.936276529    3.978146894
  242 SOLV  HW2      829    3.213967640    4.961329768    3.862840997
  243 SOLV  OW       830    3.393549210    4.024700382    5.484033583
  243 SOLV  HW1      831    3.393873677    3.959688179    5.408038247
  243 SOLV  HW2      832    3.352420446    3.981748844    5.564440533
  244 SOLV  OW       833    3.606598317    5.833596674    0.039344590
  244 SOLV  HW1      834    3.569718910    5.926197695    0.047508897
  244 SOLV  HW2      835    3.543999511    5.777461928   -0.014803771
  245 SOLV  OW       836    4.505575657    5.015880507    4.160519736
  245 SOLV  HW1      837    4.537990232    5.057906479    4.245284672
  245 SOLV  HW2      838    4.439833449    5.076798800    4.116168848
  246 SOLV  OW       839    3.746608292    3.516831138    5.493107333
  246 SOLV  HW1      840    3.698308792    3.441441680    5.537667049
  246 SOLV  HW2      841    3.844647061    3.508841845    5.511124044
  247 SOLV  OW       842    5.811629381    4.382166370    5.843057279
  247 SOLV  HW1      843    5.718848611    4.418285230    5.852468508
  247 SOLV  HW2      844    5.828432552    4.357985064    5.747483777
  248 SOLV  OW       845    4.999080187    4.129596536    6.082340567
  248 SOLV  HW1      846    4.994939232    4.222781239    6.118410429
  248 SOLV  HW2      847    4.906292019    4.095944718    6.066273501
  249 SOLV  OW       848    3.468376625    3.691550988    3.321114364
  249 SOLV  HW1      849    3.387812173    3.660621324    3.270573255
  249 SOLV  HW2      850    3.483234629    3.631776834    3.399894755
  250 SOLV  OW       851    5.173887227    3.801628826    0.015451217
  250 SOLV  HW1      852    5.085413607    3.764513626   -0.012742813
  250 SOLV  HW2      853    5.245079832    3.732998759    0.000508489
  251 SOLV  OW       854    4.145406851    5.268871501    5.410207029
  251 SOLV  HW1      855    4.223533683    5.327746420    5.430945017
  251 SOLV  HW2      856    4.097336383    5.304342408    5.330000917
  252 SOLV  OW       857    5.372368554    5.621405885    3.674923550
  252 SOLV  HW1      858    5.329277802    5.702281411    3.634870449
  252 SOLV  HW2      859    5.304446875    5.569967309    3.727275823
  253 SOLV  OW       860    5.209123566    3.484921776    3.318270088
  253 SOLV  HW1      861    5.298693716    3.519035701    3.289727283
  253 SOLV  HW2      862    5.208342262    3.385052469    3.313106620
  254 SOLV  OW       863    4.770107028    3.273039497    5.393126440
  254 SOLV  HW1      864    4.833388803    3.240934728    5.463587222
  254 SOLV  HW2      865    4.692871585    3.319545745    5.436411236
  255 SOLV  OW       866    6.118681620    5.453996497    4.097135429
  255 SOLV  HW1      867    6.135333579    5.406962406    4.010462541
  255 SOLV  HW2      868    6.108495531    5.552056664    4.080385465
  256 SOLV  OW       869    3.380273121    5.447072678    4.693459955
  256 SOLV  HW1      870    3.281343327    5.436498701    4.703568546
  256 SOLV  HW2      871    3.423555777    5.356914136    4.693402397
  257 SOLV  OW       872    3.946254759    4.547523412    4.725531310
  257 SOLV  HW1      873    3.884857707    4.580669273    4.653882653
  257 SOLV  HW2      874    3.896498470    4.485067175    4.785738510
  258 SOLV  OW       875    3.512100780    3.476104226    3.523697532
  258 SOLV  HW1      876    3.583281442    3.539195784    3.492823913
  258 SOLV  HW2      877    3.549907535    3.383730206    3.529967816
  259 SOLV  OW       878    3.770316452    4.197925130    5.810478509
  259 SOLV  HW1      879    3.726195777    4.283390143    5.837884645
  259 SOLV  HW2      880    3.700493969    4.128454814    5.793183063
  260 SOLV  OW       881    3.743621967    4.511317498    5.716440980
  260 SOLV  HW1      882    3.772278227    4.458208247    5.636702452
  260 SOLV  HW2      883    3.823608457    4.554366384    5.758282806
  261 SOLV  OW       884    3.789786867    3.431646689    4.318680689
  261 SOLV  HW1      885    3.872247866    3.479134411    4.287912325
  261 SOLV  HW2      886    3.708980026    3.482265863    4.288522586
  262 SOLV  OW       887    5.268383052    3.215636081    4.336409370
  262 SOLV  HW1      888    5.294722451    3.305987465    4.302576187
  262 SOLV  HW2      889    5.171080899    3.215779899    4.359482739
  263 SOLV  OW       890    5.426927467    5.123173841    5.947342247
  263 SOLV  HW1      891    5.337407583    5.137335494    5.989615172
  263 SOLV  HW2      892    5.457902225    5.208590041    5.905557404
  264 SOLV  OW       893    4.153705943    5.491747938    3.532517311
  264 SOLV  HW1      894    4.242052048    5.531860964    3.556726109
  264 SOLV  HW2      895    4.131060743    5.419303053    3.597638819
  265 SOLV  OW       896    3.944161901    5.488605503    3.213828699
  265 SOLV  HW1      897    3.966945148    5.395880338    3.243543849
  265 SOLV  HW2      898    3.933903913    5.490128144    3.114360077
  266 SOLV  OW       899    4.115601521    4.095710181    5.322254918
  266 SOLV  HW1      900    4.071092151    4.150833735    5.392832346
  266 SOLV  HW2      901    4.084419950    4.000957944    5.329412347
  267 SOLV  OW       902    5.914222816    5.198369011    3.996452259
  267 SOLV  HW1      903    5.945645419    5.232478929    4.085054751
  267 SOLV  HW2      904    5.988383116    5.148239023    3.951867356
  268 SOLV  OW       905    5.550352115    5.548513712    5.953899604
  268 SOLV  HW1      906    5.591176264    5.497853692    6.029850720
  268 SOLV  HW2      907    5.619375336    5.607905554    5.912547507
  269 SOLV  OW       908    5.796536915    4.585737390    3.149314278
  269 SOLV  HW1      909    5.865542815    4.519858220    3.119327720
  269 SOLV  HW2      910    5.804937424    4.669589069    3.095468204
  270 SOLV  OW       911    5.439324952    4.721589884    4.938903802
  270 SOLV  HW1      912    5.477366760    4.708629402    5.030473802
  270 SOLV  HW2      913    5.341128175    4.739197852    4.945819318
  271 SOLV  OW       914    3.074869714    3.758038656    5.471556377
  271 SOLV  HW1      915    3.169165249    3.754278748    5.438464472
  271 SOLV  HW2      916    3.014583295    3.713320061    5.405471210
  272 SOLV  OW       917    4.749026750    6.126995248    5.887854470
  272 SOLV  HW1      918    4.759495491    6.029413660    5.907095070
  272 SOLV  HW2      919    4.813985623    6.179019520    5.943297007
  273 SOLV  OW       920    4.104178334    4.686678224    4.888333641
  273 SOLV  HW1      921    4.094917816    4.626382292    4.967572175
  273 SOLV  HW2      922    4.045862849    4.653451912    4.814202152
  274 SOLV  OW       923    3.255913742    3.327107885    3.419081571
  274 SOLV  HW1      924    3.172234449    3.282524812    3.450878238
  274 SOLV  HW2      925    3.307880471    3.263544999    3.361984127
  275 SOLV  OW       926    5.153471458    3.706191338    4.646866817
  275 SOLV  HW1      927    5.247953124    3.738763466    4.643244978
  275 SOLV  HW2      928    5.142563932    3.644252281    4.724623946
  276 SOLV  OW       929    5.321629574    4.592751584    4.349439202
  276 SOLV  HW1      930    5.260741242    4.565343857    4.274998405
  276 SOLV  HW2      931    5.300375614    4.539294079    4.431247142
  277 SOLV  OW       932    5.855437758    5.653473779    5.884287084
  277 SOLV  HW1      933    5.865897596    5.625289728    5.788912282
  277 SOLV  HW2      934    5.822548876    5.747856897    5.887708855
  278 SOLV  OW       935    5.121340099    4.144818424    4.115413875
  278 SOLV  HW1      936    5.138681723    4.203907175    4.036613530
  278 SOLV  HW2      937    5.024733528    4.119003491    4.117073803
  279 SOLV  OW       938    5.899883364    3.383323288    4.202787300
  279 SOLV  HW1      939    5.947082806    3.457158367    4.154598476
  279 SOLV  HW2      940    5.958606047    3.348307675    4.275766456
  280 SOLV  OW       941    3.257937170    4.851698529    5.661699529
  280 SOLV  HW1      942    3.313353974    4.908310791    5.722736296
  280 SOLV  HW2      943    3.308995660    4.769251274    5.637260334
  281 SOLV  OW       944    5.733440641    5.756339528    4.685388186
  281 SOLV  HW1      945    5.793846390    5.825539432    4.645834443
  281 SOLV  HW2      946    5.664429388    5.801019673    4.742336660
  282 SOLV  OW       947    3.546202426    5.613622635    5.343859056
  282 SOLV  HW1      948    3.568759479    5.564687627    5.259606426
  282 SOLV  HW2      949    3.460420558    5.663500443    5.331459306
  283 SOLV  OW       950    4.478329580    3.944779925    5.315651198
  283 SOLV  HW1      951    4.466928162    3.884575774    5.236619636
  283 SOLV  HW2      952    4.449188954    4.037344597    5.291479887
  284 SOLV  OW       953    2.901096688    5.051590375    5.217482106
  284 SOLV  HW1      954    2.962920027    5.077094503    5.291840504
  284 SOLV  HW2      955    2.942245696    5.076695274    5.129856250
  285 SOLV  OW       956    5.131779537    5.850351205    3.162811171
  285 SOLV  HW1      957    5.196451296    5.825563339    3.234945266
  285 SOLV  HW2      958    5.125346663    5.775588152    3.096710949
  286 SOLV  OW       959    3.410862293    5.105476488    3.991266794
  286 SOLV  HW1      960    3.500956049    5.062522884    3.997590509
  286 SOLV  HW2      961    3.420907339    5.204840970    3.996398095
  287 SOLV  OW       962    4.675798130    3.388218400    5.774329616
  287 SOLV  HW1      963    4.739555707    3.312183251    5.761855068
  287 SOLV  HW2      964    4.724477287    3.466479467    5.813132358
  288 SOLV  OW       965    3.392345128    3.236961382    3.095942953
  288 SOLV  HW1      966    3.322548290    3.288856525    3.145294429
  288 SOLV  HW2      967    3.456675290    3.300265563    3.052864145
  289 SOLV  OW       968    4.665481311    3.264280700    3.254605959
  289 SOLV  HW1      969    4.614976268    3.336165632    3.206832358
  289 SOLV  HW2      970    4.684358949    3.293515253    3.348355982
  290 SOLV  OW       971    0.021010422    5.575799323    4.346097912
  290 SOLV  HW1      972   -0.006672124    5.571073189    4.250113476
  290 SOLV  HW2      973    0.014259682    5.670307146    4.378084228
  291 SOLV  OW       974    5.944018086    4.719799305    4.743982580
  291 SOLV  HW1      975    5.921940372    4.762700775    4.656386666
  291 SOLV  HW2      976    5.959094610    4.621896431    4.730244821
  292 SOLV  OW       977    3.445556955    4.136327075    0.002886243
  292 SOLV  HW1      978    3.394286179    4.213065309   -0.035619027
  292 SOLV  HW2      979    3.454912455    4.064551225   -0.066111797
  293 SOLV  OW       980    6.077730235    3.479808183    5.478303450
  293 SOLV  HW1      981    6.018345799    3.560164421    5.474077410
  293 SOLV  HW2      982    6.023158535    3.397266639    5.463845341
  294 SOLV  OW       983    3.795927472    5.757453315    5.988210860
  294 SOLV  HW1      984    3.787039575    5.657840230    5.987907917
  294 SOLV  HW2      985    3.723659748    5.797155405    6.044798724
  295 SOLV  OW       986    4.717373126    5.183309957    3.953846804
  295 SOLV  HW1      987    4.781192298    5.238298679    3.899946411
  295 SOLV  HW2      988    4.741805651    5.189260627    4.050634061
  296 SOLV  OW       989    3.040733315    4.804844828    5.461238487
  296 SOLV  HW1      990    3.125538699    4.774260501    5.417941307
  296 SOLV  HW2      991    3.005371280    4.884699465    5.412511127
  297 SOLV  OW       992    3.981996398    4.748873929    3.838715192
  297 SOLV  HW1      993    4.006164138    4.680849777    3.769512021
  297 SOLV  HW2      994    3.926091299    4.820492195    3.796917302
  298 SOLV  OW       995    4.314795225    3.871442539    5.071897989
  298 SOLV  HW1      996    4.358386986    3.811844019    5.004447307
  298 SOLV  HW2      997    4.282914040    3.816539856    5.149169515
  299 SOLV  OW       998    3.440616573    4.481570734    4.351061140
  299 SOLV  HW1      999    3.385937204    4.476789260    4.267459287
  299 SOLV  HW2     1000    3.537534587    4.472720618    4.328028435
  300 SOLV  OW      1001    4.768190919    3.177580063    4.412843316
  300 SOLV  HW1     1002    4.783375482    3.087678584    4.453930392
  300 SOLV  HW2     1003    4.683342778    3.216623999    4.448593007
  301 SOLV  OW      1004    4.746498647    4.876944094    5.549473662
  301 SOLV  HW1     1005    4.743493486    4.777573431    5.560273686
  301 SOLV  HW2     1006    4.683346065    4.904494367    5.476997531
  302 SOLV  OW      1007    5.527303211    3.476348115    5.658055367
  302 SOLV  HW1     1008    5.476431484    3.522766234    5.730574590
  302 SOLV  HW2     1009    5.621348591    3.460599462    5.688188040
  303 SOLV  OW      1010    3.671322360    6.076528964    6.016471175
  303 SOLV  HW1     1011    3.751001099    6.075284256    6.076885562
  303 SOLV  HW2     1012    3.674601701    5.997401741    5.955396444
  304 SOLV  OW      1013    3.271599833    4.028383880    5.150342827
  304 SOLV  HW1     1014    3.230849827    3.979397966    5.073265592
  304 SOLV  HW2     1015    3.199571529    4.056478234    5.213773792
  305 SOLV  OW      1016    4.592911890    3.417155059    3.492168005
  305 SOLV  HW1     1017    4.498140736    3.395900926    3.516012023
  305 SOLV  HW2     1018    4.653868664    3.350991248    3.535852869
  306 SOLV  OW      1019    5.106566270    3.233204298    5.612886527
  306 SOLV  HW1     1020    5.076537843    3.328096924    5.622567015
  306 SOLV  HW2     1021    5.135414047    3.216854604    5.518534243
  307 SOLV  OW      1022    4.359075145    5.294821255    4.131341341
  307 SOLV  HW1     1023    4.274314384    5.291754302    4.078359030
  307 SOLV  HW2     1024    4.432945075    5.330212542    4.073968358
  308 SOLV  OW      1025    3.955099947    3.984439702    5.765559751
  308 SOLV  HW1     1026    3.887773294    4.058159000    5.759843677
  308 SOLV  HW2     1027    3.970361145    3.960629702    5.861487048
  309 SOLV  OW      1028    5.230082983    3.241287510    3.638994790
  309 SOLV  HW1     1029    5.197570369    3.167281668    3.697869990
  309 SOLV  HW2     1030    5.223227723    3.213149912    3.543270899
  310 SOLV  OW      1031    3.853894317    4.402390937    3.774947934
  310 SOLV  HW1     1032    3.782971290    4.335078349    3.753964060
  310 SOLV  HW2     1033    3.905733326    4.423102929    3.691973355
  311 SOLV  OW      1034    4.708033747    3.806982622    5.132189595
  311 SOLV  HW1     1035    4.738914890    3.853305168    5.215259782
  311 SOLV  HW2     1036    4.698131596    3.709135575    5.150344778
  312 SOLV  OW      1037    3.355393943    4.652454769    5.204590695
  312 SOLV  HW1     1038    3.359864379    4.742299911    5.248292104
  312 SOLV  HW2     1039    3.368776942    4.581211872    5.273488624
  313 SOLV  OW      1040    5.336033508    5.058622403    4.947897292
  313 SOLV  HW1     1041    5.349535411    5.108268741    5.033657443
  313 SOLV  HW2     1042    5.332433307    4.960427528    4.966479034
  314 SOLV  OW      1043    3.363548488    4.934392920    3.479601319
  314 SOLV  HW1     1044    3.291559345    4.868678059    3.501944598
  314 SOLV  HW2     1045    3.448862614    4.906633756    3.523772542
  315 SOLV  OW      1046    6.147190976    5.849904072    3.798680900
  315 SOLV  HW1     1047    6.192322682    5.937025803    3.779324642
  315 SOLV  HW2     1048    6.072524239    5.835918595    3.733638078
  316 SOLV  OW      1049    4.377601762    4.186540807    5.198858647
  316 SOLV  HW1     1050    4.327914036    4.223307271    5.120249323
  316 SOLV  HW2     1051    4.312352030    4.152235977    5.266428700
  317 SOLV  OW      1052    4.917799201    4.408392717    2.956242450
  317 SOLV  HW1     1053    4.968606997    4.415370655    3.042095004
  317 SOLV  HW2     1054    4.819759446    4.414682048    2.974963805
  318 SOLV  OW      1055    3.102727195    6.015026365    4.085358537
  318 SOLV  HW1     1056    3.138240643    5.976663150    4.000109810
  318 SOLV  HW2     1057    3.109839250    6.114735138    4.082517413
  319 SOLV  OW      1058    5.095176742    3.075052147    5.130259556
  319 SOLV  HW1     1059    5.004866746    3.086325894    5.088819886
  319 SOLV  HW2     1060    5.163747923    3.120792237    5.073638118
  320 SOLV  OW      1061    5.861038010    4.141461296    3.867053582
  320 SOLV  HW1     1062    5.887514289    4.047252686    3.846440907
  320 SOLV  HW2     1063    5.761347783    4.149171698    3.865322807
  321 SOLV  OW      1064    3.689542133    3.457057962    4.682947178
  321 SOLV  HW1     1065    3.713418113    3.488966349    4.774666760
  321 SOLV  HW2     1066    3.699741420    3.357667944    4.678555316
  322 SOLV  OW      1067    3.917218091    4.296786615    4.185524761
  322 SOLV  HW1     1068    3.958665142    4.208578107    4.207924674
  322 SOLV  HW2     1069    3.862534897    4.328529553    4.263010943
  323 SOLV  OW      1070    3.412514975    4.530012071    3.380713817
  323 SOLV  HW1     1071    3.432060910    4.436453490    3.351306883
  323 SOLV  HW2     1072    3.497101178    4.573624172    3.411449268
  324 SOLV  OW      1073    5.538737893    4.760609386    3.362026888
  324 SOLV  HW1     1074    5.496104998    4.765239283    3.452365308
  324 SOLV  HW2     1075    5.598771037    4.680745791    3.357577151
  325 SOLV  OW      1076    3.688274898    3.781386489    5.013885660
  325 SOLV  HW1     1077    3.675560495    3.877340715    4.988728509
  325 SOLV  HW2     1078    3.612916257    3.726995821    4.976949058
  326 SOLV  OW      1079    3.983738450    3.612984165    5.989114389
  326 SOLV  HW1     1080    3.930507480    3.621201274    6.073370762
  326 SOLV  HW2     1081    4.079733602    3.596540048    6.011841295
  327 SOLV  OW      1082    3.120782520    5.154926058    5.359221644
  327 SOLV  HW1     1083    3.182751190    5.076429816    5.359209422
  327 SOLV  HW2     1084    3.173173238    5.238710758    5.374567398
  328 SOLV  OW      1085    4.909900512    5.066571583    4.287198215
  328 SOLV  HW1     1086    4.821451124    5.020061743    4.283516180
  328 SOLV  HW2     1087    4.982741345    4.998839700    4.297598631
  329 SOLV  OW      1088    5.476106288    4.191956499    4.802272574
  329 SOLV  HW1     1089    5.497479491    4.173315004    4.898173606
  329 SOLV  HW2     1090    5.440560119    4.285029427    4.793572077
  330 SOLV  OW      1091    3.875402464    3.951481375    3.980749111
  330 SOLV  HW1     1092    3.797911306    4.007087189    3.950696636
  330 SOLV  HW2     1093    3.898539043    3.974878101    4.075190039
  331 SOLV  OW      1094    3.025241550    5.914609067    5.754257226
  331 SOLV  HW1     1095    3.030950133    5.838997483    5.819452404
  331 SOLV  HW2     1096    3.113008484    5.962422348    5.750937677
  332 SOLV  OW      1097    4.875824558    3.205374523    5.758153626
  332 SOLV  HW1     1098    4.943397053    3.265474257    5.715468371
  332 SOLV  HW2     1099    4.879079361    3.115385527    5.714642428
  333 SOLV  OW      1100    5.358467925    5.782448620    4.068795989
  333 SOLV  HW1     1101    5.260617805    5.797237577    4.083171453
  333 SOLV  HW2     1102    5.371616663    5.710765047    4.000312090
  334 SOLV  OW      1103    3.912514279    3.058272222    4.640481904
  334 SOLV  HW1     1104    3.889854007    3.136209134    4.582065845
  334 SOLV  HW2     1105    3.843464886    2.986843577    4.628991350
  335 SOLV  OW      1106    3.482587512    5.221329915    3.706818535
  335 SOLV  HW1     1107    3.474520818    5.312879349    3.667401947
  335 SOLV  HW2     1108    3.522548752    5.227847593    3.798265724
  336 SOLV  OW      1109    4.694369545    4.825988522    4.186556087
  336 SOLV  HW1     1110    4.630882005    4.903111917    4.191186772
  336 SOLV  HW2     1111    4.683486025    4.768954922    4.267974073
  337 SOLV  OW      1112    5.888049271    6.134405365    5.203108278
  337 SOLV  HW1     1113    5.807752867    6.141327978    5.262316489
  337 SOLV  HW2     1114    5.879833155    6.053278228    5.145206165
  338 SOLV  OW      1115    3.748360873    5.379029098    5.457783003
  338 SOLV  HW1     1116    3.705983311    5.469475649    5.452737690
  338 SOLV  HW2     1117    3.837778640    5.386571372    5.501930761
  339 SOLV  OW      1118    3.676728877    3.681724624    3.947571398
  339 SOLV  HW1     1119    3.714584168    3.728744724    3.867846144
  339 SOLV  HW2     1120    3.585800583    3.718169572    3.967669392
  340 SOLV  OW      1121    3.213747304    4.224134485    4.053207301
  340 SOLV  HW1     1122    3.118168144    4.200538292    4.035606398
  340 SOLV  HW2     1123    3.251894724    4.270471996    3.973211885
  341 SOLV  OW      1124    4.923294955    4.064545485    4.385202350
  341 SOLV  HW1     1125    4.846723532    4.114984683    4.425114514
  341 SOLV  HW2     1126    4.908258141    4.053429308    4.286962303
  342 SOLV  OW      1127    3.241490895    4.753959255    4.968700327
  342 SOLV  HW1     1128    3.281968681    4.713204334    5.050560177
  342 SOLV  HW2     1129    3.269547954    4.849704208    4.961816984
  343 SOLV  OW      1130    5.622436797    0.015880121    3.506259919
  343 SOLV  HW1     1131    5.604817990    0.046001023    3.599982865
  343 SOLV  HW2     1132    5.560906970   -0.059571927    3.483394756
  344 SOLV  OW      1133    4.175927421    3.060118056    4.435634617
  344 SOLV  HW1     1134    4.087401442    3.013588224    4.435281928
  344 SOLV  HW2     1135    4.162271969    3.157558887    4.453542489
  345 SOLV  OW      1136    5.068156649    3.387980770    3.944284915
  345 SOLV  HW1     1137    5.069669741    3.288877649    3.957627768
  345 SOLV  HW2     1138    5.005134010    3.429453386    4.009934200
  346 SOLV  OW      1139    5.467632501    3.885192135    4.802998893
  346 SOLV  HW1     1140    5.422934972    3.973191891    4.786898036
  346 SOLV  HW2     1141    5.546409112    3.898375563    4.863184427
  347 SOLV  OW      1142    4.737846107    4.461894629    4.733368083
  347 SOLV  HW1     1143    4.692952972    4.551142997    4.737943979
  347 SOLV  HW2     1144    4.710593950    4.406810889    4.812265718
  348 SOLV  OW      1145    5.056598194    3.520842894    3.549408456
  348 SOLV  HW1     1146    5.036756070    3.615896323    3.525478854
  348 SOLV  HW2     1147    5.123370864    3.483513793    3.484990301
  349 SOLV  OW      1148    3.251529980    4.624037432    4.715098610
  349 SOLV  HW1     1149    3.155052676    4.617394224    4.689611201
  349 SOLV  HW2     1150    3.305690910    4.563733380    4.656517316
  350 SOLV  OW      1151    3.164047549    4.505390112    5.811050557
  350 SOLV  HW1     1152    3.177863311    4.604439056    5.810989646
  350 SOLV  HW2     1153    3.166136284    4.471419100    5.717016058
  351 SOLV  OW      1154    3.854939109    5.930435077    3.494192126
  351 SOLV  HW1     1155    3.950316336    5.959856298    3.487940296
  351 SOLV  HW2     1156    3.841239644    5.849475344    3.437099151
  352 SOLV  OW      1157    2.963692536    2.987231018    4.440833153
  352 SOLV  HW1     1158    2.977977567    3.085790238    4.431776391
  352 SOLV  HW2     1159    3.002585459    2.940502580    4.361434488
  353 SOLV  OW      1160    5.734562248    6.016568560    5.405407496
  353 SOLV  HW1     1161    5.695068878    5.925020792    5.413198986
  353 SOLV  HW2     1162    5.764544573    6.047680059    5.495598560
  354 SOLV  OW      1163    4.030875928    4.879765596    4.693539467
  354 SOLV  HW1     1164    3.994857102    4.856265559    4.603249053
  354 SOLV  HW2     1165    4.048981413    4.795961296    4.745012553
  355 SOLV  OW      1166    6.070845523    5.645901244    6.055283783
  355 SOLV  HW1     1167    6.131492580    5.582864996    6.006823310
  355 SOLV  HW2     1168    5.998411876    5.676546060    5.993508234
  356 SOLV  OW      1169    5.799785484    4.334101721    4.171501548
  356 SOLV  HW1     1170    5.701609398    4.347668801    4.158169105
  356 SOLV  HW2     1171    5.815188334    4.248405898    4.220701974
  357 SOLV  OW      1172    4.948485862    5.913778934    3.896825043
  357 SOLV  HW1     1173    4.962495559    5.827267716    3.944988435
  357 SOLV  HW2     1174    5.024907617    5.975347772    3.916034966
  358 SOLV  OW      1175    4.120828134    4.929052462    3.348261023
  358 SOLV  HW1     1176    4.067252492    4.889847908    3.273465643
  358 SOLV  HW2     1177    4.171846440    4.856415376    3.394333727
  359 SOLV  OW      1178    4.101041362    5.445084004    5.201216961
  359 SOLV  HW1     1179    4.186749546    5.476113088    5.160087469
  359 SOLV  HW2     1180    4.044140041    5.402038956    5.131147968
  360 SOLV  OW      1181    4.878179682    5.547536980    4.591442106
  360 SOLV  HW1     1182    4.890430712    5.482393603    4.666328033
  360 SOLV  HW2     1183    4.857848410    5.637976496    4.628979839
  361 SOLV  OW      1184    3.245942166    4.793597060    3.226938399
  361 SOLV  HW1     1185    3.184645853    4.872086534    3.236103165
  361 SOLV  HW2     1186    3.307375505    4.789924468    3.305769775
  362 SOLV  OW      1187    3.530413129    3.025701768    5.915256944
  362 SOLV  HW1     1188    3.517196918    3.120161295    5.945303166
  362 SOLV  HW2     1189    3.457833437    3.000670735    5.851169884
  363 SOLV  OW      1190    3.384378046    3.778298085    5.351516688
  363 SOLV  HW1     1191    3.385877731    3.686037041    5.390066491
  363 SOLV  HW2     1192    3.344958898    3.775373262    5.259658285
  364 SOLV  OW      1193    4.711029953    5.588269157    5.432606106
  364 SOLV  HW1     1194    4.643329400    5.584969439    5.506130549
  364 SOLV  HW2     1195    4.789975690    5.532140647    5.457486279
  365 SOLV  OW      1196    3.379300602    5.342954305    5.574852263
  365 SOLV  HW1     1197    3.442805348    5.324430355    5.499846739
  365 SOLV  HW2     1198    3.296581648    5.385899617    5.538612701
  366 SOLV  OW      1199    4.377623007    4.114894295    3.690885099
  366 SOLV  HW1     1200    4.376620330    4.019054790    3.662329464
  366 SOLV  HW2     1201    4.285309094    4.142671754    3.717493411
  367 SOLV  OW      1202    3.166605645    3.816281167    3.576214501
  367 SOLV  HW1     1203    3.114600918    3.786302401    3.496228038
  367 SOLV  HW2     1204    3.254085803    3.854632877    3.546591394
  368 SOLV  OW      1205    6.072070059    3.820127968    4.049979292
  368 SOLV  HW1     1206    6.014719185    3.761275678    4.106979772
  368 SOLV  HW2     1207    6.105078739    3.897272187    4.104394962
  369 SOLV  OW      1208    4.230768982    3.560179186    3.806008123
  369 SOLV  HW1     1209    4.186916823    3.571200658    3.895202048
  369 SOLV  HW2     1210    4.329387349    3.549211286    3.818501898
  370 SOLV  OW      1211    4.431343898    4.148223557    5.593885562
  370 SOLV  HW1     1212    4.439224572    4.178737795    5.688791246
  370 SOLV  HW2     1213    4.489151419    4.205365283    5.535624561
  371 SOLV  OW      1214    3.249141033    3.689112684    5.131981931
  371 SOLV  HW1     1215    3.180343808    3.742770978    5.083106341
  371 SOLV  HW2     1216    3.310718382    3.645949190    5.066056504
  372 SOLV  OW      1217    5.304491461    6.116821201    4.911226179
  372 SOLV  HW1     1218    5.222625320    6.065534353    4.885385662
  372 SOLV  HW2     1219    5.385724687    6.061707721    4.892140896
  373 SOLV  OW      1220    3.273980601    5.801152806    5.365783815
  373 SOLV  HW1     1221    3.185348943    5.841494798    5.388562144
  373 SOLV  HW2     1222    3.277013944    5.780467358    5.267993555
  374 SOLV  OW      1223    4.895844186    5.217525423    6.130648354
  374 SOLV  HW1     1224    4.986582311    5.258541840    6.121363235
  374 SOLV  HW2     1225    4.826179996    5.288986241    6.124284358
  375 SOLV  OW      1226    4.521196136    6.084373412    6.109458088
  375 SOLV  HW1     1227    4.539835371    5.993210821    6.146116784
  375 SOLV  HW2     1228    4.601458533    6.117303664    6.059708821
  376 SOLV  OW      1229    3.710619573    4.503303055    3.260747238
  376 SOLV  HW1     1230    3.655246110    4.567724076    3.207980678
  376 SOLV  HW2     1231    3.776091461    4.458197672    3.200090036
  377 SOLV  OW      1232    3.683016447    6.043963291    5.654345448
  377 SOLV  HW1     1233    3.648002301    6.109444529    5.587366062
  377 SOLV  HW2     1234    3.766742987    6.079966109    5.695502503
  378 SOLV  OW      1235    3.768372603    3.561836754    3.369669159
  378 SOLV  HW1     1236    3.801008652    3.501417766    3.442375020
  378 SOLV  HW2     1237    3.819113209    3.647965752    3.372643080
  379 SOLV  OW      1238    5.762780525    4.574437676    5.050330844
  379 SOLV  HW1     1239    5.753240403    4.516221630    4.969576309
  379 SOLV  HW2     1240    5.832707970    4.536313423    5.110813015
  380 SOLV  OW      1241    3.398218175    3.073436294    4.773921360
  380 SOLV  HW1     1242    3.392058137    3.167143212    4.808290831
  380 SOLV  HW2     1243    3.356938253    3.068552381    4.682959416
  381 SOLV  OW      1244    3.087993023    4.548647476    3.276780824
  381 SOLV  HW1     1245    3.121557337    4.642709674    3.271690934
  381 SOLV  HW2     1246    3.165630433    4.485624357    3.278362916
  382 SOLV  OW      1247    5.227534013    3.491564163    4.217860943
  382 SOLV  HW1     1248    5.298492585    3.545717628    4.262943406
  382 SOLV  HW2     1249    5.250077162    3.481162576    4.120983578
  383 SOLV  OW      1250    4.662169802    4.604671554    5.580676158
  383 SOLV  HW1     1251    4.573980705    4.639521192    5.612458522
  383 SOLV  HW2     1252    4.699318535    4.541272612    5.648516012
  384 SOLV  OW      1253    4.715854512    5.275304588    3.609230020
  384 SOLV  HW1     1254    4.764293026    5.309393967    3.689810394
  384 SOLV  HW2     1255    4.739310312    5.331598015    3.529968400
  385 SOLV  OW      1256    3.480906277    5.815021618    4.609158207
  385 SOLV  HW1     1257    3.397413870    5.860172263    4.640658614
  385 SOLV  HW2     1258    3.545939946    5.883899134    4.577092737
  386 SOLV  OW      1259    3.737720017    3.209476683    6.138111751
  386 SOLV  HW1     1260    3.704425929    3.138481615    6.200172196
  386 SOLV  HW2     1261    3.746480470    3.171700227    6.045934327
  387 SOLV  OW      1262    3.220257505    3.847990049    4.723204483
  387 SOLV  HW1     1263    3.237952855    3.944495849    4.742535904
  387 SOLV  HW2     1264    3.266690594    3.821916519    4.638563233
  388 SOLV  OW      1265    3.566824010    4.858073002    3.273972024
  388 SOLV  HW1     1266    3.515612617    4.879293469    3.190741819
  388 SOLV  HW2     1267    3.528405084    4.776257646    3.316773396
  389 SOLV  OW      1268    5.895885096    3.669101413    3.350537698
  389 SOLV  HW1     1269    5.868000646    3.624354816    3.435509833
  389 SOLV  HW2     1270    5.925520972    3.599941145    3.284656857
  390 SOLV  OW      1271    5.772409346    6.122127770    4.720468056
  390 SOLV  HW1     1272    5.828608944    6.204663720    4.725981728
  390 SOLV  HW2     1273    5.775307030    6.086033549    4.627249050
  391 SOLV  OW      1274    4.254643811    3.476241572    5.833259779
  391 SOLV  HW1     1275    4.341000369    3.526675405    5.832342341
  391 SOLV  HW2     1276    4.271772157    3.381357288    5.859785727
  392 SOLV  OW      1277    3.049145175    5.167561996    5.011257770
  392 SOLV  HW1     1278    3.018936966    5.161741409    4.916106956
  392 SOLV  HW2     1279    3.147839379    5.152069332    5.015877967
  393 SOLV  OW      1280    5.934730399    4.839688566    5.093581633
  393 SOLV  HW1     1281    5.955570412    4.920226932    5.038081275
  393 SOLV  HW2     1282    6.018692398    4.787857587    5.109884376
  394 SOLV  OW      1283    3.166392071    4.720769414    3.529189683
  394 SOLV  HW1     1284    3.155930351    4.703938791    3.627212699
  394 SOLV  HW2     1285    3.085558051    4.768555722    3.494781736
  395 SOLV  OW      1286    5.438270347    3.715198946    4.146200990
  395 SOLV  HW1     1287    5.464697746    3.747332574    4.055259206
  395 SOLV  HW2     1288    5.407380412    3.792767870    4.201247576
  396 SOLV  OW      1289    6.059520647    4.381669870    4.257551467
  396 SOLV  HW1     1290    5.985064595    4.375831989    4.191038204
  396 SOLV  HW2     1291    6.026120412    4.425120154    4.341197069
  397 SOLV  OW      1292    4.372206092    3.356825596    3.959142795
  397 SOLV  HW1     1293    4.457306487    3.314635182    3.990415971
  397 SOLV  HW2     1294    4.323233425    3.395064053    4.037502091
  398 SOLV  OW      1295    3.477052251    3.219424337    5.471694389
  398 SOLV  HW1     1296    3.538556570    3.140935683    5.464136670
  398 SOLV  HW2     1297    3.394733640    3.202580062    5.417458304
  399 SOLV  OW      1298    5.206092209    5.016553578    5.378750675
  399 SOLV  HW1     1299    5.208994410    5.116062939    5.388297879
  399 SOLV  HW2     1300    5.143226348    4.991986414    5.304952609
  400 SOLV  OW      1301    4.069108933    4.208519877    4.594763229
  400 SOLV  HW1     1302    4.037094443    4.165936441    4.679399226
  400 SOLV  HW2     1303    4.083840583    4.137943657    4.525466855
  401 SOLV  OW      1304    3.836569018    5.506032969    5.116637160
  401 SOLV  HW1     1305    3.858397717    5.598315607    5.084872821
  401 SOLV  HW2     1306    3.737297049    5.494048236    5.118481946
  402 SOLV  OW      1307    5.520550853    5.959224901    4.867542562
  402 SOLV  HW1     1308    5.574996371    5.913445935    4.937827789
  402 SOLV  HW2     1309    5.481724711    5.890880317    4.805709493
  403 SOLV  OW      1310    5.679508395    4.067094590    4.920520818
  403 SOLV  HW1     1311    5.705990433    4.005711040    4.994902251
  403 SOLV  HW2     1312    5.632686432    4.146960515    4.958326195
  404 SOLV  OW      1313    5.574578373    4.272731615    5.071491886
  404 SOLV  HW1     1314    5.487873862    4.229995135    5.097138478
  404 SOLV  HW2     1315    5.611995916    4.321909243    5.150122703
  405 SOLV  OW      1316    3.174459282    5.440647379    5.405805697
  405 SOLV  HW1     1317    3.217350506    5.529734511    5.390784220
  405 SOLV  HW2     1318    3.101471724    5.449816839    5.473560389
  406 SOLV  OW      1319    4.975263838    3.851866768    4.993339838
  406 SOLV  HW1     1320    4.978948266    3.951295084    5.003426054
  406 SOLV  HW2     1321    4.898448027    3.815846957    5.046286930
  407 SOLV  OW      1322    3.173710659    4.724522834    4.434900296
  407 SOLV  HW1     1323    3.200203383    4.729243149    4.338579886
  407 SOLV  HW2     1324    3.118844603    4.642350724    4.450349448
  408 SOLV  OW      1325    5.565446948    3.037028801    4.646398917
  408 SOLV  HW1     1326    5.466386432    3.047357621    4.637424714
  408 SOLV  HW2     1327    5.605823114    3.124648193    4.672716392
  409 SOLV  OW      1328    5.333242913    4.153961993    5.202836873
  409 SOLV  HW1     1329    5.253199192    4.211960585    5.217981245
  409 SOLV  HW2     1330    5.319444546    4.099009217    5.120435644
  410 SOLV  OW      1331    5.830232433    6.112374322    3.711410953
  410 SOLV  HW1     1332    5.917991999    6.133860934    3.754287396
  410 SOLV  HW2     1333    5.756243707    6.130094526    3.776310910
  411 SOLV  OW      1334    4.933009359    5.774590605    5.520096709
  411 SOLV  HW1     1335    4.871998744    5.695993654    5.509992512
  411 SOLV  HW2     1336    4.879976721    5.854499292    5.548452620
  412 SOLV  OW      1337    3.212398844    6.038758376    4.588662316
  412 SOLV  HW1     1338    3.191944763    5.941164601    4.596334496
  412 SOLV  HW2     1339    3.240167848    6.074099430    4.678002260
  413 SOLV  OW      1340    3.274363523    4.854068175    6.073903483
  413 SOLV  HW1     1341    3.230676001    4.937637716    6.040612381
  413 SOLV  HW2     1342    3.356808464    4.835958813    6.020269314
  414 SOLV  OW      1343    4.457258645    5.751731813    5.005233365
  414 SOLV  HW1     1344    4.556174758    5.759490366    4.992760267
  414 SOLV  HW2     1345    4.419121585    5.693353978    4.933543973
  415 SOLV  OW      1346    4.334474016    4.676703753    4.379599014
  415 SOLV  HW1     1347    4.382760210    4.758968222    4.349556942
  415 SOLV  HW2     1348    4.376528417    4.596219408    4.337702514
  416 SOLV  OW      1349    5.647399904    4.099711702    4.321838281
  416 SOLV  HW1     1350    5.722382192    4.058939497    4.373957613
  416 SOLV  HW2     1351    5.560172275    4.074763402    4.363920409
  417 SOLV  OW      1352    4.589166555    5.568954827    5.187962014
  417 SOLV  HW1     1353    4.576456717    5.469757915    5.187307889
  417 SOLV  HW2     1354    4.638148376    5.595707490    5.270941603
  418 SOLV  OW      1355    5.607079304    4.548347073    4.008868235
  418 SOLV  HW1     1356    5.595165724    4.469376009    4.069051396
  418 SOLV  HW2     1357    5.703218241    4.555829068    3.982373921
  419 SOLV  OW      1358    5.601355143    5.259078444    5.674273868
  419 SOLV  HW1     1359    5.668034722    5.330429624    5.652714839
  419 SOLV  HW2     1360    5.648816676    5.172033586    5.687405092
  420 SOLV  OW      1361    4.504056128    5.668959040    4.032095762
  420 SOLV  HW1     1362    4.464379975    5.618435250    4.108732944
  420 SOLV  HW2     1363    4.587423691    5.715204077    4.062282813
  421 SOLV  OW      1364    5.490737531    3.139350576    3.694200875
  421 SOLV  HW1     1365    5.402169282    3.184162269    3.706427962
  421 SOLV  HW2     1366    5.550278696    3.161619682    3.771405628
  422 SOLV  OW      1367    5.191497078    5.019446042    5.718052199
  422 SOLV  HW1     1368    5.158820276    5.018868655    5.623543234
  422 SOLV  HW2     1369    5.147834203    4.945178729    5.768844004
  423 SOLV  OW      1370    4.682030519    4.627507610    5.183034820
  423 SOLV  HW1     1371    4.758438938    4.618744751    5.119119006
  423 SOLV  HW2     1372    4.691894410    4.560035164    5.256192295
  424 SOLV  OW      1373    5.838072908    5.805308983    3.830376196
  424 SOLV  HW1     1374    5.778194821    5.799026422    3.910225852
  424 SOLV  HW2     1375    5.933356778    5.809557270    3.860454330
  425 SOLV  OW      1376    5.302570398    3.951032335    4.130829008
  425 SOLV  HW1     1377    5.385025841    4.007524428    4.133996367
  425 SOLV  HW2     1378    5.221922063    4.010027096    4.126758210
  426 SOLV  OW      1379    3.915471947    3.288178058    5.206274885
  426 SOLV  HW1     1380    3.891419849    3.191110833    5.205087258
  426 SOLV  HW2     1381    3.959227298    3.310586715    5.293357557
  427 SOLV  OW      1382    4.903762843    4.678318804    6.003323354
  427 SOLV  HW1     1383    4.830268282    4.728728982    5.957963978
  427 SOLV  HW2     1384    4.903511597    4.699764599    6.101005151
  428 SOLV  OW      1385    4.899423761    3.548903476    5.828361345
  428 SOLV  HW1     1386    4.912695593    3.646326937    5.810076292
  428 SOLV  HW2     1387    4.982284287    3.511194544    5.869740309
  429 SOLV  OW      1388    5.509305999    4.290329177    4.125276507
  429 SOLV  HW1     1389    5.507136138    4.267757166    4.027877288
  429 SOLV  HW2     1390    5.420007992    4.325592213    4.153281540
  430 SOLV  OW      1391    3.872811923    5.439182816    3.585355689
  430 SOLV  HW1     1392    3.852596764    5.414087465    3.680021532
  430 SOLV  HW2     1393    3.811829925    5.389141458    3.523882062
  431 SOLV  OW      1394    5.438942843    4.661879570    5.602206924
  431 SOLV  HW1     1395    5.439928979    4.757521297    5.631394907
  431 SOLV  HW2     1396    5.346981538    4.637388768    5.571464157
  432 SOLV  OW      1397    4.702065230    3.782657610    4.427145730
  432 SOLV  HW1     1398    4.715369469    3.878289270    4.453195877
  432 SOLV  HW2     1399    4.790080489    3.742491264    4.401827152
  433 SOLV  OW      1400    3.307293010    5.468355121    5.167534609
  433 SOLV  HW1     1401    3.262532399    5.450140891    5.255087139
  433 SOLV  HW2     1402    3.240356394    5.504990980    5.102897219
  434 SOLV  OW      1403    5.432849497    5.387081748    4.854760781
  434 SOLV  HW1     1404    5.488760620    5.406338277    4.935403339
  434 SOLV  HW2     1405    5.477056297    5.316245852    4.799718970
  435 SOLV  OW      1406    4.878221023    5.223982108    5.192280618
  435 SOLV  HW1     1407    4.780211728    5.233462540    5.209775776
  435 SOLV  HW2     1408    4.900536393    5.265821639    5.104237600
  436 SOLV  OW      1409    5.615862799    3.417190684    5.232824558
  436 SOLV  HW1     1410    5.521126267    3.444504527    5.249582274
  436 SOLV  HW2     1411    5.647964157    3.458802844    5.147748517
  437 SOLV  OW      1412    5.738999610    4.771906225    5.484192449
  437 SOLV  HW1     1413    5.661355309    4.723385249    5.443956421
  437 SOLV  HW2     1414    5.719715927    4.791722041    5.580294630
  438 SOLV  OW      1415    3.528760964    3.633735090    4.569380334
  438 SOLV  HW1     1416    3.586481729    3.571268195    4.621988592
  438 SOLV  HW2     1417    3.580552060    3.716414919    4.547396910
  439 SOLV  OW      1418    4.290836808    5.584033875    5.733284516
  439 SOLV  HW1     1419    4.230733702    5.622086753    5.803577614
  439 SOLV  HW2     1420    4.242599873    5.582126010    5.645701694
  440 SOLV  OW      1421    4.887877967    3.442871760    4.152797848
  440 SOLV  HW1     1422    4.790384266    3.465052641    4.154733115
  440 SOLV  HW2     1423    4.939186498    3.514068628    4.200757486
  441 SOLV  OW      1424    3.678919887    4.599999750    4.652875668
  441 SOLV  HW1     1425    3.605032555    4.605255540    4.585682492
  441 SOLV  HW2     1426    3.676817855    4.681279187    4.711097386
  442 SOLV  OW      1427    5.708375474    3.582580425    4.128530266
  442 SOLV  HW1     1428    5.684849321    3.548370585    4.219507407
  442 SOLV  HW2     1429    5.638753942    3.647748693    4.098426945
  443 SOLV  OW      1430    5.481693052    3.679730314    4.632377899
  443 SOLV  HW1     1431    5.532953242    3.630265020    4.702573212
  443 SOLV  HW2     1432    5.469983944    3.774955651    4.660578599
  444 SOLV  OW      1433    5.817442524    5.441211355    5.253008744
  444 SOLV  HW1     1434    5.849985999    5.524803577    5.297212964
  444 SOLV  HW2     1435    5.881691852    5.366757031    5.271177247
  445 SOLV  OW      1436    6.052121000    5.551602056    3.313666961
  445 SOLV  HW1     1437    6.021517719    5.624484703    3.252415565
  445 SOLV  HW2     1438    6.062626402    5.588070268    3.406186168
  446 SOLV  OW      1439    5.700634954    5.431053649    3.318452253
  446 SOLV  HW1     1440    5.686953791    5.527863586    3.339479250
  446 SOLV  HW2     1441    5.733234534    5.383497922    3.400168865
  447 SOLV  OW      1442    5.948324989    3.197628906    3.940001686
  447 SOLV  HW1     1443    6.010451862    3.203275061    3.861834986
  447 SOLV  HW2     1444    5.932844058    3.289267863    3.976938749
  448 SOLV  OW      1445    4.746083759    4.841290173    5.841181743
  448 SOLV  HW1     1446    4.710790406    4.826323852    5.748820662
  448 SOLV  HW2     1447    4.798845096    4.926212540    5.843318667
  449 SOLV  OW      1448    3.742437011    3.414581610    4.966347729
  449 SOLV  HW1     1449    3.831002224    3.427933329    5.010841537
  449 SOLV  HW2     1450    3.670493881    3.455609268    5.022404705
  450 SOLV  OW      1451    5.271591968    5.738018279    5.174668176
  450 SOLV  HW1     1452    5.230432562    5.731050971    5.083788075
  450 SOLV  HW2     1453    5.200023326    5.754938481    5.242443330
  451 SOLV  OW      1454    5.253200507    4.828393106    6.084900332
  451 SOLV  HW1     1455    5.208755402    4.762678644    6.024011801
  451 SOLV  HW2     1456    5.199645795    4.912809885    6.087567251
  452 SOLV  OW      1457    3.340271502    4.919157139    4.210085415
  452 SOLV  HW1     1458    3.287371430    4.926852427    4.125571772
  452 SOLV  HW2     1459    3.312956807    4.991753962    4.273202373
  453 SOLV  OW      1460    3.575290798    4.414304761    5.188964445
  453 SOLV  HW1     1461    3.520358074    4.343334963    5.233096344
  453 SOLV  HW2     1462    3.515819658    4.473281754    5.134317899
  454 SOLV  OW      1463    4.514316325    3.863785530    3.507072103
  454 SOLV  HW1     1464    4.546422907    3.901693896    3.593862284
  454 SOLV  HW2     1465    4.528144225    3.930918219    3.434257220
  455 SOLV  OW      1466    4.261643650    3.517635461    3.197001420
  455 SOLV  HW1     1467    4.308943791    3.593578479    3.241678838
  455 SOLV  HW2     1468    4.215005573    3.462252407    3.265977817
  456 SOLV  OW      1469    4.890089013    4.565218445    5.033968784
  456 SOLV  HW1     1470    4.983474225    4.530376349    5.025885891
  456 SOLV  HW2     1471    4.831971883    4.520875126    4.965733220
  457 SOLV  OW      1472    5.945491757    5.683178520    5.375062900
  457 SOLV  HW1     1473    6.033484006    5.635673531    5.373461424
  457 SOLV  HW2     1474    5.931738739    5.724802849    5.464952474
  458 SOLV  OW      1475    3.255654106    5.999942175    5.599818607
  458 SOLV  HW1     1476    3.241992878    5.918548349    5.543351101
  458 SOLV  HW2     1477    3.279251940    6.077511095    5.541283781
  459 SOLV  OW      1478    4.894744786    4.692492355    4.309826235
  459 SOLV  HW1     1479    4.804952931    4.672300943    4.270691627
  459 SOLV  HW2     1480    4.951245226    4.609999573    4.307825779
  460 SOLV  OW      1481    4.948862661    5.442170987    5.441382180
  460 SOLV  HW1     1482    5.035240522    5.465231674    5.396581498
  460 SOLV  HW2     1483    4.898425401    5.376877011    5.384861190
  461 SOLV  OW      1484    3.724736931    5.130234936    5.646983295
  461 SOLV  HW1     1485    3.677916812    5.215435574    5.670444086
  461 SOLV  HW2     1486    3.692557405    5.056940160    5.706933404
  462 SOLV  OW      1487    5.125532085    4.336031634    5.274510065
  462 SOLV  HW1     1488    5.208047065    4.383119630    5.243275963
  462 SOLV  HW2     1489    5.084685117    4.387062329    5.350200469
  463 SOLV  OW      1490    5.239160314    5.433801802    5.303756395
  463 SOLV  HW1     1491    5.267360891    5.481867551    5.386796172
  463 SOLV  HW2     1492    5.217000091    5.500477579    5.232588257
  464 SOLV  OW      1493    4.570303727    3.827766043    4.880726561
  464 SOLV  HW1     1494    4.590808766    3.766957677    4.957430579
  464 SOLV  HW2     1495    4.573290775    3.922773781    4.911811726
  465 SOLV  OW      1496    5.506777252    3.121082849    5.874895016
  465 SOLV  HW1     1497    5.534561686    3.204537824    5.827300608
  465 SOLV  HW2     1498    5.462954788    3.145158065    5.961499836
  466 SOLV  OW      1499    4.720837364    3.434222667    2.937573807
  466 SOLV  HW1     1500    4.653797998    3.414949140    3.009228019
  466 SOLV  HW2     1501    4.811855628    3.441828394    2.978293327
  467 SOLV  OW      1502    6.033622893    4.065202653    4.313748707
  467 SOLV  HW1     1503    5.984962761    4.147207031    4.283608600
  467 SOLV  HW2     1504    6.126476247    4.089877317    4.341497835
  468 SOLV  OW      1505    4.045450037    5.728909210    5.275655554
  468 SOLV  HW1     1506    3.946927450    5.714504124    5.266303033
  468 SOLV  HW2     1507    4.094358490    5.651012241    5.236400773
  469 SOLV  OW      1508    5.599138811    4.577296234    5.304913430
  469 SOLV  HW1     1509    5.656693337    4.526549781    5.240780640
  469 SOLV  HW2     1510    5.614068304    4.675415396    5.292595375
  470 SOLV  OW      1511    4.062131663    5.201602742    4.241859120
  470 SOLV  HW1     1512    4.026821089    5.283694287    4.286759900
  470 SOLV  HW2     1513    3.986362434    5.139618291    4.221438224
  471 SOLV  OW      1514    4.606578262    4.640083579    3.930073527
  471 SOLV  HW1     1515    4.561975386    4.721958378    3.966243272
  471 SOLV  HW2     1516    4.541560096    4.564099359    3.929837989
  472 SOLV  OW      1517    3.673958843    5.996551683    4.057667813
  472 SOLV  HW1     1518    3.725321604    5.938842251    4.121176334
  472 SOLV  HW2     1519    3.737322106    6.040780642    3.994184170
  473 SOLV  OW      1520    4.518011765    5.412692673    3.886177381
  473 SOLV  HW1     1521    4.522617776    5.500012542    3.934697411
  473 SOLV  HW2     1522    4.609442051    5.372493360    3.881196019
  474 SOLV  OW      1523    3.131057332    4.693466919    3.805276411
  474 SOLV  HW1     1524    3.210311011    4.740585288    3.844010097
  474 SOLV  HW2     1525    3.050267450    4.751827834    3.813575647
  475 SOLV  OW      1526    5.769899529    0.001688264    5.976873663
  475 SOLV  HW1     1527    5.711197915   -0.062205353    5.927142522
  475 SOLV  HW2     1528    5.780486927   -0.029447838    6.071320590
  476 SOLV  OW      1529    3.164282312    3.826695890    3.852886807
  476 SOLV  HW1     1530    3.082280390    3.883889211    3.850487412
  476 SOLV  HW2     1531    3.189023716    3.800046607    3.759722049
  477 SOLV  OW      1532    5.023444564    4.131577288    5.031628879
  477 SOLV  HW1     1533    5.022437970    4.227020144    5.061456940
  477 SOLV  HW2     1534    4.962425618    4.120561463    4.953160984
  478 SOLV  OW      1535    5.946686539    4.122137359    5.150267060
  478 SOLV  HW1     1536    5.988622780    4.085356807    5.233275402
  478 SOLV  HW2     1537    6.003945411    4.099867479    5.071360875
  479 SOLV  OW      1538    5.886691108    3.346173282    5.317282919
  479 SOLV  HW1     1539    5.864766759    3.288772650    5.396190427
  479 SOLV  HW2     1540    5.803957372    3.361508225    5.263230342
  480 SOLV  OW      1541    4.486373139    5.437395220    3.138756076
  480 SOLV  HW1     1542    4.394312427    5.469751349    3.160656411
  480 SOLV  HW2     1543    4.518389721    5.376445517    3.211282467
  481 SOLV  OW      1544    4.504497322    4.031848444    4.152043537
  481 SOLV  HW1     1545    4.481609500    3.956543022    4.213743194
  481 SOLV  HW2     1546    4.500807370    3.999664669    4.057427648
  482 SOLV  OW      1547    3.795828525    5.663436366    5.467270052
  482 SOLV  HW1     1548    3.787460278    5.762294609    5.454667604
  482 SOLV  HW2     1549    3.718040355    5.617661388    5.424194877
  483 SOLV  OW      1550    4.820789422    4.625409960    3.638155900
  483 SOLV  HW1     1551    4.910080839    4.651227113    3.601261497
  483 SOLV  HW2     1552    4.758391244    4.703311424    3.631904886
  484 SOLV  OW      1553    6.064546736    4.368234427    5.719878243
  484 SOLV  HW1     1554    6.119996988    4.387224945    5.638848193
  484 SOLV  HW2     1555    5.971732132    4.402583174    5.705504356
  485 SOLV  OW      1556    4.926541370    5.304549587    4.410953914
  485 SOLV  HW1     1557    4.928014732    5.217724048    4.361353406
  485 SOLV  HW2     1558    4.890540247    5.289676461    4.503061180
  486 SOLV  OW      1559    5.333929805    3.641410198    5.507434039
  486 SOLV  HW1     1560    5.351016960    3.719908360    5.566995679
  486 SOLV  HW2     1561    5.397791922    3.567869627    5.530128876
  487 SOLV  OW      1562    3.267533576    5.598966292    3.611576473
  487 SOLV  HW1     1563    3.307048476    5.626048293    3.523786240
  487 SOLV  HW2     1564    3.233098591    5.505293395    3.605128119
  488 SOLV  OW      1565    3.748620855    4.991759029    3.432782840
  488 SOLV  HW1     1566    3.728165529    4.955077565    3.342027982
  488 SOLV  HW2     1567    3.840385914    5.031505847    3.432731698
  489 SOLV  OW      1568    4.551403310    4.831025981    4.700525585
  489 SOLV  HW1     1569    4.462989987    4.788510748    4.719907446
  489 SOLV  HW2     1570    4.607977688    4.829297886    4.782966906
  490 SOLV  OW      1571    3.401788737    3.431414879    4.397559449
  490 SOLV  HW1     1572    3.419075253    3.483903030    4.314205696
  490 SOLV  HW2     1573    3.456990734    3.468431078    4.472286686
  491 SOLV  OW      1574    5.455654590    5.035963720    3.785218998
  491 SOLV  HW1     1575    5.399765874    5.003114562    3.861369726
  491 SOLV  HW2     1576    5.429424448    5.129805347    3.762697098
  492 SOLV  OW      1577    3.774880084    5.315412329    4.393946961
  492 SOLV  HW1     1578    3.749249734    5.379824443    4.466030007
  492 SOLV  HW2     1579    3.705135314    5.316164917    4.322277345
  493 SOLV  OW      1580    4.304195898    5.598133521    5.178671183
  493 SOLV  HW1     1581    4.243161276    5.677329744    5.180398634
  493 SOLV  HW2     1582    4.384820498    5.619427725    5.123465351
  494 SOLV  OW      1583    3.305464711    4.297863420    4.936738296
  494 SOLV  HW1     1584    3.282257567    4.390186451    4.967388063
  494 SOLV  HW2     1585    3.250002151    4.231267266    4.986645463
  495 SOLV  OW      1586    4.521288785    5.271964987    3.365730771
  495 SOLV  HW1     1587    4.449122680    5.314828075    3.420104231
  495 SOLV  HW2     1588    4.598357145    5.248751017    3.425080442
  496 SOLV  OW      1589    4.332045925    5.924593054    5.481694947
  496 SOLV  HW1     1590    4.282907893    5.928169685    5.568717986
  496 SOLV  HW2     1591    4.426327894    5.895438771    5.497844359
  497 SOLV  OW      1592    5.911158869    4.971875316    4.341432371
  497 SOLV  HW1     1593    5.952596434    5.046539835    4.289388236
  497 SOLV  HW2     1594    5.972143902    4.945525945    4.416177745
  498 SOLV  OW      1595    5.240589036    5.764861493    5.474255295
  498 SOLV  HW1     1596    5.324781659    5.711587949    5.465572003
  498 SOLV  HW2     1597    5.199867788    5.748397725    5.564103150
  499 SOLV  OW      1598    5.700940697    5.406218176    4.525989340
  499 SOLV  HW1     1599    5.644797492    5.323470937    4.525030304
  499 SOLV  HW2     1600    5.643450751    5.485699437    4.506551088
  500 SOLV  OW      1601    3.392783086    5.361754072    3.223933853
  500 SOLV  HW1     1602    3.461795731    5.380442160    3.154006753
  500 SOLV  HW2     1603    3.380999395    5.442629578    3.281556743
  501 SOLV  OW      1604    6.058309427    4.531634244    3.384151761
  501 SOLV  HW1     1605    6.047766750    4.591851948    3.305011708
  501 SOLV  HW2     1606    6.085952104    4.440610492    3.353290148
  502 SOLV  OW      1607    3.835870568    5.586041626    4.508678459
  502 SOLV  HW1     1608    3.742172506    5.583916292    4.473780194
  502 SOLV  HW2     1609    3.867220539    5.680840557    4.514189305
  503 SOLV  OW      1610    3.464831867    5.373687404    4.245076202
  503 SOLV  HW1     1611    3.442154980    5.401494533    4.151726115
  503 SOLV  HW2     1612    3.477758975    5.454994882    4.301839088
  504 SOLV  OW      1613    4.103926361    5.296421083    6.128573888
  504 SOLV  HW1     1614    4.111668785    5.349590289    6.044228521
  504 SOLV  HW2     1615    4.038660869    5.221867214    6.115068632
  505 SOLV  OW      1616    4.756204196    5.709607846    5.006188722
  505 SOLV  HW1     1617    4.698492924    5.638196657    5.045832822
  505 SOLV  HW2     1618    4.811171467    5.751843437    5.078263590
  506 SOLV  OW      1619    3.189421493    4.148411677    4.712874420
  506 SOLV  HW1     1620    3.284009770    4.116457502    4.707047497
  506 SOLV  HW2     1621    3.179753758    4.209761411    4.791260451
  507 SOLV  OW      1622    3.212644790    5.872517762    4.923692726
  507 SOLV  HW1     1623    3.113678991    5.860895328    4.915281360
  507 SOLV  HW2     1624    3.232137424    5.956779063    4.973895107
  508 SOLV  OW      1625    5.387263008    5.701453315    4.819477371
  508 SOLV  HW1     1626    5.379827652    5.680874890    4.721890553
  508 SOLV  HW2     1627    5.444126877    5.632204832    4.863875762
  509 SOLV  OW      1628    3.293894689    4.906695294    5.341620354
  509 SOLV  HW1     1629    3.390329660    4.932292949    5.334808120
  509 SOLV  HW2     1630    3.268751401    4.896965190    5.437920591
  510 SOLV  OW      1631    5.302671408    5.834122564    3.378797831
  510 SOLV  HW1     1632    5.267008647    5.747569658    3.413986765
  510 SOLV  HW2     1633    5.401799510    5.827188064    3.367522603
  511 SOLV  OW      1634    0.004520980    3.670033471    3.168895346
  511 SOLV  HW1     1635   -0.039890393    3.713765685    3.090684328
  511 SOLV  HW2     1636   -0.062299320    3.614429549    3.218326916
  512 SOLV  OW      1637    4.520289678    3.444564029    3.121394401
  512 SOLV  HW1     1638    4.456520678    3.451098375    3.198146241
  512 SOLV  HW2     1639    4.478762650    3.485253365    3.040031116
  513 SOLV  OW      1640    4.090283493    4.485189514    3.908557920
  513 SOLV  HW1     1641    4.081914281    4.407615080    3.971108384
  513 SOLV  HW2     1642    4.007561849    4.492076733    3.852789273
  514 SOLV  OW      1643    5.966428408    3.772843309    5.163916615
  514 SOLV  HW1     1644    6.038587240    3.707336622    5.141490014
  514 SOLV  HW2     1645    5.973636086    3.798625870    5.260273204
  515 SOLV  OW      1646    3.185179962    3.756269875    4.194413015
  515 SOLV  HW1     1647    3.087881676    3.771375408    4.176899595
  515 SOLV  HW2     1648    3.210928224    3.664975454    4.162751122
  516 SOLV  OW      1649    3.498741211    3.298443855    5.100310118
  516 SOLV  HW1     1650    3.547398039    3.345864564    5.173686645
  516 SOLV  HW2     1651    3.421202378    3.248324552    5.138730047
  517 SOLV  OW      1652    3.596971002    3.748716642    5.530761867
  517 SOLV  HW1     1653    3.674739816    3.798698056    5.568892182
  517 SOLV  HW2     1654    3.626828729    3.657808306    5.501674814
  518 SOLV  OW      1655    3.559139898    4.936248856    4.644748112
  518 SOLV  HW1     1656    3.549888272    4.931930787    4.744234387
  518 SOLV  HW2     1657    3.651357272    4.966946284    4.621185175
  519 SOLV  OW      1658    4.616172194    5.790080532    5.820596003
  519 SOLV  HW1     1659    4.610145469    5.695889047    5.787531559
  519 SOLV  HW2     1660    4.560464381    5.800066473    5.903039925
  520 SOLV  OW      1661    3.147777363    4.657906557    4.150712209
  520 SOLV  HW1     1662    3.219891842    4.589530533    4.139481482
  520 SOLV  HW2     1663    3.124037319    4.696253745    4.061450598
  521 SOLV  OW      1664    4.113036109    3.783477070    5.435887939
  521 SOLV  HW1     1665    4.032957457    3.783338969    5.495797285
  521 SOLV  HW2     1666    4.191665809    3.820334089    5.485487872
  522 SOLV  OW      1667    5.563789640    3.973893360    3.647439159
  522 SOLV  HW1     1668    5.649519439    3.935583726    3.681855165
  522 SOLV  HW2     1669    5.524424965    3.911822480    3.579631778
  523 SOLV  OW      1670    3.229968429    5.803652856    3.841899243
  523 SOLV  HW1     1671    3.318819773    5.846139545    3.859285054
  523 SOLV  HW2     1672    3.243585921    5.710038011    3.809454141
  524 SOLV  OW      1673    6.104186675    3.924465639    4.898312763
  524 SOLV  HW1     1674    6.148326996    3.897622555    4.812681317
  524 SOLV  HW2     1675    6.005733001    3.933868496    4.883497404
  525 SOLV  OW      1676    5.387626445    3.484481018    3.668614918
  525 SOLV  HW1     1677    5.356158907    3.389596646    3.665699698
  525 SOLV  HW2     1678    5.315140746    3.544662721    3.635062793
  526 SOLV  OW      1679    4.422986455    5.109165040    3.665682153
  526 SOLV  HW1     1680    4.498105981    5.112090620    3.731634834
  526 SOLV  HW2     1681    4.402268800    5.013986861    3.643015803
  527 SOLV  OW      1682    4.314085209    3.909912765    4.709235721
  527 SOLV  HW1     1683    4.412512454    3.897664262    4.722010062
  527 SOLV  HW2     1684    4.268749873    3.820832649    4.712486431
  528 SOLV  OW      1685    5.027315233    4.797522535    5.459649885
  528 SOLV  HW1     1686    4.937931669    4.816330289    5.500363257
  528 SOLV  HW2     1687    5.054156260    4.874208452    5.401349068
  529 SOLV  OW      1688    4.195113273    3.864998020    5.888861134
  529 SOLV  HW1     1689    4.147331782    3.783973444    5.922808366
  529 SOLV  HW2     1690    4.284404875    3.872080547    5.933344314
  530 SOLV  OW      1691    4.325830876    3.347444408    5.288394767
  530 SOLV  HW1     1692    4.333814069    3.445731498    5.305064651
  530 SOLV  HW2     1693    4.277114561    3.332107216    5.202413953
  531 SOLV  OW      1694    4.646969121    4.186660549    4.605279527
  531 SOLV  HW1     1695    4.548721835    4.169927619    4.613599600
  531 SOLV  HW2     1696    4.668258657    4.277983205    4.640020735
  532 SOLV  OW      1697    4.399763964    5.603612748    5.984238828
  532 SOLV  HW1     1698    4.351669911    5.652115240    5.911189524
  532 SOLV  HW2     1699    4.388613932    5.653409509    6.070249375
  533 SOLV  OW      1700    5.628473178    5.324952693    5.044283795
  533 SOLV  HW1     1701    5.643732779    5.409374374    4.992886343
  533 SOLV  HW2     1702    5.684972845    5.325540412    5.126800217
  534 SOLV  OW      1703    5.598759255    3.175446314    5.000059775
  534 SOLV  HW1     1704    5.565225850    3.125668177    4.920074312
  534 SOLV  HW2     1705    5.552608347    3.263971641    5.005948040
  535 SOLV  OW      1706    3.304119741    5.152285295    4.377886462
  535 SOLV  HW1     1707    3.294767214    5.187999485    4.470823315
  535 SOLV  HW2     1708    3.314831891    5.228382547    4.313890032
  536 SOLV  OW      1709    3.573263267    5.117639614    3.174901903
  536 SOLV  HW1     1710    3.578103464    5.202400328    3.227743768
  536 SOLV  HW2     1711    3.477984248    5.088024347    3.168095902
  537 SOLV  OW      1712    5.637387491    3.204913396    3.911837793
  537 SOLV  HW1     1713    5.733189134    3.196928610    3.884284931
  537 SOLV  HW2     1714    5.631849211    3.252351209    3.999699224
  538 SOLV  OW      1715    4.673636897    3.486223570    5.193311707
  538 SOLV  HW1     1716    4.675207706    3.407547109    5.255031953
  538 SOLV  HW2     1717    4.762372988    3.532271988    5.195782556
  539 SOLV  OW      1718    4.843804036    5.443888808    4.111725930
  539 SOLV  HW1     1719    4.752546632    5.416728359    4.142315398
  539 SOLV  HW2     1720    4.893870727    5.484416731    4.188223599
  540 SOLV  OW      1721    4.214398085    5.722682646    3.090333678
  540 SOLV  HW1     1722    4.281833594    5.790627683    3.119268861
  540 SOLV  HW2     1723    4.222534011    5.641167217    3.147699862
  541 SOLV  OW      1724    3.539033404    5.244150642    5.344277123
  541 SOLV  HW1     1725    3.544902086    5.171348775    5.412582573
  541 SOLV  HW2     1726    3.612027418    5.310642603    5.360114205
  542 SOLV  OW      1727    5.161661169    0.018486257    3.270132353
  542 SOLV  HW1     1728    5.179232489   -0.057599096    3.207648482
  542 SOLV  HW2     1729    5.219195099    0.008847778    3.351364892
  543 SOLV  OW      1730    5.383810708    5.257746332    5.494079299
  543 SOLV  HW1     1731    5.471485287    5.223586544    5.527965268
  543 SOLV  HW2     1732    5.377017946    5.240367492    5.395834801
  544 SOLV  OW      1733    3.105003346    6.112039430    3.775296889
  544 SOLV  HW1     1734    3.016762235    6.066511011    3.787215377
  544 SOLV  HW2     1735    3.160926774    6.059915888    3.710821966
  545 SOLV  OW      1736    4.776759897    3.802711903    5.653878280
  545 SOLV  HW1     1737    4.790095520    3.890752895    5.608348814
  545 SOLV  HW2     1738    4.782518688    3.729127825    5.586401830
  546 SOLV  OW      1739    5.842517738    4.438953469    5.513937987
  546 SOLV  HW1     1740    5.760236935    4.386128360    5.492972409
  546 SOLV  HW2     1741    5.847625734    4.518178914    5.453130132
  547 SOLV  OW      1742    5.686991538    5.171719759    3.216014714
  547 SOLV  HW1     1743    5.635189163    5.124966362    3.287643532
  547 SOLV  HW2     1744    5.709583565    5.264310972    3.246288437
  548 SOLV  OW      1745    5.128753712    5.654692791    4.932428688
  548 SOLV  HW1     1746    5.211515795    5.647919629    4.876700971
  548 SOLV  HW2     1747    5.087392439    5.564123086    4.941774234
  549 SOLV  OW      1748    5.101766111    4.458223842    4.904834767
  549 SOLV  HW1     1749    5.196193154    4.491032645    4.902155537
  549 SOLV  HW2     1750    5.085614205    4.396890259    4.827517363
  550 SOLV  OW      1751    5.480733631    4.816394611    4.318756923
  550 SOLV  HW1     1752    5.450866172    4.721994452    4.304685076
  550 SOLV  HW2     1753    5.459327032    4.844516365    4.412311182
  551 SOLV  OW      1754    5.651391594    6.109909277    4.209511228
  551 SOLV  HW1     1755    5.702288605    6.023936996    4.213927828
  551 SOLV  HW2     1756    5.578054455    6.101758319    4.142010292
  552 SOLV  OW      1757    3.628319114    4.947110411    3.717032103
  552 SOLV  HW1     1758    3.602830568    5.006553901    3.793310984
  552 SOLV  HW2     1759    3.632312705    5.000870062    3.632805832
  553 SOLV  OW      1760    5.823712306    5.081998366    5.669283911
  553 SOLV  HW1     1761    5.910284310    5.102241756    5.623497174
  553 SOLV  HW2     1762    5.824941879    4.987741912    5.702668804
  554 SOLV  OW      1763    5.747934541    6.028191957    4.463212641
  554 SOLV  HW1     1764    5.661924627    6.006498892    4.509398950
  554 SOLV  HW2     1765    5.728551828    6.064874409    4.372225197
  555 SOLV  OW      1766    5.243720871    5.247607939    3.769783438
  555 SOLV  HW1     1767    5.268018364    5.230303651    3.674328385
  555 SOLV  HW2     1768    5.224280010    5.344925155    3.782090978
  556 SOLV  OW      1769    3.864668560    4.763882333    4.495169133
  556 SOLV  HW1     1770    3.791061521    4.701029694    4.520308795
  556 SOLV  HW2     1771    3.915718162    4.726177575    4.417887761
  557 SOLV  OW      1772    3.431534871    3.797491503    3.965354625
  557 SOLV  HW1     1773    3.384564018    3.837338253    3.886565396
  557 SOLV  HW2     1774    3.364003453    3.767784004    4.032873603
  558 SOLV  OW      1775    4.669931534    4.927990171    4.449560189
  558 SOLV  HW1     1776    4.605023412    4.930085594    4.525603462
  558 SOLV  HW2     1777    4.731338241    4.849790740    4.460323506
  559 SOLV  OW      1778    3.198827615    4.943083720    4.643889338
  559 SOLV  HW1     1779    3.210325328    4.843850360    4.639145598
  559 SOLV  HW2     1780    3.200808181    4.981282607    4.551485743
  560 SOLV  OW      1781    5.726327874    5.838356869    4.093249745
  560 SOLV  HW1     1782    5.650115689    5.773833875    4.098606551
  560 SOLV  HW2     1783    5.792517970    5.817777675    4.165329903
  561 SOLV  OW      1784    4.480952406    6.014634131    4.616816065
  561 SOLV  HW1     1785    4.513932775    5.992746808    4.708656815
  561 SOLV  HW2     1786    4.558655290    6.037009232    4.557967348
  562 SOLV  OW      1787    5.341284782    4.515795243    4.003120068
  562 SOLV  HW1     1788    5.297707685    4.516741827    3.913118956
  562 SOLV  HW2     1789    5.423311220    4.572958894    4.001012177
  563 SOLV  OW      1790    4.971745626    5.113769858    3.662751769
  563 SOLV  HW1     1791    4.885468405    5.067140402    3.682298518
  563 SOLV  HW2     1792    5.040101191    5.087231692    3.730760253
  564 SOLV  OW      1793    5.754529662    4.780933714    3.686199887
  564 SOLV  HW1     1794    5.752423207    4.681571112    3.675121619
  564 SOLV  HW2     1795    5.686417579    4.808325727    3.754112278
  565 SOLV  OW      1796    4.427807558    4.600541430    5.797124875
  565 SOLV  HW1     1797    4.422769869    4.676340729    5.862157712
  565 SOLV  HW2     1798    4.364425229    4.617194754    5.721590277
  566 SOLV  OW      1799    4.842818768    5.849759175    5.989177874
  566 SOLV  HW1     1800    4.904012988    5.789850610    5.937533537
  566 SOLV  HW2     1801    4.875239783    5.857157575    6.083497061
  567 SOLV  OW      1802    3.885561548    4.036303542    4.289591925
  567 SOLV  HW1     1803    3.963719579    3.986419976    4.252113283
  567 SOLV  HW2     1804    3.845673495    3.983994137    4.364909916
  568 SOLV  OW      1805    6.062847644    5.694697269    3.557613427
  568 SOLV  HW1     1806    5.979541983    5.745064574    3.534695301
  568 SOLV  HW2     1807    6.044022068    5.631707598    3.632977324
  569 SOLV  OW      1808    5.240920726    3.092435950    4.059219492
  569 SOLV  HW1     1809    5.306870358    3.146923524    4.007431021
  569 SOLV  HW2     1810    5.236233937    3.126308820    4.153194866
  570 SOLV  OW      1811    4.093096075    4.200038015    3.964426790
  570 SOLV  HW1     1812    4.016245891    4.226489757    4.022704648
  570 SOLV  HW2     1813    4.172784712    4.180004920    4.021438588
  571 SOLV  OW      1814    3.274943190    5.894085442    3.275472029
  571 SOLV  HW1     1815    3.184892007    5.899867152    3.318591584
  571 SOLV  HW2     1816    3.277008819    5.952933544    3.194635842
  572 SOLV  OW      1817    3.564526667    5.924994085    3.325762509
  572 SOLV  HW1     1818    3.485219215    5.975912328    3.292308301
  572 SOLV  HW2     1819    3.534724982    5.836180943    3.360761882
  573 SOLV  OW      1820    4.619808363    3.291751556    4.057811162
  573 SOLV  HW1     1821    4.707908565    3.283806686    4.104465169
  573 SOLV  HW2     1822    4.588122311    3.200830413    4.030790039
  574 SOLV  OW      1823    4.420138158    3.218751886    4.797878031
  574 SOLV  HW1     1824    4.432341444    3.145818083    4.865203918
  574 SOLV  HW2     1825    4.380301913    3.298907372    4.842469686
  575 SOLV  OW      1826    4.406077274    4.351996260    5.971536657
  575 SOLV  HW1     1827    4.400741536    4.423772157    5.902100320
  575 SOLV  HW2     1828    4.455868202    4.386330401    6.051183294
  576 SOLV  OW      1829    4.753456174    5.428600547    3.377088642
  576 SOLV  HW1     1830    4.683111254    5.490253564    3.412451601
  576 SOLV  HW2     1831    4.840215220    5.477795987    3.369705403
  577 SOLV  OW      1832    5.037630879    3.138067686    3.347803898
  577 SOLV  HW1     1833    4.990180448    3.226064846    3.350379241
  577 SOLV  HW2     1834    4.979758369    3.070330315    3.302371282
  578 SOLV  OW      1835    5.631409351    3.329776858    4.225054352
  578 SOLV  HW1     1836    5.715742527    3.381053699    4.208922105
  578 SOLV  HW2     1837    5.653338980    3.233234272    4.239218194
  579 SOLV  OW      1838    3.946487650    4.057823716    4.797950519
  579 SOLV  HW1     1839    3.909888490    3.966497202    4.780060634
  579 SOLV  HW2     1840    3.994872194    4.057756066    4.885476715
  580 SOLV  OW      1841    3.163049127    4.154050904    5.572898674
  580 SOLV  HW1     1842    3.123558055    4.077257968    5.522464499
  580 SOLV  HW2     1843    3.248769132    4.125279005    5.615630156
  581 SOLV  OW      1844    4.710344639    3.263122013    3.713855293
  581 SOLV  HW1     1845    4.717688559    3.163387646    3.714066549
  581 SOLV  HW2     1846    4.781899876    3.301654981    3.655581429
  582 SOLV  OW      1847    5.541669772    4.092895074    5.529976860
  582 SOLV  HW1     1848    5.627219586    4.138926525    5.506259365
  582 SOLV  HW2     1849    5.560457945    4.018916866    5.594597195
  583 SOLV  OW      1850    3.406870457    6.143699304    3.532909754
  583 SOLV  HW1     1851    3.490109519    6.100802491    3.497822181
  583 SOLV  HW2     1852    3.338344212    6.073246012    3.551415340
  584 SOLV  OW      1853    4.019583281    4.679298734    5.251808097
  584 SOLV  HW1     1854    3.956608158    4.602385283    5.262778759
  584 SOLV  HW2     1855    4.106005220    4.646418266    5.213703083
  585 SOLV  OW      1856    4.935613167    4.395542091    4.298772491
  585 SOLV  HW1     1857    4.954675879    4.323577112    4.365539335
  585 SOLV  HW2     1858    5.015148211    4.407820326    4.239412324
  586 SOLV  OW      1859    4.024602967    3.552705047    5.642981851
  586 SOLV  HW1     1860    4.077417831    3.506600907    5.714293291
  586 SOLV  HW2     1861    4.074625386    3.633306545    5.611339085
  587 SOLV  OW      1862    5.654640741    0.135551771    5.340498234
  587 SOLV  HW1     1863    5.581019157    0.107453320    5.278916333
  587 SOLV  HW2     1864    5.695855797    0.054569706    5.382272623
  588 SOLV  OW      1865    5.871460204    3.913057747    3.197616655
  588 SOLV  HW1     1866    5.864340676    3.847360795    3.122554632
  588 SOLV  HW2     1867    5.823120437    3.997076863    3.173030096
  589 SOLV  OW      1868    4.770067103    5.323006576    3.119838709
  589 SOLV  HW1     1869    4.780922130    5.367277680    3.208855741
  589 SOLV  HW2     1870    4.674465517    5.328996264    3.091092621
  590 SOLV  OW      1871    4.583319989    5.705325577    3.604526323
  590 SOLV  HW1     1872    4.638793672    5.659155491    3.673743850
  590 SOLV  HW2     1873    4.633409416    5.784190347    3.568868066
  591 SOLV  OW      1874    3.643136760    5.831435714    4.906351435
  591 SOLV  HW1     1875    3.580256208    5.757466649    4.930362930
  591 SOLV  HW2     1876    3.608752279    5.879507779    4.825686655
  592 SOLV  OW      1877    3.302954152    5.195245897    3.417430861
  592 SOLV  HW1     1878    3.277564298    5.221360897    3.510564324
  592 SOLV  HW2     1879    3.345344046    5.104672853    3.418625970
  593 SOLV  OW      1880    3.730696436    3.214798967    4.491722965
  593 SOLV  HW1     1881    3.782850949    3.251656925    4.414759586
  593 SOLV  HW2     1882    3.653133319    3.274850652    4.511206843
  594 SOLV  OW      1883    5.688631198    5.626574391    5.008766321
  594 SOLV  HW1     1884    5.609284748    5.680982543    5.036070798
  594 SOLV  HW2     1885    5.771137778    5.664834426    5.050360867
  595 SOLV  OW      1886    3.440721966    3.482141008    5.383864829
  595 SOLV  HW1     1887    3.486727378    3.446579217    5.465222122
  595 SOLV  HW2     1888    3.508740264    3.502941426    5.313560715
  596 SOLV  OW      1889    3.287065384    5.144783223    5.880711681
  596 SOLV  HW1     1890    3.247316475    5.131118191    5.789968897
  596 SOLV  HW2     1891    3.219966076    5.189138990    5.940129165
  597 SOLV  OW      1892    5.423364667    5.003750605    4.662909128
  597 SOLV  HW1     1893    5.521298269    4.983826582    4.666627990
  597 SOLV  HW2     1894    5.392295723    5.035010773    4.752682787
  598 SOLV  OW      1895    5.795388442    3.682346591    4.646354324
  598 SOLV  HW1     1896    5.894143433    3.684865995    4.661885033
  598 SOLV  HW2     1897    5.772031667    3.600614141    4.593666352
  599 SOLV  OW      1898    3.377251248    4.404430335    4.600511571
  599 SOLV  HW1     1899    3.462204489    4.447762725    4.570391189
  599 SOLV  HW2     1900    3.388652402    4.369855631    4.693641822
  600 SOLV  OW      1901    4.749791830    3.976450493    5.427493693
  600 SOLV  HW1     1902    4.691696124    4.052619912    5.456186722
  600 SOLV  HW2     1903    4.835990911    4.012061014    5.391414075
  601 SOLV  OW      1904    5.435185781    5.899023464    5.904295221
  601 SOLV  HW1     1905    5.426915416    5.880664523    6.002256668
  601 SOLV  HW2     1906    5.391746760    5.986558255    5.883024174
  602 SOLV  OW      1907    5.221061814    4.218229626    3.642992592
  602 SOLV  HW1     1908    5.315652226    4.197596904    3.668070558
  602 SOLV  HW2     1909    5.170625934    4.247247979    3.724320856
  603 SOLV  OW      1910    4.363670062    3.252237885    3.585558302
  603 SOLV  HW1     1911    4.345614913    3.154326967    3.595008132
  603 SOLV  HW2     1912    4.355423081    3.296407804    3.674904387
  604 SOLV  OW      1913    3.304082104    4.206899748    3.600887055
  604 SOLV  HW1     1914    3.309594636    4.222415234    3.502248344
  604 SOLV  HW2     1915    3.238242394    4.133969136    3.619498886
  605 SOLV  OW      1916    4.598742804    3.357474336    4.624046940
  605 SOLV  HW1     1917    4.554822959    3.312309134    4.701710475
  605 SOLV  HW2     1918    4.694484546    3.376082654    4.646128300
  606 SOLV  OW      1919    4.073948940    4.996262460    5.360443293
  606 SOLV  HW1     1920    4.101676451    5.090692333    5.342715076
  606 SOLV  HW2     1921    4.043725883    4.987687663    5.455380390
  607 SOLV  OW      1922    3.699822691    3.219041808    3.609317983
  607 SOLV  HW1     1923    3.611224597    3.182756611    3.580413861
  607 SOLV  HW2     1924    3.768191960    3.200005905    3.538862268
  608 SOLV  OW      1925    4.884691039    5.493771000    5.703718433
  608 SOLV  HW1     1926    4.874571264    5.403304525    5.745112756
  608 SOLV  HW2     1927    4.925532340    5.484462071    5.612904493
  609 SOLV  OW      1928    2.973716329    4.746383418    4.878543697
  609 SOLV  HW1     1929    3.055399968    4.774271405    4.929043052
  609 SOLV  HW2     1930    2.993674654    4.663690582    4.825973181
  610 SOLV  OW      1931    5.345504095    5.020834745    3.509291377
  610 SOLV  HW1     1932    5.247305179    5.030840995    3.493240996
  610 SOLV  HW2     1933    5.384164769    4.958462336    3.441346151
  611 SOLV  OW      1934    4.376727801    4.688278988    4.915388309
  611 SOLV  HW1     1935    4.356607785    4.786140710    4.911107575
  611 SOLV  HW2     1936    4.301060377    4.636917188    4.874934604
  612 SOLV  OW      1937    4.149348988    3.945611168    0.121657334
  612 SOLV  HW1     1938    4.132623191    3.877450028    0.050411299
  612 SOLV  HW2     1939    4.170437731    4.033677597    0.079215518
  613 SOLV  OW      1940    5.617218208    5.878101360    3.681690876
  613 SOLV  HW1     1941    5.660294672    5.961078622    3.646199899
  613 SOLV  HW2     1942    5.680076154    5.832183983    3.744465359
  614 SOLV  OW      1943    3.497122178    3.936903077    3.484866063
  614 SOLV  HW1     1944    3.424061153    3.988054835    3.439615998
  614 SOLV  HW2     1945    3.551941869    3.889277437    3.416114562
  615 SOLV  OW      1946    5.729531173    4.807761538    5.757859719
  615 SOLV  HW1     1947    5.662476603    4.881704715    5.751742378
  615 SOLV  HW2     1948    5.685142833    4.725397558    5.793170669
  616 SOLV  OW      1949    5.944216686    3.502101657    3.939185739
  616 SOLV  HW1     1950    5.883892671    3.511134662    3.859937302
  616 SOLV  HW2     1951    5.891112489    3.514397597    4.023028968
  617 SOLV  OW      1952    3.554320266    3.109412267    4.020674384
  617 SOLV  HW1     1953    3.459013831    3.086718378    4.000599806
  617 SOLV  HW2     1954    3.567144231    3.208357703    4.013794285
  618 SOLV  OW      1955    4.205720502    4.162297837    6.104140080
  618 SOLV  HW1     1956    4.145522759    4.240118386    6.122034829
  618 SOLV  HW2     1957    4.299897650    4.194562226    6.094566671
  619 SOLV  OW      1958    5.203364796    5.855988052    3.668337928
  619 SOLV  HW1     1959    5.177084366    5.854903919    3.764825000
  619 SOLV  HW2     1960    5.123622385    5.878508174    3.612341573
  620 SOLV  OW      1961    5.569626887    4.204852236    3.495019372
  620 SOLV  HW1     1962    5.557242927    4.113520413    3.533838860
  620 SOLV  HW2     1963    5.660320462    4.211332142    3.453372529
  621 SOLV  OW      1964    5.135776351    5.923517970    4.835281405
  621 SOLV  HW1     1965    5.165434206    5.833615774    4.867500348
  621 SOLV  HW2     1966    5.036385494    5.923801791    4.824175138
  622 SOLV  OW      1967    3.128342730    5.066559075    3.249913840
  622 SOLV  HW1     1968    3.041917792    5.041378013    3.293485301
  622 SOLV  HW2     1969    3.185543815    5.115904223    3.315437423
  623 SOLV  OW      1970    4.768388531    5.530233254    6.107210555
  623 SOLV  HW1     1971    4.828964140    5.598696252    6.066669441
  623 SOLV  HW2     1972    4.702749246    5.498986626    6.038529405
  624 SOLV  OW      1973    5.460835767    3.863210567    5.305123919
  624 SOLV  HW1     1974    5.537118468    3.927885081    5.305261858
  624 SOLV  HW2     1975    5.479435576    3.789633018    5.370242740
  625 SOLV  OW      1976    3.728861962    3.466075808    3.796179029
  625 SOLV  HW1     1977    3.799816222    3.415606706    3.845356597
  625 SOLV  HW2     1978    3.709308702    3.551507615    3.844336130
  626 SOLV  OW      1979    3.338093452    5.167619286    4.731203292
  626 SOLV  HW1     1980    3.424673877    5.118396044    4.722200825
  626 SOLV  HW2     1981    3.263687493    5.110843664    4.695958238
  627 SOLV  OW      1982    3.646753661    4.818362279    5.121679114
  627 SOLV  HW1     1983    3.616227557    4.767863288    5.202413786
  627 SOLV  HW2     1984    3.705776601    4.759795982    5.066106834
  628 SOLV  OW      1985    5.179029251    3.281648029    5.353625704
  628 SOLV  HW1     1986    5.161310697    3.209041439    5.287172348
  628 SOLV  HW2     1987    5.181695786    3.369889601    5.306637219
  629 SOLV  OW      1988    4.533717850    5.020582916    2.975720962
  629 SOLV  HW1     1989    4.480429265    5.102019824    2.952694089
  629 SOLV  HW2     1990    4.525335737    5.001865493    3.073603634
  630 SOLV  OW      1991    0.075740106    3.307509720    4.892747224
  630 SOLV  HW1     1992    0.010452484    3.277160073    4.823345243
  630 SOLV  HW2     1993    0.029647919    3.313982630    4.981264351
  631 SOLV  OW      1994    6.010426848    5.284829772    3.330329821
  631 SOLV  HW1     1995    6.002972287    5.384136566    3.339419831
  631 SOLV  HW2     1996    6.100519295    5.261392932    3.293782152
  632 SOLV  OW      1997    4.958353252    5.171450537    3.348106980
  632 SOLV  HW1     1998    4.897875729    5.250899559    3.353751182
  632 SOLV  HW2     1999    4.913121370    5.098756542    3.296420171
  633 SOLV  OW      2000    3.441852231    3.394753539    4.816873583
  633 SOLV  HW1     2001    3.362506293    3.364211575    4.869518284
  633 SOLV  HW2     2002    3.524204659    3.350039045    4.851785999
  634 SOLV  OW      2003    3.613253663    4.680262461    3.513656276
  634 SOLV  HW1     2004    3.691861578    4.620320689    3.498503947
  634 SOLV  HW2     2005    3.634387956    4.772035132    3.480002108
  635 SOLV  OW      2006    4.605053413    5.409397479    5.870995909
  635 SOLV  HW1     2007    4.518233523    5.365922321    5.894921023
  635 SOLV  HW2     2008    4.593678356    5.462519933    5.787039864
  636 SOLV  OW      2009    3.454473335    3.290659183    5.933192928
  636 SOLV  HW1     2010    3.424184177    3.383043241    5.909748924
  636 SOLV  HW2     2011    3.418399776    3.265567959    6.023030603
  637 SOLV  OW      2012    5.791728741    4.529130098    3.480883124
  637 SOLV  HW1     2013    5.711541293    4.477873415    3.450148393
  637 SOLV  HW2     2014    5.841100497    4.564493462    3.401423915
  638 SOLV  OW      2015    4.417825324    6.019976057    4.194746876
  638 SOLV  HW1     2016    4.403847596    6.103481496    4.141517630
  638 SOLV  HW2     2017    4.419916665    5.941188868    4.133183015
  639 SOLV  OW      2018    5.736458646    4.905904794    4.527401970
  639 SOLV  HW1     2019    5.811186050    4.939783388    4.470224802
  639 SOLV  HW2     2020    5.738966336    4.951885449    4.616177309
  640 SOLV  OW      2021    5.959361027    4.424214903    3.676020126
  640 SOLV  HW1     2022    5.957895996    4.328604593    3.646753560
  640 SOLV  HW2     2023    5.914086527    4.480837705    3.607129493
  641 SOLV  OW      2024    4.088969564    3.758215451    3.183295192
  641 SOLV  HW1     2025    4.080510581    3.800418807    3.093023049
  641 SOLV  HW2     2026    4.181872891    3.771690942    3.217772389
  642 SOLV  OW      2027    5.121818766    5.208357408    4.164278592
  642 SOLV  HW1     2028    5.053119435    5.157431514    4.216114535
  642 SOLV  HW2     2029    5.130134669    5.169246314    4.072619752
  643 SOLV  OW      2030    4.130537291    4.070830552    3.379806509
  643 SOLV  HW1     2031    4.074285588    3.992846338    3.407286668
  643 SOLV  HW2     2032    4.175116814    4.109776682    3.460408258
  644 SOLV  OW      2033    4.491447070    3.574377903    6.053175325
  644 SOLV  HW1     2034    4.501450193    3.494221097    6.112138602
  644 SOLV  HW2     2035    4.581658732    3.604228248    6.021992525
  645 SOLV  OW      2036    5.023405169    5.649115814    5.898055625
  645 SOLV  HW1     2037    4.976415945    5.706814514    5.831236243
  645 SOLV  HW2     2038    5.052763306    5.564278976    5.853990864
  646 SOLV  OW      2039    4.988958415    3.388213427    4.718274891
  646 SOLV  HW1     2040    5.004092779    3.379989764    4.619759863
  646 SOLV  HW2     2041    4.945875798    3.304682257    4.752433109
  647 SOLV  OW      2042    5.397331047    3.433109998    4.883528835
  647 SOLV  HW1     2043    5.462550109    3.505651836    4.905543214
  647 SOLV  HW2     2044    5.317621946    3.440668124    4.943456478
  648 SOLV  OW      2045    5.535524524    3.663540451    5.923947700
  648 SOLV  HW1     2046    5.436144620    3.654031952    5.918169537
  648 SOLV  HW2     2047    5.568873642    3.615799638    6.005252540
  649 SOLV  OW      2048    4.445738596    4.288210355    3.296075151
  649 SOLV  HW1     2049    4.461259544    4.366174682    3.235395387
  649 SOLV  HW2     2050    4.366297514    4.236501959    3.264189849
  650 SOLV  OW      2051    3.780752319    4.321033371    4.991671083
  650 SOLV  HW1     2052    3.762430558    4.243367930    4.931387373
  650 SOLV  HW2     2053    3.879512795    4.331479445    5.003461662
  651 SOLV  OW      2054    3.829784112    3.699884769    4.163340715
  651 SOLV  HW1     2055    3.769019740    3.671730569    4.089075644
  651 SOLV  HW2     2056    3.887614980    3.775330950    4.132274443
  652 SOLV  OW      2057    3.571379035    3.546907057    6.014164881
  652 SOLV  HW1     2058    3.565194636    3.447792384    6.025914956
  652 SOLV  HW2     2059    3.646074105    3.568392318    5.951230828
  653 SOLV  OW      2060    4.965205813    3.523036525    6.121586324
  653 SOLV  HW1     2061    4.893671894    3.514023970    6.190889607
  653 SOLV  HW2     2062    4.932009999    3.580464394    6.046745994
  654 SOLV  OW      2063    3.819336612    5.813291977    4.209428715
  654 SOLV  HW1     2064    3.841122939    5.888217686    4.271986634
  654 SOLV  HW2     2065    3.897572979    5.751315449    4.203192676
  655 SOLV  OW      2066    4.013364462    4.546839066    5.831524833
  655 SOLV  HW1     2067    4.074822327    4.623696332    5.813718072
  655 SOLV  HW2     2068    4.059539598    4.461218441    5.808326106
  656 SOLV  OW      2069    5.317979263    5.944842906    4.365733988
  656 SOLV  HW1     2070    5.402160522    5.896198608    4.342303681
  656 SOLV  HW2     2071    5.244863551    5.878709961    4.382533210
  657 SOLV  OW      2072    5.758926735    3.472264727    5.818913769
  657 SOLV  HW1     2073    5.790412306    3.530580815    5.893801643
  657 SOLV  HW2     2074    5.830321155    3.406106985    5.795935791
  658 SOLV  OW      2075    4.244331988    4.167864174    3.133733338
  658 SOLV  HW1     2076    4.285718991    4.077663335    3.121378141
  658 SOLV  HW2     2077    4.172793988    4.162432722    3.203406756
  659 SOLV  OW      2078    5.501401001    5.958332326    4.574359052
  659 SOLV  HW1     2079    5.456899721    6.027905868    4.630759986
  659 SOLV  HW2     2080    5.440596335    5.932427043    4.499306419
  660 SOLV  OW      2081    3.196637275    3.534327780    3.261431357
  660 SOLV  HW1     2082    3.115223298    3.510830048    3.208325253
  660 SOLV  HW2     2083    3.222169550    3.456854173    3.319279042
  661 SOLV  OW      2084    3.965152324    4.606699794    4.279008150
  661 SOLV  HW1     2085    4.059013866    4.579785466    4.257388943
  661 SOLV  HW2     2086    3.924705329    4.652858763    4.200044174
  662 SOLV  OW      2087    4.323642440    4.514364624    4.642179379
  662 SOLV  HW1     2088    4.234119791    4.558061799    4.650953582
  662 SOLV  HW2     2089    4.367570205    4.545106956    4.557762290
  663 SOLV  OW      2090    4.257403680    4.395901941    5.754034745
  663 SOLV  HW1     2091    4.292990107    4.393633681    5.847467384
  663 SOLV  HW2     2092    4.239978807    4.302516106    5.722770949
  664 SOLV  OW      2093    4.682150867    0.130378284    3.857201944
  664 SOLV  HW1     2094    4.609335282    0.107185125    3.792689679
  664 SOLV  HW2     2095    4.747732251    0.055020111    3.861912035
  665 SOLV  OW      2096    4.203820280    5.913647564    5.146547307
  665 SOLV  HW1     2097    4.166905757    5.939262035    5.057207644
  665 SOLV  HW2     2098    4.141184155    5.849893830    5.191425405
  666 SOLV  OW      2099    3.607846907    4.877414890    4.161358417
  666 SOLV  HW1     2100    3.520647017    4.925079061    4.172596206
  666 SOLV  HW2     2101    3.602205883    4.787171727    4.204084390
  667 SOLV  OW      2102    4.382379132    5.542673230    4.830499145
  667 SOLV  HW1     2103    4.454412923    5.545657464    4.761197016
  667 SOLV  HW2     2104    4.293159788    5.537710993    4.785605786
  668 SOLV  OW      2105    3.944833015    3.442520828    3.564715853
  668 SOLV  HW1     2106    3.946921906    3.480061985    3.657386379
  668 SOLV  HW2     2107    3.892296389    3.357426243    3.564443161
  669 SOLV  OW      2108    5.879795333    4.307634539    4.907928050
  669 SOLV  HW1     2109    5.849848174    4.326577880    4.814416838
  669 SOLV  HW2     2110    5.817203286    4.242181282    4.950333370
  670 SOLV  OW      2111    3.212510667    5.205908378    3.694785705
  670 SOLV  HW1     2112    3.308649156    5.205417776    3.722322684
  670 SOLV  HW2     2113    3.161388438    5.268762654    3.753410471
  671 SOLV  OW      2114    5.521805753    3.451071894    3.278902830
  671 SOLV  HW1     2115    5.588758122    3.458941086    3.205041047
  671 SOLV  HW2     2116    5.556288093    3.388138041    3.348547399
  672 SOLV  OW      2117    5.222521028    5.038522881    3.087430439
  672 SOLV  HW1     2118    5.222265615    4.989442183    3.174568025
  672 SOLV  HW2     2119    5.292909989    5.000025903    3.027720624
  673 SOLV  OW      2120    4.969484232    3.745407948    4.186311036
  673 SOLV  HW1     2121    4.964078240    3.725540389    4.284176115
  673 SOLV  HW2     2122    5.059824511    3.719622995    4.152042558
  674 SOLV  OW      2123    3.548184400    5.345567181    3.964466531
  674 SOLV  HW1     2124    3.542551344    5.441733360    3.991334859
  674 SOLV  HW2     2125    3.642426198    5.323468289    3.939326092
  675 SOLV  OW      2126    5.634490433    4.420583456    3.734564103
  675 SOLV  HW1     2127    5.723890010    4.422075369    3.689763738
  675 SOLV  HW2     2128    5.639903058    4.469951411    3.821359993
  676 SOLV  OW      2129    5.230876645    3.361467353    5.841948285
  676 SOLV  HW1     2130    5.317854296    3.328499338    5.805214779
  676 SOLV  HW2     2131    5.159428928    3.293794762    5.824146797
  677 SOLV  OW      2132    4.152880129    3.516185446    2.958211428
  677 SOLV  HW1     2133    4.211204820    3.573858407    3.015428943
  677 SOLV  HW2     2134    4.078476789    3.478746196    3.013563631
  678 SOLV  OW      2135    5.022242606    4.931527223    5.194504953
  678 SOLV  HW1     2136    5.028106500    4.945636757    5.095669848
  678 SOLV  HW2     2137    4.940602926    4.977187562    5.229887140
  679 SOLV  OW      2138    6.139496386    3.777586575    3.563387444
  679 SOLV  HW1     2139    6.077338621    3.805330061    3.490128780
  679 SOLV  HW2     2140    6.171537799    3.858671895    3.612369674
  680 SOLV  OW      2141    4.523430367    3.333598630    5.555092639
  680 SOLV  HW1     2142    4.590643958    3.324894903    5.628631938
  680 SOLV  HW2     2143    4.487343128    3.426856580    5.553836694
  681 SOLV  OW      2144    5.367087139    3.982134836    3.244445575
  681 SOLV  HW1     2145    5.301824771    4.017999316    3.311202329
  681 SOLV  HW2     2146    5.427007682    3.915556053    3.288923157
  682 SOLV  OW      2147    3.953722305    5.758306081    3.238635056
  682 SOLV  HW1     2148    3.921731917    5.664273763    3.227030398
  682 SOLV  HW2     2149    4.048948248    5.765005610    3.208823274
  683 SOLV  OW      2150    3.652520757    4.125977230    3.949803409
  683 SOLV  HW1     2151    3.656230964    4.117731041    3.850205927
  683 SOLV  HW2     2152    3.619247050    4.217007451    3.974457689
  684 SOLV  OW      2153    5.902948771    5.167411138    3.057352092
  684 SOLV  HW1     2154    5.816762023    5.164100240    3.107974081
  684 SOLV  HW2     2155    5.972443112    5.213153955    3.112850054
  685 SOLV  OW      2156    4.303988205    4.523754793    3.720473257
  685 SOLV  HW1     2157    4.226505903    4.502011524    3.779834665
  685 SOLV  HW2     2158    4.303607234    4.462498754    3.641430504
  686 SOLV  OW      2159    5.905642146    0.013623662    3.209217563
  686 SOLV  HW1     2160    5.881094462   -0.071765204    3.255118183
  686 SOLV  HW2     2161    5.949517698    0.075196339    3.274682414
  687 SOLV  OW      2162    5.340292011    6.081405767    3.509717518
  687 SOLV  HW1     2163    5.357376386    5.996619980    3.459506208
  687 SOLV  HW2     2164    5.288420817    6.061047702    3.592758018
  688 SOLV  OW      2165    5.268765139    4.048817438    4.935080175
  688 SOLV  HW1     2166    5.248510496    4.007058829    4.846498133
  688 SOLV  HW2     2167    5.187751082    4.097024712    4.968467536
  689 SOLV  OW      2168    5.680137187    4.831857812    5.212343377
  689 SOLV  HW1     2169    5.763377748    4.804719541    5.164021650
  689 SOLV  HW2     2170    5.649977943    4.921238898    5.179128368
  690 SOLV  OW      2171    3.882338935    5.818175438    5.706720588
  690 SOLV  HW1     2172    3.808962875    5.885768196    5.713726528
  690 SOLV  HW2     2173    3.866653166    5.760171833    5.626775236
  691 SOLV  OW      2174    5.550534908    3.702872421    4.380103654
  691 SOLV  HW1     2175    5.549217808    3.740529100    4.472741474
  691 SOLV  HW2     2176    5.496193942    3.618965037    4.377484251
  692 SOLV  OW      2177    3.418129829    4.023074958    4.150102910
  692 SOLV  HW1     2178    3.370575201    3.965762765    4.083351792
  692 SOLV  HW2     2179    3.478640571    4.086721021    4.102257225
  693 SOLV  OW      2180    5.147832255    5.299265581    5.667110377
  693 SOLV  HW1     2181    5.193302604    5.305264442    5.578239918
  693 SOLV  HW2     2182    5.208262080    5.253640887    5.732431175
  694 SOLV  OW      2183    4.362456097    6.009212112    4.898800487
  694 SOLV  HW1     2184    4.359263431    5.971770912    4.991482052
  694 SOLV  HW2     2185    4.366571493    6.109026132    4.903329782
  695 SOLV  OW      2186    5.378404956    3.963332431    4.525540395
  695 SOLV  HW1     2187    5.409815604    3.875585559    4.489280343
  695 SOLV  HW2     2188    5.286792710    3.982951422    4.490554471
  696 SOLV  OW      2189    4.339513322    5.501808128    5.451942133
  696 SOLV  HW1     2190    4.427484579    5.485651677    5.407202057
  696 SOLV  HW2     2191    4.281836615    5.558057401    5.392687924
  697 SOLV  OW      2192    4.248211817    3.801703130    3.592778357
  697 SOLV  HW1     2193    4.302402329    3.738703634    3.648422345
  697 SOLV  HW2     2194    4.186894369    3.854062709    3.651941307
  698 SOLV  OW      2195    3.091184694    3.476416031    3.625085175
  698 SOLV  HW1     2196    3.164338819    3.517801355    3.679272587
  698 SOLV  HW2     2197    3.129409321    3.404727850    3.566773948
  699 SOLV  OW      2198    5.141705284    0.076842755    5.386234616
  699 SOLV  HW1     2199    5.173696740   -0.001929715    5.438880463
  699 SOLV  HW2     2200    5.051100911    0.057242992    5.348702890
  700 SOLV  OW      2201    6.012212107    3.757348522    5.429502947
  700 SOLV  HW1     2202    6.077770996    3.681837922    5.428915445
  700 SOLV  HW2     2203    6.019093009    3.806752886    5.516185303
  701 SOLV  OW      2204    3.946702954    3.439272350    3.978665285
  701 SOLV  HW1     2205    3.897848481    3.372980795    4.035414804
  701 SOLV  HW2     2206    4.028697154    3.396506586    3.940588329
  702 SOLV  OW      2207    5.418229334    4.564529637    5.915370173
  702 SOLV  HW1     2208    5.509848413    4.542987380    5.949168500
  702 SOLV  HW2     2209    5.380263717    4.640513557    5.968161199
  703 SOLV  OW      2210    4.979025887    5.717293517    5.231794844
  703 SOLV  HW1     2211    4.940148701    5.801507601    5.194398379
  703 SOLV  HW2     2212    4.954768499    5.709488647    5.328494271
  704 SOLV  OW      2213    5.731923826    3.250286068    5.545239081
  704 SOLV  HW1     2214    5.787455938    3.215881864    5.620959522
  704 SOLV  HW2     2215    5.656621235    3.305232123    5.581451082
  705 SOLV  OW      2216    4.202718104    5.146626432    4.500133480
  705 SOLV  HW1     2217    4.168069346    5.210321856    4.569000688
  705 SOLV  HW2     2218    4.153233207    5.160215534    4.414303987
  706 SOLV  OW      2219    4.003874487    5.306623609    4.994131585
  706 SOLV  HW1     2220    4.004276679    5.214896011    4.954305298
  706 SOLV  HW2     2221    3.911569995    5.328904456    5.025502562
  707 SOLV  OW      2222    0.026487252    4.658735932    4.335879537
  707 SOLV  HW1     2223    0.074231227    4.622709064    4.255726633
  707 SOLV  HW2     2224   -0.045620922    4.595026913    4.363116353
  708 SOLV  OW      2225    3.123967736    3.196002179    5.164997615
  708 SOLV  HW1     2226    3.026268144    3.187751874    5.184709200
  708 SOLV  HW2     2227    3.171078057    3.233131151    5.245020489
  709 SOLV  OW      2228    4.998806051    4.992935875    5.993351539
  709 SOLV  HW1     2229    5.005954790    5.085929202    6.029426629
  709 SOLV  HW2     2230    4.921848409    4.946170335    6.036835959
  710 SOLV  OW      2231    4.514013070    4.275579007    3.881615372
  710 SOLV  HW1     2232    4.469508169    4.360304572    3.852606302
  710 SOLV  HW2     2233    4.484405575    4.200500498    3.822562162
  711 SOLV  OW      2234    5.452485898    6.054360456    3.985697756
  711 SOLV  HW1     2235    5.510161112    6.038335329    3.905582283
  711 SOLV  HW2     2236    5.428540248    5.966740336    4.027545901
  712 SOLV  OW      2237    5.622413367    3.301209987    4.688358370
  712 SOLV  HW1     2238    5.669776585    3.369294765    4.744227411
  712 SOLV  HW2     2239    5.523633919    3.314889113    4.695815599
  713 SOLV  OW      2240    5.996768384    5.276662901    4.620159966
  713 SOLV  HW1     2241    5.946833154    5.331272491    4.687437070
  713 SOLV  HW2     2242    5.970160213    5.304895478    4.527990407
  714 SOLV  OW      2243    4.245565284    5.918123407    3.642102592
  714 SOLV  HW1     2244    4.162131578    5.883050143    3.684633288
  714 SOLV  HW2     2245    4.323232278    5.902231620    3.703071599
  715 SOLV  OW      2246    4.856276816    4.161843279    4.809136592
  715 SOLV  HW1     2247    4.868370683    4.065234394    4.786283119
  715 SOLV  HW2     2248    4.776429472    4.197755133    4.760815083
  716 SOLV  OW      2249    4.544326801    3.614238141    4.190904399
  716 SOLV  HW1     2250    4.613480204    3.681130020    4.163640238
  716 SOLV  HW2     2251    4.527871171    3.550703655    4.115455181
  717 SOLV  OW      2252    4.974766397    5.854452661    4.241043819
  717 SOLV  HW1     2253    4.982884031    5.953793472    4.249247975
  717 SOLV  HW2     2254    5.060660284    5.811593571    4.269095784
  718 SOLV  OW      2255    5.860812836    4.132963824    5.498540396
  718 SOLV  HW1     2256    5.884955980    4.036282781    5.490139034
  718 SOLV  HW2     2257    5.937964773    4.183294965    5.537468411
  719 SOLV  OW      2258    4.557416764    4.382734124    5.255100404
  719 SOLV  HW1     2259    4.489935426    4.312093370    5.233730293
  719 SOLV  HW2     2260    4.510399936    4.468536273    5.275794106
  720 SOLV  OW      2261    5.217453579    3.691592862    5.013044013
  720 SOLV  HW1     2262    5.125409896    3.729759000    5.004514280
  720 SOLV  HW2     2263    5.284967112    3.764251113    5.000225361
  721 SOLV  OW      2264    5.294863322    5.568337743    6.084291222
  721 SOLV  HW1     2265    5.393002969    5.549904790    6.078772403
  721 SOLV  HW2     2266    5.269811754    5.636340515    6.015373734
  722 SOLV  OW      2267    5.925275355    4.411705221    5.215903995
  722 SOLV  HW1     2268    5.867221269    4.386290447    5.293261437
  722 SOLV  HW2     2269    5.952494817    4.329304123    5.166208463
  723 SOLV  OW      2270    4.395674600    4.616526275    5.289312029
  723 SOLV  HW1     2271    4.358185199    4.698505780    5.332601877
  723 SOLV  HW2     2272    4.364439586    4.535460977    5.338839334
  724 SOLV  OW      2273    4.008960285    4.902220711    5.099927118
  724 SOLV  HW1     2274    4.002891832    4.873053661    5.004461585
  724 SOLV  HW2     2275    4.014971872    4.821767992    5.159027106
  725 SOLV  OW      2276    2.998546542    0.046637756    5.600878468
  725 SOLV  HW1     2277    3.017733926    0.044785490    5.699004209
  725 SOLV  HW2     2278    3.049069316   -0.026871385    5.555668351
  726 SOLV  OW      2279    4.104118344    5.262537893    3.059788175
  726 SOLV  HW1     2280    4.044831888    5.182635323    3.049662752
  726 SOLV  HW2     2281    4.160702458    5.251885907    3.141559437
  727 SOLV  OW      2282    4.084237533    3.626890061    4.183223780
  727 SOLV  HW1     2283    4.014765349    3.575964165    4.132411111
  727 SOLV  HW2     2284    4.140873591    3.563021149    4.235327467
  728 SOLV  OW      2285    4.094551559    5.373472410    4.621039307
  728 SOLV  HW1     2286    4.138221858    5.452589502    4.578203218
  728 SOLV  HW2     2287    4.029311651    5.404754654    4.690082556
  729 SOLV  OW      2288    4.923007576    4.370363244    4.572320767
  729 SOLV  HW1     2289    5.007205447    4.411724048    4.606965472
  729 SOLV  HW2     2290    4.864311968    4.344940226    4.649189071
  730 SOLV  OW      2291    5.397660092    3.232250829    5.590018937
  730 SOLV  HW1     2292    5.449239576    3.245198538    5.505322138
  730 SOLV  HW2     2293    5.307740400    3.275110161    5.581122516
  731 SOLV  OW      2294    6.060235213    3.581246542    4.831193443
  731 SOLV  HW1     2295    6.079950756    3.497353584    4.881938668
  731 SOLV  HW2     2296    6.059331049    3.561453218    4.733168199
  732 SOLV  OW      2297    6.076248528    4.914460531    4.558425404
  732 SOLV  HW1     2298    6.032372913    4.883975817    4.642965427
  732 SOLV  HW2     2299    6.171843800    4.937329919    4.576875810
  733 SOLV  OW      2300    0.005406461    3.144023138    4.358839157
  733 SOLV  HW1     2301   -0.057538825    3.160475611    4.282890206
  733 SOLV  HW2     2302   -0.039198645    3.086141072    4.427117089
  734 SOLV  OW      2303    3.286466851    5.025311827    4.998643590
  734 SOLV  HW1     2304    3.289722215    5.055205739    4.903270435
  734 SOLV  HW2     2305    3.379447949    5.020001863    5.035071805
  735 SOLV  OW      2306    5.298194207    4.845604108    3.259743157
  735 SOLV  HW1     2307    5.386875726    4.809496010    3.288586205
  735 SOLV  HW2     2308    5.228634562    4.774349792    3.268933601
  736 SOLV  OW      2309    4.653416752    5.396199628    4.311203969
  736 SOLV  HW1     2310    4.583001422    5.331956705    4.341449736
  736 SOLV  HW2     2311    4.739659968    5.375197246    4.357261053
  737 SOLV  OW      2312    4.706386914    4.171198284    3.587563464
  737 SOLV  HW1     2313    4.635019323    4.159107416    3.518553122
  737 SOLV  HW2     2314    4.725339690    4.268709065    3.599152961
  738 SOLV  OW      2315    5.945328552    3.939043633    5.954106121
  738 SOLV  HW1     2316    5.877965898    4.010590769    5.972635030
  738 SOLV  HW2     2317    6.023951547    3.978775516    5.906760135
  739 SOLV  OW      2318    4.980982187    3.474869986    5.562084391
  739 SOLV  HW1     2319    5.017166124    3.545863074    5.501650482
  739 SOLV  HW2     2320    4.942494371    3.517329740    5.644046264
  740 SOLV  OW      2321    4.932903508    4.150408057    3.417289654
  740 SOLV  HW1     2322    4.846648525    4.177869613    3.459805719
  740 SOLV  HW2     2323    4.988961017    4.101622325    3.484216084
  741 SOLV  OW      2324    5.764831938    5.732329241    5.582003622
  741 SOLV  HW1     2325    5.796539086    5.690377876    5.496936296
  741 SOLV  HW2     2326    5.670170556    5.705100429    5.599311746
  742 SOLV  OW      2327    4.418930139    5.810645045    4.434472963
  742 SOLV  HW1     2328    4.466242659    5.723087554    4.444259642
  742 SOLV  HW2     2329    4.464907245    5.879758296    4.490245898
  743 SOLV  OW      2330    4.503784639    3.427775922    4.983293907
  743 SOLV  HW1     2331    4.478542394    3.424797350    5.080009989
  743 SOLV  HW2     2332    4.449525603    3.497782895    4.936853877
  744 SOLV  OW      2333    3.675900083    5.255132259    3.501166106
  744 SOLV  HW1     2334    3.687802780    5.171243339    3.448035032
  744 SOLV  HW2     2335    3.588614776    5.251617569    3.549839164
  745 SOLV  OW      2336    3.740084627    5.476578354    6.035191060
  745 SOLV  HW1     2337    3.651560155    5.442624461    6.067008518
  745 SOLV  HW2     2338    3.752683423    5.451819124    5.939117372
  746 SOLV  OW      2339    5.750229019    3.900826359    5.642010753
  746 SOLV  HW1     2340    5.710694890    3.838182517    5.709202668
  746 SOLV  HW2     2341    5.825077673    3.952000757    5.684206745
  747 SOLV  OW      2342    4.342232379    4.492636794    4.034694932
  747 SOLV  HW1     2343    4.265748835    4.518639800    3.975737621
  747 SOLV  HW2     2344    4.315959893    4.413978507    4.090576359
  748 SOLV  OW      2345    3.323023912    4.350206924    6.022882493
  748 SOLV  HW1     2346    3.253623617    4.387330355    5.961192338
  748 SOLV  HW2     2347    3.413569492    4.362001551    5.982108505
  749 SOLV  OW      2348    5.071448795    4.900154408    3.422175372
  749 SOLV  HW1     2349    5.044857502    4.914329146    3.517532460
  749 SOLV  HW2     2350    5.040494956    4.977676896    3.367096115
  750 SOLV  OW      2351    6.018762114    3.528337147    6.029978636
  750 SOLV  HW1     2352    5.934840225    3.579149146    6.010561616
  750 SOLV  HW2     2353    6.081043487    3.585892985    6.082989545
  751 SOLV  OW      2354    5.168981684    5.285615908    4.643945042
  751 SOLV  HW1     2355    5.099842181    5.243674660    4.585117629
  751 SOLV  HW2     2356    5.260090091    5.264742772    4.608370755
  752 SOLV  OW      2357    3.667847193    5.909601544    5.389038469
  752 SOLV  HW1     2358    3.690307375    5.931514995    5.294083372
  752 SOLV  HW2     2359    3.601143212    5.975618828    5.423569917
  753 SOLV  OW      2360    5.384225079    4.444163420    4.820819735
  753 SOLV  HW1     2361    5.390647617    4.506625509    4.898656326
  753 SOLV  HW2     2362    5.441612398    4.477937202    4.746204852
  754 SOLV  OW      2363    3.665693087    4.211944182    3.670113871
  754 SOLV  HW1     2364    3.693017837    4.154797394    3.592722306
  754 SOLV  HW2     2365    3.574298857    4.249006756    3.653525070
  755 SOLV  OW      2366    3.366929545    4.489050496    4.087725311
  755 SOLV  HW1     2367    3.459885739    4.504998279    4.054457649
  755 SOLV  HW2     2368    3.318068929    4.430318800    4.023187818
  756 SOLV  OW      2369    5.598419110    5.716351070    3.321770775
  756 SOLV  HW1     2370    5.573578275    5.760867258    3.235728759
  756 SOLV  HW2     2371    5.558688508    5.624622425    3.324488166
  757 SOLV  OW      2372    5.063748932    5.925374421    4.539398525
  757 SOLV  HW1     2373    4.977618505    5.878370270    4.520062400
  757 SOLV  HW2     2374    5.108682481    5.881788539    4.617391357
  758 SOLV  OW      2375    4.589761340    4.052019685    3.334381693
  758 SOLV  HW1     2376    4.674766794    4.074626862    3.286809668
  758 SOLV  HW2     2377    4.527016161    4.129713115    3.329201320
  759 SOLV  OW      2378    3.773741238    4.620336741    4.980483165
  759 SOLV  HW1     2379    3.678676797    4.595295454    4.962160685
  759 SOLV  HW2     2380    3.829389378    4.537479485    4.986798901
  760 SOLV  OW      2381    5.490470665    5.174500072    4.064254346
  760 SOLV  HW1     2382    5.415807265    5.108037733    4.061242313
  760 SOLV  HW2     2383    5.562211914    5.141242654    4.125475657
  761 SOLV  OW      2384    4.785156988    3.524152997    3.823993158
  761 SOLV  HW1     2385    4.849433860    3.494185294    3.894494468
  761 SOLV  HW2     2386    4.775378162    3.452292368    3.755128081
  762 SOLV  OW      2387    4.873141050    5.932071463    3.637712086
  762 SOLV  HW1     2388    4.881963563    5.876541580    3.555004648
  762 SOLV  HW2     2389    4.826744203    6.017820340    3.615463866
  763 SOLV  OW      2390    5.080907052    5.355338819    4.917840241
  763 SOLV  HW1     2391    5.103591603    5.354562552    4.820441503
  763 SOLV  HW2     2392    5.135250229    5.286054213    4.965255129
  764 SOLV  OW      2393    3.701174871    3.272847681    5.658103348
  764 SOLV  HW1     2394    3.644285727    3.243443370    5.734910350
  764 SOLV  HW2     2395    3.665763731    3.233280035    5.573364223
  765 SOLV  OW      2396    5.389565149    4.766756518    3.615479967
  765 SOLV  HW1     2397    5.358943360    4.852622887    3.574356790
  765 SOLV  HW2     2398    5.433400712    4.785677660    3.703349137
  766 SOLV  OW      2399    5.510788299    5.685469829    4.284307127
  766 SOLV  HW1     2400    5.511826504    5.585571887    4.288722290
  766 SOLV  HW2     2401    5.455023312    5.714789732    4.206637886
  767 SOLV  OW      2402    4.270586158    4.211737777    4.179042596
  767 SOLV  HW1     2403    4.351324560    4.160062449    4.150531152
  767 SOLV  HW2     2404    4.240771086    4.179957941    4.269058825
  768 SOLV  OW      2405    3.461720058    0.028318306    5.848317945
  768 SOLV  HW1     2406    3.512955335    0.000045654    5.767217564
  768 SOLV  HW2     2407    3.507089975   -0.006707743    5.930271645
  769 SOLV  OW      2408    3.441225785    5.631513869    4.883229662
  769 SOLV  HW1     2409    3.421678554    5.574151370    4.803682814
  769 SOLV  HW2     2410    3.439688466    5.575367670    4.965967447
  770 SOLV  OW      2411    4.102629069    3.825123899    4.518469892
  770 SOLV  HW1     2412    4.125879400    3.736911627    4.559455984
  770 SOLV  HW2     2413    4.003868582    3.839639885    4.524464363
  771 SOLV  OW      2414    5.741773103    3.169133339    3.550544193
  771 SOLV  HW1     2415    5.774131197    3.089455992    3.601580859
  771 SOLV  HW2     2416    5.646738783    3.188136361    3.575211764
  772 SOLV  OW      2417    4.347349005    0.062562761    5.218163504
  772 SOLV  HW1     2418    4.295672579    0.034222465    5.298950253
  772 SOLV  HW2     2419    4.398320861   -0.015564432    5.182134563
  773 SOLV  OW      2420    3.123652595    3.508879728    4.419894197
  773 SOLV  HW1     2421    3.218190150    3.488069464    4.445019819
  773 SOLV  HW2     2422    3.105093745    3.605596282    4.437284565
  774 SOLV  OW      2423    4.067905349    3.121747572    5.022424391
  774 SOLV  HW1     2424    4.167471565    3.125698537    5.030948895
  774 SOLV  HW2     2425    4.043303412    3.060152537    4.947585257
  775 SOLV  OW      2426    4.424242223    5.490084930    3.562520703
  775 SOLV  HW1     2427    4.426362243    5.437835844    3.647770038
  775 SOLV  HW2     2428    4.473022000    5.576469349    3.575172922
  776 SOLV  OW      2429    3.128581390    5.594320195    4.761015034
  776 SOLV  HW1     2430    3.226567352    5.605060030    4.777891630
  776 SOLV  HW2     2431    3.077128802    5.644601404    4.830483998
  777 SOLV  OW      2432    3.753030010    3.714388981    3.013141876
  777 SOLV  HW1     2433    3.668284087    3.706081037    3.065573912
  777 SOLV  HW2     2434    3.818769273    3.646111987    3.045055366
  778 SOLV  OW      2435    5.825970353    3.717609565    4.942956052
  778 SOLV  HW1     2436    5.845320937    3.749667025    5.035681604
  778 SOLV  HW2     2437    5.909329669    3.679744487    4.902731949
  779 SOLV  OW      2438    5.381183828    5.535846315    4.569966762
  779 SOLV  HW1     2439    5.346561723    5.570580282    4.482810342
  779 SOLV  HW2     2440    5.352024358    5.440933572    4.581929081
  780 SOLV  OW      2441    3.794836332    6.033036519    5.161651402
  780 SOLV  HW1     2442    3.705238313    6.050287541    5.120723338
  780 SOLV  HW2     2443    3.863169287    6.091700171    5.118167500
  781 SOLV  OW      2444    5.795583872    5.471281494    4.785281873
  781 SOLV  HW1     2445    5.743514215    5.452837471    4.701921573
  781 SOLV  HW2     2446    5.810584696    5.569761390    4.794074100
  782 SOLV  OW      2447    3.514938337    5.518426967    3.725675581
  782 SOLV  HW1     2448    3.591075654    5.573527510    3.691488501
  782 SOLV  HW2     2449    3.429977422    5.548514570    3.682343087
  783 SOLV  OW      2450    4.437963201    3.117640534    5.776947892
  783 SOLV  HW1     2451    4.417250451    3.157493228    5.687598219
  783 SOLV  HW2     2452    4.536578515    3.102990589    5.784831245
  784 SOLV  OW      2453    5.589784014    5.078235223    4.303874189
  784 SOLV  HW1     2454    5.643060739    5.059348484    4.386376515
  784 SOLV  HW2     2455    5.566129675    4.992029355    4.259033142
  785 SOLV  OW      2456    0.011836960    3.564045604    5.201854575
  785 SOLV  HW1     2457    0.043439920    3.549573089    5.108089743
  785 SOLV  HW2     2458   -0.035597504    3.482093493    5.234035352
  786 SOLV  OW      2459    5.174786899    4.447459750    4.612785910
  786 SOLV  HW1     2460    5.270976838    4.422575633    4.624129463
  786 SOLV  HW2     2461    5.127687164    4.375786733    4.561357946
  787 SOLV  OW      2462    4.553030433    5.577421382    5.647738813
  787 SOLV  HW1     2463    4.480058679    5.594043585    5.714062473
  787 SOLV  HW2     2464    4.512918156    5.559077317    5.557983159
  788 SOLV  OW      2465    3.033326778    4.098206995    3.182229402
  788 SOLV  HW1     2466    3.025420961    4.128962476    3.087404404
  788 SOLV  HW2     2467    3.079307864    4.009430375    3.184724837
  789 SOLV  OW      2468    3.774264716    3.557819937    5.823096386
  789 SOLV  HW1     2469    3.824573602    3.565740849    5.909156675
  789 SOLV  HW2     2470    3.838232199    3.538034994    5.748821656
  790 SOLV  OW      2471    5.933128122    5.333921479    4.342167366
  790 SOLV  HW1     2472    5.835311000    5.350062305    4.355263912
  790 SOLV  HW2     2473    5.981487405    5.421455957    4.341132653
  791 SOLV  OW      2474    5.316610374    4.569716545    5.225732086
  791 SOLV  HW1     2475    5.413192998    4.550375300    5.243040125
  791 SOLV  HW2     2476    5.291789292    4.656475954    5.268835531
  792 SOLV  OW      2477    4.840443971    4.432172497    3.890870063
  792 SOLV  HW1     2478    4.835912122    4.515674349    3.945723398
  792 SOLV  HW2     2479    4.813312586    4.452597571    3.796803287
  793 SOLV  OW      2480    4.050985369    4.341239720    5.573300717
  793 SOLV  HW1     2481    3.967383085    4.294001497    5.545352187
  793 SOLV  HW2     2482    4.100452508    4.284993570    5.639554498
  794 SOLV  OW      2483    3.486136272    3.171564731    4.303942160
  794 SOLV  HW1     2484    3.483256045    3.186604469    4.205111471
  794 SOLV  HW2     2485    3.579154089    3.186980843    4.337274278
  795 SOLV  OW      2486    5.657953010    4.523066908    6.046434958
  795 SOLV  HW1     2487    5.719961778    4.447087253    6.026888866
  795 SOLV  HW2     2488    5.617522223    4.510595046    6.137052990
  796 SOLV  OW      2489    0.019322252    4.796816553    3.631215301
  796 SOLV  HW1     2490    0.043099416    4.759650777    3.541465455
  796 SOLV  HW2     2491   -0.068200279    4.844831638    3.625247767
  797 SOLV  OW      2492    3.892535143    4.431701628    5.288373412
  797 SOLV  HW1     2493    3.853310313    4.406287348    5.199959803
  797 SOLV  HW2     2494    3.892696679    4.352061019    5.348856541
  798 SOLV  OW      2495    5.165104750    6.049102216    3.974080950
  798 SOLV  HW1     2496    5.152425342    6.077265092    4.069201576
  798 SOLV  HW2     2497    5.262711796    6.038070031    3.955339516
  799 SOLV  OW      2498    5.682739347    3.569759031    3.801204551
  799 SOLV  HW1     2499    5.657774055    3.541530061    3.893832131
  799 SOLV  HW2     2500    5.629211714    3.650175498    3.775322992
  800 SOLV  OW      2501    5.830380172    3.926840873    4.767450353
  800 SOLV  HW1     2502    5.830904459    3.837919387    4.813201729
  800 SOLV  HW2     2503    5.761065573    3.985467578    4.809392677
  801 SOLV  OW      2504    5.828716160    5.544451358    3.087787133
  801 SOLV  HW1     2505    5.825171203    5.450718236    3.053099516
  801 SOLV  HW2     2506    5.811772439    5.544158773    3.186349273
  802 SOLV  OW      2507    4.361632112    5.009916786    5.224818445
  802 SOLV  HW1     2508    4.323945376    5.090681196    5.270179580
  802 SOLV  HW2     2509    4.290226489    4.965988537    5.170298105
  803 SOLV  OW      2510    5.429458534    4.848647218    5.331433701
  803 SOLV  HW1     2511    5.492637686    4.915935615    5.369931989
  803 SOLV  HW2     2512    5.337101221    4.886959624    5.329554766
  804 SOLV  OW      2513    5.827808435    5.674045690    4.330247458
  804 SOLV  HW1     2514    5.922231932    5.672594808    4.363171369
  804 SOLV  HW2     2515    5.768953771    5.715485690    4.399678200
  805 SOLV  OW      2516    4.294372756    3.649059096    5.255842229
  805 SOLV  HW1     2517    4.281813235    3.702892232    5.339179385
  805 SOLV  HW2     2518    4.208000717    3.605003177    5.231329554
  806 SOLV  OW      2519    3.989456984    3.786143196    5.003525805
  806 SOLV  HW1     2520    4.089250012    3.781514693    5.008020405
  806 SOLV  HW2     2521    3.952205409    3.792404286    5.096124017
  807 SOLV  OW      2522    4.237222604    3.268027819    6.143170230
  807 SOLV  HW1     2523    4.163250861    3.266096780    6.075896062
  807 SOLV  HW2     2524    4.255301488    3.362640935    6.170067507
  808 SOLV  OW      2525    4.989028902    5.557335535    4.337273861
  808 SOLV  HW1     2526    4.953773478    5.591755778    4.424304046
  808 SOLV  HW2     2527    4.993141425    5.457453228    4.340163501
  809 SOLV  OW      2528    3.440765020    5.746487407    5.985786064
  809 SOLV  HW1     2529    3.377490815    5.669776331    5.975178405
  809 SOLV  HW2     2530    3.455090229    5.790346895    5.897055430
  810 SOLV  OW      2531    3.740366758    0.020820745    3.382966980
  810 SOLV  HW1     2532    3.822404219   -0.035298489    3.393963144
  810 SOLV  HW2     2533    3.664315774   -0.036853931    3.353135486
  811 SOLV  OW      2534    3.665827185    5.705821360    3.129182586
  811 SOLV  HW1     2535    3.736810950    5.757511361    3.081331553
  811 SOLV  HW2     2536    3.614223286    5.767389860    3.188748800
  812 SOLV  OW      2537    4.595104417    4.570388318    4.296561632
  812 SOLV  HW1     2538    4.608414878    4.486367142    4.349147410
  812 SOLV  HW2     2539    4.593756726    4.548723558    4.198936242
  813 SOLV  OW      2540    4.210487735    3.166395575    3.267054933
  813 SOLV  HW1     2541    4.219209150    3.237450141    3.336877920
  813 SOLV  HW2     2542    4.126800582    3.114037571    3.283077895
  814 SOLV  OW      2543    3.683051086    4.241578945    4.444466320
  814 SOLV  HW1     2544    3.699741249    4.152665246    4.401831745
  814 SOLV  HW2     2545    3.584989141    4.261158700    4.443357732
  815 SOLV  OW      2546    4.755147092    5.956611249    4.554179286
  815 SOLV  HW1     2547    4.837027868    6.013319001    4.545201864
  815 SOLV  HW2     2548    4.694526102    5.973110073    4.476369496
  816 SOLV  OW      2549    5.326334470    3.793050104    3.032987590
  816 SOLV  HW1     2550    5.339545163    3.881642737    2.988512902
  816 SOLV  HW2     2551    5.343323661    3.802199337    3.131117752
  817 SOLV  OW      2552    4.342991928    3.891554151    3.166491341
  817 SOLV  HW1     2553    4.426980413    3.939627871    3.141286729
  817 SOLV  HW2     2554    4.356488595    3.844386111    3.253632748
  818 SOLV  OW      2555    4.936187838    3.425286309    3.157938444
  818 SOLV  HW1     2556    5.025583041    3.386060527    3.179643551
  818 SOLV  HW2     2557    4.947313320    3.521276075    3.132188073
  819 SOLV  OW      2558    4.628037670    3.954080286    3.739543788
  819 SOLV  HW1     2559    4.621496296    4.039472554    3.687899023
  819 SOLV  HW2     2560    4.706670423    3.958373502    3.801190502
  820 SOLV  OW      2561    3.634863097    3.587724823    5.220223417
  820 SOLV  HW1     2562    3.678192866    3.642271649    5.148468083
  820 SOLV  HW2     2563    3.565802139    3.642967369    5.266916494
  821 SOLV  OW      2564    4.370110318    4.816142930    3.661217185
  821 SOLV  HW1     2565    4.430333091    4.819542300    3.740989424
  821 SOLV  HW2     2566    4.313137978    4.734084497    3.665963846
  822 SOLV  OW      2567    4.573244991    5.092578838    5.898758936
  822 SOLV  HW1     2568    4.575184694    5.132055343    5.990625598
  822 SOLV  HW2     2569    4.631591564    5.146559066    5.838065733
  823 SOLV  OW      2570    4.349140823    3.787481974    4.289480702
  823 SOLV  HW1     2571    4.413279818    3.732332093    4.236134621
  823 SOLV  HW2     2572    4.376142635    3.786143202    4.385759777
  824 SOLV  OW      2573    4.422352200    3.876845303    6.062050137
  824 SOLV  HW1     2574    4.482348196    3.885395413    5.982504498
  824 SOLV  HW2     2575    4.445133691    3.793338689    6.112128180
  825 SOLV  OW      2576    5.425545341    5.447513675    3.964332971
  825 SOLV  HW1     2577    5.451247152    5.525446020    3.907179855
  825 SOLV  HW2     2578    5.507614444    5.396256664    3.989607364
  826 SOLV  OW      2579    3.112410165    3.497649267    5.643604117
  826 SOLV  HW1     2580    3.181479583    3.538431304    5.703334185
  826 SOLV  HW2     2581    3.100630733    3.401213145    5.667322925
  827 SOLV  OW      2582    5.775890264    5.087815794    5.060998677
  827 SOLV  HW1     2583    5.724082781    5.166494719    5.027420690
  827 SOLV  HW2     2584    5.768285547    5.082984602    5.160592752
  828 SOLV  OW      2585    3.936853504    4.489262763    6.100199903
  828 SOLV  HW1     2586    3.976849582    4.570300130    6.143017311
  828 SOLV  HW2     2587    3.956681349    4.490160789    6.002189434
  829 SOLV  OW      2588    3.914629062    3.502685845    3.104068897
  829 SOLV  HW1     2589    3.896189258    3.405056289    3.115481272
  829 SOLV  HW2     2590    3.904464734    3.549016117    3.192104324
  830 SOLV  OW      2591    4.506881044    3.540691517    3.818321000
  830 SOLV  HW1     2592    4.605534907    3.529026967    3.806850163
  830 SOLV  HW2     2593    4.472343488    3.471636722    3.881871410
  831 SOLV  OW      2594    3.857110604    4.174851577    5.499293918
  831 SOLV  HW1     2595    3.787950974    4.159862316    5.569949994
  831 SOLV  HW2     2596    3.847186407    4.105677870    5.427763381
  832 SOLV  OW      2597    6.010274613    3.448148843    3.223043470
  832 SOLV  HW1     2598    5.979817555    3.406698162    3.137276465
  832 SOLV  HW2     2599    6.024424276    3.376581417    3.291451126
  833 SOLV  OW      2600    4.213596502    5.938802445    4.664993038
  833 SOLV  HW1     2601    4.251003336    5.935501640    4.757678912
  833 SOLV  HW2     2602    4.288351871    5.948165094    4.599230118
  834 SOLV  OW      2603    4.202630296    4.514539076    5.087496909
  834 SOLV  HW1     2604    4.278149631    4.491330865    5.148815082
  834 SOLV  HW2     2605    4.230176613    4.589856741    5.027745660
  835 SOLV  OW      2606    3.972979513    3.770020425    3.437321859
  835 SOLV  HW1     2607    4.016619200    3.776331919    3.347566795
  835 SOLV  HW2     2608    4.038663671    3.734569052    3.503873551
  836 SOLV  OW      2609    5.910719311    3.700647546    4.296851957
  836 SOLV  HW1     2610    5.909821452    3.709475793    4.396458695
  836 SOLV  HW2     2611    5.816749301    3.695323855    4.263043165
  837 SOLV  OW      2612    5.074051407    3.704694971    5.406643350
  837 SOLV  HW1     2613    5.095301038    3.801200467    5.391249689
  837 SOLV  HW2     2614    5.155410208    3.657730826    5.440949094
  838 SOLV  OW      2615    5.789273763    3.834621320    3.732894666
  838 SOLV  HW1     2616    5.823780300    3.773101826    3.803779859
  838 SOLV  HW2     2617    5.863746000    3.858880542    3.670709851
  839 SOLV  OW      2618    4.291398830    4.437754921    5.454828983
  839 SOLV  HW1     2619    4.193666549    4.421714764    5.468710622
  839 SOLV  HW2     2620    4.341315788    4.413085377    5.537896688
  840 SOLV  OW      2621    3.561869316    4.976761930    4.905551070
  840 SOLV  HW1     2622    3.596183676    5.060225337    4.948639390
  840 SOLV  HW2     2623    3.586451177    4.897756720    4.961710978
  841 SOLV  OW      2624    5.163968416    5.505776158    4.118302738
  841 SOLV  HW1     2625    5.098870163    5.432830443    4.139353583
  841 SOLV  HW2     2626    5.255165552    5.479032199    4.149414506
  842 SOLV  OW      2627    4.658963142    4.965725126    3.782018709
  842 SOLV  HW1     2628    4.675438467    5.050303981    3.832777291
  842 SOLV  HW2     2629    4.697061585    4.888442913    3.832788570
  843 SOLV  OW      2630    4.878582394    3.781542383    6.011917297
  843 SOLV  HW1     2631    4.935110334    3.789381696    6.094043605
  843 SOLV  HW2     2632    4.829805274    3.867510131    5.996729686
  844 SOLV  OW      2633    4.793122789    4.690428836    4.579134134
  844 SOLV  HW1     2634    4.792872906    4.601967949    4.625785699
  844 SOLV  HW2     2635    4.812605354    4.676782101    4.481995608
  845 SOLV  OW      2636    4.348969508    5.929377686    3.275418031
  845 SOLV  HW1     2637    4.428343119    5.990150015    3.272525023
  845 SOLV  HW2     2638    4.373938782    5.844133146    3.321370819
  846 SOLV  OW      2639    3.703687543    5.442507257    4.715616055
  846 SOLV  HW1     2640    3.605158176    5.459417969    4.713161378
  846 SOLV  HW2     2641    3.748462847    5.496047664    4.643990987
  847 SOLV  OW      2642    3.774406869    4.954920428    5.340350797
  847 SOLV  HW1     2643    3.853054633    5.005929543    5.375198734
  847 SOLV  HW2     2644    3.797946688    4.913329268    5.252500438
  848 SOLV  OW      2645    4.265832016    5.158945453    3.287251352
  848 SOLV  HW1     2646    4.237004151    5.063246640    3.283915092
  848 SOLV  HW2     2647    4.223006203    5.203918186    3.365642022
  849 SOLV  OW      2648    3.328943067    3.533390608    3.769894865
  849 SOLV  HW1     2649    3.340993302    3.632360554    3.762150179
  849 SOLV  HW2     2650    3.383605691    3.487596087    3.699788417
  850 SOLV  OW      2651    5.318089909    4.012933458    6.045723404
  850 SOLV  HW1     2652    5.260785588    3.936468341    6.075233125
  850 SOLV  HW2     2653    5.411944016    3.998231196    6.076981771
  851 SOLV  OW      2654    5.682975343    4.878698066    3.127681234
  851 SOLV  HW1     2655    5.752334741    4.907494531    3.193725536
  851 SOLV  HW2     2656    5.615307074    4.821035417    3.173476404
  852 SOLV  OW      2657    4.847112990    3.328877655    3.485918136
  852 SOLV  HW1     2658    4.785569433    3.406570655    3.472586763
  852 SOLV  HW2     2659    4.941843830    3.359345980    3.476023789
  853 SOLV  OW      2660    5.903458317    3.927188030    3.480943649
  853 SOLV  HW1     2661    5.893207781    3.829454629    3.499516004
  853 SOLV  HW2     2662    5.906395101    3.942176619    3.382114331
  854 SOLV  OW      2663    5.556337270    4.443699516    3.346683102
  854 SOLV  HW1     2664    5.536646141    4.397473893    3.260215689
  854 SOLV  HW2     2665    5.553991111    4.377155699    3.421300289
  855 SOLV  OW      2666    5.369396926    5.701818651    5.732727577
  855 SOLV  HW1     2667    5.287687263    5.752780482    5.705746376
  855 SOLV  HW2     2668    5.411110813    5.745534435    5.812409082
  856 SOLV  OW      2669    5.150326049    4.181981630    4.511707165
  856 SOLV  HW1     2670    5.081862569    4.160501206    4.442042481
  856 SOLV  HW2     2671    5.133737012    4.126161648    4.593014162
  857 SOLV  OW      2672    5.206902455    6.079514061    5.910399465
  857 SOLV  HW1     2673    5.177090924    5.997052816    5.862320132
  857 SOLV  HW2     2674    5.185811609    6.159932176    5.854828203
  858 SOLV  OW      2675    3.987913790    5.524893615    4.268577351
  858 SOLV  HW1     2676    3.900698240    5.556563433    4.305889951
  858 SOLV  HW2     2677    4.050271200    5.502992792    4.343634880
  859 SOLV  OW      2678    4.393118384    4.822080304    3.995417197
  859 SOLV  HW1     2679    4.302298966    4.830139783    4.036489341
  859 SOLV  HW2     2680    4.458001783    4.878255231    4.046762394
  860 SOLV  OW      2681    4.191112205    4.142735064    5.726277041
  860 SOLV  HW1     2682    4.252446484    4.070355842    5.757915892
  860 SOLV  HW2     2683    4.096605584    4.118003660    5.747679341
  861 SOLV  OW      2684    4.887951998    6.107263057    5.424861172
  861 SOLV  HW1     2685    4.928458426    6.116646694    5.515815653
  861 SOLV  HW2     2686    4.788590538    6.116442375    5.431533296
  862 SOLV  OW      2687    5.250429716    3.622669933    5.957017223
  862 SOLV  HW1     2688    5.255659229    3.559447066    5.879703727
  862 SOLV  HW2     2689    5.209009884    3.576192919    6.035282173
  863 SOLV  OW      2690    3.239191598    3.820607902    5.706985538
  863 SOLV  HW1     2691    3.249085255    3.723610889    5.684760730
  863 SOLV  HW2     2692    3.152942126    3.854713286    5.669594260
  864 SOLV  OW      2693    4.418186312    5.057040955    4.622791800
  864 SOLV  HW1     2694    4.375468802    4.989681933    4.683109476
  864 SOLV  HW2     2695    4.348570318    5.097582213    4.563545185
  865 SOLV  OW      2696    5.412574551    5.236023823    4.490718238
  865 SOLV  HW1     2697    5.450568053    5.188996294    4.411053621
  865 SOLV  HW2     2698    5.425764880    5.179508159    4.572165138
  866 SOLV  OW      2699    4.011006230    6.075431593    5.394145014
  866 SOLV  HW1     2700    4.081955964    6.033500421    5.337493052
  866 SOLV  HW2     2701    3.926841649    6.021869063    5.387156956
  867 SOLV  OW      2702    3.961125350    5.061522258    4.883439599
  867 SOLV  HW1     2703    3.979867658    4.978937811    4.830238178
  867 SOLV  HW2     2704    3.898168614    5.120296459    4.832625610
  868 SOLV  OW      2705    3.311713122    5.529528124    4.435744347
  868 SOLV  HW1     2706    3.232779791    5.579492752    4.400038051
  868 SOLV  HW2     2707    3.283601607    5.474831621    4.514605258
  869 SOLV  OW      2708    3.515469775    3.731465545    3.670352644
  869 SOLV  HW1     2709    3.614376227    3.746113414    3.668507650
  869 SOLV  HW2     2710    3.471429751    3.793278497    3.605237152
  870 SOLV  OW      2711    3.425383125    4.031694980    4.763968786
  870 SOLV  HW1     2712    3.440349581    4.048819183    4.861348511
  870 SOLV  HW2     2713    3.513319614    4.031230593    4.716337001
  871 SOLV  OW      2714    4.384233107    3.675282892    3.359155358
  871 SOLV  HW1     2715    4.325751062    3.667260731    3.439884083
  871 SOLV  HW2     2716    4.463775207    3.731770270    3.381149103
  872 SOLV  OW      2717    4.893962245    5.367924317    3.811603741
  872 SOLV  HW1     2718    4.932596306    5.296881386    3.752777559
  872 SOLV  HW2     2719    4.965108038    5.403138236    3.872418529
  873 SOLV  OW      2720    5.749280746    5.459308067    3.994249313
  873 SOLV  HW1     2721    5.837772108    5.436702608    4.034972020
  873 SOLV  HW2     2722    5.725262974    5.390068408    3.926212274
  874 SOLV  OW      2723    5.403831631    5.389244884    5.795398696
  874 SOLV  HW1     2724    5.451967794    5.456242107    5.851918200
  874 SOLV  HW2     2725    5.469822673    5.339965487    5.738681375
  875 SOLV  OW      2726    3.826277315    3.209383346    4.128191301
  875 SOLV  HW1     2727    3.854805044    3.135267117    4.188972852
  875 SOLV  HW2     2728    3.808040783    3.172526153    4.037028377
  876 SOLV  OW      2729    3.575069017    5.483096733    5.098768024
  876 SOLV  HW1     2730    3.563002909    5.411821097    5.167870100
  876 SOLV  HW2     2731    3.552686614    5.446154978    5.008571468
  877 SOLV  OW      2732    3.683379014    5.980699603    4.527965403
  877 SOLV  HW1     2733    3.730223142    6.068197418    4.515724959
  877 SOLV  HW2     2734    3.749663121    5.910970750    4.555281688
  878 SOLV  OW      2735    4.899791659    5.781667343    4.746193339
  878 SOLV  HW1     2736    4.824016451    5.846900383    4.748252849
  878 SOLV  HW2     2737    4.890724198    5.717679368    4.822511643
  879 SOLV  OW      2738    5.061872508    5.458104015    3.246480132
  879 SOLV  HW1     2739    5.034115321    5.483948921    3.153947416
  879 SOLV  HW2     2740    5.062286022    5.358417373    3.254496467
  880 SOLV  OW      2741    5.062582365    4.782238003    4.734971628
  880 SOLV  HW1     2742    4.980346297    4.741249234    4.695486369
  880 SOLV  HW2     2743    5.130883049    4.710974786    4.751033383
  881 SOLV  OW      2744    5.904095385    3.231922181    5.778636224
  881 SOLV  HW1     2745    5.896246400    3.157558229    5.845032756
  881 SOLV  HW2     2746    5.950457337    3.198532462    5.696552988
  882 SOLV  OW      2747    5.756030355    3.222299180    3.158485250
  882 SOLV  HW1     2748    5.739114667    3.143592665    3.217821744
  882 SOLV  HW2     2749    5.668723454    3.261653719    3.129672526
  883 SOLV  OW      2750    4.073201506    5.929325048    4.903497274
  883 SOLV  HW1     2751    4.152635974    5.956304067    4.849054934
  883 SOLV  HW2     2752    4.000441318    5.996978594    4.892056176
  884 SOLV  OW      2753    5.118028428    4.865340258    4.261122409
  884 SOLV  HW1     2754    5.032924872    4.813530540    4.252568735
  884 SOLV  HW2     2755    5.184168296    4.812240604    4.314095407
  885 SOLV  OW      2756    5.499229920    3.795399545    3.902391850
  885 SOLV  HW1     2757    5.400613294    3.805953562    3.889541267
  885 SOLV  HW2     2758    5.547435773    3.864026957    3.847919079
  886 SOLV  OW      2759    3.656470530    4.616571453    6.089760950
  886 SOLV  HW1     2760    3.663027768    4.529862454    6.139161684
  886 SOLV  HW2     2761    3.655939650    4.598875743    5.991331913
  887 SOLV  OW      2762    3.480643048    4.910032745    5.898172458
  887 SOLV  HW1     2763    3.531959654    4.963084173    5.965645445
  887 SOLV  HW2     2764    3.540333541    4.887453202    5.821172077
  888 SOLV  OW      2765    4.612737611    3.826778464    5.879537783
  888 SOLV  HW1     2766    4.690930660    3.798151353    5.934927221
  888 SOLV  HW2     2767    4.640963731    3.835372238    5.783981929
  889 SOLV  OW      2768    3.300894299    4.054846920    3.320165663
  889 SOLV  HW1     2769    3.227463796    4.067748595    3.253518524
  889 SOLV  HW2     2770    3.377767268    4.114455347    3.296981312
  890 SOLV  OW      2771    5.154423953    4.458191719    4.178064943
  890 SOLV  HW1     2772    5.111629136    4.396789568    4.111743338
  890 SOLV  HW2     2773    5.233143300    4.503157766    4.135857497
  891 SOLV  OW      2774    5.233891834    6.036629403    5.536228013
  891 SOLV  HW1     2775    5.308851218    6.075701968    5.482785698
  891 SOLV  HW2     2776    5.223341274    5.939915601    5.513062574
  892 SOLV  OW      2777    4.216206348    5.293642038    3.778948980
  892 SOLV  HW1     2778    4.294549085    5.246482223    3.738471112
  892 SOLV  HW2     2779    4.160748143    5.228113825    3.830238313
  893 SOLV  OW      2780    5.044708274    4.786065623    5.744782479
  893 SOLV  HW1     2781    4.959564010    4.777569210    5.796537546
  893 SOLV  HW2     2782    5.102943553    4.706890016    5.763246809
  894 SOLV  OW      2783    5.331247846    4.751823581    4.583420992
  894 SOLV  HW1     2784    5.392361331    4.821025738    4.621855443
  894 SOLV  HW2     2785    5.236380368    4.776464275    4.603253370
  895 SOLV  OW      2786    5.768311972    4.331442215    4.650686694
  895 SOLV  HW1     2787    5.705900949    4.267043193    4.606422726
  895 SOLV  HW2     2788    5.724891233    4.421352458    4.656368597
  896 SOLV  OW      2789    4.076104577    5.984364928    3.315201248
  896 SOLV  HW1     2790    4.095875206    6.063345972    3.373274142
  896 SOLV  HW2     2791    4.159754650    5.931274509    3.301588632
  897 SOLV  OW      2792    4.214788042    0.110430850    4.582711703
  897 SOLV  HW1     2793    4.256113712    0.046386504    4.647458492
  897 SOLV  HW2     2794    4.169212567    0.059329933    4.509818060
  898 SOLV  OW      2795    5.650679486    3.527337465    3.523673198
  898 SOLV  HW1     2796    5.668675848    3.550039011    3.619385173
  898 SOLV  HW2     2797    5.560214676    3.485450096    3.515818867
  899 SOLV  OW      2798    5.610160877    4.326513416    5.395520367
  899 SOLV  HW1     2799    5.567442526    4.240172997    5.422397079
  899 SOLV  HW2     2800    5.564577821    4.402225294    5.442336942
  900 SOLV  OW      2801    6.120317733    4.359755960    5.986662931
  900 SOLV  HW1     2802    6.122340355    4.365606740    5.886851857
  900 SOLV  HW2     2803    6.036763658    4.402780396    6.020860907
  901 SOLV  OW      2804    5.399381344    5.262459224    3.261935819
  901 SOLV  HW1     2805    5.318043018    5.297604068    3.215560153
  901 SOLV  HW2     2806    5.416955532    5.168715896    3.231871667
  902 SOLV  OW      2807    5.185719172    4.588296639    3.481766487
  902 SOLV  HW1     2808    5.117214510    4.652717921    3.447734110
  902 SOLV  HW2     2809    5.186115223    4.506576537    3.424121117
  903 SOLV  OW      2810    5.868069229    4.534659500    3.945703915
  903 SOLV  HW1     2811    5.940816270    4.580884795    3.996422991
  903 SOLV  HW2     2812    5.899878560    4.444388516    3.916706455
  904 SOLV  OW      2813    3.989663405    5.029678771    5.612644265
  904 SOLV  HW1     2814    3.906658758    5.084052403    5.600169905
  904 SOLV  HW2     2815    4.019301567    5.035524554    5.707982440
  905 SOLV  OW      2816    3.923734461    4.983422449    3.675092346
  905 SOLV  HW1     2817    3.823954204    4.987142080    3.680638125
  905 SOLV  HW2     2818    3.963245893    5.029146279    3.754774368
  906 SOLV  OW      2819    4.423452391    5.349135831    5.069795052
  906 SOLV  HW1     2820    4.435884270    5.345000958    4.970648625
  906 SOLV  HW2     2821    4.388770620    5.439412924    5.095263690
  907 SOLV  OW      2822    4.681051437    4.117623455    5.062990881
  907 SOLV  HW1     2823    4.759063262    4.117252596    5.125561539
  907 SOLV  HW2     2824    4.603045402    4.072902858    5.106761837
  908 SOLV  OW      2825    4.428602894    3.857462995    3.904465504
  908 SOLV  HW1     2826    4.501571151    3.796854734    3.936142886
  908 SOLV  HW2     2827    4.463274193    3.915718587    3.830946352
  909 SOLV  OW      2828    4.089042031    4.033814758    3.733605096
  909 SOLV  HW1     2829    4.125924065    4.064958275    3.821190954
  909 SOLV  HW2     2830    3.997134600    4.071157700    3.721010089
  910 SOLV  OW      2831    3.234427177    5.689157675    4.141492470
  910 SOLV  HW1     2832    3.242829162    5.721131823    4.047112880
  910 SOLV  HW2     2833    3.319278335    5.708340063    4.190829012
  911 SOLV  OW      2834    3.986979158    3.299128546    4.801763396
  911 SOLV  HW1     2835    3.980670132    3.235197824    4.725114570
  911 SOLV  HW2     2836    3.941758204    3.259736235    4.881785125
  912 SOLV  OW      2837    4.994986860    5.680856814    4.002951170
  912 SOLV  HW1     2838    4.909250058    5.646115315    4.040949321
  912 SOLV  HW2     2839    5.072092275    5.637637232    4.049730613
  913 SOLV  OW      2840    5.122220634    5.869058418    5.728522233
  913 SOLV  HW1     2841    5.160909011    5.936270694    5.665374563
  913 SOLV  HW2     2842    5.031558424    5.841588922    5.696465788
  914 SOLV  OW      2843    3.319046411    3.079141062    5.717031837
  914 SOLV  HW1     2844    3.299989385    3.016362169    5.641549391
  914 SOLV  HW2     2845    3.248944839    3.150412931    5.719565317
  915 SOLV  OW      2846    5.102733231    4.305664516    3.900841243
  915 SOLV  HW1     2847    5.148950959    4.369373595    3.839139880
  915 SOLV  HW2     2848    5.007578742    4.333995466    3.912803778
  916 SOLV  OW      2849    4.975020703    5.617283782    3.455399032
  916 SOLV  HW1     2850    5.045427228    5.565246804    3.503741182
  916 SOLV  HW2     2851    5.018430847    5.687067981    3.398410666
  917 SOLV  OW      2852    5.874336930    3.266226906    4.811793681
  917 SOLV  HW1     2853    5.878220637    3.191617453    4.878274958
  917 SOLV  HW2     2854    5.783166462    3.269628502    4.770849474
  918 SOLV  OW      2855    5.768734409    5.679037629    3.531770777
  918 SOLV  HW1     2856    5.760498926    5.720803606    3.441282847
  918 SOLV  HW2     2857    5.713457412    5.730469234    3.597351285
  919 SOLV  OW      2858    4.185185357    5.617205053    4.506918701
  919 SOLV  HW1     2859    4.267230769    5.673018422    4.519375645
  919 SOLV  HW2     2860    4.105594238    5.666784981    4.541675027
  920 SOLV  OW      2861    5.669910277    4.848653550    4.778944299
  920 SOLV  HW1     2862    5.764720529    4.818247013    4.769581248
  920 SOLV  HW2     2863    5.638283228    4.830860108    4.872133630
  921 SOLV  OW      2864    4.637022068    4.215082723    4.337879619
  921 SOLV  HW1     2865    4.627479797    4.216400382    4.437420627
  921 SOLV  HW2     2866    4.551863262    4.182714994    4.296642916
  922 SOLV  OW      2867    6.100741687    5.453890057    3.697632356
  922 SOLV  HW1     2868    6.121071007    5.460598879    3.599947014
  922 SOLV  HW2     2869    6.155366006    5.380521354    3.738057273
  923 SOLV  OW      2870    3.590660429    5.587363309    4.421653474
  923 SOLV  HW1     2871    3.582907938    5.682823603    4.450422556
  923 SOLV  HW2     2872    3.500697971    5.543898533    4.425873680
  924 SOLV  OW      2873    4.198428675    4.112460705    4.935863619
  924 SOLV  HW1     2874    4.268115372    4.081152248    5.000404273
  924 SOLV  HW2     2875    4.205424181    4.059784706    4.851140038
  925 SOLV  OW      2876    5.018696207    0.030462327    4.706728995
  925 SOLV  HW1     2877    5.053860369   -0.049395403    4.657863196
  925 SOLV  HW2     2878    4.918716674    0.029018294    4.705294968
  926 SOLV  OW      2879    5.501860056    5.593157009    5.508720547
  926 SOLV  HW1     2880    5.490654791    5.584833786    5.607745619
  926 SOLV  HW2     2881    5.486751290    5.504063976    5.465890263
  927 SOLV  OW      2882    6.136965872    5.061793295    3.277136984
  927 SOLV  HW1     2883    6.174078519    4.971990886    3.300774209
  927 SOLV  HW2     2884    6.079977023    5.053803871    3.195343543
  928 SOLV  OW      2885    4.490905444    6.141646508    3.698089273
  928 SOLV  HW1     2886    4.476124057    6.042735592    3.697726887
  928 SOLV  HW2     2887    4.406659871    6.187794337    3.725906287
  929 SOLV  OW      2888    5.495062730    4.762711008    3.869163992
  929 SOLV  HW1     2889    5.450138365    4.841788375    3.910752117
  929 SOLV  HW2     2890    5.573778013    4.736064993    3.924800131
  930 SOLV  OW      2891    4.806739154    4.985215511    3.211073453
  930 SOLV  HW1     2892    4.841964822    4.962951883    3.120159320
  930 SOLV  HW2     2893    4.706763598    4.986253133    3.208727485
  931 SOLV  OW      2894    5.173585775    4.754927069    5.015938172
  931 SOLV  HW1     2895    5.129242043    4.806768559    5.089064895
  931 SOLV  HW2     2896    5.116968763    4.676049051    4.991989006
  932 SOLV  OW      2897    3.515825207    3.769190401    5.804708864
  932 SOLV  HW1     2898    3.507809081    3.684769496    5.857707797
  932 SOLV  HW2     2899    3.536568315    3.746870884    5.709455577
  933 SOLV  OW      2900    3.757565157    5.004863280    4.422247631
  933 SOLV  HW1     2901    3.799568511    4.916131375    4.441331905
  933 SOLV  HW2     2902    3.683266332    4.993053840    4.356362069
  934 SOLV  OW      2903    3.874773551    3.788675965    5.582928713
  934 SOLV  HW1     2904    3.888915352    3.873957309    5.633218604
  934 SOLV  HW2     2905    3.885306499    3.711152370    5.645213323
  935 SOLV  OW      2906    3.708037118    5.186688124    5.109983695
  935 SOLV  HW1     2907    3.656643480    5.207909256    5.193110008
  935 SOLV  HW2     2908    3.774539199    5.114581746    5.129446079
  936 SOLV  OW      2909    3.327629986    3.770892457    4.457115530
  936 SOLV  HW1     2910    3.306847657    3.708947276    4.381411764
  936 SOLV  HW2     2911    3.298348786    3.863513118    4.433360549
  937 SOLV  OW      2912    3.618046641    4.454497864    3.932760092
  937 SOLV  HW1     2913    3.696540631    4.422899789    3.879462867
  937 SOLV  HW2     2914    3.584507776    4.540700361    3.894748615
  938 SOLV  OW      2915    4.687118779    3.789115886    4.021320776
  938 SOLV  HW1     2916    4.715960576    3.742299701    3.937785549
  938 SOLV  HW2     2917    4.764998369    3.837954466    4.060698484
  939 SOLV  OW      2918    4.248069928    5.506865948    3.249146995
  939 SOLV  HW1     2919    4.149761102    5.524340818    3.243559961
  939 SOLV  HW2     2920    4.271858014    5.479992783    3.342491359
  940 SOLV  OW      2921    4.904173965    3.607592573    5.216791822
  940 SOLV  HW1     2922    4.952447230    3.642826949    5.296977694
  940 SOLV  HW2     2923    4.969669192    3.591215088    5.143009248
  941 SOLV  OW      2924    4.822663518    5.431473098    4.885940517
  941 SOLV  HW1     2925    4.918758028    5.412015655    4.905644549
  941 SOLV  HW2     2926    4.785172901    5.358957003    4.828167404
  942 SOLV  OW      2927    5.810227228    3.439473751    4.534848036
  942 SOLV  HW1     2928    5.757181266    3.386927929    4.601382424
  942 SOLV  HW2     2929    5.781168359    3.415033925    4.442334362
  943 SOLV  OW      2930    5.049439267    4.308095924    5.758473475
  943 SOLV  HW1     2931    5.067203885    4.218060373    5.798214718
  943 SOLV  HW2     2932    4.950768903    4.323945427    5.754695961
  944 SOLV  OW      2933    4.210617853    5.699667794    4.200267860
  944 SOLV  HW1     2934    4.164774112    5.700550149    4.289144696
  944 SOLV  HW2     2935    4.288731913    5.762077989    4.202453338
  945 SOLV  OW      2936    3.993672414    3.566971337    5.274386344
  945 SOLV  HW1     2937    3.919065432    3.630332368    5.294886716
  945 SOLV  HW2     2938    3.967818658    3.474710557    5.303026986
  946 SOLV  OW      2939    5.302354309    3.140865534    4.639048043
  946 SOLV  HW1     2940    5.325445198    3.223463802    4.587607602
  946 SOLV  HW2     2941    5.233006734    3.088857115    4.589170242
  947 SOLV  OW      2942    3.451298024    3.668789373    4.923980223
  947 SOLV  HW1     2943    3.438365469    3.571849241    4.903075612
  947 SOLV  HW2     2944    3.426624833    3.723659943    4.844102404
  948 SOLV  OW      2945    4.331419446    0.003765156    5.654491742
  948 SOLV  HW1     2946    4.308197891    0.083320712    5.710470385
  948 SOLV  HW2     2947    4.322208016   -0.079372139    5.709310270
  949 SOLV  OW      2948    5.216114255    5.700034844    4.346563096
  949 SOLV  HW1     2949    5.241897960    5.632099154    4.277846745
  949 SOLV  HW2     2950    5.133240808    5.669898969    4.393740528
  950 SOLV  OW      2951    3.093386348    5.304349184    3.084249755
  950 SOLV  HW1     2952    3.102871432    5.226187534    3.145912627
  950 SOLV  HW2     2953    3.163467598    5.299328125    3.013092037
  951 SOLV  OW      2954    5.059010870    5.691807338    1.653084686
  951 SOLV  HW1     2955    4.981753041    5.628314274    1.652543787
  951 SOLV  HW2     2956    5.129010978    5.658546545    1.716283854
  952 SOLV  OW      2957    5.953939961    4.570800613    0.758229854
  952 SOLV  HW1     2958    5.915203728    4.659799911    0.734174397
  952 SOLV  HW2     2959    5.954456039    4.511776115    0.677496956
  953 SOLV  OW      2960    4.527796920    3.474052684    2.126972095
  953 SOLV  HW1     2961    4.554315791    3.408860439    2.198013470
  953 SOLV  HW2     2962    4.474184265    3.426977685    2.056902503
  954 SOLV  OW      2963    3.997154047    4.851582492    0.101637597
  954 SOLV  HW1     2964    3.964554625    4.923505655    0.162992402
  954 SOLV  HW2     2965    4.001745558    4.764931647    0.151359319
  955 SOLV  OW      2966    3.901429303    5.206467231    1.299170475
  955 SOLV  HW1     2967    3.804926113    5.219459868    1.276362785
  955 SOLV  HW2     2968    3.955561125    5.279700401    1.257858033
  956 SOLV  OW      2969    5.319956053    3.119770944    2.441343726
  956 SOLV  HW1     2970    5.238559259    3.176378545    2.428243004
  956 SOLV  HW2     2971    5.356994568    3.093581691    2.352213199
  957 SOLV  OW      2972    5.158550590    3.274501249    2.265137395
  957 SOLV  HW1     2973    5.114671024    3.248954959    2.178986107
  957 SOLV  HW2     2974    5.099237576    3.337453755    2.315342651
  958 SOLV  OW      2975    3.637169163    5.435677743    2.286658528
  958 SOLV  HW1     2976    3.603059180    5.528459929    2.301818653
  958 SOLV  HW2     2977    3.702425681    5.412022402    2.358653822
  959 SOLV  OW      2978    5.904255221    3.598805995    2.144862332
  959 SOLV  HW1     2979    5.962980611    3.621653368    2.222523442
  959 SOLV  HW2     2980    5.924474302    3.505842832    2.114024116
  960 SOLV  OW      2981    4.756294079    3.725227227    2.537081647
  960 SOLV  HW1     2982    4.669443653    3.721635876    2.487642694
  960 SOLV  HW2     2983    4.755328599    3.657924627    2.611037374
  961 SOLV  OW      2984    3.138202619    4.777903973    0.844332056
  961 SOLV  HW1     2985    3.162524229    4.700848432    0.785404697
  961 SOLV  HW2     2986    3.167755184    4.863263116    0.801416916
  962 SOLV  OW      2987    3.691495962    5.635620186    0.233449395
  962 SOLV  HW1     2988    3.668314554    5.664599725    0.140589282
  962 SOLV  HW2     2989    3.645705033    5.695279034    0.299369890
  963 SOLV  OW      2990    3.945220995    5.138199156    2.824542478
  963 SOLV  HW1     2991    3.952827495    5.073878763    2.900733508
  963 SOLV  HW2     2992    3.964349819    5.230803483    2.857092355
  964 SOLV  OW      2993    5.048457952    4.448719564    1.938313193
  964 SOLV  HW1     2994    5.125481601    4.421368089    1.880699340
  964 SOLV  HW2     2995    5.057614947    4.406379903    2.028452272
  965 SOLV  OW      2996    3.443768820    5.437440466    1.251190500
  965 SOLV  HW1     2997    3.423140066    5.467155977    1.344419333
  965 SOLV  HW2     2998    3.381773225    5.363337902    1.225372619
  966 SOLV  OW      2999    4.043633880    3.940480263    1.253260681
  966 SOLV  HW1     3000    3.947819915    3.963936490    1.269735122
  966 SOLV  HW2     3001    4.100614143    3.980974532    1.324782319
  967 SOLV  OW      3002    5.390924168    4.671550359    1.062188701
  967 SOLV  HW1     3003    5.437858015    4.756607968    1.085942764
  967 SOLV  HW2     3004    5.338320260    4.684868404    0.978181577
  968 SOLV  OW      3005    3.640134336    3.790884894    0.477138323
  968 SOLV  HW1     3006    3.670166135    3.874240527    0.523525870
  968 SOLV  HW2     3007    3.720040949    3.739871357    0.445291906
  969 SOLV  OW      3008    3.905402532    3.141192951    2.747235868
  969 SOLV  HW1     3009    3.816675958    3.098512195    2.764731014
  969 SOLV  HW2     3010    3.896019832    3.208753011    2.674096230
  970 SOLV  OW      3011    4.813718319    3.683305825    0.137409753
  970 SOLV  HW1     3012    4.755377206    3.602318833    0.143574925
  970 SOLV  HW2     3013    4.767491913    3.760984480    0.180185733
  971 SOLV  OW      3014    3.514005173    3.681659338    0.114006598
  971 SOLV  HW1     3015    3.585835273    3.633358346    0.063914296
  971 SOLV  HW2     3016    3.430839331    3.684433206    0.058535885
  972 SOLV  OW      3017    3.312597014    5.439006373    0.133544697
  972 SOLV  HW1     3018    3.328488054    5.535638011    0.153790041
  972 SOLV  HW2     3019    3.299272951    5.388818921    0.219016762
  973 SOLV  OW      3020    4.987335684    4.219081609    0.414069315
  973 SOLV  HW1     3021    4.922100945    4.221501655    0.338315622
  973 SOLV  HW2     3022    4.939379978    4.237279316    0.499913212
  974 SOLV  OW      3023    4.482782726    4.969842549    2.623590486
  974 SOLV  HW1     3024    4.537113601    5.040990631    2.668176848
  974 SOLV  HW2     3025    4.386653492    4.980534451    2.648985637
  975 SOLV  OW      3026    4.734383314    5.631515107    0.519370172
  975 SOLV  HW1     3027    4.755042497    5.654047416    0.614586409
  975 SOLV  HW2     3028    4.704749687    5.536192841    0.513381168
  976 SOLV  OW      3029    4.386597441    4.366240106    1.810371823
  976 SOLV  HW1     3030    4.363110444    4.321446221    1.896648717
  976 SOLV  HW2     3031    4.471563374    4.327374769    1.774708563
  977 SOLV  OW      3032    4.479009873    3.214370416    1.431840068
  977 SOLV  HW1     3033    4.572902020    3.194112789    1.459663540
  977 SOLV  HW2     3034    4.430910183    3.128916370    1.412237648
  978 SOLV  OW      3035    5.911989201    3.558170437    0.204153209
  978 SOLV  HW1     3036    5.839944293    3.567840151    0.272840547
  978 SOLV  HW2     3037    6.000910059    3.553056591    0.249638247
  979 SOLV  OW      3038    5.262132629    5.238923582    0.130999050
  979 SOLV  HW1     3039    5.344693645    5.288666794    0.157651246
  979 SOLV  HW2     3040    5.218145219    5.285972403    0.054497271
  980 SOLV  OW      3041    3.888953321    5.972816171    3.062278382
  980 SOLV  HW1     3042    3.943952998    5.914450198    3.122026524
  980 SOLV  HW2     3043    3.885127072    5.932613087    2.970793536
  981 SOLV  OW      3044    5.230857280    4.541002454    3.061268448
  981 SOLV  HW1     3045    5.213661248    4.566058479    2.965997055
  981 SOLV  HW2     3046    5.305558459    4.474631305    3.065294407
  982 SOLV  OW      3047    5.287286487    3.300942800    1.113380208
  982 SOLV  HW1     3048    5.255550837    3.230702703    1.049655482
  982 SOLV  HW2     3049    5.316915892    3.257713661    1.198555803
  983 SOLV  OW      3050    4.410048094    5.388309033    0.674203793
  983 SOLV  HW1     3051    4.505038114    5.415455079    0.689700522
  983 SOLV  HW2     3052    4.349271879    5.449161543    0.725226270
  984 SOLV  OW      3053    3.082236853    5.193325937    0.574260858
  984 SOLV  HW1     3054    3.133193739    5.124568764    0.625991174
  984 SOLV  HW2     3055    3.146283823    5.251483491    0.524086217
  985 SOLV  OW      3056    0.077762686    3.244948861    1.563129744
  985 SOLV  HW1     3057    0.084154273    3.314245439    1.634945180
  985 SOLV  HW2     3058   -0.002138660    3.187131651    1.579652680
  986 SOLV  OW      3059    4.007376892    4.979504478    1.693427539
  986 SOLV  HW1     3060    3.915829287    4.974867184    1.733400263
  986 SOLV  HW2     3061    4.075547590    4.982209970    1.766542598
  987 SOLV  OW      3062    5.292787132    5.876594457    1.130444824
  987 SOLV  HW1     3063    5.390840501    5.856927945    1.131118343
  987 SOLV  HW2     3064    5.241668315    5.791566130    1.143037631
  988 SOLV  OW      3065    6.116291566    3.289099192    3.009857547
  988 SOLV  HW1     3066    6.173623946    3.261071826    2.932856350
  988 SOLV  HW2     3067    6.114960232    3.388922517    3.015798363
  989 SOLV  OW      3068    5.379536271    4.407908710    2.205461513
  989 SOLV  HW1     3069    5.465480523    4.456211444    2.188680095
  989 SOLV  HW2     3070    5.393295376    4.339278907    2.276891130
  990 SOLV  OW      3071    4.866893938    5.858155161    2.760433146
  990 SOLV  HW1     3072    4.953739917    5.892488051    2.724667615
  990 SOLV  HW2     3073    4.802307781    5.846003645    2.685047784
  991 SOLV  OW      3074    3.721113941    4.202642070    2.642776071
  991 SOLV  HW1     3075    3.782700823    4.208661223    2.564209342
  991 SOLV  HW2     3076    3.747209951    4.124636243    2.699661737
  992 SOLV  OW      3077    5.045982930    5.120413623    0.784489645
  992 SOLV  HW1     3078    5.132061271    5.171281544    0.786515702
  992 SOLV  HW2     3079    5.024160097    5.088205771    0.876615317
  993 SOLV  OW      3080    4.305537444    4.736814782    2.352321838
  993 SOLV  HW1     3081    4.272329985    4.744527308    2.258302261
  993 SOLV  HW2     3082    4.363231002    4.815618652    2.373844368
  994 SOLV  OW      3083    5.040836175    4.791284201    3.016587949
  994 SOLV  HW1     3084    5.108701944    4.856310777    3.050732165
  994 SOLV  HW2     3085    5.074447976    4.698029899    3.029834953
  995 SOLV  OW      3086    4.560471202    3.681920500    0.797677686
  995 SOLV  HW1     3087    4.554148368    3.759846545    0.860040246
  995 SOLV  HW2     3088    4.475316338    3.673708085    0.745880988
  996 SOLV  OW      3089    5.202983974    3.412539716    0.043748571
  996 SOLV  HW1     3090    5.171441831    3.319538788    0.024830762
  996 SOLV  HW2     3091    5.127038892    3.476525352    0.031922132
  997 SOLV  OW      3092    4.416827931    3.330161607    0.922797552
  997 SOLV  HW1     3093    4.339505305    3.288249875    0.970405501
  997 SOLV  HW2     3094    4.435424233    3.420147351    0.962259869
  998 SOLV  OW      3095    4.573582070    4.573053218    2.304871009
  998 SOLV  HW1     3096    4.592905434    4.570449253    2.402956516
  998 SOLV  HW2     3097    4.488459973    4.623098734    2.289016962
  999 SOLV  OW      3098    4.388920900    3.955670970    0.272409587
  999 SOLV  HW1     3099    4.337763955    3.975756248    0.355962107
  999 SOLV  HW2     3100    4.327988218    3.963140267    0.193458559
 1000 SOLV  OW      3101    5.218140340    4.022863063    2.878613697
 1000 SOLV  HW1     3102    5.207157580    4.113237473    2.920006411
 1000 SOLV  HW2     3103    5.175074696    3.954037958    2.937010843
 1001 SOLV  OW      3104    3.843990963    5.986320280    0.507262366
 1001 SOLV  HW1     3105    3.903956760    6.041131829    0.448939870
 1001 SOLV  HW2     3106    3.832742266    5.895331561    0.467308408
 1002 SOLV  OW      3107    4.017684342    3.551384646    1.938977137
 1002 SOLV  HW1     3108    4.009731876    3.451873890    1.932959110
 1002 SOLV  HW2     3109    4.047647351    3.587797690    1.850793540
 1003 SOLV  OW      3110    6.118357570    4.605801717    3.124972843
 1003 SOLV  HW1     3111    6.079687087    4.527696825    3.075939267
 1003 SOLV  HW2     3112    6.140235060    4.678485469    3.059865555
 1004 SOLV  OW      3113    5.238807985    3.263637692    2.755197007
 1004 SOLV  HW1     3114    5.148678461    3.224151590    2.737329149
 1004 SOLV  HW2     3115    5.308268097    3.212152392    2.704937023
 1005 SOLV  OW      3116    5.261770114    5.552937243    1.778096434
 1005 SOLV  HW1     3117    5.305297102    5.536460680    1.866616319
 1005 SOLV  HW2     3118    5.201982498    5.476005302    1.755540632
 1006 SOLV  OW      3119    4.168594465    4.368106150    2.057076634
 1006 SOLV  HW1     3120    4.184906516    4.378259584    1.958929800
 1006 SOLV  HW2     3121    4.244358790    4.317570897    2.098380244
 1007 SOLV  OW      3122    4.025179154    3.149034184    0.258966257
 1007 SOLV  HW1     3123    4.046331212    3.188444821    0.348414213
 1007 SOLV  HW2     3124    3.944245583    3.193931328    0.221075786
 1008 SOLV  OW      3125    5.590222740    4.749930708    0.409263285
 1008 SOLV  HW1     3126    5.618028742    4.699088125    0.327765068
 1008 SOLV  HW2     3127    5.671432604    4.776955415    0.460980289
 1009 SOLV  OW      3128    3.854355625    3.637307742    0.408920234
 1009 SOLV  HW1     3129    3.931825732    3.574555473    0.416730856
 1009 SOLV  HW2     3130    3.887725097    3.731578889    0.408964294
 1010 SOLV  OW      3131    3.995634027    6.083591392    6.048478998
 1010 SOLV  HW1     3132    4.043949277    6.127680893    6.124121344
 1010 SOLV  HW2     3133    3.954592789    5.998185422    6.080440013
 1011 SOLV  OW      3134    4.288470012    5.329193913    1.984547641
 1011 SOLV  HW1     3135    4.235304284    5.368218564    1.909364738
 1011 SOLV  HW2     3136    4.249515629    5.358805942    2.071758964
 1012 SOLV  OW      3137    3.193196583    5.260069214    2.343940679
 1012 SOLV  HW1     3138    3.268558835    5.291249204    2.401807758
 1012 SOLV  HW2     3139    3.215227347    5.277960966    2.248052111
 1013 SOLV  OW      3140    3.408564233    4.430938350    0.643274219
 1013 SOLV  HW1     3141    3.498922279    4.429042115    0.686097229
 1013 SOLV  HW2     3142    3.418109752    4.416916586    0.544714870
 1014 SOLV  OW      3143    5.881890862    3.399872502    2.847565335
 1014 SOLV  HW1     3144    5.846771438    3.307047976    2.859895078
 1014 SOLV  HW2     3145    5.826753074    3.463752483    2.901241566
 1015 SOLV  OW      3146    4.686005564    4.991876521    0.096054506
 1015 SOLV  HW1     3147    4.733784663    5.026399748    0.176845348
 1015 SOLV  HW2     3148    4.688172016    5.061135459    0.023941075
 1016 SOLV  OW      3149    4.853909537    5.463465396    2.255368603
 1016 SOLV  HW1     3150    4.814605686    5.393782946    2.315379038
 1016 SOLV  HW2     3151    4.912259921    5.419534907    2.187064838
 1017 SOLV  OW      3152    5.506729685    5.790091351    3.069771184
 1017 SOLV  HW1     3153    5.431381812    5.727046067    3.051077112
 1017 SOLV  HW2     3154    5.503403542    5.866133499    3.004899414
 1018 SOLV  OW      3155    3.180206336    5.609020440    1.111423330
 1018 SOLV  HW1     3156    3.249126799    5.681450484    1.109176777
 1018 SOLV  HW2     3157    3.210722120    5.535896532    1.172434728
 1019 SOLV  OW      3158    5.559176038    5.947951378    1.086657986
 1019 SOLV  HW1     3159    5.539387554    6.038342539    1.124602584
 1019 SOLV  HW2     3160    5.573000092    5.882818484    1.161268167
 1020 SOLV  OW      3161    4.610383961    5.259162153    0.494510952
 1020 SOLV  HW1     3162    4.661622357    5.276260429    0.578668007
 1020 SOLV  HW2     3163    4.671288551    5.269146011    0.415825611
 1021 SOLV  OW      3164    5.772619516    4.616761907    0.231922585
 1021 SOLV  HW1     3165    5.851258440    4.672723386    0.205731985
 1021 SOLV  HW2     3166    5.745625373    4.559100614    0.154805381
 1022 SOLV  OW      3167    3.314698819    5.753464825    0.531180865
 1022 SOLV  HW1     3168    3.236584563    5.708328566    0.574325165
 1022 SOLV  HW2     3169    3.315383060    5.850218627    0.556449647
 1023 SOLV  OW      3170    3.105337703    3.689328386    2.046218236
 1023 SOLV  HW1     3171    3.020625064    3.676830081    2.097867777
 1023 SOLV  HW2     3172    3.156277537    3.603292081    2.044462059
 1024 SOLV  OW      3173    5.035345518    6.092561087    0.081327803
 1024 SOLV  HW1     3174    5.094665329    6.033970965    0.136539860
 1024 SOLV  HW2     3175    5.055682405    6.188486265    0.100946951
 1025 SOLV  OW      3176    6.037540079    5.389365611    1.538040080
 1025 SOLV  HW1     3177    6.020408508    5.474455830    1.488377038
 1025 SOLV  HW2     3178    6.021762075    5.404044990    1.635692686
 1026 SOLV  OW      3179    3.631192817    4.929458382    2.095028547
 1026 SOLV  HW1     3180    3.639447230    5.029125325    2.095340034
 1026 SOLV  HW2     3181    3.542890405    4.903228104    2.133947572
 1027 SOLV  OW      3182    5.634758717    3.022378415    2.021305675
 1027 SOLV  HW1     3183    5.706944348    3.089491658    2.004374608
 1027 SOLV  HW2     3184    5.551632478    3.049964072    1.973027770
 1028 SOLV  OW      3185    4.094779962    6.127822475    2.305971118
 1028 SOLV  HW1     3186    4.104893588    6.030866002    2.283667288
 1028 SOLV  HW2     3187    4.181409621    6.163067570    2.341370612
 1029 SOLV  OW      3188    4.346363379    4.827780127    1.420679340
 1029 SOLV  HW1     3189    4.309614115    4.798523482    1.332388092
 1029 SOLV  HW2     3190    4.395356780    4.751691614    1.463227278
 1030 SOLV  OW      3191    3.903523364    4.431524054    2.786393174
 1030 SOLV  HW1     3192    4.002899055    4.420520005    2.788645226
 1030 SOLV  HW2     3193    3.862346654    4.352876952    2.740344012
 1031 SOLV  OW      3194    3.463594181    5.991929316    0.837035305
 1031 SOLV  HW1     3195    3.548890529    6.002932320    0.786010705
 1031 SOLV  HW2     3196    3.386011738    6.001234598    0.774630317
 1032 SOLV  OW      3197    5.709354129    3.819971749    0.159963871
 1032 SOLV  HW1     3198    5.752129788    3.729763051    0.165798059
 1032 SOLV  HW2     3199    5.765509818    3.886674670    0.208943499
 1033 SOLV  OW      3200    4.758592569    4.896106327    2.874834203
 1033 SOLV  HW1     3201    4.789021560    4.965793563    2.809887065
 1033 SOLV  HW2     3202    4.674210463    4.926424953    2.919112433
 1034 SOLV  OW      3203    3.165828726    3.181700929    1.163347562
 1034 SOLV  HW1     3204    3.237915174    3.251012496    1.164437982
 1034 SOLV  HW2     3205    3.166060080    3.134782539    1.075027654
 1035 SOLV  OW      3206    5.119509084    5.867099897    1.457995674
 1035 SOLV  HW1     3207    5.163937465    5.804836086    1.393578767
 1035 SOLV  HW2     3208    5.088544389    5.815711047    1.538009584
 1036 SOLV  OW      3209    5.235337810    3.011562378    1.919663333
 1036 SOLV  HW1     3210    5.207420243    2.977629290    2.009500135
 1036 SOLV  HW2     3211    5.176164679    3.087611477    1.892920306
 1037 SOLV  OW      3212    4.938137958    4.835624632    0.210707085
 1037 SOLV  HW1     3213    5.002736579    4.762861373    0.233783859
 1037 SOLV  HW2     3214    4.985503780    4.923692582    0.211469887
 1038 SOLV  OW      3215    4.799602661    5.228653818    0.294257439
 1038 SOLV  HW1     3216    4.859628331    5.149349731    0.304703425
 1038 SOLV  HW2     3217    4.854288248    5.312352322    0.296693127
 1039 SOLV  OW      3218    3.014527260    5.307133360    0.140686733
 1039 SOLV  HW1     3219    3.090906728    5.352755273    0.186366999
 1039 SOLV  HW2     3220    3.033979308    5.299487813    0.042895423
 1040 SOLV  OW      3221    6.046680774    5.778917197    1.873595665
 1040 SOLV  HW1     3222    5.976079391    5.827647151    1.925003116
 1040 SOLV  HW2     3223    6.136931818    5.810940224    1.902406360
 1041 SOLV  OW      3224    4.552615018    5.944848993    1.846793691
 1041 SOLV  HW1     3225    4.520248668    5.966048474    1.939013279
 1041 SOLV  HW2     3226    4.573492287    5.847249977    1.840454697
 1042 SOLV  OW      3227    4.067882327    5.049707381    2.322015816
 1042 SOLV  HW1     3228    3.985105549    5.056266188    2.377755117
 1042 SOLV  HW2     3229    4.089483064    4.953446927    2.305662115
 1043 SOLV  OW      3230    4.615841917    3.064613838    2.516885239
 1043 SOLV  HW1     3231    4.636891730    3.148969611    2.566292995
 1043 SOLV  HW2     3232    4.516666633    3.052830427    2.511843483
 1044 SOLV  OW      3233    3.266189675    4.581960691    1.521219278
 1044 SOLV  HW1     3234    3.240881672    4.491900341    1.485866255
 1044 SOLV  HW2     3235    3.360766062    4.579630692    1.553637390
 1045 SOLV  OW      3236    5.542331053    5.518795180    2.489779213
 1045 SOLV  HW1     3237    5.603927214    5.461438947    2.543783146
 1045 SOLV  HW2     3238    5.461758832    5.465668482    2.463584865
 1046 SOLV  OW      3239    3.483653986    5.361465506    2.051353609
 1046 SOLV  HW1     3240    3.455717311    5.457249921    2.058200025
 1046 SOLV  HW2     3241    3.403948562    5.304971497    2.030000948
 1047 SOLV  OW      3242    4.125298632    4.096904304    0.602769100
 1047 SOLV  HW1     3243    4.089084979    4.189939589    0.596978195
 1047 SOLV  HW2     3244    4.064737859    4.041064430    0.659470527
 1048 SOLV  OW      3245    4.534028640    4.481919941    0.461196978
 1048 SOLV  HW1     3246    4.490054766    4.498320591    0.549508817
 1048 SOLV  HW2     3247    4.510076112    4.555527820    0.397874228
 1049 SOLV  OW      3248    5.544116343    5.714149728    2.280487134
 1049 SOLV  HW1     3249    5.505631392    5.773481062    2.209783880
 1049 SOLV  HW2     3250    5.469945847    5.673308904    2.333693327
 1050 SOLV  OW      3251    6.017880129    4.337214689    2.032130557
 1050 SOLV  HW1     3252    5.988543417    4.372646287    1.943331800
 1050 SOLV  HW2     3253    6.078105116    4.258572938    2.018353113
 1051 SOLV  OW      3254    4.006665765    3.392390836    1.570700223
 1051 SOLV  HW1     3255    4.077954245    3.334939053    1.530481312
 1051 SOLV  HW2     3256    3.950328462    3.337331114    1.632306026
 1052 SOLV  OW      3257    5.855333623    5.310084520    1.317102771
 1052 SOLV  HW1     3258    5.934215817    5.257873910    1.284668675
 1052 SOLV  HW2     3259    5.874849051    5.346885488    1.408014410
 1053 SOLV  OW      3260    4.497864193    3.461513790    0.443787743
 1053 SOLV  HW1     3261    4.494902298    3.439194901    0.541221054
 1053 SOLV  HW2     3262    4.531566819    3.554928981    0.432028429
 1054 SOLV  OW      3263    4.582961486    4.100365161    0.084371758
 1054 SOLV  HW1     3264    4.515983008    4.040333966    0.128078053
 1054 SOLV  HW2     3265    4.573015676    4.193138396    0.120347247
 1055 SOLV  OW      3266    4.856544724    3.620487940    2.108405838
 1055 SOLV  HW1     3267    4.858034391    3.700743428    2.168060105
 1055 SOLV  HW2     3268    4.813779577    3.543985393    2.156571687
 1056 SOLV  OW      3269    4.590459466    4.993838619    1.428917628
 1056 SOLV  HW1     3270    4.522364681    5.063810717    1.407302839
 1056 SOLV  HW2     3271    4.550395456    4.903171326    1.415708824
 1057 SOLV  OW      3272    3.629922762    4.475077780    0.839376972
 1057 SOLV  HW1     3273    3.713723868    4.480422091    0.785056856
 1057 SOLV  HW2     3274    3.620077254    4.382711951    0.876413270
 1058 SOLV  OW      3275    3.707724363    5.336540553    1.637689975
 1058 SOLV  HW1     3276    3.633346862    5.388253767    1.680049570
 1058 SOLV  HW2     3277    3.669656454    5.269888749    1.573591349
 1059 SOLV  OW      3278    3.401980410    4.790779349    1.680858822
 1059 SOLV  HW1     3279    3.405703777    4.766642239    1.777839578
 1059 SOLV  HW2     3280    3.428654735    4.711678878    1.625798878
 1060 SOLV  OW      3281    4.083571914    5.341492139    1.054913397
 1060 SOLV  HW1     3282    4.164933838    5.307483189    1.102083488
 1060 SOLV  HW2     3283    4.059118119    5.278556943    0.981138874
 1061 SOLV  OW      3284    3.015514345    4.535509801    1.638734835
 1061 SOLV  HW1     3285    3.113844740    4.522979191    1.651968254
 1061 SOLV  HW2     3286    2.994746405    4.535002602    1.540914880
 1062 SOLV  OW      3287    3.361062496    5.630657788    2.721110438
 1062 SOLV  HW1     3288    3.349041691    5.596340105    2.627952538
 1062 SOLV  HW2     3289    3.331233207    5.726007135    2.725577496
 1063 SOLV  OW      3290    5.204057227    3.580226812    0.921099086
 1063 SOLV  HW1     3291    5.181059199    3.632503301    0.839001856
 1063 SOLV  HW2     3292    5.268239028    3.507321827    0.897276660
 1064 SOLV  OW      3293    3.215056716    4.045343915    0.388184837
 1064 SOLV  HW1     3294    3.246059470    4.127891310    0.341004996
 1064 SOLV  HW2     3295    3.139431688    4.068408820    0.449424640
 1065 SOLV  OW      3296    3.357999146    3.265393812    0.037203426
 1065 SOLV  HW1     3297    3.277135302    3.250091976    0.094025511
 1065 SOLV  HW2     3298    3.426872567    3.195886394    0.057868270
 1066 SOLV  OW      3299    6.017111325    5.078211118    1.882304288
 1066 SOLV  HW1     3300    6.019105327    5.017587073    1.961818897
 1066 SOLV  HW2     3301    5.922170883    5.097955159    1.857841608
 1067 SOLV  OW      3302    5.452774429    4.763120424    2.307796947
 1067 SOLV  HW1     3303    5.439710437    4.674873337    2.262610618
 1067 SOLV  HW2     3304    5.407230656    4.762023591    2.396825633
 1068 SOLV  OW      3305    6.080231710    4.570615503    1.859195908
 1068 SOLV  HW1     3306    6.011104989    4.545593151    1.926997739
 1068 SOLV  HW2     3307    6.060144673    4.661739514    1.823226625
 1069 SOLV  OW      3308    3.126206926    3.504919999    0.196324861
 1069 SOLV  HW1     3309    3.056808628    3.480810811    0.264182125
 1069 SOLV  HW2     3310    3.181795403    3.580497733    0.230956000
 1070 SOLV  OW      3311    5.397081178    5.796374338    0.334165266
 1070 SOLV  HW1     3312    5.477617268    5.737620361    0.342132392
 1070 SOLV  HW2     3313    5.324309390    5.746859337    0.286684916
 1071 SOLV  OW      3314    3.637205107    3.595008681    1.988231164
 1071 SOLV  HW1     3315    3.675172003    3.591281241    1.895783824
 1071 SOLV  HW2     3316    3.695009637    3.652984242    2.045669692
 1072 SOLV  OW      3317    5.961412205    4.948284229    1.137884554
 1072 SOLV  HW1     3318    5.927661311    4.896665365    1.216603805
 1072 SOLV  HW2     3319    6.026091526    5.017928276    1.168974647
 1073 SOLV  OW      3320    3.918106171    5.619279883    0.573906914
 1073 SOLV  HW1     3321    3.886509752    5.568598557    0.493698283
 1073 SOLV  HW2     3322    3.842570681    5.673242539    0.611089509
 1074 SOLV  OW      3323    3.506700617    5.641912753    2.048914434
 1074 SOLV  HW1     3324    3.567463194    5.571032172    2.084746793
 1074 SOLV  HW2     3325    3.560004056    5.707704252    1.995714018
 1075 SOLV  OW      3326    3.511165774    3.964622785    1.915428911
 1075 SOLV  HW1     3327    3.478604410    4.049830416    1.874424299
 1075 SOLV  HW2     3328    3.448354329    3.936427903    1.987964632
 1076 SOLV  OW      3329    5.868292837    4.334930571    1.798888583
 1076 SOLV  HW1     3330    5.787926163    4.389498447    1.822628498
 1076 SOLV  HW2     3331    5.901220162    4.361767708    1.708348460
 1077 SOLV  OW      3332    4.934064423    4.392728370    1.331766410
 1077 SOLV  HW1     3333    5.014032174    4.338669104    1.357896781
 1077 SOLV  HW2     3334    4.886310699    4.423478489    1.414081687
 1078 SOLV  OW      3335    4.574457228    3.713916911    0.466535025
 1078 SOLV  HW1     3336    4.629232243    3.717912572    0.550109187
 1078 SOLV  HW2     3337    4.608712693    3.781260276    0.401016947
 1079 SOLV  OW      3338    5.578756332    3.361663967    1.705265108
 1079 SOLV  HW1     3339    5.530040937    3.316750035    1.630367078
 1079 SOLV  HW2     3340    5.669467354    3.320773666    1.715253842
 1080 SOLV  OW      3341    5.644508543    3.702750055    0.902438354
 1080 SOLV  HW1     3342    5.688293183    3.723199759    0.814880112
 1080 SOLV  HW2     3343    5.709196343    3.654611305    0.961583558
 1081 SOLV  OW      3344    3.302718149    5.612196426    2.427203015
 1081 SOLV  HW1     3345    3.221562097    5.562852504    2.395910023
 1081 SOLV  HW2     3346    3.317406639    5.692319597    2.369192810
 1082 SOLV  OW      3347    5.297739775    3.479562034    1.647572754
 1082 SOLV  HW1     3348    5.254492581    3.553504957    1.595960313
 1082 SOLV  HW2     3349    5.383685677    3.453918786    1.603349011
 1083 SOLV  OW      3350    5.967137913    3.126045449    1.587842964
 1083 SOLV  HW1     3351    5.935991454    3.034873787    1.614664133
 1083 SOLV  HW2     3352    5.932887350    3.193523868    1.653227538
 1084 SOLV  OW      3353    5.864044125    3.903597411    0.844690446
 1084 SOLV  HW1     3354    5.959889031    3.924246377    0.824969498
 1084 SOLV  HW2     3355    5.849835794    3.902745489    0.943681650
 1085 SOLV  OW      3356    5.830189370    4.935079352    1.636210702
 1085 SOLV  HW1     3357    5.796797184    4.993787285    1.562465267
 1085 SOLV  HW2     3358    5.784556910    4.959777889    1.721699126
 1086 SOLV  OW      3359    5.384346475    3.861492350    0.379968141
 1086 SOLV  HW1     3360    5.441816342    3.877202115    0.460282779
 1086 SOLV  HW2     3361    5.406523554    3.928852393    0.309450783
 1087 SOLV  OW      3362    5.679597724    5.008985298    2.866007443
 1087 SOLV  HW1     3363    5.662133066    4.918264137    2.904295900
 1087 SOLV  HW2     3364    5.694973284    5.074097031    2.940338096
 1088 SOLV  OW      3365    5.495960017    3.798245720    2.765143144
 1088 SOLV  HW1     3366    5.457339943    3.717104074    2.809029843
 1088 SOLV  HW2     3367    5.572243038    3.771219866    2.706387431
 1089 SOLV  OW      3368    3.655133652    5.664368186    2.821608009
 1089 SOLV  HW1     3369    3.681744926    5.731613173    2.752530708
 1089 SOLV  HW2     3370    3.733775766    5.643410398    2.879727656
 1090 SOLV  OW      3371    4.478635393    6.033399454    0.367135960
 1090 SOLV  HW1     3372    4.553287590    5.983131470    0.323528583
 1090 SOLV  HW2     3373    4.499563876    6.131191697    0.366580338
 1091 SOLV  OW      3374    3.096904539    4.108699024    2.414285095
 1091 SOLV  HW1     3375    3.083592117    4.206660149    2.399177686
 1091 SOLV  HW2     3376    3.159770699    4.072608453    2.345385839
 1092 SOLV  OW      3377    3.718116969    5.231674215    2.004584560
 1092 SOLV  HW1     3378    3.641076358    5.270431647    2.055208863
 1092 SOLV  HW2     3379    3.700798558    5.239545534    1.906410310
 1093 SOLV  OW      3380    5.929171176    4.561125032    2.143547218
 1093 SOLV  HW1     3381    5.883479859    4.513766688    2.218856037
 1093 SOLV  HW2     3382    5.977434552    4.494492817    2.086690806
 1094 SOLV  OW      3383    3.249369309    4.612362047    2.173427707
 1094 SOLV  HW1     3384    3.220266881    4.652948680    2.260074167
 1094 SOLV  HW2     3385    3.210685314    4.664678906    2.097479038
 1095 SOLV  OW      3386    5.879230047    4.884935433    2.689290992
 1095 SOLV  HW1     3387    5.825110389    4.888890845    2.773295593
 1095 SOLV  HW2     3388    5.939763396    4.964416471    2.684907257
 1096 SOLV  OW      3389    3.946051686    4.689753227    2.884162579
 1096 SOLV  HW1     3390    3.927746661    4.594861981    2.858451300
 1096 SOLV  HW2     3391    3.980193339    4.739821379    2.804616541
 1097 SOLV  OW      3392    3.516888349    5.085034098    0.709221807
 1097 SOLV  HW1     3393    3.576973604    5.159839494    0.737430603
 1097 SOLV  HW2     3394    3.548177744    4.999661747    0.750866292
 1098 SOLV  OW      3395    3.920368557    5.055518084    2.072607539
 1098 SOLV  HW1     3396    3.961543037    5.050494513    2.163600584
 1098 SOLV  HW2     3397    3.882096634    5.146800709    2.058361662
 1099 SOLV  OW      3398    5.841324460    4.227636477    2.752243543
 1099 SOLV  HW1     3399    5.936127969    4.248470889    2.728161002
 1099 SOLV  HW2     3400    5.826802624    4.128782658    2.747893290
 1100 SOLV  OW      3401    5.640996462    4.463363934    1.871995177
 1100 SOLV  HW1     3402    5.619435105    4.560602046    1.862999277
 1100 SOLV  HW2     3403    5.577793776    4.409914746    1.815869719
 1101 SOLV  OW      3404    0.021135412    4.724067484    1.025027855
 1101 SOLV  HW1     3405   -0.011516816    4.806039568    1.072086363
 1101 SOLV  HW2     3406   -0.051331484    4.655151658    1.024019943
 1102 SOLV  OW      3407    4.527518155    5.351232447    1.534618550
 1102 SOLV  HW1     3408    4.439041106    5.346678959    1.488217916
 1102 SOLV  HW2     3409    4.559272505    5.258606383    1.554957887
 1103 SOLV  OW      3410    5.130699348    4.314344135    2.157697334
 1103 SOLV  HW1     3411    5.121050704    4.218619126    2.184995121
 1103 SOLV  HW2     3412    5.108635742    4.373478671    2.235272142
 1104 SOLV  OW      3413    5.133152554    4.031231647    1.377953330
 1104 SOLV  HW1     3414    5.084582167    4.021538438    1.291070005
 1104 SOLV  HW2     3415    5.067548315    4.027775992    1.453358599
 1105 SOLV  OW      3416    5.873987229    3.606803633    1.047017341
 1105 SOLV  HW1     3417    5.803213236    3.539199822    1.067577187
 1105 SOLV  HW2     3418    5.928417710    3.624048595    1.129124034
 1106 SOLV  OW      3419    5.599057739    4.778866853    1.362620567
 1106 SOLV  HW1     3420    5.699017696    4.776210677    1.364247711
 1106 SOLV  HW2     3421    5.563294444    4.738784253    1.446967804
 1107 SOLV  OW      3422    4.163644659    4.603439212    1.878861139
 1107 SOLV  HW1     3423    4.116890730    4.691736252    1.883100296
 1107 SOLV  HW2     3424    4.170882419    4.565125385    1.970956288
 1108 SOLV  OW      3425    3.857685740    5.357707690    0.164286650
 1108 SOLV  HW1     3426    3.935291087    5.343838387    0.102763239
 1108 SOLV  HW2     3427    3.776709776    5.381906004    0.110815708
 1109 SOLV  OW      3428    3.478112194    5.810178680    0.307542791
 1109 SOLV  HW1     3429    3.513818825    5.895686119    0.345163450
 1109 SOLV  HW2     3430    3.417444901    5.767138627    0.374390145
 1110 SOLV  OW      3431    5.433707950    4.382938448    1.696266295
 1110 SOLV  HW1     3432    5.341275407    4.388299149    1.658463491
 1110 SOLV  HW2     3433    5.493683478    4.336406671    1.631156813
 1111 SOLV  OW      3434    3.901054595    4.466663813    2.328481032
 1111 SOLV  HW1     3435    3.907440202    4.380062657    2.378092876
 1111 SOLV  HW2     3436    3.879546331    4.448546535    2.232508394
 1112 SOLV  OW      3437    5.624850758    3.692690219    1.666716505
 1112 SOLV  HW1     3438    5.624270455    3.606662249    1.717696932
 1112 SOLV  HW2     3439    5.627547665    3.769383374    1.730834434
 1113 SOLV  OW      3440    3.811321322    4.482028951    0.412582425
 1113 SOLV  HW1     3441    3.833490099    4.529229224    0.497920172
 1113 SOLV  HW2     3442    3.738392228    4.531393960    0.365186296
 1114 SOLV  OW      3443    5.783827888    4.257904270    2.354075422
 1114 SOLV  HW1     3444    5.797678935    4.197731256    2.275413783
 1114 SOLV  HW2     3445    5.872543270    4.283325556    2.392592648
 1115 SOLV  OW      3446    3.499741732    4.372935214    0.366337103
 1115 SOLV  HW1     3447    3.523133550    4.289433874    0.316520037
 1115 SOLV  HW2     3448    3.511054825    4.451936852    0.306075895
 1116 SOLV  OW      3449    3.458575482    4.245768064    2.516639157
 1116 SOLV  HW1     3450    3.485396031    4.340357148    2.498375104
 1116 SOLV  HW2     3451    3.537700476    4.194579029    2.550091261
 1117 SOLV  OW      3452    5.372545633    5.316999366    2.826643168
 1117 SOLV  HW1     3453    5.392324081    5.317533275    2.728610988
 1117 SOLV  HW2     3454    5.380425953    5.223679235    2.861704507
 1118 SOLV  OW      3455    4.816808830    5.312367516    0.672640538
 1118 SOLV  HW1     3456    4.847670606    5.388942374    0.729080858
 1118 SOLV  HW2     3457    4.874440390    5.232576956    0.690352105
 1119 SOLV  OW      3458    3.683443155    3.240530829    0.427833650
 1119 SOLV  HW1     3459    3.672910545    3.141345370    0.420552966
 1119 SOLV  HW2     3460    3.593202079    3.283628414    0.428851560
 1120 SOLV  OW      3461    3.374777052    3.367519062    1.150852947
 1120 SOLV  HW1     3462    3.406598226    3.410180472    1.066190331
 1120 SOLV  HW2     3463    3.453563227    3.338468686    1.205163259
 1121 SOLV  OW      3464    3.822090542    5.051078782    2.435752165
 1121 SOLV  HW1     3465    3.810037885    5.134844956    2.382466052
 1121 SOLV  HW2     3466    3.736122415    5.027910370    2.481282344
 1122 SOLV  OW      3467    5.110790040    5.126700416    0.504663443
 1122 SOLV  HW1     3468    5.143365627    5.221251793    0.504247283
 1122 SOLV  HW2     3469    5.131066260    5.084106576    0.416480473
 1123 SOLV  OW      3470    3.358557745    3.957367606    0.181575561
 1123 SOLV  HW1     3471    3.271089260    3.997801851    0.208304606
 1123 SOLV  HW2     3472    3.396326462    4.007967937    0.104018836
 1124 SOLV  OW      3473    5.405854174    3.158853148    2.109898369
 1124 SOLV  HW1     3474    5.334863503    3.178554351    2.042267629
 1124 SOLV  HW2     3475    5.437554161    3.244423998    2.150798203
 1125 SOLV  OW      3476    3.045249966    4.272466097    0.536517021
 1125 SOLV  HW1     3477    3.134976496    4.265668551    0.580152166
 1125 SOLV  HW2     3478    2.980978926    4.316490350    0.599216399
 1126 SOLV  OW      3479    6.036849396    3.224139200    2.722319070
 1126 SOLV  HW1     3480    6.015598467    3.129223073    2.745552643
 1126 SOLV  HW2     3481    5.975843069    3.285236469    2.772770634
 1127 SOLV  OW      3482    4.896814606    5.022130138    2.228565160
 1127 SOLV  HW1     3483    4.883192255    4.923145891    2.224481823
 1127 SOLV  HW2     3484    4.818336292    5.068283877    2.187199681
 1128 SOLV  OW      3485    5.534985932    4.261055235    3.139460356
 1128 SOLV  HW1     3486    5.532785259    4.196813820    3.062849457
 1128 SOLV  HW2     3487    5.603228159    4.331933304    3.121540130
 1129 SOLV  OW      3488    4.547240743    4.666416488    2.622994123
 1129 SOLV  HW1     3489    4.577518355    4.730847512    2.552764544
 1129 SOLV  HW2     3490    4.579702401    4.697021056    2.712490513
 1130 SOLV  OW      3491    5.349860222    3.003353303    0.421291537
 1130 SOLV  HW1     3492    5.405551794    3.016285443    0.503346814
 1130 SOLV  HW2     3493    5.381641760    3.065154903    0.349385049
 1131 SOLV  OW      3494    3.633234407    3.369382637    1.355260923
 1131 SOLV  HW1     3495    3.554951929    3.309157648    1.370964072
 1131 SOLV  HW2     3496    3.701462210    3.321587190    1.299922887
 1132 SOLV  OW      3497    5.857897521    5.861457431    2.693929873
 1132 SOLV  HW1     3498    5.929534639    5.895149419    2.632823791
 1132 SOLV  HW2     3499    5.781780035    5.825969622    2.639627913
 1133 SOLV  OW      3500    0.003202113    5.132076500    1.567210796
 1133 SOLV  HW1     3501   -0.042300651    5.216541533    1.539010129
 1133 SOLV  HW2     3502    0.036656274    5.141957042    1.660930630
 1134 SOLV  OW      3503    3.546720393    5.499276509    0.983886850
 1134 SOLV  HW1     3504    3.618585353    5.472723074    0.919610179
 1134 SOLV  HW2     3505    3.459022647    5.503305589    0.935983307
 1135 SOLV  OW      3506    3.311364539    4.434850222    1.977810576
 1135 SOLV  HW1     3507    3.385146953    4.381281115    2.018901085
 1135 SOLV  HW2     3508    3.250273071    4.468039137    2.049701002
 1136 SOLV  OW      3509    5.969559175    4.384657422    0.114355861
 1136 SOLV  HW1     3510    6.033564978    4.325878771    0.163843783
 1136 SOLV  HW2     3511    6.010390491    4.412600030    0.027442198
 1137 SOLV  OW      3512    4.900178085    0.089020357    1.237691307
 1137 SOLV  HW1     3513    4.881098616    0.048245454    1.148388520
 1137 SOLV  HW2     3514    4.965321503    0.031601035    1.287288198
 1138 SOLV  OW      3515    5.649010692    4.386996693    0.443600720
 1138 SOLV  HW1     3516    5.607916675    4.394901447    0.534433114
 1138 SOLV  HW2     3517    5.679124464    4.477211600    0.412706525
 1139 SOLV  OW      3518    4.133039823    4.526597010    1.555985848
 1139 SOLV  HW1     3519    4.074022717    4.607246885    1.559616463
 1139 SOLV  HW2     3520    4.224446704    4.553554323    1.525680733
 1140 SOLV  OW      3521    5.181673242    3.267679395    1.975044521
 1140 SOLV  HW1     3522    5.189451444    3.267522503    1.875339311
 1140 SOLV  HW2     3523    5.131517211    3.349073436    2.004393557
 1141 SOLV  OW      3524    3.689744980    5.739371536    0.673545152
 1141 SOLV  HW1     3525    3.612336628    5.801047320    0.659260081
 1141 SOLV  HW2     3526    3.656989694    5.653297493    0.712533482
 1142 SOLV  OW      3527    3.822099983    3.862679407    0.796383482
 1142 SOLV  HW1     3528    3.753191379    3.866829878    0.868733313
 1142 SOLV  HW2     3529    3.824040586    3.770562322    0.757492480
 1143 SOLV  OW      3530    5.383719405    6.121851816    2.037425726
 1143 SOLV  HW1     3531    5.385332311    6.028073384    2.002739866
 1143 SOLV  HW2     3532    5.365554786    6.120684090    2.135758453
 1144 SOLV  OW      3533    4.063092385    4.825342147    1.996839124
 1144 SOLV  HW1     3534    4.147909959    4.858563526    2.038100866
 1144 SOLV  HW2     3535    3.988044208    4.886936595    2.020796406
 1145 SOLV  OW      3536    3.666530502    3.298196980    1.672358791
 1145 SOLV  HW1     3537    3.704039742    3.231866348    1.607593428
 1145 SOLV  HW2     3538    3.669738562    3.389636495    1.631979173
 1146 SOLV  OW      3539    4.265200063    4.709474499    2.778434331
 1146 SOLV  HW1     3540    4.316883338    4.693033087    2.862450969
 1146 SOLV  HW2     3541    4.328033182    4.712270623    2.700687814
 1147 SOLV  OW      3542    3.647272555    5.419373987    0.729568206
 1147 SOLV  HW1     3543    3.744962951    5.401715630    0.741604076
 1147 SOLV  HW2     3544    3.613779602    5.368599125    0.650183023
 1148 SOLV  OW      3545    4.786810528    4.332004884    2.009484374
 1148 SOLV  HW1     3546    4.756146625    4.351451620    1.916300406
 1148 SOLV  HW2     3547    4.879481068    4.367417017    2.022131836
 1149 SOLV  OW      3548    4.233346869    5.061241364    1.861445977
 1149 SOLV  HW1     3549    4.221453785    5.151693514    1.902397202
 1149 SOLV  HW2     3550    4.277901162    5.070586904    1.772399147
 1150 SOLV  OW      3551    5.919454602    5.546880150    1.156334591
 1150 SOLV  HW1     3552    5.949809818    5.638268436    1.183293178
 1150 SOLV  HW2     3553    5.979612223    5.478338128    1.197378640
 1151 SOLV  OW      3554    5.689318700    5.121938294    0.301342154
 1151 SOLV  HW1     3555    5.743196536    5.170019709    0.370531672
 1151 SOLV  HW2     3556    5.613177361    5.074444823    0.345485345
 1152 SOLV  OW      3557    3.250522017    0.045019566    6.056343867
 1152 SOLV  HW1     3558    3.226031301   -0.050573333    6.040106552
 1152 SOLV  HW2     3559    3.248159331    0.063775986    6.154543635
 1153 SOLV  OW      3560    5.272131888    4.226861970    0.216105519
 1153 SOLV  HW1     3561    5.334316742    4.164488926    0.263479578
 1153 SOLV  HW2     3562    5.188909271    4.177746389    0.190373372
 1154 SOLV  OW      3563    5.020589189    4.743294285    1.563828095
 1154 SOLV  HW1     3564    4.985384015    4.738907598    1.470322546
 1154 SOLV  HW2     3565    4.945859632    4.765307181    1.626539229
 1155 SOLV  OW      3566    3.673259317    4.342583070    1.353409527
 1155 SOLV  HW1     3567    3.767679376    4.365852654    1.376758337
 1155 SOLV  HW2     3568    3.670716265    4.251779709    1.311574390
 1156 SOLV  OW      3569    5.911898411    6.002541592    1.992425267
 1156 SOLV  HW1     3570    5.847289802    6.071985774    2.024127651
 1156 SOLV  HW2     3571    5.908520044    5.997011512    1.892628555
 1157 SOLV  OW      3572    4.792970549    3.639543226    0.669020026
 1157 SOLV  HW1     3573    4.846571384    3.720276829    0.693703488
 1157 SOLV  HW2     3574    4.702824724    3.645009262    0.711967337
 1158 SOLV  OW      3575    5.216329863    4.291356995    2.599625653
 1158 SOLV  HW1     3576    5.306369610    4.329951497    2.619755566
 1158 SOLV  HW2     3577    5.207754081    4.202050747    2.643794814
 1159 SOLV  OW      3578    3.228989126    5.903446100    2.980255061
 1159 SOLV  HW1     3579    3.211317048    5.841424888    2.903818759
 1159 SOLV  HW2     3580    3.294467493    5.861230927    3.042960067
 1160 SOLV  OW      3581    4.685133984    4.474727531    1.224364545
 1160 SOLV  HW1     3582    4.680833007    4.457483202    1.125954747
 1160 SOLV  HW2     3583    4.599003513    4.515400274    1.254843557
 1161 SOLV  OW      3584    5.257144246    5.576454857    2.780268803
 1161 SOLV  HW1     3585    5.317534164    5.501244790    2.806662304
 1161 SOLV  HW2     3586    5.206028962    5.550890481    2.698199707
 1162 SOLV  OW      3587    5.123137993    4.728043465    2.139127145
 1162 SOLV  HW1     3588    5.180967848    4.647606968    2.125451773
 1162 SOLV  HW2     3589    5.043964443    4.722867104    2.078257640
 1163 SOLV  OW      3590    4.531331989    6.082605456    2.557517910
 1163 SOLV  HW1     3591    4.594599711    6.123219919    2.491571854
 1163 SOLV  HW2     3592    4.578349525    6.068978568    2.644722598
 1164 SOLV  OW      3593    3.957956631    5.662112772    2.881313877
 1164 SOLV  HW1     3594    3.907414873    5.576378217    2.891166929
 1164 SOLV  HW2     3595    4.053822950    5.647225869    2.905564686
 1165 SOLV  OW      3596    4.666311101    4.433424030    2.813428126
 1165 SOLV  HW1     3597    4.727291015    4.496177551    2.861854414
 1165 SOLV  HW2     3598    4.631937859    4.477686475    2.730598319
 1166 SOLV  OW      3599    5.029384729    3.925985737    0.562204304
 1166 SOLV  HW1     3600    5.037585397    4.021685524    0.534350733
 1166 SOLV  HW2     3601    5.024575522    3.867925100    0.480918158
 1167 SOLV  OW      3602    4.486245264    5.718135577    2.709635158
 1167 SOLV  HW1     3603    4.479644264    5.684925822    2.803732603
 1167 SOLV  HW2     3604    4.483752057    5.640483778    2.646666838
 1168 SOLV  OW      3605    4.357251884    3.582552720    1.052719672
 1168 SOLV  HW1     3606    4.267740516    3.591787104    1.096338403
 1168 SOLV  HW2     3607    4.408347892    3.667886485    1.063168802
 1169 SOLV  OW      3608    4.662571703    3.670684068    2.814737177
 1169 SOLV  HW1     3609    4.678759930    3.577333365    2.846737081
 1169 SOLV  HW2     3610    4.606373952    3.719503165    2.881519499
 1170 SOLV  OW      3611    5.752914855    5.675138384    1.995541250
 1170 SOLV  HW1     3612    5.805043697    5.615465266    1.934520351
 1170 SOLV  HW2     3613    5.691034680    5.619828908    2.051338933
 1171 SOLV  OW      3614    3.812707545    3.722445659    1.772618715
 1171 SOLV  HW1     3615    3.728995374    3.719745238    1.717965584
 1171 SOLV  HW2     3616    3.886720997    3.677718111    1.722404488
 1172 SOLV  OW      3617    5.606496429    3.869752391    1.879314449
 1172 SOLV  HW1     3618    5.695910248    3.831289128    1.902264304
 1172 SOLV  HW2     3619    5.571132891    3.920868131    1.957663589
 1173 SOLV  OW      3620    5.441933526    3.829531215    1.018919355
 1173 SOLV  HW1     3621    5.526132706    3.781107528    0.995104562
 1173 SOLV  HW2     3622    5.376307893    3.821056677    0.943936096
 1174 SOLV  OW      3623    5.624614632    3.469095588    6.142084674
 1174 SOLV  HW1     3624    5.556611388    3.509122720    6.203525585
 1174 SOLV  HW2     3625    5.714170636    3.469688877    6.186591605
 1175 SOLV  OW      3626    4.458394545    3.562774844    1.750595970
 1175 SOLV  HW1     3627    4.517022435    3.572501018    1.831021477
 1175 SOLV  HW2     3628    4.515070693    3.546451436    1.669839548
 1176 SOLV  OW      3629    5.602942677    4.172446059    2.531957657
 1176 SOLV  HW1     3630    5.536435335    4.133623164    2.468151376
 1176 SOLV  HW2     3631    5.679391401    4.211552789    2.480691177
 1177 SOLV  OW      3632    4.054454947    3.220588912    2.339077934
 1177 SOLV  HW1     3633    4.092041531    3.183219693    2.423880747
 1177 SOLV  HW2     3634    4.101112769    3.306200992    2.316850367
 1178 SOLV  OW      3635    5.005412979    3.734433211    2.375637203
 1178 SOLV  HW1     3636    4.990629233    3.749815650    2.473341378
 1178 SOLV  HW2     3637    5.102526506    3.717396198    2.358930264
 1179 SOLV  OW      3638    5.559557709    5.223852682    0.085149680
 1179 SOLV  HW1     3639    5.588836733    5.178029544    0.169072216
 1179 SOLV  HW2     3640    5.633933119    5.281220894    0.050836470
 1180 SOLV  OW      3641    4.813025432    3.909148462    0.868811754
 1180 SOLV  HW1     3642    4.905226252    3.938582998    0.843629409
 1180 SOLV  HW2     3643    4.755839134    3.989467931    0.885550166
 1181 SOLV  OW      3644    4.823394017    5.413496021    1.494834941
 1181 SOLV  HW1     3645    4.837641920    5.361652153    1.410516775
 1181 SOLV  HW2     3646    4.791274497    5.351903362    1.566782031
 1182 SOLV  OW      3647    3.220673514    3.857228658    2.420704212
 1182 SOLV  HW1     3648    3.254324036    3.816967527    2.505832022
 1182 SOLV  HW2     3649    3.284978360    3.837322996    2.346749447
 1183 SOLV  OW      3650    4.955139251    4.684418749    2.708853206
 1183 SOLV  HW1     3651    4.958725327    4.776415106    2.747893195
 1183 SOLV  HW2     3652    4.921017837    4.689385017    2.614980507
 1184 SOLV  OW      3653    4.447620341    4.561238004    1.440831590
 1184 SOLV  HW1     3654    4.484853762    4.569476689    1.533285038
 1184 SOLV  HW2     3655    4.508213498    4.504082690    1.385495835
 1185 SOLV  OW      3656    4.175612976    4.403597926    2.825988775
 1185 SOLV  HW1     3657    4.189549251    4.502622354    2.826821855
 1185 SOLV  HW2     3658    4.234980503    4.362191769    2.756986496
 1186 SOLV  OW      3659    5.344303770    5.204750986    0.925480323
 1186 SOLV  HW1     3660    5.357967042    5.300986273    0.901970991
 1186 SOLV  HW2     3661    5.293587993    5.198347068    1.011432780
 1187 SOLV  OW      3662    4.891561729    3.842952422    2.809109243
 1187 SOLV  HW1     3663    4.833236311    3.920718285    2.832581219
 1187 SOLV  HW2     3664    4.840452855    3.757945148    2.821887762
 1188 SOLV  OW      3665    4.979961131    3.709386404    1.164551741
 1188 SOLV  HW1     3666    5.001492840    3.724171878    1.068022703
 1188 SOLV  HW2     3667    4.907996810    3.640387335    1.172437136
 1189 SOLV  OW      3668    4.738363309    6.031184001    0.259174764
 1189 SOLV  HW1     3669    4.709562060    5.993074767    0.171310432
 1189 SOLV  HW2     3670    4.800759111    5.967385589    0.304303800
 1190 SOLV  OW      3671    3.528584322    4.538153902    1.610529697
 1190 SOLV  HW1     3672    3.597344029    4.480927785    1.655220773
 1190 SOLV  HW2     3673    3.555919519    4.555279859    1.515865526
 1191 SOLV  OW      3674    5.973189916    4.903400435    2.421429654
 1191 SOLV  HW1     3675    5.951949918    4.995152428    2.387779143
 1191 SOLV  HW2     3676    5.888155826    4.854946803    2.441965100
 1192 SOLV  OW      3677    4.973425353    4.423510779    2.568721650
 1192 SOLV  HW1     3678    5.065720223    4.385433639    2.574515138
 1192 SOLV  HW2     3679    4.913438578    4.375288673    2.632567040
 1193 SOLV  OW      3680    5.353221166    5.240731976    1.471075190
 1193 SOLV  HW1     3681    5.353888306    5.199560330    1.562204516
 1193 SOLV  HW2     3682    5.381468088    5.336440905    1.477559914
 1194 SOLV  OW      3683    4.548159015    5.490625033    1.776523617
 1194 SOLV  HW1     3684    4.545239375    5.414225714    1.712052056
 1194 SOLV  HW2     3685    4.468189097    5.549027630    1.762589082
 1195 SOLV  OW      3686    5.312746541    3.162483260    1.379153941
 1195 SOLV  HW1     3687    5.218773440    3.193547424    1.393481831
 1195 SOLV  HW2     3688    5.350684777    3.130055665    1.465813391
 1196 SOLV  OW      3689    5.678849889    5.931675111    2.166181484
 1196 SOLV  HW1     3690    5.667462872    5.952497788    2.069028621
 1196 SOLV  HW2     3691    5.699020229    5.834345966    2.177234368
 1197 SOLV  OW      3692    6.094561504    5.092545664    2.882585941
 1197 SOLV  HW1     3693    6.049733874    5.173028876    2.843684307
 1197 SOLV  HW2     3694    6.113787140    5.026703439    2.809804635
 1198 SOLV  OW      3695    5.608682878    5.193592611    0.821216411
 1198 SOLV  HW1     3696    5.521332316    5.217009785    0.863918016
 1198 SOLV  HW2     3697    5.592557011    5.132423449    0.743755995
 1199 SOLV  OW      3698    6.087998302    3.368103694    1.354604059
 1199 SOLV  HW1     3699    6.095292560    3.467164517    1.366176475
 1199 SOLV  HW2     3700    6.108317599    3.322841006    1.441434746
 1200 SOLV  OW      3701    4.220354074    3.366391711    2.730846292
 1200 SOLV  HW1     3702    4.145208246    3.414057935    2.776484922
 1200 SOLV  HW2     3703    4.278965402    3.323259133    2.799434930
 1201 SOLV  OW      3704    3.271286382    4.389055277    3.135129650
 1201 SOLV  HW1     3705    3.271417603    4.317026826    3.065754105
 1201 SOLV  HW2     3706    3.267385744    4.478403976    3.090369815
 1202 SOLV  OW      3707    5.606995850    4.702979125    1.639140482
 1202 SOLV  HW1     3708    5.630400394    4.798167951    1.619309721
 1202 SOLV  HW2     3709    5.609145558    4.688064898    1.738007222
 1203 SOLV  OW      3710    5.115591994    3.766165422    2.661604506
 1203 SOLV  HW1     3711    5.167652142    3.843314247    2.698204085
 1203 SOLV  HW2     3712    5.021660828    3.770191895    2.695698931
 1204 SOLV  OW      3713    4.864495850    4.886819820    0.886703213
 1204 SOLV  HW1     3714    4.932179280    4.822756126    0.850422580
 1204 SOLV  HW2     3715    4.819675115    4.846301533    0.966397794
 1205 SOLV  OW      3716    3.634834390    5.864732846    1.644294408
 1205 SOLV  HW1     3717    3.675775568    5.892250007    1.557301526
 1205 SOLV  HW2     3718    3.673805860    5.777309856    1.673262682
 1206 SOLV  OW      3719    3.481996599    4.992919831    2.382386286
 1206 SOLV  HW1     3720    3.419408413    4.950915412    2.448115330
 1206 SOLV  HW2     3721    3.434336167    5.007595286    2.295696907
 1207 SOLV  OW      3722    3.886653950    0.055105151    2.155241267
 1207 SOLV  HW1     3723    3.801280703    0.038090520    2.204456491
 1207 SOLV  HW2     3724    3.963880344    0.024646405    2.211001217
 1208 SOLV  OW      3725    3.785834486    3.978219494    2.782175554
 1208 SOLV  HW1     3726    3.778499475    3.952528154    2.878543786
 1208 SOLV  HW2     3727    3.841348888    3.910554968    2.733804006
 1209 SOLV  OW      3728    6.014673434    4.200333900    1.483260772
 1209 SOLV  HW1     3729    5.982498164    4.133654577    1.416026213
 1209 SOLV  HW2     3730    5.985064437    4.172449634    1.574616631
 1210 SOLV  OW      3731    5.548607184    5.829248178    1.354976398
 1210 SOLV  HW1     3732    5.487193840    5.816651992    1.432885417
 1210 SOLV  HW2     3733    5.590808598    5.741715829    1.331338209
 1211 SOLV  OW      3734    5.726652796    3.174786317    1.097087074
 1211 SOLV  HW1     3735    5.662912193    3.166983547    1.173753510
 1211 SOLV  HW2     3736    5.820393096    3.165201826    1.130588890
 1212 SOLV  OW      3737    5.867520110    5.529354651    1.765980608
 1212 SOLV  HW1     3738    5.945577538    5.483167348    1.808119785
 1212 SOLV  HW2     3739    5.877409154    5.628260691    1.777014154
 1213 SOLV  OW      3740    4.823369835    4.268158879    1.058326235
 1213 SOLV  HW1     3741    4.740506024    4.311645557    1.093577310
 1213 SOLV  HW2     3742    4.887261713    4.252307296    1.133615621
 1214 SOLV  OW      3743    5.507654908    3.351494190    1.431325631
 1214 SOLV  HW1     3744    5.574640361    3.416486298    1.467254759
 1214 SOLV  HW2     3745    5.483418922    3.376970520    1.337702618
 1215 SOLV  OW      3746    5.302623111    5.356782484    0.642363496
 1215 SOLV  HW1     3747    5.230363501    5.382068971    0.706712871
 1215 SOLV  HW2     3748    5.388508099    5.399865067    0.670102574
 1216 SOLV  OW      3749    3.894974066    4.318280996    2.020488650
 1216 SOLV  HW1     3750    3.836816341    4.236965826    2.017774049
 1216 SOLV  HW2     3751    3.838406594    4.399155594    2.036604307
 1217 SOLV  OW      3752    5.105083300    6.044429329    1.251915210
 1217 SOLV  HW1     3753    5.184816688    6.001669593    1.209316732
 1217 SOLV  HW2     3754    5.095600891    6.011158157    1.345742862
 1218 SOLV  OW      3755    4.559071107    4.048441069    1.138497692
 1218 SOLV  HW1     3756    4.636813637    4.013238820    1.190637559
 1218 SOLV  HW2     3757    4.474673611    4.032548115    1.189739217
 1219 SOLV  OW      3758    3.579019006    4.649389229    3.076164950
 1219 SOLV  HW1     3759    3.588563919    4.628983807    2.978727533
 1219 SOLV  HW2     3760    3.557139646    4.746262669    3.087927969
 1220 SOLV  OW      3761    4.059182625    4.014625973    2.072677279
 1220 SOLV  HW1     3762    4.082961340    4.105615583    2.106688244
 1220 SOLV  HW2     3763    4.021242826    4.022412306    1.980472362
 1221 SOLV  OW      3764    3.802496778    4.056183336    1.310931890
 1221 SOLV  HW1     3765    3.707793375    4.085686155    1.323649863
 1221 SOLV  HW2     3766    3.804004350    3.960116308    1.283187904
 1222 SOLV  OW      3767    3.154339838    5.111543602    1.552961511
 1222 SOLV  HW1     3768    3.145431590    5.157482030    1.641338302
 1222 SOLV  HW2     3769    3.140270633    5.013257928    1.564949215
 1223 SOLV  OW      3770    4.443806788    5.831158028    2.231131367
 1223 SOLV  HW1     3771    4.497922908    5.869032342    2.306213246
 1223 SOLV  HW2     3772    4.487172570    5.747465153    2.197737068
 1224 SOLV  OW      3773    4.570946092    5.184688839    0.891020747
 1224 SOLV  HW1     3774    4.668620344    5.201526865    0.877679626
 1224 SOLV  HW2     3775    4.518250504    5.256108490    0.844937041
 1225 SOLV  OW      3776    4.414135189    5.037602773    0.218568541
 1225 SOLV  HW1     3777    4.495263648    5.062873263    0.165836116
 1225 SOLV  HW2     3778    4.441912061    5.006012071    0.309301091
 1226 SOLV  OW      3779    4.070956305    5.492730721    1.882265715
 1226 SOLV  HW1     3780    4.016886469    5.408907348    1.875097875
 1226 SOLV  HW2     3781    4.058192456    5.547745969    1.799729425
 1227 SOLV  OW      3782    3.416599545    3.719199783    2.607590672
 1227 SOLV  HW1     3783    3.351451407    3.651542598    2.573243065
 1227 SOLV  HW2     3784    3.462709784    3.682924274    2.688583191
 1228 SOLV  OW      3785    4.792938046    3.881181560    2.288952910
 1228 SOLV  HW1     3786    4.881023251    3.846755310    2.321473669
 1228 SOLV  HW2     3787    4.721398740    3.856712466    2.354412391
 1229 SOLV  OW      3788    5.509804290    4.345601542    0.737767502
 1229 SOLV  HW1     3789    5.567472645    4.263933437    0.739960918
 1229 SOLV  HW2     3790    5.537029929    4.407586338    0.811365658
 1230 SOLV  OW      3791    4.643610076    5.200966806    1.926548824
 1230 SOLV  HW1     3792    4.710980996    5.166350017    1.861252440
 1230 SOLV  HW2     3793    4.559885513    5.225970860    1.877904578
 1231 SOLV  OW      3794    5.236230422    3.498470432    2.609092637
 1231 SOLV  HW1     3795    5.333868428    3.517338044    2.619713817
 1231 SOLV  HW2     3796    5.218522437    3.402162131    2.629404142
 1232 SOLV  OW      3797    3.032766755    4.093036917    0.907496694
 1232 SOLV  HW1     3798    3.097634695    4.024413975    0.940407104
 1232 SOLV  HW2     3799    3.072596115    4.142012984    0.829927860
 1233 SOLV  OW      3800    4.814337520    3.385103049    0.520669430
 1233 SOLV  HW1     3801    4.731076035    3.440324484    0.525054762
 1233 SOLV  HW2     3802    4.789902400    3.288959717    0.508037183
 1234 SOLV  OW      3803    3.267785910    6.024938669    0.662415785
 1234 SOLV  HW1     3804    3.213005775    6.006069762    0.580898401
 1234 SOLV  HW2     3805    3.265366188    6.122929805    0.682215468
 1235 SOLV  OW      3806    3.511918980    3.541055384    2.833147746
 1235 SOLV  HW1     3807    3.598237327    3.587952406    2.814441516
 1235 SOLV  HW2     3808    3.529006647    3.443200566    2.844708009
 1236 SOLV  OW      3809    4.915363537    4.445289041    1.683884613
 1236 SOLV  HW1     3810    4.819850959    4.416453521    1.677100634
 1236 SOLV  HW2     3811    4.923442729    4.540777264    1.655271774
 1237 SOLV  OW      3812    3.866248830    6.081558171    1.138342730
 1237 SOLV  HW1     3813    3.780411949    6.119835284    1.172531315
 1237 SOLV  HW2     3814    3.853858747    6.051123126    1.043895183
 1238 SOLV  OW      3815    4.283454128    5.045906201    6.114863106
 1238 SOLV  HW1     3816    4.351887989    5.067053450    6.184658204
 1238 SOLV  HW2     3817    4.215065377    5.118819466    6.112120003
 1239 SOLV  OW      3818    4.898370540    3.247129108    2.026712310
 1239 SOLV  HW1     3819    4.827504521    3.251293728    2.097145735
 1239 SOLV  HW2     3820    4.913816688    3.151830194    2.000610306
 1240 SOLV  OW      3821    3.615669205    3.621417166    1.617970634
 1240 SOLV  HW1     3822    3.557517798    3.573788434    1.552014942
 1240 SOLV  HW2     3823    3.562050573    3.644270238    1.699237399
 1241 SOLV  OW      3824    4.187132687    5.466407151    2.890199873
 1241 SOLV  HW1     3825    4.261073669    5.520375849    2.930465595
 1241 SOLV  HW2     3826    4.161573780    5.392879745    2.952981128
 1242 SOLV  OW      3827    3.847095290    5.466440099    2.482902225
 1242 SOLV  HW1     3828    3.891334814    5.393221872    2.534706165
 1242 SOLV  HW2     3829    3.898976659    5.484077345    2.399249794
 1243 SOLV  OW      3830    4.453740491    5.227782159    2.281517360
 1243 SOLV  HW1     3831    4.463530214    5.300666979    2.349293818
 1243 SOLV  HW2     3832    4.357854322    5.199852401    2.276248491
 1244 SOLV  OW      3833    6.014852712    3.275206945    1.101948949
 1244 SOLV  HW1     3834    6.077011303    3.234253719    1.035162561
 1244 SOLV  HW2     3835    6.024183903    3.374744118    1.099456285
 1245 SOLV  OW      3836    4.699217687    0.065348881    0.836634814
 1245 SOLV  HW1     3837    4.603502930    0.042059643    0.853880950
 1245 SOLV  HW2     3838    4.758259468    0.006847084    0.892248270
 1246 SOLV  OW      3839    5.768653485    4.558727120    2.397703869
 1246 SOLV  HW1     3840    5.848213245    4.511071448    2.435133555
 1246 SOLV  HW2     3841    5.783285666    4.657494922    2.403382476
 1247 SOLV  OW      3842    4.188850482    2.986049638    0.570077086
 1247 SOLV  HW1     3843    4.260378875    3.012198264    0.634898644
 1247 SOLV  HW2     3844    4.131081441    3.065294797    0.550461056
 1248 SOLV  OW      3845    3.622958269    3.816778001    0.995954893
 1248 SOLV  HW1     3846    3.575131685    3.760612538    1.063469153
 1248 SOLV  HW2     3847    3.565493573    3.827476674    0.914816602
 1249 SOLV  OW      3848    3.739650609    4.697796696    1.055207003
 1249 SOLV  HW1     3849    3.728774195    4.744427991    1.143008199
 1249 SOLV  HW2     3850    3.669241325    4.627382479    1.045937204
 1250 SOLV  OW      3851    4.974465022    5.210174839    1.806143615
 1250 SOLV  HW1     3852    4.979495077    5.240164016    1.901412642
 1250 SOLV  HW2     3853    5.066926229    5.201331293    1.769089174
 1251 SOLV  OW      3854    3.828861118    3.315869000    2.522543407
 1251 SOLV  HW1     3855    3.882446844    3.269126025    2.452218417
 1251 SOLV  HW2     3856    3.731736993    3.296386879    2.508844420
 1252 SOLV  OW      3857    4.487421291    4.335258602    2.211376791
 1252 SOLV  HW1     3858    4.506703307    4.332428223    2.113286316
 1252 SOLV  HW2     3859    4.500014695    4.428555809    2.245124579
 1253 SOLV  OW      3860    4.201199973    4.445594272    1.112230801
 1253 SOLV  HW1     3861    4.161564719    4.386092631    1.182163629
 1253 SOLV  HW2     3862    4.130001404    4.505024330    1.074804971
 1254 SOLV  OW      3863    4.969179395    5.487399939    1.243277371
 1254 SOLV  HW1     3864    4.926532785    5.573155345    1.214507374
 1254 SOLV  HW2     3865    4.915484116    5.446639804    1.317139812
 1255 SOLV  OW      3866    5.818288205    3.271325197    1.768413799
 1255 SOLV  HW1     3867    5.849028888    3.198558470    1.829745414
 1255 SOLV  HW2     3868    5.802792669    3.354921421    1.821069789
 1256 SOLV  OW      3869    4.007104905    3.723455651    1.499274308
 1256 SOLV  HW1     3870    3.919999284    3.694975541    1.459230787
 1256 SOLV  HW2     3871    4.059629962    3.642575085    1.525725807
 1257 SOLV  OW      3872    3.287315932    3.362523246    2.775236852
 1257 SOLV  HW1     3873    3.195872958    3.322138512    2.777966870
 1257 SOLV  HW2     3874    3.342400600    3.315611568    2.706195207
 1258 SOLV  OW      3875    5.703447929    3.764441951    2.460200246
 1258 SOLV  HW1     3876    5.620427389    3.800520300    2.417690062
 1258 SOLV  HW2     3877    5.700424476    3.664485605    2.459604345
 1259 SOLV  OW      3878    5.511360429    5.059324842    0.616394576
 1259 SOLV  HW1     3879    5.420866147    5.101091260    0.624547182
 1259 SOLV  HW2     3880    5.522139973    5.020833434    0.524728755
 1260 SOLV  OW      3881    4.782043220    4.747691667    2.133697702
 1260 SOLV  HW1     3882    4.693051645    4.716639906    2.167133238
 1260 SOLV  HW2     3883    4.849065918    4.742642447    2.207753292
 1261 SOLV  OW      3884    5.090277804    3.539531897    1.924208090
 1261 SOLV  HW1     3885    5.021602507    3.499329645    1.863632416
 1261 SOLV  HW2     3886    5.044664611    3.585143373    2.000623949
 1262 SOLV  OW      3887    3.928364747    3.286116022    1.898055349
 1262 SOLV  HW1     3888    3.899131420    3.217855690    1.831069617
 1262 SOLV  HW2     3889    3.853222476    3.305038077    1.961279921
 1263 SOLV  OW      3890    3.988415555    5.531527463    1.557731946
 1263 SOLV  HW1     3891    3.965969345    5.616183485    1.606000904
 1263 SOLV  HW2     3892    3.999506543    5.550724480    1.460219710
 1264 SOLV  OW      3893    3.715303497    4.651679236    1.900973500
 1264 SOLV  HW1     3894    3.798321092    4.627533021    1.850707559
 1264 SOLV  HW2     3895    3.692968551    4.747713807    1.884234228
 1265 SOLV  OW      3896    4.521601769    5.810174422    1.180891516
 1265 SOLV  HW1     3897    4.526840670    5.841232031    1.275810184
 1265 SOLV  HW2     3898    4.478037626    5.880822363    1.125098421
 1266 SOLV  OW      3899    4.761019938    5.833448984    2.466310333
 1266 SOLV  HW1     3900    4.806087076    5.764978152    2.409025450
 1266 SOLV  HW2     3901    4.780841168    5.924818333    2.430828294
 1267 SOLV  OW      3902    3.640585765    5.653352460    1.363744289
 1267 SOLV  HW1     3903    3.650296339    5.590759788    1.441126499
 1267 SOLV  HW2     3904    3.608905647    5.602581351    1.283616140
 1268 SOLV  OW      3905    3.287935987    5.175637700    1.885208892
 1268 SOLV  HW1     3906    3.287992791    5.080979311    1.917478982
 1268 SOLV  HW2     3907    3.209310617    5.223922398    1.923770371
 1269 SOLV  OW      3908    5.110578082    5.839573566    2.604706632
 1269 SOLV  HW1     3909    5.202719701    5.817745390    2.636881507
 1269 SOLV  HW2     3910    5.104527581    5.821850315    2.506466065
 1270 SOLV  OW      3911    5.874195447    4.162790460    0.531338390
 1270 SOLV  HW1     3912    5.809767180    4.236651961    0.551214549
 1270 SOLV  HW2     3913    5.911984383    4.175359986    0.439605911
 1271 SOLV  OW      3914    4.491045556    4.300325373    0.260592514
 1271 SOLV  HW1     3915    4.408332582    4.320844896    0.208255193
 1271 SOLV  HW2     3916    4.492835024    4.356390232    0.343379845
 1272 SOLV  OW      3917    3.378416334    3.291421714    2.525841110
 1272 SOLV  HW1     3918    3.299264129    3.352347972    2.520852464
 1272 SOLV  HW2     3919    3.422654062    3.286901464    2.436264069
 1273 SOLV  OW      3920    4.748125008    3.310562523    2.566114495
 1273 SOLV  HW1     3921    4.662180738    3.351840233    2.535947280
 1273 SOLV  HW2     3922    4.747005017    3.300224428    2.665572377
 1274 SOLV  OW      3923    5.392669776    5.510821836    1.519270199
 1274 SOLV  HW1     3924    5.325482094    5.514767613    1.593231578
 1274 SOLV  HW2     3925    5.477568158    5.554504402    1.549036191
 1275 SOLV  OW      3926    4.595024796    4.578301856    1.951156912
 1275 SOLV  HW1     3927    4.644614219    4.647271147    2.003936638
 1275 SOLV  HW2     3928    4.509255708    4.617312851    1.917639408
 1276 SOLV  OW      3929    5.943139405    4.540081277    1.029612174
 1276 SOLV  HW1     3930    5.847701992    4.564726623    1.046530767
 1276 SOLV  HW2     3931    5.964357465    4.553520755    0.932809395
 1277 SOLV  OW      3932    5.851183015    4.267746274    0.932426277
 1277 SOLV  HW1     3933    5.874782447    4.364916235    0.934075939
 1277 SOLV  HW2     3934    5.822192502    4.238950026    1.023705194
 1278 SOLV  OW      3935    4.016762609    4.103097538    0.298785371
 1278 SOLV  HW1     3936    3.965090520    4.177424529    0.256272756
 1278 SOLV  HW2     3937    4.074997964    4.059521241    0.230157209
 1279 SOLV  OW      3938    3.995030351    4.781006432    3.155817390
 1279 SOLV  HW1     3939    4.004242043    4.719768765    3.077286916
 1279 SOLV  HW2     3940    3.924412924    4.849200130    3.136769564
 1280 SOLV  OW      3941    4.637258372    4.600257487    0.768239146
 1280 SOLV  HW1     3942    4.650749838    4.517549524    0.713673684
 1280 SOLV  HW2     3943    4.723476010    4.650569793    0.774334278
 1281 SOLV  OW      3944    4.997825459    5.899976269    2.104638742
 1281 SOLV  HW1     3945    5.039524732    5.943693170    2.024951151
 1281 SOLV  HW2     3946    4.940347300    5.823849802    2.074589658
 1282 SOLV  OW      3947    4.528738496    3.345244516    2.780615031
 1282 SOLV  HW1     3948    4.455786234    3.302337192    2.833889377
 1282 SOLV  HW2     3949    4.608166791    3.360755603    2.839362870
 1283 SOLV  OW      3950    5.627264517    3.406739695    0.632930973
 1283 SOLV  HW1     3951    5.634606770    3.422975500    0.731331853
 1283 SOLV  HW2     3952    5.709597685    3.360047023    0.600642301
 1284 SOLV  OW      3953    5.729832389    3.561104496    0.409122275
 1284 SOLV  HW1     3954    5.762315593    3.647367924    0.447916089
 1284 SOLV  HW2     3955    5.710486618    3.496562075    0.483024697
 1285 SOLV  OW      3956    5.264856133    3.213532067    3.046016679
 1285 SOLV  HW1     3957    5.224433946    3.126219637    3.073275974
 1285 SOLV  HW2     3958    5.247351679    3.229442502    2.948848586
 1286 SOLV  OW      3959    6.056657098    5.510533305    0.872601025
 1286 SOLV  HW1     3960    6.022079929    5.546612425    0.959220428
 1286 SOLV  HW2     3961    5.984059226    5.459607696    0.826381466
 1287 SOLV  OW      3962    3.890791127    4.366736710    3.070392519
 1287 SOLV  HW1     3963    3.802326800    4.321492816    3.059047715
 1287 SOLV  HW2     3964    3.927889053    4.390359690    2.980574062
 1288 SOLV  OW      3965    3.366718044    4.934976067    2.747928027
 1288 SOLV  HW1     3966    3.287139514    4.892642762    2.791235351
 1288 SOLV  HW2     3967    3.445001945    4.929950495    2.809960155
 1289 SOLV  OW      3968    6.041460503    5.901560916    3.154960674
 1289 SOLV  HW1     3969    6.059979379    5.998171343    3.136929937
 1289 SOLV  HW2     3970    6.012595670    5.856810964    3.070307042
 1290 SOLV  OW      3971    4.598034181    5.695620979    1.941498111
 1290 SOLV  HW1     3972    4.589192841    5.639736417    1.859040951
 1290 SOLV  HW2     3973    4.579735165    5.639255120    2.022048965
 1291 SOLV  OW      3974    4.972000464    4.502644464    2.303147299
 1291 SOLV  HW1     3975    5.001059313    4.479002943    2.395873442
 1291 SOLV  HW2     3976    4.882099272    4.462678668    2.285200032
 1292 SOLV  OW      3977    4.850404168    4.683797404    1.082242195
 1292 SOLV  HW1     3978    4.865663023    4.738758313    1.164391114
 1292 SOLV  HW2     3979    4.807150651    4.597277724    1.107639148
 1293 SOLV  OW      3980    3.388869760    4.489807048    2.674675217
 1293 SOLV  HW1     3981    3.436420687    4.401940564    2.678983856
 1293 SOLV  HW2     3982    3.448432033    4.561699640    2.710519395
 1294 SOLV  OW      3983    5.544456351    4.753428901    2.699352339
 1294 SOLV  HW1     3984    5.502529548    4.761411918    2.789793571
 1294 SOLV  HW2     3985    5.611938225    4.679629851    2.700334223
 1295 SOLV  OW      3986    4.801877691    3.309719653    1.534804973
 1295 SOLV  HW1     3987    4.895014943    3.303479248    1.498936952
 1295 SOLV  HW2     3988    4.804954210    3.337489468    1.630823140
 1296 SOLV  OW      3989    3.756544738    3.542598185    0.708897332
 1296 SOLV  HW1     3990    3.783995130    3.605777435    0.636393566
 1296 SOLV  HW2     3991    3.658205084    3.525489378    0.702705705
 1297 SOLV  OW      3992    3.397838822    5.776017990    1.081717847
 1297 SOLV  HW1     3993    3.492940902    5.801073018    1.099829582
 1297 SOLV  HW2     3994    3.395156097    5.701124374    1.015496594
 1298 SOLV  OW      3995    6.095404949    3.296248632    1.907048188
 1298 SOLV  HW1     3996    6.174055325    3.353135355    1.931126600
 1298 SOLV  HW2     3997    6.013958103    3.353717719    1.898952385
 1299 SOLV  OW      3998    3.839515766    4.672889052    0.649151031
 1299 SOLV  HW1     3999    3.817883830    4.754599491    0.595698232
 1299 SOLV  HW2     4000    3.815327629    4.688377467    0.744945880
 1300 SOLV  OW      4001    3.241676606    4.986136274    0.697049556
 1300 SOLV  HW1     4002    3.338234703    4.982972659    0.671194334
 1300 SOLV  HW2     4003    3.223569010    5.070282097    0.747976631
 1301 SOLV  OW      4004    5.279945199    5.423499730    2.041913775
 1301 SOLV  HW1     4005    5.301496654    5.326659154    2.054515240
 1301 SOLV  HW2     4006    5.356600982    5.479124757    2.074034123
 1302 SOLV  OW      4007    4.859413629    3.423475886    1.791486307
 1302 SOLV  HW1     4008    4.761546407    3.408067651    1.777827364
 1302 SOLV  HW2     4009    4.890199023    3.372772765    1.872005754
 1303 SOLV  OW      4010    5.611932630    6.131317440    2.904694554
 1303 SOLV  HW1     4011    5.581668236    6.180672082    2.986242985
 1303 SOLV  HW2     4012    5.538561498    6.071200632    2.873018438
 1304 SOLV  OW      4013    3.293628615    3.924333056    2.100085797
 1304 SOLV  HW1     4014    3.236008163    3.858472115    2.051679416
 1304 SOLV  HW2     4015    3.265772388    3.928744739    2.196034875
 1305 SOLV  OW      4016    5.864027459    3.231067890    0.606213500
 1305 SOLV  HW1     4017    5.899171175    3.211477026    0.514658744
 1305 SOLV  HW2     4018    5.772309789    3.192355692    0.615667487
 1306 SOLV  OW      4019    3.274518967    4.453439175    0.134202397
 1306 SOLV  HW1     4020    3.197997309    4.389250339    0.129087130
 1306 SOLV  HW2     4021    3.320588214    4.457479324    0.045538363
 1307 SOLV  OW      4022    5.064264906    3.499396490    2.846923903
 1307 SOLV  HW1     4023    5.044454971    3.596812933    2.857851857
 1307 SOLV  HW2     4024    5.137985336    3.487653845    2.780371691
 1308 SOLV  OW      4025    4.314896147    3.122033703    0.238010566
 1308 SOLV  HW1     4026    4.223431587    3.117096211    0.278137748
 1308 SOLV  HW2     4027    4.308003645    3.152728506    0.143078073
 1309 SOLV  OW      4028    4.868784113    5.446028950    0.913119979
 1309 SOLV  HW1     4029    4.966445001    5.460018220    0.896735325
 1309 SOLV  HW2     4030    4.852166288    5.439119019    1.011496786
 1310 SOLV  OW      4031    3.518747821    5.167315569    1.454163420
 1310 SOLV  HW1     4032    3.498968142    5.149430822    1.550549744
 1310 SOLV  HW2     4033    3.457154501    5.113166183    1.396931757
 1311 SOLV  OW      4034    3.846633527    5.900430142    2.806954242
 1311 SOLV  HW1     4035    3.936406111    5.944342856    2.803352428
 1311 SOLV  HW2     4036    3.847394188    5.818341989    2.749833673
 1312 SOLV  OW      4037    5.002381253    6.023107824    2.337727727
 1312 SOLV  HW1     4038    4.947040247    6.103009810    2.314206996
 1312 SOLV  HW2     4039    4.999235581    5.957142205    2.262632365
 1313 SOLV  OW      4040    3.760616272    5.133636363    0.901262704
 1313 SOLV  HW1     4041    3.720723282    5.156817642    0.989985603
 1313 SOLV  HW2     4042    3.808615886    5.213292598    0.864497345
 1314 SOLV  OW      4043    5.709651883    5.573725229    1.409752955
 1314 SOLV  HW1     4044    5.666405240    5.556758842    1.498315448
 1314 SOLV  HW2     4045    5.676052712    5.507253774    1.343014873
 1315 SOLV  OW      4046    4.109764209    4.933180061    2.706760408
 1315 SOLV  HW1     4047    4.058154392    4.888293257    2.633797701
 1315 SOLV  HW2     4048    4.163988010    4.865049907    2.755953351
 1316 SOLV  OW      4049    3.258742080    5.916530641    2.382895334
 1316 SOLV  HW1     4050    3.352105787    5.936132133    2.352883890
 1316 SOLV  HW2     4051    3.197608031    5.916677555    2.303748101
 1317 SOLV  OW      4052    3.385506191    4.015775982    1.565502644
 1317 SOLV  HW1     4053    3.369603212    4.088067133    1.632743377
 1317 SOLV  HW2     4054    3.357059868    3.927860440    1.603755591
 1318 SOLV  OW      4055    3.161873122    3.392723790    2.027158623
 1318 SOLV  HW1     4056    3.125519236    3.303814218    2.054988244
 1318 SOLV  HW2     4057    3.256395668    3.401383736    2.058652789
 1319 SOLV  OW      4058    3.805643304    3.258202716    0.686613931
 1319 SOLV  HW1     4059    3.754824706    3.244257895    0.601616036
 1319 SOLV  HW2     4060    3.804871736    3.355361040    0.710310246
 1320 SOLV  OW      4061    3.302213052    4.800622426    2.509178094
 1320 SOLV  HW1     4062    3.222828947    4.861290798    2.504801204
 1320 SOLV  HW2     4063    3.338440854    4.799836911    2.602391804
 1321 SOLV  OW      4064    5.213162954    3.939703057    1.108652223
 1321 SOLV  HW1     4065    5.255468166    4.028029257    1.088420318
 1321 SOLV  HW2     4066    5.204157263    3.929004486    1.207679131
 1322 SOLV  OW      4067    4.733077423    4.356783731    0.603551432
 1322 SOLV  HW1     4068    4.647801014    4.408345963    0.595139356
 1322 SOLV  HW2     4069    4.771040177    4.340106129    0.512544566
 1323 SOLV  OW      4070    5.948499307    3.300151582    0.076768100
 1323 SOLV  HW1     4071    5.949976697    3.344491329   -0.012852948
 1323 SOLV  HW2     4072    5.972008498    3.366954626    0.147370330
 1324 SOLV  OW      4073    4.413970059    6.081117129    1.672749480
 1324 SOLV  HW1     4074    4.476818301    6.022561628    1.723959243
 1324 SOLV  HW2     4075    4.340731211    6.112326825    1.733277982
 1325 SOLV  OW      4076    5.620207600    5.024165157    2.261440349
 1325 SOLV  HW1     4077    5.552184550    4.954655845    2.238131535
 1325 SOLV  HW2     4078    5.658164776    5.004594442    2.351869787
 1326 SOLV  OW      4079    4.049386348    4.728917893    2.523927157
 1326 SOLV  HW1     4080    4.016706502    4.644999954    2.480445986
 1326 SOLV  HW2     4081    4.133953160    4.758641252    2.479583882
 1327 SOLV  OW      4082    4.333538210    5.670866440    1.713519981
 1327 SOLV  HW1     4083    4.270708872    5.639464286    1.642329076
 1327 SOLV  HW2     4084    4.390675846    5.744554272    1.677363562
 1328 SOLV  OW      4085    3.246883069    4.309857029    1.492535171
 1328 SOLV  HW1     4086    3.262061984    4.299110245    1.394276048
 1328 SOLV  HW2     4087    3.300475902    4.241558979    1.542184215
 1329 SOLV  OW      4088    4.256766208    5.290070030    0.222762694
 1329 SOLV  HW1     4089    4.281122155    5.297148458    0.319499808
 1329 SOLV  HW2     4090    4.287351080    5.201791448    0.187080797
 1330 SOLV  OW      4091    3.159513473    3.829309223    2.888695536
 1330 SOLV  HW1     4092    3.116774026    3.790502093    2.807039027
 1330 SOLV  HW2     4093    3.253086130    3.857294543    2.867200402
 1331 SOLV  OW      4094    3.346790527    3.968066035    0.627445540
 1331 SOLV  HW1     4095    3.300746357    3.987838894    0.540906029
 1331 SOLV  HW2     4096    3.445502250    3.963019485    0.612259770
 1332 SOLV  OW      4097    5.731998895    4.180204801    1.998396482
 1332 SOLV  HW1     4098    5.776025919    4.249299119    1.941056018
 1332 SOLV  HW2     4099    5.634208755    4.199975639    2.005220268
 1333 SOLV  OW      4100    5.282197924    5.626666369    2.357228643
 1333 SOLV  HW1     4101    5.206332135    5.665822345    2.305149463
 1333 SOLV  HW2     4102    5.253554699    5.539751991    2.397552554
 1334 SOLV  OW      4103    3.918086798    4.492491287    1.747768692
 1334 SOLV  HW1     4104    3.967346228    4.511533914    1.832696307
 1334 SOLV  HW2     4105    3.979899768    4.504292625    1.670041522
 1335 SOLV  OW      4106    3.962373642    4.388436241    1.339965380
 1335 SOLV  HW1     4107    4.007977911    4.459688123    1.393290157
 1335 SOLV  HW2     4108    4.003449283    4.299698675    1.360943804
 1336 SOLV  OW      4109    3.401113550    4.729138419    0.163939312
 1336 SOLV  HW1     4110    3.387838297    4.796963827    0.091657671
 1336 SOLV  HW2     4111    3.325859173    4.663302098    0.162048620
 1337 SOLV  OW      4112    3.646338346    4.469245772    2.497059131
 1337 SOLV  HW1     4113    3.632195589    4.567803280    2.506431056
 1337 SOLV  HW2     4114    3.735655607    4.452239118    2.455415073
 1338 SOLV  OW      4115    5.151329578    5.012430792    0.252925242
 1338 SOLV  HW1     4116    5.236522861    4.960049963    0.252884342
 1338 SOLV  HW2     4117    5.167023129    5.101594124    0.210438197
 1339 SOLV  OW      4118    5.367802381    3.958570223    1.543471493
 1339 SOLV  HW1     4119    5.273351226    3.956998959    1.510631687
 1339 SOLV  HW2     4120    5.369321181    3.938794051    1.641494638
 1340 SOLV  OW      4121    3.139984192    3.761253305    0.325118676
 1340 SOLV  HW1     4122    3.191631024    3.845690588    0.310815185
 1340 SOLV  HW2     4123    3.129288690    3.744976914    0.423206187
 1341 SOLV  OW      4124    4.235594275    5.929903552    0.288884685
 1341 SOLV  HW1     4125    4.320880835    5.982026250    0.285507478
 1341 SOLV  HW2     4126    4.227200393    5.885523781    0.378103813
 1342 SOLV  OW      4127    3.777772038    3.626378672    2.698553539
 1342 SOLV  HW1     4128    3.793679151    3.540789628    2.747763522
 1342 SOLV  HW2     4129    3.850259993    3.691568152    2.720820763
 1343 SOLV  OW      4130    3.133960350    4.478344775    2.525452786
 1343 SOLV  HW1     4131    3.114836005    4.575315168    2.540709205
 1343 SOLV  HW2     4132    3.221118521    4.454440043    2.568273904
 1344 SOLV  OW      4133    5.280429207    4.141789477    0.659206596
 1344 SOLV  HW1     4134    5.357090719    4.098978064    0.611330028
 1344 SOLV  HW2     4135    5.290951073    4.241212357    0.656734436
 1345 SOLV  OW      4136    3.187906822    4.586956829    0.667697106
 1345 SOLV  HW1     4137    3.195248777    4.643678412    0.585665715
 1345 SOLV  HW2     4138    3.265228076    4.523651841    0.671445121
 1346 SOLV  OW      4139    4.710556024    5.232788720    2.872853581
 1346 SOLV  HW1     4140    4.747270531    5.240417918    2.965561854
 1346 SOLV  HW2     4141    4.742351682    5.310109989    2.817976997
 1347 SOLV  OW      4142    4.332997044    5.214768253    0.471837962
 1347 SOLV  HW1     4143    4.429632352    5.204474566    0.448253814
 1347 SOLV  HW2     4144    4.324057498    5.277940338    0.548843550
 1348 SOLV  OW      4145    4.926257505    5.496484305    0.288207943
 1348 SOLV  HW1     4146    4.975483113    5.528367087    0.207202326
 1348 SOLV  HW2     4147    4.991940453    5.469069041    0.358461948
 1349 SOLV  OW      4148    5.433919626    4.817911987    0.139684871
 1349 SOLV  HW1     4149    5.515292685    4.847314929    0.089535444
 1349 SOLV  HW2     4150    5.355210990    4.817271515    0.077991717
 1350 SOLV  OW      4151    4.371088192    5.605111491    0.221193073
 1350 SOLV  HW1     4152    4.457758705    5.556242857    0.231288690
 1350 SOLV  HW2     4153    4.295478649    5.544076729    0.244855378
 1351 SOLV  OW      4154    3.645776933    4.779714005    2.498504177
 1351 SOLV  HW1     4155    3.588018372    4.840962653    2.444521943
 1351 SOLV  HW2     4156    3.597866278    4.754155769    2.582486839
 1352 SOLV  OW      4157    5.912870815    3.649416270    2.690300893
 1352 SOLV  HW1     4158    5.886218388    3.604772996    2.775730543
 1352 SOLV  HW2     4159    5.940371912    3.580099940    2.623661258
 1353 SOLV  OW      4160    4.502418765    6.068462655    1.005250663
 1353 SOLV  HW1     4161    4.463145099    6.156529585    1.031744177
 1353 SOLV  HW2     4162    4.428915584    6.002218483    0.990779922
 1354 SOLV  OW      4163    5.658665071    6.027947255    2.423777901
 1354 SOLV  HW1     4164    5.671824454    5.990387111    2.332031844
 1354 SOLV  HW2     4165    5.614897948    5.959333776    2.481892731
 1355 SOLV  OW      4166    4.408003899    4.149236377    0.668044860
 1355 SOLV  HW1     4167    4.329930651    4.163658889    0.607235018
 1355 SOLV  HW2     4168    4.398454371    4.061004076    0.714141231
 1356 SOLV  OW      4169    5.169723397    3.643877602    1.443519912
 1356 SOLV  HW1     4170    5.225896805    3.724416817    1.424573220
 1356 SOLV  HW2     4171    5.163312732    3.587616529    1.361088152
 1357 SOLV  OW      4172    5.392223880    4.259556144    1.956203772
 1357 SOLV  HW1     4173    5.372657800    4.320532901    2.033010001
 1357 SOLV  HW2     4174    5.405184312    4.313714274    1.873143153
 1358 SOLV  OW      4175    3.181261904    4.713442645    2.880625723
 1358 SOLV  HW1     4176    3.163109710    4.717598011    2.978877759
 1358 SOLV  HW2     4177    3.115916130    4.771575485    2.832161803
 1359 SOLV  OW      4178    3.233897317    5.258686601    0.814838665
 1359 SOLV  HW1     4179    3.157592736    5.303307055    0.861619407
 1359 SOLV  HW2     4180    3.294528358    5.216814277    0.882458563
 1360 SOLV  OW      4181    3.453303792    3.816699026    1.255325114
 1360 SOLV  HW1     4182    3.358511950    3.785376128    1.249412448
 1360 SOLV  HW2     4183    3.509390742    3.745356636    1.297337510
 1361 SOLV  OW      4184    4.525179536    5.469358974    2.107453352
 1361 SOLV  HW1     4185    4.523472908    5.397593927    2.177084305
 1361 SOLV  HW2     4186    4.472414284    5.439745213    2.027824858
 1362 SOLV  OW      4187    3.893565643    4.206803111    2.430704647
 1362 SOLV  HW1     4188    3.880883861    4.122892589    2.377788838
 1362 SOLV  HW2     4189    3.989997534    4.216336590    2.455435567
 1363 SOLV  OW      4190    5.082297022    3.836499035    0.889679307
 1363 SOLV  HW1     4191    5.118985541    3.897826209    0.959642020
 1363 SOLV  HW2     4192    5.127159998    3.747399197    0.896646217
 1364 SOLV  OW      4193    4.730856684    3.157476354    0.887685797
 1364 SOLV  HW1     4194    4.755655913    3.073082889    0.840098946
 1364 SOLV  HW2     4195    4.654473186    3.201258290    0.840245940
 1365 SOLV  OW      4196    5.960635868    4.015839249    0.098197127
 1365 SOLV  HW1     4197    5.968106938    4.005619572   -0.000999165
 1365 SOLV  HW2     4198    6.049490085    4.042231404    0.135750690
 1366 SOLV  OW      4199    3.451889578    0.013882396    1.249318125
 1366 SOLV  HW1     4200    3.503693737   -0.062982321    1.286843378
 1366 SOLV  HW2     4201    3.402694334   -0.015887106    1.167493039
 1367 SOLV  OW      4202    4.895871179    4.648988233    0.706611177
 1367 SOLV  HW1     4203    4.937580284    4.600018833    0.630038776
 1367 SOLV  HW2     4204    4.912830978    4.747039513    0.696627223
 1368 SOLV  OW      4205    4.499075142    3.809088757    1.460050650
 1368 SOLV  HW1     4206    4.410916671    3.773814817    1.428653731
 1368 SOLV  HW2     4207    4.483927571    3.884539952    1.523921672
 1369 SOLV  OW      4208    5.866290047    4.798861767    0.537967804
 1369 SOLV  HW1     4209    5.901031464    4.889350718    0.513337565
 1369 SOLV  HW2     4210    5.800788647    4.807623700    0.613032438
 1370 SOLV  OW      4211    5.938512443    5.677295634    0.676814141
 1370 SOLV  HW1     4212    5.972297596    5.751849411    0.619350952
 1370 SOLV  HW2     4213    5.998636679    5.597968297    0.667207127
 1371 SOLV  OW      4214    5.627025118    3.113573220    1.382249065
 1371 SOLV  HW1     4215    5.529527376    3.092838981    1.374160682
 1371 SOLV  HW2     4216    5.639058072    3.211703433    1.397305856
 1372 SOLV  OW      4217    3.729220837    6.049524389    0.858062541
 1372 SOLV  HW1     4218    3.713876041    5.951262352    0.868586610
 1372 SOLV  HW2     4219    3.813044344    6.064711875    0.805679930
 1373 SOLV  OW      4220    3.878737374    5.697481221    2.237662883
 1373 SOLV  HW1     4221    3.893546017    5.721606410    2.333579438
 1373 SOLV  HW2     4222    3.903553402    5.775035222    2.179605678
 1374 SOLV  OW      4223    4.184439245    3.515665016    1.378407674
 1374 SOLV  HW1     4224    4.260558470    3.452204404    1.391781297
 1374 SOLV  HW2     4225    4.207716439    3.580857752    1.306239211
 1375 SOLV  OW      4226    6.031967547    4.095557440    2.196408183
 1375 SOLV  HW1     4227    6.002669899    4.002802059    2.173170620
 1375 SOLV  HW2     4228    5.995615509    4.159829489    2.128958292
 1376 SOLV  OW      4229    3.723770106    4.692364040    2.231395367
 1376 SOLV  HW1     4230    3.720931653    4.775078474    2.175266976
 1376 SOLV  HW2     4231    3.725239769    4.717768475    2.328103896
 1377 SOLV  OW      4232    4.197809298    3.892153502    0.862721591
 1377 SOLV  HW1     4233    4.151061205    3.803897052    0.857499083
 1377 SOLV  HW2     4234    4.147875869    3.952668080    0.924728342
 1378 SOLV  OW      4235    6.012839286    4.760904748    6.114187127
 1378 SOLV  HW1     4236    6.050407986    4.781474664    6.204551194
 1378 SOLV  HW2     4237    5.965456211    4.841493102    6.078684025
 1379 SOLV  OW      4238    4.348037725    3.393560690    0.243897563
 1379 SOLV  HW1     4239    4.401552862    3.401571856    0.327993084
 1379 SOLV  HW2     4240    4.315684848    3.299473894    0.233843208
 1380 SOLV  OW      4241    4.273783447    6.100726613    1.978038896
 1380 SOLV  HW1     4242    4.237184699    6.163288610    1.909132743
 1380 SOLV  HW2     4243    4.200990666    6.039986765    2.009880138
 1381 SOLV  OW      4244    5.038827096    4.871725430    0.650223164
 1381 SOLV  HW1     4245    5.038949465    4.946319189    0.716825120
 1381 SOLV  HW2     4246    5.060171009    4.908032725    0.559513875
 1382 SOLV  OW      4247    3.881078251    5.411715783    2.943079448
 1382 SOLV  HW1     4248    3.823531903    5.396360533    3.023416334
 1382 SOLV  HW2     4249    3.835241073    5.375533325    2.861890273
 1383 SOLV  OW      4250    4.012279570    3.914569407    2.363813543
 1383 SOLV  HW1     4251    3.936442108    3.865357776    2.406559427
 1383 SOLV  HW2     4252    3.997516908    3.919158496    2.265008022
 1384 SOLV  OW      4253    5.739854993    4.185201975    0.226475579
 1384 SOLV  HW1     4254    5.764356680    4.137461971    0.142081275
 1384 SOLV  HW2     4255    5.790493452    4.271268212    0.231966309
 1385 SOLV  OW      4256    3.088937473    4.357300137    2.285049790
 1385 SOLV  HW1     4257    3.119416048    4.379473264    2.377680808
 1385 SOLV  HW2     4258    3.106480046    4.435097589    2.224704240
 1386 SOLV  OW      4259    4.629915332    3.896142596    1.803411751
 1386 SOLV  HW1     4260    4.560690899    3.881160015    1.874015952
 1386 SOLV  HW2     4261    4.617631423    3.829326921    1.730018175
 1387 SOLV  OW      4262    3.804894135    4.154409095    0.791652366
 1387 SOLV  HW1     4263    3.790209699    4.058017010    0.769447564
 1387 SOLV  HW2     4264    3.867904364    4.161552003    0.868974529
 1388 SOLV  OW      4265    3.719038180    3.926172662    0.134991288
 1388 SOLV  HW1     4266    3.634791465    3.880762936    0.105968762
 1388 SOLV  HW2     4267    3.786665831    3.857305704    0.161158044
 1389 SOLV  OW      4268    3.392268978    6.010460090    1.519458099
 1389 SOLV  HW1     4269    3.469575675    5.987877473    1.578736077
 1389 SOLV  HW2     4270    3.337258527    5.928436529    1.503764851
 1390 SOLV  OW      4271    3.359952055    4.184872228    1.774118607
 1390 SOLV  HW1     4272    3.280703378    4.144559016    1.819905849
 1390 SOLV  HW2     4273    3.366242692    4.281856537    1.797669239
 1391 SOLV  OW      4274    6.043531830    5.549872195    2.679564757
 1391 SOLV  HW1     4275    6.021775398    5.614643014    2.606537948
 1391 SOLV  HW2     4276    6.062406135    5.600014464    2.764010482
 1392 SOLV  OW      4277    5.720376590    5.453395537    2.701689536
 1392 SOLV  HW1     4278    5.693469356    5.547803138    2.720798273
 1392 SOLV  HW2     4279    5.746437107    5.408259527    2.787044501
 1393 SOLV  OW      4280    3.907285608    5.356305379    2.165202853
 1393 SOLV  HW1     4281    3.850812289    5.420094779    2.217578210
 1393 SOLV  HW2     4282    3.854429186    5.320474691    2.088236282
 1394 SOLV  OW      4283    5.286300212    6.078215941    2.295389799
 1394 SOLV  HW1     4284    5.283434115    6.113934057    2.388754387
 1394 SOLV  HW2     4285    5.201944816    6.027986654    2.276352904
 1395 SOLV  OW      4286    5.009315455    3.885135306    1.603779977
 1395 SOLV  HW1     4287    5.059642934    3.833852044    1.673343722
 1395 SOLV  HW2     4288    4.959597679    3.821397569    1.544895756
 1396 SOLV  OW      4289    6.053017409    5.675587256    2.190297070
 1396 SOLV  HW1     4290    6.041717691    5.728643502    2.106278152
 1396 SOLV  HW2     4291    6.037697431    5.734811006    2.269404787
 1397 SOLV  OW      4292    3.379078794    5.494114654    0.698945815
 1397 SOLV  HW1     4293    3.304057720    5.560003221    0.704479541
 1397 SOLV  HW2     4294    3.349024328    5.406234538    0.736031893
 1398 SOLV  OW      4295    4.517465070    3.895387463    2.919453813
 1398 SOLV  HW1     4296    4.567641213    3.953422789    2.983597477
 1398 SOLV  HW2     4297    4.514227130    3.939773824    2.829902173
 1399 SOLV  OW      4298    4.284580899    3.614668906    2.599491694
 1399 SOLV  HW1     4299    4.322363501    3.663879234    2.677919084
 1399 SOLV  HW2     4300    4.251600328    3.525032961    2.629150649
 1400 SOLV  OW      4301    3.544669869    4.051086369    0.386475510
 1400 SOLV  HW1     4302    3.469286278    4.053733038    0.320807491
 1400 SOLV  HW2     4303    3.612633749    3.984127118    0.356488134
 1401 SOLV  OW      4304    5.475883490    3.617055515    0.179290983
 1401 SOLV  HW1     4305    5.381040789    3.634497251    0.205761551
 1401 SOLV  HW2     4306    5.530933992    3.698653376    0.196939400
 1402 SOLV  OW      4307    4.008630520    3.851844251    0.422786823
 1402 SOLV  HW1     4308    4.001538141    3.900990340    0.335981050
 1402 SOLV  HW2     4309    4.034371107    3.915784289    0.495251093
 1403 SOLV  OW      4310    3.702139602    3.395087878    0.992845119
 1403 SOLV  HW1     4311    3.675342664    3.298893400    0.998295602
 1403 SOLV  HW2     4312    3.702031155    3.424318476    0.897209955
 1404 SOLV  OW      4313    4.221384358    5.973759689    0.646647192
 1404 SOLV  HW1     4314    4.175576366    5.892294653    0.682215120
 1404 SOLV  HW2     4315    4.320006070    5.957602447    0.643020548
 1405 SOLV  OW      4316    5.448277075    3.530949652    1.905704915
 1405 SOLV  HW1     4317    5.428571262    3.510324945    1.809849740
 1405 SOLV  HW2     4318    5.364588690    3.561591015    1.951063960
 1406 SOLV  OW      4319    4.112318997    5.511770021    2.255746263
 1406 SOLV  HW1     4320    4.057998470    5.595630316    2.251432242
 1406 SOLV  HW2     4321    4.059542678    5.435897360    2.217562503
 1407 SOLV  OW      4322    3.141201755    5.969342496    0.418556318
 1407 SOLV  HW1     4323    3.144348229    6.036001942    0.344069705
 1407 SOLV  HW2     4324    3.194944730    5.888819334    0.393465182
 1408 SOLV  OW      4325    4.735674350    3.346106335    2.250419518
 1408 SOLV  HW1     4326    4.663959398    3.355721036    2.319458091
 1408 SOLV  HW2     4327    4.823703524    3.372377158    2.289945939
 1409 SOLV  OW      4328    3.268657757    3.506581229    6.091766738
 1409 SOLV  HW1     4329    3.214319490    3.543811364    6.167015208
 1409 SOLV  HW2     4330    3.290446112    3.410816449    6.110630522
 1410 SOLV  OW      4331    3.970980214    5.270587207    0.398958821
 1410 SOLV  HW1     4332    3.964540837    5.319778668    0.312130025
 1410 SOLV  HW2     4333    3.930560213    5.179675612    0.388807884
 1411 SOLV  OW      4334    5.553378918    3.551249584    1.162719402
 1411 SOLV  HW1     4335    5.576888553    3.646910743    1.145464446
 1411 SOLV  HW2     4336    5.454791954    3.543321687    1.177481237
 1412 SOLV  OW      4337    4.934204270    4.775856211    2.405158802
 1412 SOLV  HW1     4338    5.026655207    4.804700061    2.380225807
 1412 SOLV  HW2     4339    4.928604756    4.676040515    2.402484477
 1413 SOLV  OW      4340    3.773890535    4.953782935    0.520979926
 1413 SOLV  HW1     4341    3.855286750    5.004818428    0.548760978
 1413 SOLV  HW2     4342    3.698246179    4.975572006    0.582665709
 1414 SOLV  OW      4343    3.108076038    3.675330407    1.753507805
 1414 SOLV  HW1     4344    3.207930717    3.680827637    1.754300926
 1414 SOLV  HW2     4345    3.075595865    3.646583828    1.843613669
 1415 SOLV  OW      4346    3.415571042    3.603829616    0.383457869
 1415 SOLV  HW1     4347    3.455893396    3.690114506    0.413969650
 1415 SOLV  HW2     4348    3.436502241    3.589656031    0.286705593
 1416 SOLV  OW      4349    4.927878065    5.222142637    1.328196275
 1416 SOLV  HW1     4350    4.992778544    5.298042466    1.333583119
 1416 SOLV  HW2     4351    4.948483147    5.166334541    1.247807413
 1417 SOLV  OW      4352    3.998786229    5.712556425    0.235208001
 1417 SOLV  HW1     4353    4.002877873    5.635861886    0.299258218
 1417 SOLV  HW2     4354    4.083697167    5.716498752    0.182515210
 1418 SOLV  OW      4355    4.300805139    4.264845466    1.334181392
 1418 SOLV  HW1     4356    4.352319655    4.341289268    1.372945343
 1418 SOLV  HW2     4357    4.282845857    4.197167272    1.405588027
 1419 SOLV  OW      4358    3.152506980    3.842529570    3.178554499
 1419 SOLV  HW1     4359    3.056648899    3.821618784    3.159196919
 1419 SOLV  HW2     4360    3.210148719    3.804516565    3.106216891
 1420 SOLV  OW      4361    3.960593378    6.099876687    0.733377587
 1420 SOLV  HW1     4362    3.920471659    6.068348642    0.647366258
 1420 SOLV  HW2     4363    4.056075531    6.070568570    0.738300869
 1421 SOLV  OW      4364    4.479366051    5.433315483    2.507613990
 1421 SOLV  HW1     4365    4.385524112    5.465959373    2.518935936
 1421 SOLV  HW2     4366    4.502712929    5.372176335    2.583227341
 1422 SOLV  OW      4367    4.765556284    4.646507565    2.986085898
 1422 SOLV  HW1     4368    4.865003820    4.644166342    2.975805996
 1422 SOLV  HW2     4369    4.730674960    4.734047762    2.952600231
 1423 SOLV  OW      4370    3.293101137    5.582852928    2.987355295
 1423 SOLV  HW1     4371    3.324736652    5.614084395    2.897777909
 1423 SOLV  HW2     4372    3.227485179    5.508344983    2.975386846
 1424 SOLV  OW      4373    4.760706972    3.556854351    1.193751071
 1424 SOLV  HW1     4374    4.667299937    3.542922663    1.226630400
 1424 SOLV  HW2     4375    4.784799967    3.483731610    1.129920017
 1425 SOLV  OW      4376    3.593385265    6.148557739    1.765563098
 1425 SOLV  HW1     4377    3.616427821    6.191679211    1.678318897
 1425 SOLV  HW2     4378    3.638158183    6.059334847    1.771468319
 1426 SOLV  OW      4379    3.702509829    4.928685198    2.776849261
 1426 SOLV  HW1     4380    3.695776400    4.935670226    2.677312959
 1426 SOLV  HW2     4381    3.782016922    4.980410544    2.808549684
 1427 SOLV  OW      4382    4.722065493    4.278785614    2.418991912
 1427 SOLV  HW1     4383    4.775134748    4.207323241    2.373407916
 1427 SOLV  HW2     4384    4.647365291    4.308005781    2.359260821
 1428 SOLV  OW      4385    0.080739682    3.104869767    2.052272638
 1428 SOLV  HW1     4386    0.043992972    3.184211628    2.003728382
 1428 SOLV  HW2     4387    0.019558108    3.026792261    2.039590990
 1429 SOLV  OW      4388    5.050557085    3.539579957    0.483005783
 1429 SOLV  HW1     4389    5.054226483    3.521470519    0.581291649
 1429 SOLV  HW2     4390    4.968553541    3.497333068    0.444395561
 1430 SOLV  OW      4391    4.484202586    5.256341991    2.741325426
 1430 SOLV  HW1     4392    4.436704591    5.325768534    2.795401337
 1430 SOLV  HW2     4393    4.571538534    5.234289437    2.784757752
 1431 SOLV  OW      4394    3.558160385    5.222724275    0.475979836
 1431 SOLV  HW1     4395    3.586812708    5.144839865    0.420172610
 1431 SOLV  HW2     4396    3.613013081    5.302843022    0.452019920
 1432 SOLV  OW      4397    3.697092552    4.074495005    1.693393015
 1432 SOLV  HW1     4398    3.732821457    4.139565190    1.626384988
 1432 SOLV  HW2     4399    3.610459284    4.036945395    1.660433492
 1433 SOLV  OW      4400    4.785959107    4.088681046    2.116782556
 1433 SOLV  HW1     4401    4.694423685    4.054034797    2.096264928
 1433 SOLV  HW2     4402    4.797960053    4.178348257    2.074170587
 1434 SOLV  OW      4403    3.413956222    5.358495840    2.523756235
 1434 SOLV  HW1     4404    3.484995598    5.375465875    2.455451921
 1434 SOLV  HW2     4405    3.384689863    5.445403636    2.563662378
 1435 SOLV  OW      4406    6.041136783    4.583241101    2.575077044
 1435 SOLV  HW1     4407    6.073279554    4.619001094    2.487388781
 1435 SOLV  HW2     4408    6.060667390    4.485298704    2.580269627
 1436 SOLV  OW      4409    5.638608944    3.581916526    1.424962026
 1436 SOLV  HW1     4410    5.731871488    3.610946785    1.403524076
 1436 SOLV  HW2     4411    5.605732236    3.631954216    1.505058312
 1437 SOLV  OW      4412    4.867315597    5.723753875    1.186838514
 1437 SOLV  HW1     4413    4.949269811    5.752272909    1.236539483
 1437 SOLV  HW2     4414    4.787332819    5.769888064    1.225238218
 1438 SOLV  OW      4415    5.460570171    3.417484121    0.411334817
 1438 SOLV  HW1     4416    5.439482594    3.492820092    0.349034383
 1438 SOLV  HW2     4417    5.534835191    3.444668034    0.472549086
 1439 SOLV  OW      4418    5.591752065    5.072316958    1.418909743
 1439 SOLV  HW1     4419    5.632377968    4.984198621    1.394726779
 1439 SOLV  HW2     4420    5.495300158    5.059331002    1.441911955
 1440 SOLV  OW      4421    4.604367492    3.307552419    1.770450716
 1440 SOLV  HW1     4422    4.608743088    3.213544239    1.804289058
 1440 SOLV  HW2     4423    4.542976006    3.311737269    1.691615976
 1441 SOLV  OW      4424    5.453889988    4.989586137    0.362149326
 1441 SOLV  HW1     4425    5.486284342    4.901446672    0.396532187
 1441 SOLV  HW2     4426    5.438829760    4.983350916    0.263485680
 1442 SOLV  OW      4427    3.884426218    4.406343498    0.724315968
 1442 SOLV  HW1     4428    3.910198209    4.478437012    0.659972702
 1442 SOLV  HW2     4429    3.966867985    4.366905908    0.764912158
 1443 SOLV  OW      4430    4.328675457    4.298378672    0.897657723
 1443 SOLV  HW1     4431    4.414327961    4.314839062    0.946588218
 1443 SOLV  HW2     4432    4.346417390    4.240659820    0.817946822
 1444 SOLV  OW      4433    3.117891788    4.828150869    1.637713208
 1444 SOLV  HW1     4434    3.207846828    4.823231694    1.681137957
 1444 SOLV  HW2     4435    3.082372518    4.735662768    1.624126869
 1445 SOLV  OW      4436    5.799981751    5.758988983    0.016191904
 1445 SOLV  HW1     4437    5.861325636    5.807776702    0.078310179
 1445 SOLV  HW2     4438    5.853444393    5.698085313   -0.042396119
 1446 SOLV  OW      4439    5.339475498    5.836645788    2.778546903
 1446 SOLV  HW1     4440    5.302092213    5.744673181    2.790539209
 1446 SOLV  HW2     4441    5.426651406    5.831074772    2.729852444
 1447 SOLV  OW      4442    6.033396322    3.623296083    2.386011019
 1447 SOLV  HW1     4443    6.068595664    3.716320122    2.396404334
 1447 SOLV  HW2     4444    6.056442195    3.569703992    2.467242856
 1448 SOLV  OW      4445    4.508332480    3.400365957    2.496155181
 1448 SOLV  HW1     4446    4.453923197    3.408478041    2.579675035
 1448 SOLV  HW2     4447    4.489125788    3.478070895    2.436212946
 1449 SOLV  OW      4448    5.578646485    5.833949565    1.868442512
 1449 SOLV  HW1     4449    5.631930587    5.815867625    1.785766802
 1449 SOLV  HW2     4450    5.554878874    5.931018649    1.872195045
 1450 SOLV  OW      4451    5.371536616    5.921168947    0.030654282
 1450 SOLV  HW1     4452    5.343783700    5.915821499    0.126577297
 1450 SOLV  HW2     4453    5.463359574    5.960343565    0.024685953
 1451 SOLV  OW      4454    5.475465967    5.239808232    2.107166659
 1451 SOLV  HW1     4455    5.440992200    5.154061570    2.068967304
 1451 SOLV  HW2     4456    5.540718390    5.219850557    2.180268306
 1452 SOLV  OW      4457    5.614207811    3.464779936    2.527023763
 1452 SOLV  HW1     4458    5.529701053    3.414941567    2.507639772
 1452 SOLV  HW2     4459    5.663549551    3.481151347    2.441591603
 1453 SOLV  OW      4460    5.174913262    4.322008955    1.479499376
 1453 SOLV  HW1     4461    5.142022676    4.228119325    1.489709808
 1453 SOLV  HW2     4462    5.238299888    4.326867343    1.402296889
 1454 SOLV  OW      4463    3.190390699    3.329111985    1.387682432
 1454 SOLV  HW1     4464    3.199326013    3.271100121    1.306720123
 1454 SOLV  HW2     4465    3.135849968    3.281680824    1.456788667
 1455 SOLV  OW      4466    3.173225908    5.780111627    2.136104455
 1455 SOLV  HW1     4467    3.075265247    5.789024101    2.118046568
 1455 SOLV  HW2     4468    3.224156069    5.839007477    2.073351927
 1456 SOLV  OW      4469    5.660434067    3.916257563    2.985822325
 1456 SOLV  HW1     4470    5.684902060    3.834706009    3.038283932
 1456 SOLV  HW2     4471    5.597565508    3.890926765    2.912295471
 1457 SOLV  OW      4472    4.718747200    4.772181237    1.656691160
 1457 SOLV  HW1     4473    4.729214114    4.717981590    1.740080507
 1457 SOLV  HW2     4474    4.733028824    4.868880218    1.677817324
 1458 SOLV  OW      4475    5.382910180    3.483754412    2.991413666
 1458 SOLV  HW1     4476    5.359450565    3.386862363    2.999326342
 1458 SOLV  HW2     4477    5.312087147    3.530990353    2.938926969
 1459 SOLV  OW      4478    4.714330387    4.705657455    0.088841417
 1459 SOLV  HW1     4479    4.786498046    4.700347279    0.157872394
 1459 SOLV  HW2     4480    4.689657573    4.801395022    0.073771985
 1460 SOLV  OW      4481    3.225850226    4.500421530    1.057131624
 1460 SOLV  HW1     4482    3.268188270    4.530961436    0.971828526
 1460 SOLV  HW2     4483    3.273054208    4.542450980    1.134634790
 1461 SOLV  OW      4484    5.960188029    5.176232308    0.392100814
 1461 SOLV  HW1     4485    5.909150287    5.257478133    0.363888490
 1461 SOLV  HW2     4486    6.057419944    5.198641308    0.398830041
 1462 SOLV  OW      4487    5.457159352    5.967944519    0.824118625
 1462 SOLV  HW1     4488    5.523927260    5.974998845    0.898237997
 1462 SOLV  HW2     4489    5.369627733    6.005605295    0.854454973
 1463 SOLV  OW      4490    5.531770258    4.042369311    0.539299502
 1463 SOLV  HW1     4491    5.597388844    4.101591172    0.492514358
 1463 SOLV  HW2     4492    5.563417131    4.024718572    0.632511836
 1464 SOLV  OW      4493    5.050229450    4.481237201    0.983940051
 1464 SOLV  HW1     4494    4.963771454    4.452844838    1.025399995
 1464 SOLV  HW2     4495    5.104523040    4.400324045    0.961420761
 1465 SOLV  OW      4496    3.864643866    5.542497479    1.062877940
 1465 SOLV  HW1     4497    3.928196172    5.580701982    1.129974889
 1465 SOLV  HW2     4498    3.901024059    5.456141721    1.027955973
 1466 SOLV  OW      4499    5.720213708    5.200785354    1.098068469
 1466 SOLV  HW1     4500    5.770005384    5.114429452    1.090092461
 1466 SOLV  HW2     4501    5.765462303    5.259224881    1.165443280
 1467 SOLV  OW      4502    3.588932953    5.128538535    2.606262799
 1467 SOLV  HW1     4503    3.550199751    5.219413960    2.621805820
 1467 SOLV  HW2     4504    3.536262598    5.081555456    2.535421154
 1468 SOLV  OW      4505    4.768794792    5.040606756    1.192817620
 1468 SOLV  HW1     4506    4.835506162    5.112744856    1.211454328
 1468 SOLV  HW2     4507    4.676344658    5.077931799    1.200580406
 1469 SOLV  OW      4508    3.772340359    4.076576967    1.998855873
 1469 SOLV  HW1     4509    3.675235777    4.054679394    2.008505547
 1469 SOLV  HW2     4510    3.797313046    4.075201338    1.902026320
 1470 SOLV  OW      4511    4.091399901    4.147263031    1.475517644
 1470 SOLV  HW1     4512    4.086154515    4.224174376    1.539220873
 1470 SOLV  HW2     4513    4.060325776    4.063948598    1.521281143
 1471 SOLV  OW      4514    5.491982610    4.055419801    0.205107164
 1471 SOLV  HW1     4515    5.451930012    4.146008908    0.191343820
 1471 SOLV  HW2     4516    5.589482381    4.064826975    0.225284327
 1472 SOLV  OW      4517    4.852516029    5.789251816    0.305081106
 1472 SOLV  HW1     4518    4.796731651    5.761942838    0.383457190
 1472 SOLV  HW2     4519    4.917968843    5.716667632    0.283881053
 1473 SOLV  OW      4520    3.952381699    5.129306401    0.623867393
 1473 SOLV  HW1     4521    3.944252649    5.199840886    0.553444195
 1473 SOLV  HW2     4522    4.048779176    5.105990204    0.636680512
 1474 SOLV  OW      4523    4.178669934    5.750642564    2.451398222
 1474 SOLV  HW1     4524    4.256072017    5.807771074    2.478701110
 1474 SOLV  HW2     4525    4.190965681    5.658300735    2.487780745
 1475 SOLV  OW      4526    5.173612761    0.001587487    2.618888651
 1475 SOLV  HW1     4527    5.179186999   -0.087973761    2.574735984
 1475 SOLV  HW2     4528    5.228685091    0.001039493    2.702365083
 1476 SOLV  OW      4529    3.636713190    5.919985149    1.304498658
 1476 SOLV  HW1     4530    3.566147312    5.951514643    1.367952903
 1476 SOLV  HW2     4531    3.641580714    5.820135260    1.307035595
 1477 SOLV  OW      4532    5.901298163    5.459923157    0.266945642
 1477 SOLV  HW1     4533    5.851263808    5.546511186    0.267708416
 1477 SOLV  HW2     4534    5.991223409    5.473069402    0.308683766
 1478 SOLV  OW      4535    5.683258637    5.209119563    2.574787138
 1478 SOLV  HW1     4536    5.633965338    5.152526761    2.640874045
 1478 SOLV  HW2     4537    5.710451780    5.294997510    2.618209633
 1479 SOLV  OW      4538    2.983904265    4.500932736    0.891534919
 1479 SOLV  HW1     4539    3.025401886    4.550985624    0.815545574
 1479 SOLV  HW2     4540    3.047909969    4.497875536    0.968317731
 1480 SOLV  OW      4541    4.298311498    4.939078067    0.569486538
 1480 SOLV  HW1     4542    4.306408340    4.935193047    0.669083189
 1480 SOLV  HW2     4543    4.335726211    5.025705958    0.536382936
 1481 SOLV  OW      4544    5.814870390    5.274031276    1.923007424
 1481 SOLV  HW1     4545    5.813494035    5.316727117    2.013425484
 1481 SOLV  HW2     4546    5.907973042    5.276179418    1.886575218
 1482 SOLV  OW      4547    5.875741359    5.209049654    0.029123697
 1482 SOLV  HW1     4548    5.973880008    5.220424752    0.013600949
 1482 SOLV  HW2     4549    5.859657321    5.186130631    0.125131703
 1483 SOLV  OW      4550    4.183366757    5.754290965    1.411789825
 1483 SOLV  HW1     4551    4.086245932    5.774274530    1.398816408
 1483 SOLV  HW2     4552    4.235403079    5.839676606    1.410487320
 1484 SOLV  OW      4553    3.517310910    4.914938208    2.996370378
 1484 SOLV  HW1     4554    3.525592113    4.976404659    3.074817485
 1484 SOLV  HW2     4555    3.574605883    4.948497466    2.921584530
 1485 SOLV  OW      4556    4.335972114    3.379023472    1.931727644
 1485 SOLV  HW1     4557    4.400867804    3.372285920    1.855934804
 1485 SOLV  HW2     4558    4.305092966    3.287426475    1.957370484
 1486 SOLV  OW      4559    3.812791813    4.867491390    1.271553529
 1486 SOLV  HW1     4560    3.881330246    4.831601088    1.208194209
 1486 SOLV  HW2     4561    3.830706674    4.964392846    1.288616194
 1487 SOLV  OW      4562    5.216738318    5.354096982    3.046585205
 1487 SOLV  HW1     4563    5.245625089    5.297485590    2.969368503
 1487 SOLV  HW2     4564    5.247420129    5.448192974    3.032222591
 1488 SOLV  OW      4565    4.103562848    6.033876416    1.775020561
 1488 SOLV  HW1     4566    4.024275464    6.087147373    1.804617615
 1488 SOLV  HW2     4567    4.118434181    6.047881570    1.677126661
 1489 SOLV  OW      4568    4.879913448    3.310799133    1.075762227
 1489 SOLV  HW1     4569    4.923016916    3.384325863    1.023456230
 1489 SOLV  HW2     4570    4.828855124    3.251274186    1.013699144
 1490 SOLV  OW      4571    4.272460954    5.122007744    1.137014109
 1490 SOLV  HW1     4572    4.346140252    5.186915656    1.155946908
 1490 SOLV  HW2     4573    4.305244570    5.051998816    1.073563963
 1491 SOLV  OW      4574    3.132609885    5.545514112    0.834329809
 1491 SOLV  HW1     4575    3.167297615    5.609914949    0.902516171
 1491 SOLV  HW2     4576    3.064500596    5.485719319    0.876606326
 1492 SOLV  OW      4577    5.750330347    5.275270108    0.544202374
 1492 SOLV  HW1     4578    5.842658316    5.236834959    0.544130787
 1492 SOLV  HW2     4579    5.717651004    5.283224512    0.638382775
 1493 SOLV  OW      4580    5.000701334    5.695534469    2.305781533
 1493 SOLV  HW1     4581    4.937811116    5.623374765    2.276835683
 1493 SOLV  HW2     4582    5.016510204    5.758444828    2.229672572
 1494 SOLV  OW      4583    3.797229738    6.067757534    1.918352367
 1494 SOLV  HW1     4584    3.790032495    6.126071133    1.999273121
 1494 SOLV  HW2     4585    3.881783069    6.014569683    1.923046051
 1495 SOLV  OW      4586    4.321189186    5.592976584    0.873166561
 1495 SOLV  HW1     4587    4.251703975    5.544492677    0.820052117
 1495 SOLV  HW2     4588    4.276701938    5.648070347    0.943788992
 1496 SOLV  OW      4589    4.140588371    5.504395393    0.376680090
 1496 SOLV  HW1     4590    4.051934200    5.458403456    0.371501862
 1496 SOLV  HW2     4591    4.213735793    5.437043693    0.365974730
 1497 SOLV  OW      4592    4.670732379    5.662112162    2.222651784
 1497 SOLV  HW1     4593    4.598962275    5.604112231    2.184089730
 1497 SOLV  HW2     4594    4.747273915    5.605043007    2.252423399
 1498 SOLV  OW      4595    4.254485536    4.392663861    0.134790455
 1498 SOLV  HW1     4596    4.258179480    4.465913571    0.066808862
 1498 SOLV  HW2     4597    4.188661461    4.416723395    0.206125717
 1499 SOLV  OW      4598    4.880886274    4.700473919    1.883183598
 1499 SOLV  HW1     4599    4.886406066    4.600687084    1.886683723
 1499 SOLV  HW2     4600    4.847859917    4.735104366    1.971000384
 1500 SOLV  OW      4601    5.873043626    4.802837074    1.372740831
 1500 SOLV  HW1     4602    5.885486211    4.846205030    1.461994268
 1500 SOLV  HW2     4603    5.932940989    4.723057899    1.365840852
 1501 SOLV  OW      4604    5.075629218    3.989489120    0.223124195
 1501 SOLV  HW1     4605    5.130291680    3.955789091    0.146466489
 1501 SOLV  HW2     4606    5.036192537    3.911997515    0.272518521
 1502 SOLV  OW      4607    4.120706448    5.504759328    0.717062075
 1502 SOLV  HW1     4608    4.029800060    5.535652965    0.689095218
 1502 SOLV  HW2     4609    4.185996810    5.522375325    0.643381522
 1503 SOLV  OW      4610    4.623073780    4.503780118    1.670816363
 1503 SOLV  HW1     4611    4.565207702    4.423863905    1.687096051
 1503 SOLV  HW2     4612    4.609548418    4.570219620    1.744326983
 1504 SOLV  OW      4613    4.538888528    4.526055604    6.127053197
 1504 SOLV  HW1     4614    4.625166135    4.569889255    6.152286070
 1504 SOLV  HW2     4615    4.462619230    4.585545938    6.152461552
 1505 SOLV  OW      4616    5.149222005    3.813297726    2.060011586
 1505 SOLV  HW1     4617    5.207928896    3.894005565    2.066416394
 1505 SOLV  HW2     4618    5.058946354    3.834745640    2.097310354
 1506 SOLV  OW      4619    4.475103862    5.074183733    1.701945299
 1506 SOLV  HW1     4620    4.463832540    5.045138140    1.606921863
 1506 SOLV  HW2     4621    4.552358042    5.025483635    1.742713186
 1507 SOLV  OW      4622    6.038453698    5.739838666    2.904216919
 1507 SOLV  HW1     4623    5.943881622    5.762574369    2.880995877
 1507 SOLV  HW2     4624    6.039640091    5.660700108    2.965349054
 1508 SOLV  OW      4625    5.896421449    3.861852158    0.429037443
 1508 SOLV  HW1     4626    5.995158772    3.877595868    0.431138705
 1508 SOLV  HW2     4627    5.848923131    3.949412633    0.420213203
 1509 SOLV  OW      4628    4.902894772    3.989803568    1.185773114
 1509 SOLV  HW1     4629    4.899494155    3.893075041    1.210921010
 1509 SOLV  HW2     4630    4.880966337    3.999764221    1.088706952
 1510 SOLV  OW      4631    6.045191687    5.218848146    0.731634752
 1510 SOLV  HW1     4632    6.046415939    5.267780551    0.644432474
 1510 SOLV  HW2     4633    6.070353972    5.123241787    0.716527193
 1511 SOLV  OW      4634    3.252611305    5.881024516    2.669493583
 1511 SOLV  HW1     4635    3.155944400    5.898223960    2.688470857
 1511 SOLV  HW2     4636    3.272968371    5.906195919    2.574877871
 1512 SOLV  OW      4637    3.571777126    5.934987558    2.669347246
 1512 SOLV  HW1     4638    3.490649809    5.980112887    2.632159708
 1512 SOLV  HW2     4639    3.546235940    5.845554841    2.706095894
 1513 SOLV  OW      4640    4.769595591    5.440651518    2.712431317
 1513 SOLV  HW1     4641    4.697095128    5.494482837    2.755409306
 1513 SOLV  HW2     4642    4.852478577    5.496147858    2.705259896
 1514 SOLV  OW      4643    5.034035804    3.141351765    2.624181237
 1514 SOLV  HW1     4644    4.979189856    3.215525998    2.662803107
 1514 SOLV  HW2     4645    4.973473961    3.071700173    2.585679102
 1515 SOLV  OW      4646    4.278433528    3.779229708    2.341505958
 1515 SOLV  HW1     4647    4.289439266    3.774717495    2.242206944
 1515 SOLV  HW2     4648    4.196355506    3.831948055    2.363543434
 1516 SOLV  OW      4649    4.139098664    4.578038770    2.221355408
 1516 SOLV  HW1     4650    4.062598185    4.542763999    2.275256604
 1516 SOLV  HW2     4651    4.171451196    4.506903725    2.158948656
 1517 SOLV  OW      4652    4.357958909    4.717045689    0.382345489
 1517 SOLV  HW1     4653    4.333524106    4.777200346    0.458401899
 1517 SOLV  HW2     4654    4.382183697    4.772327884    0.302613633
 1518 SOLV  OW      4655    4.868457229    3.125054696    3.020634186
 1518 SOLV  HW1     4656    4.818248040    3.065295176    2.958117356
 1518 SOLV  HW2     4657    4.884327734    3.213455069    2.976657047
 1519 SOLV  OW      4658    3.863624085    3.812263369    2.105395827
 1519 SOLV  HW1     4659    3.937910431    3.878058527    2.093024173
 1519 SOLV  HW2     4660    3.792153097    3.829591980    2.037621916
 1520 SOLV  OW      4661    3.407912333    6.133561110    2.852496237
 1520 SOLV  HW1     4662    3.489299300    6.080879980    2.827981634
 1520 SOLV  HW2     4663    3.338919725    6.072267103    2.891029191
 1521 SOLV  OW      4664    5.656116758    3.503709473    2.256536523
 1521 SOLV  HW1     4665    5.610394245    3.458719239    2.179816397
 1521 SOLV  HW2     4666    5.739770722    3.547921279    2.224164265
 1522 SOLV  OW      4667    3.945155510    5.764417333    1.693950640
 1522 SOLV  HW1     4668    4.007573435    5.735435016    1.766517078
 1522 SOLV  HW2     4669    3.967424703    5.857883133    1.666232437
 1523 SOLV  OW      4670    3.874447093    5.913372703    0.077666506
 1523 SOLV  HW1     4671    3.783134517    5.873926409    0.087966609
 1523 SOLV  HW2     4672    3.940022988    5.859952938    0.131033576
 1524 SOLV  OW      4673    4.278603444    4.974332539    2.127617860
 1524 SOLV  HW1     4674    4.376712161    4.987079183    2.142192620
 1524 SOLV  HW2     4675    4.251626719    5.018512831    2.042058705
 1525 SOLV  OW      4676    5.888306081    3.976004423    2.481822038
 1525 SOLV  HW1     4677    5.849074739    3.889061783    2.451785165
 1525 SOLV  HW2     4678    5.820640802    4.048758976    2.470495333
 1526 SOLV  OW      4679    4.738313705    5.307100756    2.464950405
 1526 SOLV  HW1     4680    4.760437286    5.349585355    2.552737396
 1526 SOLV  HW2     4681    4.645248176    5.332224110    2.438316038
 1527 SOLV  OW      4682    5.829964215    4.869060813    2.053510235
 1527 SOLV  HW1     4683    5.780793980    4.894760172    2.136708119
 1527 SOLV  HW2     4684    5.919443863    4.831653658    2.077919541
 1528 SOLV  OW      4685    5.766237696    3.349772729    0.879587394
 1528 SOLV  HW1     4686    5.865546623    3.353153118    0.890830143
 1528 SOLV  HW2     4687    5.726620510    3.291719789    0.950737131
 1529 SOLV  OW      4688    4.671369718    5.646217385    2.998352324
 1529 SOLV  HW1     4689    4.737474731    5.608764344    3.063380107
 1529 SOLV  HW2     4690    4.695434651    5.740964863    2.977254980
 1530 SOLV  OW      4691    5.015766029    5.042750937    1.529727112
 1530 SOLV  HW1     4692    4.995497564    4.951995746    1.492925341
 1530 SOLV  HW2     4693    5.007711848    5.110799234    1.456882952
 1531 SOLV  OW      4694    3.313976949    5.233221969    2.862853900
 1531 SOLV  HW1     4695    3.302131681    5.215944654    2.960635289
 1531 SOLV  HW2     4696    3.342868545    5.148950044    2.817409277
 1532 SOLV  OW      4697    3.646714104    4.722563021    0.377737140
 1532 SOLV  HW1     4698    3.554762679    4.746067815    0.409243460
 1532 SOLV  HW2     4699    3.659123509    4.755088024    0.283981692
 1533 SOLV  OW      4700    5.092633695    4.658394226    0.486061287
 1533 SOLV  HW1     4701    5.085444867    4.592787678    0.410921468
 1533 SOLV  HW2     4702    5.169907625    4.633700806    0.544541551
 1534 SOLV  OW      4703    3.951783348    5.264051542    1.739766624
 1534 SOLV  HW1     4704    3.934845975    5.165632349    1.734425329
 1534 SOLV  HW2     4705    3.877888764    5.313122331    1.693596848
 1535 SOLV  OW      4706    3.977875665    4.899073196    1.031273977
 1535 SOLV  HW1     4707    4.076200613    4.882057290    1.024609162
 1535 SOLV  HW2     4708    3.927987988    4.815578574    1.008019499
 1536 SOLV  OW      4709    4.342293899    3.220534971    2.938325481
 1536 SOLV  HW1     4710    4.310693864    3.126067635    2.947206009
 1536 SOLV  HW2     4711    4.368847817    3.255346985    3.028240920
 1537 SOLV  OW      4712    3.304698854    4.202118749    2.939787322
 1537 SOLV  HW1     4713    3.301170791    4.215654094    2.840768650
 1537 SOLV  HW2     4714    3.243752972    4.127055148    2.965334415
 1538 SOLV  OW      4715    3.661880844    3.312118784    2.902751206
 1538 SOLV  HW1     4716    3.602571907    3.246482834    2.949384053
 1538 SOLV  HW2     4717    3.741008402    3.264284762    2.864638722
 1539 SOLV  OW      4718    3.434454845    3.143979227    1.818471763
 1539 SOLV  HW1     4719    3.507876035    3.184953630    1.764322073
 1539 SOLV  HW2     4720    3.376897435    3.216294660    1.856674683
 1540 SOLV  OW      4721    5.371418513    5.010546919    2.849161546
 1540 SOLV  HW1     4722    5.272452507    5.022621469    2.841313706
 1540 SOLV  HW2     4723    5.403688293    4.951195273    2.775419225
 1541 SOLV  OW      4724    3.990209153    4.580198967    0.996565642
 1541 SOLV  HW1     4725    3.917190273    4.612493556    1.056785499
 1541 SOLV  HW2     4726    3.950110388    4.538705903    0.914892892
 1542 SOLV  OW      4727    5.602209492    5.529305924    0.482245558
 1542 SOLV  HW1     4728    5.572216877    5.556029864    0.573828689
 1542 SOLV  HW2     4729    5.674168728    5.460244017    0.489607705
 1543 SOLV  OW      4730    4.968511292    5.768586888    0.753974018
 1543 SOLV  HW1     4731    4.926446339    5.770996463    0.663280735
 1543 SOLV  HW2     4732    4.939215438    5.848546647    0.806411891
 1544 SOLV  OW      4733    5.558618634    4.026306351    1.321973315
 1544 SOLV  HW1     4734    5.498080754    4.012413322    1.243601112
 1544 SOLV  HW2     4735    5.518590845    3.983470952    1.402985255
 1545 SOLV  OW      4736    3.380546067    3.482563345    1.540620710
 1545 SOLV  HW1     4737    3.372706385    3.397961982    1.487873568
 1545 SOLV  HW2     4738    3.289204140    3.518761895    1.559260578
 1546 SOLV  OW      4739    4.396140038    3.132560234    0.723195958
 1546 SOLV  HW1     4740    4.422751151    3.219187931    0.680903923
 1546 SOLV  HW2     4741    4.367392777    3.149019086    0.817554015
 1547 SOLV  OW      4742    3.485026137    3.938312465    2.785248682
 1547 SOLV  HW1     4743    3.413503083    3.995458824    2.744997961
 1547 SOLV  HW2     4744    3.542350475    3.900534719    2.712527269
 1548 SOLV  OW      4745    5.596610235    4.550797692    2.146744780
 1548 SOLV  HW1     4746    5.664586997    4.503444613    2.090734054
 1548 SOLV  HW2     4747    5.633631990    4.565854379    2.238410945
 1549 SOLV  OW      4748    0.086249112    4.528809029    2.265660594
 1549 SOLV  HW1     4749    0.077527511    4.628176876    2.272856732
 1549 SOLV  HW2     4750   -0.000219832    4.490020604    2.233740003
 1550 SOLV  OW      4751    5.721562294    4.252718228    1.188496226
 1550 SOLV  HW1     4752    5.698048022    4.230741642    1.283176845
 1550 SOLV  HW2     4753    5.702123291    4.349229235    1.170896712
 1551 SOLV  OW      4754    5.565767217    4.191135595    2.860750633
 1551 SOLV  HW1     4755    5.561860718    4.094456476    2.886041093
 1551 SOLV  HW2     4756    5.651012812    4.209326575    2.811721709
 1552 SOLV  OW      4757    5.717443581    5.445227280    0.007113521
 1552 SOLV  HW1     4758    5.786378233    5.374621197   -0.009098266
 1552 SOLV  HW2     4759    5.754892902    5.514921972    0.068272170
 1553 SOLV  OW      4760    3.598581735    3.954326248    2.223652953
 1553 SOLV  HW1     4761    3.602929845    4.042559418    2.270518793
 1553 SOLV  HW2     4762    3.675012791    3.946842879    2.159594587
 1554 SOLV  OW      4763    3.146999264    5.076981457    2.624054533
 1554 SOLV  HW1     4764    3.059692554    5.051640670    2.665736241
 1554 SOLV  HW2     4765    3.202041752    5.127775548    2.690315237
 1555 SOLV  OW      4766    4.146331650    5.761419795    1.914089886
 1555 SOLV  HW1     4767    4.223624862    5.762607733    1.850651970
 1555 SOLV  HW2     4768    4.141729784    5.672344924    1.959325083
 1556 SOLV  OW      4769    4.257892394    4.092360854    1.091639104
 1556 SOLV  HW1     4770    4.300850804    4.166387058    1.039920159
 1556 SOLV  HW2     4771    4.244681227    4.121285834    1.186457839
 1557 SOLV  OW      4772    4.736190476    5.911825261    0.587122859
 1557 SOLV  HW1     4773    4.751662684    6.006163198    0.616487806
 1557 SOLV  HW2     4774    4.709014549    5.910945035    0.490884717
 1558 SOLV  OW      4775    5.336001734    4.225657261    1.249406860
 1558 SOLV  HW1     4776    5.409286859    4.288226163    1.276138595
 1558 SOLV  HW2     4777    5.352118886    4.193394383    1.156136465
 1559 SOLV  OW      4778    3.270580063    4.293535403    1.223235645
 1559 SOLV  HW1     4779    3.250512444    4.366914544    1.158327859
 1559 SOLV  HW2     4780    3.277848641    4.206710958    1.174138632
 1560 SOLV  OW      4781    5.449510851    5.253733700    1.196592848
 1560 SOLV  HW1     4782    5.541355252    5.257791008    1.157221398
 1560 SOLV  HW2     4783    5.454802454    5.218053642    1.289862736
 1561 SOLV  OW      4784    4.543424974    3.730887022    2.036859776
 1561 SOLV  HW1     4785    4.504918670    3.640797082    2.056915634
 1561 SOLV  HW2     4786    4.643261992    3.725763945    2.039487941
 1562 SOLV  OW      4787    5.417467765    3.373075844    2.297303276
 1562 SOLV  HW1     4788    5.419562435    3.467335047    2.263967607
 1562 SOLV  HW2     4789    5.326351537    3.334573739    2.282622050
 1563 SOLV  OW      4790    4.544365641    3.421092065    0.699153837
 1563 SOLV  HW1     4791    4.495586183    3.401244031    0.784164162
 1563 SOLV  HW2     4792    4.611030664    3.493878301    0.715223053
 1564 SOLV  OW      4793    4.160093409    4.482370770    0.786167545
 1564 SOLV  HW1     4794    4.229967270    4.411679757    0.797220393
 1564 SOLV  HW2     4795    4.121883868    4.505687756    0.875597316
 1565 SOLV  OW      4796    5.352357841    4.842487148    0.798657270
 1565 SOLV  HW1     4797    5.253094400    4.847410465    0.809796157
 1565 SOLV  HW2     4798    5.374316480    4.782395243    0.721791928
 1566 SOLV  OW      4799    4.090346126    4.618495209    0.549151237
 1566 SOLV  HW1     4800    4.179388594    4.653470496    0.520009203
 1566 SOLV  HW2     4801    4.037949578    4.692220609    0.591816383
 1567 SOLV  OW      4802    3.304824657    3.546553694    0.920064358
 1567 SOLV  HW1     4803    3.279157865    3.604732479    0.997242891
 1567 SOLV  HW2     4804    3.228471288    3.486224966    0.896995929
 1568 SOLV  OW      4805    4.469553619    4.939996533    2.362101464
 1568 SOLV  HW1     4806    4.470587679    5.031025862    2.320714796
 1568 SOLV  HW2     4807    4.475857198    4.948545192    2.461538377
 1569 SOLV  OW      4808    6.005489155    5.274569739    2.669586613
 1569 SOLV  HW1     4809    5.993334642    5.372870210    2.683352767
 1569 SOLV  HW2     4810    6.095569021    5.257410838    2.629696546
 1570 SOLV  OW      4811    4.932687173    5.114830283    2.742899771
 1570 SOLV  HW1     4812    4.888164618    5.204068180    2.750344745
 1570 SOLV  HW2     4813    4.908361234    5.072675988    2.655531299
 1571 SOLV  OW      4814    3.602434297    4.661008458    2.771661530
 1571 SOLV  HW1     4815    3.685031107    4.606366918    2.785585326
 1571 SOLV  HW2     4816    3.625867615    4.758183966    2.774727088
 1572 SOLV  OW      4817    4.865541304    3.632303322    1.450549531
 1572 SOLV  HW1     4818    4.844597078    3.610709351    1.355181378
 1572 SOLV  HW2     4819    4.964564275    3.629864713    1.464279377
 1573 SOLV  OW      4820    5.787838088    4.535350636    2.777730046
 1573 SOLV  HW1     4821    5.714400294    4.471158431    2.755639253
 1573 SOLV  HW2     4822    5.832819040    4.564793391    2.693408904
 1574 SOLV  OW      4823    5.926112483    0.004904152    2.236352142
 1574 SOLV  HW1     4824    5.897721399   -0.044734010    2.154304813
 1574 SOLV  HW2     4825    6.025880758    0.003790714    2.243090088
 1575 SOLV  OW      4826    5.988116791    5.389108020    2.162773729
 1575 SOLV  HW1     4827    6.010178133    5.485554438    2.148195146
 1575 SOLV  HW2     4828    5.940654586    5.378646165    2.250170405
 1576 SOLV  OW      4829    5.624789581    4.252475318    1.486596426
 1576 SOLV  HW1     4830    5.569699344    4.191415309    1.429700640
 1576 SOLV  HW2     4831    5.680127753    4.198199148    1.549792150
 1577 SOLV  OW      4832    3.901498919    3.395807739    2.169131564
 1577 SOLV  HW1     4833    3.942188928    3.441205594    2.248410819
 1577 SOLV  HW2     4834    3.934399365    3.439322825    2.085318035
 1578 SOLV  OW      4835    5.986830246    4.429249444    2.953604265
 1578 SOLV  HW1     4836    5.959954204    4.332936003    2.955378349
 1578 SOLV  HW2     4837    5.922006574    4.480899481    2.897642765
 1579 SOLV  OW      4838    5.288161920    5.231979321    1.772588159
 1579 SOLV  HW1     4839    5.274803480    5.133478167    1.761602071
 1579 SOLV  HW2     4840    5.359618392    5.248530074    1.840571130
 1580 SOLV  OW      4841    4.042052477    3.799245566    2.623107069
 1580 SOLV  HW1     4842    4.034864602    3.812345065    2.524219936
 1580 SOLV  HW2     4843    4.136134977    3.774909756    2.646733266
 1581 SOLV  OW      4844    4.138747872    4.087122982    2.754428687
 1581 SOLV  HW1     4845    4.091356792    4.000212661    2.768634063
 1581 SOLV  HW2     4846    4.179463947    4.117322785    2.840634043
 1582 SOLV  OW      4847    4.643741397    4.980628371    0.399453572
 1582 SOLV  HW1     4848    4.657337527    5.076966176    0.422585462
 1582 SOLV  HW2     4849    4.667954457    4.923768308    0.478076340
 1583 SOLV  OW      4850    4.804986742    4.111261219    1.586609910
 1583 SOLV  HW1     4851    4.755957936    4.058311313    1.517369841
 1583 SOLV  HW2     4852    4.881982040    4.057620367    1.621194964
 1584 SOLV  OW      4853    4.770345449    4.344171931    0.310460549
 1584 SOLV  HW1     4854    4.671196161    4.354513442    0.318489519
 1584 SOLV  HW2     4855    4.797119595    4.353244546    0.214539459
 1585 SOLV  OW      4856    4.134820380    3.535911582    0.456360977
 1585 SOLV  HW1     4857    4.205924187    3.511594855    0.390370986
 1585 SOLV  HW2     4858    4.174379034    3.592728371    0.528533290
 1586 SOLV  OW      4859    4.401944363    4.357460996    2.612604701
 1586 SOLV  HW1     4860    4.429825860    4.407085039    2.530374762
 1586 SOLV  HW2     4861    4.329524084    4.292529006    2.589350770
 1587 SOLV  OW      4862    4.903538616    5.670178055    1.993501536
 1587 SOLV  HW1     4863    4.811556879    5.654465450    2.029453276
 1587 SOLV  HW2     4864    4.909742048    5.633479000    1.900686135
 1588 SOLV  OW      4865    4.615471037    5.038537618    2.148393474
 1588 SOLV  HW1     4866    4.565959202    5.112561823    2.193897675
 1588 SOLV  HW2     4867    4.635123749    5.064761147    2.053905040
 1589 SOLV  OW      4868    4.671866909    4.065498913    0.487380217
 1589 SOLV  HW1     4869    4.690490996    4.163432392    0.495386300
 1589 SOLV  HW2     4870    4.588363390    4.043247749    0.537718689
 1590 SOLV  OW      4871    4.193015518    4.202512651    2.495415168
 1590 SOLV  HW1     4872    4.248542257    4.128008445    2.458432320
 1590 SOLV  HW2     4873    4.155537810    4.175299689    2.584052123
 1591 SOLV  OW      4874    3.263782972    5.474819652    1.518251144
 1591 SOLV  HW1     4875    3.197238696    5.502178690    1.448789177
 1591 SOLV  HW2     4876    3.224739137    5.402382775    1.575075445
 1592 SOLV  OW      4877    3.962871291    4.219678899    1.737483241
 1592 SOLV  HW1     4878    3.981567668    4.315917374    1.717732623
 1592 SOLV  HW2     4879    3.910729533    4.212643215    1.822532100
 1593 SOLV  OW      4880    5.846249355    3.862256137    2.030695176
 1593 SOLV  HW1     4881    5.941038202    3.868725582    1.999468636
 1593 SOLV  HW2     4882    5.836823707    3.784222699    2.092530900
 1594 SOLV  OW      4883    3.770502629    4.956447635    1.816164730
 1594 SOLV  HW1     4884    3.687761704    4.989745766    1.770923158
 1594 SOLV  HW2     4885    3.762526639    4.970635056    1.914838252
 1595 SOLV  OW      4886    3.206752534    3.540116822    2.536801296
 1595 SOLV  HW1     4887    3.117422739    3.512086933    2.501664153
 1595 SOLV  HW2     4888    3.226631062    3.490000066    2.621031574
 1596 SOLV  OW      4889    4.608575645    4.198284775    0.888939381
 1596 SOLV  HW1     4890    4.694766790    4.231627584    0.927166760
 1596 SOLV  HW2     4891    4.579898968    4.116099129    0.938181129
 1597 SOLV  OW      4892    5.909320049    3.979118857    1.358502241
 1597 SOLV  HW1     4893    5.874851827    3.899300471    1.407924603
 1597 SOLV  HW2     4894    5.859506893    3.989002512    1.272348501
 1598 SOLV  OW      4895    4.601606460    4.218838643    1.754444627
 1598 SOLV  HW1     4896    4.571690760    4.141419206    1.810227290
 1598 SOLV  HW2     4897    4.684512514    4.193798201    1.704447569
 1599 SOLV  OW      4898    3.925515396    3.419424457    2.838452206
 1599 SOLV  HW1     4899    3.931710667    3.467191681    2.926089787
 1599 SOLV  HW2     4900    3.886083795    3.328632350    2.852716365
 1600 SOLV  OW      4901    5.539576583    3.457826477    2.776767296
 1600 SOLV  HW1     4902    5.560235166    3.481523201    2.681827276
 1600 SOLV  HW2     4903    5.565524071    3.362753159    2.793775764
 1601 SOLV  OW      4904    5.206861886    5.033453527    2.461916628
 1601 SOLV  HW1     4905    5.216903932    4.960750612    2.529852272
 1601 SOLV  HW2     4906    5.247226704    5.003921285    2.375322366
 1602 SOLV  OW      4907    3.662522193    4.447509042    2.098534416
 1602 SOLV  HW1     4908    3.674252627    4.491707274    2.009594826
 1602 SOLV  HW2     4909    3.671699800    4.515728373    2.171083787
 1603 SOLV  OW      4910    3.282723570    5.337451878    0.418400467
 1603 SOLV  HW1     4911    3.367623288    5.284832752    0.413556086
 1603 SOLV  HW2     4912    3.283786553    5.394939213    0.500229855
 1604 SOLV  OW      4913    5.640202452    6.000420331    0.042182073
 1604 SOLV  HW1     4914    5.643067215    6.004555198    0.142056065
 1604 SOLV  HW2     4915    5.699273447    5.926334639    0.010206861
 1605 SOLV  OW      4916    4.167904310    4.642982306    6.123658618
 1605 SOLV  HW1     4917    4.258107077    4.686134981    6.121911581
 1605 SOLV  HW2     4918    4.104431803    4.700543018    6.175230907
 1606 SOLV  OW      4919    5.661597567    5.063881734    1.825584073
 1606 SOLV  HW1     4920    5.594280176    5.048113755    1.897845076
 1606 SOLV  HW2     4921    5.708119612    5.150900999    1.841813015
 1607 SOLV  OW      4922    4.412969750    4.774023380    1.859781207
 1607 SOLV  HW1     4923    4.327438441    4.723054540    1.869175970
 1607 SOLV  HW2     4924    4.393788584    4.864591007    1.821970648
 1608 SOLV  OW      4925    5.217069721    5.625258628    0.214180038
 1608 SOLV  HW1     4926    5.145049759    5.684679938    0.178369680
 1608 SOLV  HW2     4927    5.274922610    5.593934765    0.138855286
 1609 SOLV  OW      4928    4.173779528    3.465462543    2.326356607
 1609 SOLV  HW1     4929    4.221608727    3.553112299    2.331985333
 1609 SOLV  HW2     4930    4.089304136    3.470151992    2.379676208
 1610 SOLV  OW      4931    6.057546109    3.752994063    2.935179777
 1610 SOLV  HW1     4932    6.027375827    3.768442323    2.841097715
 1610 SOLV  HW2     4933    6.121621438    3.824988505    2.961853223
 1611 SOLV  OW      4934    3.886250665    5.359120994    0.821143107
 1611 SOLV  HW1     4935    3.941558674    5.280669859    0.793097625
 1611 SOLV  HW2     4936    3.937955054    5.443391697    0.806137411
 1612 SOLV  OW      4937    5.840126801    3.197261259    0.330839000
 1612 SOLV  HW1     4938    5.844553517    3.129273351    0.257638403
 1612 SOLV  HW2     4939    5.875165978    3.284694491    0.297246156
 1613 SOLV  OW      4940    3.001041983    4.533269555    0.251220144
 1613 SOLV  HW1     4941    3.036044282    4.518705624    0.158676277
 1613 SOLV  HW2     4942    3.074152601    4.516834932    0.317439660
 1614 SOLV  OW      4943    5.331416628    3.991532126    2.637889305
 1614 SOLV  HW1     4944    5.287549407    4.022315847    2.722326557
 1614 SOLV  HW2     4945    5.397956623    3.919946921    2.659101403
 1615 SOLV  OW      4946    3.915221339    5.744993236    2.523765456
 1615 SOLV  HW1     4947    3.894949934    5.647308147    2.530608437
 1615 SOLV  HW2     4948    4.014308384    5.758374811    2.521681851
 1616 SOLV  OW      4949    4.461809619    3.920473149    0.910558628
 1616 SOLV  HW1     4950    4.367516112    3.892942746    0.891781510
 1616 SOLV  HW2     4951    4.462773972    3.987650616    0.984628067
 1617 SOLV  OW      4952    4.531625740    3.663533876    2.398299735
 1617 SOLV  HW1     4953    4.439592899    3.698940170    2.414962020
 1617 SOLV  HW2     4954    4.545485457    3.651777909    2.299963340
 1618 SOLV  OW      4955    5.906957896    5.165479503    2.400757077
 1618 SOLV  HW1     4956    5.816935988    5.165123194    2.444321502
 1618 SOLV  HW2     4957    5.972705519    5.211385719    2.460520733
 1619 SOLV  OW      4958    5.685998561    4.524765190    1.141191292
 1619 SOLV  HW1     4959    5.591446821    4.501930700    1.164440951
 1619 SOLV  HW2     4960    5.716804775    4.601013255    1.198088131
 1620 SOLV  OW      4961    5.795649377    5.384909104    0.836040750
 1620 SOLV  HW1     4962    5.714213223    5.331887073    0.812431726
 1620 SOLV  HW2     4963    5.835177953    5.349303469    0.920725829
 1621 SOLV  OW      4964    5.498307368    0.102375372    0.309486248
 1621 SOLV  HW1     4965    5.584209915    0.060119434    0.338409360
 1621 SOLV  HW2     4966    5.455551551    0.045926041    0.238874660
 1622 SOLV  OW      4967    4.380394320    3.148195150    2.385260172
 1622 SOLV  HW1     4968    4.421986196    3.142991569    2.294459829
 1622 SOLV  HW2     4969    4.307258148    3.216403030    2.384542174
 1623 SOLV  OW      4970    4.279893987    4.499813316    3.091516080
 1623 SOLV  HW1     4971    4.187880333    4.487772897    3.128788234
 1623 SOLV  HW2     4972    4.284917584    4.457673887    3.000962321
 1624 SOLV  OW      4973    5.968472002    6.092982451    2.568813859
 1624 SOLV  HW1     4974    5.889934661    6.054315219    2.617161910
 1624 SOLV  HW2     4975    5.986030167    6.185508324    2.602466700
 1625 SOLV  OW      4976    5.330082174    6.029021324    2.962814285
 1625 SOLV  HW1     4977    5.346413494    5.964905069    2.887818720
 1625 SOLV  HW2     4978    5.239956249    6.011598237    3.002506942
 1626 SOLV  OW      4979    4.630784044    3.159672762    1.161081256
 1626 SOLV  HW1     4980    4.718510519    3.171687598    1.207559093
 1626 SOLV  HW2     4981    4.646755216    3.140672877    1.064202297
 1627 SOLV  OW      4982    3.965834891    5.788935746    0.835611110
 1627 SOLV  HW1     4983    3.953532360    5.759852955    0.740720130
 1627 SOLV  HW2     4984    3.902554187    5.738487316    0.894366617
 1628 SOLV  OW      4985    3.085735052    3.503096958    2.927855713
 1628 SOLV  HW1     4986    3.162594050    3.538132300    2.981384886
 1628 SOLV  HW2     4987    3.116551441    3.426376861    2.871600987
 1629 SOLV  OW      4988    5.820372043    3.709802223    0.653935940
 1629 SOLV  HW1     4989    5.860526646    3.753065704    0.573202925
 1629 SOLV  HW2     4990    5.844692276    3.762367244    0.735466947
 1630 SOLV  OW      4991    4.704191136    3.079238837    2.189634329
 1630 SOLV  HW1     4992    4.669697730    3.039729540    2.274777667
 1630 SOLV  HW2     4993    4.713714412    3.178211781    2.200301426
 1631 SOLV  OW      4994    4.760866277    5.032788070    1.727335553
 1631 SOLV  HW1     4995    4.826737183    5.080438765    1.785574469
 1631 SOLV  HW2     4996    4.797631692    5.025391047    1.634630374
 1632 SOLV  OW      4997    5.367244215    5.794757530    2.055271100
 1632 SOLV  HW1     4998    5.460368982    5.790012519    2.019115082
 1632 SOLV  HW2     4999    5.302232920    5.771113683    1.983059246
 1633 SOLV  OW      5000    3.446454179    3.542987887    0.656925083
 1633 SOLV  HW1     5001    3.450204721    3.588066947    0.567730032
 1633 SOLV  HW2     5002    3.378673386    3.469510842    0.654278530
 1634 SOLV  OW      5003    4.189682978    3.601488554    1.672545792
 1634 SOLV  HW1     5004    4.177424791    3.549244609    1.588162689
 1634 SOLV  HW2     5005    4.274947926    3.573736525    1.716814507
 1635 SOLV  OW      5006    3.711689449    5.767206353    1.031840827
 1635 SOLV  HW1     5007    3.729167636    5.785407359    1.128614875
 1635 SOLV  HW2     5008    3.743452506    5.675179009    1.008991503
 1636 SOLV  OW      5009    6.038724787    5.871273031    2.406370828
 1636 SOLV  HW1     5010    5.995161596    5.908298362    2.324314378
 1636 SOLV  HW2     5011    6.029408355    5.936697137    2.481427008
 1637 SOLV  OW      5012    5.650558233    4.540464619    0.870031846
 1637 SOLV  HW1     5013    5.569897089    4.599176939    0.863065364
 1637 SOLV  HW2     5014    5.673855596    4.527160104    0.966375618
 1638 SOLV  OW      5015    4.084631349    5.294715701    2.465848983
 1638 SOLV  HW1     5016    4.075536548    5.218667273    2.401553083
 1638 SOLV  HW2     5017    4.149060391    5.269699910    2.538132736
 1639 SOLV  OW      5018    5.194527411    5.345388543    1.234543844
 1639 SOLV  HW1     5019    5.204438593    5.341081630    1.333958284
 1639 SOLV  HW2     5020    5.279870918    5.316318044    1.191276271
 1640 SOLV  OW      5021    3.461319538    5.421661044    1.722968912
 1640 SOLV  HW1     5022    3.421045011    5.481791460    1.791991680
 1640 SOLV  HW2     5023    3.391182677    5.395340850    1.656721174
 1641 SOLV  OW      5024    4.677020653    3.074664319    1.586272483
 1641 SOLV  HW1     5025    4.721259835    3.164120903    1.592636729
 1641 SOLV  HW2     5026    4.740512632    3.008927443    1.545660778
 1642 SOLV  OW      5027    3.866363949    3.666318013    0.097755396
 1642 SOLV  HW1     5028    3.907261520    3.686208741    0.186824791
 1642 SOLV  HW2     5029    3.823066623    3.576212410    0.100362299
 1643 SOLV  OW      5030    5.314669147    4.803615553    2.556343602
 1643 SOLV  HW1     5031    5.402171691    4.784578255    2.600854349
 1643 SOLV  HW2     5032    5.244024323    4.744360817    2.595051718
 1644 SOLV  OW      5033    4.702804957    4.182580002    2.964254829
 1644 SOLV  HW1     5034    4.638847077    4.155639255    2.892248458
 1644 SOLV  HW2     5035    4.724645148    4.279708996    2.954753775
 1645 SOLV  OW      5036    4.015507247    5.978673419    2.020060901
 1645 SOLV  HW1     5037    4.064225908    5.973761979    2.107253107
 1645 SOLV  HW2     5038    4.050392258    5.908094878    1.958397638
 1646 SOLV  OW      5039    4.129593885    5.568013756    1.209664393
 1646 SOLV  HW1     5040    4.141015028    5.636472835    1.281663811
 1646 SOLV  HW2     5041    4.218948515    5.530607772    1.184802651
 1647 SOLV  OW      5042    5.559416734    5.536923097    1.135758858
 1647 SOLV  HW1     5043    5.645417596    5.498551067    1.169424559
 1647 SOLV  HW2     5044    5.577752181    5.622719948    1.087771708
 1648 SOLV  OW      5045    5.880158014    3.707232210    1.446060351
 1648 SOLV  HW1     5046    5.943965357    3.663756693    1.509623675
 1648 SOLV  HW2     5047    5.931383529    3.760273267    1.378501961
 1649 SOLV  OW      5048    5.730147182    3.477925316    1.923250171
 1649 SOLV  HW1     5049    5.690690660    3.419346806    1.852442456
 1649 SOLV  HW2     5050    5.657327337    3.530133614    1.967664638
 1650 SOLV  OW      5051    4.942646340    4.138117290    2.776227378
 1650 SOLV  HW1     5052    4.859011515    4.183625976    2.806823447
 1650 SOLV  HW2     5053    4.985121285    4.090993465    2.853536297
 1651 SOLV  OW      5054    6.015450275    3.436853329    0.497687283
 1651 SOLV  HW1     5055    5.973174094    3.360766727    0.546934230
 1651 SOLV  HW2     5056    6.111943600    3.416377220    0.481252198
 1652 SOLV  OW      5057    4.664854089    4.910479375    0.681387111
 1652 SOLV  HW1     5058    4.726155370    4.924285844    0.759190658
 1652 SOLV  HW2     5059    4.663410598    4.813522558    0.656910573
 1653 SOLV  OW      5060    3.751116016    3.791362586    1.239331781
 1653 SOLV  HW1     5061    3.807698960    3.711612332    1.218391433
 1653 SOLV  HW2     5062    3.700958945    3.819057227    1.157361934
 1654 SOLV  OW      5063    5.610683000    3.989154373    2.218497100
 1654 SOLV  HW1     5064    5.540285287    4.033524443    2.163036423
 1654 SOLV  HW2     5065    5.568375692    3.947676416    2.299067148
 1655 SOLV  OW      5066    4.441707324    5.503698239    1.175192251
 1655 SOLV  HW1     5067    4.443798027    5.592335779    1.221461331
 1655 SOLV  HW2     5068    4.487915958    5.511157576    1.086812500
 1656 SOLV  OW      5069    3.671438622    5.206016965    2.899824644
 1656 SOLV  HW1     5070    3.675591143    5.161427908    2.810401854
 1656 SOLV  HW2     5071    3.580494574    5.245388481    2.913206674
 1657 SOLV  OW      5072    5.640432382    5.477842287    2.152856937
 1657 SOLV  HW1     5073    5.630689301    5.408905975    2.224654141
 1657 SOLV  HW2     5074    5.601763577    5.564495715    2.184415095
 1658 SOLV  OW      5075    3.319711479    4.071733744    1.044253717
 1658 SOLV  HW1     5076    3.333775073    3.972769207    1.041361874
 1658 SOLV  HW2     5077    3.372669347    4.115048244    0.971307759
 1659 SOLV  OW      5078    5.118042732    4.916325887    2.771195357
 1659 SOLV  HW1     5079    5.077995221    4.894383885    2.860170233
 1659 SOLV  HW2     5080    5.062581728    4.986220803    2.726041314
 1660 SOLV  OW      5081    5.159967299    4.902224885    1.226094989
 1660 SOLV  HW1     5082    5.246225502    4.891369994    1.176668911
 1660 SOLV  HW2     5083    5.127156149    4.812573825    1.255887357
 1661 SOLV  OW      5084    3.514191693    5.049316857    1.732586221
 1661 SOLV  HW1     5085    3.471039273    4.962115582    1.709440190
 1661 SOLV  HW2     5086    3.447054811    5.109123726    1.776374268
 1662 SOLV  OW      5087    3.242093840    5.943461850    1.918539639
 1662 SOLV  HW1     5088    3.193097229    6.029870531    1.906959100
 1662 SOLV  HW2     5089    3.289574290    5.920463063    1.833580728
 1663 SOLV  OW      5090    4.749343574    3.884437839    1.398876463
 1663 SOLV  HW1     5091    4.654017706    3.880166129    1.428790416
 1663 SOLV  HW2     5092    4.780875426    3.792615712    1.374905316
 1664 SOLV  OW      5093    5.098593815    3.167329720    0.579909819
 1664 SOLV  HW1     5094    5.098365806    3.252952399    0.528231438
 1664 SOLV  HW2     5095    5.160256476    3.102046076    0.535894628
 1665 SOLV  OW      5096    5.210588189    5.743538861    0.895761156
 1665 SOLV  HW1     5097    5.271356750    5.744378902    0.816340897
 1665 SOLV  HW2     5098    5.115817244    5.753062453    0.865269495
 1666 SOLV  OW      5099    5.672175752    4.831553010    0.723247419
 1666 SOLV  HW1     5100    5.660229190    4.817438783    0.821532651
 1666 SOLV  HW2     5101    5.630806801    4.918690459    0.696836665
 1667 SOLV  OW      5102    3.971904596    4.089809039    0.996853832
 1667 SOLV  HW1     5103    4.065451229    4.122762650    1.009656393
 1667 SOLV  HW2     5104    3.938829282    4.049499294    1.082190827
 1668 SOLV  OW      5105    3.155383092    0.024473592    1.463068867
 1668 SOLV  HW1     5106    3.201520692   -0.050340736    1.510758291
 1668 SOLV  HW2     5107    3.190804257    0.031386735    1.369798409
 1669 SOLV  OW      5108    3.798559546    3.395002911    0.191764319
 1669 SOLV  HW1     5109    3.794193351    3.329715456    0.116135812
 1669 SOLV  HW2     5110    3.738193600    3.364644963    0.265491024
 1670 SOLV  OW      5111    4.966054956    5.146742392    2.475069077
 1670 SOLV  HW1     5112    4.930220608    5.137797862    2.382130684
 1670 SOLV  HW2     5113    5.046359973    5.088071775    2.485581048
 1671 SOLV  OW      5114    3.651400713    4.231137747    2.939638869
 1671 SOLV  HW1     5115    3.668838778    4.152570858    2.880270886
 1671 SOLV  HW2     5116    3.552836688    4.246819262    2.946019890
 1672 SOLV  OW      5117    5.750268139    5.760737550    1.115065589
 1672 SOLV  HW1     5118    5.793195575    5.739067890    1.027379718
 1672 SOLV  HW2     5119    5.694281843    5.843019193    1.105299187
 1673 SOLV  OW      5120    3.526259791    5.018236800    1.138112531
 1673 SOLV  HW1     5121    3.581042548    4.936143017    1.154270523
 1673 SOLV  HW2     5122    3.584488702    5.099183911    1.145761452
 1674 SOLV  OW      5123    5.574381122    5.799224780    2.607333826
 1674 SOLV  HW1     5124    5.540223108    5.819984876    2.515659745
 1674 SOLV  HW2     5125    5.580960148    5.700098047    2.618768476
 1675 SOLV  OW      5126    4.567765413    4.094009910    2.722774368
 1675 SOLV  HW1     5127    4.645346927    4.103993232    2.660472004
 1675 SOLV  HW2     5128    4.499429701    4.164122327    2.702369237
 1676 SOLV  OW      5129    4.817079649    3.251053409    6.114278511
 1676 SOLV  HW1     5130    4.821904665    3.235219207    6.212907531
 1676 SOLV  HW2     5131    4.899927649    3.215757406    6.070780649
 1677 SOLV  OW      5132    3.279009353    3.178351590    0.639613043
 1677 SOLV  HW1     5133    3.199163389    3.224389451    0.600816559
 1677 SOLV  HW2     5134    3.250890248    3.091310480    0.680044624
 1678 SOLV  OW      5135    5.353242842    3.965581506    1.925576718
 1678 SOLV  HW1     5136    5.308256109    3.881716501    1.894838915
 1678 SOLV  HW2     5137    5.442187148    3.974048689    1.880656225
 1679 SOLV  OW      5138    6.094191258    4.860853584    1.678578557
 1679 SOLV  HW1     5139    5.995643973    4.877682144    1.680878663
 1679 SOLV  HW2     5140    6.140226693    4.938415183    1.635391587
 1680 SOLV  OW      5141    3.526059461    4.110496822    1.271600382
 1680 SOLV  HW1     5142    3.485240012    4.031557454    1.317473308
 1680 SOLV  HW2     5143    3.477182145    4.128340446    1.186191908
 1681 SOLV  OW      5144    5.836782846    3.287311485    2.106618045
 1681 SOLV  HW1     5145    5.925020204    3.284258973    2.153576946
 1681 SOLV  HW2     5146    5.764149484    3.261947310    2.170514527
 1682 SOLV  OW      5147    4.866456896    5.912549544    3.042222124
 1682 SOLV  HW1     5148    4.896057951    5.868891181    2.957262557
 1682 SOLV  HW2     5149    4.819728924    5.998384734    3.021033230
 1683 SOLV  OW      5150    4.090368425    3.250517709    0.504095252
 1683 SOLV  HW1     5151    4.134164435    3.337604767    0.481744312
 1683 SOLV  HW2     5152    4.017330545    3.266077133    0.570604923
 1684 SOLV  OW      5153    5.453182080    4.785819618    2.982540003
 1684 SOLV  HW1     5154    5.403032585    4.851322325    2.926012830
 1684 SOLV  HW2     5155    5.488407963    4.832133618    3.063868653
 1685 SOLV  OW      5156    5.348267585    4.900834918    1.527496678
 1685 SOLV  HW1     5157    5.352584680    4.833422556    1.453750409
 1685 SOLV  HW2     5158    5.256594198    4.940660316    1.530902902
 1686 SOLV  OW      5159    4.640578985    5.847272725    0.064423750
 1686 SOLV  HW1     5160    4.549184516    5.819669289    0.094198356
 1686 SOLV  HW2     5161    4.681995051    5.773399406    0.011235768
 1687 SOLV  OW      5162    5.018669329    3.242210121    1.315545205
 1687 SOLV  HW1     5163    4.963624385    3.219423975    1.235226195
 1687 SOLV  HW2     5164    5.074125235    3.323121799    1.296056459
 1688 SOLV  OW      5165    5.678838578    3.171996939    2.881341665
 1688 SOLV  HW1     5166    5.735387780    3.110515902    2.936326922
 1688 SOLV  HW2     5167    5.584110463    3.167402967    2.913064041
 1689 SOLV  OW      5168    4.621679740    5.468102282    0.218106290
 1689 SOLV  HW1     5169    4.660289632    5.551410155    0.257737058
 1689 SOLV  HW2     5170    4.694751491    5.401604195    0.202653026
 1690 SOLV  OW      5171    4.937675788    3.498512646    0.877016414
 1690 SOLV  HW1     5172    4.877942656    3.551371763    0.816685933
 1690 SOLV  HW2     5173    5.031960400    3.530200503    0.866630533
 1691 SOLV  OW      5174    3.715154647    5.425683448    0.411146877
 1691 SOLV  HW1     5175    3.666224689    5.505176809    0.375270087
 1691 SOLV  HW2     5176    3.773244567    5.387177700    0.339429787
 1692 SOLV  OW      5177    4.458004485    5.502122369    2.875119627
 1692 SOLV  HW1     5178    4.437472562    5.451528471    2.958898222
 1692 SOLV  HW2     5179    4.530484432    5.568586504    2.893266015
 1693 SOLV  OW      5180    5.849733914    6.021241054    1.714461243
 1693 SOLV  HW1     5181    5.868632689    6.089843792    1.644199778
 1693 SOLV  HW2     5182    5.817441912    5.937126937    1.671056856
 1694 SOLV  OW      5183    4.079306472    5.136804576    0.863943426
 1694 SOLV  HW1     5184    3.985468584    5.128583335    0.830370080
 1694 SOLV  HW2     5185    4.105876304    5.051927481    0.909677019
 1695 SOLV  OW      5186    5.182828350    4.622259343    0.793507588
 1695 SOLV  HW1     5187    5.151490311    4.574011148    0.875304154
 1695 SOLV  HW2     5188    5.103736532    4.651870920    0.739954759
 1696 SOLV  OW      5189    3.639490702    4.871231211    0.825075753
 1696 SOLV  HW1     5190    3.674850275    4.864067651    0.918349570
 1696 SOLV  HW2     5191    3.570815391    4.800135384    0.809940169
 1697 SOLV  OW      5192    4.394567174    3.937494972    1.976145556
 1697 SOLV  HW1     5193    4.300880300    3.902616422    1.978666578
 1697 SOLV  HW2     5194    4.457381223    3.866572331    2.008180825
 1698 SOLV  OW      5195    3.685856406    3.710062860    2.383747754
 1698 SOLV  HW1     5196    3.617053177    3.690263741    2.453567805
 1698 SOLV  HW2     5197    3.766522984    3.653063997    2.399372379
 1699 SOLV  OW      5198    4.394869260    4.046154519    1.630001955
 1699 SOLV  HW1     5199    4.297832331    4.022776428    1.636252874
 1699 SOLV  HW2     5200    4.413443996    4.126597594    1.686427935
 1700 SOLV  OW      5201    4.458953621    3.458598032    1.282676874
 1700 SOLV  HW1     5202    4.456164168    3.359808598    1.297986981
 1700 SOLV  HW2     5203    4.507608635    3.502643376    1.358139047
 1701 SOLV  OW      5204    5.188538928    4.580645944    1.263545045
 1701 SOLV  HW1     5205    5.181434748    4.555145575    1.167108681
 1701 SOLV  HW2     5206    5.109223735    4.545426682    1.313235233
 1702 SOLV  OW      5207    4.779191570    5.992385862    1.708327683
 1702 SOLV  HW1     5208    4.859133460    5.972407302    1.764986784
 1702 SOLV  HW2     5209    4.695911320    5.973482436    1.760375152
 1703 SOLV  OW      5210    4.545955696    3.158362333    0.041052762
 1703 SOLV  HW1     5211    4.597282414    3.207313295   -0.029448660
 1703 SOLV  HW2     5212    4.498150851    3.224200386    0.099200164
 1704 SOLV  OW      5213    4.598721163    3.520047999    1.514747391
 1704 SOLV  HW1     5214    4.664560982    3.587202541    1.480732873
 1704 SOLV  HW2     5215    4.646457971    3.435137469    1.537396217
 1705 SOLV  OW      5216    4.219442340    3.877740071    1.505068247
 1705 SOLV  HW1     5217    4.131123773    3.843561868    1.472920795
 1705 SOLV  HW2     5218    4.253475350    3.818543806    1.578138861
 1706 SOLV  OW      5219    3.556891040    5.449452742    3.032485298
 1706 SOLV  HW1     5220    3.616591255    5.529673220    3.030944264
 1706 SOLV  HW2     5221    3.465987395    5.474969549    2.999510825
 1707 SOLV  OW      5222    3.380554162    3.381206332    2.235109775
 1707 SOLV  HW1     5223    3.467270527    3.421738417    2.206148967
 1707 SOLV  HW2     5224    3.380689999    3.283506441    2.213749792
 1708 SOLV  OW      5225    5.922402007    3.074926145    1.308430955
 1708 SOLV  HW1     5226    5.908211416    3.070941895    1.407348471
 1708 SOLV  HW2     5227    5.975071913    3.156826519    1.285628540
 1709 SOLV  OW      5228    5.233468178    5.996800265    0.256244302
 1709 SOLV  HW1     5229    5.207640244    6.070966157    0.318154827
 1709 SOLV  HW2     5230    5.286609450    5.928531897    0.306399896
 1710 SOLV  OW      5231    3.006714924    6.041127226    1.099401018
 1710 SOLV  HW1     5232    3.090779270    5.988376862    1.087091910
 1710 SOLV  HW2     5233    3.025944864    6.138229046    1.085148663
 1711 SOLV  OW      5234    5.319279176    4.051619603    2.166136753
 1711 SOLV  HW1     5235    5.313632664    4.148908759    2.143688373
 1711 SOLV  HW2     5236    5.340145547    3.999508089    2.083369742
 1712 SOLV  OW      5237    4.762393110    5.882952736    1.426413613
 1712 SOLV  HW1     5238    4.662794578    5.891761011    1.428015951
 1712 SOLV  HW2     5239    4.800401729    5.919141177    1.511546113
 1713 SOLV  OW      5240    2.997875212    3.922060438    2.601400658
 1713 SOLV  HW1     5241    2.978996857    3.992799886    2.533283480
 1713 SOLV  HW2     5242    3.060823985    3.854610172    2.562804426
 1714 SOLV  OW      5243    5.455039040    5.479409375    0.242204149
 1714 SOLV  HW1     5244    5.514550291    5.416165517    0.192599566
 1714 SOLV  HW2     5245    5.501361926    5.510554474    0.325185568
 1715 SOLV  OW      5246    5.183609047    4.664309322    1.780982126
 1715 SOLV  HW1     5247    5.130770502    4.582542730    1.803836910
 1715 SOLV  HW2     5248    5.145187542    4.706986308    1.699102391
 1716 SOLV  OW      5249    4.724760276    3.877338050    0.288971355
 1716 SOLV  HW1     5250    4.728877798    3.928772464    0.374641036
 1716 SOLV  HW2     5251    4.704248468    3.939771503    0.213584819
 1717 SOLV  OW      5252    3.976434999    4.748595364    1.515570581
 1717 SOLV  HW1     5253    3.981990545    4.805136770    1.597875958
 1717 SOLV  HW2     5254    3.975017920    4.807468863    1.434750187
 1718 SOLV  OW      5255    5.495163333    4.934919444    1.053304145
 1718 SOLV  HW1     5256    5.452392160    4.990141018    0.981741243
 1718 SOLV  HW2     5257    5.544386525    4.994713201    1.116565270
 1719 SOLV  OW      5258    5.541460215    3.170986812    0.243322691
 1719 SOLV  HW1     5259    5.505443184    3.250151141    0.292694542
 1719 SOLV  HW2     5260    5.640927750    3.168014401    0.253191802
 1720 SOLV  OW      5261    5.238409237    5.725410693    0.616631984
 1720 SOLV  HW1     5262    5.286737729    5.811112491    0.634511720
 1720 SOLV  HW2     5263    5.258404484    5.694678018    0.523587360
 1721 SOLV  OW      5264    0.033652445    4.780720505    2.934815345
 1721 SOLV  HW1     5265    0.034885581    4.767803871    2.835658654
 1721 SOLV  HW2     5266   -0.048679410    4.831185722    2.960804715
 1722 SOLV  OW      5267    3.881708297    3.575738447    1.098838810
 1722 SOLV  HW1     5268    3.949823578    3.513834880    1.137956993
 1722 SOLV  HW2     5269    3.808294595    3.522299060    1.056949759
 1723 SOLV  OW      5270    4.614082031    4.298723532    1.475258580
 1723 SOLV  HW1     5271    4.607886355    4.264541257    1.569037260
 1723 SOLV  HW2     5272    4.700245450    4.268544091    1.434442528
 1724 SOLV  OW      5273    3.556711744    5.995056304    0.509440496
 1724 SOLV  HW1     5274    3.540681949    6.093620587    0.514911627
 1724 SOLV  HW2     5275    3.654909092    5.977639096    0.501978162
 1725 SOLV  OW      5276    3.055712205    3.175715993    1.557627132
 1725 SOLV  HW1     5277    3.106429462    3.091247633    1.574794584
 1725 SOLV  HW2     5278    2.973717503    3.177557939    1.614854202
 1726 SOLV  OW      5279    5.424732565    4.126036682    1.008948024
 1726 SOLV  HW1     5280    5.460663249    4.149311316    0.918574549
 1726 SOLV  HW2     5281    5.430695537    4.027158202    1.022705142
 1727 SOLV  OW      5282    5.851844735    5.519980578    2.441158792
 1727 SOLV  HW1     5283    5.802373524    5.442690382    2.401403740
 1727 SOLV  HW2     5284    5.826668823    5.529645837    2.537462833
 1728 SOLV  OW      5285    3.827717464    4.070642551    6.066930692
 1728 SOLV  HW1     5286    3.897833690    4.112284726    6.124816550
 1728 SOLV  HW2     5287    3.773996858    4.005921151    6.121032023
 1729 SOLV  OW      5288    4.219571506    4.746243335    0.984757818
 1729 SOLV  HW1     5289    4.233886486    4.685313555    0.906764190
 1729 SOLV  HW2     5290    4.281862085    4.824184222    0.978006071
 1730 SOLV  OW      5291    4.394806878    4.936346627    0.932780553
 1730 SOLV  HW1     5292    4.457460876    4.871409109    0.889678380
 1730 SOLV  HW2     5293    4.432381132    5.028731812    0.925486270
 1731 SOLV  OW      5294    5.106885534    3.266936737    1.676188492
 1731 SOLV  HW1     5295    5.172720257    3.200758104    1.640303881
 1731 SOLV  HW2     5296    5.143172651    3.359445676    1.664940458
 1732 SOLV  OW      5297    5.481966424    5.524404963    0.793698599
 1732 SOLV  HW1     5298    5.472377405    5.623692994    0.800864755
 1732 SOLV  HW2     5299    5.535098436    5.490403861    0.871304972
 1733 SOLV  OW      5300    3.775574100    0.026137289    2.710707439
 1733 SOLV  HW1     5301    3.847473117   -0.042737180    2.720085181
 1733 SOLV  HW2     5302    3.688367415   -0.019100568    2.692012166
 1734 SOLV  OW      5303    3.637827870    5.690697370    2.458194528
 1734 SOLV  HW1     5304    3.714914130    5.735208410    2.412618360
 1734 SOLV  HW2     5305    3.598394016    5.753181946    2.525592979
 1735 SOLV  OW      5306    4.827052380    5.560658940    1.734261636
 1735 SOLV  HW1     5307    4.730862598    5.550181250    1.759516192
 1735 SOLV  HW2     5308    4.843303998    5.516541776    1.645993083
 1736 SOLV  OW      5309    4.402252034    4.774895817    0.040020274
 1736 SOLV  HW1     5310    4.349932330    4.854444306    0.009421349
 1736 SOLV  HW2     5311    4.481625137    4.805455604    0.092630295
 1737 SOLV  OW      5312    4.146060860    3.153448847    2.572845028
 1737 SOLV  HW1     5313    4.200692315    3.211984350    2.632757960
 1737 SOLV  HW2     5314    4.068265560    3.116856536    2.623937301
 1738 SOLV  OW      5315    5.430326076    3.787048681    2.375247020
 1738 SOLV  HW1     5316    5.385401787    3.871080668    2.344897099
 1738 SOLV  HW2     5317    5.414465674    3.774300219    2.473156859
 1739 SOLV  OW      5318    4.364174611    3.919108508    2.593852503
 1739 SOLV  HW1     5319    4.437750019    3.955714679    2.536862751
 1739 SOLV  HW2     5320    4.397123828    3.838511467    2.643047821
 1740 SOLV  OW      5321    4.971554276    3.417594156    2.402731535
 1740 SOLV  HW1     5322    5.014199683    3.375742155    2.482919065
 1740 SOLV  HW2     5323    4.955796072    3.514778322    2.420306977
 1741 SOLV  OW      5324    4.667912372    3.458745019    0.136650838
 1741 SOLV  HW1     5325    4.714712630    3.382664112    0.181623577
 1741 SOLV  HW2     5326    4.577731009    3.471458857    0.177969738
 1742 SOLV  OW      5327    3.622095260    4.026038290    0.639593300
 1742 SOLV  HW1     5328    3.581869967    4.028832954    0.548074265
 1742 SOLV  HW2     5329    3.698032895    4.090924200    0.644578840
 1743 SOLV  OW      5330    3.400817868    3.268283362    0.396804486
 1743 SOLV  HW1     5331    3.316547410    3.263286449    0.450420298
 1743 SOLV  HW2     5332    3.386685324    3.328289959    0.318067368
 1744 SOLV  OW      5333    5.262619333    3.562055605    1.191734366
 1744 SOLV  HW1     5334    5.241539762    3.602732126    1.102845554
 1744 SOLV  HW2     5335    5.271611764    3.462962845    1.181723766
 1745 SOLV  OW      5336    3.814107936    5.053283011    0.262500384
 1745 SOLV  HW1     5337    3.752103119    4.987964708    0.219015655
 1745 SOLV  HW2     5338    3.803533887    5.048177980    0.361814402
 1746 SOLV  OW      5339    3.932770015    3.568212136    2.431036684
 1746 SOLV  HW1     5340    3.895656942    3.475379399    2.428666391
 1746 SOLV  HW2     5341    3.923397804    3.605470907    2.523366838
 1747 SOLV  OW      5342    4.472964760    5.854033602    1.468020274
 1747 SOLV  HW1     5343    4.432067631    5.926688687    1.412804207
 1747 SOLV  HW2     5344    4.479290901    5.884081998    1.563196938
 1748 SOLV  OW      5345    5.207732283    3.107454644    0.837750655
 1748 SOLV  HW1     5346    5.169003462    3.116259741    0.745965970
 1748 SOLV  HW2     5347    5.264034051    3.187597735    0.857978041
 1749 SOLV  OW      5348    6.117175523    3.415056801    2.539586767
 1749 SOLV  HW1     5349    6.037283006    3.407702464    2.479893529
 1749 SOLV  HW2     5350    6.105995460    3.353862872    2.617884090
 1750 SOLV  OW      5351    4.414370032    3.675366555    0.200462151
 1750 SOLV  HW1     5352    4.444061286    3.644890202    0.290961349
 1750 SOLV  HW2     5353    4.393760223    3.773177919    0.203363227
 1751 SOLV  OW      5354    3.482662795    4.185667642    0.853639917
 1751 SOLV  HW1     5355    3.569249261    4.148862834    0.887525148
 1751 SOLV  HW2     5356    3.477746641    4.173344764    0.754514030
 1752 SOLV  OW      5357    4.854065272    4.806754170    1.341931241
 1752 SOLV  HW1     5358    4.767543172    4.794237765    1.390502832
 1752 SOLV  HW2     5359    4.849179682    4.889490174    1.285959741
 1753 SOLV  OW      5360    5.043693407    3.709793996    0.276430126
 1753 SOLV  HW1     5361    5.044712108    3.643232454    0.351053340
 1753 SOLV  HW2     5362    4.957443755    3.702384786    0.226366345
 1754 SOLV  OW      5363    4.026862487    3.809941799    2.889068331
 1754 SOLV  HW1     5364    4.027169675    3.823357386    2.789971145
 1754 SOLV  HW2     5365    4.055831363    3.716575049    2.910127816
 1755 SOLV  OW      5366    5.406474629    3.190617621    6.127735322
 1755 SOLV  HW1     5367    5.481951833    3.199126286    6.192792445
 1755 SOLV  HW2     5368    5.333002974    3.253340469    6.153588113
 1756 SOLV  OW      5369    3.229267667    5.242170249    1.301870497
 1756 SOLV  HW1     5370    3.222109108    5.206637299    1.208661315
 1756 SOLV  HW2     5371    3.161368175    5.197250559    1.359953581
 1757 SOLV  OW      5372    5.176162697    5.453660097    0.927150684
 1757 SOLV  HW1     5373    5.212810989    5.471228203    1.018528231
 1757 SOLV  HW2     5374    5.172792818    5.539281220    0.875580927
 1758 SOLV  OW      5375    3.638223831    3.333405973    2.094348236
 1758 SOLV  HW1     5376    3.627241542    3.417265010    2.040988388
 1758 SOLV  HW2     5377    3.724871200    3.336734043    2.144161469
 1759 SOLV  OW      5378    5.339017219    3.382794827    0.738441051
 1759 SOLV  HW1     5379    5.327156563    3.411419938    0.643360612
 1759 SOLV  HW2     5380    5.435925202    3.365686347    0.756228336
 1760 SOLV  OW      5381    3.542239915    5.911184095    2.263169173
 1760 SOLV  HW1     5382    3.519277595    5.984492193    2.199143897
 1760 SOLV  HW2     5383    3.558117549    5.826455551    2.212479966
 1761 SOLV  OW      5384    4.316175640    5.926781958    2.638217170
 1761 SOLV  HW1     5385    4.391788494    5.988700859    2.617031923
 1761 SOLV  HW2     5386    4.351946684    5.844278369    2.681967317
 1762 SOLV  OW      5387    4.243033937    5.165769932    2.664856913
 1762 SOLV  HW1     5388    4.214043809    5.070377413    2.656997938
 1762 SOLV  HW2     5389    4.203515841    5.205876958    2.747499204
 1763 SOLV  OW      5390    5.072532671    5.950870228    1.823157522
 1763 SOLV  HW1     5391    5.077282545    5.880945369    1.751816825
 1763 SOLV  HW2     5392    5.143272064    6.019714720    1.807089287
 1764 SOLV  OW      5393    4.077768264    3.642329429    0.845783132
 1764 SOLV  HW1     5394    4.141993666    3.569225045    0.868836841
 1764 SOLV  HW2     5395    3.991319948    3.627038830    0.893674019
 1765 SOLV  OW      5396    3.334959789    4.688159503    0.437740262
 1765 SOLV  HW1     5397    3.251666321    4.743482525    0.439555146
 1765 SOLV  HW2     5398    3.372300071    4.687200034    0.344969800
 1766 SOLV  OW      5399    5.771115507    3.990936147    1.114802939
 1766 SOLV  HW1     5400    5.711310633    3.982684099    1.035072721
 1766 SOLV  HW2     5401    5.729314196    4.052555254    1.181566763
 1767 SOLV  OW      5402    3.330585520    3.556997712    3.035811178
 1767 SOLV  HW1     5403    3.355948680    3.650362857    3.061141272
 1767 SOLV  HW2     5404    3.399031410    3.519725416    2.973153618
 1768 SOLV  OW      5405    6.065494755    5.788140742    0.907184854
 1768 SOLV  HW1     5406    6.153774138    5.750937837    0.935872702
 1768 SOLV  HW2     5407    6.020265569    5.723199552    0.846040082
 1769 SOLV  OW      5408    5.702800855    4.857373585    2.469367695
 1769 SOLV  HW1     5409    5.766341214    4.883235860    2.542126366
 1769 SOLV  HW2     5410    5.620524506    4.817306735    2.509684593
 1770 SOLV  OW      5411    4.625274586    5.239183411    6.126361718
 1770 SOLV  HW1     5412    4.673323424    5.310169534    6.177876396
 1770 SOLV  HW2     5413    4.531252309    5.268504861    6.108981887
 1771 SOLV  OW      5414    4.893580307    3.294938638    2.789164415
 1771 SOLV  HW1     5415    4.811776352    3.341726404    2.822619390
 1771 SOLV  HW2     5416    4.970654969    3.358667728    2.788960767
 1772 SOLV  OW      5417    5.649563158    6.003713269    0.329187906
 1772 SOLV  HW1     5418    5.611007766    5.937077720    0.393021542
 1772 SOLV  HW2     5419    5.747051344    6.015467719    0.348145646
 1773 SOLV  OW      5420    5.884264300    3.937271542    2.765330703
 1773 SOLV  HW1     5421    5.879026902    3.842945819    2.798147391
 1773 SOLV  HW2     5422    5.883901934    3.937818917    2.665324519
 1774 SOLV  OW      5423    5.867917103    5.775777956    1.588074321
 1774 SOLV  HW1     5424    5.790682482    5.723702057    1.551676335
 1774 SOLV  HW2     5425    5.938704940    5.783817554    1.517886672
 1775 SOLV  OW      5426    4.353215213    5.792397091    0.025421909
 1775 SOLV  HW1     5427    4.309448134    5.861962931    0.082387766
 1775 SOLV  HW2     5428    4.358898831    5.706460897    0.076260508
 1776 SOLV  OW      5429    4.134197085    3.681099672    1.166008424
 1776 SOLV  HW1     5430    4.104539081    3.661593683    1.259501007
 1776 SOLV  HW2     5431    4.083199593    3.759493894    1.130576642
 1777 SOLV  OW      5432    5.508314597    4.412719035    2.666054837
 1777 SOLV  HW1     5433    5.533049205    4.362671774    2.583077119
 1777 SOLV  HW2     5434    5.518751988    4.352791658    2.745435769
 1778 SOLV  OW      5435    3.215728241    4.256578650    0.742092422
 1778 SOLV  HW1     5436    3.275778308    4.199564453    0.798159745
 1778 SOLV  HW2     5437    3.267508886    4.334234598    0.706197583
 1779 SOLV  OW      5438    5.178215542    4.234900182    0.977662356
 1779 SOLV  HW1     5439    5.125740763    4.206136432    0.897531389
 1779 SOLV  HW2     5440    5.266110973    4.187203358    0.978799750
 1780 SOLV  OW      5441    4.388010349    4.625838566    0.694131455
 1780 SOLV  HW1     5442    4.471586718    4.609261749    0.746481045
 1780 SOLV  HW2     5443    4.314508387    4.568008810    0.729552947
 1781 SOLV  OW      5444    3.268346921    5.768101757    1.511842965
 1781 SOLV  HW1     5445    3.283921353    5.669866078    1.522219204
 1781 SOLV  HW2     5446    3.170140994    5.785714685    1.504970901
 1782 SOLV  OW      5447    3.720831633    5.776536754    1.926982201
 1782 SOLV  HW1     5448    3.776165481    5.765693038    1.844393619
 1782 SOLV  HW2     5449    3.739271999    5.865886335    1.967931316
 1783 SOLV  OW      5450    5.265419250    4.436666519    0.602394142
 1783 SOLV  HW1     5451    5.218868203    4.476966512    0.681191317
 1783 SOLV  HW2     5452    5.360842072    4.466582773    0.601203385
 1784 SOLV  OW      5453    3.664848731    4.341635788    0.049722533
 1784 SOLV  HW1     5454    3.716464733    4.256641900    0.039075695
 1784 SOLV  HW2     5455    3.570304671    4.327063800    0.020583000
 1785 SOLV  OW      5456    5.604259734    4.744955509    1.917809882
 1785 SOLV  HW1     5457    5.679826823    4.804715366    1.944643367
 1785 SOLV  HW2     5458    5.590001010    4.675564345    1.988390523
 1786 SOLV  OW      5459    3.406952496    3.706399604    2.248923367
 1786 SOLV  HW1     5460    3.439721763    3.790182995    2.205242083
 1786 SOLV  HW2     5461    3.485125142    3.650862775    2.277318329
 1787 SOLV  OW      5462    3.493028303    3.783651809    3.010795152
 1787 SOLV  HW1     5463    3.590875065    3.769849887    2.995389361
 1787 SOLV  HW2     5464    3.456210845    3.843439069    2.939588584
 1788 SOLV  OW      5465    4.333390969    3.706146752    2.854450995
 1788 SOLV  HW1     5466    4.287495796    3.730346383    2.939948896
 1788 SOLV  HW2     5467    4.414200879    3.763840492    2.842543505
 1789 SOLV  OW      5468    5.640522513    4.116990573    0.789550119
 1789 SOLV  HW1     5469    5.676069893    4.178342365    0.860076817
 1789 SOLV  HW2     5470    5.710773226    4.050146704    0.765082603
 1790 SOLV  OW      5471    3.207215188    3.672310715    1.165273990
 1790 SOLV  HW1     5472    3.127776542    3.710967926    1.212139727
 1790 SOLV  HW2     5473    3.232541197    3.585774994    1.208536951
 1791 SOLV  OW      5474    5.388282274    3.857779962    0.728733217
 1791 SOLV  HW1     5475    5.394309237    3.919020849    0.649899963
 1791 SOLV  HW2     5476    5.297256946    3.816479600    0.731953026
 1792 SOLV  OW      5477    4.085285232    5.075917455    1.448032917
 1792 SOLV  HW1     5478    4.028400497    5.113813859    1.375027219
 1792 SOLV  HW2     5479    4.041188629    5.091963828    1.536340268
 1793 SOLV  OW      5480    5.155646455    5.429861285    2.534462876
 1793 SOLV  HW1     5481    5.087304880    5.479578087    2.480987144
 1793 SOLV  HW2     5482    5.118557442    5.341028614    2.561572077
 1794 SOLV  OW      5483    5.024471211    5.278207065    2.108128486
 1794 SOLV  HW1     5484    5.112475356    5.315741696    2.137253811
 1794 SOLV  HW2     5485    5.025869292    5.178675116    2.117787497
 1795 SOLV  OW      5486    4.018823990    6.110911984    0.260235049
 1795 SOLV  HW1     5487    4.048419658    6.204665678    0.278569002
 1795 SOLV  HW2     5488    4.098415876    6.050373691    0.259630499
 1796 SOLV  OW      5489    5.916379693    4.066301045    1.710115763
 1796 SOLV  HW1     5490    5.902888271    3.978809998    1.756627565
 1796 SOLV  HW2     5491    5.877690558    4.139886624    1.765703905
 1797 SOLV  OW      5492    5.164670500    5.018834272    2.163127151
 1797 SOLV  HW1     5493    5.107581857    4.937046503    2.155813191
 1797 SOLV  HW2     5494    5.260880787    4.993250847    2.153681555
 1798 SOLV  OW      5495    5.856450706    3.281812473    2.484372046
 1798 SOLV  HW1     5496    5.841050645    3.186810893    2.511559305
 1798 SOLV  HW2     5497    5.768684657    3.325388983    2.464380572
 1799 SOLV  OW      5498    4.524560580    5.227873658    1.197235930
 1799 SOLV  HW1     5499    4.525164862    5.239126770    1.296607465
 1799 SOLV  HW2     5500    4.512371532    5.317070925    1.153682079
 1800 SOLV  OW      5501    5.186983616    6.055761439    0.949135341
 1800 SOLV  HW1     5502    5.180268310    5.985938779    0.877852871
 1800 SOLV  HW2     5503    5.210771884    6.012435177    1.036074392
 1801 SOLV  OW      5504    5.473954435    5.889175348    0.571671691
 1801 SOLV  HW1     5505    5.476165392    5.980633556    0.531273869
 1801 SOLV  HW2     5506    5.485380213    5.896242767    0.670772448
 1802 SOLV  OW      5507    5.050058137    4.071891529    2.244779105
 1802 SOLV  HW1     5508    4.980872210    4.091586653    2.175305736
 1802 SOLV  HW2     5509    5.009480623    4.016377455    2.317385886
 1803 SOLV  OW      5510    5.205167683    5.663111498    1.276939463
 1803 SOLV  HW1     5511    5.273548281    5.590136126    1.277604008
 1803 SOLV  HW2     5512    5.113979005    5.623227207    1.267154121
 1804 SOLV  OW      5513    3.954532047    3.099805198    2.122425008
 1804 SOLV  HW1     5514    3.930225741    3.193403822    2.096948931
 1804 SOLV  HW2     5515    3.996740167    3.099868746    2.213088347
 1805 SOLV  OW      5516    5.612671681    5.609588846    1.655544234
 1805 SOLV  HW1     5517    5.597870578    5.582976440    1.750796702
 1805 SOLV  HW2     5518    5.710322373    5.624470821    1.639907197
 1806 SOLV  OW      5519    5.317186213    4.957270414    1.826875696
 1806 SOLV  HW1     5520    5.253963313    4.883825964    1.851550008
 1806 SOLV  HW2     5521    5.360523574    4.935893623    1.739316541
 1807 SOLV  OW      5522    3.986309888    3.948838247    1.740279382
 1807 SOLV  HW1     5523    3.888804561    3.969141281    1.731296655
 1807 SOLV  HW2     5524    4.008018276    3.866119764    1.688447719
 1808 SOLV  OW      5525    5.133506669    4.452506219    0.317821733
 1808 SOLV  HW1     5526    5.209237926    4.392387256    0.292314715
 1808 SOLV  HW2     5527    5.061683139    4.398708171    0.361950359
 1809 SOLV  OW      5528    6.059822357    4.881141623    0.219225254
 1809 SOLV  HW1     5529    6.066349985    4.956531058    0.284599876
 1809 SOLV  HW2     5530    6.062722972    4.794096782    0.268367018
 1810 SOLV  OW      5531    3.286305133    4.102424421    2.679369773
 1810 SOLV  HW1     5532    3.223116072    4.084228911    2.604030034
 1810 SOLV  HW2     5533    3.360120530    4.161804096    2.647322329
 1811 SOLV  OW      5534    5.028644560    5.778697410    0.085507303
 1811 SOLV  HW1     5535    4.946348053    5.801178441    0.137681428
 1811 SOLV  HW2     5536    5.082662437    5.861628691    0.071146176
 1812 SOLV  OW      5537    5.454126495    4.464084692    1.338120607
 1812 SOLV  HW1     5538    5.440212012    4.481621593    1.435587193
 1812 SOLV  HW2     5539    5.377368449    4.501727215    1.286224407
 1813 SOLV  OW      5540    5.317519370    3.616547429    2.179367481
 1813 SOLV  HW1     5541    5.364919594    3.669822341    2.249475504
 1813 SOLV  HW2     5542    5.252579706    3.675316847    2.131106807
 1814 SOLV  OW      5543    4.422894235    4.635839471    1.174615307
 1814 SOLV  HW1     5544    4.362473915    4.557270347    1.187946601
 1814 SOLV  HW2     5545    4.387803172    4.692576291    1.100119991
 1815 SOLV  OW      5546    5.182596246    3.339212222    0.330435627
 1815 SOLV  HW1     5547    5.165202957    3.431219620    0.365557766
 1815 SOLV  HW2     5548    5.186759572    3.341936235    0.230552162
 1816 SOLV  OW      5549    4.053141067    6.002887581    2.665153396
 1816 SOLV  HW1     5550    4.085482596    6.079805154    2.720282431
 1816 SOLV  HW2     5551    4.130805686    5.945352279    2.639472196
 1817 SOLV  OW      5552    4.613015098    3.220769689    0.330685713
 1817 SOLV  HW1     5553    4.528121166    3.169531317    0.343708022
 1817 SOLV  HW2     5554    4.690464570    3.157510614    0.330931785
 1818 SOLV  OW      5555    5.693136591    3.519764492    3.027755459
 1818 SOLV  HW1     5556    5.646825143    3.587516389    3.084912407
 1818 SOLV  HW2     5557    5.627853512    3.480755499    2.962821051
 1819 SOLV  OW      5558    3.284054774    6.043855266    1.059629731
 1819 SOLV  HW1     5559    3.318802293    6.068198412    0.969065887
 1819 SOLV  HW2     5560    3.315676569    5.952133796    1.083895320
 1820 SOLV  OW      5561    3.315306494    4.964472105    2.120903290
 1820 SOLV  HW1     5562    3.347742794    4.905539066    2.046898349
 1820 SOLV  HW2     5563    3.229896409    4.927737248    2.157726054
 1821 SOLV  OW      5564    6.129433305    3.883063297    2.533739675
 1821 SOLV  HW1     5565    6.179722883    3.876495925    2.447552974
 1821 SOLV  HW2     5566    6.035912353    3.913419529    2.515501821
 1822 SOLV  OW      5567    5.499938972    4.606416479    0.645427253
 1822 SOLV  HW1     5568    5.564219455    4.551722485    0.699067848
 1822 SOLV  HW2     5569    5.535416677    4.699399578    0.635634888
 1823 SOLV  OW      5570    5.390202146    5.276868590    2.540562991
 1823 SOLV  HW1     5571    5.299208377    5.313286522    2.520698582
 1823 SOLV  HW2     5572    5.398310433    5.184820692    2.502327935
 1824 SOLV  OW      5573    5.227330370    4.589850618    2.770915037
 1824 SOLV  HW1     5574    5.148188782    4.650838132    2.775261527
 1824 SOLV  HW2     5575    5.200296664    4.503126294    2.729081750
 1825 SOLV  OW      5576    5.380987490    4.102163660    2.405537746
 1825 SOLV  HW1     5577    5.333163467    4.129661609    2.488945131
 1825 SOLV  HW2     5578    5.315288340    4.094140327    2.330576057
 1826 SOLV  OW      5579    5.927594400    4.447046847    0.487760643
 1826 SOLV  HW1     5580    6.011403419    4.495643504    0.462939509
 1826 SOLV  HW2     5581    5.858663461    4.461078065    0.416683198
 1827 SOLV  OW      5582    4.461010487    5.818531747    0.657078256
 1827 SOLV  HW1     5583    4.486914704    5.722049767    0.652399598
 1827 SOLV  HW2     5584    4.543460310    5.875119063    0.658223107
 1828 SOLV  OW      5585    4.022560146    4.595293401    0.219658594
 1828 SOLV  HW1     5586    3.988207102    4.610804983    0.312290469
 1828 SOLV  HW2     5587    3.996354198    4.503671721    0.189335315
 1829 SOLV  OW      5588    5.531464586    4.441018254    0.138867010
 1829 SOLV  HW1     5589    5.553457866    4.430622166    0.235871019
 1829 SOLV  HW2     5590    5.432685597    4.452355107    0.128147278
 1830 SOLV  OW      5591    5.018951428    5.099270219    1.073017666
 1830 SOLV  HW1     5592    4.941703748    5.041494783    1.046653751
 1830 SOLV  HW2     5593    5.087953908    5.043563508    1.119248358
 1831 SOLV  OW      5594    5.019316028    4.168149202    0.752312813
 1831 SOLV  HW1     5595    4.989740989    4.084903485    0.705438582
 1831 SOLV  HW2     5596    5.108139744    4.196832306    0.716405896
 1832 SOLV  OW      5597    4.764087033    4.335308826    6.132148888
 1832 SOLV  HW1     5598    4.854254287    4.349984334    6.172825082
 1832 SOLV  HW2     5599    4.731694262    4.420636854    6.091284445
 1833 SOLV  OW      5600    4.577447180    4.449593167    0.982248945
 1833 SOLV  HW1     5601    4.610860226    4.525996430    0.927040555
 1833 SOLV  HW2     5602    4.579320212    4.365772318    0.927729888
 1834 SOLV  OW      5603    4.118695819    6.040127157    1.245447654
 1834 SOLV  HW1     5604    4.021029309    6.038982914    1.223959283
 1834 SOLV  HW2     5605    4.162165456    6.117179952    1.198809317
 1835 SOLV  OW      5606    4.264765071    5.901608544    1.022805433
 1835 SOLV  HW1     5607    4.217137853    5.937106791    1.103260855
 1835 SOLV  HW2     5608    4.197803852    5.867678524    0.956737673
 1836 SOLV  OW      5609    3.809002465    3.573552331    1.397418914
 1836 SOLV  HW1     5610    3.768897697    3.482484665    1.407416086
 1836 SOLV  HW2     5611    3.746965260    3.631674057    1.344741320
 1837 SOLV  OW      5612    5.580022669    3.950623462    6.092133270
 1837 SOLV  HW1     5613    5.558837250    4.019396932    6.161570544
 1837 SOLV  HW2     5614    5.625509969    3.872691773    6.135234065
 1838 SOLV  OW      5615    4.628779886    5.512001963    0.785244942
 1838 SOLV  HW1     5616    4.708293376    5.463323627    0.821429832
 1838 SOLV  HW2     5617    4.623083499    5.602481949    0.827462451
 1839 SOLV  OW      5618    6.080111727    3.457451500    0.900876580
 1839 SOLV  HW1     5619    6.156673627    3.520848859    0.911855720
 1839 SOLV  HW2     5620    5.995434429    3.502215450    0.929642755
 1840 SOLV  OW      5621    5.171631917    5.395386014    0.402819976
 1840 SOLV  HW1     5622    5.239919837    5.425655476    0.336329584
 1840 SOLV  HW2     5623    5.211392330    5.397171526    0.494558933
 1841 SOLV  OW      5624    4.990806166    5.615854829    2.846055720
 1841 SOLV  HW1     5625    5.071894726    5.558832933    2.859219945
 1841 SOLV  HW2     5626    5.013489962    5.692708786    2.786228538
 1842 SOLV  OW      5627    4.162327168    5.879240774    2.210025615
 1842 SOLV  HW1     5628    4.147994053    5.822785313    2.291320806
 1842 SOLV  HW2     5629    4.254931487    5.864590772    2.175220508
 1843 SOLV  OW      5630    5.725848316    5.729334099    2.883776025
 1843 SOLV  HW1     5631    5.764444734    5.786630791    2.811464151
 1843 SOLV  HW2     5632    5.693601737    5.787335541    2.958595097
 1844 SOLV  OW      5633    4.125272548    3.325917248    1.096736838
 1844 SOLV  HW1     5634    4.144364829    3.398572073    1.162750224
 1844 SOLV  HW2     5635    4.093588975    3.244379785    1.145200139
 1845 SOLV  OW      5636    5.420909562    4.968906042    2.080979915
 1845 SOLV  HW1     5637    5.494860014    4.901588866    2.082229477
 1845 SOLV  HW2     5638    5.367952692    4.958658527    1.996763578
 1846 SOLV  OW      5639    5.202867299    4.658801760    0.164036556
 1846 SOLV  HW1     5640    5.285223881    4.713259446    0.148121262
 1846 SOLV  HW2     5641    5.210116293    4.612472019    0.252367764
 1847 SOLV  OW      5642    5.003237814    4.434147818    0.050394087
 1847 SOLV  HW1     5643    5.047767796    4.384539883    0.124943250
 1847 SOLV  HW2     5644    5.044860727    4.524598160    0.041027759
 1848 SOLV  OW      5645    5.223213949    3.766608214    1.787372493
 1848 SOLV  HW1     5646    5.194851484    3.671019906    1.795117646
 1848 SOLV  HW2     5647    5.188654908    3.818075840    1.865847599
 1849 SOLV  OW      5648    3.407269869    4.751775384    1.953904881
 1849 SOLV  HW1     5649    3.504807711    4.742690133    1.974048503
 1849 SOLV  HW2     5650    3.361416812    4.664628279    1.971312917
 1850 SOLV  OW      5651    3.497800424    4.513817220    1.171022197
 1850 SOLV  HW1     5652    3.578872049    4.491650494    1.225218652
 1850 SOLV  HW2     5653    3.423830756    4.450706762    1.194418143
 1851 SOLV  OW      5654    4.804889595    3.091798296    0.501597497
 1851 SOLV  HW1     5655    4.878287323    3.150262447    0.536190893
 1851 SOLV  HW2     5656    4.841196741    3.031066278    0.430932526
 1852 SOLV  OW      5657    6.097877034    5.491673398    3.002415359
 1852 SOLV  HW1     5658    6.105539148    5.471856225    2.904689426
 1852 SOLV  HW2     5659    6.133947692    5.414609199    3.054955874
 1853 SOLV  OW      5660    3.686411081    0.016250937    2.337725049
 1853 SOLV  HW1     5661    3.627384034    0.043712340    2.413637297
 1853 SOLV  HW2     5662    3.650812361   -0.067632917    2.296524517
 1854 SOLV  OW      5663    4.699408429    5.753329687    0.928191313
 1854 SOLV  HW1     5664    4.636603450    5.819461412    0.969215576
 1854 SOLV  HW2     5665    4.776603447    5.738010490    0.989897477
 1855 SOLV  OW      5666    0.036517219    4.345554047    1.017418289
 1855 SOLV  HW1     5667    0.038236469    4.265787303    1.077707429
 1855 SOLV  HW2     5668   -0.057885242    4.376414338    1.005690284
 1856 SOLV  OW      5669    3.650003340    4.677016999    1.381772608
 1856 SOLV  HW1     5670    3.714742581    4.725602494    1.323046773
 1856 SOLV  HW2     5671    3.652614319    4.716182181    1.473757549
 1857 SOLV  OW      5672    3.437340006    3.100232257    2.114470845
 1857 SOLV  HW1     5673    3.399221662    3.012712692    2.084650003
 1857 SOLV  HW2     5674    3.488022442    3.141923756    2.039007682
 1858 SOLV  OW      5675    3.290419811    5.613215487    1.868359667
 1858 SOLV  HW1     5676    3.238305525    5.672328524    1.929936017
 1858 SOLV  HW2     5677    3.384811242    5.606423143    1.900686312
 1859 SOLV  OW      5678    0.015299749    5.074055097    2.583965747
 1859 SOLV  HW1     5679    0.045782306    4.986669345    2.621842882
 1859 SOLV  HW2     5680   -0.061941646    5.058531797    2.522379334
 1860 SOLV  OW      5681    3.433367029    4.660997857    0.858745283
 1860 SOLV  HW1     5682    3.506336925    4.596809776    0.882315544
 1860 SOLV  HW2     5683    3.398238538    4.639487344    0.767612678
 1861 SOLV  OW      5684    3.401045853    3.796886499    0.830413861
 1861 SOLV  HW1     5685    3.382464023    3.703358852    0.800287660
 1861 SOLV  HW2     5686    3.365948892    3.861348342    0.762493876
 1862 SOLV  OW      5687    4.861646387    6.045043128    0.981220686
 1862 SOLV  HW1     5688    4.938353938    5.997184800    1.023970132
 1862 SOLV  HW2     5689    4.894121304    6.094795241    0.900775223
 1863 SOLV  OW      5690    6.098353941    4.272796117    0.695003177
 1863 SOLV  HW1     5691    6.024415805    4.247551330    0.632573480
 1863 SOLV  HW2     5692    6.061884053    4.330185818    0.768331196
 1864 SOLV  OW      5693    4.747794235    4.931583387    2.548915411
 1864 SOLV  HW1     5694    4.816969216    4.936913837    2.476886589
 1864 SOLV  HW2     5695    4.658961502    4.958688033    2.511846154
 1865 SOLV  OW      5696    4.214562492    3.579847270    6.140940613
 1865 SOLV  HW1     5697    4.228792336    3.617000106    6.232685841
 1865 SOLV  HW2     5698    4.302655520    3.571545579    6.094330455
 1866 SOLV  OW      5699    3.672886905    5.253537254    1.141847729
 1866 SOLV  HW1     5700    3.674523689    5.326126808    1.073073087
 1866 SOLV  HW2     5701    3.610963514    5.279343998    1.216018896
 1867 SOLV  OW      5702    5.919153665    4.445221195    1.447193375
 1867 SOLV  HW1     5703    5.886221576    4.453719164    1.353147668
 1867 SOLV  HW2     5704    5.963225904    4.356255095    1.459144317
 1868 SOLV  OW      5705    5.707461014    5.759875091    0.826757885
 1868 SOLV  HW1     5706    5.802530750    5.773568019    0.798898991
 1868 SOLV  HW2     5707    5.651491594    5.740982082    0.746061411
 1869 SOLV  OW      5708    4.187127703    3.766325463    2.060834695
 1869 SOLV  HW1     5709    4.104040408    3.821952470    2.059322242
 1869 SOLV  HW2     5710    4.169704476    3.679187754    2.014951193
 1870 SOLV  OW      5711    4.368635517    4.194987558    2.018979314
[truncated: 1,184,119 more chars]
