# Supplementary material for: Flexible Gaussian Accelerated Molecular Dynamics to Enhance Biological Sampling
Source: J Chem Theory Comput. 2023 Aug 31;19(18):6521–31. doi: 10.1021/acs.jctc.3c00619 (PMC10536968; doi:10.1021/acs.jctc.3c00619)
Supplement: Supplementary file 2 — ct3c00619_si_002.zip [file ct3c00619_si_002.zip › chignolin/eq/eq_chignolin_1_5.cnf]

TITLE
	final configuration
END
TIMESTEP
          10000  100.000000000
END
POSITION
# first 24 chars ignored
    1 GLY   H1         1    0.575927256    0.393210282    1.432895261
    1 GLY   H2         2    0.529681287    0.449680306    1.571118667
    1 GLY   N          3    0.493937364    0.423584124    1.481439687
    1 GLY   H3         4    0.452979829    0.498419912    1.429251929
    1 GLY   CA         5    0.398833125    0.313904498    1.504503923
    1 GLY   C          6    0.326674267    0.290395309    1.371648728
    1 GLY   O          7    0.369514841    0.343800720    1.269460229
    2 TYR   N          8    0.197905034    0.257328474    1.375549676
    2 TYR   H          9    0.152900856    0.232855326    1.461438983
    2 TYR   CA        10    0.113297629    0.231129965    1.258228640
    2 TYR   CB        11    0.013446791    0.123815000    1.302114041
    2 TYR   CG        12   -0.070646008    0.062311087    1.190066415
    2 TYR   CD1       13    5.951283642    0.111359206    1.161484525
    2 TYR   HD1       14    5.911537418    0.191884899    1.223265131
    2 TYR   CD2       15    6.118129721    6.097653727    1.120414275
    2 TYR   HD2       16    6.214150230    6.049604390    1.139216587
    2 TYR   CE1       17    5.867193917    0.062552623    1.062154372
    2 TYR   HE1       18    5.775879426    0.116620625    1.037268331
    2 TYR   CE2       19    6.040763173    6.047064263    1.016621160
    2 TYR   HE2       20    6.081426192    5.963740902    0.959319884
    2 TYR   CZ        21    5.916766181    6.103714995    0.989529367
    2 TYR   OH        22    5.855382291    6.070216935    0.872890555
    2 TYR   HH        23    5.766520031    6.115807638    0.867932541
    2 TYR   C         24    0.060369237    0.351431019    1.179885973
    2 TYR   O         25   -0.014073445    0.430460544    1.237692733
    3 ASP   N         26    0.057083304    0.330200517    1.048627127
    3 ASP   H         27    0.116302367    0.260640626    1.007946098
    3 ASP   CA        28    6.142555361    0.422164245    0.953026997
    3 ASP   CB        29    0.089658202    0.539899655    0.934372445
    3 ASP   CG        30    0.021473493    0.656151219    0.861947175
    3 ASP   OD1       31   -0.018957406    0.761482459    0.915730177
    3 ASP   OD2       32    0.039611865    0.647504887    0.738577688
    3 ASP   C         33    6.129537010    0.345090657    0.821484296
    3 ASP   O         34    6.229417024    0.294321774    0.770712710
    4 PRO   N         35    6.010739404    0.357980743    0.763077724
    4 PRO   CA        36    5.981406832    0.280062801    0.641927424
    4 PRO   CB        37    5.829919840    0.292382600    0.624245192
    4 PRO   CG        38    5.783429733    0.309397317    0.769012912
    4 PRO   CD        39    5.885917179    0.411002486    0.819828315
    4 PRO   C         40    6.058306288    0.330075320    0.519477371
    4 PRO   O         41    6.108094933    0.441797249    0.506484033
    5 GLU   N         42    6.106543225    0.228301186    0.448727216
    5 GLU   H         43    6.069897829    0.135868597    0.459456410
    5 GLU   CA        44    0.033194985    0.235263009    0.322769486
    5 GLU   CB        45    0.063609477    0.088864080    0.290322926
    5 GLU   CG        46    0.156310515    0.015550434    0.387491710
    5 GLU   CD        47    0.221375071   -0.100944640    0.312647692
    5 GLU   OE1       48    0.200185023   -0.126675217    0.192178256
    5 GLU   OE2       49    0.298729999   -0.173274915    0.379052110
    5 GLU   C         50    6.111329786    0.299829118    0.203413679
    5 GLU   O         51    5.989411455    0.313352254    0.194203044
    6 THR   N         52    0.037402051    0.317669869    0.094947793
    6 THR   H         53    0.136385868    0.303654194    0.092200604
    6 THR   CA        54    6.137332423    0.340826838    6.107076412
    6 THR   CB        55    0.007820817    0.483008722    6.053948409
    6 THR   OG1       56    0.145977224    0.518901625    6.062652977
    6 THR   HG1       57    0.186753464    0.494692474    6.150698402
    6 THR   CG2       58    6.051108388    0.586176646    6.094331080
    6 THR   C         59    0.052404197    0.252288638    5.999875321
    6 THR   O         60    0.165175502    0.207869730    6.020817945
    7 GLY   N         61    6.130832717    0.231744323    5.888906922
    7 GLY   H         62    6.033905481    0.256177709    5.885922376
    7 GLY   CA        63    0.038834367    0.149622108    5.781041505
    7 GLY   C         64    6.094974538    0.144707551    5.659396625
    7 GLY   O         65    5.974528447    0.122979865    5.671683896
    8 THR   N         66    0.000850376    0.168684128    5.540550695
    8 THR   H         67    0.100722250    0.173269496    5.538086708
    8 THR   CA        68    6.080669061    0.183560981    5.411598833
    8 THR   CB        69    6.080994571    0.328468022    5.362452041
    8 THR   OG1       70    6.209425532    0.390204752    5.374413002
    8 THR   HG1       71    6.217583551    0.447984757    5.293192530
    8 THR   CG2       72    5.965275260    0.415148865    5.412534635
    8 THR   C         73    6.131068049    0.083073892    5.307797960
    8 THR   O         74    6.249087522    0.076126042    5.273829761
    9 TRP   N         75    6.036368381    6.144965495    5.273633300
    9 TRP   H         76    5.959389804    6.148078618    5.337387572
    9 TRP   CA        77    6.069549597    6.028232912    5.190657553
    9 TRP   CB        78    6.126602235    5.911248223    5.271110127
    9 TRP   CG        79    0.081876896    5.813074485    5.216881942
    9 TRP   CD1       80    0.059320254    5.699952121    5.150665461
    9 TRP   HD1       81   -0.034318152    5.648517790    5.129008235
    9 TRP   CD2       82    0.218964332    5.826496910    5.235533324
    9 TRP   NE1       83    0.176416983    5.643008197    5.123537197
    9 TRP   HE1       84    0.193295427    5.565301697    5.062893184
    9 TRP   CE2       85    0.275957444    5.717241930    5.171200214
    9 TRP   CE3       86    0.297094505    5.929299047    5.287021138
    9 TRP   HE3       87    0.257768421    6.027272244    5.314145149
    9 TRP   CZ2       88    0.414655121    5.709016083    5.166969867
    9 TRP   HZ2       89    0.459553291    5.624006205    5.115603773
    9 TRP   CZ3       90    0.435463069    5.919653183    5.277912264
    9 TRP   HZ3       91    0.493787324    6.006452471    5.308655822
    9 TRP   CH2       92    0.495782894    5.808321582    5.220580927
    9 TRP   HH2       93    0.603378622    5.804938186    5.203472047
    9 TRP   C         94    5.953901549    5.975674557    5.105365426
    9 TRP   O         95    5.848644650    5.940244005    5.158242721
   10 GLY   N         96    5.987685908    5.964016667    4.977257225
   10 GLY   H         97    6.072081569    6.006329952    4.944276552
   10 GLY   CA        98    5.906824926    5.911770993    4.866155784
   10 GLY   C         99    5.972990258    5.943222798    4.731831329
   10 GLY   O1       100    5.944333165    5.867839792    4.636326493
   10 GLY   O2       101    6.072397692    6.018892700    4.736284519
   11 NA+   NA       102    1.954527106    3.380116532    4.951312353
   12 NA+   NA       103    2.515635276    3.084657471    5.738107704
    1 SOLV  OW       104    6.112666823    5.207171149    4.269240257
    1 SOLV  HW1      105    6.115399483    5.183482302    4.366363462
    1 SOLV  HW2      106    6.080716112    5.301361609    4.258808376
    2 SOLV  OW       107    3.358795948    4.661454727    5.717886600
    2 SOLV  HW1      108    3.288400348    4.607665364    5.671487773
    2 SOLV  HW2      109    3.321829183    4.698115111    5.803275178
    3 SOLV  OW       110    3.507854657    3.257043565    4.605374246
    3 SOLV  HW1      111    3.456096329    3.313273603    4.540868127
    3 SOLV  HW2      112    3.453591694    3.242829599    4.688170309
    4 SOLV  OW       113    3.593397945    3.150442405    5.210376038
    4 SOLV  HW1      114    3.643467697    3.236910800    5.214609210
    4 SOLV  HW2      115    3.543265606    3.136759274    5.295823597
    5 SOLV  OW       116    3.739689322    3.255672273    4.425151967
    5 SOLV  HW1      117    3.835543401    3.279933110    4.440148394
    5 SOLV  HW2      118    3.690836672    3.257425268    4.512397430
    6 SOLV  OW       119    5.740958531    3.717028272    0.695587395
    6 SOLV  HW1      120    5.660117485    3.731055217    0.638420865
    6 SOLV  HW2      121    5.772101752    3.805046375    0.731405176
    7 SOLV  OW       122    4.717862002    4.055630725    3.268701482
    7 SOLV  HW1      123    4.767135360    4.116668261    3.206667485
    7 SOLV  HW2      124    4.627029746    4.093169272    3.287195607
    8 SOLV  OW       125    5.160900094    4.201433931    4.795146034
    8 SOLV  HW1      126    5.169862083    4.281703044    4.736183358
    8 SOLV  HW2      127    5.240380167    4.142012015    4.782819070
    9 SOLV  OW       128    3.744608015    4.375011793    5.040323935
    9 SOLV  HW1      129    3.650682865    4.407938503    5.030560834
    9 SOLV  HW2      130    3.789063929    4.374073137    4.950746161
   10 SOLV  OW       131    4.693275728    5.172975680    4.750518348
   10 SOLV  HW1      132    4.756547626    5.167672455    4.827787165
   10 SOLV  HW2      133    4.621792380    5.103852675    4.761194197
   11 SOLV  OW       134    5.617807682    4.691254132    3.996021401
   11 SOLV  HW1      135    5.636599742    4.636599940    4.077629103
   11 SOLV  HW2      136    5.659273095    4.781678924    4.006218289
   12 SOLV  OW       137    4.876061150    3.412158662    4.046353018
   12 SOLV  HW1      138    4.913141991    3.373215848    3.962031369
   12 SOLV  HW2      139    4.946134237    3.467852701    4.090957477
   13 SOLV  OW       140    3.942189638    4.854197484    3.019402765
   13 SOLV  HW1      141    3.971481874    4.946115420    2.993041988
   13 SOLV  HW2      142    3.959515436    4.840401934    3.116929144
   14 SOLV  OW       143    3.964384260    4.235921537    3.781932555
   14 SOLV  HW1      144    3.930322843    4.168658451    3.716229656
   14 SOLV  HW2      145    4.042958010    4.197954310    3.830779364
   15 SOLV  OW       146    4.863969682    5.820182978    3.833983897
   15 SOLV  HW1      147    4.811321679    5.863326300    3.907253480
   15 SOLV  HW2      148    4.811134066    5.822627252    3.749107610
   16 SOLV  OW       149    3.361603295    2.604592240    2.388954652
   16 SOLV  HW1      150    3.441675964    2.664461626    2.390960732
   16 SOLV  HW2      151    3.391329429    2.509480700    2.380464923
   17 SOLV  OW       152    4.680325707    4.814183909    4.499209914
   17 SOLV  HW1      153    4.723713206    4.896285113    4.462083082
   17 SOLV  HW2      154    4.665817971    4.825709398    4.597485350
   18 SOLV  OW       155    4.312112384    5.998790932    5.822321649
   18 SOLV  HW1      156    4.334717111    6.022955251    5.916698886
   18 SOLV  HW2      157    4.389162205    6.021516339    5.762750112
   19 SOLV  OW       158    3.613832678    4.987026270    3.452856233
   19 SOLV  HW1      159    3.629286982    4.904128451    3.506620906
   19 SOLV  HW2      160    3.570919447    5.056591216    3.510480950
   20 SOLV  OW       161    3.585305877    5.301889143    5.563745666
   20 SOLV  HW1      162    3.666608042    5.345022410    5.524615878
   20 SOLV  HW2      163    3.503495227    5.349279366    5.531146685
   21 SOLV  OW       164    4.247251204    5.195152530    4.773866401
   21 SOLV  HW1      165    4.207846067    5.196796433    4.865769114
   21 SOLV  HW2      166    4.196251607    5.257534632    4.714630093
   22 SOLV  OW       167    5.280229998    5.792455743    4.340110601
   22 SOLV  HW1      168    5.207294463    5.794775592    4.408496476
   22 SOLV  HW2      169    5.319116949    5.884010301    4.329759814
   23 SOLV  OW       170    3.736221078    3.866521073    5.304875126
   23 SOLV  HW1      171    3.812552885    3.931120071    5.305526783
   23 SOLV  HW2      172    3.706954497    3.848591589    5.398811267
   24 SOLV  OW       173    4.051855923    4.141986519    4.511268190
   24 SOLV  HW1      174    3.988033095    4.093061722    4.570721223
   24 SOLV  HW2      175    4.061988780    4.092192782    4.425131507
   25 SOLV  OW       176    4.273579321    5.314239716    5.871505799
   25 SOLV  HW1      177    4.283008737    5.376017590    5.793426995
   25 SOLV  HW2      178    4.209279801    5.241152511    5.848581490
   26 SOLV  OW       179    3.519546560    0.227243968    3.391073364
   26 SOLV  HW1      180    3.555920202    0.138875103    3.361585779
   26 SOLV  HW2      181    3.521700396    0.291417186    3.314400171
   27 SOLV  OW       182    4.710443103    5.492554754    5.172956596
   27 SOLV  HW1      183    4.639192967    5.451891942    5.115761382
   27 SOLV  HW2      184    4.670268559    5.563599407    5.230749700
   28 SOLV  OW       185    6.034476461    4.221792338    4.327064810
   28 SOLV  HW1      186    6.123548216    4.223189801    4.372514091
   28 SOLV  HW2      187    5.983676933    4.304611948    4.350765027
   29 SOLV  OW       188    5.162303698    4.614356569    5.788949495
   29 SOLV  HW1      189    5.079696796    4.573256089    5.827530852
   29 SOLV  HW2      190    5.136681734    4.683406508    5.721294485
   30 SOLV  OW       191    4.343784191    3.639071190    5.377215510
   30 SOLV  HW1      192    4.383327546    3.709489993    5.436201809
   30 SOLV  HW2      193    4.249452259    3.663545059    5.354758365
   31 SOLV  OW       194    3.223386305    3.849433940    3.533591462
   31 SOLV  HW1      195    3.137270266    3.897244697    3.516269443
   31 SOLV  HW2      196    3.275581395    3.842948829    3.448530577
   32 SOLV  OW       197    5.943457181    4.980737878    4.192124879
   32 SOLV  HW1      198    5.996787848    5.063097185    4.172778715
   32 SOLV  HW2      199    5.907470591    4.985476018    4.285312914
   33 SOLV  OW       200    0.551080385    3.706087693    0.419397937
   33 SOLV  HW1      201    0.530313543    3.762791082    0.339689317
   33 SOLV  HW2      202    0.521251574    3.612197713    0.402167704
   34 SOLV  OW       203    3.162434970    3.419601901    5.421868068
   34 SOLV  HW1      204    3.065365057    3.440398215    5.433969293
   34 SOLV  HW2      205    3.175207344    3.320443891    5.419402337
   35 SOLV  OW       206    4.656686749    3.060542931    4.124649638
   35 SOLV  HW1      207    4.582751413    2.993249722    4.127225432
   35 SOLV  HW2      208    4.634494860    3.131893546    4.058181464
   36 SOLV  OW       209    5.690929295    4.808477080    4.854059026
   36 SOLV  HW1      210    5.597884639    4.786064483    4.825069228
   36 SOLV  HW2      211    5.723591533    4.738834889    4.917958506
   37 SOLV  OW       212    5.891135439    3.643605770    5.265879504
   37 SOLV  HW1      213    5.916637805    3.739284042    5.279913503
   37 SOLV  HW2      214    5.822531673    3.637708377    5.193351479
   38 SOLV  OW       215    2.293136957    4.796524719    5.682478132
   38 SOLV  HW1      216    2.356716727    4.745699055    5.740579092
   38 SOLV  HW2      217    2.227657797    4.845748129    5.739844882
   39 SOLV  OW       218    4.110605254    5.279351065    4.180620501
   39 SOLV  HW1      219    4.135137569    5.182732376    4.172680911
   39 SOLV  HW2      220    4.172100323    5.324101927    4.245549053
   40 SOLV  OW       221    5.511279725    3.004770732    4.300674301
   40 SOLV  HW1      222    5.488870211    3.038072577    4.392274702
   40 SOLV  HW2      223    5.426844912    2.986979701    4.250116536
   41 SOLV  OW       224    5.105332220    4.731526478    3.085059843
   41 SOLV  HW1      225    5.095770360    4.826134582    3.116033084
   41 SOLV  HW2      226    5.014699755    4.690538381    3.074707657
   42 SOLV  OW       227    3.907784739    5.048574601    5.211947303
   42 SOLV  HW1      228    3.827500362    5.074391109    5.265701797
   42 SOLV  HW2      229    3.990755177    5.072732924    5.262284253
   43 SOLV  OW       230    5.356353909    5.320733782    0.323304497
   43 SOLV  HW1      231    5.360170546    5.258368798    0.401392565
   43 SOLV  HW2      232    5.356966739    5.267885607    0.238402597
   44 SOLV  OW       233    3.604915412    3.307381467    2.619556672
   44 SOLV  HW1      234    3.635763930    3.379017449    2.556957592
   44 SOLV  HW2      235    3.505045785    3.302382124    2.617837453
   45 SOLV  OW       236    3.087134594    3.363922716    4.812633535
   45 SOLV  HW1      237    3.039138209    3.289058937    4.858384772
   45 SOLV  HW2      238    3.032463291    3.447414664    4.819072268
   46 SOLV  OW       239    3.797980079    4.503698179    4.614339562
   46 SOLV  HW1      240    3.743501276    4.582493256    4.585617515
   46 SOLV  HW2      241    3.833803952    4.456760871    4.533623689
   47 SOLV  OW       242    5.026621441    3.499196270    3.603106183
   47 SOLV  HW1      243    5.106542916    3.539483779    3.558485364
   47 SOLV  HW2      244    4.948098644    3.560155720    3.592169889
   48 SOLV  OW       245    3.328646537    4.501454886    3.169857086
   48 SOLV  HW1      246    3.236205279    4.539243076    3.175175528
   48 SOLV  HW2      247    3.335582991    4.441476747    3.090132133
   49 SOLV  OW       248    5.366717282    4.653247055    0.553106257
   49 SOLV  HW1      249    5.322467728    4.725774111    0.605864182
   49 SOLV  HW2      250    5.390573079    4.687870366    0.462366688
   50 SOLV  OW       251    2.796419745    3.809000509    5.165866335
   50 SOLV  HW1      252    2.717663278    3.778509961    5.219418071
   50 SOLV  HW2      253    2.878695373    3.805342350    5.222587928
   51 SOLV  OW       254    5.261395636    3.662711844    3.955735210
   51 SOLV  HW1      255    5.223071821    3.734549335    3.897664933
   51 SOLV  HW2      256    5.335953990    3.616941253    3.907283592
   52 SOLV  OW       257    4.434254987    5.645005750    4.383246864
   52 SOLV  HW1      258    4.391906658    5.660323633    4.293960671
   52 SOLV  HW2      259    4.520186130    5.695878452    4.388520093
   53 SOLV  OW       260    4.665067566    4.639777716    5.681451784
   53 SOLV  HW1      261    4.723203699    4.687886460    5.615821507
   53 SOLV  HW2      262    4.697392905    4.545717169    5.691902118
   54 SOLV  OW       263    4.986326756    0.067958496    5.794262725
   54 SOLV  HW1      264    5.054882857    0.136817157    5.817931771
   54 SOLV  HW2      265    4.894836874    0.105994234    5.807842433
   55 SOLV  OW       266    4.887876022    3.466602726    4.772480914
   55 SOLV  HW1      267    4.952551385    3.402013131    4.731894231
   55 SOLV  HW2      268    4.800889447    3.461948554    4.723352246
   56 SOLV  OW       269    3.512495330    4.270991057    0.310555902
   56 SOLV  HW1      270    3.586967612    4.315931681    0.359911901
   56 SOLV  HW2      271    3.545431531    4.184907772    0.271741311
   57 SOLV  OW       272    0.227903198    3.932402373    3.826901416
   57 SOLV  HW1      273    0.148910810    3.899057210    3.775422899
   57 SOLV  HW2      274    0.196557670    3.990012532    3.902401125
   58 SOLV  OW       275    5.555372527    2.581311265    3.654898763
   58 SOLV  HW1      276    5.501799266    2.516052772    3.708500949
   58 SOLV  HW2      277    5.649005575    2.584254016    3.689914486
   59 SOLV  OW       278    3.561760194    6.063755919    3.996186717
   59 SOLV  HW1      279    3.627668143    6.138971237    3.996835333
   59 SOLV  HW2      280    3.581845574    6.001210716    4.071594243
   60 SOLV  OW       281    5.268661083    4.886118084    6.127931872
   60 SOLV  HW1      282    5.211438312    4.810403017    6.159440978
   60 SOLV  HW2      283    5.229306154    4.972704149    6.158819459
   61 SOLV  OW       284    4.429707138    3.981934959    5.114010008
   61 SOLV  HW1      285    4.510259678    4.007739182    5.167370411
   61 SOLV  HW2      286    4.355462326    4.046332896    5.132515444
   62 SOLV  OW       287    2.834502148    5.428975685    4.609724511
   62 SOLV  HW1      288    2.799449351    5.496583160    4.674546785
   62 SOLV  HW2      289    2.778013245    5.429527791    4.527201495
   63 SOLV  OW       290    5.950475895    3.200703873    3.263186296
   63 SOLV  HW1      291    5.863976774    3.250803245    3.260358792
   63 SOLV  HW2      292    5.971228774    3.164914968    3.172145248
   64 SOLV  OW       293    6.031919046    5.370685443    2.868010114
   64 SOLV  HW1      294    6.007425604    5.462063350    2.900437964
   64 SOLV  HW2      295    5.979439829    5.349408694    2.785580276
   65 SOLV  OW       296    0.133872090    3.179091547    4.167526855
   65 SOLV  HW1      297    0.196798253    3.248284506    4.202919999
   65 SOLV  HW2      298    0.172730186    3.137735423    4.085187802
   66 SOLV  OW       299    4.440756880    3.499525778    5.159378709
   66 SOLV  HW1      300    4.388575368    3.563877035    5.103363795
   66 SOLV  HW2      301    4.470510552    3.544972425    5.243348812
   67 SOLV  OW       302    5.446656364    3.386842458    5.237483133
   67 SOLV  HW1      303    5.401085493    3.297823940    5.238118256
   67 SOLV  HW2      304    5.521742693    3.385362115    5.171443884
   68 SOLV  OW       305    2.795220203    5.312808828    3.481118263
   68 SOLV  HW1      306    2.889546494    5.279869991    3.476920438
   68 SOLV  HW2      307    2.794479348    5.407836483    3.512250177
   69 SOLV  OW       308    5.410722295    5.021812805    3.472878367
   69 SOLV  HW1      309    5.318529486    5.059236656    3.462879225
   69 SOLV  HW2      310    5.470380186    5.090756255    3.513960441
   70 SOLV  OW       311    4.875841932    5.067165996    0.100831695
   70 SOLV  HW1      312    4.825348026    5.109696806    0.175952757
   70 SOLV  HW2      313    4.972964740    5.089535732    0.109099180
   71 SOLV  OW       314    0.186963746    5.529360489    4.137219382
   71 SOLV  HW1      315    0.132698937    5.506800264    4.218139312
   71 SOLV  HW2      316    0.257290985    5.596076685    4.161808983
   72 SOLV  OW       317    4.925370213    3.819059662    0.118019461
   72 SOLV  HW1      318    5.016476995    3.841980585    0.083727124
   72 SOLV  HW2      319    4.932590383    3.745024157    0.184865895
   73 SOLV  OW       320    5.281111573    3.158427607    5.185221261
   73 SOLV  HW1      321    5.350517566    3.086500928    5.181871492
   73 SOLV  HW2      322    5.205060234    3.128670081    5.242949238
   74 SOLV  OW       323    3.265592617    2.880596707    4.104890940
   74 SOLV  HW1      324    3.243923048    2.830554998    4.021057968
   74 SOLV  HW2      325    3.305789404    2.969109067    4.081406023
   75 SOLV  OW       326    5.303616139    4.261525781    5.624822577
   75 SOLV  HW1      327    5.320227885    4.253741761    5.526511551
   75 SOLV  HW2      328    5.211967573    4.298437163    5.640303421
   76 SOLV  OW       329    3.824614938    3.806323707    4.810414586
   76 SOLV  HW1      330    3.830871456    3.706521432    4.808908909
   76 SOLV  HW2      331    3.740841193    3.833738587    4.857662485
   77 SOLV  OW       332    4.862077471    4.638714534    2.647226004
   77 SOLV  HW1      333    4.804579578    4.559390623    2.627141158
   77 SOLV  HW2      334    4.807064786    4.709278279    2.691902863
   78 SOLV  OW       335    5.337694819    4.336309592    3.201974500
   78 SOLV  HW1      336    5.371529250    4.259612590    3.147434780
   78 SOLV  HW2      337    5.395613406    4.347910077    3.282675569
   79 SOLV  OW       338    2.855110477    4.727989434    4.744035289
   79 SOLV  HW1      339    2.953759341    4.713075781    4.737251186
   79 SOLV  HW2      340    2.809146980    4.681795596    4.668183550
   80 SOLV  OW       341    4.840729342    5.988810084    5.337494404
   80 SOLV  HW1      342    4.855312920    5.985097177    5.238643060
   80 SOLV  HW2      343    4.749238638    5.954689129    5.359018145
   81 SOLV  OW       344    3.131135940    2.542026899    4.174418900
   81 SOLV  HW1      345    3.208620069    2.549028927    4.237257780
   81 SOLV  HW2      346    3.080053022    2.628003165    4.174806616
   82 SOLV  OW       347    3.568440436    4.486622156    5.829182859
   82 SOLV  HW1      348    3.574358305    4.523103287    5.922110330
   82 SOLV  HW2      349    3.542238774    4.559808692    5.766265494
   83 SOLV  OW       350    4.672735381    5.831104950    5.098048215
   83 SOLV  HW1      351    4.609725143    5.792809302    5.165610357
   83 SOLV  HW2      352    4.766902440    5.811603825    5.125502666
   84 SOLV  OW       353    4.816490670    3.679230457    5.588321831
   84 SOLV  HW1      354    4.833504187    3.685313266    5.489958465
   84 SOLV  HW2      355    4.723020992    3.647328138    5.604051223
   85 SOLV  OW       356    4.430384790    4.365320259    4.087691104
   85 SOLV  HW1      357    4.516813421    4.386778146    4.042178751
   85 SOLV  HW2      358    4.424741950    4.415670777    4.173915701
   86 SOLV  OW       359    5.568025622    5.951171890    0.178661400
   86 SOLV  HW1      360    5.520360658    5.922095150    0.261631756
   86 SOLV  HW2      361    5.573105007    5.874565232    0.114575630
   87 SOLV  OW       362    4.739891497    2.804610110    4.861347377
   87 SOLV  HW1      363    4.752533970    2.903345113    4.871017675
   87 SOLV  HW2      364    4.770612535    2.758766952    4.944752910
   88 SOLV  OW       365    0.064491623    4.144357857    6.118455555
   88 SOLV  HW1      366    0.003351081    4.205352357    6.168887086
   88 SOLV  HW2      367    0.115221617    4.087230985    6.182989868
   89 SOLV  OW       368    4.900900433    3.148955983    3.634188031
   89 SOLV  HW1      369    4.936894998    3.195119025    3.715276623
   89 SOLV  HW2      370    4.946520093    3.184525810    3.552606080
   90 SOLV  OW       371    3.729133680    4.683703529    5.283958225
   90 SOLV  HW1      372    3.763247839    4.591847682    5.263946507
   90 SOLV  HW2      373    3.696848753    4.726388027    5.199474648
   91 SOLV  OW       374    3.611543408    0.408255921    4.340882025
   91 SOLV  HW1      375    3.630773695    0.492843475    4.291131227
   91 SOLV  HW2      376    3.549697507    0.427721605    4.417027349
   92 SOLV  OW       377    4.125591549    2.606859313    3.337425965
   92 SOLV  HW1      378    4.026403920    2.619415099    3.339476840
   92 SOLV  HW2      379    4.164538278    2.661386615    3.263197091
   93 SOLV  OW       380    4.308164212    3.665589257    4.506637501
   93 SOLV  HW1      381    4.382279863    3.732718631    4.505889393
   93 SOLV  HW2      382    4.233109174    3.698200041    4.449163350
   94 SOLV  OW       383    4.317565077    4.589215634    5.453251030
   94 SOLV  HW1      384    4.367631361    4.553906830    5.532298206
   94 SOLV  HW2      385    4.355445099    4.549799638    5.369506345
   95 SOLV  OW       386    5.808109672    4.734320026    2.360109654
   95 SOLV  HW1      387    5.719185237    4.729809036    2.314572349
   95 SOLV  HW2      388    5.859904301    4.651076761    2.340378117
   96 SOLV  OW       389    3.780597480    4.049152323    4.313610770
   96 SOLV  HW1      390    3.862621104    4.078337823    4.264398255
   96 SOLV  HW2      391    3.780716412    4.089189126    4.405254332
   97 SOLV  OW       392    3.527579573    4.051845559    5.549100295
   97 SOLV  HW1      393    3.601780732    4.073083788    5.485501307
   97 SOLV  HW2      394    3.547267377    4.092873153    5.638155291
   98 SOLV  OW       395    5.446701093    3.178216132    3.737826553
   98 SOLV  HW1      396    5.544168329    3.187676968    3.758135918
   98 SOLV  HW2      397    5.432532456    3.184189279    3.639006443
   99 SOLV  OW       398    5.786350517    3.434285800    3.244009855
   99 SOLV  HW1      399    5.848259436    3.489735679    3.299634216
   99 SOLV  HW2      400    5.696314954    3.431165360    3.287429467
  100 SOLV  OW       401    4.614926317    4.111682335    4.380819839
  100 SOLV  HW1      402    4.562766373    4.134285175    4.463099041
  100 SOLV  HW2      403    4.652836392    4.195391752    4.341361858
  101 SOLV  OW       404    5.483080043    3.798069608    0.034358986
  101 SOLV  HW1      405    5.479147762    3.882966058   -0.018352514
  101 SOLV  HW2      406    5.548089123    3.808566247    0.109625298
  102 SOLV  OW       407    2.909393511    5.255414841    5.955555264
  102 SOLV  HW1      408    2.968966894    5.175092028    5.954508153
  102 SOLV  HW2      409    2.961166890    5.334875897    5.987292892
  103 SOLV  OW       410    4.877544003    3.667952993    3.434284275
  103 SOLV  HW1      411    4.912550550    3.620415224    3.353558445
  103 SOLV  HW2      412    4.904474862    3.764195795    3.430555163
  104 SOLV  OW       413    4.661765639    3.972267078    4.952998754
  104 SOLV  HW1      414    4.579517806    3.978005584    5.009604093
  104 SOLV  HW2      415    4.738841841    3.942197213    5.009184244
  105 SOLV  OW       416    3.746070896    5.020726069    5.553148806
  105 SOLV  HW1      417    3.721001682    5.115864634    5.571089821
  105 SOLV  HW2      418    3.691544916    4.960367370    5.611332381
  106 SOLV  OW       419    6.086978327    5.317001829    4.792724107
  106 SOLV  HW1      420    6.040819013    5.402003136    4.818135527
  106 SOLV  HW2      421    6.044188613    5.240280981    4.840522001
  107 SOLV  OW       422    4.649427053    5.533250094    6.025000902
  107 SOLV  HW1      423    4.620651945    5.488609131    6.109739547
  107 SOLV  HW2      424    4.722858645    5.480179570    5.982659664
  108 SOLV  OW       425    2.256434515    4.470846321    3.940936312
  108 SOLV  HW1      426    2.325943814    4.467383110    3.869127792
  108 SOLV  HW2      427    2.296158574    4.510142767    4.023880695
  109 SOLV  OW       428    4.928889553    4.805732450    5.271619179
  109 SOLV  HW1      429    5.022681127    4.839921579    5.277627238
  109 SOLV  HW2      430    4.887822165    4.804927120    5.362803598
  110 SOLV  OW       431    3.825321373    4.801469358    4.989558530
  110 SOLV  HW1      432    3.903074314    4.784441138    5.050106477
  110 SOLV  HW2      433    3.828367299    4.896055984    4.957221861
  111 SOLV  OW       434    2.520322344    5.973713765    3.337400658
  111 SOLV  HW1      435    2.477226004    5.912885418    3.270737205
  111 SOLV  HW2      436    2.480144289    6.065000106    3.330059789
  112 SOLV  OW       437    2.980207357    3.923129665    3.838080161
  112 SOLV  HW1      438    3.031058962    3.869631664    3.905560480
  112 SOLV  HW2      439    3.044164758    3.964310406    3.773156787
  113 SOLV  OW       440    3.279529609    5.746024560    5.996297367
  113 SOLV  HW1      441    3.205100655    5.802580980    6.031838328
  113 SOLV  HW2      442    3.242803996    5.679885276    5.930888905
  114 SOLV  OW       443    6.036365727    4.820455507    0.133282421
  114 SOLV  HW1      444    5.995136591    4.869007564    0.056181444
  114 SOLV  HW2      445    6.112808304    4.764862361    0.100607882
  115 SOLV  OW       446    4.031304114    5.204778280    5.019177358
  115 SOLV  HW1      447    3.973989880    5.141767735    5.071586000
  115 SOLV  HW2      448    3.974410713    5.255631728    4.954533114
  116 SOLV  OW       449    4.623896536    3.958542910    4.146422478
  116 SOLV  HW1      450    4.633172796    4.007479141    4.233143788
  116 SOLV  HW2      451    4.659930577    4.015100665    4.072232330
  117 SOLV  OW       452    5.113979134    3.840559105    5.887799655
  117 SOLV  HW1      453    5.190425881    3.806481282    5.833059900
  117 SOLV  HW2      454    5.114753194    3.940564503    5.887483224
  118 SOLV  OW       455    5.008342772    4.584760701    3.645160096
  118 SOLV  HW1      456    5.093383166    4.636276037    3.634388649
  118 SOLV  HW2      457    5.011852123    4.502444151    3.588472651
  119 SOLV  OW       458    4.545571886    4.199690549    0.268778273
  119 SOLV  HW1      459    4.468164036    4.238430130    0.318868237
  119 SOLV  HW2      460    4.628329506    4.207084576    0.324439809
  120 SOLV  OW       461    5.572236897    5.252315224    3.857505223
  120 SOLV  HW1      462    5.573944939    5.311660419    3.777027222
  120 SOLV  HW2      463    5.477479864    5.230130766    3.880535525
  121 SOLV  OW       464    3.772383938    3.125739121    3.754320596
  121 SOLV  HW1      465    3.848624216    3.111288793    3.691229641
  121 SOLV  HW2      466    3.785348001    3.069147199    3.835752202
  122 SOLV  OW       467    3.626374116    3.631227915    5.210917466
  122 SOLV  HW1      468    3.538213347    3.594307481    5.240349206
  122 SOLV  HW2      469    3.645148429    3.716083303    5.260401666
  123 SOLV  OW       470    5.889656641    3.385997400    4.761686348
  123 SOLV  HW1      471    5.968562425    3.324633820    4.758536555
  123 SOLV  HW2      472    5.917287053    3.473816432    4.800749683
  124 SOLV  OW       473    0.390425091    4.043398284    4.226616809
  124 SOLV  HW1      474    0.382133065    3.957315933    4.276843462
  124 SOLV  HW2      475    0.466862966    4.037280562    4.162418527
  125 SOLV  OW       476    3.265930582    5.958702096    4.624440310
  125 SOLV  HW1      477    3.226315901    5.921948427    4.708591977
  125 SOLV  HW2      478    3.209309147    5.931891993    4.546485655
  126 SOLV  OW       479    4.363595211    3.193201017    5.146740369
  126 SOLV  HW1      480    4.372891773    3.292740593    5.144119766
  126 SOLV  HW2      481    4.412094655    3.153151225    5.068989839
  127 SOLV  OW       482    5.330402667    4.297299991    0.079164808
  127 SOLV  HW1      483    5.253738271    4.344419091    0.035548260
  127 SOLV  HW2      484    5.296024265    4.238315120    0.152232657
  128 SOLV  OW       485    3.273015806    3.716498397    5.106434122
  128 SOLV  HW1      486    3.297693050    3.807603548    5.139484090
  128 SOLV  HW2      487    3.177511507    3.716557854    5.076765337
  129 SOLV  OW       488    3.178201396    6.034023277    5.862355497
  129 SOLV  HW1      489    3.150463268    6.037940044    5.766351694
  129 SOLV  HW2      490    3.275341840    6.056562681    5.869913768
  130 SOLV  OW       491    5.947253725    3.932653985    0.144894079
  130 SOLV  HW1      492    5.927052322    4.011114746    0.203510241
  130 SOLV  HW2      493    5.908889174    3.948317205    0.053884053
  131 SOLV  OW       494    4.537878982    4.669968587    3.622761934
  131 SOLV  HW1      495    4.560750627    4.696643997    3.529128519
  131 SOLV  HW2      496    4.606475179    4.605624787    3.656766024
  132 SOLV  OW       497    0.501779033    4.016288586    3.833715551
  132 SOLV  HW1      498    0.548964062    4.038580088    3.748404069
  132 SOLV  HW2      499    0.404422950    4.002643711    3.815359332
  133 SOLV  OW       500    3.873988006    5.773803692    3.520137859
  133 SOLV  HW1      501    3.861925019    5.764458439    3.618974149
  133 SOLV  HW2      502    3.865279454    5.870066572    3.494466183
  134 SOLV  OW       503    5.578422686    4.823904837    5.547922291
  134 SOLV  HW1      504    5.500624153    4.789381513    5.600428817
  134 SOLV  HW2      505    5.661182689    4.818975791    5.603849172
  135 SOLV  OW       506    5.629804975    5.136113062    5.621517866
  135 SOLV  HW1      507    5.549326694    5.080322351    5.601214331
  135 SOLV  HW2      508    5.712580693    5.084084162    5.600476536
  136 SOLV  OW       509    5.647710956    5.750720305    4.332740925
  136 SOLV  HW1      510    5.609022057    5.726804305    4.421808337
  136 SOLV  HW2      511    5.610026575    5.690101898    4.262690493
  137 SOLV  OW       512    3.468677835    4.459903560    3.821065294
  137 SOLV  HW1      513    3.413552421    4.415253177    3.891558381
  137 SOLV  HW2      514    3.440339950    4.427172552    3.730913055
  138 SOLV  OW       515    4.679171840    4.564385839    4.462584077
  138 SOLV  HW1      516    4.586549792    4.536265308    4.437446461
  138 SOLV  HW2      517    4.678901340    4.661138871    4.487887998
  139 SOLV  OW       518    4.426336099    5.207142336    5.280503981
  139 SOLV  HW1      519    4.390940208    5.171548596    5.194004674
  139 SOLV  HW2      520    4.504664353    5.152178294    5.309582242
  140 SOLV  OW       521    5.715095452    4.449057514    3.681640482
  140 SOLV  HW1      522    5.688289958    4.356321667    3.655502356
  140 SOLV  HW2      523    5.767664026    4.445826091    3.766656660
  141 SOLV  OW       524    4.067724727    3.882458402    2.803112909
  141 SOLV  HW1      525    4.108102805    3.891256900    2.712051406
  141 SOLV  HW2      526    4.129521783    3.922242596    2.870938575
  142 SOLV  OW       527    3.971111624    4.769881357    4.399708692
  142 SOLV  HW1      528    3.957177051    4.851294173    4.343320132
  142 SOLV  HW2      529    3.892678429    4.757673249    4.460544763
  143 SOLV  OW       530    5.677414449    4.142024555    3.687281366
  143 SOLV  HW1      531    5.716349548    4.050285183    3.678946193
  143 SOLV  HW2      532    5.578970796    4.138122729    3.670102694
  144 SOLV  OW       533    3.386015622    4.437216617    0.123309300
  144 SOLV  HW1      534    3.432978110    4.389196028    0.197405048
  144 SOLV  HW2      535    3.293815461    4.462161814    0.152949285
  145 SOLV  OW       536    5.197466436    5.362572567    5.617377402
  145 SOLV  HW1      537    5.217420350    5.410805834    5.702682015
  145 SOLV  HW2      538    5.098720956    5.349120143    5.609023630
  146 SOLV  OW       539    0.124836913    4.080044300    0.800743289
  146 SOLV  HW1      540    0.151150909    3.990335822    0.836260729
  146 SOLV  HW2      541    0.078686737    4.068803527    0.712736129
  147 SOLV  OW       542    3.870810411    5.645396520    3.855282366
  147 SOLV  HW1      543    3.903849630    5.737053377    3.832755311
  147 SOLV  HW2      544    3.940252734    5.597147633    3.908665966
  148 SOLV  OW       545    5.837786392    3.906728997    3.628668523
  148 SOLV  HW1      546    5.858948697    3.945507565    3.538955523
  148 SOLV  HW2      547    5.922665383    3.879837232    3.674192034
  149 SOLV  OW       548    5.036965879    3.701984282    4.659833985
  149 SOLV  HW1      549    5.122224336    3.730959885    4.703341808
  149 SOLV  HW2      550    5.016804454    3.607503427    4.685686352
  150 SOLV  OW       551    4.129488309    3.683908865    4.321151031
  150 SOLV  HW1      552    4.041075097    3.700538422    4.277467085
  150 SOLV  HW2      553    4.182506293    3.619760195    4.265691747
  151 SOLV  OW       554    0.042877884    4.724254507    4.409801982
  151 SOLV  HW1      555    0.106545743    4.658932245    4.368797353
  151 SOLV  HW2      556    0.092036014    4.807871887    4.434165654
  152 SOLV  OW       557    4.249721433    4.692461615    2.887303513
  152 SOLV  HW1      558    4.162512900    4.651560430    2.914198370
  152 SOLV  HW2      559    4.288185592    4.742793057    2.964691402
  153 SOLV  OW       560    3.213649485    4.656038834    5.021471620
  153 SOLV  HW1      561    3.136147295    4.599793126    5.050309602
  153 SOLV  HW2      562    3.296743786    4.624161335    5.067088204
  154 SOLV  OW       563    5.615380273    3.967482671    5.617139991
  154 SOLV  HW1      564    5.695700679    4.023812544    5.597715917
  154 SOLV  HW2      565    5.641637494    3.870983169    5.617386151
  155 SOLV  OW       566    5.003496895    5.171011528    3.805251102
  155 SOLV  HW1      567    4.972795976    5.199031703    3.896213910
  155 SOLV  HW2      568    4.944537942    5.212511279    3.735944298
  156 SOLV  OW       569    3.657710675    4.145612177    4.825652381
  156 SOLV  HW1      570    3.627073139    4.213506734    4.758920011
  156 SOLV  HW2      571    3.585990539    4.077182495    4.838885539
  157 SOLV  OW       572    3.989151868    4.982584427    3.600737770
  157 SOLV  HW1      573    3.921590370    4.981501827    3.674455286
  157 SOLV  HW2      574    4.011450416    4.888658724    3.574608795
  158 SOLV  OW       575    3.676243006    2.855041122    4.140749125
  158 SOLV  HW1      576    3.731022149    2.773074002    4.123952680
  158 SOLV  HW2      577    3.615189424    2.838992643    4.218314094
  159 SOLV  OW       578    5.985399510    2.647312490    3.483864501
  159 SOLV  HW1      579    5.972156499    2.720971884    3.417529164
  159 SOLV  HW2      580    5.915664598    2.653830046    3.555250631
  160 SOLV  OW       581    5.078194285    3.599047966    4.135685537
  160 SOLV  HW1      582    5.141208992    3.618616910    4.060531538
  160 SOLV  HW2      583    5.002163578    3.663969195    4.133168352
  161 SOLV  OW       584    4.442217129    4.765770044    3.170299188
  161 SOLV  HW1      585    4.541843576    4.774479778    3.169985282
  161 SOLV  HW2      586    4.400924177    4.856002224    3.182728031
  162 SOLV  OW       587    5.020124761    3.934538173    4.000015254
  162 SOLV  HW1      588    5.063683609    3.921175403    4.089041013
  162 SOLV  HW2      589    4.944047747    3.998761475    4.009453164
  163 SOLV  OW       590    6.012554921    0.156895373    3.523927443
  163 SOLV  HW1      591    5.953532726    0.077813610    3.540127918
  163 SOLV  HW2      592    5.966630797    0.239821946    3.555804363
  164 SOLV  OW       593    5.705285306    4.859212218    5.910168215
  164 SOLV  HW1      594    5.713237549    4.777645407    5.967486857
  164 SOLV  HW2      595    5.619808801    4.906610852    5.931354507
  165 SOLV  OW       596    4.654016133    2.817094574    3.638705107
  165 SOLV  HW1      597    4.573311005    2.790758493    3.691554830
  165 SOLV  HW2      598    4.678248505    2.911788019    3.659868254
  166 SOLV  OW       599    3.790029792    3.608520550    4.064968587
  166 SOLV  HW1      600    3.757207555    3.547261055    4.136881601
  166 SOLV  HW2      601    3.757517587    3.576053535    3.976141249
  167 SOLV  OW       602    6.056119976    5.594215700    3.755351573
  167 SOLV  HW1      603    5.986651078    5.565884052    3.821483100
  167 SOLV  HW2      604    6.110312934    5.668906939    3.793904231
  168 SOLV  OW       605    4.464463951    4.636588565    6.063307872
  168 SOLV  HW1      606    4.369235259    4.664288325    6.076177743
  168 SOLV  HW2      607    4.481089541    4.550834635    6.112002922
  169 SOLV  OW       608    4.459130313    4.050079564    3.595489743
  169 SOLV  HW1      609    4.463201480    3.950205421    3.592287142
  169 SOLV  HW2      610    4.432162767    4.085213846    3.505823929
  170 SOLV  OW       611    5.643302067    3.396711847    5.089739747
  170 SOLV  HW1      612    5.658179020    3.364518919    4.996229060
  170 SOLV  HW2      613    5.722547389    3.373240741    5.146052979
  171 SOLV  OW       614    4.500416758    5.024752664    2.786133104
  171 SOLV  HW1      615    4.520858777    5.055105807    2.879206582
  171 SOLV  HW2      616    4.402175864    5.008241805    2.777301257
  172 SOLV  OW       617    5.494379656    4.224686976    4.913207120
  172 SOLV  HW1      618    5.464069980    4.315265626    4.883564632
  172 SOLV  HW2      619    5.563662205    4.190336801    4.849789766
  173 SOLV  OW       620    3.636482641    5.522231437    3.830298607
  173 SOLV  HW1      621    3.612263469    5.454260369    3.899543932
  173 SOLV  HW2      622    3.722499883    5.566474510    3.855697797
  174 SOLV  OW       623    5.763294285    5.576669312    5.773766345
  174 SOLV  HW1      624    5.770666519    5.642125784    5.849006906
  174 SOLV  HW2      625    5.799683539    5.488198803    5.802900367
  175 SOLV  OW       626    2.880513981    3.864957762    4.506824588
  175 SOLV  HW1      627    2.933296596    3.917829154    4.573312090
  175 SOLV  HW2      628    2.935634934    3.850206979    4.424690632
  176 SOLV  OW       629    4.596499554    5.161837650    3.765204402
  176 SOLV  HW1      630    4.690635353    5.137442615    3.741854993
  176 SOLV  HW2      631    4.545978642    5.079298007    3.790436928
  177 SOLV  OW       632    4.031468862    3.333557084    5.394396538
  177 SOLV  HW1      633    4.074463892    3.264107627    5.336705645
  177 SOLV  HW2      634    4.098456272    3.368620655    5.459842951
  178 SOLV  OW       635    5.809005544    6.111547496    5.484303569
  178 SOLV  HW1      636    5.767730377    6.180105059    5.544272071
  178 SOLV  HW2      637    5.881006346    6.062954214    5.533867395
  179 SOLV  OW       638    5.565130574    4.194105971    4.052320614
  179 SOLV  HW1      639    5.512842330    4.144852566    4.121902843
  179 SOLV  HW2      640    5.662826304    4.185958406    4.072086367
  180 SOLV  OW       641    3.301981456    5.898577425    5.490855313
  180 SOLV  HW1      642    3.351784837    5.957246611    5.426987649
  180 SOLV  HW2      643    3.348254529    5.899021579    5.579512880
  181 SOLV  OW       644    3.069271612    4.080348444    3.496788576
  181 SOLV  HW1      645    3.041299255    4.064524508    3.402085540
  181 SOLV  HW2      646    2.994210389    4.123371798    3.546951681
  182 SOLV  OW       647    3.128023439    5.426613441    6.075745402
  182 SOLV  HW1      648    3.124144031    5.335747715    6.117341795
  182 SOLV  HW2      649    3.160541642    5.418743273    5.981498078
  183 SOLV  OW       650    5.974426264    3.838709486    3.170805221
  183 SOLV  HW1      651    5.880104619    3.812299636    3.190990324
  183 SOLV  HW2      652    5.977667072    3.936099858    3.148309693
  184 SOLV  OW       653    2.120401660    0.102033163    3.275570377
  184 SOLV  HW1      654    2.137929666    0.073231813    3.181417565
  184 SOLV  HW2      655    2.174849648    0.183336603    3.296223548
  185 SOLV  OW       656    5.089148752    3.252302146    4.681365382
  185 SOLV  HW1      657    5.032350609    3.176602463    4.649063697
  185 SOLV  HW2      658    5.148536446    3.220273565    4.755171025
  186 SOLV  OW       659    5.708701150    5.136253648    3.159046742
  186 SOLV  HW1      660    5.775761680    5.068728565    3.189786712
  186 SOLV  HW2      661    5.746534233    5.228173430    3.170047028
  187 SOLV  OW       662    5.406541634    5.971993650    5.036993566
  187 SOLV  HW1      663    5.488036494    6.015903413    5.074840388
  187 SOLV  HW2      664    5.425486775    5.875194022    5.020480809
  188 SOLV  OW       665    3.141805997    5.858190663    4.411769415
  188 SOLV  HW1      666    3.217515631    5.858884372    4.346431627
  188 SOLV  HW2      667    3.102378928    5.766386183    4.416103631
  189 SOLV  OW       668    3.670526463    3.577748368    2.540943209
  189 SOLV  HW1      669    3.688968076    3.638019215    2.463307315
  189 SOLV  HW2      670    3.706785938    3.619028573    2.624508718
  190 SOLV  OW       671    5.389839875    6.035989833    3.143543820
  190 SOLV  HW1      672    5.484855607    6.006968980    3.155005216
  190 SOLV  HW2      673    5.328768471    5.962177817    3.172242429
  191 SOLV  OW       674    3.859739967    4.924498553    3.857619165
  191 SOLV  HW1      675    3.864474973    4.827190330    3.880174163
  191 SOLV  HW2      676    3.945165789    4.969080805    3.884355882
  192 SOLV  OW       677    4.807693097    3.696365670    4.070537578
  192 SOLV  HW1      678    4.769081125    3.629211245    4.007281930
  192 SOLV  HW2      679    4.747225942    3.775855347    4.075724767
  193 SOLV  OW       680    4.582462667    5.092255677    3.034977623
  193 SOLV  HW1      681    4.559327804    5.028560047    3.108525624
  193 SOLV  HW2      682    4.535534174    5.179238846    3.050247614
  194 SOLV  OW       683    4.412798484    3.039197123    3.503530741
  194 SOLV  HW1      684    4.435023799    3.087074378    3.418586585
  194 SOLV  HW2      685    4.489543239    3.046924430    3.567187312
  195 SOLV  OW       686    5.214408158    4.523389996    4.395144093
  195 SOLV  HW1      687    5.273834766    4.601290015    4.375097253
  195 SOLV  HW2      688    5.118826775    4.552580935    4.391422449
  196 SOLV  OW       689    3.438261523    3.279037433    4.228855020
  196 SOLV  HW1      690    3.430713985    3.276712733    4.129160629
  196 SOLV  HW2      691    3.466011581    3.188957847    4.262276080
  197 SOLV  OW       692    5.268938670    5.200659060    3.912976670
  197 SOLV  HW1      693    5.187412000    5.154278983    3.878279099
  197 SOLV  HW2      694    5.257689073    5.299554194    3.903235258
  198 SOLV  OW       695    4.652873543    5.850243069    3.597642372
  198 SOLV  HW1      696    4.553040812    5.844814934    3.600068655
  198 SOLV  HW2      697    4.683432034    5.859583423    3.502875111
  199 SOLV  OW       698    3.115110470    2.829254420    4.521516458
  199 SOLV  HW1      699    3.214533338    2.834938545    4.512336128
  199 SOLV  HW2      700    3.088779640    2.734711972    4.540747484
  200 SOLV  OW       701    4.322713338    3.142628334    2.200257656
  200 SOLV  HW1      702    4.370935061    3.065580187    2.241971113
  200 SOLV  HW2      703    4.245481479    3.108511210    2.146656425
  201 SOLV  OW       704    5.650125993    3.034837760    3.080405254
  201 SOLV  HW1      705    5.731577763    2.980399202    3.060319270
  201 SOLV  HW2      706    5.568614290    2.977759154    3.070443510
  202 SOLV  OW       707    3.189581630    3.400282340    3.845600007
  202 SOLV  HW1      708    3.277297062    3.370623589    3.883386563
  202 SOLV  HW2      709    3.205564503    3.465768575    3.771724415
  203 SOLV  OW       710    3.901991130    3.533444648    3.733269009
  203 SOLV  HW1      711    3.923440036    3.514275079    3.637487034
  203 SOLV  HW2      712    3.911903794    3.631429381    3.750661008
  204 SOLV  OW       713    4.955365282    3.736902373    4.945471898
  204 SOLV  HW1      714    5.003443491    3.663877114    4.994024809
  204 SOLV  HW2      715    4.949577821    3.714090523    4.848272736
  205 SOLV  OW       716    5.434781286    3.995195669    3.837725975
  205 SOLV  HW1      717    5.457287494    4.047342049    3.920041849
  205 SOLV  HW2      718    5.516816706    3.948877005    3.804164881
  206 SOLV  OW       719    4.517696741    3.434894522    2.955699199
  206 SOLV  HW1      720    4.596695828    3.379796668    2.928776934
  206 SOLV  HW2      721    4.436869218    3.403964261    2.905583273
  207 SOLV  OW       722    4.751108980    3.737821699    3.681912563
  207 SOLV  HW1      723    4.781396587    3.682942143    3.603986956
  207 SOLV  HW2      724    4.666967792    3.786234049    3.657870135
  208 SOLV  OW       725    3.365848864    4.935031949    5.857422713
  208 SOLV  HW1      726    3.412649575    4.886043861    5.930984409
  208 SOLV  HW2      727    3.396149029    5.030332340    5.856317612
  209 SOLV  OW       728    4.258539639    4.775042129    3.389866958
  209 SOLV  HW1      729    4.329470083    4.754764392    3.322344745
  209 SOLV  HW2      730    4.293234871    4.842004284    3.455546751
  210 SOLV  OW       731    5.868240363    4.968180379    3.325690491
  210 SOLV  HW1      732    5.816711196    4.988204595    3.409020065
  210 SOLV  HW2      733    5.939475812    4.900977247    3.345920422
  211 SOLV  OW       734    0.461799428    5.069550698    4.524017229
  211 SOLV  HW1      735    0.484974999    4.978256961    4.557636231
  211 SOLV  HW2      736    0.458655295    5.133527195    4.600821777
  212 SOLV  OW       737    3.310915567    4.148881990    5.042798613
  212 SOLV  HW1      738    3.326491190    4.173041256    5.138587633
  212 SOLV  HW2      739    3.342853570    4.223260602    4.984066263
  213 SOLV  OW       740    6.136429278    5.178017650    3.392256842
  213 SOLV  HW1      741    6.054839265    5.235607770    3.386932465
  213 SOLV  HW2      742    6.215831415    5.234697481    3.414268573
  214 SOLV  OW       743    5.400705119    4.051294875    3.139634468
  214 SOLV  HW1      744    5.496925132    4.054730523    3.166683444
  214 SOLV  HW2      745    5.363327325    3.961003766    3.160896860
  215 SOLV  OW       746    4.673855648    3.399989088    4.603732206
  215 SOLV  HW1      747    4.661385728    3.495847626    4.578095035
  215 SOLV  HW2      748    4.644967096    3.341252935    4.528120303
  216 SOLV  OW       749    3.690035804    4.981196855    4.301882779
  216 SOLV  HW1      750    3.771791121    4.997504294    4.246640509
  216 SOLV  HW2      751    3.689430334    5.043883078    4.379803089
  217 SOLV  OW       752    4.713758360    4.472367074    3.706677448
  217 SOLV  HW1      753    4.797381437    4.497427898    3.755468369
  217 SOLV  HW2      754    4.664921087    4.401965477    3.758251426
  218 SOLV  OW       755    3.875242680    5.619585864    4.964384414
  218 SOLV  HW1      756    3.926089244    5.695752841    5.004569099
  218 SOLV  HW2      757    3.814042279    5.654216566    4.893273190
  219 SOLV  OW       758    5.852579392    5.150511640    4.443356900
  219 SOLV  HW1      759    5.842256811    5.246931678    4.418890514
  219 SOLV  HW2      760    5.948866197    5.131023544    4.462091292
  220 SOLV  OW       761    0.148836909    5.011030881    3.915176820
  220 SOLV  HW1      762    0.127500918    5.030699177    3.819470563
  220 SOLV  HW2      763    0.215154317    4.936318873    3.919848866
  221 SOLV  OW       764    4.819421038    4.131339825    5.916650351
  221 SOLV  HW1      765    4.819641933    4.040565858    5.874697050
  221 SOLV  HW2      766    4.806336979    4.122367462    6.015383852
  222 SOLV  OW       767    5.447547888    5.328444139    5.793112895
  222 SOLV  HW1      768    5.351782183    5.301719996    5.782330668
  222 SOLV  HW2      769    5.503403188    5.280184611    5.725639736
  223 SOLV  OW       770    4.809633849    3.294700502    2.083076370
  223 SOLV  HW1      771    4.801165176    3.336397025    1.992569062
  223 SOLV  HW2      772    4.721218851    3.257092765    2.110831412
  224 SOLV  OW       773    2.836027455    4.698919283    3.550025225
  224 SOLV  HW1      774    2.751990349    4.752433014    3.558721821
  224 SOLV  HW2      775    2.914627712    4.760656537    3.546555253
  225 SOLV  OW       776    4.031696969    3.283340378    4.433633809
  225 SOLV  HW1      777    4.039571261    3.298197428    4.335048596
  225 SOLV  HW2      778    4.079126359    3.356722497    4.482279068
  226 SOLV  OW       779    5.280824487    4.550719517    5.474666714
  226 SOLV  HW1      780    5.349999207    4.532357803    5.544519567
  226 SOLV  HW2      781    5.325828912    4.577024106    5.389318787
  227 SOLV  OW       782    3.756557558    5.223619901    4.470657943
  227 SOLV  HW1      783    3.778604659    5.269791286    4.384729887
  227 SOLV  HW2      784    3.838916565    5.216986195    4.526999561
  228 SOLV  OW       785    5.551797635    3.275447060    3.183434853
  228 SOLV  HW1      786    5.578848286    3.363359123    3.144170136
  228 SOLV  HW2      787    5.618115943    3.205378845    3.157087049
  229 SOLV  OW       788    5.522612991    5.078213262    4.205747297
  229 SOLV  HW1      789    5.593069791    5.049635705    4.270714761
  229 SOLV  HW2      790    5.471343664    4.998106447    4.174829155
  230 SOLV  OW       791    3.524064913    0.287895395    3.667613338
  230 SOLV  HW1      792    3.475026154    0.209499748    3.705702274
  230 SOLV  HW2      793    3.541736336    0.272135128    3.570450196
  231 SOLV  OW       794    3.901700808    3.241605811    3.210059245
  231 SOLV  HW1      795    3.997623956    3.269872450    3.211333342
  231 SOLV  HW2      796    3.843377109    3.322149731    3.199435441
  232 SOLV  OW       797    0.218204995    5.162035406    5.727840894
  232 SOLV  HW1      798    0.285199597    5.223408415    5.686047357
  232 SOLV  HW2      799    0.137743153    5.155390316    5.668822398
  233 SOLV  OW       800    4.999693109    4.245370099    5.612233612
  233 SOLV  HW1      801    5.013640739    4.323946741    5.551962618
  233 SOLV  HW2      802    4.915471632    4.198061887    5.586348572
  234 SOLV  OW       803    5.678686979    3.367307104    4.044246959
  234 SOLV  HW1      804    5.693748223    3.299793294    3.972019406
  234 SOLV  HW2      805    5.711306784    3.456735222    4.013582518
  235 SOLV  OW       806    4.887906038    5.396955724    5.613905046
  235 SOLV  HW1      807    4.880522498    5.372989254    5.517100646
  235 SOLV  HW2      808    4.938347026    5.482810406    5.623212167
  236 SOLV  OW       809    5.112652318    2.571297485    5.122836432
  236 SOLV  HW1      810    5.130390766    2.599091583    5.217252116
  236 SOLV  HW2      811    5.188730142    2.515490241    5.089682932
  237 SOLV  OW       812    3.710445347    4.141060538    3.899720420
  237 SOLV  HW1      813    3.801047256    4.167732552    3.866837497
  237 SOLV  HW2      814    3.674085736    4.212851092    3.959096121
  238 SOLV  OW       815    4.290735459    4.126149785    4.073396075
  238 SOLV  HW1      816    4.262132342    4.072384680    4.152722564
  238 SOLV  HW2      817    4.342038126    4.206277832    4.104201916
  239 SOLV  OW       818    4.370497525    4.806437413    4.341771800
  239 SOLV  HW1      819    4.458508050    4.803336449    4.389148742
  239 SOLV  HW2      820    4.296561263    4.794521167    4.408039683
  240 SOLV  OW       821    5.222327191    4.862736590    5.317890450
  240 SOLV  HW1      822    5.258399511    4.952871485    5.293883499
  240 SOLV  HW2      823    5.285053265    4.791991266    5.285298823
  241 SOLV  OW       824    0.034707224    4.293482576    4.540618226
  241 SOLV  HW1      825    0.127214104    4.291528031    4.578573442
  241 SOLV  HW2      826   -0.020313348    4.360537872    4.590399550
  242 SOLV  OW       827    2.988106528    5.444198861    3.903867180
  242 SOLV  HW1      828    3.004087234    5.378374804    3.977432457
  242 SOLV  HW2      829    2.936032883    5.521837332    3.939372157
  243 SOLV  OW       830    3.034149764    4.058830274    4.991817676
  243 SOLV  HW1      831    3.124505974    4.100570151    4.982066099
  243 SOLV  HW2      832    2.963716118    4.126356278    4.969889827
  244 SOLV  OW       833    3.938433981    5.436666946    6.071794606
  244 SOLV  HW1      834    4.000929566    5.422577445    6.148589459
  244 SOLV  HW2      835    3.984700394    5.489247643    6.000406253
  245 SOLV  OW       836    4.989114555    4.468973744    2.822254327
  245 SOLV  HW1      837    4.982312028    4.527593867    2.902993682
  245 SOLV  HW2      838    4.970400354    4.522986252    2.740194893
  246 SOLV  OW       839    3.516481771    3.517823739    5.877944414
  246 SOLV  HW1      840    3.499540655    3.419344271    5.874098227
  246 SOLV  HW2      841    3.528724895    3.545820298    5.973161762
  247 SOLV  OW       842    4.931027408    4.256943523    0.388176160
  247 SOLV  HW1      843    4.949553873    4.317111705    0.310467990
  247 SOLV  HW2      844    4.837302803    4.271432006    0.419919470
  248 SOLV  OW       845    4.404552451    4.496168059    5.212698317
  248 SOLV  HW1      846    4.422311130    4.426980386    5.142702658
  248 SOLV  HW2      847    4.434053306    4.585694824    5.179286976
  249 SOLV  OW       848    2.982702518    3.373783943    2.913987403
  249 SOLV  HW1      849    3.071898508    3.397047123    2.952777165
  249 SOLV  HW2      850    2.995141365    3.310966263    2.837170113
  250 SOLV  OW       851    5.271765561    3.393486278    6.030932822
  250 SOLV  HW1      852    5.252140725    3.296569894    6.045897998
  250 SOLV  HW2      853    5.204548760    3.431674650    5.967487068
  251 SOLV  OW       854    4.820853297    5.287382305    5.325693111
  251 SOLV  HW1      855    4.780088560    5.364799539    5.277249415
  251 SOLV  HW2      856    4.897721462    5.251627986    5.272638133
  252 SOLV  OW       857    5.443439771    5.365093276    3.355129948
  252 SOLV  HW1      858    5.437513887    5.301458708    3.278217243
  252 SOLV  HW2      859    5.517945140    5.337242533    3.415737589
  253 SOLV  OW       860    4.975865219    3.276012207    3.409326303
  253 SOLV  HW1      861    5.017075338    3.281938736    3.318405445
  253 SOLV  HW2      862    4.989732018    3.362340572    3.457875727
  254 SOLV  OW       863    4.583309329    3.536257726    5.607789598
  254 SOLV  HW1      864    4.519178633    3.486615580    5.549271271
  254 SOLV  HW2      865    4.533368412    3.579141032    5.683078052
  255 SOLV  OW       866    0.087093664    5.705158220    3.972429198
  255 SOLV  HW1      867   -0.007291000    5.725558348    3.998454234
  255 SOLV  HW2      868    0.122974857    5.632731019    4.031324546
  256 SOLV  OW       869    2.309879459    5.536098505    4.318568989
  256 SOLV  HW1      870    2.382223854    5.603146643    4.335069079
  256 SOLV  HW2      871    2.350603229    5.449897803    4.288362625
  257 SOLV  OW       872    3.337057905    3.938574894    3.765129136
  257 SOLV  HW1      873    3.293828657    3.910958203    3.679288874
  257 SOLV  HW2      874    3.436477026    3.936173220    3.754635574
  258 SOLV  OW       875    3.488913665    2.939723863    3.669977697
  258 SOLV  HW1      876    3.573262537    2.886040411    3.667663916
  258 SOLV  HW2      877    3.510460132    3.036268498    3.655256511
  259 SOLV  OW       878    4.168384314    4.275978039    5.799503303
  259 SOLV  HW1      879    4.151086086    4.274952634    5.898000201
  259 SOLV  HW2      880    4.143196202    4.365281435    5.762187751
  260 SOLV  OW       881    3.523269674    4.962936011    5.122542530
  260 SOLV  HW1      882    3.539074719    4.887394876    5.058937010
  260 SOLV  HW2      883    3.475273197    5.036828326    5.075233439
  261 SOLV  OW       884    2.912960090    3.758407570    4.214688750
  261 SOLV  HW1      885    2.940018802    3.667962189    4.247691826
  261 SOLV  HW2      886    2.993723493    3.817030551    4.208182417
  262 SOLV  OW       887    5.443877521    3.621117490    4.426699995
  262 SOLV  HW1      888    5.492896821    3.533947445    4.427282192
  262 SOLV  HW2      889    5.347832342    3.605172885    4.403834432
  263 SOLV  OW       890    5.412996217    5.135055401    0.544172340
  263 SOLV  HW1      891    5.493451578    5.126281765    0.485421766
  263 SOLV  HW2      892    5.439718480    5.121205464    0.639543630
  264 SOLV  OW       893    4.526626483    5.352690465    4.135077294
  264 SOLV  HW1      894    4.501218431    5.373626008    4.229502787
  264 SOLV  HW2      895    4.582057580    5.269481384    4.133168788
  265 SOLV  OW       896    4.047472870    4.730255063    3.572611743
  265 SOLV  HW1      897    4.041330226    4.744604466    3.473830120
  265 SOLV  HW2      898    4.006059950    4.642318973    3.596142217
  266 SOLV  OW       899    3.137562860    3.088810206    4.577843159
  266 SOLV  HW1      900    3.232176997    3.088971787    4.610240791
  266 SOLV  HW2      901    3.095846753    3.000019984    4.597271406
  267 SOLV  OW       902    0.627613777    5.438837000    4.747633217
  267 SOLV  HW1      903    0.592250980    5.389825068    4.667952890
  267 SOLV  HW2      904    0.558256828    5.502733748    4.780924530
  268 SOLV  OW       905    5.787747091    5.776377717    5.959610193
  268 SOLV  HW1      906    5.781969049    5.876119698    5.963875426
  268 SOLV  HW2      907    5.741540553    5.736911693    6.039029265
  269 SOLV  OW       908    5.886282403    4.142373546    3.048895228
  269 SOLV  HW1      909    5.888306250    4.241575715    3.061404306
  269 SOLV  HW2      910    5.975474517    4.111089107    3.016221321
  270 SOLV  OW       911    5.723616970    3.653532169    5.067936826
  270 SOLV  HW1      912    5.683252744    3.562206568    5.073615442
  270 SOLV  HW2      913    5.651001218    3.722255786    5.070351910
  271 SOLV  OW       914    2.976712126    3.854331095    0.061880773
  271 SOLV  HW1      915    3.007138945    3.759065927    0.061443187
  271 SOLV  HW2      916    3.054338038    3.914005410    0.082241403
  272 SOLV  OW       917    5.025506493    5.614043462    5.618110182
  272 SOLV  HW1      918    5.122811324    5.631847913    5.603396771
  272 SOLV  HW2      919    4.973021547    5.696601169    5.597346790
  273 SOLV  OW       920    3.464652926    4.671551399    4.695379597
  273 SOLV  HW1      921    3.459433580    4.769094469    4.673935838
  273 SOLV  HW2      922    3.375121220    4.629416952    4.680877090
  274 SOLV  OW       923    4.319655790    4.621211904    2.189119346
  274 SOLV  HW1      924    4.413967092    4.625810689    2.156162578
  274 SOLV  HW2      925    4.315764190    4.564050168    2.271090348
  275 SOLV  OW       926    5.087472752    2.824248954    4.988873457
  275 SOLV  HW1      927    5.033181294    2.901289131    5.022325757
  275 SOLV  HW2      928    5.078333129    2.747177114    5.051946053
  276 SOLV  OW       929    5.931693965    3.687365692    4.128279567
  276 SOLV  HW1      930    5.876607011    3.743842645    4.189741878
  276 SOLV  HW2      931    5.974334366    3.613355893    4.180300714
  277 SOLV  OW       932    5.866996412    5.463317732    6.120333423
  277 SOLV  HW1      933    5.955276617    5.509303444    6.130010773
  277 SOLV  HW2      934    5.881169879    5.371394626    6.083578961
  278 SOLV  OW       935    5.208686851    3.341381137    4.235904512
  278 SOLV  HW1      936    5.173178555    3.424413984    4.192931464
  278 SOLV  HW2      937    5.299439793    3.321039964    4.199134330
  279 SOLV  OW       938    5.669594009    3.651708368    4.618518404
  279 SOLV  HW1      939    5.642773338    3.638975958    4.523018335
  279 SOLV  HW2      940    5.644095783    3.570720092    4.671362367
  280 SOLV  OW       941    3.485308197    3.819720593    5.901270481
  280 SOLV  HW1      942    3.405922664    3.866768839    5.862721187
  280 SOLV  HW2      943    3.493253012    3.728803382    5.860374544
  281 SOLV  OW       944    5.796664817    5.584038722    5.042764248
  281 SOLV  HW1      945    5.709559920    5.541001324    5.019058744
  281 SOLV  HW2      946    5.780121598    5.660884945    5.104589620
  282 SOLV  OW       947    3.551132080    5.600667094    5.443429563
  282 SOLV  HW1      948    3.453832108    5.584661990    5.460105049
  282 SOLV  HW2      949    3.562890471    5.644518796    5.354322253
  283 SOLV  OW       950    4.114464048    2.640118548    5.100912083
  283 SOLV  HW1      951    4.153537475    2.557659039    5.059978804
  283 SOLV  HW2      952    4.021357501    2.620971248    5.131996736
  284 SOLV  OW       953    3.288103825    5.000874874    5.568952517
  284 SOLV  HW1      954    3.295789864    4.942628087    5.649873934
  284 SOLV  HW2      955    3.370833585    4.991925598    5.513493547
  285 SOLV  OW       956    5.632362202    5.640858352    2.618499335
  285 SOLV  HW1      957    5.715104310    5.651476096    2.673645042
  285 SOLV  HW2      958    5.644194709    5.564471507    2.555056117
  286 SOLV  OW       959    3.567985429    4.075229120    3.614260760
  286 SOLV  HW1      960    3.508971254    4.111360027    3.542057766
  286 SOLV  HW2      961    3.540838210    4.114383570    3.702188709
  287 SOLV  OW       962    4.636384147    3.178929245    5.911967690
  287 SOLV  HW1      963    4.683579069    3.264367803    5.933752360
  287 SOLV  HW2      964    4.698874555    3.102004024    5.925349073
  288 SOLV  OW       965    2.693124997    2.632157274    2.610936095
  288 SOLV  HW1      966    2.772891723    2.666273123    2.561186686
  288 SOLV  HW2      967    2.634026213    2.708913628    2.635783744
  289 SOLV  OW       968    4.222459244    2.886967978    4.026525036
  289 SOLV  HW1      969    4.309247280    2.839181337    4.012948733
  289 SOLV  HW2      970    4.238270623    2.970360027    4.079400045
  290 SOLV  OW       971    0.032572661    5.744942889    4.779720418
  290 SOLV  HW1      972   -0.027606314    5.809925331    4.733271439
  290 SOLV  HW2      973    0.124273948    5.784099723    4.787419273
  291 SOLV  OW       974    5.937978847    4.493989747    4.684150683
  291 SOLV  HW1      975    5.892951067    4.431253430    4.747685349
  291 SOLV  HW2      976    5.923233578    4.588200266    4.714298571
  292 SOLV  OW       977    2.733720898    4.323215552    3.908460856
  292 SOLV  HW1      978    2.788431046    4.406850654    3.904788103
  292 SOLV  HW2      979    2.702780095    4.307739269    4.002294060
  293 SOLV  OW       980    6.001915819    3.590210630    5.538558747
  293 SOLV  HW1      981    5.939987953    3.552808184    5.607605282
  293 SOLV  HW2      982    5.959091392    3.583784694    5.448413328
  294 SOLV  OW       983    3.933640558    5.380477627    5.718249386
  294 SOLV  HW1      984    3.857982852    5.417664569    5.664449119
  294 SOLV  HW2      985    4.019761563    5.396105235    5.669871981
  295 SOLV  OW       986    5.087245391    4.884578516    4.011070814
  295 SOLV  HW1      987    5.140879124    4.919449908    3.934200284
  295 SOLV  HW2      988    5.060255854    4.790050072    3.992699298
  296 SOLV  OW       989    2.038044491    4.716485310    5.410037984
  296 SOLV  HW1      990    2.121639682    4.664858313    5.428690079
  296 SOLV  HW2      991    2.037530507    4.745628275    5.314372872
  297 SOLV  OW       992    3.493958312    5.143225204    3.644553843
  297 SOLV  HW1      993    3.547570244    5.115528706    3.724306107
  297 SOLV  HW2      994    3.399159032    5.159264568    3.672077281
  298 SOLV  OW       995    3.762913457    3.202474329    4.736086308
  298 SOLV  HW1      996    3.839109193    3.265095591    4.752652738
  298 SOLV  HW2      997    3.682070930    3.254784325    4.709072633
  299 SOLV  OW       998    3.620862866    5.319226454    4.052000699
  299 SOLV  HW1      999    3.608168829    5.224824131    4.021524545
  299 SOLV  HW2     1000    3.534598740    5.354363719    4.088408779
  300 SOLV  OW      1001    4.340904306    2.812694151    4.465673890
  300 SOLV  HW1     1002    4.397196694    2.770291294    4.536630671
  300 SOLV  HW2     1003    4.309535574    2.902287853    4.497146494
  301 SOLV  OW      1004    4.042565845    3.917933998    5.900384010
  301 SOLV  HW1     1005    4.055898797    3.830579531    5.947196717
  301 SOLV  HW2     1006    4.119669990    3.934940589    5.839002502
  302 SOLV  OW      1007    5.520541474    3.199866279    5.548317303
  302 SOLV  HW1     1008    5.615276079    3.199316127    5.516276647
  302 SOLV  HW2     1009    5.473434751    3.280100670    5.511644265
  303 SOLV  OW      1010    3.840887500    6.118374793    5.990946332
  303 SOLV  HW1     1011    3.895688736    6.065437833    5.926166147
  303 SOLV  HW2     1012    3.839668093    6.071769218    6.079424638
  304 SOLV  OW      1013    3.391344601    3.512123539    5.266411792
  304 SOLV  HW1     1014    3.346783649    3.573709974    5.201426668
  304 SOLV  HW2     1015    3.321790255    3.461233992    5.317146362
  305 SOLV  OW      1016    4.262551072    3.637993378    3.313380197
  305 SOLV  HW1     1017    4.310346456    3.638149180    3.401227751
  305 SOLV  HW2     1018    4.181211924    3.695844134    3.319605888
  306 SOLV  OW      1019    5.068280121    3.096190981    5.389028383
  306 SOLV  HW1     1020    5.031405496    3.093166311    5.296115479
  306 SOLV  HW2     1021    5.052097506    3.186703302    5.428362353
  307 SOLV  OW      1022    4.240186940    5.037649325    4.301238174
  307 SOLV  HW1     1023    4.307197642    5.105728472    4.330839712
  307 SOLV  HW2     1024    4.286318305    4.950456179    4.284783961
  308 SOLV  OW      1025    4.082158849    3.725333982    5.350912082
  308 SOLV  HW1     1026    4.029206101    3.673059035    5.417720289
  308 SOLV  HW2     1027    4.069915260    3.823132021    5.367871789
  309 SOLV  OW      1028    5.467970404    3.536496295    3.803682623
  309 SOLV  HW1     1029    5.451828884    3.441477320    3.830344315
  309 SOLV  HW2     1030    5.554426648    3.542874201    3.753816994
  310 SOLV  OW      1031    3.349931331    4.064627305    4.039317195
  310 SOLV  HW1     1032    3.355345534    4.019522499    3.950223605
  310 SOLV  HW2     1033    3.403729010    4.013122923    4.106058929
  311 SOLV  OW      1034    4.732564511    4.117593870    4.691772270
  311 SOLV  HW1     1035    4.758353281    4.023231360    4.670978922
  311 SOLV  HW2     1036    4.800838454    4.158166238    4.752551911
  312 SOLV  OW      1037    3.323669710    5.735542055    4.954306403
  312 SOLV  HW1     1038    3.295474281    5.740688733    5.050119695
  312 SOLV  HW2     1039    3.368368140    5.821078067    4.928092631
  313 SOLV  OW      1040    5.540144452    4.532787162    5.579894630
  313 SOLV  HW1     1041    5.592818182    4.498376382    5.502179934
  313 SOLV  HW2     1042    5.587064096    4.509294488    5.665011901
  314 SOLV  OW      1043    3.992842947    4.464239516    4.135095888
  314 SOLV  HW1     1044    4.021622681    4.407977075    4.057584779
  314 SOLV  HW2     1045    4.070885680    4.516895586    4.168834402
  315 SOLV  OW      1046    0.069366011    0.012073147    3.659450667
  315 SOLV  HW1     1047    0.146344758   -0.014152987    3.601241442
  315 SOLV  HW2     1048    0.014253592    0.081177978    3.612664868
  316 SOLV  OW      1049    3.028874714    4.314256832    4.767812145
  316 SOLV  HW1     1050    2.952890190    4.291151516    4.828594263
  316 SOLV  HW2     1051    3.019572594    4.409081476    4.737421100
  317 SOLV  OW      1052    4.768615879    4.099155732    3.707486595
  317 SOLV  HW1     1053    4.804960758    4.179141055    3.659704478
  317 SOLV  HW2     1054    4.752063789    4.025703657    3.641664539
  318 SOLV  OW      1055    4.029635915    0.213961968    3.314744589
  318 SOLV  HW1     1056    4.029805553    0.122012009    3.275411769
  318 SOLV  HW2     1057    3.938001253    0.235601692    3.348459138
  319 SOLV  OW      1058    5.258447865    3.200297913    4.896974756
  319 SOLV  HW1     1059    5.236797025    3.210554162    4.994062807
  319 SOLV  HW2     1060    5.260387234    3.103144495    4.873364331
  320 SOLV  OW      1061    5.869810794    4.217595758    3.864333722
  320 SOLV  HW1     1062    5.789202224    4.191257937    3.811323767
  320 SOLV  HW2     1063    5.947953124    4.228590564    3.802898191
  321 SOLV  OW      1064    3.582895999    2.749212306    5.210905792
  321 SOLV  HW1     1065    3.597143860    2.807608418    5.290824074
  321 SOLV  HW2     1066    3.515785147    2.678421020    5.232922319
  322 SOLV  OW      1067    3.615158296    3.451832755    3.791853920
  322 SOLV  HW1     1068    3.542791747    3.463840769    3.723878757
  322 SOLV  HW2     1069    3.703872289    3.448397890    3.745813671
  323 SOLV  OW      1070    3.344775923    4.348764024    2.934374337
  323 SOLV  HW1     1071    3.319607224    4.413849322    2.862733370
  323 SOLV  HW2     1072    3.442930343    4.330210881    2.929535938
  324 SOLV  OW      1073    5.917128278    4.474622419    4.417543022
  324 SOLV  HW1     1074    5.922018002    4.457826973    4.516011176
  324 SOLV  HW2     1075    5.960535029    4.562229163    4.396498894
  325 SOLV  OW      1076    3.043009748    3.352357288    4.522954711
  325 SOLV  HW1     1077    3.057782985    3.384071567    4.616643351
  325 SOLV  HW2     1078    3.007859117    3.258745469    4.524624112
  326 SOLV  OW      1079    3.612501207    3.776052912    5.525621858
  326 SOLV  HW1     1080    3.570168550    3.689311832    5.551802565
  326 SOLV  HW2     1081    3.546591549    3.850286383    5.537735479
  327 SOLV  OW      1082    2.811256669    4.985651040    5.453476401
  327 SOLV  HW1     1083    2.837940664    5.081911373    5.448587067
  327 SOLV  HW2     1084    2.790538393    4.952117852    5.361562757
  328 SOLV  OW      1085    4.810806867    4.397801905    4.193723385
  328 SOLV  HW1     1086    4.818680571    4.447423062    4.280194934
  328 SOLV  HW2     1087    4.893800524    4.344138007    4.178431710
  329 SOLV  OW      1088    5.343669636    3.528877560    4.878900209
  329 SOLV  HW1     1089    5.334387370    3.429356956    4.882218663
  329 SOLV  HW2     1090    5.431324141    3.552786461    4.837107871
  330 SOLV  OW      1091    3.683054680    3.088903364    3.123240374
  330 SOLV  HW1     1092    3.768291451    3.136606787    3.144667435
  330 SOLV  HW2     1093    3.610619880    3.121136243    3.184184950
  331 SOLV  OW      1094    2.155868436    4.540598476    6.072773933
  331 SOLV  HW1     1095    2.178898618    4.605753045    6.145066217
  331 SOLV  HW2     1096    2.136495267    4.451274713    6.113365038
  332 SOLV  OW      1097    5.224784375    3.631439289    5.113811590
  332 SOLV  HW1     1098    5.262496679    3.600293657    5.026579908
  332 SOLV  HW2     1099    5.292324401    3.617396544    5.186218130
  333 SOLV  OW      1100    5.567937683    5.573584098    4.067864803
  333 SOLV  HW1     1101    5.568005159    5.489027953    4.121268857
  333 SOLV  HW2     1102    5.631731216    5.564714535    3.991356984
  334 SOLV  OW      1103    4.233285171    2.491699958    4.268384293
  334 SOLV  HW1     1104    4.186395617    2.528778070    4.348561078
  334 SOLV  HW2     1105    4.311589184    2.549673281    4.245816128
  335 SOLV  OW      1106    3.365959335    0.079453819    3.137275626
  335 SOLV  HW1     1107    3.309525638    0.149874762    3.094192327
  335 SOLV  HW2     1108    3.356130140    0.085067667    3.236632920
  336 SOLV  OW      1109    5.053795633    4.283757168    4.175727775
  336 SOLV  HW1     1110    5.057100144    4.244498618    4.267640172
  336 SOLV  HW2     1111    5.146913650    4.299862361    4.143022152
  337 SOLV  OW      1112    5.366473059    5.381245778    5.382673891
  337 SOLV  HW1     1113    5.309968085    5.399968391    5.463036315
  337 SOLV  HW2     1114    5.462819497    5.394814958    5.405796018
  338 SOLV  OW      1115    3.593456613    4.555333870    6.118586326
  338 SOLV  HW1     1116    3.518657362    4.531122295    6.180396010
  338 SOLV  HW2     1117    3.679992867    4.522663196    6.156608149
  339 SOLV  OW      1118    3.457260671    3.470245081    3.562408671
  339 SOLV  HW1     1119    3.492027158    3.518663739    3.482104356
  339 SOLV  HW2     1120    3.360468794    3.491976985    3.575092408
  340 SOLV  OW      1121    2.706397968    3.977126000    3.989108321
  340 SOLV  HW1     1122    2.638691120    4.043318213    3.956925533
  340 SOLV  HW2     1123    2.789249122    3.984544054    3.933592081
  341 SOLV  OW      1124    5.518004229    3.772447878    4.084282999
  341 SOLV  HW1     1125    5.495610200    3.678747696    4.111123593
  341 SOLV  HW2     1126    5.472955843    3.793947117    3.997622768
  342 SOLV  OW      1127    3.140052920    4.945066432    4.376847913
  342 SOLV  HW1     1128    3.144906938    4.965468737    4.474631354
  342 SOLV  HW2     1129    3.167540374    4.850192132    4.361204745
  343 SOLV  OW      1130    5.322093110    5.462176683    3.592083795
  343 SOLV  HW1     1131    5.245753483    5.414104802    3.635246221
  343 SOLV  HW2     1132    5.345673398    5.416846164    3.506114276
  344 SOLV  OW      1133    3.801709255    3.094072748    4.160994207
  344 SOLV  HW1     1134    3.762118482    3.149993466    4.233843219
  344 SOLV  HW2     1135    3.761036643    3.002737860    4.163265745
  345 SOLV  OW      1136    4.289563021    3.123519674    4.173487880
  345 SOLV  HW1     1137    4.343867730    3.203683056    4.148459517
  345 SOLV  HW2     1138    4.198692887    3.130668940    4.132342208
  346 SOLV  OW      1139    4.930590308    3.066543487    4.539532723
  346 SOLV  HW1     1140    4.848627391    3.009507289    4.545045278
  346 SOLV  HW2     1141    4.939235218    3.103599509    4.447048138
  347 SOLV  OW      1142    4.614040337    4.827306053    4.761975997
  347 SOLV  HW1     1143    4.684427844    4.792836810    4.824084871
  347 SOLV  HW2     1144    4.560974859    4.898485683    4.807992467
  348 SOLV  OW      1145    4.699985258    3.392972764    4.240898009
  348 SOLV  HW1     1146    4.729227551    3.319155386    4.301706463
  348 SOLV  HW2     1147    4.773325005    3.413852632    4.176189890
  349 SOLV  OW      1148    2.740917303    4.627601721    4.517472755
  349 SOLV  HW1     1149    2.682459635    4.550737423    4.491465408
  349 SOLV  HW2     1150    2.699779508    4.713009916    4.485615276
  350 SOLV  OW      1151    3.391947684    4.630575861    5.407967969
  350 SOLV  HW1     1152    3.387208299    4.622007538    5.507495627
  350 SOLV  HW2     1153    3.476248197    4.678021445    5.382592054
  351 SOLV  OW      1154    4.310955792    5.343412647    3.526794151
  351 SOLV  HW1     1155    4.309483970    5.275445463    3.453444796
  351 SOLV  HW2     1156    4.241078849    5.320717059    3.594646021
  352 SOLV  OW      1157    2.841505277    3.686095072    3.162774067
  352 SOLV  HW1     1158    2.859220217    3.589078469    3.146168745
  352 SOLV  HW2     1159    2.853837323    3.706046258    3.259993719
  353 SOLV  OW      1160    5.270534327    5.556005044    5.812679680
  353 SOLV  HW1     1161    5.233657703    5.645216989    5.838813960
  353 SOLV  HW2     1162    5.346274587    5.532157646    5.873477865
  354 SOLV  OW      1163    4.732315164    4.650431858    3.978212331
  354 SOLV  HW1     1164    4.730673268    4.621080675    4.073801544
  354 SOLV  HW2     1165    4.827016127    4.664436840    3.949283030
  355 SOLV  OW      1166    0.281168679    5.767914890    0.025164414
  355 SOLV  HW1     1167    0.300639624    5.794652149   -0.069207422
  355 SOLV  HW2     1168    0.261531927    5.849519404    0.079525259
  356 SOLV  OW      1169    5.702944180    4.147069492    4.762773048
  356 SOLV  HW1     1170    5.781338883    4.140765235    4.700997328
  356 SOLV  HW2     1171    5.691585599    4.060279608    4.811147116
  357 SOLV  OW      1172    5.304412450    5.712810041    3.743497457
  357 SOLV  HW1     1173    5.265152237    5.620874981    3.740642855
  357 SOLV  HW2     1174    5.235228676    5.779458108    3.715692184
  358 SOLV  OW      1175    3.670856509    4.819616092    3.072831378
  358 SOLV  HW1     1176    3.652313072    4.736779265    3.125691948
  358 SOLV  HW2     1177    3.766765929    4.820294318    3.044530790
  359 SOLV  OW      1178    4.523414068    5.022752970    4.918634498
  359 SOLV  HW1     1179    4.439552550    5.072946793    4.939828932
  359 SOLV  HW2     1180    4.578095395    5.012633385    5.001754182
  360 SOLV  OW      1181    5.205553857    5.258584509    4.194493135
  360 SOLV  HW1     1182    5.215515276    5.223416963    4.101404364
  360 SOLV  HW2     1183    5.272372197    5.331373193    4.209936878
  361 SOLV  OW      1184    3.539511304    5.056807057    2.648089252
  361 SOLV  HW1     1185    3.542724027    4.958666988    2.667061039
  361 SOLV  HW2     1186    3.564743957    5.107514216    2.730513299
  362 SOLV  OW      1187    4.357360491    3.448868273    6.019224233
  362 SOLV  HW1     1188    4.330934850    3.425960028    5.925529698
  362 SOLV  HW2     1189    4.435268963    3.392455490    6.046601589
  363 SOLV  OW      1190    2.123570524    3.742284943    0.021107459
  363 SOLV  HW1     1191    2.218365453    3.715176244    0.004356511
  363 SOLV  HW2     1192    2.082890350    3.681043770    0.088902560
  364 SOLV  OW      1193    5.010010624    4.985211963    4.801049651
  364 SOLV  HW1     1194    5.103739329    5.019838866    4.796884138
  364 SOLV  HW2     1195    5.000111697    4.908202742    4.738017737
  365 SOLV  OW      1196    2.842400645    5.527733637    5.337291613
  365 SOLV  HW1     1197    2.813881823    5.435355875    5.362878298
  365 SOLV  HW2     1198    2.929701327    5.549008280    5.381195973
  366 SOLV  OW      1199    4.659546273    3.811328899    3.160018742
  366 SOLV  HW1     1200    4.714696582    3.788522352    3.079768953
  366 SOLV  HW2     1201    4.701702356    3.887797660    3.208773321
  367 SOLV  OW      1202    3.136406474    3.745525953    3.137015345
  367 SOLV  HW1     1203    3.042015928    3.773559077    3.154468410
  367 SOLV  HW2     1204    3.137177800    3.653149287    3.098727530
  368 SOLV  OW      1205    5.275692028    4.445197025    3.708816598
  368 SOLV  HW1     1206    5.242783716    4.503410752    3.634452361
  368 SOLV  HW2     1207    5.320751228    4.501724144    3.777926353
  369 SOLV  OW      1208    3.631957194    2.893896256    2.648570445
  369 SOLV  HW1     1209    3.730222033    2.895300367    2.667107530
  369 SOLV  HW2     1210    3.587025897    2.965825207    2.701570223
  370 SOLV  OW      1211    4.638492153    4.373890838    5.402062976
  370 SOLV  HW1     1212    4.562078014    4.342273890    5.345820655
  370 SOLV  HW2     1213    4.671971685    4.461244123    5.366701955
  371 SOLV  OW      1214    3.344448046    3.293888165    4.815490763
  371 SOLV  HW1     1215    3.396427685    3.368012757    4.857978147
  371 SOLV  HW2     1216    3.247008142    3.316346190    4.817101140
  372 SOLV  OW      1217    4.942690815    6.144637017    4.363828909
  372 SOLV  HW1     1218    5.006457904    6.157645551    4.287892075
  372 SOLV  HW2     1219    4.924030908    6.232829200    4.407138766
  373 SOLV  OW      1220    3.914490793    6.120210037    5.200657033
  373 SOLV  HW1     1221    3.905952551    6.172800863    5.116023693
  373 SOLV  HW2     1222    4.001904363    6.141402319    5.244374560
  374 SOLV  OW      1223    5.290347283    5.317533452    6.132400573
  374 SOLV  HW1     1224    5.220790274    5.328522042    6.061386969
  374 SOLV  HW2     1225    5.370422069    5.372876397    6.109445067
  375 SOLV  OW      1226    4.566471119    5.480921534    5.761588308
  375 SOLV  HW1     1227    4.649427294    5.425110539    5.763836318
  375 SOLV  HW2     1228    4.557790060    5.531178853    5.847613962
  376 SOLV  OW      1229    4.184012691    4.415931478    3.948739093
  376 SOLV  HW1     1230    4.183646496    4.441457665    3.852043047
  376 SOLV  HW2     1231    4.278427107    4.406563899    3.980361498
  377 SOLV  OW      1232    3.479930805    0.254015402    5.871738099
  377 SOLV  HW1     1233    3.467095469    0.164243590    5.829574940
  377 SOLV  HW2     1234    3.474597761    0.324921299    5.801415517
  378 SOLV  OW      1235    4.165132399    2.718495073    3.061573675
  378 SOLV  HW1     1236    4.120492124    2.662331989    2.991910236
  378 SOLV  HW2     1237    4.125088897    2.810126703    3.061170621
  379 SOLV  OW      1238    0.024079310    4.226804947    5.719331189
  379 SOLV  HW1     1239    0.084540146    4.268502225    5.787212094
  379 SOLV  HW2     1240   -0.065245745    4.271687287    5.722245902
  380 SOLV  OW      1241    2.989835283    3.306870686    4.106707826
  380 SOLV  HW1     1242    3.069378569    3.336880884    4.054055244
  380 SOLV  HW2     1243    2.908571519    3.309110197    4.048473941
  381 SOLV  OW      1244    3.182667436    4.921621120    3.163536009
  381 SOLV  HW1     1245    3.126581939    4.993528224    3.122481056
  381 SOLV  HW2     1246    3.232257186    4.872914691    3.091631718
  382 SOLV  OW      1247    5.470714880    3.276408833    4.174890240
  382 SOLV  HW1     1248    5.532669820    3.343574963    4.134248935
  382 SOLV  HW2     1249    5.522236653    3.216179541    4.235876289
  383 SOLV  OW      1250    4.468849687    3.946246439    5.490351034
  383 SOLV  HW1     1251    4.528299659    3.886909918    5.544633542
  383 SOLV  HW2     1252    4.517379886    3.975692081    5.408013448
  384 SOLV  OW      1253    4.799340039    5.087410493    3.574059720
  384 SOLV  HW1     1254    4.763996759    5.001178630    3.610344917
  384 SOLV  HW2     1255    4.786428240    5.089619185    3.474913530
  385 SOLV  OW      1256    3.474582446    6.104192580    5.384848639
  385 SOLV  HW1     1257    3.487426870    6.203333804    5.382107152
  385 SOLV  HW2     1258    3.541728540    6.063601488    5.446858772
  386 SOLV  OW      1259    4.177752743    2.514592218    6.049129117
  386 SOLV  HW1     1260    4.170937946    2.562878287    5.961816074
  386 SOLV  HW2     1261    4.152627799    2.576542591    6.123508959
  387 SOLV  OW      1262    3.020301908    3.888747224    4.775624577
  387 SOLV  HW1     1263    2.991839986    3.927352854    4.863379416
  387 SOLV  HW2     1264    2.983294424    3.796306943    4.766320124
  388 SOLV  OW      1265    3.623555308    4.328658647    2.962910113
  388 SOLV  HW1     1266    3.710376451    4.346573066    2.916618150
  388 SOLV  HW2     1267    3.618490009    4.383295297    3.046521666
  389 SOLV  OW      1268    5.949353148    3.589564619    3.386446115
  389 SOLV  HW1     1269    5.972868402    3.686732292    3.383825727
  389 SOLV  HW2     1270    6.032829889    3.535331493    3.396031550
  390 SOLV  OW      1271    5.758310654    5.709544332    5.298814829
  390 SOLV  HW1     1272    5.808670968    5.740857497    5.379342927
  390 SOLV  HW2     1273    5.710184971    5.786851361    5.257475636
  391 SOLV  OW      1274    5.057888665    3.332276424    5.491939159
  391 SOLV  HW1     1275    4.965075095    3.333718918    5.529158476
  391 SOLV  HW2     1276    5.069987235    3.409538640    5.429602580
  392 SOLV  OW      1277    3.238072418    4.694769388    4.340937883
  392 SOLV  HW1     1278    3.223796236    4.597856654    4.361078303
  392 SOLV  HW2     1279    3.335609852    4.716027450    4.346938226
  393 SOLV  OW      1280    6.024712355    3.983909210    5.693532728
  393 SOLV  HW1     1281    5.943165390    4.010545608    5.642127255
  393 SOLV  HW2     1282    6.081976458    4.064390846    5.709199917
  394 SOLV  OW      1283    3.270348272    5.252421015    3.739065798
  394 SOLV  HW1     1284    3.210804195    5.326935619    3.769126035
  394 SOLV  HW2     1285    3.230120583    5.164819361    3.765696775
  395 SOLV  OW      1286    5.279812473    3.347244043    4.525708861
  395 SOLV  HW1     1287    5.245712258    3.393126046    4.443649111
  395 SOLV  HW2     1288    5.209945293    3.350549544    4.597189104
  396 SOLV  OW      1289    6.053354597    4.324738607    4.992716515
  396 SOLV  HW1     1290    6.131338418    4.324154006    4.930109470
  396 SOLV  HW2     1291    6.062398115    4.401244169    5.056485516
  397 SOLV  OW      1292    4.479520163    3.322582553    4.083649082
  397 SOLV  HW1     1293    4.443067638    3.410953009    4.054258856
  397 SOLV  HW2     1294    4.558033734    3.337285184    4.143826776
  398 SOLV  OW      1295    3.378895653    2.869653344    6.028691533
  398 SOLV  HW1     1296    3.404261491    2.850166136    6.123437837
  398 SOLV  HW2     1297    3.461304125    2.872864347    5.972135956
  399 SOLV  OW      1298    4.121703877    4.363603194    5.402932252
  399 SOLV  HW1     1299    4.204545395    4.409935450    5.434428734
  399 SOLV  HW2     1300    4.054022903    4.362657289    5.476551396
  400 SOLV  OW      1301    3.160472145    3.769747295    3.988585308
  400 SOLV  HW1     1302    3.183816646    3.777087205    4.085552215
  400 SOLV  HW2     1303    3.233444706    3.721300323    3.940323281
  401 SOLV  OW      1304    3.405765242    6.114139258    4.930149092
  401 SOLV  HW1     1305    3.421991843    6.185718534    4.862218274
  401 SOLV  HW2     1306    3.488211940    6.058434585    4.940194288
  402 SOLV  OW      1307    5.384479292    5.717953791    5.305739917
  402 SOLV  HW1     1308    5.315091892    5.689326596    5.371825466
  402 SOLV  HW2     1309    5.450295693    5.778414890    5.350617644
  403 SOLV  OW      1310    5.934814082    3.679896047    4.883599002
  403 SOLV  HW1     1311    6.027434158    3.702795059    4.913578600
  403 SOLV  HW2     1312    5.874810661    3.672767758    4.963287682
  404 SOLV  OW      1313    5.571638792    3.878806913    5.084402646
  404 SOLV  HW1     1314    5.514082732    3.917672087    5.012442144
  404 SOLV  HW2     1315    5.519779012    3.874398403    5.169800031
  405 SOLV  OW      1316    3.422040436    4.937716652    4.709670171
  405 SOLV  HW1     1317    3.344887471    4.981884007    4.663860076
  405 SOLV  HW2     1318    3.429715374    4.972587883    4.803087849
  406 SOLV  OW      1319    4.258774786    4.174228212    4.786490475
  406 SOLV  HW1     1320    4.244972029    4.078309605    4.761780923
  406 SOLV  HW2     1321    4.179381099    4.207231196    4.837567576
  407 SOLV  OW      1322    3.448284723    3.874939433    4.224811281
  407 SOLV  HW1     1323    3.386511267    3.799135976    4.203845072
  407 SOLV  HW2     1324    3.456752153    3.884557142    4.323995004
  408 SOLV  OW      1325    5.129353034    2.048517150    4.644605769
  408 SOLV  HW1     1326    5.163917495    2.120750643    4.704514952
  408 SOLV  HW2     1327    5.048285216    2.081382496    4.596136501
  409 SOLV  OW      1328    5.329610192    4.258092453    5.367692399
  409 SOLV  HW1     1329    5.253010547    4.283483086    5.308621638
  409 SOLV  HW2     1330    5.406158442    4.226874877    5.311413873
  410 SOLV  OW      1331    5.842237355    5.569837387    3.946040560
  410 SOLV  HW1     1332    5.855274533    5.482222254    3.992468108
  410 SOLV  HW2     1333    5.902933314    5.638295184    3.986431128
  411 SOLV  OW      1334    4.575902822    4.997219715    5.406218206
  411 SOLV  HW1     1335    4.586154805    5.068735863    5.475371710
  411 SOLV  HW2     1336    4.490244033    4.947970700    5.421673823
  412 SOLV  OW      1337    3.295134536    0.124856589    5.183841401
  412 SOLV  HW1     1338    3.344647051    0.166835485    5.259921316
  412 SOLV  HW2     1339    3.352097250    0.054081444    5.142033298
  413 SOLV  OW      1340    3.160823376    5.225521979    0.253150835
  413 SOLV  HW1     1341    3.218662754    5.178152710    0.186723924
  413 SOLV  HW2     1342    3.160077782    5.174405994    0.339106098
  414 SOLV  OW      1343    4.931700348    5.876056117    4.354779649
  414 SOLV  HW1     1344    5.000455926    5.836853757    4.415913137
  414 SOLV  HW2     1345    4.934919807    5.975839129    4.360644273
  415 SOLV  OW      1346    5.099991072    4.139060548    4.406496749
  415 SOLV  HW1     1347    5.188148147    4.164513037    4.446277153
  415 SOLV  HW2     1348    5.029386878    4.142154659    4.477246126
  416 SOLV  OW      1349    5.840257270    4.087958092    5.518981049
  416 SOLV  HW1     1350    5.810936905    4.074217384    5.424360683
  416 SOLV  HW2     1351    5.887653624    4.175676059    5.526767939
  417 SOLV  OW      1352    4.583497561    5.201412195    5.617409302
  417 SOLV  HW1     1353    4.532480214    5.138894421    5.676491563
  417 SOLV  HW2     1354    4.544254899    5.293149146    5.624209629
  418 SOLV  OW      1355    0.139940774    4.085806165    4.051102038
  418 SOLV  HW1     1356    0.205353845    4.080922754    4.126582384
  418 SOLV  HW2     1357    0.049486244    4.058134450    4.083570388
  419 SOLV  OW      1358    5.410663609    4.723692914    5.816211025
  419 SOLV  HW1     1359    5.419297817    4.822590714    5.804116934
  419 SOLV  HW2     1360    5.314695856    4.700293830    5.831838148
  420 SOLV  OW      1361    4.879592366    5.507519097    3.942973937
  420 SOLV  HW1     1362    4.889934295    5.575094498    4.015967850
  420 SOLV  HW2     1363    4.891703518    5.415671973    3.980642330
  421 SOLV  OW      1364    5.476822150    3.165427998    3.429672579
  421 SOLV  HW1     1365    5.435675261    3.074297720    3.427699750
  421 SOLV  HW2     1366    5.490806238    3.197700125    3.336053772
  422 SOLV  OW      1367    4.733428471    4.345460114    5.787260803
  422 SOLV  HW1     1368    4.769903003    4.266199598    5.836122024
  422 SOLV  HW2     1369    4.716193803    4.320766141    5.691902667
  423 SOLV  OW      1370    4.534527203    4.723737255    5.135563503
  423 SOLV  HW1     1371    4.618593229    4.670694466    5.146571560
  423 SOLV  HW2     1372    4.550184697    4.797794792    5.070201777
  424 SOLV  OW      1373    0.289087059    5.240457050    3.491702757
  424 SOLV  HW1     1374    0.348898207    5.235272623    3.411718330
  424 SOLV  HW2     1375    0.307592557    5.325066016    3.541708921
  425 SOLV  OW      1376    4.601195822    3.179577300    4.419607106
  425 SOLV  HW1     1377    4.569924572    3.137252463    4.334564508
  425 SOLV  HW2     1378    4.637350381    3.109043704    4.480593923
  426 SOLV  OW      1379    4.168704682    3.056400788    4.555234998
  426 SOLV  HW1     1380    4.254187946    3.102829681    4.578443726
  426 SOLV  HW2     1381    4.115439584    3.113806090    4.493033105
  427 SOLV  OW      1382    4.389399242    4.693910477    5.788561551
  427 SOLV  HW1     1383    4.460606816    4.655419122    5.729825830
  427 SOLV  HW2     1384    4.407364383    4.668614313    5.883636409
  428 SOLV  OW      1385    4.922875003    3.058606170    5.900770350
  428 SOLV  HW1     1386    4.956420778    3.152516280    5.908338425
  428 SOLV  HW2     1387    4.947153611    3.021686914    5.811053481
  429 SOLV  OW      1388    5.310011316    2.923486838    4.871649494
  429 SOLV  HW1     1389    5.333430525    2.873776012    4.788100625
  429 SOLV  HW2     1390    5.235680430    2.876104487    4.918870594
  430 SOLV  OW      1391    3.060512162    5.398006223    3.631099113
  430 SOLV  HW1     1392    3.001367579    5.375638407    3.708579069
  430 SOLV  HW2     1393    3.038013927    5.489403627    3.597308750
  431 SOLV  OW      1394    4.874008191    3.941458347    5.360162588
  431 SOLV  HW1     1395    4.926222130    3.965376753    5.442036498
  431 SOLV  HW2     1396    4.870786092    3.841960497    5.350593416
  432 SOLV  OW      1397    4.395309031    3.188684596    4.616476638
  432 SOLV  HW1     1398    4.460535325    3.203033841    4.542038109
  432 SOLV  HW2     1399    4.412650040    3.255075931    4.689229087
  433 SOLV  OW      1400    2.706595634    5.841913384    4.580002382
  433 SOLV  HW1     1401    2.766502670    5.769204884    4.613563392
  433 SOLV  HW2     1402    2.650768144    5.876541676    4.655407105
  434 SOLV  OW      1403    5.255010322    5.107184586    4.944451026
  434 SOLV  HW1     1404    5.293322146    5.015874817    4.958468247
  434 SOLV  HW2     1405    5.262384865    5.131933575    4.847834557
  435 SOLV  OW      1406    4.368967588    4.588473651    4.900067931
  435 SOLV  HW1     1407    4.380443118    4.673950138    4.950685347
  435 SOLV  HW2     1408    4.295665333    4.599131157    4.832887598
  436 SOLV  OW      1409    5.405475622    2.598336677    5.657058732
  436 SOLV  HW1     1410    5.338106863    2.671747658    5.648446676
  436 SOLV  HW2     1411    5.358268924    2.511245799    5.670789650
  437 SOLV  OW      1412    5.807744653    4.174514449    6.104644583
  437 SOLV  HW1     1413    5.737864418    4.118415465    6.060247534
  437 SOLV  HW2     1414    5.898458162    4.140089205    6.080408434
  438 SOLV  OW      1415    3.995730365    2.969771707    3.328704954
  438 SOLV  HW1     1416    3.976972407    2.891163116    3.269793912
  438 SOLV  HW2     1417    3.972403056    3.054065643    3.280207924
  439 SOLV  OW      1418    4.282188084    5.536283062    6.083402264
  439 SOLV  HW1     1419    4.226148721    5.583076663    6.015064942
  439 SOLV  HW2     1420    4.289664411    5.439423946    6.059686947
  440 SOLV  OW      1421    4.618986052    2.846472159    3.362316715
  440 SOLV  HW1     1422    4.589427206    2.846070898    3.457855997
  440 SOLV  HW2     1423    4.591869002    2.932645511    3.319416705
  441 SOLV  OW      1424    3.938968287    4.468534225    3.616024836
  441 SOLV  HW1     1425    3.861088086    4.504378888    3.667520431
  441 SOLV  HW2     1426    3.970595063    4.383591493    3.658290524
  442 SOLV  OW      1427    5.482367929    4.029531642    4.241629888
  442 SOLV  HW1     1428    5.397812460    4.035968254    4.294645740
  442 SOLV  HW2     1429    5.480350369    3.946697869    4.185628055
  443 SOLV  OW      1430    5.186770098    3.050175524    4.141001797
  443 SOLV  HW1     1431    5.179060818    3.129405964    4.201540010
  443 SOLV  HW2     1432    5.197863896    3.081323464    4.046617186
  444 SOLV  OW      1433    5.926130005    4.921949347    6.056734560
  444 SOLV  HW1     1434    6.004477381    4.891576812    6.002506499
  444 SOLV  HW2     1435    5.841959319    4.907372116    6.004731762
  445 SOLV  OW      1436    5.599737811    5.426296860    2.969633645
  445 SOLV  HW1     1437    5.632006963    5.373903613    2.890794767
  445 SOLV  HW2     1438    5.538008563    5.498594161    2.938576896
  446 SOLV  OW      1439    0.337031597    5.500192409    3.578127091
  446 SOLV  HW1     1440    0.430644343    5.485911724    3.545967405
  446 SOLV  HW2     1441    0.323171684    5.597152593    3.598328272
  447 SOLV  OW      1442    0.074205358    3.460404481    3.238938397
  447 SOLV  HW1     1443    0.144980569    3.423414921    3.178733827
  447 SOLV  HW2     1444   -0.014085430    3.457878726    3.192031121
  448 SOLV  OW      1445    4.867661242    4.811093268    0.007506781
  448 SOLV  HW1     1446    4.869608978    4.907565559    0.033795228
  448 SOLV  HW2     1447    4.819165092    4.801220510   -0.079398008
  449 SOLV  OW      1448    2.372787681    3.245282334    5.853260901
  449 SOLV  HW1     1449    2.394244096    3.289180667    5.940520040
  449 SOLV  HW2     1450    2.293098909    3.185917638    5.864540030
  450 SOLV  OW      1451    4.848062777    5.123374028    4.963026300
  450 SOLV  HW1     1452    4.789459846    5.056882018    5.009355184
  450 SOLV  HW2     1453    4.907390027    5.075887838    4.898009708
  451 SOLV  OW      1454    4.894870241    4.535444110    5.931745815
  451 SOLV  HW1     1455    4.837099260    4.463616652    5.892953721
  451 SOLV  HW2     1456    4.838236896    4.614140414    5.956261433
  452 SOLV  OW      1457    3.255547672    5.213952210    4.558480920
  452 SOLV  HW1     1458    3.224957833    5.295415298    4.607756325
  452 SOLV  HW2     1459    3.355323799    5.214561195    4.551821061
  453 SOLV  OW      1460    3.810065842    4.118766485    5.485531548
  453 SOLV  HW1     1461    3.847074936    4.207446275    5.513238859
  453 SOLV  HW2     1462    3.875805470    4.046784681    5.507856244
  454 SOLV  OW      1463    4.356066223    3.775635259    3.086193629
  454 SOLV  HW1     1464    4.322543080    3.726830442    3.166789508
  454 SOLV  HW2     1465    4.455963014    3.779551094    3.088775293
  455 SOLV  OW      1466    4.115549320    3.907349717    3.314515053
  455 SOLV  HW1     1467    4.121607484    3.931128934    3.411457768
  455 SOLV  HW2     1468    4.030103008    3.943022902    3.276747983
  456 SOLV  OW      1469    4.250197144    4.222310366    5.143635156
  456 SOLV  HW1     1470    4.189049748    4.229754898    5.064850158
  456 SOLV  HW2     1471    4.201540352    4.250459220    5.226349011
  457 SOLV  OW      1472    0.066675656    5.930841821    5.885779189
  457 SOLV  HW1     1473    0.008872044    5.850961205    5.902497962
  457 SOLV  HW2     1474    0.081354131    5.979906190    5.971679620
  458 SOLV  OW      1475    3.548601419    5.930709755    5.668923019
  458 SOLV  HW1     1476    3.598111027    5.919510001    5.582755986
  458 SOLV  HW2     1477    3.549901831    5.844472693    5.719547212
  459 SOLV  OW      1478    4.885385213    4.313944908    4.565106132
  459 SOLV  HW1     1479    4.835334681    4.362698996    4.636656709
  459 SOLV  HW2     1480    4.851437325    4.220091581    4.558743978
  460 SOLV  OW      1481    5.342278512    5.108613880    5.406391657
  460 SOLV  HW1     1482    5.336674109    5.071758488    5.499183202
  460 SOLV  HW2     1483    5.337722398    5.208459138    5.409875842
  461 SOLV  OW      1484    3.834822191    5.197738369    5.891732742
  461 SOLV  HW1     1485    3.857972741    5.235873934    5.981240270
  461 SOLV  HW2     1486    3.869159989    5.258216511    5.819864254
  462 SOLV  OW      1487    4.528939520    4.378560831    4.898097097
  462 SOLV  HW1     1488    4.472515217    4.296539785    4.907601397
  462 SOLV  HW2     1489    4.470432403    4.459646464    4.899957000
  463 SOLV  OW      1490    5.238951880    5.141554667    4.672912459
  463 SOLV  HW1     1491    5.212954262    5.237052420    4.658563325
  463 SOLV  HW2     1492    5.274825318    5.103616729    4.587616497
  464 SOLV  OW      1493    4.156452870    3.436557722    4.622149912
  464 SOLV  HW1     1494    4.226199991    3.493703910    4.578888533
  464 SOLV  HW2     1495    4.187736011    3.408867033    4.713014557
  465 SOLV  OW      1496    0.232566914    3.036239691    0.086902455
  465 SOLV  HW1     1497    0.275573222    3.060932882    0.173750536
  465 SOLV  HW2     1498    0.133282696    3.044893038    0.095247711
  466 SOLV  OW      1499    4.945984308    3.459104903    2.270759651
  466 SOLV  HW1     1500    4.906796506    3.398539373    2.201494741
  466 SOLV  HW2     1501    4.969304968    3.546889275    2.228909380
  467 SOLV  OW      1502    0.198014978    4.991515141    4.446779875
  467 SOLV  HW1     1503    0.279889564    5.020455172    4.496388112
  467 SOLV  HW2     1504    0.203086375    5.023974786    4.352320606
  468 SOLV  OW      1505    3.791466611    5.042256601    4.866859016
  468 SOLV  HW1     1506    3.740115522    5.126255458    4.884426864
  468 SOLV  HW2     1507    3.754265469    4.996773214    4.785934777
  469 SOLV  OW      1508    5.169760566    4.261278149    5.149261224
  469 SOLV  HW1     1509    5.097833971    4.194888454    5.169769425
  469 SOLV  HW2     1510    5.187214461    4.262135156    5.050792230
  470 SOLV  OW      1511    3.735935490    4.773315202    4.519887616
  470 SOLV  HW1     1512    3.693106713    4.854267356    4.560065084
  470 SOLV  HW2     1513    3.674767939    4.733828686    4.451323281
  471 SOLV  OW      1514    4.341886561    4.420959364    3.475667992
  471 SOLV  HW1     1515    4.436245700    4.431291158    3.444183521
  471 SOLV  HW2     1516    4.332970924    4.459642287    3.567460031
  472 SOLV  OW      1517    4.172989918    5.287596065    3.796162111
  472 SOLV  HW1     1518    4.076930776    5.298599877    3.770607481
  472 SOLV  HW2     1519    4.209407186    5.375332310    3.827429115
  473 SOLV  OW      1520    4.024565304    5.106746987    4.533950266
  473 SOLV  HW1     1521    4.091073770    5.072927176    4.467358555
  473 SOLV  HW2     1522    4.021277663    5.044619730    4.612250776
  474 SOLV  OW      1523    3.447940729    4.974588693    3.068124234
  474 SOLV  HW1     1524    3.521303602    4.909201171    3.086667043
  474 SOLV  HW2     1525    3.410650486    5.008229684    3.154606763
  475 SOLV  OW      1526    5.941839101    5.906220924    0.368590490
  475 SOLV  HW1     1527    5.996677780    5.914630489    0.285382246
  475 SOLV  HW2     1528    5.880906178    5.827333181    0.360500020
  476 SOLV  OW      1529    2.962997961    3.651801506    2.744753930
  476 SOLV  HW1     1530    2.868426544    3.619947190    2.751310441
  476 SOLV  HW2     1531    3.024005777    3.573200797    2.734683929
  477 SOLV  OW      1532    4.642741958    4.040025097    5.276394679
  477 SOLV  HW1     1533    4.675508334    4.117246276    5.221941968
  477 SOLV  HW2     1534    4.712601643    3.968483202    5.278157607
  478 SOLV  OW      1535    5.322586022    3.774971224    5.740145090
  478 SOLV  HW1     1536    5.392075948    3.770541772    5.811931103
  478 SOLV  HW2     1537    5.364589242    3.806448993    5.655018018
  479 SOLV  OW      1538    5.881472515    3.255908487    5.122746274
  479 SOLV  HW1     1539    5.961989425    3.276749758    5.067209844
  479 SOLV  HW2     1540    5.906444616    3.190946025    5.194563907
  480 SOLV  OW      1541    4.564831269    5.004635544    3.352499030
  480 SOLV  HW1     1542    4.488788583    5.024282551    3.414412648
  480 SOLV  HW2     1543    4.610385473    5.090091457    3.327522209
  481 SOLV  OW      1544    4.523579200    4.240996045    3.794811263
  481 SOLV  HW1     1545    4.431208027    4.232590952    3.832207017
  481 SOLV  HW2     1546    4.543894354    4.161258131    3.737973349
  482 SOLV  OW      1547    3.091970803    5.068033567    6.041022493
  482 SOLV  HW1     1548    3.047968109    4.994393263    6.092426329
  482 SOLV  HW2     1549    3.175537998    5.096247488    6.088159703
  483 SOLV  OW      1550    5.017639748    3.827915061    3.758341209
  483 SOLV  HW1     1551    5.013422537    3.853980637    3.854800524
  483 SOLV  HW2     1552    4.924863904    3.815855242    3.723003761
  484 SOLV  OW      1553    5.520860430    3.481856159    6.118980842
  484 SOLV  HW1     1554    5.582645294    3.452229001    6.046134358
  484 SOLV  HW2     1555    5.426197193    3.466089558    6.090838279
  485 SOLV  OW      1556    5.102026677    4.595350864    4.840125864
  485 SOLV  HW1     1557    5.102140761    4.514882836    4.780739438
  485 SOLV  HW2     1558    5.177781848    4.655537327    4.814817348
  486 SOLV  OW      1559    5.670827050    3.690121566    5.617918532
  486 SOLV  HW1     1560    5.727921441    3.633885490    5.677745565
  486 SOLV  HW2     1561    5.615074906    3.630879776    5.559749002
  487 SOLV  OW      1562    3.283091660    0.024648700    3.413437879
  487 SOLV  HW1     1563    3.192943423    0.067947435    3.413660704
  487 SOLV  HW2     1564    3.352468371    0.092011487    3.438944610
  488 SOLV  OW      1565    3.999458437    4.847737352    3.287055438
  488 SOLV  HW1     1566    3.961159658    4.939569379    3.297142068
  488 SOLV  HW2     1567    4.089890273    4.844495416    3.329637209
  489 SOLV  OW      1568    4.801054439    4.756325229    4.923698839
  489 SOLV  HW1     1569    4.832635257    4.664713498    4.948424079
  489 SOLV  HW2     1570    4.878746551    4.811086367    4.892609247
  490 SOLV  OW      1571    2.705921439    3.928743517    4.278409924
  490 SOLV  HW1     1572    2.708992021    3.964246187    4.184974539
  490 SOLV  HW2     1573    2.776435430    3.858754383    4.289780859
  491 SOLV  OW      1574    5.630490164    5.213365069    3.542089211
  491 SOLV  HW1     1575    5.612759446    5.291615371    3.601790531
  491 SOLV  HW2     1576    5.683439266    5.144733024    3.591966936
  492 SOLV  OW      1577    3.240336633    5.903557951    3.350759861
  492 SOLV  HW1     1578    3.259528299    6.000930169    3.363090914
  492 SOLV  HW2     1579    3.197431768    5.889091872    3.261588304
  493 SOLV  OW      1580    4.073094292    5.362911419    4.570652250
  493 SOLV  HW1     1581    4.143859336    5.397261802    4.508893071
  493 SOLV  HW2     1582    4.053919269    5.267100576    4.549333192
  494 SOLV  OW      1583    3.126838661    3.940620783    4.374372975
  494 SOLV  HW1     1584    3.223884955    3.923603222    4.357227945
  494 SOLV  HW2     1585    3.116865921    3.996747778    4.456542415
  495 SOLV  OW      1586    4.847914055    4.651828567    2.999653345
  495 SOLV  HW1     1587    4.787688391    4.575979946    2.974755651
  495 SOLV  HW2     1588    4.800615516    4.712247366    3.063781476
  496 SOLV  OW      1589    4.577987477    5.068377057    6.016794543
  496 SOLV  HW1     1590    4.525234513    5.095842440    6.097194729
  496 SOLV  HW2     1591    4.516500189    5.057739491    5.938643663
  497 SOLV  OW      1592    6.058320837    4.888215565    4.944708795
  497 SOLV  HW1     1593    5.988310010    4.959615886    4.946268604
  497 SOLV  HW2     1594    6.141303029    4.921954004    4.989178775
  498 SOLV  OW      1595    5.467163431    5.684495727    5.055304005
  498 SOLV  HW1     1596    5.483850597    5.586462581    5.044766406
  498 SOLV  HW2     1597    5.425671165    5.701809397    5.144638045
  499 SOLV  OW      1598    0.226001584    5.415584215    4.527803550
  499 SOLV  HW1     1599    0.193739258    5.436215120    4.620190448
  499 SOLV  HW2     1600    0.152201595    5.431932198    4.462320745
  500 SOLV  OW      1601    3.603500010    0.168418400    3.045134377
  500 SOLV  HW1     1602    3.647866365    0.082419324    3.019918832
  500 SOLV  HW2     1603    3.513654253    0.149219690    3.084620445
  501 SOLV  OW      1604    6.031968932    4.636256435    2.830369507
  501 SOLV  HW1     1605    6.082223076    4.594494218    2.754657893
  501 SOLV  HW2     1606    5.940999073    4.663473459    2.798977293
  502 SOLV  OW      1607    3.420794844    5.704131556    3.695722586
  502 SOLV  HW1     1608    3.337960464    5.702011872    3.751720855
  502 SOLV  HW2     1609    3.491644817    5.648310547    3.738920411
  503 SOLV  OW      1610    2.777189640    5.594304813    3.588326082
  503 SOLV  HW1     1611    2.800567697    5.680377485    3.633567134
  503 SOLV  HW2     1612    2.706696918    5.610986151    3.519375700
  504 SOLV  OW      1613    3.701976090    4.990709773    0.025996202
  504 SOLV  HW1     1614    3.620087115    4.937801596    0.003714190
  504 SOLV  HW2     1615    3.778462378    4.928397808    0.042384704
  505 SOLV  OW      1616    4.959209501    4.935019318    4.448604060
  505 SOLV  HW1     1617    4.982785233    4.882407912    4.530321178
  505 SOLV  HW2     1618    5.006465434    5.023126653    4.450923143
  506 SOLV  OW      1619    3.130088907    4.677276927    4.740487950
  506 SOLV  HW1     1620    3.167899405    4.616112998    4.670980148
  506 SOLV  HW2     1621    3.190978200    4.679250498    4.819800809
  507 SOLV  OW      1622    3.170591140    5.453755810    4.637680067
  507 SOLV  HW1     1623    3.265903155    5.459895228    4.667339596
  507 SOLV  HW2     1624    3.117409440    5.526405477    4.681216462
  508 SOLV  OW      1625    5.570139430    5.417167032    4.946296971
  508 SOLV  HW1     1626    5.590856920    5.367260044    4.862153530
  508 SOLV  HW2     1627    5.516140424    5.358970288    5.007101958
  509 SOLV  OW      1628    3.176268220    5.267122065    5.532324450
  509 SOLV  HW1     1629    3.099191716    5.286042516    5.593177728
  509 SOLV  HW2     1630    3.231309051    5.192807562    5.570400174
  510 SOLV  OW      1631    5.611995579    4.831414121    3.507900654
  510 SOLV  HW1     1632    5.646717400    4.880575447    3.587770294
  510 SOLV  HW2     1633    5.519469115    4.863050533    3.486937188
  511 SOLV  OW      1634    0.369607641    4.081155514    3.449232296
  511 SOLV  HW1     1635    0.412584903    4.152151544    3.393429519
  511 SOLV  HW2     1636    0.334300748    4.008886061    3.389802380
  512 SOLV  OW      1637    4.422295889    3.435031525    3.232471546
  512 SOLV  HW1     1638    4.468376495    3.444403222    3.144208786
  512 SOLV  HW2     1639    4.357456115    3.510239364    3.244352858
  513 SOLV  OW      1640    3.845390722    5.049487676    3.308651412
  513 SOLV  HW1     1641    3.830139139    5.110693636    3.231054629
  513 SOLV  HW2     1642    3.759836543    5.037652053    3.359053799
  514 SOLV  OW      1643    5.721805234    3.867600138    4.796089629
  514 SOLV  HW1     1644    5.734782279    3.799158143    4.724345015
  514 SOLV  HW2     1645    5.745657676    3.827884087    4.884721486
  515 SOLV  OW      1646    2.935580341    2.616403072    3.818044712
  515 SOLV  HW1     1647    2.881103010    2.674624820    3.757691673
  515 SOLV  HW2     1648    2.981820189    2.673115983    3.886202780
  516 SOLV  OW      1649    3.537493763    3.182374420    5.481075965
  516 SOLV  HW1     1650    3.460398667    3.211146038    5.537908973
  516 SOLV  HW2     1651    3.618893042    3.234665389    5.506398074
  517 SOLV  OW      1652    3.224308630    2.886712805    5.154024070
  517 SOLV  HW1     1653    3.225373976    2.839551432    5.065849763
  517 SOLV  HW2     1654    3.311360278    2.934034859    5.167538280
  518 SOLV  OW      1655    2.946349714    5.178380915    4.595388683
  518 SOLV  HW1     1656    3.046017248    5.178176795    4.587130906
  518 SOLV  HW2     1657    2.912963770    5.272634634    4.593538110
  519 SOLV  OW      1658    4.344387327    5.698305392    4.948376993
  519 SOLV  HW1     1659    4.443326748    5.707290442    4.936890715
  519 SOLV  HW2     1660    4.324911525    5.653570231    5.035676026
  520 SOLV  OW      1661    3.824821668    4.677314201    4.008117456
  520 SOLV  HW1     1662    3.738263601    4.700716653    4.052405184
  520 SOLV  HW2     1663    3.886685400    4.636586458    4.075314823
  521 SOLV  OW      1664    4.127305579    2.987504117    4.823131374
  521 SOLV  HW1     1665    4.160146847    3.030635282    4.739089362
  521 SOLV  HW2     1666    4.027363032    2.984054670    4.821946281
  522 SOLV  OW      1667    5.164298156    3.620832941    4.395681247
  522 SOLV  HW1     1668    5.147413942    3.608282303    4.297910017
  522 SOLV  HW2     1669    5.092350582    3.678226058    4.434813126
  523 SOLV  OW      1670    3.240760694    6.014562340    3.681926505
  523 SOLV  HW1     1671    3.209497749    5.929643189    3.724508969
  523 SOLV  HW2     1672    3.180502152    6.037666565    3.605526746
  524 SOLV  OW      1673    5.970603279    3.645109869    4.603996841
  524 SOLV  HW1     1674    5.931892473    3.720522993    4.550930088
  524 SOLV  HW2     1675    5.969149000    3.668586510    4.701200234
  525 SOLV  OW      1676    5.761505320    3.171552417    3.866808178
  525 SOLV  HW1     1677    5.706578456    3.088035112    3.869902417
  525 SOLV  HW2     1678    5.854581932    3.149157748    3.837878076
  526 SOLV  OW      1679    4.319036124    4.482218829    3.212637006
  526 SOLV  HW1     1680    4.319798823    4.483640359    3.312624199
  526 SOLV  HW2     1681    4.305122143    4.575033027    3.178112728
  527 SOLV  OW      1682    4.722220274    3.699421587    4.577180236
  527 SOLV  HW1     1683    4.680238463    3.710246540    4.487056597
  527 SOLV  HW2     1684    4.798940480    3.762962127    4.586038726
  528 SOLV  OW      1685    4.826540867    5.082982770    5.510166789
  528 SOLV  HW1     1686    4.748289903    5.111042019    5.565765701
  528 SOLV  HW2     1687    4.839788338    5.148535603    5.435808665
  529 SOLV  OW      1688    4.046463282    2.983709845    6.138082452
  529 SOLV  HW1     1689    4.053198498    3.083405200    6.142261347
  529 SOLV  HW2     1690    3.961483660    2.957964670    6.092065470
  530 SOLV  OW      1691    4.568652008    3.054922783    4.921937383
  530 SOLV  HW1     1692    4.543400076    3.136393004    4.869721195
  530 SOLV  HW2     1693    4.508556914    2.979125231    4.896542182
  531 SOLV  OW      1694    4.604475028    3.638029581    4.335566251
  531 SOLV  HW1     1695    4.556203727    3.700205565    4.273877620
  531 SOLV  HW2     1696    4.620065738    3.550712519    4.289370734
  532 SOLV  OW      1697    4.146933911    5.065177874    5.835748655
  532 SOLV  HW1     1698    4.124874047    4.993202863    5.901586843
  532 SOLV  HW2     1699    4.093517194    5.051515147    5.752311965
  533 SOLV  OW      1700    5.452402211    5.233756848    5.114873062
  533 SOLV  HW1     1701    5.438595077    5.251795008    5.212266367
  533 SOLV  HW2     1702    5.373724174    5.183667820    5.078785972
  534 SOLV  OW      1703    5.460295152    2.977173680    5.125991984
  534 SOLV  HW1     1704    5.559271775    2.989590174    5.133129003
  534 SOLV  HW2     1705    5.438224472    2.935444001    5.037827870
  535 SOLV  OW      1706    3.116509417    4.691327779    4.039920823
  535 SOLV  HW1     1707    3.180280396    4.679157656    3.963851119
  535 SOLV  HW2     1708    3.141554517    4.629681804    4.114579384
  536 SOLV  OW      1709    4.148894484    5.200153384    2.264254804
  536 SOLV  HW1     1710    4.078546017    5.163277657    2.203485155
  536 SOLV  HW2     1711    4.114592215    5.283021484    2.308502541
  537 SOLV  OW      1712    5.987897960    2.801452069    4.054101568
  537 SOLV  HW1     1713    5.962687261    2.731259706    4.120726249
  537 SOLV  HW2     1714    6.042116219    2.872316830    4.099267172
  538 SOLV  OW      1715    4.547175707    3.309040737    4.821970062
  538 SOLV  HW1     1716    4.614191873    3.331836028    4.751335445
  538 SOLV  HW2     1717    4.562181923    3.367001461    4.902066055
  539 SOLV  OW      1718    5.162028959    4.025719590    3.374694542
  539 SOLV  HW1     1719    5.172496248    4.116136123    3.333260710
  539 SOLV  HW2     1720    5.165269564    3.955773593    3.303290763
  540 SOLV  OW      1721    3.667709892    5.368555127    2.919192916
  540 SOLV  HW1     1722    3.693818888    5.373986568    2.822807033
  540 SOLV  HW2     1723    3.589223413    5.428248153    2.935864677
  541 SOLV  OW      1724    3.072783082    5.092252745    4.989348726
  541 SOLV  HW1     1725    3.067757290    5.009220598    5.044867147
  541 SOLV  HW2     1726    3.017091150    5.163877467    5.031422479
  542 SOLV  OW      1727    5.256372773    5.405742439    2.879074598
  542 SOLV  HW1     1728    5.172535359    5.413110642    2.825050029
  542 SOLV  HW2     1729    5.312109003    5.487649089    2.865420582
  543 SOLV  OW      1730    5.419353152    4.988025211    5.909394195
  543 SOLV  HW1     1731    5.359891567    4.944425170    5.976960397
  543 SOLV  HW2     1732    5.363388707    5.035828864    5.841684018
  544 SOLV  OW      1733    3.358663254    6.121332620    4.264577815
  544 SOLV  HW1     1734    3.267791481    6.126250078    4.223110056
  544 SOLV  HW2     1735    3.392099192    6.213841374    4.282624102
  545 SOLV  OW      1736    4.450140795    4.424491215    5.632030005
  545 SOLV  HW1     1737    4.463899817    4.338317092    5.583178074
  545 SOLV  HW2     1738    4.492527784    4.418675323    5.722424468
  546 SOLV  OW      1739    5.487283599    4.133277104    5.809652621
  546 SOLV  HW1     1740    5.535159798    4.072910376    5.745890518
  546 SOLV  HW2     1741    5.420565752    4.188441377    5.759578339
  547 SOLV  OW      1742    6.142709731    4.879299256    3.415179282
  547 SOLV  HW1     1743    6.128125243    4.978238890    3.414798905
  547 SOLV  HW2     1744    6.184893552    4.851514709    3.328863434
  548 SOLV  OW      1745    4.950669822    5.515996964    4.603992074
  548 SOLV  HW1     1746    5.030601694    5.571643541    4.626709280
  548 SOLV  HW2     1747    4.938732087    5.513799617    4.504723135
  549 SOLV  OW      1748    5.019492298    4.465581202    5.453476101
  549 SOLV  HW1     1749    5.113361983    4.500050710    5.452103261
  549 SOLV  HW2     1750    4.970821826    4.498239579    5.372444068
  550 SOLV  OW      1751    5.123445355    3.930838322    4.240657174
  550 SOLV  HW1     1752    5.188765217    3.868597527    4.283799929
  550 SOLV  HW2     1753    5.103785553    4.006752848    4.302724200
  551 SOLV  OW      1754    5.305477405    5.516592109    4.294886985
  551 SOLV  HW1     1755    5.324503445    5.614765168    4.295203512
  551 SOLV  HW2     1756    5.361118785    5.471656517    4.364778540
  552 SOLV  OW      1757    4.283530620    4.607197258    3.698108869
  552 SOLV  HW1     1758    4.216670803    4.646677386    3.635079160
  552 SOLV  HW2     1759    4.375891621    4.624916074    3.664091918
  553 SOLV  OW      1760    4.984652949    4.519270190    0.286238210
  553 SOLV  HW1     1761    5.064895589    4.563232283    0.245861875
  553 SOLV  HW2     1762    4.933327815    4.471608315    0.214853277
  554 SOLV  OW      1763    5.608374978    5.588303287    4.571416397
  554 SOLV  HW1     1764    5.588033095    5.653239768    4.644703111
  554 SOLV  HW2     1765    5.703056805    5.557210467    4.579784061
  555 SOLV  OW      1766    5.146764286    5.198734934    3.410533838
  555 SOLV  HW1     1767    5.086978702    5.271498026    3.444196675
  555 SOLV  HW2     1768    5.155149840    5.205830102    3.311129084
  556 SOLV  OW      1769    4.153233056    4.530685699    4.363155277
  556 SOLV  HW1     1770    4.092732656    4.606847261    4.386406887
  556 SOLV  HW2     1771    4.167344732    4.473479241    4.443961845
  557 SOLV  OW      1772    3.827992652    4.035116795    3.620610988
  557 SOLV  HW1     1773    3.729103779    4.022351018    3.628319918
  557 SOLV  HW2     1774    3.849966292    4.071155974    3.529948718
  558 SOLV  OW      1775    5.136602428    4.414501398    4.635743881
  558 SOLV  HW1     1776    5.041614980    4.392766011    4.613234268
  558 SOLV  HW2     1777    5.183249448    4.448501634    4.554075317
  559 SOLV  OW      1778    2.877356194    5.261880354    4.254355476
  559 SOLV  HW1     1779    2.803861327    5.322593570    4.224119609
  559 SOLV  HW2     1780    2.838369533    5.185259363    4.305452649
  560 SOLV  OW      1781    6.030433175    5.766346974    4.355505037
  560 SOLV  HW1     1782    5.939775718    5.770410860    4.397533856
  560 SOLV  HW2     1783    6.094693669    5.820624531    4.409599485
  561 SOLV  OW      1784    4.714793147    5.903461461    4.057058713
  561 SOLV  HW1     1785    4.698532293    5.880769241    4.153090970
  561 SOLV  HW2     1786    4.628208074    5.900831972    4.007082220
  562 SOLV  OW      1787    4.906009701    3.936961879    4.567259006
  562 SOLV  HW1     1788    4.905727889    3.880691056    4.484583755
  562 SOLV  HW2     1789    4.985230529    3.913178228    4.623473920
  563 SOLV  OW      1790    5.751467317    4.964819746    3.694790204
  563 SOLV  HW1     1791    5.710181430    4.966833304    3.785857639
  563 SOLV  HW2     1792    5.850751766    4.956440699    3.703404391
  564 SOLV  OW      1793    5.826826667    4.179901517    4.126008567
  564 SOLV  HW1     1794    5.907852278    4.212488725    4.174740044
  564 SOLV  HW2     1795    5.843270970    4.184163669    4.027452876
  565 SOLV  OW      1796    3.825910666    4.652744919    5.536135666
  565 SOLV  HW1     1797    3.790603677    4.664125691    5.443262298
  565 SOLV  HW2     1798    3.755675513    4.679727148    5.602017398
  566 SOLV  OW      1799    4.512952732    5.685043113    5.275554581
  566 SOLV  HW1     1800    4.418128288    5.686881179    5.243832067
  566 SOLV  HW2     1801    4.515395764    5.657616654    5.371696016
  567 SOLV  OW      1802    4.030014598    3.428910753    3.491712944
  567 SOLV  HW1     1803    3.993685923    3.431182328    3.398562786
  567 SOLV  HW2     1804    4.122298705    3.390386915    3.490546754
  568 SOLV  OW      1805    0.016105005    5.836835193    2.835259655
  568 SOLV  HW1     1806    0.027870923    5.746366575    2.794291640
  568 SOLV  HW2     1807   -0.000096440    5.904210626    2.763152502
  569 SOLV  OW      1808    5.240633588    2.700443931    4.112073633
  569 SOLV  HW1     1809    5.175596941    2.630590980    4.082196013
  569 SOLV  HW2     1810    5.195540517    2.762797777    4.175951975
  570 SOLV  OW      1811    3.748446183    3.464703669    3.162719277
  570 SOLV  HW1     1812    3.711098021    3.466412757    3.069971051
  570 SOLV  HW2     1813    3.823067426    3.530896707    3.169801082
  571 SOLV  OW      1814    3.559907012    0.602849323    2.838508194
  571 SOLV  HW1     1815    3.491678522    0.534609798    2.812240393
  571 SOLV  HW2     1816    3.513909677    0.688135481    2.863252198
  572 SOLV  OW      1817    3.952261600    6.130447957    3.180119683
  572 SOLV  HW1     1818    3.990569266    6.056032951    3.125377693
  572 SOLV  HW2     1819    3.927849702    6.206718609    3.120215059
  573 SOLV  OW      1820    4.206729520    2.269454931    3.924272241
  573 SOLV  HW1     1821    4.111468064    2.294092281    3.942158219
  573 SOLV  HW2     1822    4.253270093    2.251286038    4.010906848
  574 SOLV  OW      1823    5.230693639    2.582947240    4.396437798
  574 SOLV  HW1     1824    5.321168342    2.546717783    4.373996874
  574 SOLV  HW2     1825    5.218605741    2.671953167    4.352466077
  575 SOLV  OW      1826    4.081060934    5.140488887    6.127955123
  575 SOLV  HW1     1827    4.109139000    5.186697795    6.043834024
  575 SOLV  HW2     1828    4.052901734    5.046908699    6.106745415
  576 SOLV  OW      1829    4.770712498    5.290559032    2.423339577
  576 SOLV  HW1     1830    4.729380783    5.249520183    2.342052791
  576 SOLV  HW2     1831    4.781091070    5.220814336    2.494247707
  577 SOLV  OW      1832    4.888846186    2.745691312    3.752488893
  577 SOLV  HW1     1833    4.963276517    2.764789515    3.688482273
  577 SOLV  HW2     1834    4.801362169    2.767977491    3.709461890
  578 SOLV  OW      1835    6.129696438    3.342941692    3.523567318
  578 SOLV  HW1     1836    6.068849986    3.294368888    3.460810709
  578 SOLV  HW2     1837    6.222171845    3.305650115    3.515848887
  579 SOLV  OW      1838    3.251233608    3.677533349    4.250147785
  579 SOLV  HW1     1839    3.321156628    3.631811905    4.305105597
  579 SOLV  HW2     1840    3.162807846    3.633358897    4.265297123
  580 SOLV  OW      1841    3.533830561    3.606917151    4.905408962
  580 SOLV  HW1     1842    3.577367672    3.626379324    4.993313936
  580 SOLV  HW2     1843    3.455530210    3.667839566    4.892799037
  581 SOLV  OW      1844    4.643847727    2.833594272    3.022682051
  581 SOLV  HW1     1845    4.726642329    2.793020514    3.061420985
  581 SOLV  HW2     1846    4.563530647    2.785840057    3.058325205
  582 SOLV  OW      1847    4.962484640    3.602450060    5.859242290
  582 SOLV  HW1     1848    4.932654341    3.626872063    5.766972473
  582 SOLV  HW2     1849    5.019578117    3.675732798    5.896281947
  583 SOLV  OW      1850    3.372146705    5.864044336    4.277471489
  583 SOLV  HW1     1851    3.435539525    5.824653524    4.210915389
  583 SOLV  HW2     1852    3.375001403    5.963815698    4.271190650
  584 SOLV  OW      1853    4.310765767    4.865249085    5.382604150
  584 SOLV  HW1     1854    4.314020655    4.766745705    5.399575031
  584 SOLV  HW2     1855    4.285226167    4.881816640    5.287342589
  585 SOLV  OW      1856    4.456087900    3.600446670    4.777845672
  585 SOLV  HW1     1857    4.416589485    3.616308455    4.868344815
  585 SOLV  HW2     1858    4.384893886    3.610079271    4.708272487
  586 SOLV  OW      1859    3.842082516    3.704132439    6.017935190
  586 SOLV  HW1     1860    3.825203283    3.686403950    5.920967561
  586 SOLV  HW2     1861    3.819619225    3.799327480    6.038796499
  587 SOLV  OW      1862    5.844541737    5.764064051    5.559897225
  587 SOLV  HW1     1863    5.925821722    5.708543284    5.577533807
  587 SOLV  HW2     1864    5.767406829    5.727728293    5.612145849
  588 SOLV  OW      1865    5.679314733    3.461765188    2.626051323
  588 SOLV  HW1     1866    5.716967694    3.425485800    2.540809893
  588 SOLV  HW2     1867    5.651416293    3.385996516    2.685049506
  589 SOLV  OW      1868    5.119028710    4.998568017    3.609197265
  589 SOLV  HW1     1869    5.056313336    4.992173899    3.686835275
  589 SOLV  HW2     1870    5.110445953    5.088726762    3.566777921
  590 SOLV  OW      1871    4.695554627    5.885681659    3.327886451
  590 SOLV  HW1     1872    4.784962566    5.874965787    3.284376171
  590 SOLV  HW2     1873    4.646237153    5.961115642    3.284537300
  591 SOLV  OW      1874    3.106501466    5.633905917    4.810975319
  591 SOLV  HW1     1875    3.060420432    5.721983200    4.800069789
  591 SOLV  HW2     1876    3.200557961    5.649061770    4.841398163
  592 SOLV  OW      1877    3.222485643    5.604031774    3.128517925
  592 SOLV  HW1     1878    3.257762050    5.587079354    3.220551425
  592 SOLV  HW2     1879    3.166299632    5.686764381    3.129096051
  593 SOLV  OW      1880    3.427208491    2.668845836    4.222687635
  593 SOLV  HW1     1881    3.382954119    2.752718433    4.190933077
  593 SOLV  HW2     1882    3.399135698    2.649936968    4.316792883
  594 SOLV  OW      1883    5.991055886    5.541858406    4.870472079
  594 SOLV  HW1     1884    6.043400532    5.626970944    4.866283048
  594 SOLV  HW2     1885    5.908605147    5.556117738    4.925245674
  595 SOLV  OW      1886    3.749145266    3.382822564    5.215005204
  595 SOLV  HW1     1887    3.782490136    3.357424057    5.305806361
  595 SOLV  HW2     1888    3.705516348    3.472701830    5.219477717
  596 SOLV  OW      1889    3.315501861    5.093405992    0.069635011
  596 SOLV  HW1     1890    3.336291942    4.998036930    0.091410241
  596 SOLV  HW2     1891    3.391577590    5.151526654    0.098549247
  597 SOLV  OW      1892    5.942197430    4.777949427    4.734297646
  597 SOLV  HW1     1893    5.848581805    4.806582832    4.754747117
  597 SOLV  HW2     1894    6.006384655    4.834329852    4.786289588
  598 SOLV  OW      1895    5.627777786    3.421708685    4.811637484
  598 SOLV  HW1     1896    5.568140769    3.344764825    4.788728601
  598 SOLV  HW2     1897    5.721804843    3.399929247    4.785441867
  599 SOLV  OW      1898    3.973365179    3.789520092    3.808495571
  599 SOLV  HW1     1899    3.880247905    3.825995993    3.808830812
  599 SOLV  HW2     1900    4.012522293    3.797295252    3.900188995
  600 SOLV  OW      1901    4.854763973    3.657892308    5.317989204
  600 SOLV  HW1     1902    4.922725416    3.597323195    5.276586917
  600 SOLV  HW2     1903    4.779267097    3.671975788    5.253931571
  601 SOLV  OW      1904    4.983139895    0.586232669    0.122313456
  601 SOLV  HW1     1905    5.004335679    0.652513967    0.050485804
  601 SOLV  HW2     1906    5.020054696    0.618587254    0.209446348
  602 SOLV  OW      1907    5.746135797    3.879892409    4.218449688
  602 SOLV  HW1     1908    5.764642687    3.967635341    4.174174424
  602 SOLV  HW2     1909    5.662277671    3.840571992    4.180722157
  603 SOLV  OW      1910    4.120779372    2.596272242    4.026408255
  603 SOLV  HW1     1911    4.153014133    2.541098610    4.103340958
  603 SOLV  HW2     1912    4.179725430    2.676369631    4.015849122
  604 SOLV  OW      1913    2.548027450    4.323254843    2.983238351
  604 SOLV  HW1     1914    2.532504121    4.227232116    2.960028377
  604 SOLV  HW2     1915    2.644530099    4.345638258    2.969592049
  605 SOLV  OW      1916    4.428686350    2.682558210    4.247659529
  605 SOLV  HW1     1917    4.401247176    2.736081709    4.327549228
  605 SOLV  HW2     1918    4.446966497    2.744119000    4.171003769
  606 SOLV  OW      1919    3.737715182    4.948963282    5.872715400
  606 SOLV  HW1     1920    3.761419883    5.043361452    5.849723148
  606 SOLV  HW2     1921    3.698691098    4.945883016    5.964743224
  607 SOLV  OW      1922    3.734927244    2.825627968    3.632657538
  607 SOLV  HW1     1923    3.786900867    2.842117966    3.548822352
  607 SOLV  HW2     1924    3.785633117    2.861725151    3.710935013
  608 SOLV  OW      1925    4.602163869    5.653456241    4.865230313
  608 SOLV  HW1     1926    4.655799153    5.699520385    4.935961166
  608 SOLV  HW2     1927    4.657770043    5.582264577    4.822322463
  609 SOLV  OW      1928    3.558025631    4.321507269    4.657844817
  609 SOLV  HW1     1929    3.620614182    4.399088456    4.649764304
  609 SOLV  HW2     1930    3.502132297    4.315041234    4.575167580
  610 SOLV  OW      1931    5.755272794    4.285158025    3.397958854
  610 SOLV  HW1     1932    5.824013416    4.349064791    3.432485539
  610 SOLV  HW2     1933    5.666614299    4.306091883    3.439224300
  611 SOLV  OW      1934    3.337508043    4.232551049    4.501341823
  611 SOLV  HW1     1935    3.364522334    4.145430418    4.542352085
  611 SOLV  HW2     1936    3.356403303    4.230434569    4.403158193
  612 SOLV  OW      1937    3.417412545    3.924737590    4.903134991
  612 SOLV  HW1     1938    3.353475443    3.983004115    4.953325158
  612 SOLV  HW2     1939    3.508477893    3.932517869    4.943736441
  613 SOLV  OW      1940    6.110782931    5.469698191    3.513792753
  613 SOLV  HW1     1941    6.027278869    5.426899871    3.479198748
  613 SOLV  HW2     1942    6.091810944    5.513554469    3.601645290
  614 SOLV  OW      1943    3.579981136    3.116897453    2.874183516
  614 SOLV  HW1     1944    3.660990405    3.150869499    2.826378349
  614 SOLV  HW2     1945    3.599751276    3.109224011    2.971918675
  615 SOLV  OW      1946    5.329469769    4.380908371    5.933646871
  615 SOLV  HW1     1947    5.323317191    4.415037028    5.839844392
  615 SOLV  HW2     1948    5.423686083    4.389423943    5.966084715
  616 SOLV  OW      1949    5.341963057    3.873490857    4.512418144
  616 SOLV  HW1     1950    5.308722459    3.846761746    4.602873206
  616 SOLV  HW2     1951    5.374068689    3.792429861    4.463429739
  617 SOLV  OW      1952    3.794306719    3.855414120    3.057973466
  617 SOLV  HW1     1953    3.807926009    3.954237100    3.065081570
  617 SOLV  HW2     1954    3.706688179    3.830796487    3.099430963
  618 SOLV  OW      1955    3.903524660    3.583575147    5.529636858
  618 SOLV  HW1     1956    3.917236181    3.489013316    5.500139416
  618 SOLV  HW2     1957    3.813690920    3.615262356    5.499209568
  619 SOLV  OW      1958    5.459281481    5.608625340    3.223463019
  619 SOLV  HW1     1959    5.461025632    5.520615465    3.270925855
  619 SOLV  HW2     1960    5.550951906    5.630123647    3.189760671
  620 SOLV  OW      1961    0.327449285    3.716881022    4.181607904
  620 SOLV  HW1     1962    0.252819057    3.737754191    4.118390943
  620 SOLV  HW2     1963    0.302607433    3.747154402    4.273630492
  621 SOLV  OW      1964    5.310346051    5.048709854    4.443037838
  621 SOLV  HW1     1965    5.407042159    5.059492148    4.466179358
  621 SOLV  HW2     1966    5.298776223    5.056112562    4.343976127
  622 SOLV  OW      1967    3.419510503    5.377886145    3.543328156
  622 SOLV  HW1     1968    3.328195350    5.345657631    3.568314762
  622 SOLV  HW2     1969    3.488267810    5.316343054    3.581880414
  623 SOLV  OW      1970    5.491931037    0.065219507    0.171315148
  623 SOLV  HW1     1971    5.495304764    0.092927399    0.075281239
  623 SOLV  HW2     1972    5.509489609   -0.032987234    0.178290263
  624 SOLV  OW      1973    5.532913342    3.140128872    4.802084761
  624 SOLV  HW1     1974    5.576198905    3.050011130    4.804669101
  624 SOLV  HW2     1975    5.451423762    3.139621710    4.860055664
  625 SOLV  OW      1976    3.050915140    2.332439824    3.212562257
  625 SOLV  HW1     1977    3.106955373    2.264607707    3.260100852
  625 SOLV  HW2     1978    2.995905865    2.286998331    3.142486097
  626 SOLV  OW      1979    2.769468200    5.585779150    4.843059180
  626 SOLV  HW1     1980    2.743354980    5.540684344    4.928409050
  626 SOLV  HW2     1981    2.805952263    5.676676418    4.863223503
  627 SOLV  OW      1982    3.853531619    4.117415842    5.012153495
  627 SOLV  HW1     1983    3.931260070    4.075798121    4.964951848
  627 SOLV  HW2     1984    3.783450785    4.142382507    4.945317728
  628 SOLV  OW      1985    5.039025691    3.460312676    5.223991364
  628 SOLV  HW1     1986    5.002344584    3.411064639    5.145066268
  628 SOLV  HW2     1987    5.109290776    3.524572452    5.193438147
  629 SOLV  OW      1988    5.001638050    3.935820801    2.951881089
  629 SOLV  HW1     1989    4.941928406    3.924298133    2.872486193
  629 SOLV  HW2     1990    5.001657863    4.031824263    2.979897027
  630 SOLV  OW      1991    5.795844503    2.793179521    4.581083897
  630 SOLV  HW1     1992    5.892341731    2.814246159    4.596782752
  630 SOLV  HW2     1993    5.771400266    2.817054961    4.487093023
  631 SOLV  OW      1994    0.448425090    5.216842234    3.255570365
  631 SOLV  HW1     1995    0.522245299    5.283586693    3.245782953
  631 SOLV  HW2     1996    0.372722569    5.241814982    3.195192469
  632 SOLV  OW      1997    5.268021843    4.728378736    3.630121453
  632 SOLV  HW1     1998    5.365069617    4.704222514    3.630424748
  632 SOLV  HW2     1999    5.258475936    4.827922301    3.628777448
  633 SOLV  OW      2000    3.342433044    2.984354027    4.760137826
  633 SOLV  HW1     2001    3.401925032    2.912567061    4.723961595
  633 SOLV  HW2     2002    3.398172200    3.061552913    4.790712595
  634 SOLV  OW      2003    3.848792311    4.624394632    3.239121572
  634 SOLV  HW1     2004    3.930456211    4.566810882    3.234997365
  634 SOLV  HW2     2005    3.874858194    4.720118358    3.226497811
  635 SOLV  OW      2006    5.100766711    5.468426792    5.250288593
  635 SOLV  HW1     2007    5.178006539    5.442983248    5.308499146
  635 SOLV  HW2     2008    5.085277820    5.396754837    5.182281546
  636 SOLV  OW      2009    3.628092215    4.039218808    5.970807818
  636 SOLV  HW1     2010    3.620356418    3.940989591    5.953698570
  636 SOLV  HW2     2011    3.581526240    4.089491334    5.897966952
  637 SOLV  OW      2012    0.373564286    4.668098454    3.302228819
  637 SOLV  HW1     2013    0.471237167    4.649325486    3.312680892
  637 SOLV  HW2     2014    0.347185032    4.655103505    3.206642003
  638 SOLV  OW      2015    4.821552820    5.556870282    3.160001130
  638 SOLV  HW1     2016    4.871426099    5.474037581    3.185555151
  638 SOLV  HW2     2017    4.738916260    5.564551992    3.215801599
  639 SOLV  OW      2018    5.529330674    4.624292287    4.631041405
  639 SOLV  HW1     2019    5.446661703    4.668995405    4.596847081
  639 SOLV  HW2     2020    5.563032467    4.559691394    4.562539029
  640 SOLV  OW      2021    5.302634160    4.286364806    4.028812216
  640 SOLV  HW1     2022    5.251029198    4.274581968    3.943961572
  640 SOLV  HW2     2023    5.398250985    4.261445086    4.013385859
  641 SOLV  OW      2024    3.961486688    3.500030674    2.452339523
  641 SOLV  HW1     2025    3.942952080    3.514986230    2.549472086
  641 SOLV  HW2     2026    3.929369234    3.578821785    2.399782099
  642 SOLV  OW      2027    5.399175951    4.187400571    3.633112941
  642 SOLV  HW1     2028    5.343000331    4.255157217    3.680582702
  642 SOLV  HW2     2029    5.366920752    4.095531399    3.655908941
  643 SOLV  OW      2030    3.853804785    4.229459241    3.374081973
  643 SOLV  HW1     2031    3.774560856    4.270723094    3.329163220
  643 SOLV  HW2     2032    3.919628340    4.300930149    3.397770404
  644 SOLV  OW      2033    4.874726690    2.888915629    6.109692031
  644 SOLV  HW1     2034    4.881345588    2.953550949    6.033665782
  644 SOLV  HW2     2035    4.913388382    2.800917221    6.082067934
  645 SOLV  OW      2036    4.505095172    5.375461681    4.945173193
  645 SOLV  HW1     2037    4.472626618    5.465097898    4.914959673
  645 SOLV  HW2     2038    4.522029899    5.317545559    4.865419923
  646 SOLV  OW      2039    4.280612215    3.412953638    5.505871533
  646 SOLV  HW1     2040    4.294120941    3.499341294    5.457326012
  646 SOLV  HW2     2041    4.325188663    3.339036884    5.455362116
  647 SOLV  OW      2042    5.237771300    3.908846299    5.134053354
  647 SOLV  HW1     2043    5.205822221    3.814234228    5.128775717
  647 SOLV  HW2     2044    5.292897336    3.920828158    5.216621843
  648 SOLV  OW      2045    5.558181663    3.769014277    0.494318126
  648 SOLV  HW1     2046    5.573451951    3.811067177    0.404876468
  648 SOLV  HW2     2047    5.518191278    3.678177945    0.482033929
  649 SOLV  OW      2048    4.228074852    4.050220360    3.043691641
  649 SOLV  HW1     2049    4.160515990    4.121536831    3.062437270
  649 SOLV  HW2     2050    4.232576957    3.987357852    3.121342126
  650 SOLV  OW      2051    4.022502373    4.976173332    4.766767722
  650 SOLV  HW1     2052    4.109314865    5.005067690    4.807125481
  650 SOLV  HW2     2053    3.947403023    5.025970317    4.810130702
  651 SOLV  OW      2054    4.389170051    3.560066355    3.728258978
  651 SOLV  HW1     2055    4.353807992    3.488604538    3.788630575
  651 SOLV  HW2     2056    4.313225414    3.615573315    3.694298459
  652 SOLV  OW      2057    3.528861555    4.075151760    0.706966051
  652 SOLV  HW1     2058    3.495350707    4.071218680    0.801102106
  652 SOLV  HW2     2059    3.601372151    4.143688332    0.700261432
  653 SOLV  OW      2060    4.818919405    3.384756156    5.902231064
  653 SOLV  HW1     2061    4.856640831    3.477377782    5.902426861
  653 SOLV  HW2     2062    4.812944132    3.351419278    5.808131486
  654 SOLV  OW      2063    4.198504583    4.781095975    4.555248945
  654 SOLV  HW1     2064    4.199547642    4.701816025    4.616203670
  654 SOLV  HW2     2065    4.107001794    4.792045267    4.516401297
  655 SOLV  OW      2066    4.003821980    3.932990469    5.582721431
  655 SOLV  HW1     2067    3.955165528    3.884408264    5.655341879
  655 SOLV  HW2     2068    4.096461073    3.954757498    5.613471627
  656 SOLV  OW      2069    5.355806435    4.744229370    4.424650215
  656 SOLV  HW1     2070    5.304506185    4.829964189    4.429082957
  656 SOLV  HW2     2071    5.444435081    4.760642825    4.381322970
  657 SOLV  OW      2072    5.852700745    3.125105489    5.393764219
  657 SOLV  HW1     2073    5.889228833    3.101902580    5.483924263
  657 SOLV  HW2     2074    5.822827363    3.041661729    5.347438188
  658 SOLV  OW      2075    3.949542319    4.060953604    2.175791673
  658 SOLV  HW1     2076    3.945454261    4.158570849    2.154437055
  658 SOLV  HW2     2077    4.017097508    4.016743356    2.116770473
  659 SOLV  OW      2078    5.540904748    5.724487978    4.781289703
  659 SOLV  HW1     2079    5.540204758    5.728989317    4.881193081
  659 SOLV  HW2     2080    5.552153891    5.816545962    4.743870047
  660 SOLV  OW      2081    2.276415800    4.073058176    2.506327587
  660 SOLV  HW1     2082    2.320960769    3.988148241    2.534744552
  660 SOLV  HW2     2083    2.179130628    4.068889692    2.529123794
  661 SOLV  OW      2084    4.233493090    4.095652665    3.804764501
  661 SOLV  HW1     2085    4.229151682    4.111615214    3.903396388
  661 SOLV  HW2     2086    4.314342643    4.040790420    3.783425922
  662 SOLV  OW      2087    4.478260915    3.883652843    4.454543647
  662 SOLV  HW1     2088    4.497395101    3.896049714    4.551917272
  662 SOLV  HW2     2089    4.512071440    3.962795717    4.403606315
  663 SOLV  OW      2090    4.350182491    3.957041938    0.385432879
  663 SOLV  HW1     2091    4.295472190    4.040741705    0.383809703
  663 SOLV  HW2     2092    4.444657717    3.978507548    0.360633168
  664 SOLV  OW      2093    4.881002404    5.824154892    3.103872499
  664 SOLV  HW1     2094    4.868589883    5.725062355    3.109178542
  664 SOLV  HW2     2095    4.949658604    5.845455013    3.034345165
  665 SOLV  OW      2096    4.904947392    5.710498300    4.122602511
  665 SOLV  HW1     2097    4.920273095    5.742333157    4.216160784
  665 SOLV  HW2     2098    4.830527752    5.763016137    4.081310676
  666 SOLV  OW      2099    3.394511229    4.857253389    3.926822214
  666 SOLV  HW1     2100    3.331390073    4.893568872    3.995367831
  666 SOLV  HW2     2101    3.344797878    4.797035030    3.864341070
  667 SOLV  OW      2102    5.007054628    4.745170233    4.648181679
  667 SOLV  HW1     2103    5.027370841    4.688707918    4.728187499
  667 SOLV  HW2     2104    4.985401859    4.686162498    4.570394314
  668 SOLV  OW      2105    3.399446949    3.559105403    2.179880736
  668 SOLV  HW1     2106    3.434492804    3.466243494    2.167627985
  668 SOLV  HW2     2107    3.453755421    3.606314733    2.249332106
  669 SOLV  OW      2108    5.816670549    3.395076493    5.395987421
  669 SOLV  HW1     2109    5.841190455    3.299008635    5.409067978
  669 SOLV  HW2     2110    5.889914323    3.441695673    5.346354682
  670 SOLV  OW      2111    3.435702384    5.432939835    3.084141521
  670 SOLV  HW1     2112    3.446788765    5.346479573    3.035114110
  670 SOLV  HW2     2113    3.351653246    5.477876710    3.053838139
  671 SOLV  OW      2114    6.087213503    2.731983637    3.777772927
  671 SOLV  HW1     2115    6.077698130    2.632587389    3.772161674
  671 SOLV  HW2     2116    6.097288051    2.759133890    3.873496672
  672 SOLV  OW      2117    6.081703540    5.106608038    2.837924504
  672 SOLV  HW1     2118    6.072428767    5.072235004    2.931381000
  672 SOLV  HW2     2119    6.068057367    5.205678731    2.837358521
  673 SOLV  OW      2120    4.899307210    3.189648265    4.283977410
  673 SOLV  HW1     2121    4.827132242    3.144560359    4.231448525
  673 SOLV  HW2     2122    4.961218160    3.237234351    4.221495560
  674 SOLV  OW      2123    3.398186598    5.416014743    4.139399631
  674 SOLV  HW1     2124    3.339653538    5.492624445    4.112850144
  674 SOLV  HW2     2125    3.343822159    5.348085917    4.188696512
  675 SOLV  OW      2126    0.060192686    4.563725422    4.638152420
  675 SOLV  HW1     2127   -0.033699968    4.543189083    4.665796281
  675 SOLV  HW2     2128    0.058997600    4.623536229    4.558009173
  676 SOLV  OW      2129    5.175822622    3.322091987    5.731672923
  676 SOLV  HW1     2130    5.259534031    3.376778642    5.733017960
  676 SOLV  HW2     2131    5.122613997    3.344643104    5.650062326
  677 SOLV  OW      2132    4.192660868    3.716872017    2.575703929
  677 SOLV  HW1     2133    4.225187649    3.622335714    2.573097012
  677 SOLV  HW2     2134    4.237654320    3.769580800    2.503598590
  678 SOLV  OW      2135    4.760457207    4.576373190    5.246581519
  678 SOLV  HW1     2136    4.804215118    4.524781487    5.172925460
  678 SOLV  HW2     2137    4.798693392    4.668726330    5.249840713
  679 SOLV  OW      2138    0.176520325    3.469844098    4.220661087
  679 SOLV  HW1     2139    0.244514817    3.540801305    4.202135046
  679 SOLV  HW2     2140    0.144593014    3.430920622    4.134249610
  680 SOLV  OW      2141    4.729029854    2.894733709    4.490023861
  680 SOLV  HW1     2142    4.775375147    2.844748173    4.416855528
  680 SOLV  HW2     2143    4.648758366    2.843145264    4.519942428
  681 SOLV  OW      2144    5.872844570    4.011887866    3.385855269
  681 SOLV  HW1     2145    5.820560869    4.094514845    3.406847826
  681 SOLV  HW2     2146    5.810718486    3.940428336    3.353677919
  682 SOLV  OW      2147    4.721708607    5.461141999    3.450465459
  682 SOLV  HW1     2148    4.661594976    5.533337556    3.416174802
  682 SOLV  HW2     2149    4.730109872    5.469169635    3.549796472
  683 SOLV  OW      2150    2.759389039    3.583146981    4.016995555
  683 SOLV  HW1     2151    2.844060005    3.623373782    4.051843176
  683 SOLV  HW2     2152    2.720613636    3.642815936    3.946726286
  684 SOLV  OW      2153    5.330404143    4.615526781    3.151799590
  684 SOLV  HW1     2154    5.318309642    4.516260419    3.150460947
  684 SOLV  HW2     2155    5.247298671    4.659669576    3.117936808
  685 SOLV  OW      2156    3.965756366    4.162513633    4.153275127
  685 SOLV  HW1     2157    3.989193206    4.255461549    4.124763454
  685 SOLV  HW2     2158    3.961877977    4.103016681    4.072985040
  686 SOLV  OW      2159    5.566021417    5.928916820    3.414204786
  686 SOLV  HW1     2160    5.597731568    5.838587671    3.385306495
  686 SOLV  HW2     2161    5.477730009    5.920041555    3.460332886
  687 SOLV  OW      2162    5.203478301    5.248806775    3.101024128
  687 SOLV  HW1     2163    5.293375627    5.213030036    3.126323637
  687 SOLV  HW2     2164    5.212813752    5.309657374    3.022210691
  688 SOLV  OW      2165    4.904978093    3.981125290    5.079448092
  688 SOLV  HW1     2166    4.929440215    3.900059789    5.026232370
  688 SOLV  HW2     2167    4.908874802    3.959367918    5.176984396
  689 SOLV  OW      2168    5.828414049    5.283489504    5.778902892
  689 SOLV  HW1     2169    5.737845337    5.245305485    5.760481933
  689 SOLV  HW2     2170    5.864888959    5.243609948    5.863040886
  690 SOLV  OW      2171    3.785891622    5.471416253    5.484771585
  690 SOLV  HW1     2172    3.711736940    5.522475743    5.441235852
  690 SOLV  HW2     2173    3.853257889    5.445104414    5.415700347
  691 SOLV  OW      2174    0.038399542    3.769283748    4.016605144
  691 SOLV  HW1     2175    0.015953801    3.733201545    3.926075220
  691 SOLV  HW2     2176   -0.043987195    3.770681474    4.073278805
  692 SOLV  OW      2177    3.518324210    4.659375923    4.077687349
  692 SOLV  HW1     2178    3.502239913    4.737047571    4.016778071
  692 SOLV  HW2     2179    3.465775639    4.580523594    4.045711877
  693 SOLV  OW      2180    5.143802565    4.757861374    5.550533285
  693 SOLV  HW1     2181    5.150400107    4.817881836    5.470820949
  693 SOLV  HW2     2182    5.195621564    4.674048513    5.533498151
  694 SOLV  OW      2183    3.999381275    5.839116817    5.088900356
  694 SOLV  HW1     2184    3.977861713    5.924787830    5.135796710
  694 SOLV  HW2     2185    4.025945390    5.858593323    4.994471514
  695 SOLV  OW      2186    6.124279876    3.334810829    3.970881790
  695 SOLV  HW1     2187    6.066121394    3.398458283    4.021557675
  695 SOLV  HW2     2188    6.161926816    3.266782640    4.033781008
  696 SOLV  OW      2189    4.280190535    5.102702727    5.058238864
  696 SOLV  HW1     2190    4.285773155    5.003045464    5.064474253
  696 SOLV  HW2     2191    4.184401280    5.130257427    5.050072059
  697 SOLV  OW      2192    4.124283284    3.019263389    3.014197294
  697 SOLV  HW1     2193    4.220969146    2.999409207    3.030302181
  697 SOLV  HW2     2194    4.112678202    3.055543362    2.921726898
  698 SOLV  OW      2195    3.436348698    3.655185818    3.909475951
  698 SOLV  HW1     2196    3.476020412    3.564800393    3.893454971
  698 SOLV  HW2     2197    3.509688854    3.722098720    3.921471167
  699 SOLV  OW      2198    4.007998695    5.696495818    4.189189790
  699 SOLV  HW1     2199    4.076404881    5.728970698    4.254489156
  699 SOLV  HW2     2200    4.048023797    5.625183839    4.131650376
  700 SOLV  OW      2201    5.573931724    3.477852222    5.453790798
  700 SOLV  HW1     2202    5.541541649    3.430133207    5.372087579
  700 SOLV  HW2     2203    5.673514826    3.486309482    5.450150824
  701 SOLV  OW      2204    3.613276797    1.962178219    3.243833687
  701 SOLV  HW1     2205    3.577813048    2.045199634    3.200804774
  701 SOLV  HW2     2206    3.614293021    1.973953012    3.343141326
  702 SOLV  OW      2207    4.514187269    4.144723542    5.678994812
  702 SOLV  HW1     2208    4.557880148    4.083361611    5.744779378
  702 SOLV  HW2     2209    4.516320932    4.103078949    5.588092997
  703 SOLV  OW      2210    5.274236111    5.680678833    4.729004408
  703 SOLV  HW1     2211    5.372690983    5.694334050    4.740054653
  703 SOLV  HW2     2212    5.230827246    5.676853449    4.819020928
  704 SOLV  OW      2213    5.267988337    2.891303961    0.169077731
  704 SOLV  HW1     2214    5.208635623    2.839128439    0.107799602
  704 SOLV  HW2     2215    5.268577882    2.987312448    0.141113059
  705 SOLV  OW      2216    4.939020643    4.609402542    4.395949464
  705 SOLV  HW1     2217    4.926551539    4.679463764    4.325681809
  705 SOLV  HW2     2218    4.850362890    4.586263290    4.436024571
  706 SOLV  OW      2219    3.341553339    5.117868664    4.979011286
  706 SOLV  HW1     2220    3.370579932    5.209928724    5.005171149
  706 SOLV  HW2     2221    3.243087196    5.108522892    4.993812312
  707 SOLV  OW      2222    0.046304641    4.660358381    4.943329423
  707 SOLV  HW1     2223   -0.028430655    4.726800977    4.944574989
  707 SOLV  HW2     2224    0.058023286    4.625135777    4.850466185
  708 SOLV  OW      2225    2.712483096    3.510191612    4.838523893
  708 SOLV  HW1     2226    2.717235190    3.411383870    4.853227825
  708 SOLV  HW2     2227    2.619895898    3.535242344    4.810208009
  709 SOLV  OW      2228    4.973502606    5.058440726    5.738588993
  709 SOLV  HW1     2229    4.908699811    5.096033975    5.804837144
  709 SOLV  HW2     2230    4.935008734    5.065621467    5.646566857
  710 SOLV  OW      2231    4.178546424    3.701358989    3.628579012
  710 SOLV  HW1     2232    4.114311822    3.693450648    3.704811382
  710 SOLV  HW2     2233    4.169318765    3.791600368    3.586468924
  711 SOLV  OW      2234    5.585085682    5.459663819    3.656416735
  711 SOLV  HW1     2235    5.639823316    5.542136612    3.670685303
  711 SOLV  HW2     2236    5.490248502    5.485418633    3.637867475
  712 SOLV  OW      2237    5.564566166    2.462774006    4.858203065
  712 SOLV  HW1     2238    5.641229656    2.438141618    4.917514274
  712 SOLV  HW2     2239    5.597770021    2.519042186    4.782484936
  713 SOLV  OW      2240    5.914017354    5.356281110    5.142337418
  713 SOLV  HW1     2241    5.853589153    5.430672007    5.113772545
  713 SOLV  HW2     2242    5.891222944    5.328854024    5.235769922
  714 SOLV  OW      2243    4.238230768    0.338234810    3.432391196
  714 SOLV  HW1     2244    4.273757821    0.266055629    3.491788434
  714 SOLV  HW2     2245    4.167730043    0.300344799    3.372441260
  715 SOLV  OW      2246    4.241090186    3.884824233    4.732868373
  715 SOLV  HW1     2247    4.213424325    3.791239862    4.710992956
  715 SOLV  HW2     2248    4.340763122    3.889358718    4.739699833
  716 SOLV  OW      2249    4.572715555    3.664285778    3.378892946
  716 SOLV  HW1     2250    4.607771618    3.715518444    3.300484457
  716 SOLV  HW2     2251    4.596583387    3.567679896    3.368932621
  717 SOLV  OW      2252    5.329254825    4.890889664    4.173489779
  717 SOLV  HW1     2253    5.336207668    4.792722564    4.155697565
  717 SOLV  HW2     2254    5.244731371    4.926126790    4.133293031
  718 SOLV  OW      2255    5.339210406    3.922102562    5.436157970
  718 SOLV  HW1     2256    5.379126276    4.013005978    5.448196598
  718 SOLV  HW2     2257    5.246302670    3.921347670    5.473160731
  719 SOLV  OW      2258    3.871999392    3.819595825    4.229909749
  719 SOLV  HW1     2259    3.807124907    3.774466061    4.168634912
  719 SOLV  HW2     2260    3.822267621    3.878899522    4.293247950
  720 SOLV  OW      2261    4.683445366    3.738092702    5.103516053
  720 SOLV  HW1     2262    4.588779995    3.723420799    5.074796517
  720 SOLV  HW2     2263    4.743570045    3.733402118    5.023737947
  721 SOLV  OW      2264    5.140300321    5.740659787    0.030450357
  721 SOLV  HW1     2265    5.140925048    5.778933611   -0.061943755
  721 SOLV  HW2     2266    5.069243772    5.670589100    0.036999792
  722 SOLV  OW      2267    4.760074176    4.154305063    5.513565632
  722 SOLV  HW1     2268    4.746164545    4.090262227    5.438033689
  722 SOLV  HW2     2269    4.716870238    4.241744306    5.491479469
  723 SOLV  OW      2270    4.288914417    4.838635283    5.081652773
  723 SOLV  HW1     2271    4.206455560    4.788695075    5.108233078
  723 SOLV  HW2     2272    4.369673544    4.788739399    5.113122431
  724 SOLV  OW      2273    3.921464666    4.540751118    4.858552498
  724 SOLV  HW1     2274    3.875371667    4.621597157    4.895173122
  724 SOLV  HW2     2275    3.893345421    4.526501589    4.763642361
  725 SOLV  OW      2276    2.866717355    0.418476888    5.683211185
  725 SOLV  HW1     2277    2.857197194    0.413529162    5.782641490
  725 SOLV  HW2     2278    2.944753363    0.476581895    5.660065661
  726 SOLV  OW      2279    3.986599320    4.976678436    4.221018014
  726 SOLV  HW1     2280    4.078561153    5.007242948    4.245721411
  726 SOLV  HW2     2281    3.978279515    4.973200063    4.121418399
  727 SOLV  OW      2282    3.999632309    3.294996299    3.826927069
  727 SOLV  HW1     2283    3.923947694    3.237219084    3.796341560
  727 SOLV  HW2     2284    3.984826374    3.388742868    3.795396467
  728 SOLV  OW      2285    4.363915500    5.014639052    4.602436317
  728 SOLV  HW1     2286    4.307103107    4.932533584    4.608151272
  728 SOLV  HW2     2287    4.333338819    5.081119378    4.670605360
  729 SOLV  OW      2288    4.724658068    4.466609677    4.750073122
  729 SOLV  HW1     2289    4.696416107    4.534789401    4.682578019
  729 SOLV  HW2     2290    4.643830439    4.429680995    4.795951447
  730 SOLV  OW      2291    5.155976447    2.704229164    0.021042701
  730 SOLV  HW1     2292    5.220958986    2.643366746   -0.024505272
  730 SOLV  HW2     2293    5.081341378    2.650192377    0.059915686
  731 SOLV  OW      2294    5.641760056    2.236845555    5.046692231
  731 SOLV  HW1     2295    5.630800611    2.150598810    4.997264124
  731 SOLV  HW2     2296    5.665587053    2.217855849    5.141946389
  732 SOLV  OW      2297    5.805127948    4.361104946    4.887397938
  732 SOLV  HW1     2298    5.878745413    4.339301905    4.951479834
  732 SOLV  HW2     2299    5.787278170    4.281927888    4.828970531
  733 SOLV  OW      2300    6.068216840    2.818772958    4.700820038
  733 SOLV  HW1     2301    6.153988712    2.767828855    4.707872860
  733 SOLV  HW2     2302    6.087616791    2.913093129    4.673819627
  734 SOLV  OW      2303    3.122100279    4.141955341    4.198124644
  734 SOLV  HW1     2304    3.099926470    4.057343891    4.246610604
  734 SOLV  HW2     2305    3.188142610    4.122462675    4.125598124
  735 SOLV  OW      2306    5.279210610    3.917825372    3.591634677
  735 SOLV  HW1     2307    5.214457286    3.848885604    3.624129618
  735 SOLV  HW2     2308    5.243585446    3.960408695    3.508454580
  736 SOLV  OW      2309    4.293216782    5.405346712    4.386465929
  736 SOLV  HW1     2310    4.368597967    5.339804705    4.381593959
  736 SOLV  HW2     2311    4.329873999    5.497258794    4.400964762
  737 SOLV  OW      2312    4.889178796    3.930930612    3.439141526
  737 SOLV  HW1     2313    4.827082114    3.987055904    3.384407490
  737 SOLV  HW2     2314    4.973272481    3.982029706    3.457000037
  738 SOLV  OW      2315    5.909598660    4.447553201    6.133402596
  738 SOLV  HW1     2316    5.843445256    4.521816220    6.143899823
  738 SOLV  HW2     2317    5.863445494    4.359763192    6.146217165
  739 SOLV  OW      2318    4.113818482    3.500592248    0.044120904
  739 SOLV  HW1     2319    4.151205442    3.440829176   -0.026817844
  739 SOLV  HW2     2320    4.151814214    3.592509599    0.033673827
  740 SOLV  OW      2321    5.712136818    3.213189407    3.545827899
  740 SOLV  HW1     2322    5.777077570    3.148999033    3.505038390
  740 SOLV  HW2     2323    5.624021126    3.205616132    3.499139838
  741 SOLV  OW      2324    5.380214069    4.067096967    6.062065883
  741 SOLV  HW1     2325    5.371192347    4.147394142    6.120994317
  741 SOLV  HW2     2326    5.413689686    4.095345037    5.972160750
  742 SOLV  OW      2327    4.485366649    5.202214567    4.414051254
  742 SOLV  HW1     2328    4.585029700    5.207109913    4.407349315
  742 SOLV  HW2     2329    4.459937024    5.136460611    4.484983474
  743 SOLV  OW      2330    3.411243933    3.983477902    4.524534237
  743 SOLV  HW1     2331    3.347053060    3.935106484    4.584042922
  743 SOLV  HW2     2332    3.501630033    3.941290188    4.531752530
  744 SOLV  OW      2333    3.860879899    6.039504412    3.443431365
  744 SOLV  HW1     2334    3.914256607    6.097447079    3.381823791
  744 SOLV  HW2     2335    3.766673263    6.033646165    3.410374868
  745 SOLV  OW      2336    3.789379049    5.819177712    6.031318683
  745 SOLV  HW1     2337    3.707316129    5.762164469    6.027218434
  745 SOLV  HW2     2338    3.835213737    5.818034256    5.942440297
  746 SOLV  OW      2339    5.630833964    3.385694080    5.877492992
  746 SOLV  HW1     2340    5.555223247    3.366228277    5.814995832
  746 SOLV  HW2     2341    5.678790711    3.300676101    5.899260641
  747 SOLV  OW      2342    4.055685612    3.884833877    4.049154777
  747 SOLV  HW1     2343    3.990932316    3.867925660    4.123470045
  747 SOLV  HW2     2344    4.146243606    3.903203729    4.087408641
  748 SOLV  OW      2345    3.289944725    4.375686749    4.864484741
  748 SOLV  HW1     2346    3.333648695    4.339624208    4.782078234
  748 SOLV  HW2     2347    3.191679273    4.357481313    4.860769853
  749 SOLV  OW      2348    5.072680481    4.259631388    3.245276765
  749 SOLV  HW1     2349    5.055299213    4.219381869    3.155390075
  749 SOLV  HW2     2350    5.164647492    4.298885671    3.246979721
  750 SOLV  OW      2351    0.597205810    3.588779722    4.936950228
  750 SOLV  HW1     2352    0.625971463    3.503706040    4.892941780
  750 SOLV  HW2     2353    0.512698033    3.572942057    4.988031568
  751 SOLV  OW      2354    5.688254192    4.518261188    4.223298941
  751 SOLV  HW1     2355    5.739041982    4.495691190    4.306443027
  751 SOLV  HW2     2356    5.601222491    4.468995463    4.223018272
  752 SOLV  OW      2357    3.346968833    5.186130330    5.288289094
  752 SOLV  HW1     2358    3.344556642    5.215233719    5.383937199
  752 SOLV  HW2     2359    3.382296455    5.092734087    5.282763535
  753 SOLV  OW      2360    5.384439407    3.980466666    4.901650602
  753 SOLV  HW1     2361    5.413305065    4.075804534    4.910548059
  753 SOLV  HW2     2362    5.319756537    3.958294241    4.974630566
  754 SOLV  OW      2363    4.150945212    4.525384882    2.630709685
  754 SOLV  HW1     2364    4.175544855    4.523416493    2.727625130
  754 SOLV  HW2     2365    4.233974111    4.520669943    2.575161881
  755 SOLV  OW      2366    3.621652259    4.718279400    3.555972768
  755 SOLV  HW1     2367    3.646877061    4.689715140    3.648427040
  755 SOLV  HW2     2368    3.614457569    4.637797806    3.497041387
  756 SOLV  OW      2369    6.061512757    5.013015007    3.112611784
  756 SOLV  HW1     2370    6.109250364    4.925235865    3.116832503
  756 SOLV  HW2     2371    5.969487249    5.002737622    3.150393090
  757 SOLV  OW      2372    5.022742852    5.693795305    3.649340457
  757 SOLV  HW1     2373    4.995849072    5.783563219    3.614433628
  757 SOLV  HW2     2374    5.003258319    5.688948649    3.747304037
  758 SOLV  OW      2375    4.576786987    3.727043796    2.865669171
  758 SOLV  HW1     2376    4.676222258    3.719260641    2.858454645
  758 SOLV  HW2     2377    4.540822697    3.648642996    2.916283495
  759 SOLV  OW      2378    3.510739623    4.488346692    4.999223015
  759 SOLV  HW1     2379    3.430804687    4.481737546    4.939487360
  759 SOLV  HW2     2380    3.538152721    4.584148844    5.007714111
  760 SOLV  OW      2381    0.144427796    4.506648452    4.287627965
  760 SOLV  HW1     2382    0.177274368    4.434295681    4.348354766
  760 SOLV  HW2     2383    0.066183418    4.473120513    4.235138172
  761 SOLV  OW      2384    4.880901656    2.792188440    3.138649646
  761 SOLV  HW1     2385    4.865351730    2.738506996    3.221585752
  761 SOLV  HW2     2386    4.958456721    2.853715619    3.152847134
  762 SOLV  OW      2387    4.729070924    5.226738447    3.311095528
  762 SOLV  HW1     2388    4.716299804    5.305042914    3.371979427
  762 SOLV  HW2     2389    4.803975241    5.245759841    3.247620677
  763 SOLV  OW      2390    5.063607228    5.262645749    5.044404794
  763 SOLV  HW1     2391    5.136992121    5.214810715    4.996154862
  763 SOLV  HW2     2392    4.975305552    5.224651727    5.016822990
  764 SOLV  OW      2393    3.542950254    3.562612801    0.209751818
  764 SOLV  HW1     2394    3.482949543    3.634013000    0.245834596
  764 SOLV  HW2     2395    3.637261355    3.595838042    0.208527177
  765 SOLV  OW      2396    5.645650986    4.441733625    5.346403975
  765 SOLV  HW1     2397    5.597247234    4.366986197    5.300888694
  765 SOLV  HW2     2398    5.722689551    4.404773164    5.398371687
  766 SOLV  OW      2399    5.921431179    4.781988601    4.459944854
  766 SOLV  HW1     2400    5.924855782    4.787668619    4.559733967
  766 SOLV  HW2     2401    6.014422302    4.775345615    4.423746666
  767 SOLV  OW      2402    4.040171308    4.413212733    3.365703616
  767 SOLV  HW1     2403    4.129828907    4.383360831    3.398420866
  767 SOLV  HW2     2404    3.990250177    4.456878840    3.440544459
  768 SOLV  OW      2405    3.446046576    0.409945259    5.660604643
  768 SOLV  HW1     2406    3.347523992    0.392846437    5.658959186
  768 SOLV  HW2     2407    3.463856272    0.504717170    5.634093475
  769 SOLV  OW      2408    3.594663518    5.942332290    5.185551300
  769 SOLV  HW1     2409    3.539104561    6.009524782    5.234539588
  769 SOLV  HW2     2410    3.633499482    5.984574039    5.103644122
  770 SOLV  OW      2411    3.769231697    3.538030991    4.808757277
  770 SOLV  HW1     2412    3.807354302    3.492161990    4.889035895
  770 SOLV  HW2     2413    3.675148807    3.566011319    4.827924949
  771 SOLV  OW      2414    5.342782515    2.194137520    3.534886807
  771 SOLV  HW1     2415    5.321890461    2.154600042    3.445434092
  771 SOLV  HW2     2416    5.258066584    2.224527630    3.578487498
  772 SOLV  OW      2417    5.038857775    5.256607520    4.430115355
  772 SOLV  HW1     2418    5.109916204    5.233087607    4.363787232
  772 SOLV  HW2     2419    4.993651881    5.341237962    4.401901165
  773 SOLV  OW      2420    2.540743189    2.945788342    3.773234380
  773 SOLV  HW1     2421    2.470866403    2.876467530    3.755536617
  773 SOLV  HW2     2422    2.605571338    2.911187294    3.841068377
  774 SOLV  OW      2423    3.890058060    3.721608141    4.519633340
  774 SOLV  HW1     2424    3.963191771    3.752665241    4.458901002
  774 SOLV  HW2     2425    3.875455246    3.623515225    4.506745952
  775 SOLV  OW      2426    4.721021817    4.847525627    3.214464980
  775 SOLV  HW1     2427    4.812351866    4.888221685    3.216525620
  775 SOLV  HW2     2428    4.657879419    4.904709111    3.266854457
  776 SOLV  OW      2429    3.173138270    5.477420750    5.161030510
  776 SOLV  HW1     2430    3.268367207    5.477465000    5.130510193
  776 SOLV  HW2     2431    3.136541635    5.570353205    5.156106581
  777 SOLV  OW      2432    3.901834560    3.525741442    2.013832079
  777 SOLV  HW1     2433    3.855785835    3.516773635    1.925511727
  777 SOLV  HW2     2434    3.878461688    3.447582317    2.071679202
  778 SOLV  OW      2435    5.530461388    3.707056126    5.919726293
  778 SOLV  HW1     2436    5.497353880    3.715111627    6.013752717
  778 SOLV  HW2     2437    5.589332536    3.626587482    5.911919684
  779 SOLV  OW      2438    5.061757485    4.617916178    3.950102752
  779 SOLV  HW1     2439    5.138274800    4.559104760    3.976300421
  779 SOLV  HW2     2440    5.036986504    4.599916077    3.854905912
  780 SOLV  OW      2441    3.972570745    5.700594632    5.369116141
  780 SOLV  HW1     2442    3.952544201    5.721937297    5.273486420
  780 SOLV  HW2     2443    3.951608897    5.604435800    5.386884336
  781 SOLV  OW      2444    0.100463949    5.053631365    5.401261116
  781 SOLV  HW1     2445    0.042187580    5.065093572    5.481712859
  781 SOLV  HW2     2446    0.123736138    5.143441633    5.363918624
  782 SOLV  OW      2447    3.745601235    6.078528356    2.976278549
  782 SOLV  HW1     2448    3.739755769    6.031081416    2.888436006
  782 SOLV  HW2     2449    3.836542281    6.118899992    2.986348379
  783 SOLV  OW      2450    4.502994608    3.265223344    5.396436455
  783 SOLV  HW1     2451    4.468861061    3.220497915    5.313755646
  783 SOLV  HW2     2452    4.576552467    3.210281073    5.436086104
  784 SOLV  OW      2453    5.811562311    5.291980633    3.993810658
  784 SOLV  HW1     2454    5.874748655    5.234677625    3.941606204
  784 SOLV  HW2     2455    5.721169926    5.289357498    3.951106170
  785 SOLV  OW      2456    6.092003032    3.322600177    5.724635357
  785 SOLV  HW1     2457    6.033091585    3.403282879    5.729273826
  785 SOLV  HW2     2458    6.166855669    3.339648193    5.660539843
  786 SOLV  OW      2459    4.901848129    4.193585922    4.902770975
  786 SOLV  HW1     2460    4.898534805    4.119525466    4.969883668
  786 SOLV  HW2     2461    4.991575846    4.194547848    4.858634690
  787 SOLV  OW      2462    5.207002543    5.410460975    4.664156173
  787 SOLV  HW1     2463    5.249102577    5.495547593    4.695611072
  787 SOLV  HW2     2464    5.118125124    5.430520277    4.622927383
  788 SOLV  OW      2465    3.778693582    4.773472994    2.773217988
  788 SOLV  HW1     2466    3.806444884    4.824421321    2.854677798
  788 SOLV  HW2     2467    3.856025567    4.766780168    2.710158536
  789 SOLV  OW      2468    4.256551459    3.330179011    5.779079115
  789 SOLV  HW1     2469    4.239589454    3.364252575    5.686595942
  789 SOLV  HW2     2470    4.282296312    3.233634977    5.774810065
  790 SOLV  OW      2471    0.493367814    5.382630919    4.504398642
  790 SOLV  HW1     2472    0.550471631    5.371434117    4.423062992
  790 SOLV  HW2     2473    0.398700981    5.399038195    4.476637693
  791 SOLV  OW      2474    5.270498442    4.815824028    4.990477862
  791 SOLV  HW1     2475    5.202501471    4.761821315    5.040096423
  791 SOLV  HW2     2476    5.358055484    4.767497149    4.990727427
  792 SOLV  OW      2477    4.879412613    3.765740866    4.357612154
  792 SOLV  HW1     2478    4.919817038    3.766845060    4.266135618
  792 SOLV  HW2     2479    4.811662274    3.692391392    4.363221982
  793 SOLV  OW      2480    4.430016867    4.988179814    5.793617912
  793 SOLV  HW1     2481    4.402934678    4.892566574    5.782364642
  793 SOLV  HW2     2482    4.355307292    5.039160109    5.836295446
  794 SOLV  OW      2483    3.042295369    2.252297743    3.654436705
  794 SOLV  HW1     2484    3.010407890    2.252157535    3.559647916
  794 SOLV  HW2     2485    3.121117969    2.313255087    3.662977153
  795 SOLV  OW      2486    4.749910777    3.759740817    5.991042749
  795 SOLV  HW1     2487    4.780044760    3.766361872    6.086173313
  795 SOLV  HW2     2488    4.817612994    3.708563282    5.938137794
  796 SOLV  OW      2489    0.141566754    4.231584007    3.591989269
  796 SOLV  HW1     2490    0.230304463    4.191910827    3.568460100
  796 SOLV  HW2     2491    0.134300348    4.322985766    3.552054793
  797 SOLV  OW      2492    3.944766699    4.527469945    5.224376386
  797 SOLV  HW1     2493    3.933853525    4.457274156    5.153985217
  797 SOLV  HW2     2494    3.999046127    4.490744084    5.299917572
  798 SOLV  OW      2495    5.847784231    5.381920460    4.263862787
  798 SOLV  HW1     2496    5.875829713    5.361652749    4.170031005
  798 SOLV  HW2     2497    5.748229812    5.375598380    4.270978261
  799 SOLV  OW      2498    5.847844701    3.182752321    4.202819292
  799 SOLV  HW1     2499    5.891062884    3.244607270    4.268440903
  799 SOLV  HW2     2500    5.794777620    3.235969849    4.136851272
  800 SOLV  OW      2501    5.268088207    3.763610549    4.771040838
  800 SOLV  HW1     2502    5.321841759    3.841792360    4.802660472
  800 SOLV  HW2     2503    5.298452125    3.680949310    4.818440276
  801 SOLV  OW      2504    5.777394378    5.416944194    3.175381923
  801 SOLV  HW1     2505    5.832814065    5.498977075    3.161264385
  801 SOLV  HW2     2506    5.714675530    5.405457267    3.098346887
  802 SOLV  OW      2507    4.310235770    5.374074035    5.438038910
  802 SOLV  HW1     2508    4.348751067    5.315313270    5.366866110
  802 SOLV  HW2     2509    4.377411581    5.443514209    5.463869502
  803 SOLV  OW      2510    4.390041124    3.728336611    5.734381178
  803 SOLV  HW1     2511    4.328002457    3.684853961    5.799653702
  803 SOLV  HW2     2512    4.403861067    3.823955939    5.760187249
  804 SOLV  OW      2513    5.621871808    5.275473583    4.684598981
  804 SOLV  HW1     2514    5.699581813    5.214955140    4.667268631
  804 SOLV  HW2     2515    5.579937592    5.301580485    4.597641956
  805 SOLV  OW      2516    3.316026660    3.397603665    4.437684797
  805 SOLV  HW1     2517    3.359816094    3.347256470    4.363190105
  805 SOLV  HW2     2518    3.219687438    3.371394168    4.443488893
  806 SOLV  OW      2519    4.013232028    3.972250016    4.869802256
  806 SOLV  HW1     2520    3.951837840    3.900332560    4.837236428
  806 SOLV  HW2     2521    4.102997713    3.961279096    4.827098552
  807 SOLV  OW      2522    4.486720397    2.885466378    5.282507391
  807 SOLV  HW1     2523    4.444624940    2.860116261    5.369610286
  807 SOLV  HW2     2524    4.418729241    2.878838684    5.209468327
  808 SOLV  OW      2525    4.170893759    4.559473366    4.723417300
  808 SOLV  HW1     2526    4.119031397    4.507608074    4.791403356
  808 SOLV  HW2     2527    4.194763613    4.499602899    4.646948821
  809 SOLV  OW      2528    3.541377746    5.225700272    0.131579590
  809 SOLV  HW1     2529    3.610674150    5.210380038    0.061128624
  809 SOLV  HW2     2530    3.576191556    5.290922189    0.198915318
  810 SOLV  OW      2531    3.995620913    0.760987216    3.534287844
  810 SOLV  HW1     2532    4.032491363    0.681384593    3.486287921
  810 SOLV  HW2     2533    3.943418381    0.817285885    3.470214456
  811 SOLV  OW      2534    4.019453812    5.247712585    3.569880351
  811 SOLV  HW1     2535    4.012629831    5.147958090    3.571466231
  811 SOLV  HW2     2536    3.928174758    5.287177645    3.559361627
  812 SOLV  OW      2537    4.805275177    4.091691237    3.985030466
  812 SOLV  HW1     2538    4.848499618    4.175582318    4.018127037
  812 SOLV  HW2     2539    4.760976214    4.109469789    3.897150382
  813 SOLV  OW      2540    3.616318424    2.708330019    2.448690415
  813 SOLV  HW1     2541    3.622268367    2.801198139    2.485323542
  813 SOLV  HW2     2542    3.670645607    2.646546815    2.505551606
  814 SOLV  OW      2543    4.076543163    3.504436623    4.078753253
  814 SOLV  HW1     2544    4.086347573    3.407658402    4.101983649
  814 SOLV  HW2     2545    3.979450865    3.527265786    4.071426628
  815 SOLV  OW      2546    4.983209950    5.389252125    3.532711257
  815 SOLV  HW1     2547    4.892666587    5.367797404    3.496057912
  815 SOLV  HW2     2548    4.977252063    5.470450246    3.590790457
  816 SOLV  OW      2549    5.454355723    3.433339822    2.830130617
  816 SOLV  HW1     2550    5.453691420    3.492493778    2.749505527
  816 SOLV  HW2     2551    5.528804446    3.460808725    2.890981641
  817 SOLV  OW      2552    3.966284987    3.654402213    3.169662216
  817 SOLV  HW1     2553    4.025940434    3.681326915    3.094055799
  817 SOLV  HW2     2554    3.890808041    3.719547965    3.177360394
  818 SOLV  OW      2555    4.343205718    3.066848156    2.761393875
  818 SOLV  HW1     2556    4.359513501    3.049844421    2.858587476
  818 SOLV  HW2     2557    4.247330828    3.091708796    2.747551509
  819 SOLV  OW      2558    3.479230351    3.000246262    3.954682185
  819 SOLV  HW1     2559    3.537136783    2.951871054    4.020321503
  819 SOLV  HW2     2560    3.469544948    2.945089896    3.871822602
  820 SOLV  OW      2561    3.289062956    3.797022596    4.700160692
  820 SOLV  HW1     2562    3.321344035    3.844356792    4.782130642
  820 SOLV  HW2     2563    3.189248576    3.801738400    4.696101425
  821 SOLV  OW      2564    4.606198678    4.394856653    3.444410637
  821 SOLV  HW1     2565    4.623440393    4.404544456    3.542443405
  821 SOLV  HW2     2566    4.679619420    4.439350603    3.393114866
  822 SOLV  OW      2567    4.476490269    5.592774233    5.528229236
  822 SOLV  HW1     2568    4.419440761    5.668255422    5.560623648
  822 SOLV  HW2     2569    4.527248719    5.553976178    5.605168706
  823 SOLV  OW      2570    3.615182551    3.807643513    4.554202907
  823 SOLV  HW1     2571    3.559258434    3.728610527    4.529142668
  823 SOLV  HW2     2572    3.711937877    3.782728701    4.549801196
  824 SOLV  OW      2573    4.286096033    3.723240108    6.010163196
  824 SOLV  HW1     2574    4.313221388    3.627025030    6.007267364
  824 SOLV  HW2     2575    4.345273770    3.772634725    6.073878363
  825 SOLV  OW      2576    5.467151033    5.389122490    4.486318643
  825 SOLV  HW1     2577    5.411906984    5.373484885    4.568203633
  825 SOLV  HW2     2578    5.526756400    5.468087370    4.500924027
  826 SOLV  OW      2579    3.358464720    3.784719287    6.140564895
  826 SOLV  HW1     2580    3.414380894    3.800767534    6.059217792
  826 SOLV  HW2     2581    3.364559472    3.688381811    6.166706577
  827 SOLV  OW      2582    5.626189521    5.444676037    5.428801448
  827 SOLV  HW1     2583    5.627157108    5.542393349    5.407543005
  827 SOLV  HW2     2584    5.700280500    5.423730531    5.492623372
  828 SOLV  OW      2585    3.384395479    4.167304623    5.338606440
  828 SOLV  HW1     2586    3.400271926    4.120585035    5.425595477
  828 SOLV  HW2     2587    3.471213910    4.201992309    5.303093826
  829 SOLV  OW      2588    3.850393136    3.200133941    2.420460137
  829 SOLV  HW1     2589    3.782606276    3.230155063    2.487583201
  829 SOLV  HW2     2590    3.928083808    3.263106305    2.421122180
  830 SOLV  OW      2591    3.550181194    3.547958386    3.328248882
  830 SOLV  HW1     2592    3.557480567    3.644457877    3.303025108
  830 SOLV  HW2     2593    3.623600352    3.496345291    3.284120087
  831 SOLV  OW      2594    3.953149705    4.031174085    5.257878344
  831 SOLV  HW1     2595    3.923865425    4.060162725    5.166751614
  831 SOLV  HW2     2596    3.978656873    4.111461737    5.311778758
  832 SOLV  OW      2597    5.327304757    3.271102243    3.024473483
  832 SOLV  HW1     2598    5.365934324    3.322500640    2.947874574
  832 SOLV  HW2     2599    5.399054180    3.252340544    3.091565909
  833 SOLV  OW      2600    3.584727702    5.044211747    3.888855214
  833 SOLV  HW1     2601    3.528940933    4.963319666    3.907461810
  833 SOLV  HW2     2602    3.681481678    5.020977229    3.898889143
  834 SOLV  OW      2603    4.041068634    4.315416966    4.966441874
  834 SOLV  HW1     2604    3.964443269    4.260153384    4.999221873
  834 SOLV  HW2     2605    4.006169302    4.399338944    4.924738898
  835 SOLV  OW      2606    3.317093211    3.192967987    2.809975150
  835 SOLV  HW1     2607    3.400789258    3.149415219    2.843143233
  835 SOLV  HW2     2608    3.237612902    3.143348591    2.844942379
  836 SOLV  OW      2609    5.684151768    4.164491529    4.418872089
  836 SOLV  HW1     2610    5.768253638    4.170305199    4.365084377
  836 SOLV  HW2     2611    5.615293622    4.113224177    4.367586472
  837 SOLV  OW      2612    4.694625400    4.273036981    5.103577073
  837 SOLV  HW1     2613    4.793552789    4.285297651    5.095542667
  837 SOLV  HW2     2614    4.651873608    4.287789219    5.014380080
  838 SOLV  OW      2615    0.217602634    3.558006424    3.454669257
  838 SOLV  HW1     2616    0.193828954    3.522684369    3.545160659
  838 SOLV  HW2     2617    0.155895704    3.518897778    3.386373713
  839 SOLV  OW      2618    3.835676019    4.367220514    5.823357423
  839 SOLV  HW1     2619    3.750618629    4.398073047    5.865959351
  839 SOLV  HW2     2620    3.851803358    4.271342723    5.846785433
  840 SOLV  OW      2621    3.222625756    5.724115121    4.098413190
  840 SOLV  HW1     2622    3.266992308    5.774592256    4.024348781
  840 SOLV  HW2     2623    3.268997782    5.744041280    4.184751960
  841 SOLV  OW      2624    5.657542650    4.757957506    4.342660860
  841 SOLV  HW1     2625    5.750183141    4.745143207    4.378066131
  841 SOLV  HW2     2626    5.633684659    4.681162666    4.283218513
  842 SOLV  OW      2627    5.339654680    4.567933025    3.986770929
  842 SOLV  HW1     2628    5.427930185    4.608147651    3.962446556
  842 SOLV  HW2     2629    5.354392069    4.487850895    4.044832234
  843 SOLV  OW      2630    4.437190271    4.589500218    0.493754776
  843 SOLV  HW1     2631    4.408937365    4.682987312    0.515293279
  843 SOLV  HW2     2632    4.451978830    4.581039922    0.395206952
  844 SOLV  OW      2633    5.392872822    4.406508817    4.731128468
  844 SOLV  HW1     2634    5.459004592    4.427919777    4.659225567
  844 SOLV  HW2     2635    5.300227025    4.422411943    4.696986815
  845 SOLV  OW      2636    5.090215291    5.811354113    2.908780388
  845 SOLV  HW1     2637    5.155488191    5.812441756    2.984541169
  845 SOLV  HW2     2638    5.138093514    5.831260674    2.823265513
  846 SOLV  OW      2639    3.462268007    5.509982524    4.822915463
  846 SOLV  HW1     2640    3.448966474    5.573733235    4.898814310
  846 SOLV  HW2     2641    3.506848173    5.427009145    4.856525847
  847 SOLV  OW      2642    3.565144622    4.756364488    4.934374607
  847 SOLV  HW1     2643    3.661859411    4.781349525    4.929537903
  847 SOLV  HW2     2644    3.534022915    4.726041041    4.844300788
  848 SOLV  OW      2645    4.229455898    4.796266123    3.931717760
  848 SOLV  HW1     2646    4.271546585    4.753124425    3.851914228
  848 SOLV  HW2     2647    4.199600001    4.725629214    3.995908208
  849 SOLV  OW      2648    3.225548998    3.506674999    3.052355300
  849 SOLV  HW1     2649    3.292129221    3.521499246    2.979219949
  849 SOLV  HW2     2650    3.257014976    3.432430713    3.111508837
  850 SOLV  OW      2651    5.127908860    4.099817003    5.833429029
  850 SOLV  HW1     2652    5.208569280    4.146406177    5.797025271
  850 SOLV  HW2     2653    5.045533725    4.149352782    5.805816703
  851 SOLV  OW      2654    5.485900226    4.375726314    3.443399786
  851 SOLV  HW1     2655    5.440703030    4.298543018    3.488136332
  851 SOLV  HW2     2656    5.459821267    4.460715501    3.489205229
  852 SOLV  OW      2657    5.068969534    2.804721326    2.661464333
  852 SOLV  HW1     2658    5.054390908    2.896355065    2.698777602
  852 SOLV  HW2     2659    5.155944897    2.802276421    2.612160284
  853 SOLV  OW      2660    5.701367681    3.801030726    3.241118251
  853 SOLV  HW1     2661    5.637897413    3.742728190    3.291854757
  853 SOLV  HW2     2662    5.660817624    3.825714789    3.153094343
  854 SOLV  OW      2663    5.909192068    3.546257086    3.675033889
  854 SOLV  HW1     2664    6.003486824    3.554828140    3.707234470
  854 SOLV  HW2     2665    5.908160063    3.544575261    3.575044263
  855 SOLV  OW      2666    5.082974052    5.738652129    5.906767295
  855 SOLV  HW1     2667    5.092555920    5.828026244    5.862924608
  855 SOLV  HW2     2668    5.000534382    5.693474635    5.872643917
  856 SOLV  OW      2669    4.848083261    2.842258595    4.235915456
  856 SOLV  HW1     2670    4.928211185    2.810131771    4.185427066
  856 SOLV  HW2     2671    4.812099807    2.924750281    4.192305212
  857 SOLV  OW      2672    5.341067962    5.971003745    5.641623936
  857 SOLV  HW1     2673    5.412857266    6.009262308    5.699800629
  857 SOLV  HW2     2674    5.325963802    6.031348850    5.563315192
  858 SOLV  OW      2675    4.679359415    5.455801262    4.687665328
  858 SOLV  HW1     2676    4.694074893    5.358148656    4.703442648
  858 SOLV  HW2     2677    4.765967639    5.498864852    4.662248609
  859 SOLV  OW      2678    4.443917518    4.526782671    4.326291260
  859 SOLV  HW1     2679    4.356152978    4.498628028    4.365101734
  859 SOLV  HW2     2680    4.441229288    4.624518461    4.305267096
  860 SOLV  OW      2681    3.645571974    4.237366286    5.261869894
  860 SOLV  HW1     2682    3.662856039    4.278312939    5.172281748
  860 SOLV  HW2     2683    3.731997483    4.206555442    5.301652865
  861 SOLV  OW      2684    5.050820306    6.040359101    4.657344309
  861 SOLV  HW1     2685    5.068365853    6.056695150    4.754437838
  861 SOLV  HW2     2686    5.024874666    6.126297135    4.613261905
  862 SOLV  OW      2687    5.325760844    3.020840050    5.470605459
  862 SOLV  HW1     2688    5.388044821    3.083287727    5.517749544
  862 SOLV  HW2     2689    5.242776274    3.070085495    5.444337597
  863 SOLV  OW      2690    2.810051384    4.235339278    4.924529320
  863 SOLV  HW1     2691    2.746572937    4.164930265    4.892671227
  863 SOLV  HW2     2692    2.764376242    4.293286806    4.992040260
  864 SOLV  OW      2693    4.239656168    3.956928675    4.301673688
  864 SOLV  HW1     2694    4.204949401    3.863136785    4.302298234
  864 SOLV  HW2     2695    4.321147030    3.962677282    4.359362799
  865 SOLV  OW      2696    5.666638437    5.067632123    5.015032289
  865 SOLV  HW1     2697    5.584961642    5.121072436    5.036814576
  865 SOLV  HW2     2698    5.639925882    4.974389780    4.990665963
  866 SOLV  OW      2699    3.888600937    5.380146062    4.854021014
  866 SOLV  HW1     2700    3.886472878    5.469796435    4.898293702
  866 SOLV  HW2     2701    3.916279624    5.390807476    4.758512208
  867 SOLV  OW      2702    4.232780396    4.346272671    4.550810520
  867 SOLV  HW1     2703    4.161880204    4.275763537    4.552572293
  867 SOLV  HW2     2704    4.321008885    4.305392259    4.574177042
  868 SOLV  OW      2705    2.443163445    5.695937931    3.980854115
  868 SOLV  HW1     2706    2.408645629    5.734762330    3.895396641
  868 SOLV  HW2     2707    2.385364348    5.725868047    4.056782630
  869 SOLV  OW      2708    3.261367324    3.605355777    3.667056248
  869 SOLV  HW1     2709    3.240217146    3.676461183    3.599986378
  869 SOLV  HW2     2710    3.324736979    3.641749044    3.735330491
  870 SOLV  OW      2711    3.699487443    3.499684654    4.327453443
  870 SOLV  HW1     2712    3.703650832    3.401076804    4.343610885
  870 SOLV  HW2     2713    3.621784970    3.538332575    4.377157834
  871 SOLV  OW      2714    4.141778358    3.678953579    2.953743607
  871 SOLV  HW1     2715    4.223467955    3.723676960    2.990192933
  871 SOLV  HW2     2716    4.092277739    3.742866609    2.894864823
  872 SOLV  OW      2717    4.856775643    4.952882994    4.179188265
  872 SOLV  HW1     2718    4.936674894    4.923289218    4.126822546
  872 SOLV  HW2     2719    4.880893527    4.959192848    4.276040281
  873 SOLV  OW      2720    0.140431270    5.059017609    3.648307363
  873 SOLV  HW1     2721    0.178256334    5.135043603    3.595478376
  873 SOLV  HW2     2722    0.209466500    4.987248605    3.657519715
  874 SOLV  OW      2723    5.109755817    5.274989467    5.942159722
  874 SOLV  HW1     2724    5.110917032    5.205030677    5.870701708
  874 SOLV  HW2     2725    5.015493979    5.303851216    5.958993870
  875 SOLV  OW      2726    4.492073852    3.213699304    3.849936300
  875 SOLV  HW1     2727    4.397065346    3.201316257    3.821275326
  875 SOLV  HW2     2728    4.494319488    3.249243729    3.943386558
  876 SOLV  OW      2729    3.069320444    4.871964349    5.141448323
  876 SOLV  HW1     2730    3.097985144    4.917669356    5.225655965
  876 SOLV  HW2     2731    3.143159242    4.812959104    5.108772999
  877 SOLV  OW      2732    3.630032618    0.099449127    4.798806777
  877 SOLV  HW1     2733    3.646528665    0.116293655    4.895997272
  877 SOLV  HW2     2734    3.621535256    0.186789017    4.750834270
  878 SOLV  OW      2735    4.749083664    5.180033044    4.469398414
  878 SOLV  HW1     2736    4.756282177    5.183219723    4.569096760
  878 SOLV  HW2     2737    4.840093271    5.189775041    4.429099288
  879 SOLV  OW      2738    5.043881569    4.278523313    3.654664066
  879 SOLV  HW1     2739    5.116906156    4.343547013    3.675670832
  879 SOLV  HW2     2740    5.044648326    4.204651287    3.722075005
  880 SOLV  OW      2741    4.887769090    4.501558448    5.004066101
  880 SOLV  HW1     2742    4.966825321    4.537728286    4.954634662
  880 SOLV  HW2     2743    4.837618621    4.438333573    4.944997067
  881 SOLV  OW      2744    0.072258709    3.062146569    5.395243701
  881 SOLV  HW1     2745    0.148053032    3.049536072    5.459260632
  881 SOLV  HW2     2746    0.016881299    2.978917606    5.392375861
  882 SOLV  OW      2747    5.391298776    2.386916939    3.770215683
  882 SOLV  HW1     2748    5.309266615    2.393568723    3.713398922
  882 SOLV  HW2     2749    5.364741983    2.379955843    3.866381721
  883 SOLV  OW      2750    3.660492051    5.018363503    4.630172426
  883 SOLV  HW1     2751    3.568595407    5.008435314    4.668354275
  883 SOLV  HW2     2752    3.665964302    5.103666544    4.578260574
  884 SOLV  OW      2753    5.542148954    4.222935557    5.197141490
  884 SOLV  HW1     2754    5.604051996    4.145796314    5.211949146
  884 SOLV  HW2     2755    5.505943102    4.219189452    5.103992414
  885 SOLV  OW      2756    5.647355760    3.480333174    3.602620816
  885 SOLV  HW1     2757    5.734914910    3.528594468    3.605107763
  885 SOLV  HW2     2758    5.663493240    3.382809799    3.587434643
  886 SOLV  OW      2759    3.624285669    4.785246919    5.692984258
  886 SOLV  HW1     2760    3.663820136    4.839442495    5.767156359
  886 SOLV  HW2     2761    3.526218814    4.773659332    5.708803849
  887 SOLV  OW      2762    3.122302118    4.770376963    5.901432545
  887 SOLV  HW1     2763    3.057630324    4.769321585    5.977707944
  887 SOLV  HW2     2764    3.139262248    4.864876344    5.873438674
  888 SOLV  OW      2765    3.827536067    4.022229527    4.617664816
  888 SOLV  HW1     2766    3.731471246    4.031629684    4.643803394
  888 SOLV  HW2     2767    3.862550815    3.934495372    4.650477705
  889 SOLV  OW      2768    3.552233499    3.806478515    3.176437275
  889 SOLV  HW1     2769    3.509290904    3.794023274    3.086980898
  889 SOLV  HW2     2770    3.495055646    3.866077783    3.232830371
  890 SOLV  OW      2771    4.515221859    3.877053057    4.743557624
  890 SOLV  HW1     2772    4.579501304    3.928809089    4.800046691
  890 SOLV  HW2     2773    4.533428323    3.779220057    4.753496013
  891 SOLV  OW      2774    5.351854016    6.142358770    5.417115405
  891 SOLV  HW1     2775    5.428074404    6.196680271    5.381902902
  891 SOLV  HW2     2776    5.291141761    6.117279461    5.341716131
  892 SOLV  OW      2777    4.689602052    5.129817542    4.076502759
  892 SOLV  HW1     2778    4.680009065    5.117465210    3.977724733
  892 SOLV  HW2     2779    4.728553301    5.046991640    4.116805633
  893 SOLV  OW      2780    5.136140161    4.469129619    6.111907104
  893 SOLV  HW1     2781    5.222774787    4.451155900    6.065291703
  893 SOLV  HW2     2782    5.062461106    4.474239204    6.044477080
  894 SOLV  OW      2783    5.411633865    4.662705972    5.253722298
  894 SOLV  HW1     2784    5.498973022    4.691362484    5.293120751
  894 SOLV  HW2     2785    5.428360642    4.599470993    5.178071156
  895 SOLV  OW      2786    5.570730017    4.401401812    4.503620696
  895 SOLV  HW1     2787    5.633837698    4.323957613    4.508076973
  895 SOLV  HW2     2788    5.529003232    4.405182028    4.412820996
  896 SOLV  OW      2789    4.328699582    4.989083506    3.539621513
  896 SOLV  HW1     2790    4.378351873    4.981453682    3.626098807
  896 SOLV  HW2     2791    4.232997971    5.011539245    3.558027770
  897 SOLV  OW      2792    4.079683178    0.233682651    4.200915328
  897 SOLV  HW1     2793    4.105119443    0.329990381    4.209739172
  897 SOLV  HW2     2794    3.990878869    0.218575520    4.244338469
  898 SOLV  OW      2795    5.563429641    2.956002316    3.987456291
  898 SOLV  HW1     2796    5.548815205    2.962052334    4.086206705
  898 SOLV  HW2     2797    5.475629719    2.942335002    3.941563436
  899 SOLV  OW      2798    5.720432518    4.283496176    5.822763758
  899 SOLV  HW1     2799    5.684339637    4.366852920    5.864603427
  899 SOLV  HW2     2800    5.651703678    4.211049213    5.828180045
  900 SOLV  OW      2801    5.088777400    4.701285491    0.093183170
  900 SOLV  HW1     2802    4.995545645    4.734353299    0.078479165
  900 SOLV  HW2     2803    5.105408618    4.621597051    0.035088849
  901 SOLV  OW      2804    5.505734330    4.614733414    3.621313970
  901 SOLV  HW1     2805    5.539537285    4.689375360    3.563977576
  901 SOLV  HW2     2806    5.580863065    4.552115524    3.642198296
  902 SOLV  OW      2807    5.367346250    4.159251936    4.512134967
  902 SOLV  HW1     2808    5.446143507    4.205098069    4.553256907
  902 SOLV  HW2     2809    5.373194435    4.060939629    4.529522099
  903 SOLV  OW      2810    0.699533976    5.144852708    4.769116114
  903 SOLV  HW1     2811    0.710984575    5.243820785    4.777812609
  903 SOLV  HW2     2812    0.722219676    5.116756645    4.675856538
  904 SOLV  OW      2813    4.492946121    5.440059860    0.077508202
  904 SOLV  HW1     2814    4.448582744    5.375197560    0.139353263
  904 SOLV  HW2     2815    4.423936292    5.483215883    0.019411720
  905 SOLV  OW      2816    4.506793153    4.901566463    3.804866377
  905 SOLV  HW1     2817    4.488206075    4.865892931    3.896429052
  905 SOLV  HW2     2818    4.541033656    4.827781367    3.746684873
  906 SOLV  OW      2819    4.689654001    4.977139487    5.149736222
  906 SOLV  HW1     2820    4.636706175    4.991970798    5.233271629
  906 SOLV  HW2     2821    4.778125306    4.936780191    5.173095303
  907 SOLV  OW      2822    4.338224109    3.724090373    5.044538533
  907 SOLV  HW1     2823    4.245026347    3.689026997    5.053831730
  907 SOLV  HW2     2824    4.346849667    3.809694067    5.095521462
  908 SOLV  OW      2825    4.490966685    3.749166046    4.069401230
  908 SOLV  HW1     2826    4.525833020    3.840203474    4.091722618
  908 SOLV  HW2     2827    4.542651848    3.711644689    3.992443569
  909 SOLV  OW      2828    4.109545181    3.962815168    3.591798382
  909 SOLV  HW1     2829    4.010757867    3.964148485    3.607323663
  909 SOLV  HW2     2830    4.154919538    4.018835948    3.661112673
  910 SOLV  OW      2831    3.608238042    5.588549599    4.523811814
  910 SOLV  HW1     2832    3.673708426    5.592740231    4.448339517
  910 SOLV  HW2     2833    3.564392170    5.677753603    4.534865323
  911 SOLV  OW      2834    3.833387953    2.898843604    3.880394430
  911 SOLV  HW1     2835    3.924118495    2.865998653    3.854111926
  911 SOLV  HW2     2836    3.809893181    2.863055770    3.970775891
  912 SOLV  OW      2837    5.630637891    5.004757814    4.474486879
  912 SOLV  HW1     2838    5.659894553    4.909128536    4.475180099
  912 SOLV  HW2     2839    5.710911922    5.064194729    4.479454144
  913 SOLV  OW      2840    5.163166238    5.782736317    5.010008470
  913 SOLV  HW1     2841    5.217184956    5.812276790    5.088817441
  913 SOLV  HW2     2842    5.074304017    5.749126874    5.041239197
  914 SOLV  OW      2843    3.543458413    3.237055682    5.843122257
  914 SOLV  HW1     2844    3.550603286    3.137364227    5.846590133
  914 SOLV  HW2     2845    3.453668950    3.262799095    5.807393293
  915 SOLV  OW      2846    4.334136402    3.526551534    4.026757998
  915 SOLV  HW1     2847    4.235895875    3.521438310    4.044759672
  915 SOLV  HW2     2848    4.366531878    3.619421939    4.044841934
  916 SOLV  OW      2849    4.936514716    5.317159523    3.146347895
  916 SOLV  HW1     2850    5.034815380    5.301911454    3.136045939
  916 SOLV  HW2     2851    4.894047432    5.322928585    3.055988280
  917 SOLV  OW      2852    5.841891210    2.475950075    5.385094732
  917 SOLV  HW1     2853    5.768335587    2.463447533    5.451663933
  917 SOLV  HW2     2854    5.804456755    2.514881743    5.300944501
  918 SOLV  OW      2855    0.250546952    5.174785100    2.771603548
  918 SOLV  HW1     2856    0.196983832    5.155652912    2.853863828
  918 SOLV  HW2     2857    0.205940275    5.247121085    2.718882647
  919 SOLV  OW      2858    4.390558045    5.867716764    3.601610538
  919 SOLV  HW1     2859    4.316583754    5.927746480    3.571181915
  919 SOLV  HW2     2860    4.368540460    5.773080547    3.577928304
  920 SOLV  OW      2861    5.454755035    4.600526732    4.930576597
  920 SOLV  HW1     2862    5.470114359    4.564265798    4.838656872
  920 SOLV  HW2     2863    5.541741471    4.604552569    4.979761440
  921 SOLV  OW      2864    4.502361531    3.789919211    3.590923571
  921 SOLV  HW1     2865    4.471790876    3.710609684    3.643620571
  921 SOLV  HW2     2866    4.518418389    3.762696139    3.496041982
  922 SOLV  OW      2867    6.018546491    5.149808048    3.884908821
  922 SOLV  HW1     2868    6.107632751    5.192781901    3.870180447
  922 SOLV  HW2     2869    5.995139364    5.093632331    3.805558992
  923 SOLV  OW      2870    3.275925800    5.581188314    3.395902159
  923 SOLV  HW1     2871    3.288173337    5.676015090    3.425217145
  923 SOLV  HW2     2872    3.317498861    5.519904837    3.463113930
  924 SOLV  OW      2873    4.492821230    4.208075394    4.600407294
  924 SOLV  HW1     2874    4.584613972    4.191399577    4.636407972
  924 SOLV  HW2     2875    4.429904690    4.225172612    4.676230735
  925 SOLV  OW      2876    4.348227012    5.707340234    4.149760797
  925 SOLV  HW1     2877    4.362054858    5.648783217    4.069875105
  925 SOLV  HW2     2878    4.342391663    5.802790982    4.120486675
  926 SOLV  OW      2879    5.225284816    4.987641062    5.654060775
  926 SOLV  HW1     2880    5.204048832    4.898925060    5.613090730
  926 SOLV  HW2     2881    5.149951299    5.015763596    5.713508100
  927 SOLV  OW      2882    5.887507722    4.556695436    3.462518290
  927 SOLV  HW1     2883    5.808977078    4.576046174    3.521327192
  927 SOLV  HW2     2884    5.964319456    4.525792307    3.518615671
  928 SOLV  OW      2885    4.732339020    5.496630643    3.716044255
  928 SOLV  HW1     2886    4.781187317    5.516675590    3.800976939
  928 SOLV  HW2     2887    4.633787165    5.499834849    3.732740963
  929 SOLV  OW      2888    5.859041547    4.561328679    3.885856903
  929 SOLV  HW1     2889    5.769792922    4.591478281    3.919436761
  929 SOLV  HW2     2890    5.927394692    4.631755670    3.905084831
  930 SOLV  OW      2891    5.077223496    4.486571841    3.397215302
  930 SOLV  HW1     2892    5.099347191    4.398210447    3.355971579
  930 SOLV  HW2     2893    5.133303571    4.557938413    3.355261077
  931 SOLV  OW      2894    4.853040321    4.808319079    5.521820829
  931 SOLV  HW1     2895    4.924448206    4.799257411    5.591252270
  931 SOLV  HW2     2896    4.829451489    4.904868844    5.510701584
  932 SOLV  OW      2897    3.773152317    3.291219454    5.534459214
  932 SOLV  HW1     2898    3.799367646    3.270906295    5.628809409
  932 SOLV  HW2     2899    3.852466637    3.279720687    5.474636235
  933 SOLV  OW      2900    3.140000164    5.753051018    3.756673271
  933 SOLV  HW1     2901    3.121396024    5.704173174    3.841916771
  933 SOLV  HW2     2902    3.054598591    5.790248846    3.720279420
  934 SOLV  OW      2903    3.657415518    3.920244998    5.020525484
  934 SOLV  HW1     2904    3.662436352    3.861729637    5.101471299
  934 SOLV  HW2     2905    3.718840417    3.998326324    5.031998353
  935 SOLV  OW      2906    3.420406351    5.365154536    5.103480812
  935 SOLV  HW1     2907    3.490647766    5.423698397    5.143979732
  935 SOLV  HW2     2908    3.388539440    5.299304839    5.171669009
  936 SOLV  OW      2909    3.459363855    4.463877048    3.505682978
  936 SOLV  HW1     2910    3.372673925    4.428325279    3.540647016
  936 SOLV  HW2     2911    3.517210049    4.387735059    3.476395115
  937 SOLV  OW      2912    3.612148043    3.848633284    3.999075650
  937 SOLV  HW1     2913    3.562755546    3.866146170    4.084255238
  937 SOLV  HW2     2914    3.659740729    3.931807706    3.970461561
  938 SOLV  OW      2915    4.657696456    3.559658145    3.879894205
  938 SOLV  HW1     2916    4.719539477    3.609062468    3.818770498
  938 SOLV  HW2     2917    4.575452922    3.532986339    3.829635617
  939 SOLV  OW      2918    4.229724241    5.586193967    2.990020645
  939 SOLV  HW1     2919    4.154494575    5.634894888    3.034390880
  939 SOLV  HW2     2920    4.201575033    5.557841677    2.898338199
  940 SOLV  OW      2921    5.387570304    3.698971239    5.329709978
  940 SOLV  HW1     2922    5.469078117    3.672000857    5.381001477
  940 SOLV  HW2     2923    5.356607743    3.788718131    5.361150612
  941 SOLV  OW      2924    5.449252984    4.423864194    4.264442107
  941 SOLV  HW1     2925    5.432573805    4.351157248    4.197830478
  941 SOLV  HW2     2926    5.362435517    4.452368864    4.305084351
  942 SOLV  OW      2927    5.548750824    3.371360789    4.492090114
  942 SOLV  HW1     2928    5.450199583    3.355319945    4.497723992
  942 SOLV  HW2     2929    5.597501324    3.285963512    4.510311513
  943 SOLV  OW      2930    4.548947482    3.942134357    5.862163851
  943 SOLV  HW1     2931    4.622968044    3.885318952    5.898122302
  943 SOLV  HW2     2932    4.488742908    3.969738614    5.937086574
  944 SOLV  OW      2933    4.936228121    5.261233876    4.058569017
  944 SOLV  HW1     2934    4.987416009    5.271978081    4.143809215
  944 SOLV  HW2     2935    4.854327280    5.206419586    4.075574051
  945 SOLV  OW      2936    3.872878242    3.059342918    5.341804123
  945 SOLV  HW1     2937    3.788768360    3.089523101    5.296901607
  945 SOLV  HW2     2938    3.951877379    3.096275093    5.292849181
  946 SOLV  OW      2939    4.961075717    2.426639508    4.390383491
  946 SOLV  HW1     2940    5.012512503    2.509034029    4.414194675
  946 SOLV  HW2     2941    5.006281308    2.379949449    4.314370293
  947 SOLV  OW      2942    3.001227646    3.507948974    4.286149338
  947 SOLV  HW1     2943    2.965181607    3.439481457    4.222789443
  947 SOLV  HW2     2944    3.022555967    3.464428571    4.373628390
  948 SOLV  OW      2945    3.031861286    0.639373334    5.642490827
  948 SOLV  HW1     2946    2.980188801    0.698821184    5.704114665
  948 SOLV  HW2     2947    3.066154174    0.693053843    5.565394601
  949 SOLV  OW      2948    5.733381919    4.979104543    3.974440193
  949 SOLV  HW1     2949    5.694962675    5.069906623    3.991193963
  949 SOLV  HW2     2950    5.801902930    4.958513247    4.044315160
  950 SOLV  OW      2951    3.218804325    5.024452353    2.381837345
  950 SOLV  HW1     2952    3.276307294    4.944636205    2.399857026
  950 SOLV  HW2     2953    3.133991985    5.016931918    2.434298960
  951 SOLV  OW      2954    5.315501703    5.737718117    1.457584460
  951 SOLV  HW1     2955    5.216311586    5.743755965    1.446408464
  951 SOLV  HW2     2956    5.342072633    5.641877011    1.467999270
  952 SOLV  OW      2957    6.100375086    5.293864093    0.202476967
  952 SOLV  HW1     2958    6.068233023    5.202020058    0.225563839
  952 SOLV  HW2     2959    6.026710929    5.359758063    0.217740709
  953 SOLV  OW      2960    4.491144100    4.409233884    1.554889565
  953 SOLV  HW1     2961    4.540321608    4.427285238    1.469699637
  953 SOLV  HW2     2962    4.556627386    4.400727749    1.629997439
  954 SOLV  OW      2963    4.359548123    5.160785614    0.037295228
  954 SOLV  HW1     2964    4.399244052    5.212675349    0.113014490
  954 SOLV  HW2     2965    4.263711726    5.140504580    0.057436324
  955 SOLV  OW      2966    3.305162429    5.180621690    1.819681539
  955 SOLV  HW1     2967    3.280069722    5.271941043    1.851817513
  955 SOLV  HW2     2968    3.227773620    5.118505164    1.832091584
  956 SOLV  OW      2969    5.364927544    3.125538765    2.605660585
  956 SOLV  HW1     2970    5.395325456    3.137151541    2.511095024
  956 SOLV  HW2     2971    5.325270085    3.034427751    2.616956403
  957 SOLV  OW      2972    4.816870031    3.569164812    2.620606568
  957 SOLV  HW1     2973    4.895913825    3.606369493    2.571945170
  957 SOLV  HW2     2974    4.733115817    3.609771166    2.584050369
  958 SOLV  OW      2975    3.678256926    5.638423904    2.016314740
  958 SOLV  HW1     2976    3.771307064    5.647252124    2.051864339
  958 SOLV  HW2     2977    3.641661479    5.729213043    1.995867109
  959 SOLV  OW      2978    0.300613644    3.909976897    2.719481442
  959 SOLV  HW1     2979    0.274997138    3.888828120    2.813812770
  959 SOLV  HW2     2980    0.227883549    3.963417088    2.676396033
  960 SOLV  OW      2981    5.324654786    3.688599962    2.987719137
  960 SOLV  HW1     2982    5.340001761    3.721942936    2.894691385
  960 SOLV  HW2     2983    5.328681517    3.588676215    2.988384484
  961 SOLV  OW      2984    3.304342278    4.251857657    0.670505497
  961 SOLV  HW1     2985    3.393676920    4.224134536    0.635118301
  961 SOLV  HW2     2986    3.254527716    4.171121015    0.702152839
  962 SOLV  OW      2987    4.049423155    0.181865202    6.123632153
  962 SOLV  HW1     2988    4.147878455    0.187846845    6.107120350
  962 SOLV  HW2     2989    4.000605816    0.188109677    6.036570619
  963 SOLV  OW      2990    3.781717134    5.607175416    1.669128681
  963 SOLV  HW1     2991    3.704189741    5.668257474    1.685267957
  963 SOLV  HW2     2992    3.749681485    5.512452453    1.667327488
  964 SOLV  OW      2993    4.770613056    3.789843450    2.251048241
  964 SOLV  HW1     2994    4.721931671    3.702635956    2.245901239
  964 SOLV  HW2     2995    4.868638526    3.772737960    2.261046251
  965 SOLV  OW      2996    3.818267523    5.347686035    1.354965597
  965 SOLV  HW1     2997    3.848651585    5.438640458    1.326582006
  965 SOLV  HW2     2998    3.729520341    5.354910762    1.400498502
  966 SOLV  OW      2999    3.709655053    4.294132723    0.658894439
  966 SOLV  HW1     3000    3.807045104    4.271592762    0.661811597
  966 SOLV  HW2     3001    3.690522750    4.348730768    0.577319984
  967 SOLV  OW      3002    5.034216493    5.244261526    0.435848811
  967 SOLV  HW1     3003    4.942371057    5.216185706    0.407962931
  967 SOLV  HW2     3004    5.050134149    5.338878726    0.407642732
  968 SOLV  OW      3005    3.587806324    3.271942015    0.317708327
  968 SOLV  HW1     3006    3.492096128    3.272003966    0.346714817
  968 SOLV  HW2     3007    3.607129761    3.355606400    0.266437422
  969 SOLV  OW      3008    5.022740223    3.290666689    2.495096896
  969 SOLV  HW1     3009    5.027570651    3.348540121    2.413698964
  969 SOLV  HW2     3010    5.089121209    3.322602519    2.562713505
  970 SOLV  OW      3011    4.460504173    3.681278509    0.105658896
  970 SOLV  HW1     3012    4.449610510    3.686060173    0.204948693
  970 SOLV  HW2     3013    4.475151209    3.586206870    0.078295359
  971 SOLV  OW      3014    2.751672561    3.980420135    6.104835842
  971 SOLV  HW1     3015    2.781180993    4.045072724    6.034470466
  971 SOLV  HW2     3016    2.831344364    3.932179021    6.141265653
  972 SOLV  OW      3017    3.739683628    5.088834492    0.307394371
  972 SOLV  HW1     3018    3.696984950    5.052441522    0.224603724
  972 SOLV  HW2     3019    3.791856356    5.171050990    0.284585175
  973 SOLV  OW      3020    4.239499405    4.020503668    5.739013387
  973 SOLV  HW1     3021    4.336088433    4.016385848    5.713413989
  973 SOLV  HW2     3022    4.217336719    4.112734576    5.770698514
  974 SOLV  OW      3023    5.483845002    4.802158663    2.769480188
  974 SOLV  HW1     3024    5.465399422    4.721834297    2.712829122
  974 SOLV  HW2     3025    5.552676425    4.779273459    2.838328251
  975 SOLV  OW      3026    4.655146865    5.419069488    0.935534407
  975 SOLV  HW1     3027    4.649309346    5.473897853    0.852100280
  975 SOLV  HW2     3028    4.740644620    5.439786105    0.983099594
  976 SOLV  OW      3029    4.909143556    4.448985768    1.321453273
  976 SOLV  HW1     3030    4.902527781    4.488164995    1.413229830
  976 SOLV  HW2     3031    4.954221780    4.514248959    1.260540861
  977 SOLV  OW      3032    4.865879414    3.173643965    0.820048421
  977 SOLV  HW1     3033    4.803431431    3.232253493    0.871687512
  977 SOLV  HW2     3034    4.955817047    3.174092942    0.863779397
  978 SOLV  OW      3035    5.451446156    3.499865624    0.745807733
  978 SOLV  HW1     3036    5.548876117    3.495882023    0.768012652
  978 SOLV  HW2     3037    5.412451350    3.584526378    0.782049212
  979 SOLV  OW      3038    5.490228246    0.166703325    0.438849756
  979 SOLV  HW1     3039    5.488222803    0.116186507    0.352561598
  979 SOLV  HW2     3040    5.481604471    0.264605189    0.420345492
  980 SOLV  OW      3041    3.393746849    5.459046451    2.620320452
  980 SOLV  HW1     3042    3.348614077    5.527412515    2.677684195
  980 SOLV  HW2     3043    3.344246533    5.372375389    2.626586465
  981 SOLV  OW      3044    5.917984468    4.397608660    3.113779625
  981 SOLV  HW1     3045    6.001071473    4.453082294    3.118327112
  981 SOLV  HW2     3046    5.857084278    4.422589758    3.189069296
  982 SOLV  OW      3047    5.231560885    4.359747064    1.679982737
  982 SOLV  HW1     3048    5.300189163    4.287063494    1.677018396
  982 SOLV  HW2     3049    5.141928588    4.321898492    1.656852165
  983 SOLV  OW      3050    3.948642832    5.611732048    0.519987933
  983 SOLV  HW1     3051    3.991039438    5.521176918    0.517921931
  983 SOLV  HW2     3052    4.018355280    5.681533229    0.503560099
  984 SOLV  OW      3053    3.164498043    0.038182239    6.077219567
  984 SOLV  HW1     3054    3.157377521   -0.020234403    5.996357114
  984 SOLV  HW2     3055    3.073083681    0.055734973    6.113786950
  985 SOLV  OW      3056    5.737835088    2.656203238    2.282285883
  985 SOLV  HW1     3057    5.702778338    2.563683000    2.267757525
  985 SOLV  HW2     3058    5.686158999    2.700255619    2.355695484
  986 SOLV  OW      3059    3.651463150    4.683366378    1.635999044
  986 SOLV  HW1     3060    3.644655110    4.751427144    1.708959732
  986 SOLV  HW2     3061    3.592022692    4.605775286    1.657172388
  987 SOLV  OW      3062    4.852725716    5.620462379    1.247569378
  987 SOLV  HW1     3063    4.759001405    5.653056879    1.235116205
  987 SOLV  HW2     3064    4.912283450    5.697808095    1.269299641
  988 SOLV  OW      3065    0.570684125    3.557068631    3.650113054
  988 SOLV  HW1     3066    0.478401811    3.594728358    3.658305573
  988 SOLV  HW2     3067    0.565327099    3.462351632    3.618468900
  989 SOLV  OW      3068    5.805638212    3.853362068    1.604837914
  989 SOLV  HW1     3069    5.816533123    3.777878727    1.540144049
  989 SOLV  HW2     3070    5.782850402    3.816841883    1.695108273
  990 SOLV  OW      3071    5.380963266    5.019996073    2.912666783
  990 SOLV  HW1     3072    5.430766340    5.087618011    2.966967808
  990 SOLV  HW2     3073    5.445322597    4.952868365    2.875878774
  991 SOLV  OW      3074    3.967223965    3.571540488    2.721166154
  991 SOLV  HW1     3075    4.038016239    3.640185450    2.737829642
  991 SOLV  HW2     3076    3.935986274    3.534028766    2.808449811
  992 SOLV  OW      3077    5.018796208    5.935516468    1.884287154
  992 SOLV  HW1     3078    5.016055915    6.019086026    1.939150554
  992 SOLV  HW2     3079    5.042035066    5.857911042    1.942928381
  993 SOLV  OW      3080    5.110734664    4.736000038    2.573485913
  993 SOLV  HW1     3081    5.159294452    4.695193626    2.650805342
  993 SOLV  HW2     3082    5.012651520    4.718950593    2.582996634
  994 SOLV  OW      3083    5.801114258    3.594634930    2.833060330
  994 SOLV  HW1     3084    5.861836989    3.671893602    2.814473462
  994 SOLV  HW2     3085    5.738576256    3.582131452    2.756025948
  995 SOLV  OW      3086    4.098971331    4.130581160    0.018662244
  995 SOLV  HW1     3087    4.008666313    4.108231793   -0.018045585
  995 SOLV  HW2     3088    4.100102357    4.226021164    0.048525262
  996 SOLV  OW      3089    5.683694502    3.087245114    0.925086668
  996 SOLV  HW1     3090    5.665804478    3.081095626    1.023288612
  996 SOLV  HW2     3091    5.597952383    3.076072229    0.874838545
  997 SOLV  OW      3092    4.393055340    3.533537753    0.733809833
  997 SOLV  HW1     3093    4.366668116    3.455508993    0.790513127
  997 SOLV  HW2     3094    4.337245054    3.612840803    0.758227826
  998 SOLV  OW      3095    5.453009716    5.166095953    2.148896340
  998 SOLV  HW1     3096    5.497557377    5.135545495    2.233060518
  998 SOLV  HW2     3097    5.362721845    5.123696201    2.141706606
  999 SOLV  OW      3098    4.435855347    4.280328076    5.921526470
  999 SOLV  HW1     3099    4.487931063    4.233574968    5.850096043
  999 SOLV  HW2     3100    4.357960916    4.327657501    5.880387884
 1000 SOLV  OW      3101    0.022473105    3.168796625    2.853636454
 1000 SOLV  HW1     3102   -0.051040277    3.166837248    2.921415077
 1000 SOLV  HW2     3103    0.103594720    3.123941018    2.891174457
 1001 SOLV  OW      3104    3.663456170    5.398846311    6.066156567
 1001 SOLV  HW1     3105    3.751427934    5.416936914    6.022161118
 1001 SOLV  HW2     3106    3.596721113    5.467192353    6.036540068
 1002 SOLV  OW      3107    4.508511853    3.883430559    0.929240301
 1002 SOLV  HW1     3108    4.493758415    3.925236785    1.018885136
 1002 SOLV  HW2     3109    4.547727604    3.792196728    0.941076179
 1003 SOLV  OW      3110    0.205579638    4.202280745    2.855324529
 1003 SOLV  HW1     3111    0.180041456    4.169948134    2.764206788
 1003 SOLV  HW2     3112    0.303090435    4.185963851    2.870337969
 1004 SOLV  OW      3113    5.124706322    3.954431892    2.166260349
 1004 SOLV  HW1     3114    5.067076509    3.892745649    2.219884538
 1004 SOLV  HW2     3115    5.218835084    3.949563759    2.199695402
 1005 SOLV  OW      3116    5.510604557    5.432862013    2.064666297
 1005 SOLV  HW1     3117    5.502410676    5.460429783    1.968881202
 1005 SOLV  HW2     3118    5.505552406    5.333193810    2.071192983
 1006 SOLV  OW      3119    4.152163888    4.578158908    1.991078928
 1006 SOLV  HW1     3120    4.115512551    4.486119371    2.004747996
 1006 SOLV  HW2     3121    4.224476791    4.595494542    2.057949782
 1007 SOLV  OW      3122    3.939549062    3.801293178    0.284475801
 1007 SOLV  HW1     3123    4.022742514    3.838633727    0.243410796
 1007 SOLV  HW2     3124    3.899368657    3.733671513    0.222713233
 1008 SOLV  OW      3125    5.658434101    5.142830111    0.412552336
 1008 SOLV  HW1     3126    5.688068999    5.176802147    0.323281282
 1008 SOLV  HW2     3127    5.728970736    5.082945870    0.450500035
 1009 SOLV  OW      3128    4.163566681    3.891822861    0.166424637
 1009 SOLV  HW1     3129    4.238138388    3.922337402    0.225663763
 1009 SOLV  HW2     3130    4.138824363    3.965431467    0.103409153
 1010 SOLV  OW      3131    4.928106531    5.650424493    5.093453936
 1010 SOLV  HW1     3132    5.001022882    5.596861071    5.136066441
 1010 SOLV  HW2     3133    4.842453637    5.598928134    5.097103824
 1011 SOLV  OW      3134    4.035843350    4.944224334    1.740347221
 1011 SOLV  HW1     3135    4.081061044    5.032470174    1.753379173
 1011 SOLV  HW2     3136    3.952562195    4.940982354    1.795623562
 1012 SOLV  OW      3137    3.166643112    5.918158387    1.369139727
 1012 SOLV  HW1     3138    3.184947527    5.844653109    1.303842273
 1012 SOLV  HW2     3139    3.181486750    6.006564496    1.324801511
 1013 SOLV  OW      3140    3.770738150    4.429618672    0.124551682
 1013 SOLV  HW1     3141    3.783267327    4.333708997    0.099133398
 1013 SOLV  HW2     3142    3.771441375    4.438037862    0.224202174
 1014 SOLV  OW      3143    0.183108865    3.105798590    2.525389448
 1014 SOLV  HW1     3144    0.212094859    3.120925490    2.430877653
 1014 SOLV  HW2     3145    0.126883668    3.182743803    2.555713997
 1015 SOLV  OW      3146    4.741039925    5.142640998    0.309614208
 1015 SOLV  HW1     3147    4.663816276    5.095242650    0.267289489
 1015 SOLV  HW2     3148    4.774709197    5.088979551    0.386997873
 1016 SOLV  OW      3149    5.668294716    5.715520689    1.934501115
 1016 SOLV  HW1     3150    5.620126999    5.686027529    1.851969259
 1016 SOLV  HW2     3151    5.613503294    5.784174362    1.982314529
 1017 SOLV  OW      3152    5.717718161    5.161128063    2.624845398
 1017 SOLV  HW1     3153    5.620353166    5.178950736    2.639140832
 1017 SOLV  HW2     3154    5.731385954    5.063824415    2.606213425
 1018 SOLV  OW      3155    3.235270095    5.587713215    0.122724166
 1018 SOLV  HW1     3156    3.208454958    5.527169383    0.047775634
 1018 SOLV  HW2     3157    3.289594323    5.536399588    0.189189108
 1019 SOLV  OW      3158    5.592717590    0.219298697    1.498153195
 1019 SOLV  HW1     3159    5.618177257    0.281514194    1.424109427
 1019 SOLV  HW2     3160    5.519698741    0.260504336    1.552667319
 1020 SOLV  OW      3161    4.264933578    4.844144909    0.167472152
 1020 SOLV  HW1     3162    4.197855200    4.913229600    0.194480855
 1020 SOLV  HW2     3163    4.357194726    4.880902749    0.179234421
 1021 SOLV  OW      3164    5.732835806    5.253207077    0.174683955
 1021 SOLV  HW1     3165    5.809341117    5.290187375    0.121947348
 1021 SOLV  HW2     3166    5.660975813    5.322364150    0.182105103
 1022 SOLV  OW      3167    3.539627475    5.695571221    6.027840785
 1022 SOLV  HW1     3168    3.447949110    5.730124560    6.007768646
 1022 SOLV  HW2     3169    3.550131927    5.684434577    6.126670543
 1023 SOLV  OW      3170    3.161656037    3.889606894    2.100397261
 1023 SOLV  HW1     3171    3.083489500    3.833932985    2.072254569
 1023 SOLV  HW2     3172    3.246403490    3.845109276    2.071426336
 1024 SOLV  OW      3173    5.027923058    0.497493355    5.847083050
 1024 SOLV  HW1     3174    5.067937134    0.409806651    5.820402656
 1024 SOLV  HW2     3175    4.946658991    0.481358318    5.903098091
 1025 SOLV  OW      3176    0.255544662    5.769805634    1.229944266
 1025 SOLV  HW1     3177    0.277779492    5.799600913    1.137104321
 1025 SOLV  HW2     3178    0.340044432    5.755634960    1.281522589
 1026 SOLV  OW      3179    2.916009014    5.320232305    2.305964043
 1026 SOLV  HW1     3180    2.938203236    5.279874104    2.217193447
 1026 SOLV  HW2     3181    2.846571030    5.391181839    2.293879110
 1027 SOLV  OW      3182    5.312184000    2.662147811    1.960515340
 1027 SOLV  HW1     3183    5.231766985    2.635411191    2.013620278
 1027 SOLV  HW2     3184    5.338622559    2.755488788    1.984813667
 1028 SOLV  OW      3185    3.903168428    5.967238813    1.935984271
 1028 SOLV  HW1     3186    3.954876000    5.964415727    1.850427060
 1028 SOLV  HW2     3187    3.960859129    6.004752911    2.008552572
 1029 SOLV  OW      3188    4.408963663    4.845852124    1.190593713
 1029 SOLV  HW1     3189    4.448694049    4.786483942    1.260582987
 1029 SOLV  HW2     3190    4.459686378    4.931977714    1.187252947
 1030 SOLV  OW      3191    4.074615527    5.049309566    2.907894584
 1030 SOLV  HW1     3192    4.102747405    5.007065517    2.821722700
 1030 SOLV  HW2     3193    4.031304702    5.137490127    2.889190656
 1031 SOLV  OW      3194    3.547339278    5.692666530    0.172386805
 1031 SOLV  HW1     3195    3.590793693    5.649145102    0.251247200
 1031 SOLV  HW2     3196    3.462622227    5.737197630    0.201393502
 1032 SOLV  OW      3197    6.064193647    3.903136606    0.550742523
 1032 SOLV  HW1     3198    6.014502404    3.828574138    0.506327847
 1032 SOLV  HW2     3199    6.002957913    3.951264632    0.613474154
 1033 SOLV  OW      3200    4.430378060    5.385817251    2.869210104
 1033 SOLV  HW1     3201    4.450301806    5.382714202    2.967164180
 1033 SOLV  HW2     3202    4.331406450    5.382573838    2.855224739
 1034 SOLV  OW      3203    4.365591767    3.291611367    0.873582164
 1034 SOLV  HW1     3204    4.345122249    3.257288149    0.965249583
 1034 SOLV  HW2     3205    4.320245617    3.234013158    0.805551744
 1035 SOLV  OW      3206    5.658643584    5.830659238    1.658927602
 1035 SOLV  HW1     3207    5.573604431    5.853677515    1.706256736
 1035 SOLV  HW2     3208    5.689490535    5.909460794    1.605632682
 1036 SOLV  OW      3209    4.911529481    3.682839740    1.064795210
 1036 SOLV  HW1     3210    4.885223030    3.750328976    1.133752310
 1036 SOLV  HW2     3211    4.836364209    3.618343797    1.050931466
 1037 SOLV  OW      3212    4.705932878    4.747642484    5.955697715
 1037 SOLV  HW1     3213    4.637239763    4.708389879    6.016869876
 1037 SOLV  HW2     3214    4.685256185    4.721684658    5.861357060
 1038 SOLV  OW      3215    4.555294873    5.215157601    0.789306777
 1038 SOLV  HW1     3216    4.553112814    5.264610745    0.702408113
 1038 SOLV  HW2     3217    4.570244260    5.279855685    0.864088876
 1039 SOLV  OW      3218    2.649703401    5.560323436    6.138641357
 1039 SOLV  HW1     3219    2.637878698    5.589366923    6.233606365
 1039 SOLV  HW2     3220    2.739428976    5.589775449    6.105723850
 1040 SOLV  OW      3221    0.223430651    0.671485020    2.039365214
 1040 SOLV  HW1     3222    0.321807913    0.653552603    2.038029528
 1040 SOLV  HW2     3223    0.193934517    0.688465127    2.133402869
 1041 SOLV  OW      3224    5.368882974    5.848162097    2.047756865
 1041 SOLV  HW1     3225    5.350609236    5.938018511    2.087679464
 1041 SOLV  HW2     3226    5.298045509    5.783796736    2.076758711
 1042 SOLV  OW      3227    4.023138943    4.973241160    2.401051072
 1042 SOLV  HW1     3228    4.076492747    5.055180755    2.380091224
 1042 SOLV  HW2     3229    3.929829644    4.984624925    2.366936782
 1043 SOLV  OW      3230    5.296097761    2.812016701    2.503827135
 1043 SOLV  HW1     3231    5.392960941    2.831346218    2.488208669
 1043 SOLV  HW2     3232    5.245980122    2.821340781    2.417796420
 1044 SOLV  OW      3233    3.028352287    5.259131370    2.041787840
 1044 SOLV  HW1     3234    3.041842377    5.357208916    2.055946600
 1044 SOLV  HW2     3235    3.115332281    5.211390132    2.054309513
 1045 SOLV  OW      3236    0.589693697    5.233538799    1.730535378
 1045 SOLV  HW1     3237    0.641516588    5.316831321    1.749991102
 1045 SOLV  HW2     3238    0.615807882    5.162120585    1.795490711
 1046 SOLV  OW      3239    3.520418518    5.184263169    2.144763440
 1046 SOLV  HW1     3240    3.512621642    5.239971146    2.062073252
 1046 SOLV  HW2     3241    3.478334427    5.232565176    2.221560250
 1047 SOLV  OW      3242    2.902416380    4.266210899    0.155111121
 1047 SOLV  HW1     3243    2.907814522    4.282982730    0.056667281
 1047 SOLV  HW2     3244    2.991844847    4.236779964    0.188844331
 1048 SOLV  OW      3245    3.872134106    4.389333914    5.544658883
 1048 SOLV  HW1     3246    3.826683232    4.476089103    5.524426841
 1048 SOLV  HW2     3247    3.849960461    4.361080219    5.637994842
 1049 SOLV  OW      3248    5.061161852    5.090594634    2.356941881
 1049 SOLV  HW1     3249    5.048077159    5.111579769    2.453844688
 1049 SOLV  HW2     3250    5.041689896    5.172055551    2.302291243
 1050 SOLV  OW      3251    0.109787154    4.768901724    2.556497597
 1050 SOLV  HW1     3252    0.132169897    4.762510474    2.459234689
 1050 SOLV  HW2     3253    0.143866345    4.687716978    2.603926396
 1051 SOLV  OW      3254    4.348199177    2.751197851    1.782428613
 1051 SOLV  HW1     3255    4.289775465    2.791498732    1.711983535
 1051 SOLV  HW2     3256    4.428951191    2.808700834    1.795638935
 1052 SOLV  OW      3257    0.076650647    5.633531367    0.883758230
 1052 SOLV  HW1     3258    0.034951944    5.653472833    0.795070958
 1052 SOLV  HW2     3259    0.134332495    5.552210494    0.875916542
 1053 SOLV  OW      3260    4.449675276    4.558810102    0.760792262
 1053 SOLV  HW1     3261    4.456158040    4.570501641    0.661682990
 1053 SOLV  HW2     3262    4.355783353    4.576469064    0.790352628
 1054 SOLV  OW      3263    4.711453203    4.745138870    0.235047203
 1054 SOLV  HW1     3264    4.764343644    4.785119903    0.160174174
 1054 SOLV  HW2     3265    4.771813840    4.727655913    0.312845880
 1055 SOLV  OW      3266    4.694930528    4.080220533    2.328602784
 1055 SOLV  HW1     3267    4.739171938    4.136395414    2.398510441
 1055 SOLV  HW2     3268    4.725379980    3.985410542    2.337868778
 1056 SOLV  OW      3269    4.708152779    5.152243935    1.689712126
 1056 SOLV  HW1     3270    4.609304931    5.166010070    1.683419542
 1056 SOLV  HW2     3271    4.755118439    5.238067580    1.669010116
 1057 SOLV  OW      3272    3.530197255    5.085778335    0.488352376
 1057 SOLV  HW1     3273    3.615104754    5.074196148    0.436795456
 1057 SOLV  HW2     3274    3.544239794    5.153074638    0.560984444
 1058 SOLV  OW      3275    4.472330500    4.786891812    0.899244555
 1058 SOLV  HW1     3276    4.497409374    4.798915122    0.995299385
 1058 SOLV  HW2     3277    4.484429488    4.691047930    0.873407276
 1059 SOLV  OW      3278    3.403959431    4.078980655    1.411375641
 1059 SOLV  HW1     3279    3.398725457    4.020263102    1.330587090
 1059 SOLV  HW2     3280    3.412275816    4.174429348    1.382699665
 1060 SOLV  OW      3281    4.142418906    5.224050318    1.680937956
 1060 SOLV  HW1     3282    4.238937773    5.247620502    1.692339252
 1060 SOLV  HW2     3283    4.120754691    5.218555936    1.583460540
 1061 SOLV  OW      3284    2.920223336    5.019705408    2.124593922
 1061 SOLV  HW1     3285    2.939952034    4.935445211    2.074467625
 1061 SOLV  HW2     3286    2.948090222    5.098469471    2.069627759
 1062 SOLV  OW      3287    3.018225771    0.014989552    2.294280461
 1062 SOLV  HW1     3288    3.057992288    0.043510032    2.381497435
 1062 SOLV  HW2     3289    2.939455836    0.072844143    2.273076113
 1063 SOLV  OW      3290    5.097705338    4.581518831    1.749254407
 1063 SOLV  HW1     3291    5.148951367    4.497337241    1.732258645
 1063 SOLV  HW2     3292    5.047207497    4.607007239    1.666781625
 1064 SOLV  OW      3293    2.111837357    3.760427577    0.439195507
 1064 SOLV  HW1     3294    2.127243485    3.686022728    0.374171933
 1064 SOLV  HW2     3295    2.046455529    3.825470677    0.400518461
 1065 SOLV  OW      3296    2.551117512    3.511776400    6.041924034
 1065 SOLV  HW1     3297    2.507065875    3.596119182    6.011143442
 1065 SOLV  HW2     3298    2.628705692    3.491048641    5.982325044
 1066 SOLV  OW      3299    0.474028442    5.362507596    2.735381379
 1066 SOLV  HW1     3300    0.399355212    5.298462034    2.753367221
 1066 SOLV  HW2     3301    0.561627803    5.316139251    2.748710392
 1067 SOLV  OW      3302    5.580050647    4.838990174    1.606426506
 1067 SOLV  HW1     3303    5.534156310    4.833491921    1.695111761
 1067 SOLV  HW2     3304    5.586828228    4.747465764    1.566691618
 1068 SOLV  OW      3305    0.955691163    4.873724325    2.351960990
 1068 SOLV  HW1     3306    1.030653385    4.931529141    2.319702287
 1068 SOLV  HW2     3307    0.888909383    4.861690442    2.278498432
 1069 SOLV  OW      3308    3.241522498    3.944290099    0.184361589
 1069 SOLV  HW1     3309    3.291480883    3.903286370    0.108044508
 1069 SOLV  HW2     3310    3.252554998    3.887351672    0.265833685
 1070 SOLV  OW      3311    5.324085768    5.688811888    5.570735281
 1070 SOLV  HW1     3312    5.325910062    5.783249048    5.603602363
 1070 SOLV  HW2     3313    5.335158850    5.626399394    5.648090677
 1071 SOLV  OW      3314    3.679840825    3.659961254    1.539673022
 1071 SOLV  HW1     3315    3.775528806    3.632682504    1.549657022
 1071 SOLV  HW2     3316    3.635651951    3.602001303    1.471189617
 1072 SOLV  OW      3317    5.927625623    5.452879968    1.273382551
 1072 SOLV  HW1     3318    6.005459707    5.467975577    1.334339580
 1072 SOLV  HW2     3319    5.954508026    5.473520246    1.179292017
 1073 SOLV  OW      3320    3.582115408    5.845709360    0.583251411
 1073 SOLV  HW1     3321    3.482768377    5.837747537    0.591516826
 1073 SOLV  HW2     3322    3.607966519    5.942315767    0.583935643
 1074 SOLV  OW      3323    4.051151000    5.377410162    2.448613318
 1074 SOLV  HW1     3324    4.000396564    5.349021382    2.529975226
 1074 SOLV  HW2     3325    4.000656771    5.449664374    2.401377076
 1075 SOLV  OW      3326    2.596399514    3.821720462    2.038807569
 1075 SOLV  HW1     3327    2.628487762    3.792632617    2.128951825
 1075 SOLV  HW2     3328    2.539626407    3.903486464    2.048443142
 1076 SOLV  OW      3329    0.326377738    4.373576674    1.655076836
 1076 SOLV  HW1     3330    0.397877401    4.309668020    1.683450015
 1076 SOLV  HW2     3331    0.260159795    4.325939848    1.597219787
 1077 SOLV  OW      3332    5.890761237    4.351512846    1.754270578
 1077 SOLV  HW1     3333    5.857875034    4.390699715    1.840204983
 1077 SOLV  HW2     3334    5.979882422    4.308646034    1.769156023
 1078 SOLV  OW      3335    4.092431979    4.394457361    0.140483056
 1078 SOLV  HW1     3336    3.996132924    4.418794294    0.128832949
 1078 SOLV  HW2     3337    4.140969037    4.470377989    0.183861911
 1079 SOLV  OW      3338    5.759032888    2.782386639    2.010787785
 1079 SOLV  HW1     3339    5.716736026    2.699661157    2.047789745
 1079 SOLV  HW2     3340    5.857682356    2.768380943    2.002201515
 1080 SOLV  OW      3341    5.988521131    3.864324735    1.009758203
 1080 SOLV  HW1     3342    5.977169667    3.920949893    1.091406761
 1080 SOLV  HW2     3343    5.952424068    3.772750603    1.027444355
 1081 SOLV  OW      3344    3.568543084    0.136932934    2.357710693
 1081 SOLV  HW1     3345    3.528032363    0.105261502    2.271933620
 1081 SOLV  HW2     3346    3.657361250    0.178959372    2.339084396
 1082 SOLV  OW      3347    5.071760852    3.984404933    0.726908360
 1082 SOLV  HW1     3348    5.048883446    3.990979743    0.629772859
 1082 SOLV  HW2     3349    4.991160854    3.954799867    0.778183381
 1083 SOLV  OW      3350    5.892809280    3.117883470    2.668699237
 1083 SOLV  HW1     3351    5.926240963    3.031247344    2.705823367
 1083 SOLV  HW2     3352    5.855724158    3.173804443    2.742856024
 1084 SOLV  OW      3353    5.962174268    3.598647924    1.517644976
 1084 SOLV  HW1     3354    6.061283449    3.592793785    1.505625306
 1084 SOLV  HW2     3355    5.918139946    3.606043488    1.428159528
 1085 SOLV  OW      3356    0.081108987    5.477881212    1.671300490
 1085 SOLV  HW1     3357    0.063190611    5.492009837    1.768662258
 1085 SOLV  HW2     3358    0.019661648    5.407300778    1.636021531
 1086 SOLV  OW      3359    5.048436483    3.668111100    0.634803714
 1086 SOLV  HW1     3360    5.036687590    3.754193791    0.684333272
 1086 SOLV  HW2     3361    5.107461166    3.683104001    0.555477126
 1087 SOLV  OW      3362    5.444575253    5.149119135    3.196323622
 1087 SOLV  HW1     3363    5.419355194    5.093802990    3.275733106
 1087 SOLV  HW2     3364    5.541782444    5.136530822    3.176473524
 1088 SOLV  OW      3365    0.180264665    3.097751294    3.478017047
 1088 SOLV  HW1     3366    0.142918307    3.081312776    3.386711620
 1088 SOLV  HW2     3367    0.133221357    3.039425756    3.544248951
 1089 SOLV  OW      3368    4.413824728    5.342043840    2.090144845
 1089 SOLV  HW1     3369    4.423271398    5.419566960    2.152616691
 1089 SOLV  HW2     3370    4.378894873    5.262895351    2.140316502
 1090 SOLV  OW      3371    4.354053349    5.958788296    5.438617156
 1090 SOLV  HW1     3372    4.388785121    6.046014809    5.473065499
 1090 SOLV  HW2     3373    4.307286012    5.973628145    5.351473436
 1091 SOLV  OW      3374    3.258713970    4.744680206    2.014416538
 1091 SOLV  HW1     3375    3.181180767    4.791838787    2.056443182
 1091 SOLV  HW2     3376    3.233636576    4.714892187    1.922300823
 1092 SOLV  OW      3377    3.722827799    5.670973948    0.411630004
 1092 SOLV  HW1     3378    3.815789394    5.661864599    0.447366219
 1092 SOLV  HW2     3379    3.664878454    5.714833206    0.480332547
 1093 SOLV  OW      3380    0.017786574    4.586320583    2.158138430
 1093 SOLV  HW1     3381    0.038728110    4.670912861    2.207201111
 1093 SOLV  HW2     3382    0.020439566    4.603407231    2.059637285
 1094 SOLV  OW      3383    3.028608496    3.911756284    1.817848299
 1094 SOLV  HW1     3384    3.065793468    3.935086357    1.727989884
 1094 SOLV  HW2     3385    3.067560383    3.824892885    1.848492334
 1095 SOLV  OW      3386    5.894628413    4.390373456    2.510399648
 1095 SOLV  HW1     3387    5.831627340    4.392637867    2.588036537
 1095 SOLV  HW2     3388    5.981651899    4.350435749    2.539269985
 1096 SOLV  OW      3389    4.252632657    4.914046630    2.704548388
 1096 SOLV  HW1     3390    4.260188351    4.930464315    2.606185509
 1096 SOLV  HW2     3391    4.275394228    4.818675670    2.724247544
 1097 SOLV  OW      3392    2.442370391    4.957771919    0.908387895
 1097 SOLV  HW1     3393    2.377156271    5.018897045    0.863529073
 1097 SOLV  HW2     3394    2.453230131    4.874733215    0.853724906
 1098 SOLV  OW      3395    3.732753942    4.897607947    1.824964934
 1098 SOLV  HW1     3396    3.700258018    4.905155606    1.919245073
 1098 SOLV  HW2     3397    3.811147448    4.835600586    1.821612100
 1099 SOLV  OW      3398    5.769023617    4.369694545    2.776327483
 1099 SOLV  HW1     3399    5.689613098    4.312384729    2.756046966
 1099 SOLV  HW2     3400    5.746906333    4.431886717    2.851458307
 1100 SOLV  OW      3401    0.593111974    4.142976897    1.581163954
 1100 SOLV  HW1     3402    0.549216091    4.074966010    1.522434646
 1100 SOLV  HW2     3403    0.607002299    4.227530815    1.529596920
 1101 SOLV  OW      3404    5.855745565    5.798743942    1.380341600
 1101 SOLV  HW1     3405    5.955538604    5.795977246    1.386146337
 1101 SOLV  HW2     3406    5.827647786    5.788953085    1.284861066
 1102 SOLV  OW      3407    4.393602391    5.797459759    1.482226191
 1102 SOLV  HW1     3408    4.486939512    5.776608018    1.452981067
 1102 SOLV  HW2     3409    4.386150681    5.785078737    1.581185679
 1103 SOLV  OW      3410    5.769439468    5.018907591    1.582140263
 1103 SOLV  HW1     3411    5.694298726    4.953008409    1.585699175
 1103 SOLV  HW2     3412    5.805277369    5.023566613    1.488890889
 1104 SOLV  OW      3413    5.705641353    4.465705408    1.244686050
 1104 SOLV  HW1     3414    5.644077125    4.534163193    1.283740711
 1104 SOLV  HW2     3415    5.734167788    4.401890837    1.316210084
 1105 SOLV  OW      3416    5.908561322    3.501170639    1.253957797
 1105 SOLV  HW1     3417    5.849299446    3.526529786    1.177496208
 1105 SOLV  HW2     3418    5.930070897    3.403655554    1.248520566
 1106 SOLV  OW      3419    5.671874543    5.104856917    1.159374742
 1106 SOLV  HW1     3420    5.642554546    5.027829321    1.216018468
 1106 SOLV  HW2     3421    5.746875253    5.152959812    1.204788416
 1107 SOLV  OW      3422    3.438939962    5.623724789    2.243972765
 1107 SOLV  HW1     3423    3.472025901    5.560884894    2.173557022
 1107 SOLV  HW2     3424    3.450329004    5.717975155    2.212524423
 1108 SOLV  OW      3425    3.199916367    5.614726415    0.871469467
 1108 SOLV  HW1     3426    3.175633772    5.696334581    0.819007201
 1108 SOLV  HW2     3427    3.297513260    5.616907199    0.893191062
 1109 SOLV  OW      3428    3.503739116    5.222363229    5.851921769
 1109 SOLV  HW1     3429    3.555760920    5.272555043    5.921029827
 1109 SOLV  HW2     3430    3.523057104    5.260462333    5.761496788
 1110 SOLV  OW      3431    0.226705030    3.955113382    1.191284179
 1110 SOLV  HW1     3432    0.247436846    4.052462032    1.181527767
 1110 SOLV  HW2     3433    0.198233702    3.936376357    1.285305079
 1111 SOLV  OW      3434    4.508725462    4.277408289    2.608872391
 1111 SOLV  HW1     3435    4.495052540    4.219467581    2.528513550
 1111 SOLV  HW2     3436    4.599584512    4.260480916    2.647078034
 1112 SOLV  OW      3437    5.714993218    4.098645900    1.555045082
 1112 SOLV  HW1     3438    5.752617288    4.007653797    1.537541996
 1112 SOLV  HW2     3439    5.750671848    4.133327566    1.641795931
 1113 SOLV  OW      3440    3.485294449    5.344306508    0.580721080
 1113 SOLV  HW1     3441    3.528958456    5.392481811    0.656708534
 1113 SOLV  HW2     3442    3.395317087    5.311419888    0.609427323
 1114 SOLV  OW      3443    0.749932486    4.404791694    1.849368877
 1114 SOLV  HW1     3444    0.840013375    4.365592394    1.830653967
 1114 SOLV  HW2     3445    0.727639607    4.392393556    1.946067995
 1115 SOLV  OW      3446    3.094484672    4.472220516    5.865652671
 1115 SOLV  HW1     3447    3.175139196    4.460838545    5.923677763
 1115 SOLV  HW2     3448    3.078908284    4.569591743    5.848985611
 1116 SOLV  OW      3449    3.681435075    3.974624431    1.882767107
 1116 SOLV  HW1     3450    3.667165128    4.067812375    1.849387052
 1116 SOLV  HW2     3451    3.616611373    3.955338430    1.956440747
 1117 SOLV  OW      3452    4.974336608    4.936567820    3.313194012
 1117 SOLV  HW1     3453    5.025070597    4.994412800    3.249308233
 1117 SOLV  HW2     3454    5.037886680    4.875677687    3.360682758
 1118 SOLV  OW      3455    4.497375235    5.415371523    0.580513121
 1118 SOLV  HW1     3456    4.422091854    5.458757446    0.530995882
 1118 SOLV  HW2     3457    4.560126085    5.485680711    0.613991380
 1119 SOLV  OW      3458    1.932634506    3.118866973    5.718609715
 1119 SOLV  HW1     3459    1.967021800    3.101212433    5.626382452
 1119 SOLV  HW2     3460    1.864436025    3.049751058    5.742525351
 1120 SOLV  OW      3461    3.232310155    3.645248637    1.345186067
 1120 SOLV  HW1     3462    3.231850053    3.726722182    1.287188698
 1120 SOLV  HW2     3463    3.169529810    3.577150392    1.307462596
 1121 SOLV  OW      3464    4.278314752    5.011259649    3.148390050
 1121 SOLV  HW1     3465    4.223557058    5.020025564    3.065164383
 1121 SOLV  HW2     3466    4.225874617    5.045186983    3.226496636
 1122 SOLV  OW      3467    4.754966515    5.180927430    1.325350576
 1122 SOLV  HW1     3468    4.819164099    5.110396679    1.355445674
 1122 SOLV  HW2     3469    4.782109898    5.269223154    1.363673722
 1123 SOLV  OW      3470    2.996954213    4.081893519    0.539038616
 1123 SOLV  HW1     3471    2.993144506    4.085430209    0.439165357
 1123 SOLV  HW2     3472    3.073932320    4.024711275    0.567435010
 1124 SOLV  OW      3473    5.189423229    3.658603661    3.417081618
 1124 SOLV  HW1     3474    5.268687684    3.692623553    3.467691476
 1124 SOLV  HW2     3475    5.147644313    3.733828042    3.366117581
 1125 SOLV  OW      3476    2.794427674    4.474406878    5.480905248
 1125 SOLV  HW1     3477    2.865228371    4.532216687    5.440324576
 1125 SOLV  HW2     3478    2.837123997    4.395509052    5.525105061
 1126 SOLV  OW      3479    5.563469377    2.813219989    2.467972238
 1126 SOLV  HW1     3480    5.588387856    2.907210398    2.444628871
 1126 SOLV  HW2     3481    5.598017463    2.791286187    2.559215530
 1127 SOLV  OW      3482    0.118034321    5.059852904    2.340462425
 1127 SOLV  HW1     3483    0.174923660    5.138708684    2.317073810
 1127 SOLV  HW2     3484    0.057398546    5.083837698    2.416288658
 1128 SOLV  OW      3485    5.581987878    3.858408308    3.007948144
 1128 SOLV  HW1     3486    5.605679809    3.912259592    2.927074339
 1128 SOLV  HW2     3487    5.513594219    3.789708982    2.983360713
 1129 SOLV  OW      3488    4.829289425    3.948117332    2.757309661
 1129 SOLV  HW1     3489    4.765178912    4.011269194    2.800935258
 1129 SOLV  HW2     3490    4.786371409    3.907538854    2.676607231
 1130 SOLV  OW      3491    5.772768157    3.200004960    0.487604931
 1130 SOLV  HW1     3492    5.674323047    3.215454968    0.479144572
 1130 SOLV  HW2     3493    5.789949609    3.102871694    0.504085869
 1131 SOLV  OW      3494    3.805037073    3.804055256    0.955119742
 1131 SOLV  HW1     3495    3.851501295    3.757416994    0.879836591
 1131 SOLV  HW2     3496    3.860292527    3.796535879    1.038136909
 1132 SOLV  OW      3497    5.306178453    0.260137036    2.580381281
 1132 SOLV  HW1     3498    5.330957358    0.356972234    2.577147576
 1132 SOLV  HW2     3499    5.342078220    0.219347132    2.664338295
 1133 SOLV  OW      3500    0.038006889    3.882954560    1.884259825
 1133 SOLV  HW1     3501   -0.036022182    3.940682403    1.849803585
 1133 SOLV  HW2     3502    0.020219951    3.787701398    1.859552333
 1134 SOLV  OW      3503    3.824101245    5.612902919    1.264577851
 1134 SOLV  HW1     3504    3.791690398    5.630691461    1.171652838
 1134 SOLV  HW2     3505    3.764021985    5.658660404    1.330141832
 1135 SOLV  OW      3506    3.249975574    5.144815119    2.138894441
 1135 SOLV  HW1     3507    3.241582813    5.135145737    2.238081016
 1135 SOLV  HW2     3508    3.320250097    5.082170432    2.105146298
 1136 SOLV  OW      3509    5.411294827    4.362257141    0.653055416
 1136 SOLV  HW1     3510    5.399737235    4.454529746    0.616258101
 1136 SOLV  HW2     3511    5.324070428    4.313518731    0.648769513
 1137 SOLV  OW      3512    5.356316880    0.313345182    1.236757919
 1137 SOLV  HW1     3513    5.401687339    0.224373199    1.231529013
 1137 SOLV  HW2     3514    5.375761914    0.365584915    1.153723567
 1138 SOLV  OW      3515    4.942105081    4.776170733    0.407662273
 1138 SOLV  HW1     3516    4.981085408    4.690474353    0.373922094
 1138 SOLV  HW2     3517    5.015084105    4.843463130    0.419803317
 1139 SOLV  OW      3518    4.440440646    5.253316425    1.711305924
 1139 SOLV  HW1     3519    4.451772002    5.307059473    1.627730210
 1139 SOLV  HW2     3520    4.457365628    5.311490032    1.790873231
 1140 SOLV  OW      3521    5.628344974    3.317697003    1.902246005
 1140 SOLV  HW1     3522    5.552005277    3.380436521    1.917661680
 1140 SOLV  HW2     3523    5.685187749    3.352121623    1.827510365
 1141 SOLV  OW      3524    3.193621398    5.367805729    0.679325889
 1141 SOLV  HW1     3525    3.230523624    5.311879524    0.753568538
 1141 SOLV  HW2     3526    3.147804407    5.448017672    0.717645014
 1142 SOLV  OW      3527    4.300932286    4.246319409    0.421954171
 1142 SOLV  HW1     3528    4.345072439    4.266253560    0.509451029
 1142 SOLV  HW2     3529    4.203389609    4.229997329    0.436801012
 1143 SOLV  OW      3530    4.905118625    5.222712321    2.869988838
 1143 SOLV  HW1     3531    4.860595323    5.134166832    2.883377672
 1143 SOLV  HW2     3532    4.835512202    5.293613422    2.858594894
 1144 SOLV  OW      3533    4.411172477    5.089799229    2.264334670
 1144 SOLV  HW1     3534    4.325942644    5.141859988    2.269571704
 1144 SOLV  HW2     3535    4.412975322    5.037321154    2.179219564
 1145 SOLV  OW      3536    3.352922221    3.282183107    1.227498400
 1145 SOLV  HW1     3537    3.333632538    3.370612489    1.184956581
 1145 SOLV  HW2     3538    3.360098892    3.211981089    1.156633890
 1146 SOLV  OW      3539    4.387999595    4.684345966    2.430535847
 1146 SOLV  HW1     3540    4.429242928    4.773683287    2.448418751
 1146 SOLV  HW2     3541    4.364583563    4.677278100    2.333563319
 1147 SOLV  OW      3542    3.717511569    4.876242005    1.031872828
 1147 SOLV  HW1     3543    3.634227657    4.925523117    1.057107671
 1147 SOLV  HW2     3544    3.795384741    4.914952508    1.081257626
 1148 SOLV  OW      3545    0.151557611    4.798682152    2.283859730
 1148 SOLV  HW1     3546    0.120807647    4.893184745    2.294983526
 1148 SOLV  HW2     3547    0.219624673    4.794193515    2.210738410
 1149 SOLV  OW      3548    5.196157781    5.566277093    1.735708044
 1149 SOLV  HW1     3549    5.163177157    5.632505361    1.668431784
 1149 SOLV  HW2     3550    5.177464031    5.600298461    1.827876611
 1150 SOLV  OW      3551    0.304696931    5.775125348    0.963892276
 1150 SOLV  HW1     3552    0.214720274    5.731533739    0.966234391
 1150 SOLV  HW2     3553    0.360096920    5.733337647    0.891877545
 1151 SOLV  OW      3554    5.272200072    4.808982527    0.284238732
 1151 SOLV  HW1     3555    5.266238631    4.904597541    0.312937968
 1151 SOLV  HW2     3556    5.225129795    4.797459178    0.196757081
 1152 SOLV  OW      3557    3.276394644    0.503078149    5.984485132
 1152 SOLV  HW1     3558    3.277048831    0.407992374    6.015467586
 1152 SOLV  HW2     3559    3.361259836    0.547874780    6.012642179
 1153 SOLV  OW      3560    4.372326304    4.074099336    6.075272000
 1153 SOLV  HW1     3561    4.296708451    4.073448218    6.140720386
 1153 SOLV  HW2     3562    4.378642820    4.164311663    6.032566988
 1154 SOLV  OW      3563    5.361306066    4.312978345    1.218108409
 1154 SOLV  HW1     3564    5.282429947    4.253160613    1.232315112
 1154 SOLV  HW2     3565    5.351263536    4.361257391    1.131104503
 1155 SOLV  OW      3566    3.747151369    4.277076558    1.256202325
 1155 SOLV  HW1     3567    3.755345055    4.207129811    1.185194524
 1155 SOLV  HW2     3568    3.835150219    4.323128991    1.267910242
 1156 SOLV  OW      3569    5.712920482    6.114547424    1.915593509
 1156 SOLV  HW1     3570    5.746383836    6.107426322    1.821619129
 1156 SOLV  HW2     3571    5.738505186    6.032286758    1.966389764
 1157 SOLV  OW      3572    4.811843524    4.058313352    0.053552726
 1157 SOLV  HW1     3573    4.871084343    3.977812848    0.057005294
 1157 SOLV  HW2     3574    4.717937363    4.031518389    0.075123820
 1158 SOLV  OW      3575    4.847539728    3.684771621    2.976024591
 1158 SOLV  HW1     3576    4.873066203    3.623492133    3.050822551
 1158 SOLV  HW2     3577    4.930039471    3.715987343    2.928899434
 1159 SOLV  OW      3578    4.046677582    5.946016140    3.019442413
 1159 SOLV  HW1     3579    4.038226994    5.856426519    3.063076231
 1159 SOLV  HW2     3580    4.139402265    5.957015069    2.983627683
 1160 SOLV  OW      3581    4.740493147    4.890975969    1.799041265
 1160 SOLV  HW1     3582    4.732311854    4.973087501    1.742540931
 1160 SOLV  HW2     3583    4.833884109    4.855684561    1.793198512
 1161 SOLV  OW      3584    5.631148057    6.063861568    2.675102897
 1161 SOLV  HW1     3585    5.639395946    6.128938926    2.599615087
 1161 SOLV  HW2     3586    5.570550632    5.989025436    2.648103251
 1162 SOLV  OW      3587    4.810326628    4.486465074    2.217527204
 1162 SOLV  HW1     3588    4.875901758    4.487686494    2.142027260
 1162 SOLV  HW2     3589    4.795675886    4.579760491    2.250437373
 1163 SOLV  OW      3590    5.077870158    5.747726695    2.561252595
 1163 SOLV  HW1     3591    5.124155593    5.825255228    2.604247607
 1163 SOLV  HW2     3592    5.004027518    5.715869958    2.620699717
 1164 SOLV  OW      3593    4.133078517    5.179655309    3.320956909
 1164 SOLV  HW1     3594    4.098056515    5.217836337    3.235417071
 1164 SOLV  HW2     3595    4.068626595    5.199008888    3.394935003
 1165 SOLV  OW      3596    5.073592477    3.854905075    2.633261787
 1165 SOLV  HW1     3597    4.993106289    3.905869886    2.663696964
 1165 SOLV  HW2     3598    5.071785720    3.763065577    2.672809611
 1166 SOLV  OW      3599    4.769441235    4.962530857    0.501257151
 1166 SOLV  HW1     3600    4.702479323    4.951768311    0.574754206
 1166 SOLV  HW2     3601    4.827428986    4.881171292    0.496842678
 1167 SOLV  OW      3602    4.523563692    5.391930117    2.570248450
 1167 SOLV  HW1     3603    4.615419625    5.355163949    2.555676217
 1167 SOLV  HW2     3604    4.494131508    5.371967517    2.663719710
 1168 SOLV  OW      3605    4.525646979    5.085925660    1.192822992
 1168 SOLV  HW1     3606    4.445420326    5.137592941    1.222750139
 1168 SOLV  HW2     3607    4.604510048    5.111498542    1.248752185
 1169 SOLV  OW      3608    4.440193081    3.970330009    2.841767032
 1169 SOLV  HW1     3609    4.492156482    3.885106900    2.847967050
 1169 SOLV  HW2     3610    4.388906468    3.984315180    2.926476385
 1170 SOLV  OW      3611    0.259295322    0.137321405    2.020241112
 1170 SOLV  HW1     3612    0.222009321    0.045467416    2.033451085
 1170 SOLV  HW2     3613    0.186572781    0.204872253    2.032495309
 1171 SOLV  OW      3614    3.697296643    4.105716434    1.047440414
 1171 SOLV  HW1     3615    3.659018934    4.187047206    1.003600377
 1171 SOLV  HW2     3616    3.717777578    4.036878790    0.977843192
 1172 SOLV  OW      3617    0.533437537    4.570566920    1.735366347
 1172 SOLV  HW1     3618    0.484309517    4.498311263    1.686712592
 1172 SOLV  HW2     3619    0.623591909    4.536986797    1.762680890
 1173 SOLV  OW      3620    5.619212152    4.171519313    0.778017132
 1173 SOLV  HW1     3621    5.709317214    4.210021962    0.758005827
 1173 SOLV  HW2     3622    5.548660623    4.227507432    0.734547737
 1174 SOLV  OW      3623    5.228114353    3.154484487    0.050490974
 1174 SOLV  HW1     3624    5.271283074    3.221851968    0.110475322
 1174 SOLV  HW2     3625    5.136059374    3.134270106    0.083916409
 1175 SOLV  OW      3626    5.060551290    3.767573111    2.372377076
 1175 SOLV  HW1     3627    5.047384994    3.816132900    2.458806369
 1175 SOLV  HW2     3628    5.156171540    3.775217346    2.344098180
 1176 SOLV  OW      3629    0.315316501    4.806311869    2.043913620
 1176 SOLV  HW1     3630    0.348903145    4.781572207    1.953020823
 1176 SOLV  HW2     3631    0.273139887    4.896919929    2.040321427
 1177 SOLV  OW      3632    4.648873459    3.508563309    2.213459528
 1177 SOLV  HW1     3633    4.567094434    3.451346766    2.207254814
 1177 SOLV  HW2     3634    4.730360182    3.450731641    2.209533683
 1178 SOLV  OW      3635    5.464522774    3.945539230    2.378439589
 1178 SOLV  HW1     3636    5.455798707    4.009562943    2.302109136
 1178 SOLV  HW2     3637    5.530769191    3.874424557    2.354869035
 1179 SOLV  OW      3638    4.659872116    5.623052723    0.726128065
 1179 SOLV  HW1     3639    4.620148746    5.704625884    0.768190666
 1179 SOLV  HW2     3640    4.706557297    5.648601426    0.641457142
 1180 SOLV  OW      3641    5.023934935    4.508387371    0.584584361
 1180 SOLV  HW1     3642    5.091316258    4.574508547    0.551580722
 1180 SOLV  HW2     3643    5.016070975    4.433284306    0.519016558
 1181 SOLV  OW      3644    5.081255667    6.019075803    1.621437036
 1181 SOLV  HW1     3645    5.047936099    5.969816281    1.701842886
 1181 SOLV  HW2     3646    5.009928424    6.080842457    1.588285990
 1182 SOLV  OW      3647    3.938674405    4.414701463    2.305810828
 1182 SOLV  HW1     3648    3.980492388    4.502603718    2.328748016
 1182 SOLV  HW2     3649    3.938775034    4.355684258    2.386548520
 1183 SOLV  OW      3650    5.024907927    4.815881869    2.331557297
 1183 SOLV  HW1     3651    5.044646305    4.913619660    2.339244588
 1183 SOLV  HW2     3652    5.059466814    4.768443894    2.412531100
 1184 SOLV  OW      3653    4.810362428    4.371586857    1.808635945
 1184 SOLV  HW1     3654    4.796633314    4.273614818    1.793983105
 1184 SOLV  HW2     3655    4.863829640    4.385635716    1.891975636
 1185 SOLV  OW      3656    4.786936407    4.573102581    3.334018149
 1185 SOLV  HW1     3657    4.886690326    4.579107451    3.337642817
 1185 SOLV  HW2     3658    4.748641005    4.664126129    3.318264547
 1186 SOLV  OW      3659    5.053746648    5.664574727    1.527788381
 1186 SOLV  HW1     3660    5.006649460    5.588607520    1.572630754
 1186 SOLV  HW2     3661    4.991764150    5.742753647    1.520847995
 1187 SOLV  OW      3662    5.511810828    3.575829296    3.356597761
 1187 SOLV  HW1     3663    5.486252218    3.653863699    3.413687149
 1187 SOLV  HW2     3664    5.511904306    3.492600417    3.412047614
 1188 SOLV  OW      3665    4.846538918    4.534893782    1.594325118
 1188 SOLV  HW1     3666    4.851301413    4.479997486    1.677774244
 1188 SOLV  HW2     3667    4.771168165    4.600202342    1.601676426
 1189 SOLV  OW      3668    5.028020644    5.884482932    0.471006449
 1189 SOLV  HW1     3669    5.075882588    5.900958946    0.384755126
 1189 SOLV  HW2     3670    5.094790199    5.874646875    0.544807432
 1190 SOLV  OW      3671    3.330468667    4.723160681    0.898066335
 1190 SOLV  HW1     3672    3.345653911    4.640169814    0.844368201
 1190 SOLV  HW2     3673    3.358389508    4.707149402    0.992753184
 1191 SOLV  OW      3674    0.087054680    5.374774897    2.355616977
 1191 SOLV  HW1     3675   -0.010093525    5.369969981    2.332355000
 1191 SOLV  HW2     3676    0.123397335    5.463953329    2.328628799
 1192 SOLV  OW      3677    5.286297837    4.061907950    2.613773234
 1192 SOLV  HW1     3678    5.365053073    4.046036498    2.554215494
 1192 SOLV  HW2     3679    5.229743786    3.979486637    2.616897840
 1193 SOLV  OW      3680    5.846591040    4.995906117    0.500233934
 1193 SOLV  HW1     3681    5.831524415    4.904310531    0.537451999
 1193 SOLV  HW2     3682    5.880589618    5.056061705    0.572534059
 1194 SOLV  OW      3683    4.905074088    0.127361860    1.569459413
 1194 SOLV  HW1     3684    4.883180684    0.190865022    1.643551018
 1194 SOLV  HW2     3685    4.880867025    0.168877307    1.481755619
 1195 SOLV  OW      3686    5.434125193    4.164533176    1.615738779
 1195 SOLV  HW1     3687    5.530998639    4.139909960    1.612412444
 1195 SOLV  HW2     3688    5.378443137    4.081843177    1.607761501
 1196 SOLV  OW      3689    5.375230447    6.140748796    2.167102950
 1196 SOLV  HW1     3690    5.309691933    6.087013085    2.220196373
 1196 SOLV  HW2     3691    5.425839716    6.201512779    2.228325113
 1197 SOLV  OW      3692    6.123087255    4.469277453    4.077669409
 1197 SOLV  HW1     3693    6.051059511    4.423429024    4.025597651
 1197 SOLV  HW2     3694    6.101375495    4.566539747    4.086047519
 1198 SOLV  OW      3695    5.459124850    5.593769830    0.698234564
 1198 SOLV  HW1     3696    5.520097325    5.520483185    0.668044747
 1198 SOLV  HW2     3697    5.500786831    5.642181870    0.775192340
 1199 SOLV  OW      3698    0.373506839    3.621220441    1.853810436
 1199 SOLV  HW1     3699    0.448930750    3.667004690    1.806745827
 1199 SOLV  HW2     3700    0.311090022    3.689791147    1.891256389
 1200 SOLV  OW      3701    4.397854962    3.434821577    2.508878348
 1200 SOLV  HW1     3702    4.350909032    3.423550254    2.596461260
 1200 SOLV  HW2     3703    4.430709388    3.345903680    2.477006346
 1201 SOLV  OW      3704    3.295509863    3.931293619    3.252063855
 1201 SOLV  HW1     3705    3.264526726    3.849425063    3.203697001
 1201 SOLV  HW2     3706    3.224817327    4.001839687    3.246819032
 1202 SOLV  OW      3707    5.920342202    4.664639539    1.032709467
 1202 SOLV  HW1     3708    5.894441322    4.701189035    1.122125365
 1202 SOLV  HW2     3709    6.008814025    4.618566448    1.039912490
 1203 SOLV  OW      3710    4.974493665    3.561421524    3.182114217
 1203 SOLV  HW1     3711    5.056491328    3.613453659    3.206002066
 1203 SOLV  HW2     3712    5.000376609    3.468162100    3.156930025
 1204 SOLV  OW      3713    4.888036081    5.411433699    1.409165671
 1204 SOLV  HW1     3714    4.890555529    5.486530710    1.343179826
 1204 SOLV  HW2     3715    4.927019751    5.442078208    1.496005683
 1205 SOLV  OW      3716    4.102639716    5.583320684    1.350652850
 1205 SOLV  HW1     3717    4.190305741    5.601217329    1.305975293
 1205 SOLV  HW2     3718    4.044442109    5.529662949    1.289533406
 1206 SOLV  OW      3719    4.510516670    5.661737346    2.985786593
 1206 SOLV  HW1     3720    4.431374849    5.600601039    2.986611888
 1206 SOLV  HW2     3721    4.516650219    5.709474514    3.073452211
 1207 SOLV  OW      3722    3.882783649    5.948160724    2.517332158
 1207 SOLV  HW1     3723    3.971746128    5.981550073    2.548517833
 1207 SOLV  HW2     3724    3.817208788    6.023667401    2.516723101
 1208 SOLV  OW      3725    4.097680342    3.410421785    2.970576911
 1208 SOLV  HW1     3726    4.111210721    3.509148987    2.962133387
 1208 SOLV  HW2     3727    4.091671980    3.385769823    3.067311252
 1209 SOLV  OW      3728    0.547244453    3.896961413    2.037687516
 1209 SOLV  HW1     3729    0.461818558    3.915886523    1.989269990
 1209 SOLV  HW2     3730    0.527082637    3.872794659    2.132605970
 1210 SOLV  OW      3731    6.017504570    0.026316294    1.707704014
 1210 SOLV  HW1     3732    6.018960511   -0.062143731    1.661091318
 1210 SOLV  HW2     3733    5.954851201    0.088024022    1.660094018
 1211 SOLV  OW      3734    5.497578756    3.157659211    1.740267298
 1211 SOLV  HW1     3735    5.555998939    3.192167643    1.666796625
 1211 SOLV  HW2     3736    5.527762059    3.195935702    1.827591663
 1212 SOLV  OW      3737    0.607503231    6.031427320    1.308469551
 1212 SOLV  HW1     3738    0.667247193    5.957165697    1.338760895
 1212 SOLV  HW2     3739    0.511981404    6.003885459    1.319360836
 1213 SOLV  OW      3740    5.418197419    5.031534876    1.486459923
 1213 SOLV  HW1     3741    5.479983830    4.974498627    1.540597343
 1213 SOLV  HW2     3742    5.417153092    4.999047307    1.391882097
 1214 SOLV  OW      3743    5.646371658    3.919209917    0.997495631
 1214 SOLV  HW1     3744    5.654944981    4.016588325    0.976382433
 1214 SOLV  HW2     3745    5.654870273    3.905653956    1.096216167
 1215 SOLV  OW      3746    5.622478553    5.722157645    0.888110335
 1215 SOLV  HW1     3747    5.568611347    5.759677553    0.963558075
 1215 SOLV  HW2     3748    5.715645138    5.758243234    0.892525894
 1216 SOLV  OW      3749    3.918258567    4.692174013    1.865105762
 1216 SOLV  HW1     3750    3.998247929    4.671981241    1.921620839
 1216 SOLV  HW2     3751    3.934035571    4.659147351    1.772034365
 1217 SOLV  OW      3752    5.329401039    6.021914335    1.536765541
 1217 SOLV  HW1     3753    5.229648358    6.023002443    1.543836559
 1217 SOLV  HW2     3754    5.357871551    5.945374399    1.479034836
 1218 SOLV  OW      3755    4.611355428    3.988009382    0.632933506
 1218 SOLV  HW1     3756    4.659769267    3.925725452    0.571465137
 1218 SOLV  HW2     3757    4.543348768    3.936823669    0.685437330
 1219 SOLV  OW      3758    3.735948778    5.257769684    3.156883171
 1219 SOLV  HW1     3759    3.716555108    5.310471482    3.239637115
 1219 SOLV  HW2     3760    3.716409062    5.313787060    3.076371841
 1220 SOLV  OW      3761    4.760929867    3.826350436    1.246183518
 1220 SOLV  HW1     3762    4.669888874    3.784962372    1.246467477
 1220 SOLV  HW2     3763    4.753308103    3.923764178    1.267487812
 1221 SOLV  OW      3764    3.470682229    4.321975905    1.313612785
 1221 SOLV  HW1     3765    3.565534148    4.301837874    1.289135852
 1221 SOLV  HW2     3766    3.429836370    4.380343843    1.243424916
 1222 SOLV  OW      3767    2.735379368    5.190383004    1.394470241
 1222 SOLV  HW1     3768    2.782915618    5.269707213    1.356397133
 1222 SOLV  HW2     3769    2.797440003    5.140058160    1.454614896
 1223 SOLV  OW      3770    5.450669592    5.261612224    2.649365647
 1223 SOLV  HW1     3771    5.447813400    5.290898197    2.744938723
 1223 SOLV  HW2     3772    5.361613056    5.277853552    2.606878559
 1224 SOLV  OW      3773    3.613300655    5.435036101    0.790089772
 1224 SOLV  HW1     3774    3.666063344    5.519240530    0.778875686
 1224 SOLV  HW2     3775    3.564507403    5.437675614    0.877337991
 1225 SOLV  OW      3776    4.220489111    5.026820142    0.470766655
 1225 SOLV  HW1     3777    4.197265993    5.059945767    0.562227395
 1225 SOLV  HW2     3778    4.148751485    5.053584343    0.406431250
 1226 SOLV  OW      3779    4.418648469    5.784504310    1.758986226
 1226 SOLV  HW1     3780    4.465792907    5.854889117    1.812135818
 1226 SOLV  HW2     3781    4.353905480    5.736082147    1.817851707
 1227 SOLV  OW      3782    3.417138877    3.776581304    2.048891957
 1227 SOLV  HW1     3783    3.467556905    3.763650656    1.963496742
 1227 SOLV  HW2     3784    3.408234814    3.688785502    2.095945457
 1228 SOLV  OW      3785    4.430947056    4.164676129    2.372447367
 1228 SOLV  HW1     3786    4.526035074    4.144301567    2.349100761
 1228 SOLV  HW2     3787    4.376782995    4.080733016    2.367793542
 1229 SOLV  OW      3788    5.831709283    4.701041446    0.600504493
 1229 SOLV  HW1     3789    5.809422256    4.629041173    0.534771811
 1229 SOLV  HW2     3790    5.803022139    4.672657401    0.692008025
 1230 SOLV  OW      3791    5.011621722    4.811886500    1.805842364
 1230 SOLV  HW1     3792    5.036393184    4.715032017    1.803159098
 1230 SOLV  HW2     3793    5.071216831    4.863238324    1.744093305
 1231 SOLV  OW      3794    5.701031616    2.762334495    3.451426969
 1231 SOLV  HW1     3795    5.687195922    2.697963072    3.526703905
 1231 SOLV  HW2     3796    5.628595150    2.750268627    3.383537421
 1232 SOLV  OW      3797    2.165000044    4.141755567    0.604241562
 1232 SOLV  HW1     3798    2.155463828    4.166026800    0.507691752
 1232 SOLV  HW2     3799    2.261617898    4.144576542    0.629911896
 1233 SOLV  OW      3800    5.488033767    3.173937121    0.732373364
 1233 SOLV  HW1     3801    5.478329936    3.273304613    0.738151532
 1233 SOLV  HW2     3802    5.398758666    3.132753347    0.714061736
 1234 SOLV  OW      3803    3.264834252    0.429346078    1.051979409
 1234 SOLV  HW1     3804    3.245025513    0.525492665    1.071043714
 1234 SOLV  HW2     3805    3.331124147    0.423155719    0.977351580
 1235 SOLV  OW      3806    3.526230188    3.096957346    2.341461217
 1235 SOLV  HW1     3807    3.595516568    3.026995969    2.358921019
 1235 SOLV  HW2     3808    3.438091960    3.066232146    2.377344569
 1236 SOLV  OW      3809    5.020969301    5.360090480    2.229572211
 1236 SOLV  HW1     3810    4.997378915    5.446000408    2.274992640
 1236 SOLV  HW2     3811    4.941221216    5.325592093    2.180073683
 1237 SOLV  OW      3812    3.415741466    0.552997908    0.742828229
 1237 SOLV  HW1     3813    3.435574291    0.581281807    0.836681273
 1237 SOLV  HW2     3814    3.448657277    0.459653973    0.728505170
 1238 SOLV  OW      3815    4.586764949    5.867071776    5.821350405
 1238 SOLV  HW1     3816    4.642302069    5.933233762    5.871744897
 1238 SOLV  HW2     3817    4.517233218    5.828755315    5.882166051
 1239 SOLV  OW      3818    5.009845860    4.195117311    1.616918844
 1239 SOLV  HW1     3819    4.945671085    4.139219635    1.669426444
 1239 SOLV  HW2     3820    4.987059110    4.189547429    1.519699296
 1240 SOLV  OW      3821    2.640302363    4.357367408    2.430213591
 1240 SOLV  HW1     3822    2.570204848    4.342124791    2.499895684
 1240 SOLV  HW2     3823    2.608198526    4.426213038    2.365165543
 1241 SOLV  OW      3824    4.573607665    5.915582320    2.944847036
 1241 SOLV  HW1     3825    4.598779869    5.942864140    2.851981744
 1241 SOLV  HW2     3826    4.563789704    5.816136340    2.948844106
 1242 SOLV  OW      3827    3.662054422    5.346672290    1.739974306
 1242 SOLV  HW1     3828    3.650273266    5.262985012    1.686500270
 1242 SOLV  HW2     3829    3.609399150    5.339746070    1.824716081
 1243 SOLV  OW      3830    4.362713694    5.490434465    2.373226272
 1243 SOLV  HW1     3831    4.270549380    5.454038074    2.386753521
 1243 SOLV  HW2     3832    4.425069057    5.448622817    2.439297866
 1244 SOLV  OW      3833    5.577211938    3.296527853    1.522806735
 1244 SOLV  HW1     3834    5.655118454    3.349375574    1.556565475
 1244 SOLV  HW2     3835    5.530907773    3.347899555    1.450565040
 1245 SOLV  OW      3836    5.081263854    5.934408852    1.262711264
 1245 SOLV  HW1     3837    5.137418015    5.865636586    1.216699047
 1245 SOLV  HW2     3838    5.009904043    5.966303864    1.200337506
 1246 SOLV  OW      3839    5.752117416    3.765917028    2.545649078
 1246 SOLV  HW1     3840    5.801264824    3.823205047    2.611243697
 1246 SOLV  HW2     3841    5.762415379    3.669767887    2.571130341
 1247 SOLV  OW      3842    4.264688942    3.732439631    0.506245875
 1247 SOLV  HW1     3843    4.311137301    3.739957140    0.594492545
 1247 SOLV  HW2     3844    4.300690419    3.801625334    0.443646730
 1248 SOLV  OW      3845    3.548714530    3.545268799    0.634661408
 1248 SOLV  HW1     3846    3.553368352    3.619576182    0.701433650
 1248 SOLV  HW2     3847    3.607183987    3.567014163    0.556493402
 1249 SOLV  OW      3848    3.479618922    4.803430585    0.423238686
 1249 SOLV  HW1     3849    3.421691158    4.727440681    0.452707800
 1249 SOLV  HW2     3850    3.494744327    4.865588113    0.500090131
 1250 SOLV  OW      3851    5.276130504    4.966770964    2.058071040
 1250 SOLV  HW1     3852    5.176260304    4.966815116    2.063302931
 1250 SOLV  HW2     3853    5.312645998    4.896258381    2.118865988
 1251 SOLV  OW      3854    4.941971108    3.007714998    2.414480915
 1251 SOLV  HW1     3855    4.850777769    3.031133963    2.448199944
 1251 SOLV  HW2     3856    5.003641304    3.085154237    2.428677818
 1252 SOLV  OW      3857    4.702747518    5.071396357    2.583752893
 1252 SOLV  HW1     3858    4.787388052    5.018816216    2.592296787
 1252 SOLV  HW2     3859    4.659754237    5.080154326    2.673622117
 1253 SOLV  OW      3860    4.773006733    4.785011997    1.277333080
 1253 SOLV  HW1     3861    4.862928896    4.763493889    1.315447269
 1253 SOLV  HW2     3862    4.782832448    4.854227635    1.205818303
 1254 SOLV  OW      3863    5.105890592    0.178119220    1.882279419
 1254 SOLV  HW1     3864    5.053639573    0.254675618    1.844720230
 1254 SOLV  HW2     3865    5.161004519    0.136679787    1.809844504
 1255 SOLV  OW      3866    5.766691279    3.453676070    1.656382767
 1255 SOLV  HW1     3867    5.854065952    3.473610948    1.612001445
 1255 SOLV  HW2     3868    5.744143237    3.527339681    1.720153115
 1256 SOLV  OW      3869    4.279393080    3.657537316    1.037753599
 1256 SOLV  HW1     3870    4.217178215    3.732582306    1.015412834
 1256 SOLV  HW2     3871    4.227654845    3.572206183    1.044331737
 1257 SOLV  OW      3872    3.780179532    2.807171571    2.110509356
 1257 SOLV  HW1     3873    3.838241787    2.777270678    2.034771943
 1257 SOLV  HW2     3874    3.827339559    2.878371146    2.162546747
 1258 SOLV  OW      3875    6.132887009    3.885218870    2.321429995
 1258 SOLV  HW1     3876    6.226999160    3.851422014    2.322275990
 1258 SOLV  HW2     3877    6.104497558    3.907050295    2.414797163
 1259 SOLV  OW      3878    5.157405198    5.112079613    0.113461739
 1259 SOLV  HW1     3879    5.218914744    5.176405189    0.067852058
 1259 SOLV  HW2     3880    5.188688380    5.096848736    0.207220998
 1260 SOLV  OW      3881    4.735819419    5.325838759    1.991619137
 1260 SOLV  HW1     3882    4.771326515    5.264993328    1.920634149
 1260 SOLV  HW2     3883    4.700381673    5.271289923    2.067582256
 1261 SOLV  OW      3884    5.138118093    3.257135914    0.893680231
 1261 SOLV  HW1     3885    5.131977071    3.337051826    0.953477680
 1261 SOLV  HW2     3886    5.153933988    3.287081202    0.799578841
 1262 SOLV  OW      3887    4.592898369    4.161583867    1.531920479
 1262 SOLV  HW1     3888    4.574982783    4.074843698    1.578364742
 1262 SOLV  HW2     3889    4.523576838    4.228569077    1.558553114
 1263 SOLV  OW      3890    4.329225931    5.222145616    0.985107026
 1263 SOLV  HW1     3891    4.417747439    5.192753126    0.949028463
 1263 SOLV  HW2     3892    4.332891370    5.223878960    1.085032851
 1264 SOLV  OW      3893    3.921687172    4.101807664    1.613420814
 1264 SOLV  HW1     3894    3.937228582    4.019790379    1.668496405
 1264 SOLV  HW2     3895    3.834626417    4.093372730    1.564934843
 1265 SOLV  OW      3896    4.639156787    5.756609424    1.097355977
 1265 SOLV  HW1     3897    4.608913436    5.662465846    1.112266596
 1265 SOLV  HW2     3898    4.592941915    5.794108556    1.016982211
 1266 SOLV  OW      3899    5.108554195    5.713624118    2.042665870
 1266 SOLV  HW1     3900    5.086509570    5.730339676    2.138762825
 1266 SOLV  HW2     3901    5.080130938    5.621077921    2.017580272
 1267 SOLV  OW      3902    3.775715019    5.707789006    1.007313850
 1267 SOLV  HW1     3903    3.688741907    5.707040862    0.957949273
 1267 SOLV  HW2     3904    3.834257172    5.780066267    0.970565200
 1268 SOLV  OW      3905    2.875251656    5.126471310    1.621626868
 1268 SOLV  HW1     3906    2.832677529    5.168399821    1.701820885
 1268 SOLV  HW2     3907    2.973286921    5.146234619    1.621794225
 1269 SOLV  OW      3908    5.271839981    0.332479110    2.132507190
 1269 SOLV  HW1     3909    5.297741544    0.417335919    2.086356410
 1269 SOLV  HW2     3910    5.230432441    0.269898912    2.066397013
 1270 SOLV  OW      3911    5.567362788    4.710822030    0.184579491
 1270 SOLV  HW1     3912    5.472117595    4.733730236    0.164446578
 1270 SOLV  HW2     3913    5.570596103    4.627944214    0.240458845
 1271 SOLV  OW      3914    4.192641178    4.614414926    6.053803791
 1271 SOLV  HW1     3915    4.159049992    4.575189015    6.139446168
 1271 SOLV  HW2     3916    4.148256409    4.568858176    5.976627303
 1272 SOLV  OW      3917    3.262560756    3.977573354    1.618549294
 1272 SOLV  HW1     3918    3.314373390    3.997808327    1.535436797
 1272 SOLV  HW2     3919    3.253783817    3.878505688    1.629044210
 1273 SOLV  OW      3920    5.523696554    2.719239585    3.263023835
 1273 SOLV  HW1     3921    5.479858428    2.745363345    3.177024963
 1273 SOLV  HW2     3922    5.521949986    2.619695908    3.272404985
 1274 SOLV  OW      3923    5.962915447    4.883766502    2.145171156
 1274 SOLV  HW1     3924    5.897975034    4.812430321    2.118828595
 1274 SOLV  HW2     3925    5.951606104    4.904901699    2.242255667
 1275 SOLV  OW      3926    4.203472343    4.067056417    1.564308732
 1275 SOLV  HW1     3927    4.115479102    4.107913586    1.588583361
 1275 SOLV  HW2     3928    4.276987216    4.115887531    1.611345368
 1276 SOLV  OW      3929    5.629381751    5.378972649    0.550033490
 1276 SOLV  HW1     3930    5.661071167    5.391459743    0.644062243
 1276 SOLV  HW2     3931    5.649228993    5.285567778    0.520315654
 1277 SOLV  OW      3932    5.942820255    5.193185583    0.693307029
 1277 SOLV  HW1     3933    5.904409900    5.196369234    0.785581353
 1277 SOLV  HW2     3934    5.961568649    5.286224112    0.661805759
 1278 SOLV  OW      3935    2.810454948    4.134935718    5.889914969
 1278 SOLV  HW1     3936    2.714357089    4.141137044    5.916905864
 1278 SOLV  HW2     3937    2.817663576    4.084846430    5.803655256
 1279 SOLV  OW      3938    3.877856088    5.231456370    2.599908621
 1279 SOLV  HW1     3939    3.802964545    5.293408721    2.623428929
 1279 SOLV  HW2     3940    3.842933593    5.157153722    2.542816276
 1280 SOLV  OW      3941    3.950327233    4.441131074    0.966593964
 1280 SOLV  HW1     3942    4.010252020    4.371363628    1.005874470
 1280 SOLV  HW2     3943    3.990897363    4.476211386    0.882185713
 1281 SOLV  OW      3944    5.361693655    0.331260545    1.545024719
 1281 SOLV  HW1     3945    5.329973601    0.260970023    1.608688847
 1281 SOLV  HW2     3946    5.346227270    0.300569139    1.451116100
 1282 SOLV  OW      3947    4.161871531    3.289500148    3.241927099
 1282 SOLV  HW1     3948    4.234244165    3.356967177    3.256494628
 1282 SOLV  HW2     3949    4.200386485    3.197426212    3.248315289
 1283 SOLV  OW      3950    0.167396067    3.070627031    0.672881067
 1283 SOLV  HW1     3951    0.213504566    3.156059819    0.648858565
 1283 SOLV  HW2     3952    0.080250087    3.091191144    0.717428695
 1284 SOLV  OW      3953    0.029725794    3.249438296    0.477189043
 1284 SOLV  HW1     3954    0.034501822    3.277484284    0.573066780
 1284 SOLV  HW2     3955    0.032061741    3.149616766    0.471526109
 1285 SOLV  OW      3956    5.319517273    2.888674106    3.910298725
 1285 SOLV  HW1     3957    5.318177078    2.862315801    3.813834925
 1285 SOLV  HW2     3958    5.302313314    2.808161159    3.967073887
 1286 SOLV  OW      3959    6.059666544    5.439505077    0.550398503
 1286 SOLV  HW1     3960    6.053303846    5.529494312    0.593563105
 1286 SOLV  HW2     3961    6.143456408    5.393962974    0.580511827
 1287 SOLV  OW      3962    4.046563713    4.346419715    2.091478408
 1287 SOLV  HW1     3963    3.994691796    4.367174552    2.008531223
 1287 SOLV  HW2     3964    3.994974819    4.376924595    2.171538648
 1288 SOLV  OW      3965    3.083759113    5.498010317    2.441360609
 1288 SOLV  HW1     3966    3.054514627    5.500990822    2.536951040
 1288 SOLV  HW2     3967    3.042751271    5.418625794    2.396437021
 1289 SOLV  OW      3968    0.244402518    0.270977648    3.308512543
 1289 SOLV  HW1     3969    0.254761633    0.370103991    3.300249318
 1289 SOLV  HW2     3970    0.334699632    0.228461376    3.314872918
 1290 SOLV  OW      3971    5.287657906    5.478536962    2.246088854
 1290 SOLV  HW1     3972    5.348564364    5.478458208    2.166766352
 1290 SOLV  HW2     3973    5.211178980    5.416287186    2.229428814
 1291 SOLV  OW      3974    5.645418314    3.498875504    3.033571980
 1291 SOLV  HW1     3975    5.699342303    3.564729174    2.981064728
 1291 SOLV  HW2     3976    5.681401060    3.493072719    3.126701358
 1292 SOLV  OW      3977    5.276090211    4.483752355    2.429629050
 1292 SOLV  HW1     3978    5.318799765    4.529253936    2.507778140
 1292 SOLV  HW2     3979    5.206420215    4.419860836    2.462274840
 1293 SOLV  OW      3980    3.829014206    3.711289817    2.336494105
 1293 SOLV  HW1     3981    3.778082358    3.706355811    2.250567737
 1293 SOLV  HW2     3982    3.832509070    3.806226275    2.367743619
 1294 SOLV  OW      3983    6.135436583    3.622386035    2.730309573
 1294 SOLV  HW1     3984    6.234872485    3.615143315    2.722446080
 1294 SOLV  HW2     3985    6.092668790    3.584138347    2.648396334
 1295 SOLV  OW      3986    4.885557848    2.581593316    1.561986293
 1295 SOLV  HW1     3987    4.794409542    2.542102038    1.573493916
 1295 SOLV  HW2     3988    4.888946407    2.633174215    1.476371829
 1296 SOLV  OW      3989    4.253564236    4.316563264    0.908594325
 1296 SOLV  HW1     3990    4.311227570    4.272012581    0.840097537
 1296 SOLV  HW2     3991    4.225018824    4.406275679    0.874854357
 1297 SOLV  OW      3992    3.303320382    5.769928061    0.653445885
 1297 SOLV  HW1     3993    3.287386203    5.686015498    0.601437950
 1297 SOLV  HW2     3994    3.262529478    5.847355048    0.605060309
 1298 SOLV  OW      3995    0.195573117    2.848414722    2.658377396
 1298 SOLV  HW1     3996    0.187097156    2.928266991    2.598768980
 1298 SOLV  HW2     3997    0.287152659    2.846366175    2.698507218
 1299 SOLV  OW      3998    3.599086633    5.181591749    0.896960011
 1299 SOLV  HW1     3999    3.500604430    5.171403486    0.882859824
 1299 SOLV  HW2     4000    3.630065789    5.267005759    0.855173623
 1300 SOLV  OW      4001    2.366517827    4.657100987    0.677360352
 1300 SOLV  HW1     4002    2.289907789    4.592846481    0.675344251
 1300 SOLV  HW2     4003    2.418373666    4.649795866    0.592158617
 1301 SOLV  OW      4004    0.257489943    6.029522564    1.648780835
 1301 SOLV  HW1     4005    0.232306308    6.116050724    1.692141596
 1301 SOLV  HW2     4006    0.213331924    5.953934680    1.697134073
 1302 SOLV  OW      4007    5.071448779    3.615688741    1.569008546
 1302 SOLV  HW1     4008    5.010421474    3.553308281    1.520163756
 1302 SOLV  HW2     4009    5.036846170    3.709181113    1.561053355
 1303 SOLV  OW      4010    0.273810932    6.120339792    2.819509396
 1303 SOLV  HW1     4011    0.312400892    6.055548900    2.885196837
 1303 SOLV  HW2     4012    0.187298231    6.156006684    2.854797468
 1304 SOLV  OW      4013    3.293706565    4.457310862    1.117888080
 1304 SOLV  HW1     4014    3.315191158    4.435962001    1.022577922
 1304 SOLV  HW2     4015    3.209772971    4.409918449    1.144542273
 1305 SOLV  OW      4016    5.353669139    3.639638875    1.125341352
 1305 SOLV  HW1     4017    5.376874006    3.693654111    1.206246168
 1305 SOLV  HW2     4018    5.384714100    3.687581880    1.043248546
 1306 SOLV  OW      4019    3.159683607    4.525376452    5.597268422
 1306 SOLV  HW1     4020    3.116813803    4.562299060    5.514801763
 1306 SOLV  HW2     4021    3.110493302    4.443360155    5.626516364
 1307 SOLV  OW      4022    5.137437485    3.834786261    3.176053439
 1307 SOLV  HW1     4023    5.203935957    3.767014120    3.144641520
 1307 SOLV  HW2     4024    5.075554874    3.858010603    3.101000924
 1308 SOLV  OW      4025    5.099368645    3.308407162    0.367371242
 1308 SOLV  HW1     4026    5.068231323    3.213646054    0.374610929
 1308 SOLV  HW2     4027    5.029153100    3.363159141    0.321835052
 1309 SOLV  OW      4028    4.620773580    5.859480693    1.353729243
 1309 SOLV  HW1     4029    4.607024075    5.832179068    1.258506950
 1309 SOLV  HW2     4030    4.557729470    5.933687176    1.376543850
 1310 SOLV  OW      4031    3.009296326    6.054081871    1.557055950
 1310 SOLV  HW1     4032    3.071571266    6.006864659    1.494653923
 1310 SOLV  HW2     4033    2.947956289    5.987526759    1.599591747
 1311 SOLV  OW      4034    4.073348147    5.559652406    2.767617247
 1311 SOLV  HW1     4035    4.131478799    5.604707858    2.699861246
 1311 SOLV  HW2     4036    3.998162768    5.620590552    2.792790674
 1312 SOLV  OW      4037    5.504419753    0.301148569    1.841253339
 1312 SOLV  HW1     4038    5.447828584    0.362019528    1.896876354
 1312 SOLV  HW2     4039    5.483765565    0.206071374    1.864391427
 1313 SOLV  OW      4040    3.343669234    5.152279014    0.826242565
 1313 SOLV  HW1     4041    3.309234082    5.183518511    0.914786288
 1313 SOLV  HW2     4042    3.296738054    5.067915848    0.800128373
 1314 SOLV  OW      4043    0.055287069    5.593146486    1.350261686
 1314 SOLV  HW1     4044    0.093876968    5.522180429    1.409224215
 1314 SOLV  HW2     4045    0.126219429    5.627516424    1.288705100
 1315 SOLV  OW      4046    4.646643713    4.803883210    2.694961197
 1315 SOLV  HW1     4047    4.597162265    4.720367073    2.670914488
 1315 SOLV  HW2     4048    4.581950581    4.872550359    2.728145738
 1316 SOLV  OW      4049    3.905303609    0.201826156    3.014483147
 1316 SOLV  HW1     4050    3.982412256    0.265513460    3.014156697
 1316 SOLV  HW2     4051    3.830299652    0.240050644    2.960491397
 1317 SOLV  OW      4052    3.126133200    4.707063780    1.786006791
 1317 SOLV  HW1     4053    3.082363920    4.618733252    1.802800047
 1317 SOLV  HW2     4054    3.110376667    4.734545285    1.691156917
 1318 SOLV  OW      4055    2.753011422    2.931342830    2.052993326
 1318 SOLV  HW1     4056    2.655804992    2.944905443    2.033791622
 1318 SOLV  HW2     4057    2.769850167    2.834830675    2.073082938
 1319 SOLV  OW      4058    4.392506023    4.217517491    0.684123989
 1319 SOLV  HW1     4059    4.421026776    4.144687865    0.621803687
 1319 SOLV  HW2     4060    4.472521930    4.270458102    0.712339097
 1320 SOLV  OW      4061    3.896075833    4.115736944    2.806518907
 1320 SOLV  HW1     4062    3.796493372    4.112789249    2.797769087
 1320 SOLV  HW2     4063    3.931908536    4.022469297    2.810868834
 1321 SOLV  OW      4064    5.014042525    5.213940684    1.932668753
 1321 SOLV  HW1     4065    5.020017717    5.128457915    1.984233736
 1321 SOLV  HW2     4066    5.080569621    5.212525347    1.858008946
 1322 SOLV  OW      4067    3.330413514    4.399056135    6.006340033
 1322 SOLV  HW1     4068    3.349160410    4.402591222    6.104513549
 1322 SOLV  HW2     4069    3.414175111    4.374996840    5.957278354
 1323 SOLV  OW      4070    5.306251068    3.573957618    0.132168939
 1323 SOLV  HW1     4071    5.275047171    3.491841486    0.084368511
 1323 SOLV  HW2     4072    5.391417336    3.606220470    0.090848994
 1324 SOLV  OW      4073    5.078825292    0.328495290    1.425256592
 1324 SOLV  HW1     4074    5.096635653    0.267416444    1.348096629
 1324 SOLV  HW2     4075    5.064624754    0.274273339    1.508080532
 1325 SOLV  OW      4076    6.086023439    4.616264521    1.862767829
 1325 SOLV  HW1     4077    6.007946815    4.572732815    1.907607889
 1325 SOLV  HW2     4078    6.054319927    4.694645457    1.809356141
 1326 SOLV  OW      4079    4.569935126    4.663962947    2.118068543
 1326 SOLV  HW1     4080    4.566701517    4.588532129    2.052485654
 1326 SOLV  HW2     4081    4.650625596    4.654038926    2.176308803
 1327 SOLV  OW      4082    4.904852223    0.369423889    1.803262581
 1327 SOLV  HW1     4083    4.805817852    0.375815056    1.815630737
 1327 SOLV  HW2     4084    4.950752283    0.394308513    1.888559239
 1328 SOLV  OW      4085    3.727822831    4.925439940    1.354169949
 1328 SOLV  HW1     4086    3.680598715    4.981541778    1.286170191
 1328 SOLV  HW2     4087    3.715430876    4.828717373    1.331973961
 1329 SOLV  OW      4088    4.130767747    5.826045010    0.477687611
 1329 SOLV  HW1     4089    4.201649916    5.832170634    0.407401590
 1329 SOLV  HW2     4090    4.164692012    5.866146636    0.562792415
 1330 SOLV  OW      4091    3.482593602    4.743577370    2.147418843
 1330 SOLV  HW1     4092    3.404460176    4.746937494    2.085083494
 1330 SOLV  HW2     4093    3.520497676    4.651034423    2.148364324
 1331 SOLV  OW      4094    3.730815495    4.397016619    0.406365919
 1331 SOLV  HW1     4095    3.697935819    4.491316501    0.401042080
 1331 SOLV  HW2     4096    3.830097365    4.396984086    0.418399647
 1332 SOLV  OW      4097    5.904612565    4.822019013    1.734463792
 1332 SOLV  HW1     4098    5.850044184    4.891511907    1.687613895
 1332 SOLV  HW2     4099    6.001810076    4.841101213    1.720665975
 1333 SOLV  OW      4100    5.405128348    4.994646247    2.554602184
 1333 SOLV  HW1     4101    5.398680664    5.081372082    2.603988483
 1333 SOLV  HW2     4102    5.421244517    4.920398239    2.619636436
 1334 SOLV  OW      4103    3.925255738    4.434135163    1.394628680
 1334 SOLV  HW1     4104    4.015859084    4.412529355    1.431040562
 1334 SOLV  HW2     4105    3.933379480    4.506001302    1.325557513
 1335 SOLV  OW      4106    4.002167410    5.131525353    1.451361414
 1335 SOLV  HW1     4107    3.938950316    5.205467661    1.428173167
 1335 SOLV  HW2     4108    3.951905637    5.057508193    1.496045984
 1336 SOLV  OW      4109    3.074949097    4.895802023    0.353356182
 1336 SOLV  HW1     4110    3.138665803    4.949381847    0.408772462
 1336 SOLV  HW2     4111    3.065295466    4.804378697    0.392727406
 1337 SOLV  OW      4112    3.839138784    4.468198130    2.787054088
 1337 SOLV  HW1     4113    3.873697796    4.413384825    2.710876786
 1337 SOLV  HW2     4114    3.773007940    4.534929440    2.752769784
 1338 SOLV  OW      4115    5.205690305    5.492147768    0.730758347
 1338 SOLV  HW1     4116    5.301775363    5.519419599    0.725721319
 1338 SOLV  HW2     4117    5.152350384    5.565641997    0.772649234
 1339 SOLV  OW      4118    5.205714146    4.106379868    1.138713633
 1339 SOLV  HW1     4119    5.257146574    4.127609420    1.055614404
 1339 SOLV  HW2     4120    5.192829314    4.007442805    1.145557933
 1340 SOLV  OW      4121    2.643400001    3.984389512    0.508611513
 1340 SOLV  HW1     4122    2.715721052    3.959642639    0.444122551
 1340 SOLV  HW2     4123    2.684386398    4.013577024    0.595039035
 1341 SOLV  OW      4124    4.928135776    5.978580549    6.030959740
 1341 SOLV  HW1     4125    4.841729569    6.021429186    6.004504644
 1341 SOLV  HW2     4126    4.991774099    5.981564717    5.953868420
 1342 SOLV  OW      4127    3.695432890    3.668914020    2.109023886
 1342 SOLV  HW1     4128    3.775014651    3.610727995    2.092201712
 1342 SOLV  HW2     4129    3.665999647    3.710757559    2.023090357
 1343 SOLV  OW      4130    3.264230468    4.378004933    2.551554442
 1343 SOLV  HW1     4131    3.193591630    4.381478318    2.622251873
 1343 SOLV  HW2     4132    3.275624588    4.468861612    2.511364417
 1344 SOLV  OW      4133    5.168225845    4.242034259    0.574351906
 1344 SOLV  HW1     4134    5.137091924    4.179601249    0.502698858
 1344 SOLV  HW2     4135    5.089402365    4.288842674    0.614316871
 1345 SOLV  OW      4136    3.246286213    4.435257044    0.851627182
 1345 SOLV  HW1     4137    3.149265609    4.457288055    0.861782897
 1345 SOLV  HW2     4138    3.261160112    4.390078473    0.763655144
 1346 SOLV  OW      4139    5.230790152    5.345842502    2.543604980
 1346 SOLV  HW1     4140    5.233562964    5.404008206    2.462300370
 1346 SOLV  HW2     4141    5.162010581    5.380788741    2.607240622
 1347 SOLV  OW      4142    4.341098190    5.670362755    0.724180455
 1347 SOLV  HW1     4143    4.301190403    5.608134397    0.791534787
 1347 SOLV  HW2     4144    4.327828209    5.633026437    0.632357598
 1348 SOLV  OW      4145    4.802660118    5.716087972    0.461318601
 1348 SOLV  HW1     4146    4.881887861    5.685014496    0.408790588
 1348 SOLV  HW2     4147    4.820029777    5.808067141    0.496529906
 1349 SOLV  OW      4148    5.299702165    5.130525561    0.956146788
 1349 SOLV  HW1     4149    5.235091523    5.178760769    0.896995514
 1349 SOLV  HW2     4150    5.265614616    5.131099856    1.050155880
 1350 SOLV  OW      4151    4.532632124    4.952580996    0.260945140
 1350 SOLV  HW1     4152    4.602371825    4.892142746    0.222402602
 1350 SOLV  HW2     4153    4.496900711    4.912626946    0.345377419
 1351 SOLV  OW      4154    3.746723526    5.085652002    2.382786882
 1351 SOLV  HW1     4155    3.753545562    5.098032384    2.283783443
 1351 SOLV  HW2     4156    3.659435555    5.042186458    2.404990303
 1352 SOLV  OW      4157    5.422703928    3.544640199    2.570676729
 1352 SOLV  HW1     4158    5.371574515    3.512930336    2.490791580
 1352 SOLV  HW2     4159    5.517885902    3.514854887    2.563288739
 1353 SOLV  OW      4160    4.667066522    5.947727202    0.619701858
 1353 SOLV  HW1     4161    4.724375940    6.026779613    0.598073134
 1353 SOLV  HW2     4162    4.641681648    5.900834948    0.535095685
 1354 SOLV  OW      4163    6.062886447    5.074156831    1.987619982
 1354 SOLV  HW1     4164    6.034880881    5.005096293    2.054314965
 1354 SOLV  HW2     4165    5.985065497    5.097722423    1.929393424
 1355 SOLV  OW      4166    4.937964857    5.406431620    1.043119005
 1355 SOLV  HW1     4167    5.005066744    5.422726523    1.115463589
 1355 SOLV  HW2     4168    4.978938681    5.427423247    0.954336840
 1356 SOLV  OW      4169    5.565639619    4.403333312    1.794701318
 1356 SOLV  HW1     4170    5.481748445    4.354536469    1.770593672
 1356 SOLV  HW2     4171    5.644820984    4.351105357    1.763038214
 1357 SOLV  OW      4172    0.186413430    3.664466038    2.270465571
 1357 SOLV  HW1     4173    0.255217695    3.609380088    2.223212244
 1357 SOLV  HW2     4174    0.126393413    3.604534985    2.323448929
 1358 SOLV  OW      4175    4.004878784    4.594783169    2.934108115
 1358 SOLV  HW1     4176    3.982060332    4.688430250    2.960746132
 1358 SOLV  HW2     4177    3.924495313    4.551122636    2.893706932
 1359 SOLV  OW      4178    4.148692861    4.799696467    1.059427050
 1359 SOLV  HW1     4179    4.095753198    4.884400009    1.064383315
 1359 SOLV  HW2     4180    4.226977645    4.805668941    1.121375659
 1360 SOLV  OW      4181    2.446334435    4.544770307    1.404584142
 1360 SOLV  HW1     4182    2.532530457    4.557327649    1.453720914
 1360 SOLV  HW2     4183    2.422622423    4.447622981    1.403206819
 1361 SOLV  OW      4184    3.722059995    5.068299016    1.611467021
 1361 SOLV  HW1     4185    3.715071028    5.019983780    1.524184477
 1361 SOLV  HW2     4186    3.729930327    5.001850965    1.685791921
 1362 SOLV  OW      4187    4.051489946    4.667556159    2.310245550
 1362 SOLV  HW1     4188    4.140340094    4.673248675    2.264694887
 1362 SOLV  HW2     4189    4.026067500    4.757789727    2.345076156
 1363 SOLV  OW      4190    4.419542729    4.910203723    2.072180701
 1363 SOLV  HW1     4191    4.377325298    4.935941072    1.985259357
 1363 SOLV  HW2     4192    4.481064214    4.832714098    2.057673291
 1364 SOLV  OW      4193    5.228083310    4.871874559    0.729310111
 1364 SOLV  HW1     4194    5.263826265    4.960930074    0.757479158
 1364 SOLV  HW2     4195    5.132341650    4.864088714    0.757146025
 1365 SOLV  OW      4196    5.671004205    3.870759928    0.237984618
 1365 SOLV  HW1     4197    5.669638781    3.969324150    0.221097281
 1365 SOLV  HW2     4198    5.765308612    3.837655868    0.234413091
 1366 SOLV  OW      4199    4.113269659    0.087636982    1.729526332
 1366 SOLV  HW1     4200    4.160226552    0.119813701    1.647296990
 1366 SOLV  HW2     4201    4.094309987   -0.010182734    1.720934599
 1367 SOLV  OW      4202    4.614620204    4.933308015    0.716475591
 1367 SOLV  HW1     4203    4.585539938    4.884611287    0.798843848
 1367 SOLV  HW2     4204    4.615998488    5.031641064    0.734648171
 1368 SOLV  OW      4205    4.732943443    4.421503491    2.465685227
 1368 SOLV  HW1     4206    4.634107766    4.432978309    2.455610167
 1368 SOLV  HW2     4207    4.779626573    4.466291927    2.389420716
 1369 SOLV  OW      4208    5.161791758    5.115223774    1.174860074
 1369 SOLV  HW1     4209    5.165520744    5.162467264    1.262917940
 1369 SOLV  HW2     4210    5.076758332    5.062964146    1.168675598
 1370 SOLV  OW      4211    0.316623151    5.702717367    0.338072750
 1370 SOLV  HW1     4212    0.328762456    5.680066536    0.241423458
 1370 SOLV  HW2     4213    0.312764708    5.802075206    0.348775775
 1371 SOLV  OW      4214    5.563027817    2.980788733    2.162121376
 1371 SOLV  HW1     4215    5.489021706    2.938918315    2.109490561
 1371 SOLV  HW2     4216    5.646724294    2.927375123    2.150209784
 1372 SOLV  OW      4217    4.013471779    0.036697715    0.197539775
 1372 SOLV  HW1     4218    3.933647029   -0.017821445    0.171904816
 1372 SOLV  HW2     4219    4.037781563    0.097687596    0.122102967
 1373 SOLV  OW      4220    4.636952519    5.611113031    1.461927500
 1373 SOLV  HW1     4221    4.668137441    5.696580141    1.420396936
 1373 SOLV  HW2     4222    4.655929845    5.612915467    1.560102916
 1374 SOLV  OW      4223    4.839016454    3.879363506    0.810481542
 1374 SOLV  HW1     4224    4.762835002    3.944151737    0.809874853
 1374 SOLV  HW2     4225    4.805941567    3.789310330    0.838728390
 1375 SOLV  OW      4226    0.505943473    4.227623179    1.826255145
 1375 SOLV  HW1     4227    0.577449366    4.292501705    1.852314514
 1375 SOLV  HW2     4228    0.537224736    4.173005990    1.748539195
 1376 SOLV  OW      4229    3.701404645    5.343259341    2.339532631
 1376 SOLV  HW1     4230    3.736138921    5.256436684    2.374983741
 1376 SOLV  HW2     4231    3.601944464    5.338132040    2.330438479
 1377 SOLV  OW      4232    4.835732763    4.365695728    0.130166012
 1377 SOLV  HW1     4233    4.767151140    4.393816256    0.063040778
 1377 SOLV  HW2     4234    4.863646537    4.271436240    0.111782737
 1378 SOLV  OW      4235    0.196437679    5.531679777    5.733839261
 1378 SOLV  HW1     4236    0.210455100    5.625783495    5.703026912
 1378 SOLV  HW2     4237    0.269741295    5.473701573    5.698252016
 1379 SOLV  OW      4238    3.895884583    4.125640770    5.941905839
 1379 SOLV  HW1     4239    3.951469690    4.043236240    5.930898604
 1379 SOLV  HW2     4240    3.800625888    4.099690839    5.957835369
 1380 SOLV  OW      4241    5.127992246    0.789820729    1.640957504
 1380 SOLV  HW1     4242    5.083354894    0.773551737    1.728960776
 1380 SOLV  HW2     4243    5.160840656    0.703012748    1.603713933
 1381 SOLV  OW      4244    5.216502299    5.242069685    1.756419109
 1381 SOLV  HW1     4245    5.208270458    5.341281222    1.746966678
 1381 SOLV  HW2     4246    5.312679141    5.217661040    1.768838170
 1382 SOLV  OW      4247    4.024828882    5.300778588    2.826783033
 1382 SOLV  HW1     4248    3.963192173    5.257346992    2.761083119
 1382 SOLV  HW2     4249    4.063941071    5.383386549    2.786187967
 1383 SOLV  OW      4250    4.814139141    4.036457628    1.713759567
 1383 SOLV  HW1     4251    4.725785662    4.001408920    1.682668776
 1383 SOLV  HW2     4252    4.836361120    3.996574371    1.802736503
 1384 SOLV  OW      4253    6.045768422    5.040618959    0.300659797
 1384 SOLV  HW1     4254    5.969054822    5.055645812    0.363038193
 1384 SOLV  HW2     4255    6.034062199    4.952952734    0.253975200
 1385 SOLV  OW      4256    3.959261511    4.735889108    2.573010600
 1385 SOLV  HW1     4257    3.995814216    4.822698984    2.539398024
 1385 SOLV  HW2     4258    4.022381694    4.661904533    2.549687701
 1386 SOLV  OW      4259    5.129549420    4.265942199    2.541112197
 1386 SOLV  HW1     4260    5.204783642    4.207256820    2.571067493
 1386 SOLV  HW2     4261    5.046313982    4.211283698    2.531853784
 1387 SOLV  OW      4262    4.469624225    4.294488538    1.099858326
 1387 SOLV  HW1     4263    4.438535453    4.200363848    1.113113217
 1387 SOLV  HW2     4264    4.421239110    4.334935604    1.022240542
 1388 SOLV  OW      4265    2.922497451    3.630442290    4.724239039
 1388 SOLV  HW1     4266    2.897194555    3.653264648    4.630216026
 1388 SOLV  HW2     4267    2.840021367    3.609552058    4.776800472
 1389 SOLV  OW      4268    3.701500272    0.042108240    1.801652228
 1389 SOLV  HW1     4269    3.765359717   -0.027972247    1.833473044
 1389 SOLV  HW2     4270    3.688317661    0.032817549    1.702952217
 1390 SOLV  OW      4271    3.158856674    3.841182749    1.158886721
 1390 SOLV  HW1     4272    3.224233176    3.885625854    1.097631699
 1390 SOLV  HW2     4273    3.121228843    3.908832487    1.222203459
 1391 SOLV  OW      4274    0.642026747    5.118555415    2.786341081
 1391 SOLV  HW1     4275    0.738627916    5.134140175    2.806919962
 1391 SOLV  HW2     4276    0.603739113    5.054281580    2.852682168
 1392 SOLV  OW      4277    5.867149611    5.661158199    2.790433272
 1392 SOLV  HW1     4278    5.807215766    5.709874431    2.853964564
 1392 SOLV  HW2     4279    5.919571142    5.727272895    2.736746277
 1393 SOLV  OW      4280    4.002415680    5.556842218    1.858510749
 1393 SOLV  HW1     4281    3.988750060    5.458045825    1.851131927
 1393 SOLV  HW2     4282    3.922743914    5.604372129    1.821159183
 1394 SOLV  OW      4283    5.732109170    0.299490128    2.330173561
 1394 SOLV  HW1     4284    5.644546967    0.284291546    2.284327009
 1394 SOLV  HW2     4285    5.779510481    0.376159625    2.286873399
 1395 SOLV  OW      4286    5.297163551    3.725943768    2.248227075
 1395 SOLV  HW1     4287    5.379128765    3.751708436    2.197044003
 1395 SOLV  HW2     4288    5.318944103    3.650582831    2.310260532
 1396 SOLV  OW      4289    5.820446746    5.844340918    2.227026019
 1396 SOLV  HW1     4290    5.797036157    5.747703051    2.216300471
 1396 SOLV  HW2     4291    5.740457730    5.894536126    2.259952432
 1397 SOLV  OW      4292    2.777776507    5.159865910    1.110954648
 1397 SOLV  HW1     4293    2.731319533    5.090806130    1.166397496
 1397 SOLV  HW2     4294    2.792995866    5.242009218    1.165928773
 1398 SOLV  OW      4295    4.648521067    4.174583110    2.845202286
 1398 SOLV  HW1     4296    4.608736978    4.252750962    2.893253442
 1398 SOLV  HW2     4297    4.578801992    4.103906069    2.833123096
 1399 SOLV  OW      4298    4.351614140    3.852910583    2.389788666
 1399 SOLV  HW1     4299    4.445886955    3.843149905    2.421706413
 1399 SOLV  HW2     4300    4.343014153    3.812865385    2.298553671
 1400 SOLV  OW      4301    2.970584629    3.998336488    5.693346536
 1400 SOLV  HW1     4302    2.927466757    3.923081678    5.743137904
 1400 SOLV  HW2     4303    2.978996841    3.973871553    5.596742539
 1401 SOLV  OW      4304    5.867886212    4.294144610    0.727469371
 1401 SOLV  HW1     4305    5.834898078    4.386963320    0.744687678
 1401 SOLV  HW2     4306    5.916760899    4.291807045    0.640247116
 1402 SOLV  OW      4307    3.195197562    4.190534566    0.260598751
 1402 SOLV  HW1     4308    3.218504390    4.100618914    0.223538350
 1402 SOLV  HW2     4309    3.277450006    4.233582142    0.297786299
 1403 SOLV  OW      4310    3.696573483    4.001446987    0.274127769
 1403 SOLV  HW1     4311    3.628890078    3.927835797    0.272789712
 1403 SOLV  HW2     4312    3.783749406    3.965939740    0.307907252
 1404 SOLV  OW      4313    4.760908940    0.292196729    0.129013140
 1404 SOLV  HW1     4314    4.702261179    0.296804215    0.209889771
 1404 SOLV  HW2     4315    4.789859642    0.197622761    0.114202194
 1405 SOLV  OW      4316    5.849010112    3.217253965    2.183944287
 1405 SOLV  HW1     4317    5.919196050    3.206361181    2.113539406
 1405 SOLV  HW2     4318    5.760893279    3.236003688    2.140523073
 1406 SOLV  OW      4319    4.479250345    5.931535048    2.190600849
 1406 SOLV  HW1     4320    4.400741778    5.979471080    2.229843336
 1406 SOLV  HW2     4321    4.557687339    5.940199709    2.252033733
 1407 SOLV  OW      4322    3.155324835    0.812754940    0.095948508
 1407 SOLV  HW1     4323    3.170074596    0.908962250    0.072965839
 1407 SOLV  HW2     4324    3.223567922    0.783686451    0.163026941
 1408 SOLV  OW      4325    4.721066344    3.314439836    2.757343578
 1408 SOLV  HW1     4326    4.665383421    3.273697457    2.684948676
 1408 SOLV  HW2     4327    4.744857403    3.408280160    2.732255609
 1409 SOLV  OW      4328    3.994462279    4.598361373    5.862674116
 1409 SOLV  HW1     4329    3.930494850    4.529518065    5.828465336
 1409 SOLV  HW2     4330    4.017351873    4.662068981    5.789061329
 1410 SOLV  OW      4331    4.035522465    5.068201028    0.276334460
 1410 SOLV  HW1     4332    4.070817994    5.132997437    0.208828292
 1410 SOLV  HW2     4333    3.938758461    5.050606280    0.258209873
 1411 SOLV  OW      4334    5.241409783    3.866063269    0.479351486
 1411 SOLV  HW1     4335    5.290351134    3.897451754    0.560722365
 1411 SOLV  HW2     4336    5.170563422    3.932464086    0.455405679
 1412 SOLV  OW      4337    5.757072907    4.739701486    1.956129658
 1412 SOLV  HW1     4338    5.798060136    4.768581469    1.869599097
 1412 SOLV  HW2     4339    5.709528887    4.817110898    1.997948916
 1413 SOLV  OW      4340    2.710935418    5.046519798    0.851239383
 1413 SOLV  HW1     4341    2.611836829    5.035673979    0.843373131
 1413 SOLV  HW2     4342    2.734482711    5.070077456    0.945529159
 1414 SOLV  OW      4343    3.515902410    3.540715967    1.056946248
 1414 SOLV  HW1     4344    3.579327311    3.615309511    1.036576718
 1414 SOLV  HW2     4345    3.531719896    3.465221691    0.993289949
 1415 SOLV  OW      4346    2.723004375    3.597710439    0.119178378
 1415 SOLV  HW1     4347    2.654071224    3.576975154    0.049753689
 1415 SOLV  HW2     4348    2.679808979    3.600106047    0.209344081
 1416 SOLV  OW      4349    5.590865825    4.994111467    1.960499518
 1416 SOLV  HW1     4350    5.672785320    5.030661718    1.916285362
 1416 SOLV  HW2     4351    5.564038391    5.054191112    2.035813756
 1417 SOLV  OW      4352    4.225816206    6.130810720    0.379544258
 1417 SOLV  HW1     4353    4.148552408    6.149285418    0.318793687
 1417 SOLV  HW2     4354    4.311290805    6.139777084    0.328404581
 1418 SOLV  OW      4355    3.891265634    4.375972778    1.852424621
 1418 SOLV  HW1     4356    3.886998579    4.449666763    1.784950907
 1418 SOLV  HW2     4357    3.909202992    4.289253350    1.805952451
 1419 SOLV  OW      4358    2.807159321    4.595896602    2.142565361
 1419 SOLV  HW1     4359    2.853056344    4.509388008    2.122276356
 1419 SOLV  HW2     4360    2.711774530    4.590745711    2.112952333
 1420 SOLV  OW      4361    4.180525504    5.466664017    5.647543333
 1420 SOLV  HW1     4362    4.218450951    5.406408573    5.577309730
 1420 SOLV  HW2     4363    4.217995761    5.558697915    5.636253031
 1421 SOLV  OW      4364    4.660615848    5.168365119    2.209094898
 1421 SOLV  HW1     4365    4.567850107    5.145726520    2.238817858
 1421 SOLV  HW2     4366    4.708334829    5.084693568    2.182199971
 1422 SOLV  OW      4367    5.036607541    4.222415158    2.972356796
 1422 SOLV  HW1     4368    5.115713641    4.203462666    2.914176851
 1422 SOLV  HW2     4369    4.991468836    4.305976497    2.941022830
 1423 SOLV  OW      4370    3.688680004    5.899394063    2.754927600
 1423 SOLV  HW1     4371    3.607031166    5.842757330    2.743643183
 1423 SOLV  HW2     4372    3.697715110    5.960816038    2.676522938
 1424 SOLV  OW      4373    5.283684404    4.391729211    0.958425367
 1424 SOLV  HW1     4374    5.215070221    4.457341865    0.926978643
 1424 SOLV  HW2     4375    5.265798436    4.302437500    0.917086740
 1425 SOLV  OW      4376    4.315525240    5.604897795    1.169894144
 1425 SOLV  HW1     4377    4.400533785    5.562243658    1.200814462
 1425 SOLV  HW2     4378    4.288571695    5.565559026    1.081986593
 1426 SOLV  OW      4379    4.478337048    4.929356162    2.469974258
 1426 SOLV  HW1     4380    4.542965487    4.964297850    2.537824456
 1426 SOLV  HW2     4381    4.450175965    5.003760378    2.409374554
 1427 SOLV  OW      4382    4.516760256    4.541155234    2.616816598
 1427 SOLV  HW1     4383    4.503135931    4.442657537    2.606113212
 1427 SOLV  HW2     4384    4.467729094    4.589630494    2.544372870
 1428 SOLV  OW      4385    0.463594458    3.384268961    1.943120276
 1428 SOLV  HW1     4386    0.560752880    3.404134767    1.956051746
 1428 SOLV  HW2     4387    0.418957307    3.462804843    1.900209096
 1429 SOLV  OW      4388    4.955742926    3.104898588    0.127018474
 1429 SOLV  HW1     4389    4.921579598    3.035485026    0.063644090
 1429 SOLV  HW2     4390    4.962563682    3.065749943    0.218792095
 1430 SOLV  OW      4391    4.766394675    5.815481125    1.867254655
 1430 SOLV  HW1     4392    4.859992858    5.849281377    1.857335908
 1430 SOLV  HW2     4393    4.703990958    5.892880239    1.878050883
 1431 SOLV  OW      4394    4.101364569    5.360083287    0.216518738
 1431 SOLV  HW1     4395    4.131633275    5.455332679    0.219894835
 1431 SOLV  HW2     4396    4.001549621    5.357020456    0.211265612
 1432 SOLV  OW      4397    3.704000029    4.092861183    1.433877482
 1432 SOLV  HW1     4398    3.607887658    4.079815031    1.458245098
 1432 SOLV  HW2     4399    3.714596686    4.179716456    1.385447761
 1433 SOLV  OW      4400    5.501636838    4.303127227    2.437202573
 1433 SOLV  HW1     4401    5.429556897    4.367352150    2.411099396
 1433 SOLV  HW2     4402    5.523965756    4.244621434    2.359227414
 1434 SOLV  OW      4403    3.100501331    5.522531124    2.164130543
 1434 SOLV  HW1     4404    3.051537382    5.609201149    2.154500489
 1434 SOLV  HW2     4405    3.121986101    5.506944794    2.260553210
 1435 SOLV  OW      4406    0.042567485    4.451997373    2.622966606
 1435 SOLV  HW1     4407    0.125499192    4.481359379    2.670524208
 1435 SOLV  HW2     4408   -0.011548868    4.393502618    2.683392097
 1436 SOLV  OW      4409    0.262931836    3.396139528    2.141665754
 1436 SOLV  HW1     4410    0.357636646    3.390473088    2.110030656
 1436 SOLV  HW2     4411    0.204617601    3.427615061    2.066761619
 1437 SOLV  OW      4412    5.143287600    0.064577533    1.258988495
 1437 SOLV  HW1     4413    5.240798097    0.085985573    1.264909890
 1437 SOLV  HW2     4414    5.122355627   -0.012392926    1.319312244
 1438 SOLV  OW      4415    5.450189622    3.475080945    0.467565379
 1438 SOLV  HW1     4416    5.423444894    3.479998779    0.563806690
 1438 SOLV  HW2     4417    5.387823645    3.530844756    0.412769022
 1439 SOLV  OW      4418    5.744706914    5.393188534    0.795220736
 1439 SOLV  HW1     4419    5.837936304    5.428453106    0.787175238
 1439 SOLV  HW2     4420    5.709288761    5.413215777    0.886568774
 1440 SOLV  OW      4421    4.478753786    3.477067695    1.550523989
 1440 SOLV  HW1     4422    4.541772818    3.554595641    1.546279072
 1440 SOLV  HW2     4423    4.392089416    3.506744635    1.590655023
 1441 SOLV  OW      4424    5.289475967    5.405741261    1.158367637
 1441 SOLV  HW1     4425    5.242742007    5.366036841    1.237368463
 1441 SOLV  HW2     4426    5.282231633    5.343343820    1.080549587
 1442 SOLV  OW      4427    4.177763945    4.599398084    0.843617661
 1442 SOLV  HW1     4428    4.148187455    4.647791682    0.761247325
 1442 SOLV  HW2     4429    4.189691122    4.664883667    0.918256476
 1443 SOLV  OW      4430    4.622726086    4.686696600    1.643931735
 1443 SOLV  HW1     4431    4.646195066    4.771190721    1.692012254
 1443 SOLV  HW2     4432    4.568692799    4.708524485    1.562656523
 1444 SOLV  OW      4433    2.621192301    4.345847156    1.211503731
 1444 SOLV  HW1     4434    2.609177250    4.304857986    1.121077330
 1444 SOLV  HW2     4435    2.559290879    4.301802485    1.276539794
 1445 SOLV  OW      4436    0.463345345    6.055666532    0.120831903
 1445 SOLV  HW1     4437    0.381530690    6.036584498    0.175088972
 1445 SOLV  HW2     4438    0.440844282    6.120885908    0.048433006
 1446 SOLV  OW      4439    6.031034309    5.828373432    2.039570199
 1446 SOLV  HW1     4440    6.090917661    5.748561433    2.046325682
 1446 SOLV  HW2     4441    5.965832507    5.827614545    2.115397190
 1447 SOLV  OW      4442    1.121244393    3.349711565    2.676636295
 1447 SOLV  HW1     4443    1.067916294    3.276362831    2.634474533
 1447 SOLV  HW2     4444    1.181148824    3.391017421    2.608030578
 1448 SOLV  OW      4445    4.759551740    2.732243508    2.346310460
 1448 SOLV  HW1     4446    4.706485421    2.817008359    2.346842561
 1448 SOLV  HW2     4447    4.811506389    2.724927118    2.431448736
 1449 SOLV  OW      4448    5.923831479    0.642118516    1.696364441
 1449 SOLV  HW1     4449    5.915191856    0.613751597    1.791876199
 1449 SOLV  HW2     4450    5.870179104    0.580763910    1.638408846
 1450 SOLV  OW      4451    5.347040992    0.490771174    0.052195812
 1450 SOLV  HW1     4452    5.356776868    0.586553457    0.025128286
 1450 SOLV  HW2     4453    5.281728564    0.483941785    0.127622972
 1451 SOLV  OW      4454    0.159898000    4.578915221    1.682207260
 1451 SOLV  HW1     4455    0.110486774    4.584222988    1.768996411
 1451 SOLV  HW2     4456    0.218899242    4.498164609    1.682351987
 1452 SOLV  OW      4457    5.170198732    3.636158729    1.843298082
 1452 SOLV  HW1     4458    5.241355898    3.703680985    1.823871228
 1452 SOLV  HW2     4459    5.128892409    3.605671845    1.757482085
 1453 SOLV  OW      4460    5.612440469    4.044211226    1.840097732
 1453 SOLV  HW1     4461    5.647852162    4.109361130    1.907191266
 1453 SOLV  HW2     4462    5.512883719    4.039082934    1.847981531
 1454 SOLV  OW      4463    2.247097776    3.906245635    0.932469269
 1454 SOLV  HW1     4464    2.228115527    3.880951279    0.837593965
 1454 SOLV  HW2     4465    2.174122598    3.871600836    0.991424705
 1455 SOLV  OW      4466    3.353612119    0.567487721    2.615724327
 1455 SOLV  HW1     4467    3.311783954    0.610812676    2.535891045
 1455 SOLV  HW2     4468    3.286754404    0.562837123    2.689955767
 1456 SOLV  OW      4469    0.350203969    3.456342490    2.775824520
 1456 SOLV  HW1     4470    0.348272853    3.356595739    2.768857861
 1456 SOLV  HW2     4471    0.437613280    3.490467701    2.741232698
 1457 SOLV  OW      4472    4.564928429    5.990718144    1.913515665
 1457 SOLV  HW1     4473    4.564664301    6.088745457    1.893709773
 1457 SOLV  HW2     4474    4.540941308    5.976058200    2.009491316
 1458 SOLV  OW      4475    5.350331856    2.898835348    3.364799191
 1458 SOLV  HW1     4476    5.356526558    2.863526561    3.458162192
 1458 SOLV  HW2     4477    5.420694375    2.855860790    3.308194559
 1459 SOLV  OW      4478    4.814320288    5.372629944    5.872907791
 1459 SOLV  HW1     4479    4.786276805    5.279575682    5.896455819
 1459 SOLV  HW2     4480    4.837250627    5.376904291    5.775666186
 1460 SOLV  OW      4481    2.650701759    4.332990426    0.740693716
 1460 SOLV  HW1     4482    2.712605970    4.363937795    0.668499772
 1460 SOLV  HW2     4483    2.606893938    4.412194884    0.783228947
 1461 SOLV  OW      4484    5.720218368    0.219703613    0.196231485
 1461 SOLV  HW1     4485    5.686711436    0.130769554    0.227371001
 1461 SOLV  HW2     4486    5.818671985    0.225835043    0.212690056
 1462 SOLV  OW      4487    5.662482164    5.967553929    1.156325116
 1462 SOLV  HW1     4488    5.688245664    5.870924034    1.155518534
 1462 SOLV  HW2     4489    5.743173157    6.023698754    1.137928217
 1463 SOLV  OW      4490    5.516898849    3.230097125    0.378743113
 1463 SOLV  HW1     4491    5.478874202    3.307755780    0.428990088
 1463 SOLV  HW2     4492    5.575385314    3.263626341    0.304874168
 1464 SOLV  OW      4493    5.156206190    5.310809661    1.363054441
 1464 SOLV  HW1     4494    5.065020220    5.351399025    1.356778854
 1464 SOLV  HW2     4495    5.184912480    5.308025419    1.458813848
 1465 SOLV  OW      4496    3.450773863    4.983676667    1.465058837
 1465 SOLV  HW1     4497    3.517734814    4.915758275    1.434978042
 1465 SOLV  HW2     4498    3.421490751    4.962555879    1.558321580
 1466 SOLV  OW      4499    5.747564905    6.011396201    1.487207770
 1466 SOLV  HW1     4500    5.817692389    6.079174359    1.465071175
 1466 SOLV  HW2     4501    5.770888816    5.924106903    1.444332966
 1467 SOLV  OW      4502    3.594799788    4.495934069    2.142231646
 1467 SOLV  HW1     4503    3.667748311    4.548508843    2.186007127
 1467 SOLV  HW2     4504    3.624731816    4.401310789    2.129892262
 1468 SOLV  OW      4505    5.196037294    4.974058718    1.661813453
 1468 SOLV  HW1     4506    5.261329802    4.977729175    1.586148335
 1468 SOLV  HW2     4507    5.179039770    5.066616821    1.695665006
 1469 SOLV  OW      4508    3.376797227    4.169041822    0.947687776
 1469 SOLV  HW1     4509    3.354225978    4.257566302    0.906996269
 1469 SOLV  HW2     4510    3.295057317    4.111451370    0.949611525
 1470 SOLV  OW      4511    4.257451028    4.736867624    1.574878186
 1470 SOLV  HW1     4512    4.294356366    4.790020503    1.498624650
 1470 SOLV  HW2     4513    4.173226250    4.779690204    1.607653746
 1471 SOLV  OW      4514    5.479294475    4.597825069    0.802241489
 1471 SOLV  HW1     4515    5.448434880    4.635998844    0.715110310
 1471 SOLV  HW2     4516    5.437783520    4.507851123    0.815764539
 1472 SOLV  OW      4517    5.272486393    5.796717106    0.659044047
 1472 SOLV  HW1     4518    5.204578673    5.786862794    0.731786555
 1472 SOLV  HW2     4519    5.337043879    5.720460164    0.663192536
 1473 SOLV  OW      4520    4.292059393    5.786076268    5.634562231
 1473 SOLV  HW1     4521    4.300507800    5.851693107    5.709558758
 1473 SOLV  HW2     4522    4.303175665    5.833620545    5.547284827
 1474 SOLV  OW      4523    4.682236414    5.777437122    2.588245836
 1474 SOLV  HW1     4524    4.604583440    5.745931165    2.642827928
 1474 SOLV  HW2     4525    4.720394594    5.700457583    2.537061706
 1475 SOLV  OW      4526    4.341891331    5.327225332    3.106889759
 1475 SOLV  HW1     4527    4.287904123    5.411407440    3.107451958
 1475 SOLV  HW2     4528    4.285412025    5.251211364    3.139036297
 1476 SOLV  OW      4529    3.933092321    6.010554216    1.430168228
 1476 SOLV  HW1     4530    3.931644772    5.914567569    1.458202694
 1476 SOLV  HW2     4531    3.892266704    6.019341005    1.339297443
 1477 SOLV  OW      4532    6.095144978    5.912353108    0.163325378
 1477 SOLV  HW1     4533    6.179698333    5.964315439    0.175670829
 1477 SOLV  HW2     4534    6.117321987    5.818080043    0.138375199
 1478 SOLV  OW      4535    5.748268886    4.567914565    2.957549971
 1478 SOLV  HW1     4536    5.682903757    4.627036283    3.004812057
 1478 SOLV  HW2     4537    5.837717543    4.575176225    3.001683203
 1479 SOLV  OW      4538    2.963531770    5.239896623    0.543405184
 1479 SOLV  HW1     4539    2.943441685    5.275001801    0.451942581
 1479 SOLV  HW2     4540    3.055242593    5.268870979    0.570810296
 1480 SOLV  OW      4541    4.015020139    5.763912131    0.103899731
 1480 SOLV  HW1     4542    4.079183892    5.836074918    0.077872387
 1480 SOLV  HW2     4543    3.923941033    5.803263230    0.116467876
 1481 SOLV  OW      4544    0.479664410    5.950091723    1.963303083
 1481 SOLV  HW1     4545    0.516244155    5.994245518    1.881365395
 1481 SOLV  HW2     4546    0.550199695    5.947683328    2.034157893
 1482 SOLV  OW      4547    5.386032668    5.574002045    6.084594309
 1482 SOLV  HW1     4548    5.316405098    5.608193411    6.147705281
 1482 SOLV  HW2     4549    5.474660507    5.614012937    6.107923149
 1483 SOLV  OW      4550    4.806196899    0.219230255    1.341010785
 1483 SOLV  HW1     4551    4.803094286    0.317981997    1.356498103
 1483 SOLV  HW2     4552    4.811157349    0.201049274    1.242795469
 1484 SOLV  OW      4553    3.401946056    5.197810532    2.933948350
 1484 SOLV  HW1     4554    3.352278627    5.181350102    2.848721079
 1484 SOLV  HW2     4555    3.434892596    5.110808554    2.970644768
 1485 SOLV  OW      4556    4.406600943    3.369896590    1.841988397
 1485 SOLV  HW1     4557    4.432633616    3.441040747    1.907274266
 1485 SOLV  HW2     4558    4.383596760    3.412001933    1.754242577
 1486 SOLV  OW      4559    3.905274845    4.609677519    1.177826019
 1486 SOLV  HW1     4560    3.883182734    4.542489462    1.107121642
 1486 SOLV  HW2     4561    3.989145270    4.658048520    1.152779158
 1487 SOLV  OW      4562    5.645467691    5.638676880    2.215383487
 1487 SOLV  HW1     4563    5.627570953    5.598874484    2.125398661
 1487 SOLV  HW2     4564    5.629163460    5.569855686    2.286090717
 1488 SOLV  OW      4565    3.804811318    0.186645502    0.837377312
 1488 SOLV  HW1     4566    3.755947346    0.204001856    0.922891686
 1488 SOLV  HW2     4567    3.889491124    0.239834656    0.836008813
 1489 SOLV  OW      4568    4.043374771    3.360225457    0.280138604
 1489 SOLV  HW1     4569    4.066174509    3.389397314    0.373042697
 1489 SOLV  HW2     4570    4.071134842    3.431052375    0.215231546
 1490 SOLV  OW      4571    4.333094229    5.007808954    1.801354627
 1490 SOLV  HW1     4572    4.361401353    5.092393579    1.756142369
 1490 SOLV  HW2     4573    4.304592736    4.941149078    1.732467336
 1491 SOLV  OW      4574    2.945634177    0.013111887    0.446758937
 1491 SOLV  HW1     4575    2.969866094    0.067437543    0.527154146
 1491 SOLV  HW2     4576    2.883130702    0.065426261    0.388808599
 1492 SOLV  OW      4577    5.192758189    5.488548497    0.463127774
 1492 SOLV  HW1     4578    5.249074756    5.423073764    0.412700375
 1492 SOLV  HW2     4579    5.200891894    5.470879971    0.561224925
 1493 SOLV  OW      4580    5.319408494    5.706999405    2.410180549
 1493 SOLV  HW1     4581    5.352555120    5.619900370    2.373892720
 1493 SOLV  HW2     4582    5.245573998    5.689958539    2.475447908
 1494 SOLV  OW      4583    5.304580826    0.949750241    1.947841289
 1494 SOLV  HW1     4584    5.333528696    0.952221474    1.852144798
 1494 SOLV  HW2     4585    5.360459160    1.013253104    2.001196649
 1495 SOLV  OW      4586    4.250108329    5.479199414    0.911463440
 1495 SOLV  HW1     4587    4.150694676    5.484753912    0.902102113
 1495 SOLV  HW2     4588    4.276145537    5.385641730    0.935349978
 1496 SOLV  OW      4589    3.817895972    5.336230909    0.175794413
 1496 SOLV  HW1     4590    3.795862610    5.379209932    0.088222120
 1496 SOLV  HW2     4591    3.745508877    5.356192754    0.241849184
 1497 SOLV  OW      4592    5.058005776    0.292842305    2.378850175
 1497 SOLV  HW1     4593    5.063091040    0.352633478    2.458854552
 1497 SOLV  HW2     4594    5.134959233    0.312072802    2.317941961
 1498 SOLV  OW      4595    4.029931785    4.788680198    5.178665152
 1498 SOLV  HW1     4596    3.992705042    4.872341173    5.218873253
 1498 SOLV  HW2     4597    3.982538840    4.709370311    5.216947063
 1499 SOLV  OW      4598    5.074295111    4.993346859    3.068300721
 1499 SOLV  HW1     4599    5.149371398    5.057008530    3.050628207
 1499 SOLV  HW2     4600    4.998025334    5.013932927    3.006977033
 1500 SOLV  OW      4601    0.236291557    5.006141577    1.685238996
 1500 SOLV  HW1     4602    0.202793806    4.999887054    1.779261426
 1500 SOLV  HW2     4603    0.215051360    5.096596781    1.648251713
 1501 SOLV  OW      4604    4.775022248    3.913756690    0.404592492
 1501 SOLV  HW1     4605    4.704612573    3.942684109    0.339740946
 1501 SOLV  HW2     4606    4.775551218    3.813954622    0.410858881
 1502 SOLV  OW      4607    3.775689901    5.642392128    0.716462314
 1502 SOLV  HW1     4608    3.777858673    5.740968553    0.699744982
 1502 SOLV  HW2     4609    3.849197599    5.598246829    0.664991119
 1503 SOLV  OW      4610    4.602937186    4.221003615    2.078393235
 1503 SOLV  HW1     4611    4.671177034    4.215290846    2.151279801
 1503 SOLV  HW2     4612    4.617962675    4.304315361    2.025147206
 1504 SOLV  OW      4613    4.834610630    5.106782265    5.967351404
 1504 SOLV  HW1     4614    4.735351367    5.095594146    5.962615912
 1504 SOLV  HW2     4615    4.866165400    5.085431839    6.059819369
 1505 SOLV  OW      4616    5.239726177    3.264033374    2.223854062
 1505 SOLV  HW1     4617    5.329236865    3.223328749    2.242093856
 1505 SOLV  HW2     4618    5.178211421    3.194200148    2.187235824
 1506 SOLV  OW      4619    4.720568198    5.431045564    2.935718268
 1506 SOLV  HW1     4620    4.772301485    5.487626956    2.999937925
 1506 SOLV  HW2     4621    4.629134865    5.469670165    2.923469392
 1507 SOLV  OW      4622    0.001795444    5.770756751    3.512149544
 1507 SOLV  HW1     4623    0.050458992    5.683980316    3.501984855
 1507 SOLV  HW2     4624    0.031194417    5.815759097    3.596482436
 1508 SOLV  OW      4625    6.091403067    3.642010706    5.946339669
 1508 SOLV  HW1     4626    6.076496749    3.617102160    6.042041837
 1508 SOLV  HW2     4627    6.144930404    3.726366061    5.941818094
 1509 SOLV  OW      4628    5.576012845    4.777005376    2.225266737
 1509 SOLV  HW1     4629    5.478840444    4.773807984    2.248692047
 1509 SOLV  HW2     4630    5.593862205    4.715262020    2.148647417
 1510 SOLV  OW      4631    5.888589448    5.799500069    0.835189213
 1510 SOLV  HW1     4632    5.885180228    5.897679630    0.853927967
 1510 SOLV  HW2     4633    5.965806613    5.779782607    0.774768369
 1511 SOLV  OW      4634    3.794709357    0.135726191    2.725819942
 1511 SOLV  HW1     4635    3.764117937    0.223454047    2.762825594
 1511 SOLV  HW2     4636    3.893273141    0.126210677    2.739820726
 1512 SOLV  OW      4637    3.461401084    5.763208589    2.705162853
 1512 SOLV  HW1     4638    3.492166115    5.711867604    2.625043122
 1512 SOLV  HW2     4639    3.379794104    5.815991353    2.681588145
 1513 SOLV  OW      4640    5.771480016    5.183688848    1.890860435
 1513 SOLV  HW1     4641    5.754448161    5.280916918    1.906928710
 1513 SOLV  HW2     4642    5.759207946    5.163325618    1.793720079
 1514 SOLV  OW      4643    5.412262109    2.474094118    2.974649982
 1514 SOLV  HW1     4644    5.396010276    2.415220872    3.053842767
 1514 SOLV  HW2     4645    5.359050264    2.440701007    2.896835493
 1515 SOLV  OW      4646    3.927608084    3.864789007    1.739419621
 1515 SOLV  HW1     4647    3.844985452    3.894772935    1.787125276
 1515 SOLV  HW2     4648    3.987527060    3.816799530    1.803514350
 1516 SOLV  OW      4649    4.736100862    4.931857455    2.073522245
 1516 SOLV  HW1     4650    4.740457623    4.906413882    1.976911259
 1516 SOLV  HW2     4651    4.676821984    4.867711181    2.122217935
 1517 SOLV  OW      4652    4.028174831    4.866093338    6.024510148
 1517 SOLV  HW1     4653    4.079878865    4.781555523    6.011037275
 1517 SOLV  HW2     4654    3.947059836    4.865216263    5.966020059
 1518 SOLV  OW      4655    4.931652380    2.498384893    3.333516077
 1518 SOLV  HW1     4656    5.003188816    2.469898585    3.269698287
 1518 SOLV  HW2     4657    4.842245925    2.472058241    3.297253424
 1519 SOLV  OW      4658    4.065427280    3.701328843    1.895118548
 1519 SOLV  HW1     4659    4.040325136    3.622236918    1.950936875
 1519 SOLV  HW2     4660    4.098350289    3.774839979    1.954393912
 1520 SOLV  OW      4661    4.207696429    6.023443711    3.499165077
 1520 SOLV  HW1     4662    4.109689220    6.034081948    3.515940503
 1520 SOLV  HW2     4663    4.230912597    6.063791209    3.410649115
 1521 SOLV  OW      4664    0.269282853    3.168081985    2.272100466
 1521 SOLV  HW1     4665    0.290431606    3.094357514    2.207919971
 1521 SOLV  HW2     4666    0.259889963    3.254151855    2.222045852
 1522 SOLV  OW      4667    4.355419595    5.662493436    2.176661193
 1522 SOLV  HW1     4668    4.360827084    5.623697159    2.268677875
 1522 SOLV  HW2     4669    4.416549565    5.741371448    2.170116571
 1523 SOLV  OW      4670    4.110771457    5.595085465    5.898145237
 1523 SOLV  HW1     4671    4.117112284    5.534404431    5.818902212
 1523 SOLV  HW2     4672    4.079571324    5.685375880    5.868549586
 1524 SOLV  OW      4673    4.805199244    5.570441856    2.103358952
 1524 SOLV  HW1     4674    4.771277418    5.501303019    2.039556407
 1524 SOLV  HW2     4675    4.774622154    5.660944036    2.073763458
 1525 SOLV  OW      4676    6.003658538    3.486025938    2.191302321
 1525 SOLV  HW1     4677    6.052768646    3.485055099    2.278417042
 1525 SOLV  HW2     4678    5.999507220    3.393181915    2.154364220
 1526 SOLV  OW      4679    0.119508925    5.372731633    2.642977594
 1526 SOLV  HW1     4680    0.040634758    5.427309810    2.671264194
 1526 SOLV  HW2     4681    0.113943483    5.354545307    2.544802834
 1527 SOLV  OW      4682    0.207213334    5.053783661    1.989902311
 1527 SOLV  HW1     4683    0.257372299    5.139077542    1.975379479
 1527 SOLV  HW2     4684    0.111684278    5.074502843    2.011040002
 1528 SOLV  OW      4685    5.645326370    3.227603184    1.222883591
 1528 SOLV  HW1     4686    5.563270087    3.269394602    1.183875464
 1528 SOLV  HW2     4687    5.629492250    3.206908082    1.319435869
 1529 SOLV  OW      4688    4.469504261    5.667974965    2.699437388
 1529 SOLV  HW1     4689    4.477615339    5.588774029    2.638914087
 1529 SOLV  HW2     4690    4.461737364    5.636858798    2.794163269
 1530 SOLV  OW      4691    5.616905245    4.168400204    1.172503778
 1530 SOLV  HW1     4692    5.686062082    4.227613081    1.131117683
 1530 SOLV  HW2     4693    5.530486958    4.218195996    1.179844095
 1531 SOLV  OW      4694    4.068160860    5.568747308    3.443148768
 1531 SOLV  HW1     4695    4.074119874    5.480816601    3.490400449
 1531 SOLV  HW2     4696    3.986752679    5.617808242    3.474225012
 1532 SOLV  OW      4697    3.169538143    4.902301786    1.232639986
 1532 SOLV  HW1     4698    3.256662480    4.865463402    1.265108342
 1532 SOLV  HW2     4699    3.098994490    4.831719748    1.239248437
 1533 SOLV  OW      4700    4.584990082    5.657994519    0.328414153
 1533 SOLV  HW1     4701    4.551707486    5.565343047    0.310866124
 1533 SOLV  HW2     4702    4.661484812    5.654341245    0.392719751
 1534 SOLV  OW      4703    4.176979894    4.436977295    1.521241923
 1534 SOLV  HW1     4704    4.211601875    4.351867754    1.560730541
 1534 SOLV  HW2     4705    4.243878035    4.509940562    1.535475828
 1535 SOLV  OW      4706    5.000538880    4.999687776    1.391124522
 1535 SOLV  HW1     4707    4.983664930    5.013949549    1.488662750
 1535 SOLV  HW2     4708    5.012839242    4.902038589    1.373374587
 1536 SOLV  OW      4709    4.308702342    3.437222780    2.770872787
 1536 SOLV  HW1     4710    4.247353138    3.364948380    2.802724250
 1536 SOLV  HW2     4711    4.281383667    3.524419850    2.811518412
 1537 SOLV  OW      4712    3.366942356    3.470871857    2.824179339
 1537 SOLV  HW1     4713    3.371160557    3.518502748    2.736343445
 1537 SOLV  HW2     4714    3.316220808    3.385368474    2.813307417
 1538 SOLV  OW      4715    4.747782192    3.020143866    2.829276511
 1538 SOLV  HW1     4716    4.720840628    3.116438138    2.829097239
 1538 SOLV  HW2     4717    4.717201155    2.977114627    2.914198809
 1539 SOLV  OW      4718    4.149170414    4.036423731    0.832586070
 1539 SOLV  HW1     4719    4.155912573    4.125188839    0.878163271
 1539 SOLV  HW2     4720    4.116619727    3.967903387    0.897757214
 1540 SOLV  OW      4721    5.292385277    4.163765061    2.884430700
 1540 SOLV  HW1     4722    5.309106745    4.131024367    2.791433495
 1540 SOLV  HW2     4723    5.310640551    4.090042818    2.949482802
 1541 SOLV  OW      4724    3.694956169    4.574311190    0.942561345
 1541 SOLV  HW1     4725    3.783234593    4.529870739    0.927279794
 1541 SOLV  HW2     4726    3.706270784    4.649367041    1.007677365
 1542 SOLV  OW      4727    5.405829813    5.837722421    1.214199508
 1542 SOLV  HW1     4728    5.475069834    5.909550665    1.207258017
 1542 SOLV  HW2     4729    5.387162569    5.818647568    1.310580346
 1543 SOLV  OW      4730    4.877625769    5.915101636    1.041090732
 1543 SOLV  HW1     4731    4.887449890    5.911359560    0.941636422
 1543 SOLV  HW2     4732    4.789733617    5.875299840    1.067405219
 1544 SOLV  OW      4733    5.045388077    4.742046362    1.329333370
 1544 SOLV  HW1     4734    5.122667849    4.720011898    1.388866228
 1544 SOLV  HW2     4735    5.055978275    4.694458488    1.242012260
 1545 SOLV  OW      4736    2.626122387    2.872718097    1.706420211
 1545 SOLV  HW1     4737    2.549250839    2.843605836    1.763384727
 1545 SOLV  HW2     4738    2.592749175    2.897071842    1.615344716
 1546 SOLV  OW      4739    4.400867253    3.334838387    0.486815889
 1546 SOLV  HW1     4740    4.329989957    3.264833593    0.495604904
 1546 SOLV  HW2     4741    4.390470310    3.402152772    0.560041955
 1547 SOLV  OW      4742    3.409576332    4.133089654    2.578780704
 1547 SOLV  HW1     4743    3.364833661    4.220042324    2.557824572
 1547 SOLV  HW2     4744    3.436101632    4.087895907    2.493600241
 1548 SOLV  OW      4745    5.923787222    3.659588090    1.916416545
 1548 SOLV  HW1     4746    5.835916997    3.707214693    1.919667928
 1548 SOLV  HW2     4747    5.957505797    3.645511095    2.009501968
 1549 SOLV  OW      4748    5.919879697    4.481103224    2.259721549
 1549 SOLV  HW1     4749    6.013487899    4.506038538    2.234875089
 1549 SOLV  HW2     4750    5.918881989    4.443615382    2.352432033
 1550 SOLV  OW      4751    0.363502785    4.501023992    1.207672470
 1550 SOLV  HW1     4752    0.382372836    4.589792108    1.249691705
 1550 SOLV  HW2     4753    0.340071506    4.514075203    1.111329458
 1551 SOLV  OW      4754    0.234796679    3.096375324    2.992398724
 1551 SOLV  HW1     4755    0.318027673    3.075365706    2.941087498
 1551 SOLV  HW2     4756    0.240597409    3.189401255    3.028648970
 1552 SOLV  OW      4757    5.964452983    6.128474257    0.518790848
 1552 SOLV  HW1     4758    5.865603214    6.141354779    0.526719354
 1552 SOLV  HW2     4759    5.983248943    6.038785735    0.478757350
 1553 SOLV  OW      4760    3.314941512    4.144020984    1.810260994
 1553 SOLV  HW1     4761    3.284376398    4.068525722    1.752226800
 1553 SOLV  HW2     4762    3.323629464    4.227010128    1.755134293
 1554 SOLV  OW      4763    3.286117499    5.828357610    1.949715045
 1554 SOLV  HW1     4764    3.267976049    5.881653976    1.867059954
 1554 SOLV  HW2     4765    3.347494778    5.879726884    2.009676999
 1555 SOLV  OW      4766    4.696298766    5.607572752    1.710889342
 1555 SOLV  HW1     4767    4.607607358    5.588707797    1.753077784
 1555 SOLV  HW2     4768    4.739149320    5.685399800    1.756810398
 1556 SOLV  OW      4769    5.045883265    4.606730033    1.117287603
 1556 SOLV  HW1     4770    4.960466211    4.641278131    1.078400687
 1556 SOLV  HW2     4771    5.089484811    4.544698000    1.052074976
 1557 SOLV  OW      4772    4.526907999    5.832531186    0.863052302
 1557 SOLV  HW1     4773    4.537039983    5.904635355    0.794495017
 1557 SOLV  HW2     4774    4.452042910    5.771717068    0.836623279
 1558 SOLV  OW      4775    5.354229016    4.852983790    1.279185123
 1558 SOLV  HW1     4776    5.292068644    4.914602911    1.230800770
 1558 SOLV  HW2     4777    5.382172175    4.779020373    1.217944133
 1559 SOLV  OW      4778    3.640396385    4.944702133    2.075900531
 1559 SOLV  HW1     4779    3.578388981    4.874604307    2.111157297
 1559 SOLV  HW2     4780    3.610133862    5.034738963    2.107192658
 1560 SOLV  OW      4781    5.244745225    5.727338354    0.312180570
 1560 SOLV  HW1     4782    5.196482294    5.713903955    0.225624747
 1560 SOLV  HW2     4783    5.242093785    5.642642231    0.365295512
 1561 SOLV  OW      4784    4.626111355    3.808679943    2.016823436
 1561 SOLV  HW1     4785    4.582916501    3.887008995    1.972115404
 1561 SOLV  HW2     4786    4.667786185    3.838211113    2.102795052
 1562 SOLV  OW      4787    5.449464140    4.156530944    2.157784224
 1562 SOLV  HW1     4788    5.373650937    4.186712551    2.099966753
 1562 SOLV  HW2     4789    5.527452091    4.131833736    2.100256961
 1563 SOLV  OW      4790    3.480436021    4.178452823    5.801478422
 1563 SOLV  HW1     4791    3.470051998    4.274185461    5.774476939
 1563 SOLV  HW2     4792    3.394557199    4.129796597    5.785383582
 1564 SOLV  OW      4793    3.756248932    3.903029828    0.547633581
 1564 SOLV  HW1     4794    3.843622791    3.854688896    0.542104825
 1564 SOLV  HW2     4795    3.770889278    4.000408156    0.530175992
 1565 SOLV  OW      4796    4.042159032    5.327588859    1.172919925
 1565 SOLV  HW1     4797    4.009061045    5.382736397    1.096347641
 1565 SOLV  HW2     4798    3.969842112    5.318935673    1.241442809
 1566 SOLV  OW      4799    4.149527937    4.763150720    0.563802132
 1566 SOLV  HW1     4800    4.175603528    4.798763513    0.474061642
 1566 SOLV  HW2     4801    4.088599172    4.828269031    0.609066198
 1567 SOLV  OW      4802    3.696002373    3.070304031    0.154360438
 1567 SOLV  HW1     4803    3.765123024    3.141209023    0.140334131
 1567 SOLV  HW2     4804    3.635683549    3.096992799    0.229535655
 1568 SOLV  OW      4805    4.984546129    4.977552437    2.643956782
 1568 SOLV  HW1     4806    5.011379943    4.993862097    2.738906605
 1568 SOLV  HW2     4807    5.034594140    4.898664190    2.608273442
 1569 SOLV  OW      4808    0.079901948    5.529962716    3.241007115
 1569 SOLV  HW1     4809    0.022740547    5.521627083    3.322645541
 1569 SOLV  HW2     4810    0.087608711    5.440744239    3.196484332
 1570 SOLV  OW      4811    5.308534038    4.828817677    2.283715218
 1570 SOLV  HW1     4812    5.220273606    4.782363701    2.276492755
 1570 SOLV  HW2     4813    5.316284948    4.871803224    2.373671687
 1571 SOLV  OW      4814    3.947708218    4.329007719    2.584941460
 1571 SOLV  HW1     4815    3.993830007    4.241234497    2.571896368
 1571 SOLV  HW2     4816    4.015850189    4.402042230    2.589856000
 1572 SOLV  OW      4817    5.685354963    3.790409788    1.855859993
 1572 SOLV  HW1     4818    5.611800945    3.723240745    1.864778766
 1572 SOLV  HW2     4819    5.646130073    3.882239053    1.850369992
 1573 SOLV  OW      4820    5.959750637    4.138756962    2.123873504
 1573 SOLV  HW1     4821    5.972352958    4.071848438    2.197125927
 1573 SOLV  HW2     4822    6.048954861    4.172858455    2.094190565
 1574 SOLV  OW      4823    0.005354245    0.771134613    2.281452029
 1574 SOLV  HW1     4824    0.009839102    0.673239461    2.301397404
 1574 SOLV  HW2     4825   -0.066779555    0.813094215    2.336565470
 1575 SOLV  OW      4826    0.692761146    5.674891684    2.068583529
 1575 SOLV  HW1     4827    0.597531067    5.645413425    2.060596320
 1575 SOLV  HW2     4828    0.749080678    5.597863382    2.098520887
 1576 SOLV  OW      4829    5.947869665    3.920511842    1.280682875
 1576 SOLV  HW1     4830    6.018084807    3.851245997    1.264133636
 1576 SOLV  HW2     4831    5.990806119    4.003764264    1.315714788
 1577 SOLV  OW      4832    4.398508524    3.399670862    2.206806111
 1577 SOLV  HW1     4833    4.308311070    3.441457806    2.217756650
 1577 SOLV  HW2     4834    4.389743880    3.300108676    2.210294428
 1578 SOLV  OW      4835    5.833674780    4.485293726    1.981904186
 1578 SOLV  HW1     4836    5.847043904    4.501619613    2.079662251
 1578 SOLV  HW2     4837    5.793930950    4.566763375    1.939655578
 1579 SOLV  OW      4838    5.611632496    4.598765530    1.549530552
 1579 SOLV  HW1     4839    5.627855694    4.584564210    1.647187326
 1579 SOLV  HW2     4840    5.596742115    4.510442505    1.505044856
 1580 SOLV  OW      4841    4.282010505    3.706975649    2.175299018
 1580 SOLV  HW1     4842    4.211994999    3.647152616    2.214298811
 1580 SOLV  HW2     4843    4.318235172    3.665758067    2.091687936
 1581 SOLV  OW      4844    4.093464337    4.131152268    2.461861032
 1581 SOLV  HW1     4845    4.078484897    4.081954100    2.376098573
 1581 SOLV  HW2     4846    4.179639421    4.101214604    2.502819441
 1582 SOLV  OW      4847    4.445217326    5.233090646    0.283139886
 1582 SOLV  HW1     4848    4.455402132    5.133601109    0.283370572
 1582 SOLV  HW2     4849    4.458297960    5.268129511    0.375892393
 1583 SOLV  OW      4850    5.961726185    4.613116533    1.561075206
 1583 SOLV  HW1     4851    5.936633825    4.560858395    1.642567568
 1583 SOLV  HW2     4852    5.961687913    4.710739964    1.582781517
 1584 SOLV  OW      4853    5.113656456    5.247711958    0.786720060
 1584 SOLV  HW1     4854    5.094457435    5.201352176    0.700210460
 1584 SOLV  HW2     4855    5.134810248    5.343841967    0.769020880
 1585 SOLV  OW      4856    3.608935797    3.504751186    5.616472061
 1585 SOLV  HW1     4857    3.578877923    3.484334880    5.709637187
 1585 SOLV  HW2     4858    3.660751390    3.427182319    5.580441304
 1586 SOLV  OW      4859    4.273386105    4.380176386    2.345250538
 1586 SOLV  HW1     4860    4.184777087    4.351635786    2.381799771
 1586 SOLV  HW2     4861    4.341836831    4.310077784    2.365315441
 1587 SOLV  OW      4862    5.195095881    0.574394316    1.506400521
 1587 SOLV  HW1     4863    5.261865046    0.509190673    1.542346431
 1587 SOLV  HW2     4864    5.121600659    0.524751812    1.460186120
 1588 SOLV  OW      4865    4.492736549    5.485881224    1.858340084
 1588 SOLV  HW1     4866    4.432145786    5.565043434    1.850361684
 1588 SOLV  HW2     4867    4.463995337    5.429606880    1.935855014
 1589 SOLV  OW      4868    4.249222560    4.588795231    0.235105771
 1589 SOLV  HW1     4869    4.253937647    4.683766174    0.204120545
 1589 SOLV  HW2     4870    4.340554184    4.548166655    0.231993648
 1590 SOLV  OW      4871    4.529922511    3.947287364    1.683137458
 1590 SOLV  HW1     4872    4.485305645    3.955830662    1.772231758
 1590 SOLV  HW2     4873    4.464073419    3.913192947    1.616033866
 1591 SOLV  OW      4874    2.937592485    5.902758634    2.280634612
 1591 SOLV  HW1     4875    2.952975399    6.001522285    2.277306167
 1591 SOLV  HW2     4876    2.853769831    5.883807924    2.331786885
 1592 SOLV  OW      4877    3.882813201    4.528087651    1.645106550
 1592 SOLV  HW1     4878    3.909746247    4.503212969    1.552061405
 1592 SOLV  HW2     4879    3.802815882    4.588009396    1.641738753
 1593 SOLV  OW      4880    6.069763738    3.217208223    2.025351495
 1593 SOLV  HW1     4881    6.046984973    3.136975795    1.970164430
 1593 SOLV  HW2     4882    6.136025418    3.273731007    1.976195596
 1594 SOLV  OW      4883    3.372395534    4.913822481    1.744994362
 1594 SOLV  HW1     4884    3.377386013    4.992788706    1.806158151
 1594 SOLV  HW2     4885    3.294614858    4.856521898    1.770847291
 1595 SOLV  OW      4886    3.137243533    3.482843716    2.222620242
 1595 SOLV  HW1     4887    3.231030730    3.511134098    2.202486935
 1595 SOLV  HW2     4888    3.132778900    3.383033475    2.227050567
 1596 SOLV  OW      4889    4.074557514    4.530367517    0.426511836
 1596 SOLV  HW1     4890    4.064231546    4.597146652    0.500240176
 1596 SOLV  HW2     4891    4.142463882    4.563383678    0.360933582
 1597 SOLV  OW      4892    0.175619160    3.401291963    1.349901305
 1597 SOLV  HW1     4893    0.127910862    3.474365100    1.398746158
 1597 SOLV  HW2     4894    0.252634298    3.439919983    1.299126068
 1598 SOLV  OW      4895    5.003709937    4.529970859    2.011336503
 1598 SOLV  HW1     4896    5.036893336    4.547696001    1.918674083
 1598 SOLV  HW2     4897    5.075862593    4.551317335    2.077213815
 1599 SOLV  OW      4898    3.438118861    3.124327627    1.936365119
 1599 SOLV  HW1     4899    3.364383717    3.123206361    1.868809720
 1599 SOLV  HW2     4900    3.409854883    3.178359901    2.015632824
 1600 SOLV  OW      4901    5.794552612    2.743366518    3.072495631
 1600 SOLV  HW1     4902    5.760842121    2.736311620    3.166386448
 1600 SOLV  HW2     4903    5.731658564    2.695956251    3.010866906
 1601 SOLV  OW      4904    5.817249093    0.209107795    2.033705517
 1601 SOLV  HW1     4905    5.913076006    0.213577558    2.005469646
 1601 SOLV  HW2     4906    5.783355033    0.115775745    2.021859791
 1602 SOLV  OW      4907    4.249009354    4.161342253    2.115292647
 1602 SOLV  HW1     4908    4.314967617    4.196200424    2.181884055
 1602 SOLV  HW2     4909    4.178110278    4.230089649    2.099509313
 1603 SOLV  OW      4910    3.251738029    5.071644494    0.496062551
 1603 SOLV  HW1     4911    3.349350595    5.083514380    0.477819079
 1603 SOLV  HW2     4912    3.239683117    5.023947672    0.583134868
 1604 SOLV  OW      4913    0.220161001    5.364108607    5.951639811
 1604 SOLV  HW1     4914    0.189316881    5.432061342    5.885061850
 1604 SOLV  HW2     4915    0.196569967    5.272520981    5.919132798
 1605 SOLV  OW      4916    3.314196978    3.651767230    5.653209071
 1605 SOLV  HW1     4917    3.342955760    3.602285982    5.735224384
 1605 SOLV  HW2     4918    3.351978000    3.606841966    5.572238476
 1606 SOLV  OW      4919    5.891496307    4.743462868    1.310317184
 1606 SOLV  HW1     4920    5.955419525    4.815200347    1.338057031
 1606 SOLV  HW2     4921    5.881595258    4.677152119    1.384524525
 1607 SOLV  OW      4922    4.771370550    4.732347583    2.283498361
 1607 SOLV  HW1     4923    4.737414493    4.738902139    2.377338303
 1607 SOLV  HW2     4924    4.854316199    4.787435920    2.274163562
 1608 SOLV  OW      4925    5.103257821    5.971789078    5.789868041
 1608 SOLV  HW1     4926    5.062889873    6.063286121    5.790465831
 1608 SOLV  HW2     4927    5.191566601    5.974643718    5.743017039
 1609 SOLV  OW      4928    4.526863498    3.683285500    1.252268541
 1609 SOLV  HW1     4929    4.433517831    3.677033882    1.216947961
 1609 SOLV  HW2     4930    4.584622802    3.616169010    1.205800922
 1610 SOLV  OW      4931    0.512887255    3.708039230    3.009684816
 1610 SOLV  HW1     4932    0.438423452    3.774796142    3.009887374
 1610 SOLV  HW2     4933    0.499962286    3.643483064    3.084963408
 1611 SOLV  OW      4934    2.942396188    4.644016890    1.163352473
 1611 SOLV  HW1     4935    2.981046220    4.689583674    1.083156750
 1611 SOLV  HW2     4936    2.889070003    4.564634091    1.134093386
 1612 SOLV  OW      4937    0.597150743    3.449228151    5.979169794
 1612 SOLV  HW1     4938    0.533396305    3.413639544    5.910829174
 1612 SOLV  HW2     4939    0.690509741    3.443600454    5.943757516
 1613 SOLV  OW      4940    2.895902402    4.707376465    0.707147729
 1613 SOLV  HW1     4941    2.816214133    4.678807987    0.760397566
 1613 SOLV  HW2     4942    2.877433736    4.795902413    0.664441224
 1614 SOLV  OW      4943    4.855888401    3.286671893    3.012016389
 1614 SOLV  HW1     4944    4.811331038    3.227695450    3.079358059
 1614 SOLV  HW2     4945    4.796781019    3.296461264    2.931960218
 1615 SOLV  OW      4946    3.892580797    5.539209990    2.323935228
 1615 SOLV  HW1     4947    3.827285182    5.463658529    2.318596868
 1615 SOLV  HW2     4948    3.870945879    5.596402264    2.403061546
 1616 SOLV  OW      4949    5.251761011    4.315460929    1.985475099
 1616 SOLV  HW1     4950    5.233902537    4.385007608    2.055086459
 1616 SOLV  HW2     4951    5.242746781    4.356206751    1.894590809
 1617 SOLV  OW      4952    4.568520309    3.645401627    2.437597218
 1617 SOLV  HW1     4953    4.509310340    3.565819666    2.450344638
 1617 SOLV  HW2     4954    4.619237988    3.635810923    2.351938845
 1618 SOLV  OW      4955    0.665182392    5.004800603    1.899291066
 1618 SOLV  HW1     4956    0.602592947    4.935078186    1.864317701
 1618 SOLV  HW2     4957    0.755426862    4.964248628    1.913890311
 1619 SOLV  OW      4958    5.599990887    5.371550135    1.043639171
 1619 SOLV  HW1     4959    5.613811911    5.283954334    1.089872494
 1619 SOLV  HW2     4960    5.526937487    5.422226532    1.089428260
 1620 SOLV  OW      4961    5.776208333    5.347795662    1.497957632
 1620 SOLV  HW1     4962    5.789970723    5.436964281    1.541102055
 1620 SOLV  HW2     4963    5.806807666    5.351741500    1.402826392
 1621 SOLV  OW      4964    5.779083203    6.093780341    0.265936856
 1621 SOLV  HW1     4965    5.862484804    6.042128196    0.285374089
 1621 SOLV  HW2     4966    5.704373064    6.030262993    0.246304170
 1622 SOLV  OW      4967    4.732519709    3.639729680    1.830151960
 1622 SOLV  HW1     4968    4.689862277    3.665071136    1.916985053
 1622 SOLV  HW2     4969    4.754727699    3.722468381    1.778548796
 1623 SOLV  OW      4970    4.378577823    4.333660716    2.977168140
 1623 SOLV  HW1     4971    4.324035520    4.250846982    2.990146326
 1623 SOLV  HW2     4972    4.374191610    4.389741441    3.059854716
 1624 SOLV  OW      4973    6.120528673    0.115337773    2.843149803
 1624 SOLV  HW1     4974    6.154428048    0.208507435    2.830028070
 1624 SOLV  HW2     4975    6.032623214    0.105008413    2.796590085
 1625 SOLV  OW      4976    5.945752954    5.330759195    2.598040288
 1625 SOLV  HW1     4977    5.855369997    5.296980518    2.624343362
 1625 SOLV  HW2     4978    6.005591444    5.253297404    2.577525990
 1626 SOLV  OW      4979    4.350902769    2.646527171    0.760586856
 1626 SOLV  HW1     4980    4.333272514    2.700744361    0.842751874
 1626 SOLV  HW2     4981    4.401998534    2.701655942    0.694621976
 1627 SOLV  OW      4982    3.485439579    0.107149015    0.954866287
 1627 SOLV  HW1     4983    3.565209245    0.147217994    0.999952726
 1627 SOLV  HW2     4984    3.478152182    0.010550973    0.979710271
 1628 SOLV  OW      4985    2.689783307    3.628857985    1.634800655
 1628 SOLV  HW1     4986    2.787981519    3.641311282    1.649076001
 1628 SOLV  HW2     4987    2.643014948    3.716449458    1.646728250
 1629 SOLV  OW      4988    6.126032912    3.355976274    0.738583370
 1629 SOLV  HW1     4989    6.161546433    3.440589812    0.778342954
 1629 SOLV  HW2     4990    6.031427237    3.342458950    0.768052556
 1630 SOLV  OW      4991    4.922563294    2.482043907    2.400737347
 1630 SOLV  HW1     4992    4.824301194    2.476245682    2.418420614
 1630 SOLV  HW2     4993    4.945391374    2.574237959    2.369418104
 1631 SOLV  OW      4994    5.224965038    4.526407657    2.156710440
 1631 SOLV  HW1     4995    5.257617389    4.511599568    2.250070339
 1631 SOLV  HW2     4996    5.301157480    4.555948588    2.099060443
 1632 SOLV  OW      4997    0.056641384    5.771970248    1.737130623
 1632 SOLV  HW1     4998   -0.033408057    5.810641925    1.757057856
 1632 SOLV  HW2     4999    0.045696494    5.686373237    1.686585684
 1633 SOLV  OW      5000    3.790535229    3.725814170    5.742594557
 1633 SOLV  HW1     5001    3.863405257    3.678368510    5.693192980
 1633 SOLV  HW2     5002    3.722247573    3.758954641    5.677478409
 1634 SOLV  OW      5003    4.478587079    3.997160257    1.178482008
 1634 SOLV  HW1     5004    4.557875610    4.014183811    1.237005628
 1634 SOLV  HW2     5005    4.422473636    3.924767469    1.218632093
 1635 SOLV  OW      5006    3.468648124    5.923096673    0.932894001
 1635 SOLV  HW1     5007    3.519031566    5.942243129    0.848654253
 1635 SOLV  HW2     5008    3.370756122    5.918732499    0.912905376
 1636 SOLV  OW      5009    6.030223046    0.252532666    2.513436210
 1636 SOLV  HW1     5010    5.979432385    0.172658561    2.545717540
 1636 SOLV  HW2     5011    5.972272141    0.333770066    2.520058671
 1637 SOLV  OW      5012    4.912203479    5.124345007    0.991486399
 1637 SOLV  HW1     5013    4.999954783    5.120991361    0.943632088
 1637 SOLV  HW2     5014    4.902325658    5.212956055    1.036785793
 1638 SOLV  OW      5015    4.015333680    5.288644419    3.105535949
 1638 SOLV  HW1     5016    4.044753911    5.295817183    3.010222184
 1638 SOLV  HW2     5017    3.920381439    5.257422571    3.108832052
 1639 SOLV  OW      5018    5.227372945    5.667467249    1.124035726
 1639 SOLV  HW1     5019    5.305246094    5.729065572    1.135927710
 1639 SOLV  HW2     5020    5.255833303    5.573622532    1.143661097
 1640 SOLV  OW      5021    3.702353305    5.830927896    1.389770617
 1640 SOLV  HW1     5022    3.682160599    5.841852800    1.487099647
 1640 SOLV  HW2     5023    3.617811768    5.839483600    1.337049383
 1641 SOLV  OW      5024    4.329825940    4.233207525    1.776525765
 1641 SOLV  HW1     5025    4.313270117    4.331729071    1.771943652
 1641 SOLV  HW2     5026    4.405897953    4.215072520    1.838860743
 1642 SOLV  OW      5027    2.854031064    4.486278393    0.315018948
 1642 SOLV  HW1     5028    2.830165571    4.415142321    0.248923706
 1642 SOLV  HW2     5029    2.828239063    4.575726094    0.278516000
 1643 SOLV  OW      5030    5.701104655    4.050225884    2.853125768
 1643 SOLV  HW1     5031    5.764105833    4.102247749    2.910797974
 1643 SOLV  HW2     5032    5.620622305    4.106045525    2.832922318
 1644 SOLV  OW      5033    4.591820112    4.527310553    2.909848771
 1644 SOLV  HW1     5034    4.558763074    4.549037844    2.817995737
 1644 SOLV  HW2     5035    4.527736100    4.464770449    2.954388173
 1645 SOLV  OW      5036    4.947630522    0.012412924    2.052012182
 1645 SOLV  HW1     5037    4.849408175    0.031185403    2.053369805
 1645 SOLV  HW2     5038    4.995356208    0.087916209    2.007030287
 1646 SOLV  OW      5039    3.997606948    5.037050538    1.149941554
 1646 SOLV  HW1     5040    3.955969639    5.010370689    1.236866695
 1646 SOLV  HW2     5041    4.046591724    5.123457056    1.161596015
 1647 SOLV  OW      5042    6.128006028    5.845020958    1.427658005
 1647 SOLV  HW1     5043    6.165558372    5.842208861    1.520304453
 1647 SOLV  HW2     5044    6.161743915    5.766553924    1.375638133
 1648 SOLV  OW      5045    0.036254396    3.578794360    1.791366519
 1648 SOLV  HW1     5046   -0.052684709    3.604678236    1.829066922
 1648 SOLV  HW2     5047    0.055507118    3.483297567    1.813973046
 1649 SOLV  OW      5048    5.868308593    3.324075845    2.442254045
 1649 SOLV  HW1     5049    5.943747161    3.305559632    2.505244436
 1649 SOLV  HW2     5050    5.895333009    3.298405006    2.349451481
 1650 SOLV  OW      5051    4.485580069    4.153536499    3.336046529
 1650 SOLV  HW1     5052    4.531396123    4.224664419    3.389370692
 1650 SOLV  HW2     5053    4.416522777    4.195404036    3.277056364
 1651 SOLV  OW      5054    0.179935928    3.745830976    0.505852319
 1651 SOLV  HW1     5055    0.081960119    3.764994833    0.511772597
 1651 SOLV  HW2     5056    0.193671368    3.652097495    0.473807458
 1652 SOLV  OW      5057    4.336115532    5.026977861    0.771909340
 1652 SOLV  HW1     5058    4.400786463    5.100028934    0.793889195
 1652 SOLV  HW2     5059    4.362854236    4.943313195    0.819732709
 1653 SOLV  OW      5060    3.639369405    4.668094825    1.344887168
 1653 SOLV  HW1     5061    3.707690972    4.614801397    1.294948346
 1653 SOLV  HW2     5062    3.635469432    4.636702069    1.439761929
 1654 SOLV  OW      5063    5.335688891    4.426813490    2.828491170
 1654 SOLV  HW1     5064    5.294906587    4.345430868    2.869908982
 1654 SOLV  HW2     5065    5.266670472    4.498867562    2.821675523
 1655 SOLV  OW      5066    4.216646401    0.056564631    0.632934870
 1655 SOLV  HW1     5067    4.199549923   -0.024479551    0.688978870
 1655 SOLV  HW2     5068    4.218169575    0.030581893    0.536374447
 1656 SOLV  OW      5069    3.834432476    5.675070422    2.857244183
 1656 SOLV  HW1     5070    3.797137966    5.664801215    2.949469608
 1656 SOLV  HW2     5071    3.791123915    5.753217060    2.812308997
 1657 SOLV  OW      5072    5.472540069    5.859000101    2.617220411
 1657 SOLV  HW1     5073    5.531362825    5.778185336    2.620461218
 1657 SOLV  HW2     5074    5.428685838    5.864708332    2.527521606
 1658 SOLV  OW      5075    3.170745018    4.577859330    0.254716063
 1658 SOLV  HW1     5076    3.110107906    4.499930551    0.238848674
 1658 SOLV  HW2     5077    3.154877729    4.614271989    0.346497465
 1659 SOLV  OW      5078    6.018582649    4.230537797    2.744219739
 1659 SOLV  HW1     5079    5.935305347    4.275705324    2.776259769
 1659 SOLV  HW2     5080    6.061247012    4.181517350    2.820235748
 1660 SOLV  OW      5081    5.498701029    5.271239203    1.572433627
 1660 SOLV  HW1     5082    5.598702941    5.272258350    1.571814355
 1660 SOLV  HW2     5083    5.466097105    5.182223015    1.540575045
 1661 SOLV  OW      5084    3.027640501    5.767774380    2.085357759
 1661 SOLV  HW1     5085    3.115542112    5.804374323    2.054777072
 1661 SOLV  HW2     5086    2.986798242    5.830357126    2.151815588
 1662 SOLV  OW      5087    3.355353557    5.824727450    1.581353577
 1662 SOLV  HW1     5088    3.313550062    5.817747887    1.490769026
 1662 SOLV  HW2     5089    3.310555032    5.897581760    1.633191448
 1663 SOLV  OW      5090    4.326166918    3.833052780    1.532474886
 1663 SOLV  HW1     5091    4.293476024    3.772876485    1.459594370
 1663 SOLV  HW2     5092    4.265173293    3.911904769    1.540443954
 1664 SOLV  OW      5093    4.961986923    2.573207437    0.158264916
 1664 SOLV  HW1     5094    4.872079380    2.556138299    0.117949697
 1664 SOLV  HW2     5095    4.951827473    2.590436983    0.256244141
 1665 SOLV  OW      5096    4.921446928    5.915942771    0.767444470
 1665 SOLV  HW1     5097    4.967631220    5.991639852    0.721217172
 1665 SOLV  HW2     5098    4.823029839    5.921717002    0.750634283
 1666 SOLV  OW      5099    5.575342873    5.507075184    0.290791670
 1666 SOLV  HW1     5100    5.630672799    5.465275129    0.362854493
 1666 SOLV  HW2     5101    5.478999190    5.484663665    0.305532902
 1667 SOLV  OW      5102    3.993105564    4.312136454    0.607863009
 1667 SOLV  HW1     5103    4.040348079    4.226800374    0.585782020
 1667 SOLV  HW2     5104    4.050517177    4.389731247    0.581697432
 1668 SOLV  OW      5105    3.447671628    5.832703519    1.223944259
 1668 SOLV  HW1     5106    3.415482548    5.742991715    1.254227561
 1668 SOLV  HW2     5107    3.436451389    5.840424237    1.124868467
 1669 SOLV  OW      5108    4.092155919    3.404588615    0.814557214
 1669 SOLV  HW1     5109    4.140022204    3.404837039    0.902365714
 1669 SOLV  HW2     5110    4.077216557    3.310215815    0.785025021
 1670 SOLV  OW      5111    5.229326265    4.685883138    2.830826792
 1670 SOLV  HW1     5112    5.319992486    4.728071707    2.831901271
 1670 SOLV  HW2     5113    5.188487247    4.692354959    2.921885990
 1671 SOLV  OW      5114    3.682681625    3.703536815    2.808291617
 1671 SOLV  HW1     5115    3.612997271    3.774228876    2.796104111
 1671 SOLV  HW2     5116    3.729685836    3.717763194    2.895411560
 1672 SOLV  OW      5117    5.807411001    5.687857175    1.135023208
 1672 SOLV  HW1     5118    5.811492172    5.597435298    1.177557780
 1672 SOLV  HW2     5119    5.855804961    5.685726315    1.047528410
 1673 SOLV  OW      5120    3.414055473    4.690273614    1.176705332
 1673 SOLV  HW1     5121    3.383708571    4.602302701    1.140070672
 1673 SOLV  HW2     5122    3.479057029    4.674737156    1.251104383
 1674 SOLV  OW      5123    5.638196032    0.071581380    2.457286546
 1674 SOLV  HW1     5124    5.539584510    0.086851137    2.463960736
 1674 SOLV  HW2     5125    5.676357752    0.130861663    2.386354565
 1675 SOLV  OW      5126    4.629999770    3.815021764    2.623564779
 1675 SOLV  HW1     5127    4.621695651    3.749331073    2.548613858
 1675 SOLV  HW2     5128    4.562749028    3.793448659    2.694372214
 1676 SOLV  OW      5129    4.707369335    2.580094449    0.032352622
 1676 SOLV  HW1     5130    4.658615308    2.666022090    0.047876639
 1676 SOLV  HW2     5131    4.643926433    2.503470355    0.042610329
 1677 SOLV  OW      5132    3.485205512    3.793543390    0.383906329
 1677 SOLV  HW1     5133    3.405617569    3.749943140    0.425936109
 1677 SOLV  HW2     5134    3.521374322    3.863429706    0.445627160
 1678 SOLV  OW      5135    5.490822065    3.616797023    1.836020969
 1678 SOLV  HW1     5136    5.448936063    3.617261539    1.745206271
 1678 SOLV  HW2     5137    5.444470931    3.549550718    1.893738662
 1679 SOLV  OW      5138    6.119318169    5.437912718    1.932188446
 1679 SOLV  HW1     5139    6.130437698    5.356432846    1.989098822
 1679 SOLV  HW2     5140    6.021945551    5.454860627    1.916932419
 1680 SOLV  OW      5141    3.923852871    4.613931044    0.705682265
 1680 SOLV  HW1     5142    3.875072436    4.695462550    0.674463998
 1680 SOLV  HW2     5143    3.888667766    4.533605992    0.657606209
 1681 SOLV  OW      5144    6.020637929    2.732556464    2.008473616
 1681 SOLV  HW1     5145    6.093031159    2.747886053    2.075747768
 1681 SOLV  HW2     5146    6.017455653    2.635520817    1.984484630
 1682 SOLV  OW      5147    4.911960124    5.668756491    2.751873018
 1682 SOLV  HW1     5148    4.830207923    5.719060469    2.723801512
 1682 SOLV  HW2     5149    4.961094528    5.721195927    2.821426817
 1683 SOLV  OW      5150    4.631691816    4.360106728    0.755667469
 1683 SOLV  HW1     5151    4.661530042    4.338676930    0.848685051
 1683 SOLV  HW2     5152    4.568314250    4.437434643    0.757997157
 1684 SOLV  OW      5153    5.465305791    4.562726314    2.605877787
 1684 SOLV  HW1     5154    5.432166349    4.502945734    2.678871647
 1684 SOLV  HW2     5155    5.523980529    4.510426723    2.544055235
 1685 SOLV  OW      5156    6.027760048    4.153127041    1.428444298
 1685 SOLV  HW1     5157    6.121059225    4.184683549    1.411093100
 1685 SOLV  HW2     5158    5.965045809    4.230940154    1.424757081
 1686 SOLV  OW      5159    4.974218179    5.874663355    5.573917838
 1686 SOLV  HW1     5160    5.013262688    5.925719870    5.650525662
 1686 SOLV  HW2     5161    4.946626942    5.938434370    5.501995309
 1687 SOLV  OW      5162    5.170150333    3.410052926    0.637436953
 1687 SOLV  HW1     5163    5.169597566    3.373342921    0.544410278
 1687 SOLV  HW2     5164    5.122283941    3.497851578    0.638885562
 1688 SOLV  OW      5165    5.451659925    2.451055320    3.431651916
 1688 SOLV  HW1     5166    5.485706400    2.500864525    3.511410593
 1688 SOLV  HW2     5167    5.410058182    2.365088213    3.461323627
 1689 SOLV  OW      5168    4.751505162    5.392344931    0.148246151
 1689 SOLV  HW1     5169    4.753482352    5.310961405    0.206334663
 1689 SOLV  HW2     5170    4.656717602    5.421002768    0.134264937
 1690 SOLV  OW      5171    5.027743694    4.028395043    0.455217051
 1690 SOLV  HW1     5172    4.950494675    3.967812818    0.436141592
 1690 SOLV  HW2     5173    5.006153959    4.120831758    0.423739501
 1691 SOLV  OW      5174    3.662870980    5.389432997    0.369745128
 1691 SOLV  HW1     5175    3.599870749    5.393316964    0.447318723
 1691 SOLV  HW2     5176    3.729184990    5.463949642    0.376924009
 1692 SOLV  OW      5177    4.210439468    5.529868790    1.580184544
 1692 SOLV  HW1     5178    4.171157798    5.557088655    1.492343392
 1692 SOLV  HW2     5179    4.174537983    5.588925678    1.652457412
 1693 SOLV  OW      5180    0.014349583    0.991980927    1.702528019
 1693 SOLV  HW1     5181   -0.066004576    0.964169952    1.649883662
 1693 SOLV  HW2     5182    0.072398124    0.912291880    1.719309321
 1694 SOLV  OW      5183    3.924742633    5.180402929    0.892021436
 1694 SOLV  HW1     5184    3.958495830    5.160171184    0.983961750
 1694 SOLV  HW2     5185    3.835954938    5.136352689    0.878686050
 1695 SOLV  OW      5186    5.083542449    5.663979551    0.881266048
 1695 SOLV  HW1     5187    5.145895597    5.666357146    0.959419638
 1695 SOLV  HW2     5188    4.998961436    5.711941781    0.904656902
 1696 SOLV  OW      5189    4.087178080    4.041371924    1.275036418
 1696 SOLV  HW1     5190    4.079588083    4.036475598    1.374637692
 1696 SOLV  HW2     5191    4.130868004    4.127530421    1.249154813
 1697 SOLV  OW      5192    4.466953744    4.034665514    1.936651649
 1697 SOLV  HW1     5193    4.499789632    4.096203186    2.008320545
 1697 SOLV  HW2     5194    4.368317126    4.021526374    1.946636530
 1698 SOLV  OW      5195    3.835104619    3.305866182    2.167936947
 1698 SOLV  HW1     5196    3.777633338    3.263734280    2.097768788
 1698 SOLV  HW2     5197    3.813236552    3.266245465    2.257119561
 1699 SOLV  OW      5198    4.621988282    4.416970284    1.295725055
 1699 SOLV  HW1     5199    4.565154741    4.360876080    1.235516343
 1699 SOLV  HW2     5200    4.715027742    4.421203032    1.259292507
 1700 SOLV  OW      5201    5.477599736    4.374846869    1.454672463
 1700 SOLV  HW1     5202    5.473201590    4.298583480    1.519219429
 1700 SOLV  HW2     5203    5.415220425    4.357598748    1.378428994
 1701 SOLV  OW      5204    4.778822581    4.699963474    0.983214136
 1701 SOLV  HW1     5205    4.786217458    4.685344087    0.884557947
 1701 SOLV  HW2     5206    4.762782558    4.796985062    1.001406831
 1702 SOLV  OW      5207    5.488931345    5.483624071    1.794610913
 1702 SOLV  HW1     5208    5.420923496    5.550295182    1.764087571
 1702 SOLV  HW2     5209    5.495518012    5.409689035    1.727589164
 1703 SOLV  OW      5210    4.824967545    3.324824622    5.620733703
 1703 SOLV  HW1     5211    4.757914834    3.397631374    5.606429609
 1703 SOLV  HW2     5212    4.777467265    3.237568363    5.632199726
 1704 SOLV  OW      5213    5.013362078    4.174271466    1.351875821
 1704 SOLV  HW1     5214    4.991984866    4.271949771    1.353776554
 1704 SOLV  HW2     5215    5.072972834    4.154724447    1.273990990
 1705 SOLV  OW      5216    4.549287431    4.682602952    1.349625616
 1705 SOLV  HW1     5217    4.636289197    4.725683986    1.325617252
 1705 SOLV  HW2     5218    4.563547366    4.584734252    1.364454893
 1706 SOLV  OW      5219    3.203554174    5.323262702    3.294806068
 1706 SOLV  HW1     5220    3.278794050    5.262100372    3.270314293
 1706 SOLV  HW2     5221    3.240479502    5.411651454    3.323540537
 1707 SOLV  OW      5222    3.744422930    3.348259888    1.385765818
 1707 SOLV  HW1     5223    3.750886833    3.315288399    1.479959977
 1707 SOLV  HW2     5224    3.657888726    3.396825170    1.373331319
 1708 SOLV  OW      5225    5.449661693    3.774462044    0.884595828
 1708 SOLV  HW1     5226    5.529553394    3.813149741    0.930660700
 1708 SOLV  HW2     5227    5.420489609    3.835889937    0.811268330
 1709 SOLV  OW      5228    5.039979524    0.298046670    0.233574179
 1709 SOLV  HW1     5229    4.985552543    0.375587841    0.201533833
 1709 SOLV  HW2     5230    5.085526252    0.322430483    0.319203355
 1710 SOLV  OW      5231    3.547395887    5.290335331    1.417300834
 1710 SOLV  HW1     5232    3.483208675    5.336258271    1.478721781
 1710 SOLV  HW2     5233    3.529630150    5.191921941    1.418070035
 1711 SOLV  OW      5234    5.340523832    4.025131855    1.910967849
 1711 SOLV  HW1     5235    5.279778133    3.945691427    1.911772628
 1711 SOLV  HW2     5236    5.285936657    4.108760540    1.905681592
 1712 SOLV  OW      5237    4.522360140    0.087739276    1.803323074
 1712 SOLV  HW1     5238    4.586125529    0.158858875    1.832953395
 1712 SOLV  HW2     5239    4.499952760    0.101206382    1.706790770
 1713 SOLV  OW      5240    3.401545800    4.820282503    2.395111509
 1713 SOLV  HW1     5241    3.479834022    4.799640932    2.453804610
 1713 SOLV  HW2     5242    3.424950457    4.800021711    2.300013531
 1714 SOLV  OW      5243    4.573146035    5.494434564    1.185891224
 1714 SOLV  HW1     5244    4.590430753    5.434914093    1.107403614
 1714 SOLV  HW2     5245    4.650255431    5.489115979    1.249353349
 1715 SOLV  OW      5246    5.447839834    4.805965226    1.855272489
 1715 SOLV  HW1     5247    5.492279594    4.869682035    1.918243233
 1715 SOLV  HW2     5248    5.355765905    4.838776751    1.834158619
 1716 SOLV  OW      5249    4.986865889    3.575626612    0.239945833
 1716 SOLV  HW1     5250    5.082737503    3.586556064    0.266230802
 1716 SOLV  HW2     5251    4.981292214    3.521517267    0.156024758
 1717 SOLV  OW      5252    3.441782328    5.515160451    1.037781244
 1717 SOLV  HW1     5253    3.378898966    5.437718055    1.044856567
 1717 SOLV  HW2     5254    3.461547404    5.550486224    1.129231562
 1718 SOLV  OW      5255    5.378452700    5.476628284    1.449170170
 1718 SOLV  HW1     5256    5.338491276    5.443792846    1.363575576
 1718 SOLV  HW2     5257    5.422735615    5.400536886    1.496610823
 1719 SOLV  OW      5258    5.125668991    3.844857360    1.122617058
 1719 SOLV  HW1     5259    5.079191848    3.782970756    1.059281460
 1719 SOLV  HW2     5260    5.207212433    3.799997184    1.159218411
 1720 SOLV  OW      5261    5.703821883    5.838301246    0.591861234
 1720 SOLV  HW1     5262    5.711738581    5.936837833    0.576719954
 1720 SOLV  HW2     5263    5.692046481    5.820444831    0.689553698
 1721 SOLV  OW      5264    5.562327132    4.730406397    3.087670767
 1721 SOLV  HW1     5265    5.594459188    4.755794476    3.178911912
 1721 SOLV  HW2     5266    5.469955106    4.692634713    3.094199799
 1722 SOLV  OW      5267    4.179268806    3.414249179    1.076728789
 1722 SOLV  HW1     5268    4.237423504    3.348494710    1.124628899
 1722 SOLV  HW2     5269    4.084859723    3.404302915    1.108161207
 1723 SOLV  OW      5270    4.297922631    4.532201945    1.774901189
 1723 SOLV  HW1     5271    4.309993464    4.607821412    1.710578177
 1723 SOLV  HW2     5272    4.220474440    4.551702819    1.835091677
 1724 SOLV  OW      5273    3.588727256    0.041604277    6.081955848
 1724 SOLV  HW1     5274    3.684269167    0.027922625    6.055763751
 1724 SOLV  HW2     5275    3.583790058    0.064548544    6.179169806
 1725 SOLV  OW      5276    2.910153170    3.681181629    1.152767923
 1725 SOLV  HW1     5277    3.004515184    3.713532129    1.145640820
 1725 SOLV  HW2     5278    2.862137197    3.733725143    1.223018560
 1726 SOLV  OW      5279    5.267753958    4.129614598    0.850170870
 1726 SOLV  HW1     5280    5.336786577    4.058113799    0.861222271
 1726 SOLV  HW2     5281    5.184481694    4.089846379    0.811620398
 1727 SOLV  OW      5282    0.061570201    6.041977114    2.011295749
 1727 SOLV  HW1     5283   -0.017315927    5.981332837    2.021345658
 1727 SOLV  HW2     5284    0.143194991    5.996681991    2.047176116
 1728 SOLV  OW      5285    2.805831508    3.533340840    5.924991931
 1728 SOLV  HW1     5286    2.849220218    3.470769481    5.860156586
 1728 SOLV  HW2     5287    2.860855314    3.538372065    6.008349295
 1729 SOLV  OW      5288    4.312101006    4.537242330    1.218286441
 1729 SOLV  HW1     5289    4.332775689    4.631223897    1.191056435
 1729 SOLV  HW2     5290    4.387264599    4.501278835    1.273590085
 1730 SOLV  OW      5291    4.279897099    5.534055905    0.465007034
 1730 SOLV  HW1     5292    4.256833743    5.577874201    0.378118041
 1730 SOLV  HW2     5293    4.213096134    5.462342247    0.484916697
 1731 SOLV  OW      5294    5.304532526    3.924397283    1.583457368
 1731 SOLV  HW1     5295    5.327323434    3.827748648    1.595341227
 1731 SOLV  HW2     5296    5.205294197    3.936000050    1.587787214
 1732 SOLV  OW      5297    5.437251591    5.887814044    0.403408402
 1732 SOLV  HW1     5298    5.353282595    5.842928019    0.372813893
 1732 SOLV  HW2     5299    5.486755834    5.827075873    0.465550982
 1733 SOLV  OW      5300    4.317420989    6.014549931    2.991972674
 1733 SOLV  HW1     5301    4.316176018    6.092967937    2.929919427
 1733 SOLV  HW2     5302    4.409506080    5.975630289    2.994633721
 1734 SOLV  OW      5303    3.816473211    5.677170072    2.555247061
 1734 SOLV  HW1     5304    3.833995517    5.653743546    2.650880707
 1734 SOLV  HW2     5305    3.836990240    5.773910814    2.540348254
 1735 SOLV  OW      5306    5.651504078    4.892622598    1.303458963
 1735 SOLV  HW1     5307    5.728676287    4.832405015    1.323950131
 1735 SOLV  HW2     5308    5.570309955    4.837422488    1.284434389
 1736 SOLV  OW      5309    4.219049879    5.609713933    0.198237681
 1736 SOLV  HW1     5310    4.144439617    5.675127309    0.185741811
 1736 SOLV  HW2     5311    4.251276915    5.578469202    0.108868110
 1737 SOLV  OW      5312    4.449889097    3.588807160    2.001989787
 1737 SOLV  HW1     5313    4.472062458    3.522276906    2.073278408
 1737 SOLV  HW2     5314    4.511162974    3.667478631    2.009625814
 1738 SOLV  OW      5315    6.111722763    3.282061013    2.598326126
 1738 SOLV  HW1     5316    6.040315673    3.212045970    2.597779272
 1738 SOLV  HW2     5317    6.154351051    3.285467744    2.688728374
 1739 SOLV  OW      5318    4.289201528    4.090366224    2.657812222
 1739 SOLV  HW1     5319    4.297676814    4.189545736    2.667384688
 1739 SOLV  HW2     5320    4.360083063    4.045475535    2.712223932
 1740 SOLV  OW      5321    5.239160770    3.476117604    2.365869105
 1740 SOLV  HW1     5322    5.142143016    3.499696045    2.371494900
 1740 SOLV  HW2     5323    5.248816128    3.382939747    2.330873947
 1741 SOLV  OW      5324    5.039877489    3.033506786    0.378970143
 1741 SOLV  HW1     5325    5.073497785    2.940962443    0.396441903
 1741 SOLV  HW2     5326    4.965342242    3.054372188    0.442287850
 1742 SOLV  OW      5327    2.962133422    3.568235954    0.014810409
 1742 SOLV  HW1     5328    2.877232149    3.569156348    0.067657632
 1742 SOLV  HW2     5329    3.015656428    3.487341891    0.039167679
 1743 SOLV  OW      5330    2.940822659    3.696435447    0.440255392
 1743 SOLV  HW1     5331    2.905416689    3.728091860    0.352245462
 1743 SOLV  HW2     5332    2.944538818    3.596498232    0.440671362
 1744 SOLV  OW      5333    5.263950492    4.089875664    0.253738685
 1744 SOLV  HW1     5334    5.171196233    4.053654591    0.263027174
 1744 SOLV  HW2     5335    5.320727939    4.023852163    0.204557971
 1745 SOLV  OW      5336    3.861115387    4.771398790    0.067135369
 1745 SOLV  HW1     5337    3.947284311    4.767567174    0.016551420
 1745 SOLV  HW2     5338    3.875221203    4.736409385    0.159738935
 1746 SOLV  OW      5339    5.213510784    3.319453291    2.684177236
 1746 SOLV  HW1     5340    5.252890375    3.411365238    2.685879704
 1746 SOLV  HW2     5341    5.286450459    3.252183232    2.671689091
 1747 SOLV  OW      5342    4.207118159    5.904938953    0.720485556
 1747 SOLV  HW1     5343    4.173453765    5.939861002    0.807942203
 1747 SOLV  HW2     5344    4.249650860    5.815513637    0.734469082
 1748 SOLV  OW      5345    5.235825378    3.618338900    0.382505614
 1748 SOLV  HW1     5346    5.269176074    3.619863867    0.288235649
 1748 SOLV  HW2     5347    5.242755282    3.710047812    0.421784747
 1749 SOLV  OW      5348    0.849086524    2.922610723    3.027259600
 1749 SOLV  HW1     5349    0.881575807    2.994117693    2.965348447
 1749 SOLV  HW2     5350    0.861724104    2.952249148    3.121935479
 1750 SOLV  OW      5351    4.559812217    3.951468042    0.095032124
 1750 SOLV  HW1     5352    4.548117367    3.857610294    0.062539764
 1750 SOLV  HW2     5353    4.481196731    4.006504000    0.066882189
 1751 SOLV  OW      5354    3.304098743    3.434976656    0.576246407
 1751 SOLV  HW1     5355    3.394815565    3.462146724    0.608405577
 1751 SOLV  HW2     5356    3.241909073    3.427705050    0.654230677
 1752 SOLV  OW      5357    5.035954711    5.478429706    1.967863018
 1752 SOLV  HW1     5358    4.971001595    5.482092352    2.043819268
 1752 SOLV  HW2     5359    5.057642631    5.383024823    1.947147040
 1753 SOLV  OW      5360    5.488726600    2.497076645    0.614042615
 1753 SOLV  HW1     5361    5.529574709    2.499769505    0.522797501
 1753 SOLV  HW2     5362    5.429522351    2.576722429    0.626404145
 1754 SOLV  OW      5363    3.589058838    3.738400402    1.809643971
 1754 SOLV  HW1     5364    3.629713823    3.827308533    1.830720017
 1754 SOLV  HW2     5365    3.588962397    3.724447481    1.710613859
 1755 SOLV  OW      5366    5.734164222    3.117120147    5.886821043
 1755 SOLV  HW1     5367    5.795075688    3.119422316    5.807535131
 1755 SOLV  HW2     5368    5.747275822    3.031273143    5.936420584
 1756 SOLV  OW      5369    2.617115284    4.939124163    2.029071736
 1756 SOLV  HW1     5370    2.687725549    5.007575294    2.010895826
 1756 SOLV  HW2     5371    2.539146399    4.954778662    1.968430364
 1757 SOLV  OW      5372    4.438896429    5.407405214    1.484757771
 1757 SOLV  HW1     5373    4.521269018    5.452426490    1.450270521
 1757 SOLV  HW2     5374    4.370583372    5.476508567    1.508412188
 1758 SOLV  OW      5375    4.276996024    3.590841336    1.691930265
 1758 SOLV  HW1     5376    4.279312362    3.690400902    1.682757240
 1758 SOLV  HW2     5377    4.236824965    3.566445041    1.780206352
 1759 SOLV  OW      5378    6.069297636    3.050597740    0.830527309
 1759 SOLV  HW1     5379    6.004348300    3.118084173    0.795474734
 1759 SOLV  HW2     5380    6.114463303    3.087005525    0.911988113
 1760 SOLV  OW      5381    4.052937378    5.955497014    1.727839351
 1760 SOLV  HW1     5382    4.026772435    5.914893060    1.640271665
 1760 SOLV  HW2     5383    4.143324578    5.921964006    1.754430166
 1761 SOLV  OW      5384    5.237067738    5.977135958    2.332755936
 1761 SOLV  HW1     5385    5.137940468    5.990375207    2.332332202
 1761 SOLV  HW2     5386    5.257930552    5.882483538    2.357398733
 1762 SOLV  OW      5387    4.806099786    4.972847127    2.923704698
 1762 SOLV  HW1     5388    4.723451578    4.998619954    2.973769865
 1762 SOLV  HW2     5389    4.781847605    4.910980990    2.848966501
 1763 SOLV  OW      5390    5.424097077    5.885331917    1.788111721
 1763 SOLV  HW1     5391    5.387392318    5.883569504    1.881125719
 1763 SOLV  HW2     5392    5.378821767    5.957549398    1.735798210
 1764 SOLV  OW      5393    4.116908604    3.482555014    0.528844766
 1764 SOLV  HW1     5394    4.123189408    3.458313098    0.625666994
 1764 SOLV  HW2     5395    4.174924578    3.561932482    0.510545062
 1765 SOLV  OW      5396    3.253708580    4.912322944    0.729455307
 1765 SOLV  HW1     5397    3.157157230    4.902065074    0.753415725
 1765 SOLV  HW2     5398    3.309162545    4.854118114    0.788940884
 1766 SOLV  OW      5399    5.685679184    3.942584346    1.283625081
 1766 SOLV  HW1     5400    5.785094763    3.934790156    1.276152919
 1766 SOLV  HW2     5401    5.656458246    4.031338687    1.248004810
 1767 SOLV  OW      5402    3.931568638    3.002548943    2.258254669
 1767 SOLV  HW1     5403    4.021409573    2.989669312    2.300260253
 1767 SOLV  HW2     5404    3.878505153    3.067751925    2.312425618
 1768 SOLV  OW      5405    6.022371863    5.475835995    1.022945843
 1768 SOLV  HW1     5406    6.047928082    5.379558349    1.031860291
 1768 SOLV  HW2     5407    6.103942563    5.530273983    1.003334172
 1769 SOLV  OW      5408    5.703214268    3.255578589    2.874746363
 1769 SOLV  HW1     5409    5.710218225    3.339274959    2.929036725
 1769 SOLV  HW2     5410    5.665778348    3.182156890    2.931397548
 1770 SOLV  OW      5411    5.008354819    5.487875908    0.099152285
 1770 SOLV  HW1     5412    5.049175698    5.414013535    0.045488720
 1770 SOLV  HW2     5413    4.912885408    5.465738236    0.119082715
 1771 SOLV  OW      5414    5.077111375    2.667320299    3.568926052
 1771 SOLV  HW1     5415    5.082381543    2.759043923    3.529422311
 1771 SOLV  HW2     5416    5.004672498    2.615546622    3.523389663
 1772 SOLV  OW      5417    6.122197773    5.971875639    0.700733198
 1772 SOLV  HW1     5418    6.185234953    6.003976940    0.771428059
 1772 SOLV  HW2     5419    6.072127504    6.049743964    0.662898578
 1773 SOLV  OW      5420    5.993794278    3.502007439    3.050279479
 1773 SOLV  HW1     5421    5.911698949    3.489895278    3.106092165
 1773 SOLV  HW2     5422    5.968773823    3.500555515    2.953463918
 1774 SOLV  OW      5423    0.099628683    0.288157874    1.673934051
 1774 SOLV  HW1     5424    0.081328815    0.245072690    1.762312314
 1774 SOLV  HW2     5425    0.087090904    0.387051821    1.681858159
 1775 SOLV  OW      5426    4.496399914    5.775190472    6.062816263
 1775 SOLV  HW1     5427    4.515966043    5.677120538    6.063884153
 1775 SOLV  HW2     5428    4.559524243    5.822425996    6.124345469
 1776 SOLV  OW      5429    4.680346439    4.265891254    0.492670036
 1776 SOLV  HW1     5430    4.667695980    4.318528778    0.576758669
 1776 SOLV  HW2     5431    4.688662065    4.168783404    0.515087687
 1777 SOLV  OW      5432    5.697869145    4.182583089    2.062326814
 1777 SOLV  HW1     5433    5.695972177    4.282010959    2.072914596
 1777 SOLV  HW2     5434    5.791783224    4.149773687    2.072581571
 1778 SOLV  OW      5435    3.646571521    4.862569421    0.744790108
 1778 SOLV  HW1     5436    3.553578096    4.892208831    0.766595755
 1778 SOLV  HW2     5437    3.697215257    4.846700084    0.829555137
 1779 SOLV  OW      5438    4.726825895    4.948103355    1.050273879
 1779 SOLV  HW1     5439    4.643973067    4.978848146    1.097088001
 1779 SOLV  HW2     5440    4.790337466    5.024810995    1.041128704
 1780 SOLV  OW      5441    4.450743742    4.871215124    0.492743466
 1780 SOLV  HW1     5442    4.495483906    4.881309557    0.581615783
 1780 SOLV  HW2     5443    4.374049834    4.935107298    0.486609820
 1781 SOLV  OW      5444    2.961092748    5.722550663    1.063184879
 1781 SOLV  HW1     5445    2.918046204    5.787635084    1.125736112
 1781 SOLV  HW2     5446    3.041315287    5.764890012    1.021074952
 1782 SOLV  OW      5447    4.254117415    5.628742210    1.916614506
 1782 SOLV  HW1     5448    4.162216827    5.590102645    1.908683635
 1782 SOLV  HW2     5449    4.267065055    5.665248606    2.008816035
 1783 SOLV  OW      5450    5.225671675    5.062052858    0.368260716
 1783 SOLV  HW1     5451    5.305213086    5.070014970    0.428357145
 1783 SOLV  HW2     5452    5.157873993    5.131139304    0.393406157
 1784 SOLV  OW      5453    3.184317333    3.602372191    5.915549283
 1784 SOLV  HW1     5454    3.159211847    3.698268648    5.928784220
 1784 SOLV  HW2     5455    3.241078952    3.571930391    5.992053372
 1785 SOLV  OW      5456    5.562478959    5.017199400    2.345785118
 1785 SOLV  HW1     5457    5.514016777    5.013830756    2.433200979
 1785 SOLV  HW2     5458    5.598327533    4.926404513    2.324045529
 1786 SOLV  OW      5459    3.694544759    3.204548538    1.967612254
 1786 SOLV  HW1     5460    3.600134625    3.173416870    1.956683411
 1786 SOLV  HW2     5461    3.755871703    3.142935074    1.918168656
 1787 SOLV  OW      5462    3.894673727    3.252216418    2.862914689
 1787 SOLV  HW1     5463    3.979054632    3.304176926    2.876382707
 1787 SOLV  HW2     5464    3.817657660    3.315417343    2.854218907
 1788 SOLV  OW      5465    4.152409215    3.926195131    2.041375074
 1788 SOLV  HW1     5466    4.200429340    3.858565710    2.097250574
 1788 SOLV  HW2     5467    4.189152797    4.017247430    2.060378971
 1789 SOLV  OW      5468    5.571764392    4.504214247    0.367141270
 1789 SOLV  HW1     5469    5.519221281    4.481561638    0.449164200
 1789 SOLV  HW2     5470    5.637459862    4.431167373    0.348433769
 1790 SOLV  OW      5471    3.005334198    3.163627172    0.729467847
 1790 SOLV  HW1     5472    2.959788121    3.115376966    0.804294705
 1790 SOLV  HW2     5473    3.052212539    3.244289569    0.765489661
 1791 SOLV  OW      5474    5.823136716    4.349842340    0.290489928
 1791 SOLV  HW1     5475    5.880001215    4.294292581    0.351169464
 1791 SOLV  HW2     5476    5.850947965    4.445666804    0.297240650
 1792 SOLV  OW      5477    3.946664622    5.479108556    0.961156871
 1792 SOLV  HW1     5478    3.901127065    5.563622466    0.989152810
 1792 SOLV  HW2     5479    3.902811673    5.443389188    0.878688418
 1793 SOLV  OW      5480    0.375098558    5.589157657    2.057441050
 1793 SOLV  HW1     5481    0.275683518    5.599688537    2.060109362
 1793 SOLV  HW2     5482    0.399940403    5.498576503    2.091781857
 1794 SOLV  OW      5483    5.835721748    4.917157137    2.580929419
 1794 SOLV  HW1     5484    5.925026995    4.962124638    2.578834485
 1794 SOLV  HW2     5485    5.824570726    4.861385713    2.498667343
 1795 SOLV  OW      5486    4.015135296    5.942685676    5.874257789
 1795 SOLV  HW1     5487    3.999799931    5.884401439    5.794448592
 1795 SOLV  HW2     5488    4.107142994    5.981636162    5.869876965
 1796 SOLV  OW      5489    6.125878657    4.219640276    1.768400413
 1796 SOLV  HW1     5490    6.094307283    4.144161897    1.710899942
 1796 SOLV  HW2     5491    6.214152189    4.195936811    1.808970467
 1797 SOLV  OW      5492    5.014363382    4.970048394    2.027135910
 1797 SOLV  HW1     5493    4.936158300    4.960131322    2.088677380
 1797 SOLV  HW2     5494    5.012498923    4.896997285    1.958859174
 1798 SOLV  OW      5495    5.096310472    2.974078967    3.244190973
 1798 SOLV  HW1     5496    5.175913670    2.953399551    3.301090753
 1798 SOLV  HW2     5497    5.126674242    2.998994556    3.152217860
 1799 SOLV  OW      5498    4.105544376    5.153183813    0.687744337
 1799 SOLV  HW1     5499    4.052848073    5.163040308    0.772159908
 1799 SOLV  HW2     5500    4.200936251    5.133241864    0.710165511
 1800 SOLV  OW      5501    5.411580134    5.978276845    0.805806791
 1800 SOLV  HW1     5502    5.342708624    6.011406581    0.870309572
 1800 SOLV  HW2     5503    5.366277352    5.942694952    0.724057082
 1801 SOLV  OW      5504    5.595985552    0.024063105    0.849592396
 1801 SOLV  HW1     5505    5.552585639    0.113664076    0.840203242
 1801 SOLV  HW2     5506    5.527393625   -0.043501109    0.876615065
 1802 SOLV  OW      5507    5.485263387    4.568473712    2.024511791
 1802 SOLV  HW1     5508    5.472289827    4.636243473    1.952131224
 1802 SOLV  HW2     5509    5.552626493    4.500699428    1.995001725
 1803 SOLV  OW      5510    5.436665928    0.029866337    1.905735369
 1803 SOLV  HW1     5511    5.407266861    0.014354065    2.000059091
 1803 SOLV  HW2     5512    5.531480555   -0.000097162    1.895041549
 1804 SOLV  OW      5513    4.148998245    3.301891951    2.493707715
 1804 SOLV  HW1     5514    4.235582051    3.323410983    2.448518144
 1804 SOLV  HW2     5515    4.087066122    3.380035926    2.485977438
 1805 SOLV  OW      5516    6.124606417    0.145329306    1.931047779
 1805 SOLV  HW1     5517    6.172754321    0.071182022    1.977798681
 1805 SOLV  HW2     5518    6.071980901    0.107931008    1.854669507
 1806 SOLV  OW      5519    5.470312736    4.710169783    1.056433840
 1806 SOLV  HW1     5520    5.449615864    4.656481609    0.974637043
 1806 SOLV  HW2     5521    5.541162050    4.777445359    1.035082314
 1807 SOLV  OW      5522    4.713334427    4.285899227    1.003974527
 1807 SOLV  HW1     5523    4.753770382    4.201797276    1.039943183
 1807 SOLV  HW2     5524    4.616319606    4.289160179    1.028044803
 1808 SOLV  OW      5525    5.659431555    4.139536998    0.209276916
 1808 SOLV  HW1     5526    5.604555300    4.154325452    0.291564869
 1808 SOLV  HW2     5527    5.726584938    4.213104060    0.200348608
 1809 SOLV  OW      5528    0.257859205    5.558817891    0.565897884
 1809 SOLV  HW1     5529    0.283157020    5.621227046    0.491971447
 1809 SOLV  HW2     5530    0.245452919    5.466722074    0.528958897
 1810 SOLV  OW      5531    3.764610141    3.972521560    2.369349969
 1810 SOLV  HW1     5532    3.831943809    3.982478464    2.296076489
 1810 SOLV  HW2     5533    3.784877812    4.037845594    2.442315460
 1811 SOLV  OW      5534    4.960340093    0.108252651    0.478793782
 1811 SOLV  HW1     5535    4.980578740    0.133425490    0.384146311
 1811 SOLV  HW2     5536    5.029236464    0.043575319    0.511527379
 1812 SOLV  OW      5537    5.897268645    4.251282593    1.127709646
 1812 SOLV  HW1     5538    5.851881195    4.334675817    1.159129566
 1812 SOLV  HW2     5539    5.996283420    4.261639924    1.137213374
 1813 SOLV  OW      5540    6.027154333    3.967921348    2.551813301
 1813 SOLV  HW1     5541    6.023996946    3.897288038    2.622542980
 1813 SOLV  HW2     5542    5.945881684    4.025772728    2.558854252
 1814 SOLV  OW      5543    5.528302567    3.734407975    2.121797457
 1814 SOLV  HW1     5544    5.603559571    3.686834621    2.167346428
 1814 SOLV  HW2     5545    5.565298703    3.799290030    2.055290858
 1815 SOLV  OW      5546    4.676537197    3.336025590    0.384095379
 1815 SOLV  HW1     5547    4.589253868    3.300148456    0.417201134
 1815 SOLV  HW2     5548    4.749826722    3.307664603    0.445948828
 1816 SOLV  OW      5549    5.216670390    5.939549421    2.709294657
 1816 SOLV  HW1     5550    5.313254150    5.927335562    2.686404541
 1816 SOLV  HW2     5551    5.188797378    6.033053052    2.687346796
 1817 SOLV  OW      5552    3.822639887    3.575436704    0.123931134
 1817 SOLV  HW1     5553    3.847470689    3.618217472    0.037012817
 1817 SOLV  HW2     5554    3.823323751    3.475976861    0.113505284
 1818 SOLV  OW      5555    6.113450074    3.821560503    2.941969234
 1818 SOLV  HW1     5556    6.091895990    3.802462596    3.037741543
 1818 SOLV  HW2     5557    6.126645049    3.735384122    2.892967427
 1819 SOLV  OW      5558    2.852117934    5.865770452    1.779481821
 1819 SOLV  HW1     5559    2.753123594    5.875271781    1.790031453
 1819 SOLV  HW2     5560    2.875050316    5.769419699    1.765622958
 1820 SOLV  OW      5561    2.926100804    4.667698889    2.379917537
 1820 SOLV  HW1     5562    2.887053956    4.632798577    2.294727679
 1820 SOLV  HW2     5563    2.899635586    4.763390561    2.391946297
 1821 SOLV  OW      5564    5.890484846    3.851689941    2.771258829
 1821 SOLV  HW1     5565    5.955670973    3.821587308    2.840872540
 1821 SOLV  HW2     5566    5.823593653    3.913399577    2.812718453
 1822 SOLV  OW      5567    4.572942907    4.357115916    0.019390349
 1822 SOLV  HW1     5568    4.560339279    4.282635933    0.084918060
 1822 SOLV  HW2     5569    4.523211596    4.336174170   -0.064812601
 1823 SOLV  OW      5570    5.811337337    5.581589077    1.609012374
 1823 SOLV  HW1     5571    5.756092959    5.657788597    1.642825206
 1823 SOLV  HW2     5572    5.860631727    5.610086978    1.526796049
 1824 SOLV  OW      5573    5.495549930    3.797995713    3.509144822
 1824 SOLV  HW1     5574    5.419877701    3.852614685    3.545068099
 1824 SOLV  HW2     5575    5.555020337    3.769861063    3.584468244
 1825 SOLV  OW      5576    5.449526217    3.829590790    2.717229961
 1825 SOLV  HW1     5577    5.449464796    3.741353874    2.670155386
 1825 SOLV  HW2     5578    5.511034862    3.892600608    2.669814511
 1826 SOLV  OW      5579    5.525410909    5.159555917    0.796679230
 1826 SOLV  HW1     5580    5.453549702    5.142002333    0.863980797
 1826 SOLV  HW2     5581    5.591107076    5.224869907    0.834358205
 1827 SOLV  OW      5582    4.784608404    6.007331232    0.356710355
 1827 SOLV  HW1     5583    4.740075989    5.970637085    0.275026634
 1827 SOLV  HW2     5584    4.881936770    5.984416335    0.354727419
 1828 SOLV  OW      5585    3.022260876    4.821929302    0.031982442
 1828 SOLV  HW1     5586    2.951351064    4.753447637    0.015144876
 1828 SOLV  HW2     5587    3.037709019    4.830382303    0.130426809
 1829 SOLV  OW      5588    5.046573015    4.476914575    0.872531624
 1829 SOLV  HW1     5589    4.952200148    4.462058045    0.902105668
 1829 SOLV  HW2     5590    5.050004478    4.480547791    0.772649088
 1830 SOLV  OW      5591    5.264985648    4.636457883    1.466883313
 1830 SOLV  HW1     5592    5.341767853    4.698950754    1.452721426
 1830 SOLV  HW2     5593    5.299805539    4.544538994    1.485321066
 1831 SOLV  OW      5594    4.938379465    4.869295159    0.785921032
 1831 SOLV  HW1     5595    4.894293456    4.942342323    0.838097890
 1831 SOLV  HW2     5596    4.868881790    4.805615389    0.752502582
 1832 SOLV  OW      5597    4.014305029    4.980955526    5.609439734
 1832 SOLV  HW1     5598    3.919337526    4.981907108    5.578107955
 1832 SOLV  HW2     5599    4.046433645    4.886445425    5.615527296
 1833 SOLV  OW      5600    4.788009210    4.673763670    0.685454613
 1833 SOLV  HW1     5601    4.842865051    4.619574087    0.621770116
 1833 SOLV  HW2     5602    4.704375937    4.704195892    0.639838849
 1834 SOLV  OW      5603    4.231983885    5.877655390    1.145944080
 1834 SOLV  HW1     5604    4.239974936    5.930754817    1.230314156
 1834 SOLV  HW2     5605    4.277518575    5.789393260    1.157692194
 1835 SOLV  OW      5606    3.954110630    0.594036503    0.168830021
 1835 SOLV  HW1     5607    4.049468567    0.576577497    0.193395311
 1835 SOLV  HW2     5608    3.901301141    0.509628719    0.178201935
 1836 SOLV  OW      5609    3.925090666    3.699311037    1.196506187
 1836 SOLV  HW1     5610    3.919912420    3.604001718    1.226360811
 1836 SOLV  HW2     5611    3.862185675    3.754754899    1.251011676
 1837 SOLV  OW      5612    5.217001098    3.878524917    0.066848589
 1837 SOLV  HW1     5613    5.288457915    3.808943998    0.074207624
 1837 SOLV  HW2     5614    5.237107530    3.938893797   -0.010307177
 1838 SOLV  OW      5615    4.273149572    5.920951034    0.044485320
 1838 SOLV  HW1     5616    4.343004438    5.876787376   -0.011833087
 1838 SOLV  HW2     5617    4.299198460    5.914712879    0.140840606
 1839 SOLV  OW      5618    5.961106318    3.230485007    1.192715655
 1839 SOLV  HW1     5619    5.981403268    3.155354348    1.255524018
 1839 SOLV  HW2     5620    5.864023764    3.228595406    1.168780931
 1840 SOLV  OW      5621    4.929522126    5.459662277    1.710392991
 1840 SOLV  HW1     5622    4.833693266    5.485521354    1.722628563
 1840 SOLV  HW2     5623    4.976039123    5.461321851    1.798908343
 1841 SOLV  OW      5624    6.022521603    5.268548778    2.209795418
 1841 SOLV  HW1     5625    5.929346652    5.284221418    2.242578494
 1841 SOLV  HW2     5626    6.022691724    5.192257605    2.145131490
 1842 SOLV  OW      5627    3.899503088    5.189747175    2.122113988
 1842 SOLV  HW1     5628    3.847084818    5.265512095    2.161018488
 1842 SOLV  HW2     5629    3.910405336    5.203846346    2.023707123
 1843 SOLV  OW      5630    6.091469202    5.587385555    2.625532401
 1843 SOLV  HW1     5631    5.996403916    5.556374129    2.624570019
 1843 SOLV  HW2     5632    6.107292247    5.648682214    2.548122124
 1844 SOLV  OW      5633    4.209519344    3.364535993    1.410245626
 1844 SOLV  HW1     5634    4.287820047    3.302440498    1.406396147
 1844 SOLV  HW2     5635    4.238042600    3.451682210    1.450164639
 1845 SOLV  OW      5636    5.809626572    4.336902504    1.442268370
 1845 SOLV  HW1     5637    5.852953971    4.368819894    1.526553700
 1845 SOLV  HW2     5638    5.760294459    4.251802648    1.460332563
 1846 SOLV  OW      5639    4.532618499    4.535106442    0.233584806
 1846 SOLV  HW1     5640    4.554688833    4.472168921    0.159064544
 1846 SOLV  HW2     5641    4.599006284    4.609889998    0.234797180
 1847 SOLV  OW      5642    4.143707336    4.730668843    5.657265907
 1847 SOLV  HW1     5643    4.155936798    4.700776560    5.562615895
 1847 SOLV  HW2     5644    4.231014765    4.724597630    5.705662808
 1848 SOLV  OW      5645    4.926203841    4.140506446    2.063987767
 1848 SOLV  HW1     5646    4.950418818    4.225942704    2.109988351
 1848 SOLV  HW2     5647    4.996449082    4.071725443    2.082333057
 1849 SOLV  OW      5648    3.775885042    4.690650426    2.219128722
 1849 SOLV  HW1     5649    3.866962969    4.681662252    2.259447058
 1849 SOLV  HW2     5650    3.784278939    4.721872813    2.124491415
 1850 SOLV  OW      5651    3.173847563    3.994804699    0.905855409
 1850 SOLV  HW1     5652    3.081745206    3.955932714    0.903090034
 1850 SOLV  HW2     5653    3.241115587    3.920884314    0.909355425
 1851 SOLV  OW      5654    5.257110322    3.049187377    0.643474968
 1851 SOLV  HW1     5655    5.176552705    3.108278712    0.639147929
 1851 SOLV  HW2     5656    5.271555898    3.005995825    0.554447920
 1852 SOLV  OW      5657    5.767518489    4.717082468    3.276208253
 1852 SOLV  HW1     5658    5.774329137    4.812839610    3.304246383
 1852 SOLV  HW2     5659    5.813549029    4.659284542    3.343606326
 1853 SOLV  OW      5660    3.453379825    0.259871817    2.812016693
 1853 SOLV  HW1     5661    3.509796203    0.266038242    2.729672233
 1853 SOLV  HW2     5662    3.510810436    0.234775370    2.889947521
 1854 SOLV  OW      5663    4.848246794    5.839230797    1.490413720
 1854 SOLV  HW1     5664    4.755520327    5.857851083    1.457903723
 1854 SOLV  HW2     5665    4.887809465    5.923020698    1.528039800
 1855 SOLV  OW      5666    6.062586560    3.975932626    1.622640869
 1855 SOLV  HW1     5667    6.047277445    4.037613833    1.545432721
 1855 SOLV  HW2     5668    5.998811653    3.899111125    1.617053536
 1856 SOLV  OW      5669    3.697472693    5.143118030    1.158661484
 1856 SOLV  HW1     5670    3.720160066    5.215771950    1.223533341
 1856 SOLV  HW2     5671    3.701072393    5.179317196    1.065503991
 1857 SOLV  OW      5672    4.544041390    4.478440698    1.924592113
 1857 SOLV  HW1     5673    4.632741200    4.489951580    1.879854271
 1857 SOLV  HW2     5674    4.470939681    4.494588582    1.858282751
 1858 SOLV  OW      5675    3.301684615    5.628411265    1.755207109
 1858 SOLV  HW1     5676    3.322993226    5.683981967    1.674837328
 1858 SOLV  HW2     5677    3.286842051    5.688144364    1.834030075
 1859 SOLV  OW      5678    6.123017681    5.048587898    2.574161054
 1859 SOLV  HW1     5679    6.131931640    5.081135078    2.668304719
 1859 SOLV  HW2     5680    6.174376792    4.963458713    2.563341650
 1860 SOLV  OW      5681    3.339285140    4.379044200    1.557219115
 1860 SOLV  HW1     5682    3.397599212    4.387179010    1.476380794
 1860 SOLV  HW2     5683    3.243836573    4.370242724    1.528695007
 1861 SOLV  OW      5684    3.809412027    4.172709343    0.101506104
 1861 SOLV  HW1     5685    3.765836378    4.121565294    0.175583156
 1861 SOLV  HW2     5686    3.773926024    4.140789492    0.013621581
 1862 SOLV  OW      5687    5.445726472    0.053833665    1.252840297
 1862 SOLV  HW1     5688    5.496605779   -0.018970908    1.206877623
 1862 SOLV  HW2     5689    5.481319224    0.065963507    1.345510340
 1863 SOLV  OW      5690    5.746589164    4.540658797    0.802360726
 1863 SOLV  HW1     5691    5.774767066    4.565680728    0.894999069
 1863 SOLV  HW2     5692    5.647743949    4.552800982    0.793186478
 1864 SOLV  OW      5693    5.537779514    4.243360809    2.709918294
 1864 SOLV  HW1     5694    5.512831097    4.256742788    2.613999150
 1864 SOLV  HW2     5695    5.459399932    4.265176937    2.768078804
 1865 SOLV  OW      5696    4.691674120    3.427768603    0.126179850
 1865 SOLV  HW1     5697    4.786022055    3.400369992    0.107484302
 1865 SOLV  HW2     5698    4.672536806    3.416896906    0.223736283
 1866 SOLV  OW      5699    3.905716185    5.296297116    1.829051619
 1866 SOLV  HW1     5700    3.985980850    5.265236198    1.778118058
 1866 SOLV  HW2     5701    3.829779367    5.311210239    1.765706457
 1867 SOLV  OW      5702    0.258417305    3.837165554    2.064411361
 1867 SOLV  HW1     5703    0.252421825    3.791060720    2.152954681
 1867 SOLV  HW2     5704    0.166641024    3.847892598    2.026154226
 1868 SOLV  OW      5705    5.227258345    6.061441710    0.993631275
 1868 SOLV  HW1     5706    5.262805737    6.154232472    0.982393071
 1868 SOLV  HW2     5707    5.232386533    6.035255231    1.090005390
 1869 SOLV  OW      5708    4.854478952    4.200125299    2.538361920
 1869 SOLV  HW1     5709    4.828219318    4.290664440    2.504975617
 1869 SOLV  HW2     5710    4.852955149    4.199756798    2.638356662
 1870 SOLV  OW      5711    4.090145845    3.856119977    1.051944215
 1870 SOLV  HW1     5712    4.028593881    3.800013570    1.107292827
[truncated: 3,469,126 more chars]
