# Supplementary material for: Flexible Gaussian Accelerated Molecular Dynamics to Enhance Biological Sampling
Source: J Chem Theory Comput. 2023 Aug 31;19(18):6521–31. doi: 10.1021/acs.jctc.3c00619 (PMC10536968; doi:10.1021/acs.jctc.3c00619)
Supplement: Supplementary file 2 — ct3c00619_si_002.zip [file ct3c00619_si_002.zip › chignolin/eq/eq_chignolin_2_5.cnf]

TITLE
	final configuration
END
TIMESTEP
          10000  100.000000000
END
POSITION
# first 24 chars ignored
    1 GLY   H1         1    0.124277172    6.137870504    1.489878084
    1 GLY   H2         2    0.221597603    6.176125309    1.381220513
    1 GLY   N          3    0.133553848    6.129655882    1.390648635
    1 GLY   H3         4    0.148532285    6.035039122    1.361920454
    1 GLY   CA         5    0.027209678    6.199838924    1.317328138
    1 GLY   C          6    0.025962238    0.021079487    1.167283656
    1 GLY   O          7    0.103929810   -0.067218221    1.131863774
    2 TYR   N          8    6.068988071    0.056751706    1.094998024
    2 TYR   H          9    5.995034941    0.116061067    1.126842472
    2 TYR   CA        10    6.059922718    0.032283371    0.950326784
    2 TYR   CB        11    5.990872343   -0.100519700    0.918661901
    2 TYR   CG        12    5.949700142   -0.122543298    0.772961759
    2 TYR   CD1       13    5.814685454    6.010432558    0.743964146
    2 TYR   HD1       14    5.742302185    5.996256493    0.824230372
    2 TYR   CD2       15    6.044306481    6.038986747    0.671932824
    2 TYR   HD2       16    6.148362330    6.065921203    0.690041263
    2 TYR   CE1       17    5.771579301    6.015308386    0.611921035
    2 TYR   HE1       18    5.672688074    5.972737029    0.594937955
    2 TYR   CE2       19    6.000655947    6.028681218    0.540380314
    2 TYR   HE2       20    6.071745844    6.033001422    0.457866299
    2 TYR   CZ        21    5.865482543    6.019040640    0.509503987
    2 TYR   OH        22    5.822660697    6.018545336    0.380426520
    2 TYR   HH        23    5.724346756    6.028606483    0.395686665
    2 TYR   C         24    5.994070722    0.145432324    0.871154105
    2 TYR   O         25    5.886776681    0.194683432    0.905669571
    3 ASP   N         26    6.082057577    0.211680467    0.796614730
    3 ASP   H         27    6.180068310    0.191834508    0.796799918
    3 ASP   CA        28    6.042060384    0.313358308    0.698253351
    3 ASP   CB        29    0.008022083    0.411421717    0.673352362
    3 ASP   CG        30    0.100437678    0.438018261    0.792356690
    3 ASP   OD1       31    0.214778258    0.387563315    0.790761184
    3 ASP   OD2       32    0.056600913    0.500033729    0.891634598
    3 ASP   C         33    6.011414529    0.239996711    0.567526169
    3 ASP   O         34    6.101235239    0.178146853    0.510641765
    4 PRO   N         35    5.898374652    0.286862175    0.515395534
    4 PRO   CA        36    5.835287079    0.223373024    0.398767182
    4 PRO   CB        37    5.693108772    0.279407735    0.391180979
    4 PRO   CG        38    5.660594116    0.308781163    0.537759064
    4 PRO   CD        39    5.794960920    0.361433635    0.588586720
    4 PRO   C         40    5.913953455    0.238457194    0.268399433
    4 PRO   O         41    5.935122792    0.352275286    0.226850649
    5 GLU   N         42    5.944708402    0.124866888    0.206407278
    5 GLU   H         43    5.920499437    0.030303624    0.228161460
    5 GLU   CA        44    6.023776237    0.122872853    0.082498838
    5 GLU   CB        45    6.026483049   -0.023831229    0.039108590
    5 GLU   CG        46    6.120661414    6.043033056    0.127559531
    5 GLU   CD        47    6.124988268    5.897283198    0.081176380
    5 GLU   OE1       48    6.208954148    5.879895337   -0.009784153
    5 GLU   OE2       49    6.069151498    5.801706795    0.139248806
    5 GLU   C         50    5.961653736    0.202935901    6.116668242
    5 GLU   O         51    5.848531241    0.187114978    6.071028052
    6 THR   N         52    6.049040262    0.273557635    6.045498262
    6 THR   H         53    6.147416372    0.275127420    6.063401521
    6 THR   CA        54    6.016939948    0.362372207    5.932835496
    6 THR   CB        55    6.067796447    0.505153054    5.953776730
    6 THR   OG1       56    6.200796414    0.505235432    6.006312456
    6 THR   HG1       57    6.266115417    0.482431315    5.934104244
    6 THR   CG2       58    5.972283778    0.578495073    6.048179492
    6 THR   C         59    6.063148459    0.306494648    5.798096803
    6 THR   O         60    6.173394339    0.252011019    5.795570878
    7 GLY   N         61    5.998293086    0.335588133    5.685685459
    7 GLY   H         62    5.915652431    0.391751906    5.681599386
    7 GLY   CA        63    6.035370012    0.273595147    5.557657449
    7 GLY   C         64    5.947916600    0.301766300    5.435327489
    7 GLY   O         65    5.830905831    0.264382298    5.429009538
    8 THR   N         66    6.016452855    0.320975937    5.322974892
    8 THR   H         67    6.116418061    0.318488998    5.323854070
    8 THR   CA        68    5.937390292    0.330701900    5.199425483
    8 THR   CB        69    5.987937740    0.446360844    5.112950735
    8 THR   OG1       70    6.125186850    0.430430298    5.076101043
    8 THR   HG1       71    6.178863628    0.514402595    5.084346979
    8 THR   CG2       72    5.961325068    0.583341371    5.175711574
    8 THR   C         73    5.939876164    0.200652235    5.118840523
    8 THR   O         74    6.013862548    0.105452989    5.143198373
    9 TRP   N         75    5.836933948    0.195327626    5.034795600
    9 TRP   H         76    5.759475828    0.258439312    5.030547984
    9 TRP   CA        77    5.817646928    0.097612594    4.926670089
    9 TRP   CB        78    5.700101572    0.005306725    4.959407166
    9 TRP   CG        79    5.669705836    6.049620643    4.851885484
    9 TRP   CD1       80    5.561892258    6.046883821    4.774057353
    9 TRP   HD1       81    5.473409902    6.110501633    4.776025027
    9 TRP   CD2       82    5.755276418    5.954602347    4.797420942
    9 TRP   NE1       83    5.577661071    5.966556052    4.669234673
    9 TRP   HE1       84    5.510072760    5.950995115    4.597200495
    9 TRP   CE2       85    5.691107103    5.899502871    4.687122030
    9 TRP   CE3       86    5.886006562    5.921471437    4.831080599
    9 TRP   HE3       87    5.916160461    5.932879278    4.935198613
    9 TRP   CZ2       88    5.765146302    5.813752002    4.606591747
    9 TRP   HZ2       89    5.723136989    5.782485860    4.510995481
    9 TRP   CZ3       90    5.957747818    5.831289092    4.753354764
    9 TRP   HZ3       91    6.059237657    5.801985955    4.780227407
    9 TRP   CH2       92    5.896852665    5.782580712    4.638286844
    9 TRP   HH2       93    5.939234254    5.695216320    4.588766503
    9 TRP   C         94    5.805261386    0.159428102    4.787269001
    9 TRP   O         95    5.728273755    0.254842048    4.777420486
   10 GLY   N         96    5.854256439    0.089442456    4.685335227
   10 GLY   H         97    5.906165994    0.003998625    4.687316314
   10 GLY   CA        98    5.850693773    0.146170882    4.549772999
   10 GLY   C         99    5.942724239    0.058211104    4.464888450
   10 GLY   O1       100    5.986354451   -0.044240968    4.521696989
   10 GLY   O2       101    5.979085964    0.100867515    4.353159957
   11 NA+   NA       102    1.247433066    4.616770664    0.021845301
   12 NA+   NA       103    2.792942613    2.825390040    0.643324288
    1 SOLV  OW       104    5.772329088    5.317317393    4.001072995
    1 SOLV  HW1      105    5.812065062    5.226253529    4.012466800
    1 SOLV  HW2      106    5.741770995    5.328743891    3.906537420
    2 SOLV  OW       107    2.733479315    4.317318548    5.668054922
    2 SOLV  HW1      108    2.639339213    4.285501855    5.679322869
    2 SOLV  HW2      109    2.753794058    4.386477425    5.737379620
    3 SOLV  OW       110    3.641562868    3.197125644    5.094410515
    3 SOLV  HW1      111    3.606611498    3.146771442    5.173410345
    3 SOLV  HW2      112    3.740339604    3.209511102    5.103789281
    4 SOLV  OW       113    4.920867797    2.753698669    4.843920759
    4 SOLV  HW1      114    4.843217746    2.690824509    4.839553044
    4 SOLV  HW2      115    4.892758325    2.838244958    4.889347686
    5 SOLV  OW       116    3.893344752    4.266895585    4.711885082
    5 SOLV  HW1      117    3.906993255    4.176044967    4.751400247
    5 SOLV  HW2      118    3.859390160    4.329142483    4.782410885
    6 SOLV  OW       119    0.526671360    4.790870808    5.440999356
    6 SOLV  HW1      120    0.581683668    4.789284529    5.524492884
    6 SOLV  HW2      121    0.500979640    4.885166420    5.419826896
    7 SOLV  OW       122    4.081106159    3.706064774    1.894147624
    7 SOLV  HW1      123    4.047937895    3.680779898    1.985035144
    7 SOLV  HW2      124    4.075913508    3.805340139    1.883220814
    8 SOLV  OW       125    5.081340002    4.579234728    4.007945976
    8 SOLV  HW1      126    5.175652661    4.557800493    4.033356526
    8 SOLV  HW2      127    5.056958760    4.528999513    3.924976291
    9 SOLV  OW       128    3.371801732    5.421779219    4.476608377
    9 SOLV  HW1      129    3.406442552    5.395241587    4.386622266
    9 SOLV  HW2      130    3.280261417    5.383667891    4.489631657
   10 SOLV  OW       131    4.237333604    5.798690792    5.358602557
   10 SOLV  HW1      132    4.217495632    5.791877948    5.260819230
   10 SOLV  HW2      133    4.175676437    5.865330943    5.400541727
   11 SOLV  OW       134    3.929394458    3.891532359    2.730704418
   11 SOLV  HW1      135    4.025201976    3.902814084    2.704366499
   11 SOLV  HW2      136    3.870604215    3.931851036    2.660575168
   12 SOLV  OW       137    5.076641948    3.294702939    5.136942899
   12 SOLV  HW1      138    5.104025685    3.240994548    5.216727232
   12 SOLV  HW2      139    5.154740466    3.347907286    5.104203114
   13 SOLV  OW       140    4.592483129    4.455605789    2.228333660
   13 SOLV  HW1      141    4.595426371    4.442444947    2.327429945
   13 SOLV  HW2      142    4.631794693    4.375638893    2.182927833
   14 SOLV  OW       143    3.730683765    5.944815108    3.263487783
   14 SOLV  HW1      144    3.682687628    5.872779783    3.213398122
   14 SOLV  HW2      145    3.683619259    5.962277935    3.349984273
   15 SOLV  OW       146    4.717219220    5.619622707    3.728456165
   15 SOLV  HW1      147    4.781307886    5.602475573    3.803292284
   15 SOLV  HW2      148    4.654493025    5.693039246    3.754478598
   16 SOLV  OW       149    4.731989026    2.596202936    3.379800699
   16 SOLV  HW1      150    4.650177364    2.573290312    3.432562333
   16 SOLV  HW2      151    4.768550817    2.683769182    3.411379583
   17 SOLV  OW       152    4.156990706    5.346702625    3.976561023
   17 SOLV  HW1      153    4.150711120    5.421606568    3.910593159
   17 SOLV  HW2      154    4.197701346    5.266741559    3.932394804
   18 SOLV  OW       155    4.111009119    5.339459287    0.555482533
   18 SOLV  HW1      156    4.198750713    5.387304277    0.551728281
   18 SOLV  HW2      157    4.106551587    5.284552938    0.638952403
   19 SOLV  OW       158    4.554261539    4.256976104    2.969902068
   19 SOLV  HW1      159    4.489254036    4.327303654    2.998678104
   19 SOLV  HW2      160    4.514692633    4.203629233    2.895133184
   20 SOLV  OW       161    3.473647779    5.319448090    6.091485237
   20 SOLV  HW1      162    3.424999867    5.323853342    6.178751556
   20 SOLV  HW2      163    3.564935248    5.281319774    6.106118586
   21 SOLV  OW       164    3.819481584    5.630079480    4.689769774
   21 SOLV  HW1      165    3.880371257    5.586853784    4.756295788
   21 SOLV  HW2      166    3.741156363    5.670086940    4.737374396
   22 SOLV  OW       167    4.549174704    5.384060581    5.366750992
   22 SOLV  HW1      168    4.614703475    5.405492270    5.439195527
   22 SOLV  HW2      169    4.459082599    5.419556461    5.391751821
   23 SOLV  OW       170    4.269578040    4.415443018    5.930984123
   23 SOLV  HW1      171    4.199822679    4.393463031    5.999194054
   23 SOLV  HW2      172    4.301367525    4.509240807    5.944873574
   24 SOLV  OW       173    3.420649587    3.919391976    5.099811311
   24 SOLV  HW1      174    3.406286363    4.018071528    5.092202397
   24 SOLV  HW2      175    3.456786587    3.897887937    5.190549718
   25 SOLV  OW       176    3.898278250    0.051245345    5.850222985
   25 SOLV  HW1      177    3.847831470    0.060885126    5.764428814
   25 SOLV  HW2      178    3.963186163   -0.024415604    5.842426532
   26 SOLV  OW       179    3.951758759    5.788508149    3.184441988
   26 SOLV  HW1      180    3.876939422    5.839612299    3.226774670
   26 SOLV  HW2      181    3.949082124    5.801505602    3.085318409
   27 SOLV  OW       182    4.157981587    5.355188817    5.429057797
   27 SOLV  HW1      183    4.181329522    5.337088782    5.333513194
   27 SOLV  HW2      184    4.214746901    5.429908506    5.463645210
   28 SOLV  OW       185    5.469931057    3.941020245    3.634320037
   28 SOLV  HW1      186    5.398233228    3.873989940    3.653500300
   28 SOLV  HW2      187    5.446455802    4.028164302    3.677404546
   29 SOLV  OW       188    3.778013858    5.180253652    5.015879136
   29 SOLV  HW1      189    3.717652229    5.102761092    5.034668530
   29 SOLV  HW2      190    3.736215301    5.264219192    5.050582620
   30 SOLV  OW       191    4.102561300    3.340074338    5.916004954
   30 SOLV  HW1      192    4.202264063    3.345173013    5.910095844
   30 SOLV  HW2      193    4.068839081    3.413847164    5.974502355
   31 SOLV  OW       194    3.429940230    4.153897920    3.702583672
   31 SOLV  HW1      195    3.516449355    4.177299383    3.658214929
   31 SOLV  HW2      196    3.362620775    4.225514049    3.684165714
   32 SOLV  OW       197    4.985045405    4.943145382    4.630420920
   32 SOLV  HW1      198    4.962491735    5.000269314    4.709350729
   32 SOLV  HW2      199    4.953777415    4.849604128    4.646975844
   33 SOLV  OW       200    5.586056585    3.907114667    5.990489432
   33 SOLV  HW1      201    5.622852774    3.814929013    5.978259791
   33 SOLV  HW2      202    5.581184239    3.928361945    6.088092696
   34 SOLV  OW       203    3.996138561    3.509800826    6.076478130
   34 SOLV  HW1      204    3.903097020    3.543315203    6.061596272
   34 SOLV  HW2      205    4.033486581    3.550982722    6.159608185
   35 SOLV  OW       206    4.461032056    3.341661979    4.937299719
   35 SOLV  HW1      207    4.465261941    3.441350010    4.944102124
   35 SOLV  HW2      208    4.510494701    3.311712865    4.855700925
   36 SOLV  OW       209    5.698499229    3.964722072    4.118597854
   36 SOLV  HW1      210    5.751591702    3.894496174    4.166045697
   36 SOLV  HW2      211    5.751852262    4.000807618    4.042092589
   37 SOLV  OW       212    5.728091643    2.347645660    4.761241162
   37 SOLV  HW1      213    5.792545479    2.378628302    4.831150585
   37 SOLV  HW2      214    5.767910401    2.361795494    4.670600489
   38 SOLV  OW       215    3.597649281    5.362145788    5.531621718
   38 SOLV  HW1      216    3.560396686    5.403125711    5.614885927
   38 SOLV  HW2      217    3.695382851    5.382377048    5.525389092
   39 SOLV  OW       218    3.550627719    5.341760656    3.983669495
   39 SOLV  HW1      219    3.584422597    5.264592078    3.929777673
   39 SOLV  HW2      220    3.622239040    5.411183908    3.990992996
   40 SOLV  OW       221    0.502967099    3.136345557    3.729834027
   40 SOLV  HW1      222    0.444645011    3.086395041    3.793904707
   40 SOLV  HW2      223    0.557841785    3.203264426    3.779954755
   41 SOLV  OW       224    5.097859384    5.637180691    3.723768062
   41 SOLV  HW1      225    5.159369700    5.607121165    3.650868058
   41 SOLV  HW2      226    5.033039578    5.703998557    3.687227857
   42 SOLV  OW       227    3.858975963    5.350977149    5.437540625
   42 SOLV  HW1      228    3.948872750    5.394759437    5.436244843
   42 SOLV  HW2      229    3.868778472    5.254093941    5.414747572
   43 SOLV  OW       230    1.236070956    5.464175656    5.579521125
   43 SOLV  HW1      231    1.215876906    5.374919322    5.539203035
   43 SOLV  HW2      232    1.153932207    5.500041020    5.623870891
   44 SOLV  OW       233    3.925218420    4.829312897    3.737394369
   44 SOLV  HW1      234    3.852045195    4.814858461    3.670785144
   44 SOLV  HW2      235    3.925430288    4.925014414    3.766397381
   45 SOLV  OW       236    4.097645787    5.123267272    5.561842551
   45 SOLV  HW1      237    4.124454409    5.202837909    5.507512438
   45 SOLV  HW2      238    4.116957703    5.039735755    5.510349840
   46 SOLV  OW       239    3.745703845    4.946107968    4.340506181
   46 SOLV  HW1      240    3.784903257    4.864977358    4.297113645
   46 SOLV  HW2      241    3.804381044    5.025092429    4.322615477
   47 SOLV  OW       242    5.336628630    4.150927439    2.832431882
   47 SOLV  HW1      243    5.411682652    4.117201383    2.775590333
   47 SOLV  HW2      244    5.368627546    4.227968907    2.887587552
   48 SOLV  OW       245    3.539475765    3.149502712    4.036611393
   48 SOLV  HW1      246    3.583071991    3.059541912    4.033759021
   48 SOLV  HW2      247    3.604617729    3.217005856    4.071275033
   49 SOLV  OW       248    5.884662505    4.463425586    0.495513216
   49 SOLV  HW1      249    5.790194798    4.453303120    0.464313349
   49 SOLV  HW2      250    5.946947507    4.431961533    0.423885066
   50 SOLV  OW       251    3.555114732    4.529560579    5.645466833
   50 SOLV  HW1      252    3.557577186    4.485177154    5.555881187
   50 SOLV  HW2      253    3.647587315    4.533250149    5.683371294
   51 SOLV  OW       254    5.601916916    4.397704575    4.313792378
   51 SOLV  HW1      255    5.652483841    4.478016557    4.282280282
   51 SOLV  HW2      256    5.658471761    4.316058123    4.302155952
   52 SOLV  OW       257    3.549347591    6.142172718    4.005687952
   52 SOLV  HW1      258    3.627213534    6.093352971    4.045120326
   52 SOLV  HW2      259    3.487112027    6.170197112    4.078782015
   53 SOLV  OW       260    4.458033857    4.749162499    5.442639687
   53 SOLV  HW1      261    4.532225936    4.783701103    5.500119987
   53 SOLV  HW2      262    4.493040429    4.730160412    5.350907206
   54 SOLV  OW       263    5.947261342    5.659474957    5.545344474
   54 SOLV  HW1      264    6.009106918    5.682155705    5.470095751
   54 SOLV  HW2      265    5.935715054    5.739470972    5.604241784
   55 SOLV  OW       266    5.391652831    3.079301376    4.449674335
   55 SOLV  HW1      267    5.304843745    3.114077661    4.485122859
   55 SOLV  HW2      268    5.413287121    3.125299502    4.363547087
   56 SOLV  OW       269    3.763617135    5.571058335    5.935586276
   56 SOLV  HW1      270    3.806950280    5.521434874    5.860345513
   56 SOLV  HW2      271    3.666918887    5.546058217    5.940666518
   57 SOLV  OW       272    5.739765042    5.199990493    3.465849336
   57 SOLV  HW1      273    5.644586001    5.171051546    3.455604727
   57 SOLV  HW2      274    5.773725890    5.234418289    3.378312369
   58 SOLV  OW       275    5.488589193    3.270154859    3.795745481
   58 SOLV  HW1      276    5.452750276    3.233530836    3.709862638
   58 SOLV  HW2      277    5.417648223    3.265590173    3.866088783
   59 SOLV  OW       278    3.978044632    5.924270031    5.128369782
   59 SOLV  HW1      279    3.903124396    5.872578337    5.086957581
   59 SOLV  HW2      280    4.065172715    5.892149874    5.091261929
   60 SOLV  OW       281    5.131848467    5.384828546    6.056198126
   60 SOLV  HW1      282    5.058285218    5.351747810    6.115321263
   60 SOLV  HW2      283    5.215383569    5.396005167    6.110033714
   61 SOLV  OW       284    4.838105970    4.312591040    5.875058958
   61 SOLV  HW1      285    4.765138650    4.344764285    5.935409568
   61 SOLV  HW2      286    4.799454088    4.288261659    5.786089551
   62 SOLV  OW       287    3.715785014    5.323209341    4.343195162
   62 SOLV  HW1      288    3.747981550    5.345444746    4.251158430
   62 SOLV  HW2      289    3.677766782    5.405254719    4.385914570
   63 SOLV  OW       290    0.201368295    2.998942044    2.356922303
   63 SOLV  HW1      291    0.110549854    3.021658726    2.321745948
   63 SOLV  HW2      292    0.235312136    3.074580985    2.412851222
   64 SOLV  OW       293    5.184182206    0.437046152    4.601046518
   64 SOLV  HW1      294    5.202719055    0.482301028    4.513812508
   64 SOLV  HW2      295    5.256365905    0.370490620    4.620052857
   65 SOLV  OW       296    5.271458921    3.859916323    4.709546267
   65 SOLV  HW1      297    5.175541798    3.886832468    4.718312772
   65 SOLV  HW2      298    5.321763337    3.888867272    4.790987974
   66 SOLV  OW       299    4.137280626    3.110262103    5.478198822
   66 SOLV  HW1      300    4.236869210    3.101294924    5.476402314
   66 SOLV  HW2      301    4.098908064    3.042974382    5.541456139
   67 SOLV  OW       302    4.803961990    3.416066662    5.349591955
   67 SOLV  HW1      303    4.742553539    3.492360451    5.329349848
   67 SOLV  HW2      304    4.773399671    3.334680665    5.300157984
   68 SOLV  OW       305    3.535026266    4.691579127    4.085718763
   68 SOLV  HW1      306    3.590574345    4.620379085    4.042765706
   68 SOLV  HW2      307    3.522003767    4.669839328    4.182464663
   69 SOLV  OW       308    4.123915261    5.591031874    4.567957287
   69 SOLV  HW1      309    4.179791044    5.594254030    4.485078272
   69 SOLV  HW2      310    4.034746874    5.551161817    4.546493364
   70 SOLV  OW       311    5.773558860    4.202543312    5.733161669
   70 SOLV  HW1      312    5.765732448    4.296372777    5.699451674
   70 SOLV  HW2      313    5.686629019    4.174386579    5.773806086
   71 SOLV  OW       314    0.189942268    4.214925296    4.156603705
   71 SOLV  HW1      315    0.137210797    4.183008353    4.077847814
   71 SOLV  HW2      316    0.286352533    4.191628522    4.143794757
   72 SOLV  OW       317    4.189456851    3.726530961    5.040121079
   72 SOLV  HW1      318    4.199361209    3.757242322    4.945463507
   72 SOLV  HW2      319    4.273455336    3.746498597    5.090588269
   73 SOLV  OW       320    5.711391074    3.473421131    4.960749215
   73 SOLV  HW1      321    5.784938469    3.514191177    4.906619054
   73 SOLV  HW2      322    5.693694292    3.530289618    5.041088026
   74 SOLV  OW       323    4.423161457    3.306962940    4.150872488
   74 SOLV  HW1      324    4.403071882    3.209201353    4.144617793
   74 SOLV  HW2      325    4.338442587    3.359096711    4.140636127
   75 SOLV  OW       326    4.943844074    4.137495330    5.558085364
   75 SOLV  HW1      327    4.994732155    4.078368679    5.620664692
   75 SOLV  HW2      328    4.865237285    4.087577354    5.521604899
   76 SOLV  OW       329    3.690656529    4.392919868    0.092251193
   76 SOLV  HW1      330    3.696532586    4.428743344   -0.000934690
   76 SOLV  HW2      331    3.598961853    4.409458899    0.128582205
   77 SOLV  OW       332    3.768838123    3.938522535    3.968246783
   77 SOLV  HW1      333    3.839375589    3.883519744    4.012959208
   77 SOLV  HW2      334    3.678581573    3.908079161    3.998692738
   78 SOLV  OW       335    5.096968724    4.877296729    2.892640711
   78 SOLV  HW1      336    5.182902726    4.846459160    2.851823080
   78 SOLV  HW2      337    5.030527467    4.802570757    2.890837851
   79 SOLV  OW       338    3.042011540    5.101557309    5.336215397
   79 SOLV  HW1      339    3.036487191    5.003087179    5.319636907
   79 SOLV  HW2      340    3.115448001    5.120284341    5.401469538
   80 SOLV  OW       341    5.085181499    4.419244689    5.837369718
   80 SOLV  HW1      342    5.001712444    4.369357152    5.860727448
   80 SOLV  HW2      343    5.083586392    4.443252420    5.740300251
   81 SOLV  OW       344    4.399937457    4.020455658    5.185049866
   81 SOLV  HW1      345    4.339130146    4.098388924    5.169865499
   81 SOLV  HW2      346    4.354073263    3.953251206    5.243202460
   82 SOLV  OW       347    4.278458710    4.851452751    0.738107890
   82 SOLV  HW1      348    4.264000014    4.868306906    0.835618311
   82 SOLV  HW2      349    4.191058202    4.857676869    0.689902635
   83 SOLV  OW       350    4.734091665    0.286524004    5.415428131
   83 SOLV  HW1      351    4.832360754    0.303880723    5.422049765
   83 SOLV  HW2      352    4.713415137    0.196778367    5.454416254
   84 SOLV  OW       353    5.546617686    4.505385079    5.316969862
   84 SOLV  HW1      354    5.509186504    4.420107730    5.280524239
   84 SOLV  HW2      355    5.609559801    4.545320280    5.250298712
   85 SOLV  OW       356    3.764671013    4.708580578    5.051934310
   85 SOLV  HW1      357    3.835806549    4.766883401    5.091202183
   85 SOLV  HW2      358    3.695073833    4.689683832    5.121220390
   86 SOLV  OW       359    5.089347880    4.578863421    5.566477783
   86 SOLV  HW1      360    5.041742561    4.626616421    5.492621258
   86 SOLV  HW2      361    5.182346478    4.556565225    5.537229911
   87 SOLV  OW       362    3.650337555    3.477672274    4.992086610
   87 SOLV  HW1      363    3.738478935    3.465410176    5.037721613
   87 SOLV  HW2      364    3.582803025    3.510235043    5.058271700
   88 SOLV  OW       365    5.920581849    3.861893525    5.426516438
   88 SOLV  HW1      366    5.851369931    3.932034399    5.443592145
   88 SOLV  HW2      367    5.964141660    3.836360393    5.512842311
   89 SOLV  OW       368    4.717026798    3.279626756    3.746424791
   89 SOLV  HW1      369    4.665921766    3.270025731    3.660997231
   89 SOLV  HW2      370    4.662222081    3.331017652    3.812433230
   90 SOLV  OW       371    4.433351513    4.405194996    5.178689917
   90 SOLV  HW1      372    4.396191549    4.477175579    5.120043415
   90 SOLV  HW2      373    4.358316015    4.350856077    5.216352247
   91 SOLV  OW       374    3.869482994    0.422893492    2.942225359
   91 SOLV  HW1      375    3.780823793    0.380744483    2.923131150
   91 SOLV  HW2      376    3.876298516    0.443365412    3.039877714
   92 SOLV  OW       377    5.050805482    2.635616233    3.618658433
   92 SOLV  HW1      378    4.983248796    2.636724010    3.692380276
   92 SOLV  HW2      379    5.020873091    2.572617937    3.546997657
   93 SOLV  OW       380    4.059630044    4.130673748    4.527524205
   93 SOLV  HW1      381    4.051405356    4.181377161    4.613334993
   93 SOLV  HW2      382    4.018894353    4.183937829    4.453325488
   94 SOLV  OW       383    0.166839149    3.729970534    0.517513994
   94 SOLV  HW1      384    0.188472524    3.645979059    0.467726185
   94 SOLV  HW2      385    0.162873216    3.806621748    0.453402581
   95 SOLV  OW       386    5.045822380    4.892250718    3.457551215
   95 SOLV  HW1      387    5.126012208    4.875151003    3.400288394
   95 SOLV  HW2      388    5.075459793    4.920093660    3.548919396
   96 SOLV  OW       389    3.535062665    4.400476454    5.427030072
   96 SOLV  HW1      390    3.619910883    4.355360175    5.399341109
   96 SOLV  HW2      391    3.463408735    4.380616201    5.360152151
   97 SOLV  OW       392    2.947880410    4.851868921    0.007610704
   97 SOLV  HW1      393    2.878852389    4.923575099   -0.002141456
   97 SOLV  HW2      394    3.036808576    4.887033221   -0.021663180
   98 SOLV  OW       395    4.886753541    3.764136743    4.516637782
   98 SOLV  HW1      396    4.975255241    3.718219340    4.524432689
   98 SOLV  HW2      397    4.814458615    3.702730753    4.548330650
   99 SOLV  OW       398    4.927033235    4.772375497    3.872543899
   99 SOLV  HW1      399    4.967328736    4.766340518    3.781212862
   99 SOLV  HW2      400    4.968540826    4.703410663    3.931894406
  100 SOLV  OW       401    4.301300260    4.976461631    4.375594528
  100 SOLV  HW1      402    4.266983815    5.043005560    4.309291879
  100 SOLV  HW2      403    4.396326302    4.997925601    4.398201285
  101 SOLV  OW       404    0.374950254    4.421446531    5.584691903
  101 SOLV  HW1      405    0.317520253    4.398221305    5.663203456
  101 SOLV  HW2      406    0.344169445    4.508097576    5.545374811
  102 SOLV  OW       407    3.525616058    0.238867000    5.828560988
  102 SOLV  HW1      408    3.468251957    0.219307046    5.749010633
  102 SOLV  HW2      409    3.500260827    0.327690864    5.866887450
  103 SOLV  OW       410    5.761216974    4.139634144    4.360699991
  103 SOLV  HW1      411    5.739534323    4.069345877    4.292954428
  103 SOLV  HW2      412    5.729416720    4.110022845    4.450766161
  104 SOLV  OW       413    4.445925167    4.656444147    4.629514735
  104 SOLV  HW1      414    4.480083879    4.573538148    4.585227843
  104 SOLV  HW2      415    4.345974160    4.654139657    4.631966947
  105 SOLV  OW       416    3.147692752    4.935747294    5.694601054
  105 SOLV  HW1      417    3.169417804    4.991074306    5.614183494
  105 SOLV  HW2      418    3.205550775    4.964025691    5.771104528
  106 SOLV  OW       419    5.344732007    4.954912260    4.259586808
  106 SOLV  HW1      420    5.436263640    4.956114506    4.299866833
  106 SOLV  HW2      421    5.280283021    4.914546881    4.324539549
  107 SOLV  OW       422    4.143473615    6.057355215    5.275564608
  107 SOLV  HW1      423    4.099066459    6.115894339    5.343396847
  107 SOLV  HW2      424    4.074172687    6.003759093    5.227348042
  108 SOLV  OW       425    3.155282130    4.106828102    3.960761402
  108 SOLV  HW1      426    3.196429762    4.144509786    4.043758578
  108 SOLV  HW2      427    3.221673978    4.048201915    3.914320998
  109 SOLV  OW       428    4.637688002    4.496321363    4.966796848
  109 SOLV  HW1      429    4.687063836    4.577894062    4.936632703
  109 SOLV  HW2      430    4.653309817    4.482178175    5.064561195
  110 SOLV  OW       431    3.728367787    0.152030350    5.639703366
  110 SOLV  HW1      432    3.645275467    0.173203942    5.691174318
  110 SOLV  HW2      433    3.732412716    0.209422422    5.557900594
  111 SOLV  OW       434    3.561155717    5.220159620    2.999236096
  111 SOLV  HW1      435    3.498891543    5.256524607    2.929936482
  111 SOLV  HW2      436    3.638702838    5.282339934    3.010266641
  112 SOLV  OW       437    3.274470696    4.335906478    5.297710742
  112 SOLV  HW1      438    3.235760828    4.261348502    5.351970081
  112 SOLV  HW2      439    3.237264179    4.423096635    5.329568180
  113 SOLV  OW       440    4.578982535    5.058066572    5.633149020
  113 SOLV  HW1      441    4.494564424    5.070070472    5.685412482
  113 SOLV  HW2      442    4.561020928    5.075668856    5.536352913
  114 SOLV  OW       443    5.672964793    4.994105430    5.221689012
  114 SOLV  HW1      444    5.583795150    5.038922119    5.228171279
  114 SOLV  HW2      445    5.745362075    5.062276985    5.232323723
  115 SOLV  OW       446    4.934511370    4.508526717    4.841209823
  115 SOLV  HW1      447    4.880373217    4.579786808    4.885847170
  115 SOLV  HW2      448    5.026020416    4.506068681    4.881477408
  116 SOLV  OW       449    3.634563889    4.303432987    3.542572838
  116 SOLV  HW1      450    3.552818614    4.302229302    3.484969479
  116 SOLV  HW2      451    3.687676205    4.220178675    3.526774848
  117 SOLV  OW       452    5.667806052    3.639213892    6.016496663
  117 SOLV  HW1      453    5.592819761    3.595302164    5.966992109
  117 SOLV  HW2      454    5.654995738    3.626116338    6.114813618
  118 SOLV  OW       455    4.794780643    5.650920405    4.123512763
  118 SOLV  HW1      456    4.769675812    5.710891308    4.047521464
  118 SOLV  HW2      457    4.873626188    5.595233816    4.097363491
  119 SOLV  OW       458    4.531889298    4.160796538    5.510827986
  119 SOLV  HW1      459    4.609095052    4.099995085    5.529373679
  119 SOLV  HW2      460    4.561890874    4.235649510    5.451680652
  120 SOLV  OW       461    5.485168317    4.151442262    4.461797123
  120 SOLV  HW1      462    5.528276078    4.239992597    4.444413493
  120 SOLV  HW2      463    5.404067069    4.164496875    4.518838502
  121 SOLV  OW       464    4.101690443    4.354441636    3.341837708
  121 SOLV  HW1      465    4.005471906    4.345391404    3.316109986
  121 SOLV  HW2      466    4.158312557    4.302466300    3.277851201
  122 SOLV  OW       467    3.454323707    3.823326673    5.367121352
  122 SOLV  HW1      468    3.402676785    3.881721859    5.429765944
  122 SOLV  HW2      469    3.471518308    3.734895198    5.410547719
  123 SOLV  OW       470    5.609894789    3.794893768    4.781835582
  123 SOLV  HW1      471    5.704713672    3.766857832    4.796840357
  123 SOLV  HW2      472    5.561463003    3.796743845    4.869315429
  124 SOLV  OW       473    0.244688823    3.319267091    4.946520494
  124 SOLV  HW1      474    0.309183311    3.260577433    4.897555108
  124 SOLV  HW2      475    0.195700297    3.376833131    4.881039000
  125 SOLV  OW       476    3.563608874    0.606637381    4.820419019
  125 SOLV  HW1      477    3.529343671    0.579630546    4.730438079
  125 SOLV  HW2      478    3.534885372    0.700349077    4.840245228
  126 SOLV  OW       479    4.020075468    2.079713223    5.950551557
  126 SOLV  HW1      480    4.029669076    2.086760233    5.851254863
  126 SOLV  HW2      481    4.104979872    2.044322817    5.989796962
  127 SOLV  OW       482    5.087282752    3.814840293    5.652906414
  127 SOLV  HW1      483    4.997619997    3.771390703    5.661521272
  127 SOLV  HW2      484    5.150267243    3.752388730    5.606709712
  128 SOLV  OW       485    3.215566220    4.774459726    0.562987266
  128 SOLV  HW1      486    3.158838078    4.780337007    0.480844599
  128 SOLV  HW2      487    3.232895554    4.678394342    0.584692942
  129 SOLV  OW       488    2.921342131    5.516032067    5.579908508
  129 SOLV  HW1      489    2.888630168    5.449323301    5.646852783
  129 SOLV  HW2      490    2.985650308    5.578670246    5.623983066
  130 SOLV  OW       491    0.522124871    2.815516324    5.820112554
  130 SOLV  HW1      492    0.597564596    2.864062016    5.775912689
  130 SOLV  HW2      493    0.496122288    2.863560272    5.903880537
  131 SOLV  OW       494    6.123095806    4.803170302    3.175835819
  131 SOLV  HW1      495    6.082546299    4.808542512    3.084576314
  131 SOLV  HW2      496    6.052826472    4.821332184    3.244637926
  132 SOLV  OW       497    5.348290645    3.585925146    4.682524922
  132 SOLV  HW1      498    5.444320516    3.576161044    4.708657780
  132 SOLV  HW2      499    5.318604037    3.679946548    4.699275464
  133 SOLV  OW       500    4.080466525    0.068175546    3.069404549
  133 SOLV  HW1      501    4.070960573    0.109636687    2.978893932
  133 SOLV  HW2      502    4.168529569    0.021164431    3.075431565
  134 SOLV  OW       503    5.766144653    5.602408139    5.305270195
  134 SOLV  HW1      504    5.817707537    5.531926975    5.256531379
  134 SOLV  HW2      505    5.817098381    5.630769984    5.386516964
  135 SOLV  OW       506    5.220949818    5.963659570    5.129008506
  135 SOLV  HW1      507    5.225672767    5.931626911    5.223631608
  135 SOLV  HW2      508    5.275792692    5.903656751    5.070751828
  136 SOLV  OW       509    0.051818926    0.119039670    4.633009478
  136 SOLV  HW1      510    0.064843555    0.063284124    4.715004519
  136 SOLV  HW2      511    0.022892996    0.060566595    4.557209305
  137 SOLV  OW       512    3.506702323    4.631056184    3.683548891
  137 SOLV  HW1      513    3.588343826    4.582017933    3.653031182
  137 SOLV  HW2      514    3.470352146    4.587296221    3.765799382
  138 SOLV  OW       515    4.445543075    4.633965655    3.387262961
  138 SOLV  HW1      516    4.472312575    4.728012283    3.366278718
  138 SOLV  HW2      517    4.346346516    4.624807304    3.378437989
  139 SOLV  OW       518    4.610645457    5.890053429    5.279473875
  139 SOLV  HW1      519    4.557589576    5.966706376    5.243267567
  139 SOLV  HW2      520    4.585997068    5.806403403    5.230518647
  140 SOLV  OW       521    5.594457176    4.668396484    3.067031350
  140 SOLV  HW1      522    5.496143750    4.651755199    3.059340101
  140 SOLV  HW2      523    5.609930351    4.759331334    3.105670961
  141 SOLV  OW       524    4.195240869    4.729235588    3.659385565
  141 SOLV  HW1      525    4.186045147    4.707255102    3.562256520
  141 SOLV  HW2      526    4.107339831    4.761221059    3.694769586
  142 SOLV  OW       527    3.443941731    0.078553119    4.517572494
  142 SOLV  HW1      528    3.491479464    0.034608734    4.593798683
  142 SOLV  HW2      529    3.448796296    0.177885818    4.528099460
  143 SOLV  OW       530    6.033122363    3.664809838    4.243532736
  143 SOLV  HW1      531    6.127989219    3.687293330    4.221246735
  143 SOLV  HW2      532    5.972243200    3.706745832    4.176176328
  144 SOLV  OW       533    4.270789197    3.350272013    0.136509371
  144 SOLV  HW1      534    4.236945846    3.444296950    0.140459141
  144 SOLV  HW2      535    4.296977835    3.328211735    0.042546185
  145 SOLV  OW       536    5.276427727    5.854921545    4.442461778
  145 SOLV  HW1      537    5.282499477    5.801781640    4.357958015
  145 SOLV  HW2      538    5.299507250    5.796503266    4.520283115
  146 SOLV  OW       539    5.470070108    4.081999417    5.333272672
  146 SOLV  HW1      540    5.420032305    4.094730824    5.418923879
  146 SOLV  HW2      541    5.434791396    4.145309657    5.264358311
  147 SOLV  OW       542    4.682558453    5.960023453    3.383311072
  147 SOLV  HW1      543    4.760057733    6.018074149    3.408322790
  147 SOLV  HW2      544    4.709439265    5.898778647    3.308960234
  148 SOLV  OW       545    0.119889503    4.355441668    4.392204837
  148 SOLV  HW1      546    0.116430665    4.313603387    4.301434826
  148 SOLV  HW2      547    0.160060119    4.290862942    4.457145798
  149 SOLV  OW       548    5.163463209    3.202089664    4.524311600
  149 SOLV  HW1      549    5.095715360    3.153540471    4.469039096
  149 SOLV  HW2      550    5.118831863    3.241520736    4.604654966
  150 SOLV  OW       551    4.946459893    4.111418825    4.010243278
  150 SOLV  HW1      552    4.879923172    4.051963077    4.055386634
  150 SOLV  HW2      553    5.031129959    4.060633608    3.994373755
  151 SOLV  OW       554    0.229787329    4.729379549    4.751338066
  151 SOLV  HW1      555    0.297749715    4.677947658    4.699016676
  151 SOLV  HW2      556    0.186454383    4.668906383    4.818172743
  152 SOLV  OW       557    3.606548203    3.415183554    2.823635697
  152 SOLV  HW1      558    3.661282806    3.464439083    2.891309641
  152 SOLV  HW2      559    3.516072585    3.457268575    2.816951458
  153 SOLV  OW       560    3.776957720    3.855694730    5.093703890
  153 SOLV  HW1      561    3.841586360    3.803203495    5.149106094
  153 SOLV  HW2      562    3.717391194    3.792920561    5.043577019
  154 SOLV  OW       563    5.162227934    4.191264966    6.019033915
  154 SOLV  HW1      564    5.097908340    4.137650313    5.964354671
  154 SOLV  HW2      565    5.196671573    4.267697857    5.964507927
  155 SOLV  OW       566    5.450501526    5.204761062    3.473798571
  155 SOLV  HW1      567    5.391625937    5.126197106    3.492845431
  155 SOLV  HW2      568    5.427091438    5.243046719    3.384425278
  156 SOLV  OW       569    4.429098255    4.497608816    5.542678155
  156 SOLV  HW1      570    4.495426015    4.450475375    5.484536363
  156 SOLV  HW2      571    4.406800146    4.586447000    5.502529027
  157 SOLV  OW       572    3.611064563    4.979202268    2.890006851
  157 SOLV  HW1      573    3.634192605    4.998862365    2.985295933
  157 SOLV  HW2      574    3.600119348    5.065099498    2.839974843
  158 SOLV  OW       575    3.995064055    4.238981240    5.073370183
  158 SOLV  HW1      576    3.955485483    4.315768053    5.022998600
  158 SOLV  HW2      577    4.076130713    4.205725985    5.025180088
  159 SOLV  OW       578    5.740104768    2.881212240    3.502543151
  159 SOLV  HW1      579    5.734926131    2.966347570    3.554746577
  159 SOLV  HW2      580    5.727211103    2.803519227    3.564167409
  160 SOLV  OW       581    5.894957752    4.286821486    3.551037616
  160 SOLV  HW1      582    5.878848583    4.215128877    3.618878587
  160 SOLV  HW2      583    5.832398108    4.274450063    3.473999624
  161 SOLV  OW       584    4.826077414    4.002829401    2.899989744
  161 SOLV  HW1      585    4.812300917    4.060951942    2.980199597
  161 SOLV  HW2      586    4.901401765    4.039100392    2.845106621
  162 SOLV  OW       587    4.938977236    3.811182005    3.689396981
  162 SOLV  HW1      588    5.010971787    3.840298421    3.752411340
  162 SOLV  HW2      589    4.972739378    3.816669896    3.595419175
  163 SOLV  OW       590    5.520066887    0.209562595    2.960273521
  163 SOLV  HW1      591    5.522305334    0.263556896    3.044424632
  163 SOLV  HW2      592    5.613123484    0.182503436    2.935571685
  164 SOLV  OW       593    0.418232267    4.853703138    5.090928443
  164 SOLV  HW1      594    0.451684189    4.764099392    5.061704293
  164 SOLV  HW2      595    0.401889524    4.910982357    5.010592164
  165 SOLV  OW       596    4.244740814    2.717648200    4.652477839
  165 SOLV  HW1      597    4.155650090    2.758737849    4.633082174
  165 SOLV  HW2      598    4.316661777    2.772166899    4.609387005
  166 SOLV  OW       599    3.170278250    3.558421807    4.408979921
  166 SOLV  HW1      600    3.121556456    3.500261658    4.343821957
  166 SOLV  HW2      601    3.261977948    3.577906874    4.374146682
  167 SOLV  OW       602    4.976163144    5.041915137    3.978343995
  167 SOLV  HW1      603    4.970770871    4.942824229    3.990671036
  167 SOLV  HW2      604    4.920687142    5.068749127    3.899588994
  168 SOLV  OW       605    4.118444218    5.276715887    5.793182973
  168 SOLV  HW1      606    4.113386988    5.218480461    5.712035050
  168 SOLV  HW2      607    4.155138766    5.223957525    5.869811330
  169 SOLV  OW       608    4.535902139    3.368235772    3.522182217
  169 SOLV  HW1      609    4.499516757    3.440908628    3.580458881
  169 SOLV  HW2      610    4.540616244    3.400548842    3.427656775
  170 SOLV  OW       611    0.376419019    4.522897719    3.841993667
  170 SOLV  HW1      612    0.415661084    4.534879499    3.750791141
  170 SOLV  HW2      613    0.320538053    4.439975126    3.843588408
  171 SOLV  OW       614    4.029693899    3.570397273    3.185426550
  171 SOLV  HW1      615    4.049232291    3.662547858    3.219013902
  171 SOLV  HW2      616    3.959237218    3.528342374    3.242600736
  172 SOLV  OW       617    0.093665159    3.793118572    4.771435778
  172 SOLV  HW1      618    0.098277210    3.731423136    4.850010432
  172 SOLV  HW2      619    0.031985456    3.754876256    4.702626857
  173 SOLV  OW       620    3.382396287    0.056620452    4.231478812
  173 SOLV  HW1      621    3.283806371    0.057644632    4.214725604
  173 SOLV  HW2      622    3.399714642    0.032356092    4.326941140
  174 SOLV  OW       623    5.721569784    5.139234749    5.683634395
  174 SOLV  HW1      624    5.716128948    5.232142389    5.647026691
  174 SOLV  HW2      625    5.740953713    5.143136398    5.781667800
  175 SOLV  OW       626    2.688340271    4.897666148    5.817247698
  175 SOLV  HW1      627    2.748641100    4.863016013    5.745380200
  175 SOLV  HW2      628    2.652675070    4.820995372    5.870645322
  176 SOLV  OW       629    4.290082549    5.132566941    3.872327964
  176 SOLV  HW1      630    4.273067702    5.051249838    3.928003413
  176 SOLV  HW2      631    4.384710581    5.131591776    3.839982936
  177 SOLV  OW       632    3.953335982    4.722156540    1.499504009
  177 SOLV  HW1      633    3.864229988    4.733463437    1.455546346
  177 SOLV  HW2      634    3.995665866    4.637328138    1.467655849
  178 SOLV  OW       635    6.057366741    0.506593792    4.494359031
  178 SOLV  HW1      636    6.031347363    0.475707685    4.585851378
  178 SOLV  HW2      637    6.027453544    0.439279282    4.426715041
  179 SOLV  OW       638    4.534088844    4.362048795    3.453286500
  179 SOLV  HW1      639    4.576978109    4.337889581    3.366231480
  179 SOLV  HW2      640    4.530607829    4.461597945    3.462213779
  180 SOLV  OW       641    2.932823594    5.571138042    5.233099927
  180 SOLV  HW1      642    2.979712184    5.564446745    5.321182430
  180 SOLV  HW2      643    2.863485361    5.643063357    5.237652090
  181 SOLV  OW       644    2.181807112    3.778422657    4.348901657
  181 SOLV  HW1      645    2.221631699    3.704622131    4.403390795
  181 SOLV  HW2      646    2.086978055    3.755876794    4.326527804
  182 SOLV  OW       647    3.355527158    5.620010283    0.436713435
  182 SOLV  HW1      648    3.415850045    5.657555453    0.507090999
  182 SOLV  HW2      649    3.407360127    5.606206839    0.352307909
  183 SOLV  OW       650    5.210890074    4.472246694    2.825104845
  183 SOLV  HW1      651    5.306412222    4.486399563    2.799086312
  183 SOLV  HW2      652    5.161569883    4.429953054    2.749075791
  184 SOLV  OW       653    3.172601082    5.769752991    3.230401665
  184 SOLV  HW1      654    3.216813328    5.774765866    3.140836722
  184 SOLV  HW2      655    3.208640291    5.691379174    3.281002427
  185 SOLV  OW       656    5.285821346    2.845948692    4.425324694
  185 SOLV  HW1      657    5.326577018    2.936288057    4.438716538
  185 SOLV  HW2      658    5.303776754    2.789068604    4.505598108
  186 SOLV  OW       659    4.769294784    4.910491519    3.589190771
  186 SOLV  HW1      660    4.850938760    4.919840041    3.532193159
  186 SOLV  HW2      661    4.739510886    4.815020920    3.589318852
  187 SOLV  OW       662    4.897518717    5.834825351    5.262731619
  187 SOLV  HW1      663    4.803211037    5.858181284    5.239025458
  187 SOLV  HW2      664    4.949285175    5.918646320    5.279926429
  188 SOLV  OW       665    3.727612663    6.015426129    5.363463644
  188 SOLV  HW1      666    3.821602978    6.027921401    5.395269758
  188 SOLV  HW2      667    3.726730931    5.951761931    5.286340452
  189 SOLV  OW       668    4.232802965    3.034408701    4.401940877
  189 SOLV  HW1      669    4.194031818    3.048768467    4.310880554
  189 SOLV  HW2      670    4.330185803    3.057129897    4.400651054
  190 SOLV  OW       671    4.271073186    0.235881442    3.505547165
  190 SOLV  HW1      672    4.189206964    0.239608026    3.448225204
  190 SOLV  HW2      673    4.343251970    0.186190772    3.457351925
  191 SOLV  OW       674    4.100150639    5.396235108    2.488697040
  191 SOLV  HW1      675    4.196747530    5.395115686    2.514539379
  191 SOLV  HW2      676    4.073503043    5.305748755    2.455498761
  192 SOLV  OW       677    5.535435634    4.288313154    3.149218249
  192 SOLV  HW1      678    5.571236716    4.308473529    3.058041007
  192 SOLV  HW2      679    5.459451236    4.223733685    3.141645607
  193 SOLV  OW       680    4.932126129    5.379378285    3.657272692
  193 SOLV  HW1      681    4.915823998    5.424443632    3.745052680
  193 SOLV  HW2      682    4.890275618    5.433050795    3.583994426
  194 SOLV  OW       683    4.398983425    3.785192878    3.253844236
  194 SOLV  HW1      684    4.303183031    3.765702617    3.274922717
  194 SOLV  HW2      685    4.409958392    3.883005417    3.236120149
  195 SOLV  OW       686    4.186749610    5.072073084    4.611476719
  195 SOLV  HW1      687    4.169887767    5.164316978    4.576737936
  195 SOLV  HW2      688    4.242326959    5.021327038    4.545628430
  196 SOLV  OW       689    3.295105103    3.848694437    4.237364186
  196 SOLV  HW1      690    3.367833832    3.825311257    4.172821977
  196 SOLV  HW2      691    3.277103910    3.770480739    4.297032522
  197 SOLV  OW       692    4.766278720    0.440954541    3.892786912
  197 SOLV  HW1      693    4.723015258    0.350827219    3.895479122
  197 SOLV  HW2      694    4.844173536    0.442399629    3.955493532
  198 SOLV  OW       695    3.729021213    6.026359271    4.196287070
  198 SOLV  HW1      696    3.782606451    6.003519806    4.114994931
  198 SOLV  HW2      697    3.653634623    5.961345412    4.205847293
  199 SOLV  OW       698    4.479088706    3.593996584    4.812765100
  199 SOLV  HW1      699    4.385308016    3.597266580    4.778177929
  199 SOLV  HW2      700    4.542457773    3.582805013    4.736209121
  200 SOLV  OW       701    4.426499236    2.964202091    3.820042645
  200 SOLV  HW1      702    4.393223157    3.021649032    3.745249378
  200 SOLV  HW2      703    4.467657970    3.021903364    3.890597091
  201 SOLV  OW       704    5.495946985    3.577366713    3.667953360
  201 SOLV  HW1      705    5.433795888    3.635789469    3.615760814
  201 SOLV  HW2      706    5.527659255    3.626540211    3.749047743
  202 SOLV  OW       707    4.010454966    3.469459787    4.969988985
  202 SOLV  HW1      708    4.013671963    3.554073392    5.023202146
  202 SOLV  HW2      709    4.047507081    3.486142038    4.878609339
  203 SOLV  OW       710    4.101270757    3.023846704    3.969860584
  203 SOLV  HW1      711    4.174618634    3.079824321    3.931303631
  203 SOLV  HW2      712    4.109348373    2.930218135    3.935678084
  204 SOLV  OW       713    4.626522214    3.311313679    4.723274507
  204 SOLV  HW1      714    4.708497777    3.366873534    4.709325299
  204 SOLV  HW2      715    4.643669870    3.218061253    4.691470015
  205 SOLV  OW       716    5.581060137    4.091103691    2.740522531
  205 SOLV  HW1      717    5.581990248    4.001183526    2.784284221
  205 SOLV  HW2      718    5.623177616    4.084561990    2.650052346
  206 SOLV  OW       719    4.264074130    4.206414673    3.192784425
  206 SOLV  HW1      720    4.259293603    4.168152760    3.100509647
  206 SOLV  HW2      721    4.324446182    4.150024567    3.249147038
  207 SOLV  OW       722    5.552916625    4.273440883    3.537778528
  207 SOLV  HW1      723    5.464761940    4.274265967    3.490559050
  207 SOLV  HW2      724    5.624925596    4.247407788    3.473447489
  208 SOLV  OW       725    2.894655123    4.744255249    5.679338573
  208 SOLV  HW1      726    2.869262899    4.689050924    5.599908634
  208 SOLV  HW2      727    2.988722343    4.776525911    5.668786292
  209 SOLV  OW       728    5.584772992    4.375192404    3.821235880
  209 SOLV  HW1      729    5.586088073    4.353536499    3.723617785
  209 SOLV  HW2      730    5.492553009    4.403243254    3.847893372
  210 SOLV  OW       731    5.075743307    5.415349800    4.105193125
  210 SOLV  HW1      732    5.175076071    5.405277441    4.099440397
  210 SOLV  HW2      733    5.037760278    5.340495932    4.159559386
  211 SOLV  OW       734    5.919488888    4.026764035    4.689008073
  211 SOLV  HW1      735    5.822688372    4.051181147    4.694796441
  211 SOLV  HW2      736    5.971828229    4.082594283    4.753378694
  212 SOLV  OW       737    4.412881591    5.077414455    6.102612124
  212 SOLV  HW1      738    4.346532530    5.088573755    6.176606087
  212 SOLV  HW2      739    4.505318944    5.075638328    6.140743664
  213 SOLV  OW       740    6.142968133    5.122998900    3.065054911
  213 SOLV  HW1      741    6.070437690    5.160006262    3.006992091
  213 SOLV  HW2      742    6.103258039    5.088735966    3.150204986
  214 SOLV  OW       743    5.160862598    3.791819163    4.256335941
  214 SOLV  HW1      744    5.235421902    3.819330683    4.317046669
  214 SOLV  HW2      745    5.129822777    3.700049445    4.281166660
  215 SOLV  OW       746    4.812903237    4.125718973    3.602873855
  215 SOLV  HW1      747    4.764666565    4.078258563    3.676510433
  215 SOLV  HW2      748    4.909669987    4.100537000    3.604787057
  216 SOLV  OW       749    4.107557408    6.091260154    3.599411197
  216 SOLV  HW1      750    4.166902662    6.113264474    3.676832074
  216 SOLV  HW2      751    4.062322056    6.003627261    3.615971358
  217 SOLV  OW       752    4.163787498    4.314321112    3.594411591
  217 SOLV  HW1      753    4.145617295    4.338694890    3.499137019
  217 SOLV  HW2      754    4.252097165    4.267801694    3.600639510
  218 SOLV  OW       755    3.488629166    5.554685254    5.974083290
  218 SOLV  HW1      756    3.405490286    5.610112866    5.969890640
  218 SOLV  HW2      757    3.468997613    5.468700945    6.021233136
  219 SOLV  OW       758    5.958272164    4.876014238    3.729212105
  219 SOLV  HW1      759    5.952043531    4.973718904    3.708839515
  219 SOLV  HW2      760    5.957429479    4.862532034    3.828295505
  220 SOLV  OW       761    6.013087484    4.813422758    2.922529371
  220 SOLV  HW1      762    6.028186526    4.891795075    2.862265205
  220 SOLV  HW2      763    6.004768223    4.730271627    2.867587129
  221 SOLV  OW       764    5.305465921    3.862268551    0.736583765
  221 SOLV  HW1      765    5.225384596    3.802958905    0.745015980
  221 SOLV  HW2      766    5.282626585    3.953942259    0.769386977
  222 SOLV  OW       767    4.622123993    5.372323070    5.087604085
  222 SOLV  HW1      768    4.568848478    5.381760016    5.171714053
  222 SOLV  HW2      769    4.570147852    5.409880542    5.010859735
  223 SOLV  OW       770    5.316595708    4.120644435    3.142664088
  223 SOLV  HW1      771    5.256968826    4.200356764    3.133053878
  223 SOLV  HW2      772    5.297256944    4.074846865    3.229442139
  224 SOLV  OW       773    3.068712799    5.275321201    3.966018169
  224 SOLV  HW1      774    3.115774494    5.266523238    4.053822381
  224 SOLV  HW2      775    3.129236003    5.319988399    3.900112173
  225 SOLV  OW       776    4.577595681    3.597777192    4.532270033
  225 SOLV  HW1      777    4.662263989    3.585696234    4.480432488
  225 SOLV  HW2      778    4.502371845    3.552725160    4.484170751
  226 SOLV  OW       779    5.926451337    4.730618445    4.673736271
  226 SOLV  HW1      780    5.973616655    4.786436996    4.741998431
  226 SOLV  HW2      781    5.842423498    4.693540853    4.713315594
  227 SOLV  OW       782    4.305258633    4.659063843    5.054757919
  227 SOLV  HW1      783    4.339540627    4.716453123    4.980373412
  227 SOLV  HW2      784    4.218387713    4.695885173    5.087916401
  228 SOLV  OW       785    5.752281843    4.209053972    3.314482280
  228 SOLV  HW1      786    5.744250606    4.109962933    3.325350833
  228 SOLV  HW2      787    5.688926765    4.240033613    3.243573974
  229 SOLV  OW       788    4.656215627    5.134149566    4.915133939
  229 SOLV  HW1      789    4.596444257    5.117073846    4.836802571
  229 SOLV  HW2      790    4.634573200    5.223396940    4.954713682
  230 SOLV  OW       791    3.315752238    0.046522837    3.215756268
  230 SOLV  HW1      792    3.232676143    0.004776948    3.178913491
  230 SOLV  HW2      793    3.353297346   -0.011899315    3.287720621
  231 SOLV  OW       794    3.434570126    5.272390604    4.232800551
  231 SOLV  HW1      795    3.471000492    5.180854660    4.249997736
  231 SOLV  HW2      796    3.457223311    5.300267575    4.139465800
  232 SOLV  OW       797    6.024653170    4.087337415    5.695805881
  232 SOLV  HW1      798    5.926829514    4.108054170    5.697572547
  232 SOLV  HW2      799    6.037633067    3.988508203    5.687678199
  233 SOLV  OW       800    5.472912349    3.504786260    5.265574448
  233 SOLV  HW1      801    5.560732711    3.552629876    5.265228434
  233 SOLV  HW2      802    5.415914100    3.540307959    5.339675086
  234 SOLV  OW       803    0.752837310    3.147069009    5.223820546
  234 SOLV  HW1      804    0.727869108    3.242200859    5.205706126
  234 SOLV  HW2      805    0.824846462    3.118871862    5.160408056
  235 SOLV  OW       806    5.242360105    5.281092340    5.813647128
  235 SOLV  HW1      807    5.254628296    5.189966363    5.852983018
  235 SOLV  HW2      808    5.205520223    5.342737249    5.883248797
  236 SOLV  OW       809    6.027193701    3.794269923    5.676089934
  236 SOLV  HW1      810    6.116580279    3.750520931    5.666288639
  236 SOLV  HW2      811    5.956580290    3.724058336    5.685362857
  237 SOLV  OW       812    3.678611032    4.315528880    4.560955775
  237 SOLV  HW1      813    3.598403164    4.304301285    4.619625474
  237 SOLV  HW2      814    3.760966675    4.290813826    4.612025674
  238 SOLV  OW       815    4.253062628    3.238984098    4.680972792
  238 SOLV  HW1      816    4.315437951    3.309395436    4.647018265
  238 SOLV  HW2      817    4.305897837    3.160590021    4.713595275
  239 SOLV  OW       818    3.016014660    4.379236012    3.923250373
  239 SOLV  HW1      819    2.941485345    4.318113088    3.949914310
  239 SOLV  HW2      820    3.086009894    4.379556201    3.994679946
  240 SOLV  OW       821    5.934188400    4.813435615    5.742818893
  240 SOLV  HW1      822    5.888300441    4.851381061    5.823169773
  240 SOLV  HW2      823    5.896975875    4.722765065    5.722923944
  241 SOLV  OW       824    6.132424266    4.766560051    4.335696193
  241 SOLV  HW1      825    6.216369418    4.717566736    4.359239474
  241 SOLV  HW2      826    6.119594104    4.842969754    4.398928076
  242 SOLV  OW       827    2.720533105    5.128357599    3.870815801
  242 SOLV  HW1      828    2.804695359    5.086843317    3.905387476
  242 SOLV  HW2      829    2.672008781    5.062407728    3.813388901
  243 SOLV  OW       830    3.266251065    4.760703970    0.177733359
  243 SOLV  HW1      831    3.174823525    4.766339026    0.217870691
  243 SOLV  HW2      832    3.268847219    4.814016411    0.093159121
  244 SOLV  OW       833    3.454831257    6.066834955    6.112041851
  244 SOLV  HW1      834    3.401828907    6.099136765    6.033627219
  244 SOLV  HW2      835    3.456699889    5.966845304    6.112079169
  245 SOLV  OW       836    4.318898370    5.347122078    4.228731567
  245 SOLV  HW1      837    4.260688658    5.394836004    4.162879223
  245 SOLV  HW2      838    4.398557019    5.309331756    4.181531370
  246 SOLV  OW       839    3.363182421    4.001909279    5.543814510
  246 SOLV  HW1      840    3.339761837    4.095463775    5.570281044
  246 SOLV  HW2      841    3.414699478    3.958313592    5.617617511
  247 SOLV  OW       842    0.718157015    3.819917292    0.358294683
  247 SOLV  HW1      843    0.728098653    3.846946691    0.454065325
  247 SOLV  HW2      844    0.708848661    3.901639117    0.301406424
  248 SOLV  OW       845    4.917533292    3.526091289    6.086115735
  248 SOLV  HW1      846    5.013049252    3.554372429    6.094970439
  248 SOLV  HW2      847    4.863529364    3.602037365    6.049821567
  249 SOLV  OW       848    3.393150211    3.597435722    4.280325682
  249 SOLV  HW1      849    3.470397198    3.568502312    4.336857093
  249 SOLV  HW2      850    3.384943466    3.536520547    4.201446084
  250 SOLV  OW       851    4.699845627    3.362069603    6.088520509
  250 SOLV  HW1      852    4.786419170    3.411803068    6.082736742
  250 SOLV  HW2      853    4.716074298    3.264858449    6.071536650
  251 SOLV  OW       854    4.124563774    5.566374411    4.942022302
  251 SOLV  HW1      855    4.036663803    5.518769839    4.939022182
  251 SOLV  HW2      856    4.189522914    5.520225809    4.881589301
  252 SOLV  OW       857    5.255092829    5.061448056    3.984738167
  252 SOLV  HW1      858    5.159038991    5.087727661    3.975543543
  252 SOLV  HW2      859    5.269872260    5.020125052    4.074601291
  253 SOLV  OW       860    5.282257392    3.714567533    3.336489673
  253 SOLV  HW1      861    5.226872441    3.703595840    3.253954049
  253 SOLV  HW2      862    5.341793066    3.634964060    3.347479144
  254 SOLV  OW       863    5.348778705    3.283813143    0.033934673
  254 SOLV  HW1      864    5.336526284    3.382658029    0.042940733
  254 SOLV  HW2      865    5.260468160    3.238165448    0.044843248
  255 SOLV  OW       866    6.033611950    5.324862750    4.324026271
  255 SOLV  HW1      867    6.093848667    5.258642464    4.279439814
  255 SOLV  HW2      868    5.998866786    5.389388425    4.255977082
  256 SOLV  OW       869    1.769166128    0.016125616    4.779166211
  256 SOLV  HW1      870    1.696506079    0.081895121    4.799038042
  256 SOLV  HW2      871    1.728601117   -0.070668148    4.750474376
  257 SOLV  OW       872    3.427264091    4.605393078    4.318915139
  257 SOLV  HW1      873    3.462653108    4.621306343    4.411088120
  257 SOLV  HW2      874    3.330600053    4.630805620    4.315493570
  258 SOLV  OW       875    4.677301285    4.023056868    4.104927569
  258 SOLV  HW1      876    4.652157345    3.986725951    4.015209326
  258 SOLV  HW2      877    4.658219016    4.121188340    4.107673837
  259 SOLV  OW       878    3.439292188    3.740667138    0.993780093
  259 SOLV  HW1      879    3.409863634    3.804461578    1.064953261
  259 SOLV  HW2      880    3.537841462    3.725439562    1.001362693
  260 SOLV  OW       881    4.066235650    4.716481359    6.039722327
  260 SOLV  HW1      882    4.008435611    4.638011923    6.062157909
  260 SOLV  HW2      883    4.152730782    4.684227755    6.001251716
  261 SOLV  OW       884    3.992910237    3.856269149    4.594522857
  261 SOLV  HW1      885    3.950357007    3.876187643    4.682808474
  261 SOLV  HW2      886    4.016219126    3.942037433    4.548672161
  262 SOLV  OW       887    5.586215513    3.262406411    4.588107190
  262 SOLV  HW1      888    5.503115201    3.208799925    4.573206283
  262 SOLV  HW2      889    5.666348725    3.205331733    4.570148190
  263 SOLV  OW       890    5.368343266    5.472071174    0.072748560
  263 SOLV  HW1      891    5.458201294    5.512509129    0.055710171
  263 SOLV  HW2      892    5.342458041    5.487403168    0.168125741
  264 SOLV  OW       893    4.668468592    4.558992895    3.192325084
  264 SOLV  HW1      894    4.578323182    4.547671396    3.234125674
  264 SOLV  HW2      895    4.735084626    4.502443034    3.240967374
  265 SOLV  OW       896    4.159980310    5.907522829    2.357818964
  265 SOLV  HW1      897    4.154441624    5.879062051    2.453530720
  265 SOLV  HW2      898    4.068124729    5.909666571    2.318329682
  266 SOLV  OW       899    4.138852083    4.247366516    0.321486468
  266 SOLV  HW1      900    4.046670481    4.231519953    0.286085125
  266 SOLV  HW2      901    4.197357019    4.281572180    0.247941900
  267 SOLV  OW       902    5.353176443    5.382298557    4.065922628
  267 SOLV  HW1      903    5.370976124    5.292297928    4.026116504
  267 SOLV  HW2      904    5.425994901    5.445480077    4.039334946
  268 SOLV  OW       905    5.510286471    5.798216890    5.498816920
  268 SOLV  HW1      906    5.609759750    5.798887671    5.488508568
  268 SOLV  HW2      907    5.486834868    5.802023694    5.595961825
  269 SOLV  OW       908    6.102079471    4.007239160    3.626443373
  269 SOLV  HW1      909    6.086734551    3.911966348    3.652699058
  269 SOLV  HW2      910    6.037704297    4.066067953    3.675399129
  270 SOLV  OW       911    5.431932216    5.168010719    5.126585267
  270 SOLV  HW1      912    5.373272689    5.142063640    5.049856109
  270 SOLV  HW2      913    5.453747380    5.265413498    5.120391208
  271 SOLV  OW       914    3.668954599    3.027364469    0.213314111
  271 SOLV  HW1      915    3.657350424    2.964579216    0.136340726
  271 SOLV  HW2      916    3.761548266    3.065123269    0.211840838
  272 SOLV  OW       917    4.955876222    6.139814304    5.771341328
  272 SOLV  HW1      918    4.989332904    6.047861424    5.750672632
  272 SOLV  HW2      919    4.881203407    6.162898927    5.708947951
  273 SOLV  OW       920    4.014881869    5.569233386    5.195736860
  273 SOLV  HW1      921    4.082316628    5.570405809    5.121904493
  273 SOLV  HW2      922    3.979546941    5.661682050    5.210043761
  274 SOLV  OW       923    2.399671397    3.425426224    2.897760607
  274 SOLV  HW1      924    2.343546704    3.508115408    2.901557741
  274 SOLV  HW2      925    2.340548956    3.344844053    2.901352530
  275 SOLV  OW       926    4.993969963    3.093061643    4.722430882
  275 SOLV  HW1      927    4.959510403    3.127125135    4.809918503
  275 SOLV  HW2      928    5.082648901    3.048997107    4.736437313
  276 SOLV  OW       929    5.422377561    4.921104700    4.561331539
  276 SOLV  HW1      930    5.500016905    4.951139755    4.505911034
  276 SOLV  HW2      931    5.337080851    4.945101052    4.514963107
  277 SOLV  OW       932    5.723122471    5.907873227    5.871343936
  277 SOLV  HW1      933    5.733922983    6.006222264    5.856764773
  277 SOLV  HW2      934    5.754151462    5.884241280    5.963432537
  278 SOLV  OW       935    5.349729187    4.429708167    4.181284257
  278 SOLV  HW1      936    5.370311063    4.525658323    4.200565768
  278 SOLV  HW2      937    5.429642824    4.373534663    4.202733264
  279 SOLV  OW       938    0.276506341    3.645313731    3.835209980
  279 SOLV  HW1      939    0.337693738    3.722935835    3.850407029
  279 SOLV  HW2      940    0.196479813    3.653866917    3.894561457
  280 SOLV  OW       941    3.158973675    5.888490089    5.340817718
  280 SOLV  HW1      942    3.177787164    5.791612529    5.324668693
  280 SOLV  HW2      943    3.208742066    5.919002475    5.422021765
  281 SOLV  OW       944    0.044541890    5.925365112    4.512023041
  281 SOLV  HW1      945   -0.040708907    5.975423823    4.527129483
  281 SOLV  HW2      946    0.037659620    5.834594723    4.553437321
  282 SOLV  OW       947    3.328144107    5.166592547    4.958803563
  282 SOLV  HW1      948    3.230246234    5.146542714    4.954869595
  282 SOLV  HW2      949    3.362433268    5.183479680    4.866389019
  283 SOLV  OW       950    4.223459158    4.247186304    5.245850906
  283 SOLV  HW1      951    4.129634560    4.244868355    5.211311464
  283 SOLV  HW2      952    4.222285124    4.243222119    5.345772338
  284 SOLV  OW       953    2.944315253    4.779138880    4.967973240
  284 SOLV  HW1      954    3.033504069    4.791895044    4.924566866
  284 SOLV  HW2      955    2.906310367    4.868242211    4.992826928
  285 SOLV  OW       956    4.468532488    5.995524671    3.558645868
  285 SOLV  HW1      957    4.548039534    5.967787293    3.504691337
  285 SOLV  HW2      958    4.405924853    5.918093024    3.567940536
  286 SOLV  OW       959    3.358316792    5.387358111    3.783679702
  286 SOLV  HW1      960    3.423583411    5.359422159    3.854116172
  286 SOLV  HW2      961    3.383069691    5.344878454    3.696592578
  287 SOLV  OW       962    4.554063645    4.683814288    5.196134338
  287 SOLV  HW1      963    4.458434802    4.676136886    5.167891921
  287 SOLV  HW2      964    4.601288486    4.748778913    5.136546670
  288 SOLV  OW       965    3.916125910    3.251389424    3.067956949
  288 SOLV  HW1      966    3.911985430    3.204439301    2.979752820
  288 SOLV  HW2      967    3.994161621    3.313928477    3.068779544
  289 SOLV  OW       968    4.861860796    2.670560888    3.814307963
  289 SOLV  HW1      969    4.905494145    2.744898528    3.865003966
  289 SOLV  HW2      970    4.782688065    2.706107306    3.764627675
  290 SOLV  OW       971    0.042217056    5.147300741    4.190250384
  290 SOLV  HW1      972    0.132708141    5.187284803    4.204897029
  290 SOLV  HW2      973    0.028654212    5.130443130    4.092610040
  291 SOLV  OW       974    5.688141259    5.112217810    4.550047656
  291 SOLV  HW1      975    5.638128899    5.142841437    4.631058838
  291 SOLV  HW2      976    5.768343796    5.059592387    4.578330856
  292 SOLV  OW       977    3.041384822    4.804939694    0.338668010
  292 SOLV  HW1      978    2.974400367    4.873625193    0.366899156
  292 SOLV  HW2      979    3.008751920    4.713998456    0.364482681
  293 SOLV  OW       980    0.276452147    3.521184856    0.375175205
  293 SOLV  HW1      981    0.262863334    3.461708366    0.295932733
  293 SOLV  HW2      982    0.369387845    3.558088605    0.373585432
  294 SOLV  OW       983    3.517992944    5.901630007    5.821083277
  294 SOLV  HW1      984    3.558735491    5.904043478    5.912383123
  294 SOLV  HW2      985    3.581266413    5.942460307    5.755274662
  295 SOLV  OW       986    4.127994059    4.583917084    4.049620697
  295 SOLV  HW1      987    4.170504646    4.568978662    4.138902716
  295 SOLV  HW2      988    4.184270251    4.541826613    3.978466317
  296 SOLV  OW       989    3.626739651    5.508849919    4.522524717
  296 SOLV  HW1      990    3.544426738    5.472453888    4.566129477
  296 SOLV  HW2      991    3.693757101    5.532944808    4.592735021
  297 SOLV  OW       992    4.300850638    5.098561907    2.616656649
  297 SOLV  HW1      993    4.324970182    5.082038686    2.712296141
  297 SOLV  HW2      994    4.315293720    5.195091704    2.594857029
  298 SOLV  OW       995    4.349160018    3.565178965    5.509608621
  298 SOLV  HW1      996    4.281320080    3.508532763    5.462804595
  298 SOLV  HW2      997    4.310961702    3.598514147    5.595813198
  299 SOLV  OW       998    3.212197044    4.400343946    4.106960934
  299 SOLV  HW1      999    3.298542085    4.414398283    4.058495522
  299 SOLV  HW2     1000    3.193110264    4.479730167    4.164714352
  300 SOLV  OW      1001    5.050662529    3.492233667    4.273942677
  300 SOLV  HW1     1002    5.138080600    3.491093072    4.322504192
  300 SOLV  HW2     1003    4.976634378    3.472178995    4.338122737
  301 SOLV  OW      1004    5.329198024    4.856088864    5.295670158
  301 SOLV  HW1     1005    5.357893542    4.779522542    5.353239317
  301 SOLV  HW2     1006    5.293371522    4.821084839    5.209118554
  302 SOLV  OW      1007    5.555262240    3.654575713    5.577575365
  302 SOLV  HW1     1008    5.554589645    3.724192744    5.649369317
  302 SOLV  HW2     1009    5.646035402    3.650690989    5.535783537
  303 SOLV  OW      1010    3.793880651    6.045763358    0.197852043
  303 SOLV  HW1     1011    3.818352663    6.000130559    0.112292288
  303 SOLV  HW2     1012    3.816601315    6.142946311    0.191457669
  304 SOLV  OW      1013    3.189762150    4.486714850    4.890208950
  304 SOLV  HW1     1014    3.200914769    4.410128177    4.826870064
  304 SOLV  HW2     1015    3.102809749    4.477423702    4.938732842
  305 SOLV  OW      1016    5.078905718    3.520272042    3.472940861
  305 SOLV  HW1     1017    5.111029961    3.495927752    3.564467902
  305 SOLV  HW2     1018    5.101672858    3.446810719    3.409012038
  306 SOLV  OW      1019    4.300554139    3.794377338    5.358881219
  306 SOLV  HW1     1020    4.242921173    3.818658406    5.436921654
  306 SOLV  HW2     1021    4.326807742    3.698107100    5.365528449
  307 SOLV  OW      1022    3.622878994    5.123427191    3.828660299
  307 SOLV  HW1     1023    3.635131998    5.029800372    3.861604500
  307 SOLV  HW2     1024    3.712380902    5.165446967    3.813654817
  308 SOLV  OW      1025    3.259693288    4.298042388    0.033364833
  308 SOLV  HW1     1026    3.279813603    4.333123547   -0.058102626
  308 SOLV  HW2     1027    3.183181311    4.233837026    0.028332036
  309 SOLV  OW      1028    5.096669841    3.111900085    3.517582301
  309 SOLV  HW1     1029    5.186326339    3.138893926    3.482447817
  309 SOLV  HW2     1030    5.097661582    3.014462742    3.540084656
  310 SOLV  OW      1031    4.393326078    4.111450570    3.857310641
  310 SOLV  HW1     1032    4.303531817    4.088027871    3.894595986
  310 SOLV  HW2     1033    4.439456752    4.175158187    3.919076263
  311 SOLV  OW      1034    4.144354734    4.432480881    4.770960293
  311 SOLV  HW1     1035    4.229193836    4.447435516    4.821754838
  311 SOLV  HW2     1036    4.069034590    4.418571464    4.835262095
  312 SOLV  OW      1037    3.100828090    5.370083851    4.585873041
  312 SOLV  HW1     1038    3.007683333    5.406494953    4.585603551
  312 SOLV  HW2     1039    3.100917164    5.278517330    4.545656779
  313 SOLV  OW      1040    4.349590682    5.565406738    5.451297464
  313 SOLV  HW1     1041    4.301586527    5.647414922    5.420117445
  313 SOLV  HW2     1042    4.399193583    5.585904206    5.535684993
  314 SOLV  OW      1043    3.223053031    5.026145398    3.766582040
  314 SOLV  HW1     1044    3.161687929    5.101105910    3.741744799
  314 SOLV  HW2     1045    3.287965806    5.010192204    3.692195231
  315 SOLV  OW      1046    5.829598842    5.792404871    3.267315706
  315 SOLV  HW1     1047    5.759473026    5.839682804    3.213943175
  315 SOLV  HW2     1048    5.789393163    5.758173828    3.352245872
  316 SOLV  OW      1049    3.832561613    4.470001592    4.887986608
  316 SOLV  HW1     1050    3.746962235    4.424144499    4.864077934
  316 SOLV  HW2     1051    3.812316123    4.556289056    4.934315027
  317 SOLV  OW      1052    5.585665787    3.615573710    2.620029469
  317 SOLV  HW1     1053    5.624857219    3.642536500    2.532058415
  317 SOLV  HW2     1054    5.486817451    3.603917026    2.610289627
  318 SOLV  OW      1055    2.232174197    0.151395117    4.460746347
  318 SOLV  HW1     1056    2.244781275    0.078934289    4.528512045
  318 SOLV  HW2     1057    2.250189629    0.115026634    4.369343404
  319 SOLV  OW      1058    4.715043885    3.059617643    5.378862188
  319 SOLV  HW1     1059    4.668928061    3.099518589    5.299597456
  319 SOLV  HW2     1060    4.764123127    2.977119152    5.350811138
  320 SOLV  OW      1061    5.990645065    4.384388034    4.366452114
  320 SOLV  HW1     1062    5.943240565    4.369976684    4.453324377
  320 SOLV  HW2     1063    6.086882956    4.359078976    4.376417505
  321 SOLV  OW      1064    3.798138322    4.454515844    5.755689210
  321 SOLV  HW1     1065    3.847604951    4.415321566    5.678120518
  321 SOLV  HW2     1066    3.849723760    4.531910407    5.792418275
  322 SOLV  OW      1067    3.861762411    3.594410747    4.477778742
  322 SOLV  HW1     1068    3.925500658    3.662211490    4.514391516
  322 SOLV  HW2     1069    3.833952673    3.621237086    4.385534689
  323 SOLV  OW      1070    4.176784560    3.988284372    3.591229549
  323 SOLV  HW1     1071    4.114641046    4.031083981    3.656864717
  323 SOLV  HW2     1072    4.209190785    4.057086106    3.526286004
  324 SOLV  OW      1073    0.076627917    4.097370010    4.733334701
  324 SOLV  HW1     1074    0.061096378    3.999322360    4.721200070
  324 SOLV  HW2     1075    0.004271081    4.135704237    4.790751729
  325 SOLV  OW      1076    3.655369485    5.077272702    5.486336199
  325 SOLV  HW1     1077    3.728456530    5.067788134    5.418736558
  325 SOLV  HW2     1078    3.617600533    5.169762776    5.481813368
  326 SOLV  OW      1079    4.789956529    3.744728980    5.951039703
  326 SOLV  HW1     1080    4.768019719    3.774372117    5.858077147
  326 SOLV  HW2     1081    4.706092570    3.740689931    6.005376510
  327 SOLV  OW      1082    3.505625585    5.561036124    5.707298510
  327 SOLV  HW1     1083    3.511302018    5.545572930    5.805940794
  327 SOLV  HW2     1084    3.454427380    5.645112106    5.689648955
  328 SOLV  OW      1085    4.664206476    4.769054931    4.184516977
  328 SOLV  HW1     1086    4.710792710    4.685438063    4.155569062
  328 SOLV  HW2     1087    4.670632414    4.837582235    4.111972397
  329 SOLV  OW      1088    4.783947547    4.727409771    4.900949013
  329 SOLV  HW1     1089    4.775884311    4.769891140    4.810780739
  329 SOLV  HW2     1090    4.760439320    4.794281620    4.971499918
  330 SOLV  OW      1091    2.994736340    4.634099374    3.869553280
  330 SOLV  HW1     1092    2.986517341    4.536682637    3.890627336
  330 SOLV  HW2     1093    3.076870386    4.670817523    3.913226524
  331 SOLV  OW      1094    2.969421145    0.442033275    5.347536893
  331 SOLV  HW1     1095    2.929244016    0.410687115    5.433587986
  331 SOLV  HW2     1096    3.032735495    0.372691539    5.313120506
  332 SOLV  OW      1097    4.747909984    3.441632063    5.638030400
  332 SOLV  HW1     1098    4.762863707    3.452417066    5.539737594
  332 SOLV  HW2     1099    4.816279409    3.494688158    5.688150805
  333 SOLV  OW      1100    4.329613724    5.956620916    4.485041541
  333 SOLV  HW1     1101    4.326798478    5.924492308    4.579707574
  333 SOLV  HW2     1102    4.368081009    6.048895532    4.482310684
  334 SOLV  OW      1103    4.575785692    2.883630463    4.214742658
  334 SOLV  HW1     1104    4.544449724    2.801680978    4.166741605
  334 SOLV  HW2     1105    4.603090217    2.859318805    4.307829299
  335 SOLV  OW      1106    3.536633509    5.606333871    3.578119370
  335 SOLV  HW1     1107    3.472869935    5.667881526    3.531792998
  335 SOLV  HW2     1108    3.513082625    5.511573825    3.556534894
  336 SOLV  OW      1109    4.250866798    4.866157595    3.959101040
  336 SOLV  HW1     1110    4.224023053    4.808254763    4.036095632
  336 SOLV  HW2     1111    4.259856388    4.810077937    3.876787089
  337 SOLV  OW      1112    5.399194913    0.289291813    4.935160977
  337 SOLV  HW1     1113    5.308201712    0.321251094    4.961596593
  337 SOLV  HW2     1114    5.403822332    0.280560212    4.835640498
  338 SOLV  OW      1115    4.004558265    5.867931734    5.725643093
  338 SOLV  HW1     1116    3.906040369    5.870675142    5.742622596
  338 SOLV  HW2     1117    4.024796272    5.796776540    5.658345695
  339 SOLV  OW      1118    3.518612986    3.897019409    4.030245192
  339 SOLV  HW1     1119    3.451716130    3.912666449    3.957581449
  339 SOLV  HW2     1120    3.522105886    3.977051599    4.090100419
  340 SOLV  OW      1121    3.172940799    4.370053869    3.708244779
  340 SOLV  HW1     1122    3.095504682    4.371747086    3.771509997
  340 SOLV  HW2     1123    3.162066042    4.442655539    3.640330195
  341 SOLV  OW      1124    5.170689999    4.615105654    4.536282966
  341 SOLV  HW1     1125    5.080350854    4.630391201    4.576372512
  341 SOLV  HW2     1126    5.165403758    4.540729619    4.469632791
  342 SOLV  OW      1127    3.051287762    0.128023285    4.533387315
  342 SOLV  HW1     1128    3.124391149    0.116419855    4.466135323
  342 SOLV  HW2     1129    3.081909900    0.093606409    4.622152803
  343 SOLV  OW      1130    5.101098378    0.188474750    4.440486576
  343 SOLV  HW1     1131    5.042682343    0.221717914    4.514541820
  343 SOLV  HW2     1132    5.171602923    0.256544948    4.420557111
  344 SOLV  OW      1133    4.488120224    2.412164588    4.832944153
  344 SOLV  HW1     1134    4.536349510    2.357744213    4.901603378
  344 SOLV  HW2     1135    4.482541249    2.360575225    4.747450141
  345 SOLV  OW      1136    5.716796088    3.411370779    3.899984486
  345 SOLV  HW1     1137    5.650653195    3.354128637    3.851504007
  345 SOLV  HW2     1138    5.809548846    3.383757030    3.874761143
  346 SOLV  OW      1139    4.469427393    4.381028392    4.571327122
  346 SOLV  HW1     1140    4.549719447    4.321452460    4.573300579
  346 SOLV  HW2     1141    4.387482374    4.325972612    4.555334050
  347 SOLV  OW      1142    4.690918986    4.232179168    4.578596174
  347 SOLV  HW1     1143    4.737352366    4.234467870    4.490048726
  347 SOLV  HW2     1144    4.747036139    4.279013514    4.646855850
  348 SOLV  OW      1145    6.011196738    2.984235532    4.556711618
  348 SOLV  HW1     1146    6.062868994    3.011925689    4.637737569
  348 SOLV  HW2     1147    6.074580373    2.953961727    4.485521977
  349 SOLV  OW      1148    2.911069446    4.957857567    4.606717376
  349 SOLV  HW1     1149    2.829705443    4.919282350    4.563202258
  349 SOLV  HW2     1150    2.883343358    5.020909200    4.679226054
  350 SOLV  OW      1151    2.771515337    4.645019473    5.453915004
  350 SOLV  HW1     1152    2.796566436    4.563915773    5.401034323
  350 SOLV  HW2     1153    2.676666281    4.636829976    5.484545015
  351 SOLV  OW      1154    4.162019466    5.840763906    2.880082379
  351 SOLV  HW1     1155    4.245848388    5.858343881    2.828454863
  351 SOLV  HW2     1156    4.131272329    5.925436944    2.923520164
  352 SOLV  OW      1157    4.084113707    3.472706951    4.709444423
  352 SOLV  HW1     1158    4.102028608    3.374384678    4.712883677
  352 SOLV  HW2     1159    3.998662503    3.489290800    4.660219756
  353 SOLV  OW      1160    5.597135232    0.332658786    5.106856607
  353 SOLV  HW1     1161    5.515460444    0.329219834    5.049245500
  353 SOLV  HW2     1162    5.573152575    0.306183386    5.200267035
  354 SOLV  OW      1163    3.851815630    4.777429241    4.115887368
  354 SOLV  HW1     1164    3.938800047    4.729266285    4.126568275
  354 SOLV  HW2     1165    3.832281166    4.789725995    4.018587858
  355 SOLV  OW      1166    5.832661652    0.025740609    5.851815893
  355 SOLV  HW1     1167    5.867975469    0.087828001    5.921802555
  355 SOLV  HW2     1168    5.908802560   -0.011022132    5.798420545
  356 SOLV  OW      1169    5.724750241    4.600036161    3.873963349
  356 SOLV  HW1     1170    5.692340276    4.660022032    3.800800175
  356 SOLV  HW2     1171    5.672100855    4.515013747    3.873115643
  357 SOLV  OW      1172    4.416456523    5.646367696    4.044604213
  357 SOLV  HW1     1173    4.412390906    5.555774314    4.086770929
  357 SOLV  HW2     1174    4.402944331    5.716385824    4.114722116
  358 SOLV  OW      1175    4.832212489    4.406960318    3.618953303
  358 SOLV  HW1     1176    4.805673231    4.312354715    3.600322615
  358 SOLV  HW2     1177    4.792783041    4.436069982    3.706128756
  359 SOLV  OW      1178    3.939731751    5.348645966    4.523805125
  359 SOLV  HW1     1179    3.847510082    5.376531805    4.496988783
  359 SOLV  HW2     1180    3.934129611    5.282959727    4.599007835
  360 SOLV  OW      1181    4.256983972    5.236556507    4.896310250
  360 SOLV  HW1     1182    4.299865286    5.153730931    4.860219451
  360 SOLV  HW2     1183    4.256519068    5.307330952    4.825654983
  361 SOLV  OW      1184    3.550591431    4.815543803    3.321380354
  361 SOLV  HW1     1185    3.566666093    4.729022653    3.273865990
  361 SOLV  HW2     1186    3.509704254    4.881242905    3.258025925
  362 SOLV  OW      1187    3.751122310    2.202074942    5.835107926
  362 SOLV  HW1     1188    3.805876116    2.120151011    5.852199502
  362 SOLV  HW2     1189    3.677498604    2.207610178    5.902564889
  363 SOLV  OW      1190    3.380683946    4.240138528    5.054726716
  363 SOLV  HW1     1191    3.359297233    4.301140903    5.131033863
  363 SOLV  HW2     1192    3.296554555    4.217375654    5.005681149
  364 SOLV  OW      1193    4.829058049    5.855889645    5.758453064
  364 SOLV  HW1     1194    4.864109260    5.811193201    5.676141657
  364 SOLV  HW2     1195    4.756104229    5.919509519    5.733317286
  365 SOLV  OW      1196    3.761624956    5.695863158    5.621653247
  365 SOLV  HW1     1197    3.690236016    5.628755562    5.641696840
  365 SOLV  HW2     1198    3.851442745    5.653768262    5.634394841
  366 SOLV  OW      1199    4.149001385    3.803396771    3.398255422
  366 SOLV  HW1     1200    4.058044820    3.768201338    3.420389308
  366 SOLV  HW2     1201    4.171533845    3.878706590    3.460080543
  367 SOLV  OW      1202    3.244383242    3.848117263    3.158742105
  367 SOLV  HW1     1203    3.149602088    3.875834052    3.174559455
  367 SOLV  HW2     1204    3.253560007    3.749901975    3.175212898
  368 SOLV  OW      1205    0.158504190    3.954277059    4.322650803
  368 SOLV  HW1     1206    0.186062463    4.038002581    4.275406607
  368 SOLV  HW2     1207    0.061937357    3.960513584    4.347897828
  369 SOLV  OW      1208    4.740918752    3.621248538    3.952233415
  369 SOLV  HW1     1209    4.803145939    3.562190588    4.003627304
  369 SOLV  HW2     1210    4.790883844    3.665503646    3.877759847
  370 SOLV  OW      1211    3.405149551    4.095213908    4.649579704
  370 SOLV  HW1     1212    3.404389006    4.017307154    4.712280106
  370 SOLV  HW2     1213    3.327968891    4.155361400    4.670237805
  371 SOLV  OW      1214    3.265977670    3.936351457    5.855012120
  371 SOLV  HW1     1215    3.304617161    4.025663796    5.878076756
  371 SOLV  HW2     1216    3.185125567    3.948879946    5.797500314
  372 SOLV  OW      1217    5.014619122    6.040366581    4.484789645
  372 SOLV  HW1     1218    5.052906800    6.127003419    4.452699388
  372 SOLV  HW2     1219    4.976800341    5.989880129    4.407184839
  373 SOLV  OW      1220    3.541493505    6.071961065    4.714103222
  373 SOLV  HW1     1221    3.552158201    6.082349804    4.812996887
  373 SOLV  HW2     1222    3.510980983    5.978982881    4.693471661
  374 SOLV  OW      1223    4.876414412    5.351982805    5.883818887
  374 SOLV  HW1     1224    4.945281120    5.379212612    5.951032614
  374 SOLV  HW2     1225    4.844969924    5.259226793    5.904047180
  375 SOLV  OW      1226    4.128021532    5.907466233    0.011009045
  375 SOLV  HW1     1227    4.107291137    5.845244640    0.086509816
  375 SOLV  HW2     1228    4.178122682    5.858073199   -0.060067413
  376 SOLV  OW      1229    2.971172202    4.129666525    3.718383252
  376 SOLV  HW1     1230    3.052671754    4.157678213    3.769123856
  376 SOLV  HW2     1231    2.905641322    4.205182781    3.716285123
  377 SOLV  OW      1232    2.703114387    0.273276095    5.187118622
  377 SOLV  HW1     1233    2.794331519    0.313593674    5.179664805
  377 SOLV  HW2     1234    2.660286985    0.303294193    5.272360800
  378 SOLV  OW      1235    5.229771974    3.487054624    3.701281182
  378 SOLV  HW1     1236    5.169857331    3.409157713    3.719827212
  378 SOLV  HW2     1237    5.325229695    3.458161753    3.708664941
  379 SOLV  OW      1238    5.372548653    3.827713661    5.268344118
  379 SOLV  HW1     1239    5.281034923    3.863709042    5.250149154
  379 SOLV  HW2     1240    5.434560406    3.903350988    5.289200478
  380 SOLV  OW      1241    4.069317390    3.242325878    4.486589194
  380 SOLV  HW1     1242    4.145034577    3.229978819    4.550733540
  380 SOLV  HW2     1243    4.058953058    3.159835766    4.431019758
  381 SOLV  OW      1244    3.157568967    4.272360145    2.872568650
  381 SOLV  HW1     1245    3.222997631    4.347980968    2.871779629
  381 SOLV  HW2     1246    3.203673760    4.188735263    2.902254123
  382 SOLV  OW      1247    5.459875047    3.813264950    4.050723030
  382 SOLV  HW1     1248    5.499461936    3.901490987    4.076200187
  382 SOLV  HW2     1249    5.363266936    3.825437966    4.027948247
  383 SOLV  OW      1250    3.864125581    5.408533034    5.709038209
  383 SOLV  HW1     1251    3.867867725    5.381207549    5.612916652
  383 SOLV  HW2     1252    3.925352444    5.350378862    5.762604650
  384 SOLV  OW      1253    4.995626653    4.621731611    2.931157177
  384 SOLV  HW1     1254    5.085943914    4.579771731    2.922014553
  384 SOLV  HW2     1255    4.984927387    4.657928984    3.023767533
  385 SOLV  OW      1256    2.742153288    6.141506925    3.997406592
  385 SOLV  HW1     1257    2.804301769    6.112244207    4.070089873
  385 SOLV  HW2     1258    2.778067844    6.224219046    3.954158943
  386 SOLV  OW      1259    3.740205275    3.693061921    6.047524515
  386 SOLV  HW1     1260    3.725406117    3.736062807    6.136596386
  386 SOLV  HW2     1261    3.792961816    3.754752597    5.989105765
  387 SOLV  OW      1262    2.381861058    4.456177877    5.278784163
  387 SOLV  HW1     1263    2.446017778    4.391974918    5.236786179
  387 SOLV  HW2     1264    2.319883006    4.491862598    5.208874987
  388 SOLV  OW      1265    3.642649466    5.411376414    3.304280908
  388 SOLV  HW1     1266    3.703939272    5.456444238    3.239365914
  388 SOLV  HW2     1267    3.552089594    5.453521222    3.299363370
  389 SOLV  OW      1268    0.384940816    3.613128881    4.108875044
  389 SOLV  HW1     1269    0.479072668    3.598085194    4.139117590
  389 SOLV  HW2     1270    0.351498640    3.531303618    4.062100369
  390 SOLV  OW      1271    5.684055308    0.539176375    4.192629304
  390 SOLV  HW1     1272    5.769867245    0.541963804    4.243898976
  390 SOLV  HW2     1273    5.681135301    0.615757171    4.128388699
  391 SOLV  OW      1274    5.256688432    4.016470652    0.051276492
  391 SOLV  HW1     1275    5.240639781    4.090855732   -0.013617316
  391 SOLV  HW2     1276    5.354439403    4.010445616    0.071532101
  392 SOLV  OW      1277    3.497224439    5.494525943    5.330184301
  392 SOLV  HW1     1278    3.418966288    5.445001572    5.292441344
  392 SOLV  HW2     1279    3.533914550    5.444194095    5.408427587
  393 SOLV  OW      1280    5.742504846    4.090265722    5.452532701
  393 SOLV  HW1     1281    5.733318493    4.150307119    5.531984826
  393 SOLV  HW2     1282    5.666606076    4.106595523    5.389488111
  394 SOLV  OW      1283    3.629420172    5.142757523    3.355649351
  394 SOLV  HW1     1284    3.629553138    5.240914783    3.336490303
  394 SOLV  HW2     1285    3.589552153    5.093740794    3.278126767
  395 SOLV  OW      1286    5.649174741    4.070081045    4.680563843
  395 SOLV  HW1     1287    5.582086181    4.073348064    4.606469460
  395 SOLV  HW2     1288    5.633695662    3.988254198    4.735937832
  396 SOLV  OW      1289    5.113903928    3.408153705    4.749338694
  396 SOLV  HW1     1290    5.188169290    3.464837304    4.713657807
  396 SOLV  HW2     1291    5.135495277    3.379930553    4.842819936
  397 SOLV  OW      1292    4.810343163    3.193680406    4.001290343
  397 SOLV  HW1     1293    4.809136676    3.103304293    4.044093802
  397 SOLV  HW2     1294    4.780786200    3.185845644    3.906073008
  398 SOLV  OW      1295    3.972151013    4.486391446    0.037160336
  398 SOLV  HW1     1296    3.894381563    4.498748309    0.098812182
  398 SOLV  HW2     1297    3.974510031    4.391698208    0.005077085
  399 SOLV  OW      1298    5.160120578    4.506980082    5.011876433
  399 SOLV  HW1     1299    5.100715177    4.521677455    5.090974840
  399 SOLV  HW2     1300    5.251569195    4.542163765    5.031899124
  400 SOLV  OW      1301    2.709043863    4.375026636    5.381658221
  400 SOLV  HW1     1302    2.754823086    4.356965438    5.468710252
  400 SOLV  HW2     1303    2.757835573    4.328145049    5.308014414
  401 SOLV  OW      1304    3.581799140    5.720957760    4.839711909
  401 SOLV  HW1     1305    3.516261712    5.672026663    4.897250000
  401 SOLV  HW2     1306    3.536935781    5.749543904    4.755035398
  402 SOLV  OW      1307    5.304145506    5.650552417    4.618145508
  402 SOLV  HW1     1308    5.216094380    5.615798558    4.585881558
  402 SOLV  HW2     1309    5.368864050    5.574759291    4.626424994
  403 SOLV  OW      1310    5.157351779    4.177777613    5.172686627
  403 SOLV  HW1     1311    5.087131881    4.215377295    5.112214216
  403 SOLV  HW2     1312    5.117483868    4.105480346    5.229124357
  404 SOLV  OW      1313    5.298286161    4.045816265    4.975178906
  404 SOLV  HW1     1314    5.247322375    4.077354809    5.055239172
  404 SOLV  HW2     1315    5.295850640    4.116281629    4.904254823
  405 SOLV  OW      1316    3.184765847    5.659855332    4.767440360
  405 SOLV  HW1     1317    3.284730944    5.657078068    4.768360342
  405 SOLV  HW2     1318    3.152129606    5.653540890    4.673118874
  406 SOLV  OW      1319    4.789150258    4.000000705    5.127323414
  406 SOLV  HW1     1320    4.720936314    4.020766994    5.057202001
  406 SOLV  HW2     1321    4.862496418    3.945099005    5.087229591
  407 SOLV  OW      1322    3.377073133    4.906675914    4.492200721
  407 SOLV  HW1     1323    3.310431701    4.865398300    4.554304610
  407 SOLV  HW2     1324    3.457247056    4.847313294    4.485132738
  408 SOLV  OW      1325    5.968563371    2.826270291    5.130722965
  408 SOLV  HW1     1326    6.011094259    2.738116592    5.110184507
  408 SOLV  HW2     1327    5.929436980    2.864672719    5.047079837
  409 SOLV  OW      1328    4.866173993    4.284082748    5.338150515
  409 SOLV  HW1     1329    4.908198107    4.247029927    5.420992527
  409 SOLV  HW2     1330    4.880602229    4.220608136    5.262225653
  410 SOLV  OW      1331    5.389360596    0.079083238    4.090515153
  410 SOLV  HW1     1332    5.452094828    0.042167771    4.159094451
  410 SOLV  HW2     1333    5.404739215    0.033040569    4.003079375
  411 SOLV  OW      1334    4.841253161    5.788735041    6.031083739
  411 SOLV  HW1     1335    4.747033191    5.786006115    6.064502878
  411 SOLV  HW2     1336    4.841543776    5.813744417    5.934253503
  412 SOLV  OW      1337    3.259399049    0.838860553    5.339289148
  412 SOLV  HW1     1338    3.263004315    0.913744600    5.405478181
  412 SOLV  HW2     1339    3.197554174    0.767755288    5.372767886
  413 SOLV  OW      1340    3.110349523    5.618954240    0.143484223
  413 SOLV  HW1     1341    3.166395219    5.691735703    0.183023358
  413 SOLV  HW2     1342    3.105306804    5.542284432    0.207499611
  414 SOLV  OW      1343    3.707592751    5.941795314    5.648860714
  414 SOLV  HW1     1344    3.696348487    5.991487561    5.562803996
  414 SOLV  HW2     1345    3.727752398    5.845774057    5.629496822
  415 SOLV  OW      1346    3.702371183    4.508414676    3.975612734
  415 SOLV  HW1     1347    3.789378892    4.535327218    3.934299270
  415 SOLV  HW2     1348    3.705726204    4.411540124    4.000220032
  416 SOLV  OW      1349    5.239943485    4.260925830    4.525923964
  416 SOLV  HW1     1350    5.212613772    4.327434200    4.456415282
  416 SOLV  HW2     1351    5.159085913    4.229825965    4.575888980
  417 SOLV  OW      1352    4.636982575    6.077833112    5.712390868
  417 SOLV  HW1     1353    4.694096855    6.152061933    5.677347449
  417 SOLV  HW2     1354    4.608810745    6.018886472    5.636670296
  418 SOLV  OW      1355    4.954125145    5.116789552    4.817957838
  418 SOLV  HW1     1356    4.866585714    5.141387552    4.859589247
  418 SOLV  HW2     1357    4.983652459    5.190109511    4.756690696
  419 SOLV  OW      1358    5.534129685    6.065358905    5.205476362
  419 SOLV  HW1     1359    5.444329664    6.056387126    5.248568327
  419 SOLV  HW2     1360    5.524695508    6.055375117    5.106417454
  420 SOLV  OW      1361    4.505203144    5.436794032    3.690388105
  420 SOLV  HW1     1362    4.419602335    5.485298745    3.708312447
  420 SOLV  HW2     1363    4.580680327    5.502343647    3.687578040
  421 SOLV  OW      1364    5.455540526    3.220571195    4.211387717
  421 SOLV  HW1     1365    5.378791746    3.264662368    4.164834977
  421 SOLV  HW2     1366    5.532270688    3.284468272    4.216974252
  422 SOLV  OW      1367    5.322148951    5.016157038    5.659232872
  422 SOLV  HW1     1368    5.314342205    4.924203094    5.620715721
  422 SOLV  HW2     1369    5.387599949    5.015154344    5.734831560
  423 SOLV  OW      1370    4.407628561    4.841430404    4.830639379
  423 SOLV  HW1     1371    4.309606274    4.851387715    4.813479864
  423 SOLV  HW2     1372    4.450727421    4.796380490    4.752442245
  424 SOLV  OW      1373    5.578883018    5.522922453    4.048929557
  424 SOLV  HW1     1374    5.562396280    5.517056090    4.147396605
  424 SOLV  HW2     1375    5.660512952    5.470055169    4.025615671
  425 SOLV  OW      1376    5.133453810    4.443228609    4.345526766
  425 SOLV  HW1     1377    5.193153845    4.472741521    4.270915828
  425 SOLV  HW2     1378    5.070243345    4.373371596    4.311966904
  426 SOLV  OW      1379    4.016204563    4.440111559    5.481618411
  426 SOLV  HW1     1380    4.072302763    4.397531561    5.552610917
  426 SOLV  HW2     1381    4.053359051    4.530268734    5.459411895
  427 SOLV  OW      1382    5.344365710    3.721061729    5.889033594
  427 SOLV  HW1     1383    5.345654693    3.810262323    5.843832824
  427 SOLV  HW2     1384    5.402425666    3.657243531    5.838459764
  428 SOLV  OW      1385    5.113973714    3.958831830    5.339834712
  428 SOLV  HW1     1386    5.042463841    4.010179979    5.387284616
  428 SOLV  HW2     1387    5.169252300    3.909119583    5.406728045
  429 SOLV  OW      1388    5.689886339    4.843846687    3.703417573
  429 SOLV  HW1     1389    5.787742798    4.859988860    3.690555742
  429 SOLV  HW2     1390    5.651430048    4.916241582    3.760705791
  430 SOLV  OW      1391    3.846079786    5.421644300    3.496360334
  430 SOLV  HW1     1392    3.785493790    5.399467887    3.419956224
  430 SOLV  HW2     1393    3.812026054    5.503105557    3.543311447
  431 SOLV  OW      1394    5.425706052    4.474331906    4.907495138
  431 SOLV  HW1     1395    5.387705349    4.532648616    4.835695795
  431 SOLV  HW2     1396    5.502301223    4.521247375    4.951451010
  432 SOLV  OW      1397    4.508653104    3.709918705    5.050094995
  432 SOLV  HW1     1398    4.491350451    3.807594900    5.062816987
  432 SOLV  HW2     1399    4.509213652    3.688638230    4.952377951
  433 SOLV  OW      1400    3.283467451    5.990406909    4.462391762
  433 SOLV  HW1     1401    3.238535011    5.977216335    4.550749695
  433 SOLV  HW2     1402    3.320729352    6.083075216    4.457478940
  434 SOLV  OW      1403    5.134602374    5.364465875    4.695992112
  434 SOLV  HW1     1404    5.165712121    5.401559539    4.783501677
  434 SOLV  HW2     1405    5.103569755    5.439228265    4.637262294
  435 SOLV  OW      1406    4.179338622    5.310351689    5.164139392
  435 SOLV  HW1     1407    4.214522516    5.270772789    5.079303362
  435 SOLV  HW2     1408    4.141572412    5.401045534    5.145438511
  436 SOLV  OW      1409    4.588520065    3.578615055    5.271361047
  436 SOLV  HW1     1410    4.544756692    3.606623412    5.185910414
  436 SOLV  HW2     1411    4.549160532    3.491973333    5.302110798
  437 SOLV  OW      1412    0.213921237    4.811430017    5.271838737
  437 SOLV  HW1     1413    0.291902860    4.809996967    5.209242991
  437 SOLV  HW2     1414    0.129088968    4.802831844    5.219580360
  438 SOLV  OW      1415    4.547791032    3.422812274    3.920638094
  438 SOLV  HW1     1416    4.619091402    3.491648741    3.934041591
  438 SOLV  HW2     1417    4.532869804    3.373212522    4.006189094
  439 SOLV  OW      1418    4.453195367    0.157305409    5.213030322
  439 SOLV  HW1     1419    4.414260769    0.173855776    5.303640380
  439 SOLV  HW2     1420    4.443129674    0.060599905    5.189606396
  440 SOLV  OW      1421    0.038540398    3.665942483    3.956860956
  440 SOLV  HW1     1422   -0.035707920    3.731769920    3.944389170
  440 SOLV  HW2     1423    0.076605269    3.675688059    4.048826406
  441 SOLV  OW      1424    3.425612819    5.562986287    4.994977312
  441 SOLV  HW1     1425    3.403945829    5.477644101    4.947556103
  441 SOLV  HW2     1426    3.404486063    5.553339457    5.092250557
  442 SOLV  OW      1427    5.735166987    3.481653795    4.616481128
  442 SOLV  HW1     1428    5.696995835    3.563647288    4.573801363
  442 SOLV  HW2     1429    5.685421299    3.401096054    4.584274682
  443 SOLV  OW      1430    5.973562739    3.337423592    4.651459793
  443 SOLV  HW1     1431    6.023274046    3.380454167    4.576100741
  443 SOLV  HW2     1432    5.879076589    3.370191892    4.652050349
  444 SOLV  OW      1433    6.038340122    5.984856784    5.207389262
  444 SOLV  HW1     1434    6.016022810    6.082281723    5.210860026
  444 SOLV  HW2     1435    5.953866698    5.931429805    5.204013110
  445 SOLV  OW      1436    5.577168698    5.700859858    3.027049989
  445 SOLV  HW1     1437    5.483876686    5.694156338    2.991646351
  445 SOLV  HW2     1438    5.591194959    5.631163639    3.097387885
  446 SOLV  OW      1439    5.435918401    5.276113398    3.759716078
  446 SOLV  HW1     1440    5.437127658    5.234782392    3.668656994
  446 SOLV  HW2     1441    5.341264586    5.287011694    3.790102189
  447 SOLV  OW      1442    6.005309143    3.314402205    3.083551439
  447 SOLV  HW1     1443    6.089420724    3.363606357    3.106044867
  447 SOLV  HW2     1444    6.027291049    3.219540127    3.060752611
  448 SOLV  OW      1445    5.118735240    5.042202014    6.128562237
  448 SOLV  HW1     1446    5.171888977    5.120093242    6.161868770
  448 SOLV  HW2     1447    5.101786731    4.978746345    6.203979262
  449 SOLV  OW      1448    3.835071810    2.296503439    5.608243476
  449 SOLV  HW1     1449    3.808108322    2.266144239    5.699638665
  449 SOLV  HW2     1450    3.773492082    2.256515604    5.540341555
  450 SOLV  OW      1451    5.316049430    5.751040501    4.976210048
  450 SOLV  HW1     1452    5.399206343    5.730586092    4.924557865
  450 SOLV  HW2     1453    5.249817243    5.677227124    4.963317135
  451 SOLV  OW      1454    4.974763813    4.542088178    5.212525033
  451 SOLV  HW1     1455    4.933715017    4.458725721    5.249480907
  451 SOLV  HW2     1456    4.947912559    4.620233812    5.268847942
  452 SOLV  OW      1457    2.848861301    5.606035567    4.143193044
  452 SOLV  HW1     1458    2.771851109    5.647291091    4.191863874
  452 SOLV  HW2     1459    2.869204881    5.659795782    4.061355485
  453 SOLV  OW      1460    3.716910756    5.405546675    5.178404128
  453 SOLV  HW1     1461    3.768131773    5.375973667    5.259048302
  453 SOLV  HW2     1462    3.623312929    5.428640238    5.205008515
  454 SOLV  OW      1463    4.070890904    3.085509955    3.275228529
  454 SOLV  HW1     1464    4.060314288    3.151656231    3.200968185
  454 SOLV  HW2     1465    4.022395643    3.118382548    3.356279493
  455 SOLV  OW      1466    4.704187173    3.048899946    2.561482391
  455 SOLV  HW1     1467    4.658762712    3.004259352    2.484376725
  455 SOLV  HW2     1468    4.724699813    2.980959867    2.631943646
  456 SOLV  OW      1469    3.936978787    4.834956178    5.229167546
  456 SOLV  HW1     1470    4.028323357    4.858152795    5.195729108
  456 SOLV  HW2     1471    3.944759397    4.785609939    5.315795550
  457 SOLV  OW      1472    5.929583600    5.437795903    5.165349433
  457 SOLV  HW1     1473    5.909948778    5.514034479    5.103675886
  457 SOLV  HW2     1474    6.019656993    5.450825967    5.206803745
  458 SOLV  OW      1475    3.026909168    5.952421441    5.683006440
  458 SOLV  HW1     1476    3.095648582    5.892026742    5.723364650
  458 SOLV  HW2     1477    3.037966670    6.044757252    5.719793637
  459 SOLV  OW      1478    5.326694133    4.456096267    3.916842621
  459 SOLV  HW1     1479    5.328416739    4.431575600    4.013774616
  459 SOLV  HW2     1480    5.240782174    4.425052113    3.876156064
  460 SOLV  OW      1481    4.706796572    4.897042151    5.087520529
  460 SOLV  HW1     1482    4.786418974    4.906466574    5.147282496
  460 SOLV  HW2     1483    4.686480845    4.985218317    5.044950174
  461 SOLV  OW      1484    3.730841896    5.381842410    0.195675266
  461 SOLV  HW1     1485    3.802554631    5.396265429    0.263872640
  461 SOLV  HW2     1486    3.744590248    5.293394883    0.151070402
  462 SOLV  OW      1487    5.415590500    4.277167427    5.160069878
  462 SOLV  HW1     1488    5.427583931    4.327451012    5.074457636
  462 SOLV  HW2     1489    5.318408429    4.258338955    5.174311514
  463 SOLV  OW      1490    4.992951618    6.053841294    5.420149991
  463 SOLV  HW1     1491    5.041988332    6.120416057    5.363893020
  463 SOLV  HW2     1492    5.054649205    6.017230454    5.489825532
  464 SOLV  OW      1493    4.468673772    2.834245304    4.540955077
  464 SOLV  HW1     1494    4.548043629    2.799575215    4.490951843
  464 SOLV  HW2     1495    4.454091814    2.930425137    4.517745844
  465 SOLV  OW      1496    4.617526056    3.763834465    5.724497985
  465 SOLV  HW1     1497    4.623871294    3.778029611    5.625706384
  465 SOLV  HW2     1498    4.567686657    3.679094309    5.742845857
  466 SOLV  OW      1499    5.039978598    3.259066708    2.771631676
  466 SOLV  HW1     1500    4.974652453    3.254297997    2.847205956
  466 SOLV  HW2     1501    5.131217710    3.235197987    2.804908512
  467 SOLV  OW      1502    0.106367660    3.462075469    4.747449594
  467 SOLV  HW1     1503    0.137550265    3.391384926    4.683948919
  467 SOLV  HW2     1504    0.083494546    3.544974007    4.696396298
  468 SOLV  OW      1505    3.745020213    5.834931878    5.028339859
  468 SOLV  HW1     1506    3.703870510    5.789095330    4.949552356
  468 SOLV  HW2     1507    3.742064455    5.774021688    5.107604790
  469 SOLV  OW      1508    5.684491615    4.427646162    5.562368341
  469 SOLV  HW1     1509    5.608468351    4.422021578    5.627104789
  469 SOLV  HW2     1510    5.650245363    4.457545313    5.473288959
  470 SOLV  OW      1511    3.909374336    5.045822628    3.340041124
  470 SOLV  HW1     1512    3.817940441    5.065644986    3.375375008
  470 SOLV  HW2     1513    3.977004058    5.099222952    3.390797392
  471 SOLV  OW      1514    4.667550209    4.640843784    3.552875542
  471 SOLV  HW1     1515    4.582793553    4.629915652    3.500929567
  471 SOLV  HW2     1516    4.725725679    4.560698339    3.538955015
  472 SOLV  OW      1517    3.607404349    5.951445916    3.503793333
  472 SOLV  HW1     1518    3.513348489    5.938574225    3.472332110
  472 SOLV  HW2     1519    3.607217319    5.972833472    3.601489033
  473 SOLV  OW      1520    4.823031477    4.557708405    4.124227340
  473 SOLV  HW1     1521    4.920514958    4.576145345    4.111629602
  473 SOLV  HW2     1522    4.811154268    4.488378422    4.195318135
  474 SOLV  OW      1523    3.245983030    5.576009620    3.651010018
  474 SOLV  HW1     1524    3.288860522    5.521846191    3.723313847
  474 SOLV  HW2     1525    3.247641194    5.672726525    3.676408530
  475 SOLV  OW      1526    5.311228592    6.058463338    5.883965337
  475 SOLV  HW1     1527    5.371124710    5.991573183    5.839922469
  475 SOLV  HW2     1528    5.363759842    6.111480163    5.950532769
  476 SOLV  OW      1529    3.384948767    4.330791693    3.408128888
  476 SOLV  HW1     1530    3.391401652    4.296866946    3.314280537
  476 SOLV  HW2     1531    3.305531930    4.390996748    3.416394319
  477 SOLV  OW      1532    4.977550310    4.215900111    4.257879542
  477 SOLV  HW1     1533    4.923843283    4.139633280    4.293938896
  477 SOLV  HW2     1534    4.993689538    4.202022087    4.160164081
  478 SOLV  OW      1535    0.399818207    3.351756028    5.201901599
  478 SOLV  HW1     1536    0.381249163    3.282899552    5.272013701
  478 SOLV  HW2     1537    0.325466279    3.352087815    5.135018015
  479 SOLV  OW      1538    5.827593569    3.616553433    5.728124725
  479 SOLV  HW1     1539    5.817311851    3.520979170    5.700558618
  479 SOLV  HW2     1540    5.774041756    3.633288019    5.810902481
  480 SOLV  OW      1541    4.927953078    5.155251609    3.184039425
  480 SOLV  HW1     1542    4.903568904    5.227570586    3.119409129
  480 SOLV  HW2     1543    4.852889403    5.089464095    3.190294593
  481 SOLV  OW      1544    4.410096708    4.175615849    3.590568051
  481 SOLV  HW1     1545    4.468259494    4.250520569    3.558867430
  481 SOLV  HW2     1546    4.435442132    4.151004980    3.684112118
  482 SOLV  OW      1547    3.709771463    5.711996737    5.292700123
  482 SOLV  HW1     1548    3.658659480    5.633165362    5.258427304
  482 SOLV  HW2     1549    3.732754260    5.697516902    5.388947059
  483 SOLV  OW      1550    5.378823124    4.449978529    2.216724914
  483 SOLV  HW1     1551    5.458165861    4.413775282    2.265673816
  483 SOLV  HW2     1552    5.328156131    4.374527545    2.174989478
  484 SOLV  OW      1553    0.039824684    4.685589633    0.346555584
  484 SOLV  HW1     1554    0.026929717    4.669451410    0.444405939
  484 SOLV  HW2     1555   -0.030584383    4.748502626    0.313602280
  485 SOLV  OW      1556    4.346923133    5.068663898    5.215452019
  485 SOLV  HW1     1557    4.434440792    5.076005977    5.263289983
  485 SOLV  HW2     1558    4.294485237    5.152764320    5.228834747
  486 SOLV  OW      1559    5.003077267    3.858161793    4.979412670
  486 SOLV  HW1     1560    5.092675476    3.824488111    5.008395798
  486 SOLV  HW2     1561    5.012743736    3.909327841    4.894029278
  487 SOLV  OW      1562    3.464596437    5.856652134    2.881533545
  487 SOLV  HW1     1563    3.377446615    5.810868072    2.899157358
  487 SOLV  HW2     1564    3.448934760    5.954734152    2.869856163
  488 SOLV  OW      1565    3.688781889    4.830729801    3.568683087
  488 SOLV  HW1     1566    3.637284583    4.760853650    3.618350676
  488 SOLV  HW2     1567    3.642426267    4.851309483    3.482490936
  489 SOLV  OW      1568    3.819153254    4.201942760    4.246280718
  489 SOLV  HW1     1569    3.837803817    4.108335024    4.276137401
  489 SOLV  HW2     1570    3.738939522    4.236980472    4.294651278
  490 SOLV  OW      1571    4.095405186    3.450993383    4.282556600
  490 SOLV  HW1     1572    4.008144894    3.459654252    4.234487135
  490 SOLV  HW2     1573    4.081588686    3.400665581    4.367857343
  491 SOLV  OW      1574    4.938785374    5.530423949    3.892044133
  491 SOLV  HW1     1575    4.973985174    5.506451962    3.982530016
  491 SOLV  HW2     1576    5.014128480    5.561716691    3.834203052
  492 SOLV  OW      1577    4.090489458    5.511171042    3.403025926
  492 SOLV  HW1     1578    4.053592307    5.595483062    3.363890319
  492 SOLV  HW2     1579    4.018830293    5.464257587    3.454653972
  493 SOLV  OW      1580    4.031324321    5.648950891    5.543724978
  493 SOLV  HW1     1581    4.086641476    5.605053562    5.614538237
  493 SOLV  HW2     1582    4.055390439    5.611033057    5.454369008
  494 SOLV  OW      1583    4.245548709    4.360618225    5.672926038
  494 SOLV  HW1     1584    4.254873539    4.371022518    5.771945220
  494 SOLV  HW2     1585    4.325697654    4.399689552    5.627632319
  495 SOLV  OW      1586    4.957853836    4.276439479    3.147446623
  495 SOLV  HW1     1587    4.926418356    4.359403838    3.193603578
  495 SOLV  HW2     1588    5.050346532    4.290899722    3.112267501
  496 SOLV  OW      1589    4.405744172    6.041841553    5.163760104
  496 SOLV  HW1     1590    4.324285222    6.042153803    5.221777559
  496 SOLV  HW2     1591    4.382069987    6.006402297    5.073287443
  497 SOLV  OW      1592    6.106274803    4.788938860    5.155849782
  497 SOLV  HW1     1593    6.022956844    4.801056936    5.209823973
  497 SOLV  HW2     1594    6.086238276    4.806006499    5.059366251
  498 SOLV  OW      1595    5.100410947    5.950547659    5.643338762
  498 SOLV  HW1     1596    5.165643221    5.976834856    5.714428380
  498 SOLV  HW2     1597    5.136277291    5.872225967    5.592532410
  499 SOLV  OW      1598    5.378217517    5.312492545    4.363502637
  499 SOLV  HW1     1599    5.398758848    5.289939260    4.268269222
  499 SOLV  HW2     1600    5.293238795    5.267394903    4.390830536
  500 SOLV  OW      1601    3.894106743    5.177728462    3.817749298
  500 SOLV  HW1     1602    3.956493768    5.223463024    3.754361078
  500 SOLV  HW2     1603    3.932202879    5.180999162    3.910160105
  501 SOLV  OW      1604    5.710048309    4.766557039    2.662105075
  501 SOLV  HW1     1605    5.652785183    4.712477303    2.600478306
  501 SOLV  HW2     1606    5.652015012    4.825159496    2.718667535
  502 SOLV  OW      1607    3.789803660    4.577012714    4.529569069
  502 SOLV  HW1     1608    3.810040254    4.613613257    4.438724618
  502 SOLV  HW2     1609    3.782933767    4.477365818    4.524564222
  503 SOLV  OW      1610    4.025381048    5.523739860    3.747896665
  503 SOLV  HW1     1611    4.036613270    5.444111906    3.688441216
  503 SOLV  HW2     1612    3.937136084    5.566986225    3.729340546
  504 SOLV  OW      1613    4.614630669    5.470777024    5.878522243
  504 SOLV  HW1     1614    4.598788687    5.521696591    5.963124831
  504 SOLV  HW2     1615    4.698937178    5.417640786    5.886906508
  505 SOLV  OW      1616    4.119440954    0.218531269    4.833639175
  505 SOLV  HW1     1617    4.209521592    0.176292370    4.843783052
  505 SOLV  HW2     1618    4.125337431    0.294402756    4.768752874
  506 SOLV  OW      1619    3.494656618    3.937387220    4.423256068
  506 SOLV  HW1     1620    3.471152617    4.006483816    4.491627549
  506 SOLV  HW2     1621    3.411046121    3.903166237    4.380365469
  507 SOLV  OW      1622    2.750978172    0.758021409    4.118481703
  507 SOLV  HW1     1623    2.717887991    0.683848449    4.176832564
  507 SOLV  HW2     1624    2.677528991    0.787685991    4.057436251
  508 SOLV  OW      1625    5.552283544    5.805927077    4.147566916
  508 SOLV  HW1     1626    5.578524992    5.882920595    4.089400046
  508 SOLV  HW2     1627    5.565598917    5.720346464    4.097560337
  509 SOLV  OW      1628    3.248126473    5.148649132    5.518923996
  509 SOLV  HW1     1629    3.210370893    5.224032797    5.572699636
  509 SOLV  HW2     1630    3.325709623    5.108552893    5.567658643
  510 SOLV  OW      1631    5.533958949    5.691916179    3.858332096
  510 SOLV  HW1     1632    5.441018363    5.728831636    3.857305602
  510 SOLV  HW2     1633    5.543564530    5.627972550    3.934625020
  511 SOLV  OW      1634    0.243912877    3.379244676    3.005057116
  511 SOLV  HW1     1635    0.160615615    3.421207788    3.041149230
  511 SOLV  HW2     1636    0.323844375    3.425189989    3.043809668
  512 SOLV  OW      1637    4.097239947    3.346070995    2.437123933
  512 SOLV  HW1     1638    4.001913039    3.326815945    2.460442198
  512 SOLV  HW2     1639    4.156092477    3.320713423    2.513902686
  513 SOLV  OW      1640    3.916456625    4.578715174    3.841257699
  513 SOLV  HW1     1641    4.004737555    4.561967345    3.885144240
  513 SOLV  HW2     1642    3.907261080    4.676224561    3.821074501
  514 SOLV  OW      1643    0.081679169    2.843625816    4.980254028
  514 SOLV  HW1     1644    0.020417930    2.807318416    4.910035959
  514 SOLV  HW2     1645    0.053982463    2.936825392    5.003673181
  515 SOLV  OW      1646    2.110340155    3.982843973    3.572826276
  515 SOLV  HW1     1647    2.109748400    4.061212677    3.634951106
  515 SOLV  HW2     1648    2.193168794    3.985337577    3.516838572
  516 SOLV  OW      1649    3.716123591    3.872512058    5.600157560
  516 SOLV  HW1     1650    3.777780675    3.803429849    5.562373465
  516 SOLV  HW2     1651    3.631456420    3.828668169    5.630335244
  517 SOLV  OW      1652    3.946073155    4.720625607    5.810865918
  517 SOLV  HW1     1653    3.921931493    4.814164297    5.784997016
  517 SOLV  HW2     1654    3.983764509    4.720352200    5.903498207
  518 SOLV  OW      1655    2.908919783    5.371930188    4.239693665
  518 SOLV  HW1     1656    3.007256875    5.353731376    4.239740070
  518 SOLV  HW2     1657    2.890483211    5.455259597    4.187562532
  519 SOLV  OW      1658    4.178441733    6.042021740    0.380249249
  519 SOLV  HW1     1659    4.153856069    6.127561316    0.425856438
  519 SOLV  HW2     1660    4.095567121    5.989345127    0.361317711
  520 SOLV  OW      1661    2.439888365    5.452206453    3.778987342
  520 SOLV  HW1     1662    2.386088571    5.532388640    3.805029923
  520 SOLV  HW2     1663    2.515521139    5.440496071    3.843364371
  521 SOLV  OW      1664    4.394146398    3.590936062    5.968367229
  521 SOLV  HW1     1665    4.441834017    3.662552854    6.019344467
  521 SOLV  HW2     1666    4.456426806    3.514343039    5.952355921
  522 SOLV  OW      1667    5.680500709    4.622667170    4.158082401
  522 SOLV  HW1     1668    5.758924293    4.636798272    4.218512601
  522 SOLV  HW2     1669    5.712115499    4.616273960    4.063418265
  523 SOLV  OW      1670    3.204598763    5.520917582    3.379945460
  523 SOLV  HW1     1671    3.201203067    5.550443566    3.475427006
  523 SOLV  HW2     1672    3.136542254    5.449228989    3.364810817
  524 SOLV  OW      1673    0.012875079    3.564410372    5.699848320
  524 SOLV  HW1     1674    0.028377929    3.551396547    5.797786719
  524 SOLV  HW2     1675   -0.012329001    3.477045668    5.658210731
  525 SOLV  OW      1676    0.093382913    3.317484644    3.446526410
  525 SOLV  HW1     1677    0.016632953    3.381143382    3.454203883
  525 SOLV  HW2     1678    0.169582213    3.362623501    3.400073469
  526 SOLV  OW      1679    4.633875502    4.227903730    3.234807486
  526 SOLV  HW1     1680    4.715121293    4.175268394    3.259914016
  526 SOLV  HW2     1681    4.624577159    4.229356284    3.135243155
  527 SOLV  OW      1682    4.789106215    3.702738212    4.864203896
  527 SOLV  HW1     1683    4.711744700    3.689147307    4.926107285
  527 SOLV  HW2     1684    4.861223842    3.753273617    4.911603274
  528 SOLV  OW      1685    4.759641294    4.220855169    4.853988543
  528 SOLV  HW1     1686    4.695168524    4.152757360    4.888742250
  528 SOLV  HW2     1687    4.747893951    4.306533276    4.904220015
  529 SOLV  OW      1688    3.757469200    3.832054247    0.165731045
  529 SOLV  HW1     1689    3.706367596    3.891044699    0.103197540
  529 SOLV  HW2     1690    3.701390795    3.812224157    0.246128003
  530 SOLV  OW      1691    4.582571680    3.209223150    5.175220053
  530 SOLV  HW1     1692    4.556390378    3.241961056    5.084421295
  530 SOLV  HW2     1693    4.550567452    3.273899747    5.244460594
  531 SOLV  OW      1694    3.151866842    4.596186620    4.337752602
  531 SOLV  HW1     1695    3.092122163    4.664223220    4.295289098
  531 SOLV  HW2     1696    3.096532552    4.530996750    4.389617354
  532 SOLV  OW      1697    3.661288763    5.817328188    6.028251747
  532 SOLV  HW1     1698    3.710616254    5.738381698    5.991723836
  532 SOLV  HW2     1699    3.722436471    5.896402923    6.031105580
  533 SOLV  OW      1700    5.543486768    5.659570491    4.876844332
  533 SOLV  HW1     1701    5.574481254    5.603786722    4.799853707
  533 SOLV  HW2     1702    5.588399801    5.748854293    4.873494386
  534 SOLV  OW      1703    5.729973605    2.956669096    5.548335503
  534 SOLV  HW1     1704    5.712185047    2.888536796    5.477321346
  534 SOLV  HW2     1705    5.760929402    2.910713341    5.631589789
  535 SOLV  OW      1706    3.281618163    5.677100004    4.475065047
  535 SOLV  HW1     1707    3.213553849    5.661962790    4.403372455
  535 SOLV  HW2     1708    3.333439483    5.592899531    4.490114976
  536 SOLV  OW      1709    3.008093836    5.343934424    3.352071866
  536 SOLV  HW1     1710    3.085619148    5.281536900    3.361979264
  536 SOLV  HW2     1711    2.935642190    5.317412801    3.415704450
  537 SOLV  OW      1712    0.346725814    3.530815829    4.507965820
  537 SOLV  HW1     1713    0.366455449    3.622344888    4.472849258
  537 SOLV  HW2     1714    0.357450665    3.530259028    4.607397267
  538 SOLV  OW      1715    5.004567783    3.962022831    4.751805098
  538 SOLV  HW1     1716    4.926733005    3.934055863    4.695579242
  538 SOLV  HW2     1717    5.012087245    4.061745170    4.751046877
  539 SOLV  OW      1718    4.415125871    4.724122358    4.313870422
  539 SOLV  HW1     1719    4.374638714    4.813242623    4.334362935
  539 SOLV  HW2     1720    4.490299845    4.735816008    4.248956929
  540 SOLV  OW      1721    4.883834575    5.766168638    3.088308928
  540 SOLV  HW1     1722    4.955671218    5.832362748    3.109751304
  540 SOLV  HW2     1723    4.831899012    5.797908691    3.008954861
  541 SOLV  OW      1724    3.880721054    5.459224229    4.919071342
  541 SOLV  HW1     1725    3.827907828    5.463984931    5.003863232
  541 SOLV  HW2     1726    3.854606605    5.377229786    4.868116099
  542 SOLV  OW      1727    4.911209902    0.076815871    3.740458784
  542 SOLV  HW1     1728    4.973709015    0.151292697    3.763849071
  542 SOLV  HW2     1729    4.930020370   -0.002066052    3.798972104
  543 SOLV  OW      1730    5.469573010    5.475399290    5.058614458
  543 SOLV  HW1     1731    5.490273007    5.533230022    4.979689768
  543 SOLV  HW2     1732    5.471657115    5.530719551    5.141904780
  544 SOLV  OW      1733    3.043403904    5.921954537    3.558027313
  544 SOLV  HW1     1734    2.993077012    5.844372359    3.519951366
  544 SOLV  HW2     1735    2.979867419    5.982722309    3.605691449
  545 SOLV  OW      1736    4.619290339    4.388855139    5.383478268
  545 SOLV  HW1     1737    4.563837077    4.392948340    5.300353354
  545 SOLV  HW2     1738    4.714791535    4.372036078    5.359021852
  546 SOLV  OW      1739    6.121200334    4.159529644    0.109933368
  546 SOLV  HW1     1740    6.100704357    4.082405852    0.049654211
  546 SOLV  HW2     1741    6.217500491    4.156207486    0.136709055
  547 SOLV  OW      1742    5.736855457    4.196698588    3.945408821
  547 SOLV  HW1     1743    5.792491841    4.231715942    4.020775727
  547 SOLV  HW2     1744    5.672899452    4.267531062    3.915507016
  548 SOLV  OW      1745    4.215597512    5.785760463    5.089179809
  548 SOLV  HW1     1746    4.268213246    5.838166009    5.022196855
  548 SOLV  HW2     1747    4.201222782    5.692891745    5.054972295
  549 SOLV  OW      1748    3.994177904    3.685490912    5.527000482
  549 SOLV  HW1     1749    4.063166297    3.746527417    5.565949253
  549 SOLV  HW2     1750    3.994410789    3.598812783    5.576886844
  550 SOLV  OW      1751    5.415595350    4.987023041    4.827836289
  550 SOLV  HW1     1752    5.431945535    4.961933483    4.732415522
  550 SOLV  HW2     1753    5.332753276    5.042719228    4.833909970
  551 SOLV  OW      1754    5.566856084    6.087270016    4.227067309
  551 SOLV  HW1     1755    5.595643841    5.991501415    4.228148026
  551 SOLV  HW2     1756    5.640562941    6.143797649    4.190007562
  552 SOLV  OW      1757    3.477014807    5.003015767    4.244271401
  552 SOLV  HW1     1758    3.568975150    4.970207620    4.265880682
  552 SOLV  HW2     1759    3.415006396    4.980159438    4.319321686
  553 SOLV  OW      1760    5.585724048    5.340642768    5.515870997
  553 SOLV  HW1     1761    5.524165954    5.390151466    5.577198743
  553 SOLV  HW2     1762    5.539580309    5.258998375    5.481137159
  554 SOLV  OW      1763    5.402471605    0.259065354    4.662997271
  554 SOLV  HW1     1764    5.414968336    0.166820949    4.626435010
  554 SOLV  HW2     1765    5.490041983    0.307362885    4.662190790
  555 SOLV  OW      1766    5.299197645    5.473528571    3.569455155
  555 SOLV  HW1     1767    5.291122443    5.381133649    3.606866580
  555 SOLV  HW2     1768    5.395799232    5.498680463    3.563368530
  556 SOLV  OW      1769    3.404283058    4.442958793    3.887286854
  556 SOLV  HW1     1770    3.486707125    4.388756835    3.903714712
  556 SOLV  HW2     1771    3.331634250    4.383504675    3.852809094
  557 SOLV  OW      1772    3.166412687    3.854568132    3.598881648
  557 SOLV  HW1     1773    3.080682298    3.808307766    3.576292291
  557 SOLV  HW2     1774    3.177754264    3.934426838    3.539755106
  558 SOLV  OW      1775    4.659989144    4.423876207    4.318920050
  558 SOLV  HW1     1776    4.615836376    4.341842831    4.282548046
  558 SOLV  HW2     1777    4.612120538    4.453620649    4.401537439
  559 SOLV  OW      1778    2.759735045    4.607439981    4.949415183
  559 SOLV  HW1     1779    2.675895826    4.641884295    4.991676845
  559 SOLV  HW2     1780    2.833757026    4.673108578    4.963901866
  560 SOLV  OW      1781    0.393171424    4.782545860    3.931021889
  560 SOLV  HW1     1782    0.314646682    4.810032816    3.986517223
  560 SOLV  HW2     1783    0.386888943    4.684875971    3.910468663
  561 SOLV  OW      1784    4.402714842    5.840076799    4.237042754
  561 SOLV  HW1     1785    4.464540379    5.892496814    4.178465517
  561 SOLV  HW2     1786    4.402256512    5.879677673    4.328874804
  562 SOLV  OW      1787    5.320319135    4.327195412    3.414341280
  562 SOLV  HW1     1788    5.305926306    4.231363738    3.389629993
  562 SOLV  HW2     1789    5.235491957    4.365184025    3.451255450
  563 SOLV  OW      1790    4.699227199    4.479455978    3.886698920
  563 SOLV  HW1     1791    4.739982864    4.521140063    3.967956874
  563 SOLV  HW2     1792    4.642156823    4.546839370    3.839753227
  564 SOLV  OW      1793    0.080678420    4.573664501    3.593936802
  564 SOLV  HW1     1794    0.066389027    4.501604667    3.526089962
  564 SOLV  HW2     1795    0.168724823    4.618069633    3.577321695
  565 SOLV  OW      1796    4.280567129    4.967518233    5.765579062
  565 SOLV  HW1     1797    4.258569495    4.896415039    5.832376628
  565 SOLV  HW2     1798    4.341059536    5.035155631    5.807617694
  566 SOLV  OW      1799    3.929044522    0.154870728    0.207883417
  566 SOLV  HW1     1800    3.971628888    0.216859599    0.273805222
  566 SOLV  HW2     1801    3.997579524    0.124386343    0.141737719
  567 SOLV  OW      1802    4.364243780    3.449921235    4.391627192
  567 SOLV  HW1     1803    4.268638355    3.463141655    4.365428357
  567 SOLV  HW2     1804    4.413358083    3.405075261    4.316940648
  568 SOLV  OW      1805    5.773038963    5.778152946    3.759565690
  568 SOLV  HW1     1806    5.844444519    5.745154699    3.821323728
  568 SOLV  HW2     1807    5.683294675    5.761081110    3.800260939
  569 SOLV  OW      1808    5.882152774    2.743255859    4.595551734
  569 SOLV  HW1     1809    5.915095539    2.836822701    4.582900161
  569 SOLV  HW2     1810    5.882005135    2.695809211    4.507524500
  570 SOLV  OW      1811    4.129361628    4.108693378    3.942276179
  570 SOLV  HW1     1812    4.101967627    4.179928662    4.006903149
  570 SOLV  HW2     1813    4.073021712    4.114999901    3.859889701
  571 SOLV  OW      1814    2.870491619    0.310984928    3.621446424
  571 SOLV  HW1     1815    2.828435322    0.274998553    3.704740071
  571 SOLV  HW2     1816    2.814639776    0.385780478    3.585561164
  572 SOLV  OW      1817    3.521978976    0.683430258    2.620148841
  572 SOLV  HW1     1818    3.567262135    0.604454668    2.578748174
  572 SOLV  HW2     1819    3.539581815    0.764776209    2.564699436
  573 SOLV  OW      1820    5.166314790    3.246881040    4.154031643
  573 SOLV  HW1     1821    5.150635342    3.157521831    4.196108723
  573 SOLV  HW2     1822    5.122784842    3.317878313    4.209402021
  574 SOLV  OW      1823    3.899397610    3.223795654    5.352430963
  574 SOLV  HW1     1824    3.839827119    3.193020233    5.426632305
  574 SOLV  HW2     1825    3.991433160    3.187182671    5.366232846
  575 SOLV  OW      1826    4.756394730    3.981291972    5.393768939
  575 SOLV  HW1     1827    4.685614996    3.919727567    5.428438971
  575 SOLV  HW2     1828    4.753827554    3.982054816    5.293795275
  576 SOLV  OW      1829    4.544127714    4.702601442    3.819064261
  576 SOLV  HW1     1830    4.563791814    4.711884141    3.721449536
  576 SOLV  HW2     1831    4.596607274    4.770635044    3.870238113
  577 SOLV  OW      1832    5.333760693    3.583076089    2.582722651
  577 SOLV  HW1     1833    5.243824978    3.623091184    2.565051975
  577 SOLV  HW2     1834    5.324359858    3.484331339    2.595488832
  578 SOLV  OW      1835    1.084405621    3.716830860    4.481714905
  578 SOLV  HW1     1836    1.094081708    3.808685596    4.443364085
  578 SOLV  HW2     1837    1.013673036    3.667050420    4.431511407
  579 SOLV  OW      1838    4.517921998    4.032667510    4.617385335
  579 SOLV  HW1     1839    4.543563059    3.975389468    4.539515265
  579 SOLV  HW2     1840    4.571166311    4.117291929    4.615448592
  580 SOLV  OW      1841    2.323046272    4.614522054    5.741380777
  580 SOLV  HW1     1842    2.288905034    4.547891118    5.675073796
  580 SOLV  HW2     1843    2.262949651    4.615772519    5.821309898
  581 SOLV  OW      1844    5.619514031    3.489264106    2.162154734
  581 SOLV  HW1     1845    5.548998398    3.421309685    2.182396824
  581 SOLV  HW2     1846    5.651987699    3.530013473    2.247517983
  582 SOLV  OW      1847    6.046372085    3.810554864    0.303203329
  582 SOLV  HW1     1848    6.042442202    3.718771656    0.342729436
  582 SOLV  HW2     1849    6.084952739    3.805524031    0.211072900
  583 SOLV  OW      1850    3.070147336    0.038920754    2.821450831
  583 SOLV  HW1     1851    2.974886123    0.049699062    2.849896032
  583 SOLV  HW2     1852    3.129122221    0.093164719    2.881296348
  584 SOLV  OW      1853    3.402241359    4.731929085    5.592574092
  584 SOLV  HW1     1854    3.333981521    4.689889962    5.532781981
  584 SOLV  HW2     1855    3.468281108    4.662662715    5.621601245
  585 SOLV  OW      1856    4.044720855    4.283677924    4.132246653
  585 SOLV  HW1     1857    4.053603533    4.379278024    4.160239339
  585 SOLV  HW2     1858    3.961068911    4.245179381    4.171260305
  586 SOLV  OW      1859    3.474276467    3.027343828    5.769654449
  586 SOLV  HW1     1860    3.573882531    3.036204797    5.769994071
  586 SOLV  HW2     1861    3.449327014    2.932660259    5.749294477
  587 SOLV  OW      1862    5.462194936    0.362514332    5.360676872
  587 SOLV  HW1     1863    5.472143827    0.305887768    5.442496750
  587 SOLV  HW2     1864    5.376523907    0.339548049    5.314492190
  588 SOLV  OW      1865    5.865229531    3.737991825    3.373220904
  588 SOLV  HW1     1866    5.841177006    3.829683118    3.341352581
  588 SOLV  HW2     1867    5.793811828    3.673474688    3.346046200
  589 SOLV  OW      1868    5.075046864    4.075507156    3.615057396
  589 SOLV  HW1     1869    5.159928725    4.109999868    3.655142630
  589 SOLV  HW2     1870    5.095851845    4.000036360    3.552825750
  590 SOLV  OW      1871    4.170408501    5.157722145    3.387942835
  590 SOLV  HW1     1872    4.210009373    5.111077266    3.467050211
  590 SOLV  HW2     1873    4.227620930    5.235968968    3.363327217
  591 SOLV  OW      1874    3.407806382    0.227451064    4.832662352
  591 SOLV  HW1     1875    3.334154647    0.202876411    4.895693363
  591 SOLV  HW2     1876    3.496081337    0.213880651    4.877659576
  592 SOLV  OW      1877    2.919081865    5.243554982    3.696621494
  592 SOLV  HW1     1878    2.856132650    5.217789549    3.769925919
  592 SOLV  HW2     1879    2.867835940    5.286584843    3.622296838
  593 SOLV  OW      1880    4.751377813    3.086681223    4.563349428
  593 SOLV  HW1     1881    4.745415287    3.148459346    4.484930128
  593 SOLV  HW2     1882    4.843362838    3.091127504    4.602343504
  594 SOLV  OW      1883    5.239532957    5.445486833    4.918823728
  594 SOLV  HW1     1884    5.173473707    5.405013953    4.982069724
  594 SOLV  HW2     1885    5.331582270    5.437304540    4.957058443
  595 SOLV  OW      1886    3.840485564    3.988340321    4.847983105
  595 SOLV  HW1     1887    3.782708625    3.912474002    4.817881162
  595 SOLV  HW2     1888    3.853283353    3.983198991    4.947037035
  596 SOLV  OW      1889    3.432142509    5.022664716    5.642562675
  596 SOLV  HW1     1890    3.404446225    4.927431516    5.629714667
  596 SOLV  HW2     1891    3.519739666    5.038331692    5.596925385
  597 SOLV  OW      1892    5.407026200    5.148586781    5.420706002
  597 SOLV  HW1     1893    5.419727647    5.095801877    5.336716741
  597 SOLV  HW2     1894    5.344008790    5.100063738    5.481337123
  598 SOLV  OW      1895    5.994048305    3.491345600    4.882417802
  598 SOLV  HW1     1896    5.995832610    3.424943934    4.807657953
  598 SOLV  HW2     1897    6.080197169    3.486876289    4.933011725
  599 SOLV  OW      1898    3.428058487    5.266049480    4.707621131
  599 SOLV  HW1     1899    3.484875866    5.217703330    4.641015616
  599 SOLV  HW2     1900    3.383024356    5.343429412    4.663056169
  600 SOLV  OW      1901    4.511274080    4.601420360    5.786747132
  600 SOLV  HW1     1902    4.475670779    4.535725827    5.720278840
  600 SOLV  HW2     1903    4.567400492    4.669440437    5.739582371
  601 SOLV  OW      1904    5.205061485    5.933994578    0.010171070
  601 SOLV  HW1     1905    5.173151525    5.989217876   -0.066860814
  601 SOLV  HW2     1906    5.276220386    5.871090287   -0.021152539
  602 SOLV  OW      1907    5.227986399    4.389580299    3.074182012
  602 SOLV  HW1     1908    5.236952966    4.407000729    2.976111934
  602 SOLV  HW2     1909    5.272889478    4.462888368    3.125281980
  603 SOLV  OW      1910    4.642429972    3.767438453    3.421472198
  603 SOLV  HW1     1911    4.555253215    3.783157628    3.375055404
  603 SOLV  HW2     1912    4.685566888    3.685188729    3.384383063
  604 SOLV  OW      1913    3.475611507    5.253574362    3.583185248
  604 SOLV  HW1     1914    3.505177809    5.192298721    3.656486641
  604 SOLV  HW2     1915    3.536475248    5.243192635    3.504510183
  605 SOLV  OW      1916    4.357022869    2.950424528    5.142104865
  605 SOLV  HW1     1917    4.381407166    3.045815721    5.124573340
  605 SOLV  HW2     1918    4.257460530    2.941496000    5.145096275
  606 SOLV  OW      1919    3.434305429    0.474814505    5.961777487
  606 SOLV  HW1     1920    3.456474200    0.546283618    5.895428345
  606 SOLV  HW2     1921    3.433181374    0.513969617    6.053794419
  607 SOLV  OW      1922    5.006451549    3.785131520    3.447949009
  607 SOLV  HW1     1923    5.033612664    3.690541344    3.430150287
  607 SOLV  HW2     1924    4.983877296    3.830129883    3.361535442
  608 SOLV  OW      1925    5.271757180    5.860927588    5.378983180
  608 SOLV  HW1     1926    5.364278289    5.840968597    5.411278648
  608 SOLV  HW2     1927    5.214369926    5.779778021    5.390071107
  609 SOLV  OW      1928    3.126592486    4.769410202    4.630123162
  609 SOLV  HW1     1929    3.103942520    4.688336976    4.576126007
  609 SOLV  HW2     1930    3.049820756    4.833461321    4.627859198
  610 SOLV  OW      1931    5.222426951    5.017058374    3.301762948
  610 SOLV  HW1     1932    5.295064215    4.948434253    3.297698889
  610 SOLV  HW2     1933    5.207020741    5.054707083    3.210400572
  611 SOLV  OW      1934    3.578468261    4.865917699    3.887186552
  611 SOLV  HW1     1935    3.521389082    4.824157584    3.816479742
  611 SOLV  HW2     1936    3.562591557    4.819683992    3.974431971
  612 SOLV  OW      1937    4.139832268    3.974066159    6.120678837
  612 SOLV  HW1     1938    4.119023214    3.911482954    6.045498794
  612 SOLV  HW2     1939    4.225988628    3.947021151    6.163659703
  613 SOLV  OW      1940    4.780241749    1.078048536    4.097909710
  613 SOLV  HW1     1941    4.683088638    1.086950868    4.119903911
  613 SOLV  HW2     1942    4.790358724    1.050228296    4.002383083
  614 SOLV  OW      1943    4.239693758    4.465488101    3.824462205
  614 SOLV  HW1     1944    4.208489348    4.406090584    3.750299201
  614 SOLV  HW2     1945    4.314219307    4.523500371    3.791562764
  615 SOLV  OW      1946    5.266157150    4.519878968    6.004939076
  615 SOLV  HW1     1947    5.189312151    4.500316838    5.943997482
  615 SOLV  HW2     1948    5.279553513    4.618803086    6.010960677
  616 SOLV  OW      1949    0.033962357    2.846271661    4.199230875
  616 SOLV  HW1     1950    0.113797662    2.792028593    4.173048241
  616 SOLV  HW2     1951    0.025518220    2.924848670    4.137946518
  617 SOLV  OW      1952    5.153589202    3.910427764    4.011015455
  617 SOLV  HW1     1953    5.148734018    3.826948676    3.956172885
  617 SOLV  HW2     1954    5.172748993    3.886653587    4.106239879
  618 SOLV  OW      1955    4.264293413    4.138731239    5.525730273
  618 SOLV  HW1     1956    4.244299519    4.202924004    5.599766291
  618 SOLV  HW2     1957    4.363292192    4.132157563    5.513167108
  619 SOLV  OW      1958    4.550305886    5.285619315    3.468775732
  619 SOLV  HW1     1959    4.536150921    5.344392978    3.548442774
  619 SOLV  HW2     1960    4.647579281    5.264060759    3.460142045
  620 SOLV  OW      1961    6.057861176    3.731960215    3.701971594
  620 SOLV  HW1     1962    5.959194379    3.727040802    3.717529426
  620 SOLV  HW2     1963    6.104948833    3.673323644    3.767894788
  621 SOLV  OW      1964    4.257769261    5.618764499    4.318490142
  621 SOLV  HW1     1965    4.160656542    5.617149786    4.294657381
  621 SOLV  HW2     1966    4.298624143    5.704081779    4.286035699
  622 SOLV  OW      1967    4.062218467    5.427671166    3.053379556
  622 SOLV  HW1     1968    4.154574040    5.427301708    3.091724687
  622 SOLV  HW2     1969    3.995560213    5.438245196    3.127168899
  623 SOLV  OW      1970    4.744751611    5.091520533    5.891747511
  623 SOLV  HW1     1971    4.667578092    5.093748018    5.955302890
  623 SOLV  HW2     1972    4.715185499    5.051870634    5.804824088
  624 SOLV  OW      1973    5.746054588    3.605499111    5.307619369
  624 SOLV  HW1     1974    5.813941501    3.678121313    5.296721212
  624 SOLV  HW2     1975    5.784885601    3.531579710    5.362659644
  625 SOLV  OW      1976    4.218859051    3.468908276    4.027592280
  625 SOLV  HW1     1977    4.234757747    3.558691499    3.986509379
  625 SOLV  HW2     1978    4.184300397    3.480531230    4.120716651
  626 SOLV  OW      1979    2.899587574    5.711433405    3.878190555
  626 SOLV  HW1     1980    2.935785375    5.640482562    3.817716020
  626 SOLV  HW2     1981    2.801203963    5.721091524    3.863065800
  627 SOLV  OW      1982    3.504854118    5.101619213    5.164582490
  627 SOLV  HW1     1983    3.462364949    5.081339803    5.252817320
  627 SOLV  HW2     1984    3.435229063    5.099534341    5.092819925
  628 SOLV  OW      1985    6.125121753    3.303431810    5.622250653
  628 SOLV  HW1     1986    6.034014546    3.262361622    5.618479677
  628 SOLV  HW2     1987    6.182897239    3.250672148    5.684539224
  629 SOLV  OW      1988    5.222452951    4.773360455    2.058622550
  629 SOLV  HW1     1989    5.309588746    4.728232892    2.039316784
  629 SOLV  HW2     1990    5.147775008    4.707794546    2.047388467
  630 SOLV  OW      1991    6.035712190    2.922472228    5.912490384
  630 SOLV  HW1     1992    5.941967189    2.956927323    5.907331735
  630 SOLV  HW2     1993    6.099541053    2.999463598    5.912595420
  631 SOLV  OW      1994    5.783070816    5.995168363    3.529834863
  631 SOLV  HW1     1995    5.815663784    5.951737943    3.613817744
  631 SOLV  HW2     1996    5.835835799    6.078381830    3.512718884
  632 SOLV  OW      1997    5.436271298    4.846497371    3.278356233
  632 SOLV  HW1     1998    5.529568436    4.882235002    3.282833920
  632 SOLV  HW2     1999    5.436879489    4.748931718    3.300314116
  633 SOLV  OW      2000    3.202114888    3.358184667    4.848882965
  633 SOLV  HW1     2001    3.107333821    3.383927990    4.867736469
  633 SOLV  HW2     2002    3.203759451    3.283582724    4.782299421
  634 SOLV  OW      2003    2.981753781    5.512936533    3.724547323
  634 SOLV  HW1     2004    2.965561495    5.414325683    3.728476018
  634 SOLV  HW2     2005    3.055922653    5.531980181    3.660220293
  635 SOLV  OW      2006    5.100092079    5.289986953    5.128113599
  635 SOLV  HW1     2007    5.023127992    5.353840514    5.127304474
  635 SOLV  HW2     2008    5.158372466    5.309055002    5.207115212
  636 SOLV  OW      2009    3.625113532    3.991064913    6.127793460
  636 SOLV  HW1     2010    3.677649507    4.020173197    6.047827961
  636 SOLV  HW2     2011    3.539697770    3.948526374    6.097854102
  637 SOLV  OW      2012    0.051522219    3.511164696    3.133108121
  637 SOLV  HW1     2013    0.014336523    3.519540975    3.225566348
  637 SOLV  HW2     2014    0.090286100    3.598872714    3.104716438
  638 SOLV  OW      2015    4.306184216    5.380076257    3.296010423
  638 SOLV  HW1     2016    4.263378369    5.434693870    3.368027106
  638 SOLV  HW2     2017    4.401114917    5.360746599    3.320835916
  639 SOLV  OW      2018    5.229056594    4.812332676    5.013948629
  639 SOLV  HW1     2019    5.281769919    4.881131081    4.964052675
  639 SOLV  HW2     2020    5.133895058    4.842182450    5.021346597
  640 SOLV  OW      2021    5.941636894    4.276193518    4.128833403
  640 SOLV  HW1     2022    5.956851662    4.292556719    4.226312795
  640 SOLV  HW2     2023    5.948471926    4.362670915    4.079070331
  641 SOLV  OW      2024    3.699440146    3.771871725    3.659114545
  641 SOLV  HW1     2025    3.717772123    3.784990412    3.756548183
  641 SOLV  HW2     2026    3.628014324    3.702817722    3.647654886
  642 SOLV  OW      2027    4.550796211    5.053047975    3.555226761
  642 SOLV  HW1     2028    4.641157960    5.012065448    3.567752137
  642 SOLV  HW2     2029    4.560878371    5.144827183    3.516800462
  643 SOLV  OW      2030    4.220797253    3.235717223    3.843132158
  643 SOLV  HW1     2031    4.263104207    3.267621290    3.758324762
  643 SOLV  HW2     2032    4.206997057    3.313294778    3.904705510
  644 SOLV  OW      2033    4.379519431    2.556876695    0.597426583
  644 SOLV  HW1     2034    4.381403728    2.516667783    0.505875275
  644 SOLV  HW2     2035    4.402410305    2.486837970    0.665046472
  645 SOLV  OW      2036    4.916256197    6.133471568    0.453455668
  645 SOLV  HW1     2037    4.959376181    6.214162737    0.493844929
  645 SOLV  HW2     2038    4.984650252    6.061430722    0.441876507
  646 SOLV  OW      2039    5.564776209    3.255011817    5.357221630
  646 SOLV  HW1     2040    5.497066786    3.315187954    5.314840131
  646 SOLV  HW2     2041    5.543991354    3.244784338    5.454511101
  647 SOLV  OW      2042    6.135839406    3.062223423    4.055314597
  647 SOLV  HW1     2043    6.090814687    3.097504653    4.137347586
  647 SOLV  HW2     2044    6.155307993    3.137860343    3.992853311
  648 SOLV  OW      2045    4.215764800    3.611065283    5.763245830
  648 SOLV  HW1     2046    4.268474218    3.603399548    5.847891062
  648 SOLV  HW2     2047    4.157386020    3.530519521    5.752946458
  649 SOLV  OW      2048    4.985782145    3.881513582    3.172229159
  649 SOLV  HW1     2049    4.928534476    3.937810892    3.231850463
  649 SOLV  HW2     2050    5.012950309    3.934821477    3.092094983
  650 SOLV  OW      2051    3.414725503    3.884357309    4.851444575
  650 SOLV  HW1     2052    3.435269823    3.899962496    4.948067108
  650 SOLV  HW2     2053    3.444902398    3.792649592    4.825357215
  651 SOLV  OW      2054    4.781122519    4.036372345    4.350975722
  651 SOLV  HW1     2055    4.816855089    3.947821148    4.380695563
  651 SOLV  HW2     2056    4.710104521    4.022194219    4.282006526
  652 SOLV  OW      2057    3.901011923    4.069145337    5.577833246
  652 SOLV  HW1     2058    3.934716749    4.078856301    5.484176238
  652 SOLV  HW2     2059    3.828690482    4.000110303    5.580218221
  653 SOLV  OW      2060    5.618603874    3.281138947    0.669769096
  653 SOLV  HW1     2061    5.654478840    3.210971439    0.608194602
  653 SOLV  HW2     2062    5.646003397    3.260238657    0.763653510
  654 SOLV  OW      2063    4.130673389    5.280971193    3.649784707
  654 SOLV  HW1     2064    4.098184145    5.224013113    3.574274204
  654 SOLV  HW2     2065    4.195245041    5.228755037    3.705511624
  655 SOLV  OW      2066    3.614664390    4.783873597    5.907836429
  655 SOLV  HW1     2067    3.694869065    4.731264596    5.936143379
  655 SOLV  HW2     2068    3.633976503    4.830055077    5.821256039
  656 SOLV  OW      2069    3.902798187    5.323473966    4.113000167
  656 SOLV  HW1     2070    3.998163697    5.348496112    4.096231132
  656 SOLV  HW2     2071    3.899389693    5.237582251    4.164116149
  657 SOLV  OW      2072    0.867739856    3.694565755    0.754002649
  657 SOLV  HW1     2073    0.859391517    3.785513385    0.713254612
  657 SOLV  HW2     2074    0.811342037    3.629796732    0.702760068
  658 SOLV  OW      2075    4.284988915    3.293893352    3.381246701
  658 SOLV  HW1     2076    4.229960630    3.218113082    3.416327048
  658 SOLV  HW2     2077    4.362181298    3.310250491    3.442689076
  659 SOLV  OW      2078    5.533371122    0.624979422    3.832093602
  659 SOLV  HW1     2079    5.594333896    0.546042170    3.824755036
  659 SOLV  HW2     2080    5.569053875    0.688366340    3.900724207
  660 SOLV  OW      2081    3.867414512    3.094896578    3.850933365
  660 SOLV  HW1     2082    3.955695945    3.075910347    3.893917463
  660 SOLV  HW2     2083    3.866091625    3.189254584    3.817820726
  661 SOLV  OW      2084    3.751673753    4.523865987    3.645452842
  661 SOLV  HW1     2085    3.714639718    4.433828800    3.622577054
  661 SOLV  HW2     2086    3.815276961    4.515224920    3.722143016
  662 SOLV  OW      2087    3.153978108    5.272258157    4.244188658
  662 SOLV  HW1     2088    3.148661121    5.193819776    4.306003193
  662 SOLV  HW2     2089    3.248322614    5.305198773    4.240209048
  663 SOLV  OW      2090    4.357126456    4.117739901    5.847895727
  663 SOLV  HW1     2091    4.333263617    4.201801197    5.896539802
  663 SOLV  HW2     2092    4.357200523    4.135123412    5.749408359
  664 SOLV  OW      2093    4.536478345    5.827951111    3.796457252
  664 SOLV  HW1     2094    4.478255057    5.857173057    3.872339045
  664 SOLV  HW2     2095    4.527351539    5.892564028    3.720669738
  665 SOLV  OW      2096    4.356376030    5.926395733    4.910475680
  665 SOLV  HW1     2097    4.277120512    5.936434173    4.850311904
  665 SOLV  HW2     2098    4.435771015    5.898257046    4.856564015
  666 SOLV  OW      2099    3.511503911    4.677291201    4.580513124
  666 SOLV  HW1     2100    3.476842453    4.668877245    4.673943841
  666 SOLV  HW2     2101    3.611294103    4.670753453    4.581284263
  667 SOLV  OW      2102    3.891089280    5.808673080    4.506456606
  667 SOLV  HW1     2103    3.895360239    5.735511028    4.574504623
  667 SOLV  HW2     2104    3.912645599    5.896045064    4.550079161
  668 SOLV  OW      2105    5.696058208    3.441674116    4.167286198
  668 SOLV  HW1     2106    5.789556690    3.426371000    4.199313736
  668 SOLV  HW2     2107    5.692194931    3.428449858    4.068230060
  669 SOLV  OW      2108    5.311317647    4.251272710    4.790084343
  669 SOLV  HW1     2109    5.305299294    4.273277610    4.692714086
  669 SOLV  HW2     2110    5.357044967    4.325971914    4.838358376
  670 SOLV  OW      2111    3.269802219    5.017777865    4.054270332
  670 SOLV  HW1     2112    3.289357077    4.999825700    3.957849884
  670 SOLV  HW2     2113    3.354559794    5.012183207    4.107055988
  671 SOLV  OW      2114    5.299284156    3.449875686    3.112280072
  671 SOLV  HW1     2115    5.263961070    3.538987011    3.083762590
  671 SOLV  HW2     2116    5.384399908    3.430598978    3.063438106
  672 SOLV  OW      2117    4.429132705    4.685766317    2.133474363
  672 SOLV  HW1     2118    4.482129574    4.767653686    2.155560339
  672 SOLV  HW2     2119    4.483421053    4.604373321    2.154161449
  673 SOLV  OW      2120    4.695613122    3.276016189    4.255737238
  673 SOLV  HW1     2121    4.602722754    3.279568781    4.218856966
  673 SOLV  HW2     2122    4.760076568    3.256431181    4.181830051
  674 SOLV  OW      2123    3.123020846    5.690812055    4.249100022
  674 SOLV  HW1     2124    3.089169649    5.596790463    4.253039768
  674 SOLV  HW2     2125    3.191167184    5.698664705    4.176327935
  675 SOLV  OW      2126    0.452225526    3.997645184    3.480096889
  675 SOLV  HW1     2127    0.440882501    3.928416927    3.551372482
  675 SOLV  HW2     2128    0.376453601    4.062762527    3.484538807
  676 SOLV  OW      2129    5.038952334    3.363881667    5.469481925
  676 SOLV  HW1     2130    4.944594007    3.386744383    5.445490554
  676 SOLV  HW2     2131    5.066821685    3.281451901    5.420183402
  677 SOLV  OW      2132    3.844258011    3.515584736    2.916650003
  677 SOLV  HW1     2133    3.882504476    3.425029944    2.898252467
  677 SOLV  HW2     2134    3.911697693    3.585619826    2.893231558
  678 SOLV  OW      2135    4.956485123    4.937589271    5.944126104
  678 SOLV  HW1     2136    5.009297754    4.970883676    6.022252779
  678 SOLV  HW2     2137    4.894423791    5.009480398    5.912795803
  679 SOLV  OW      2138    0.044338893    3.128186187    5.032826736
  679 SOLV  HW1     2139   -0.033574338    3.129152922    4.970132875
  679 SOLV  HW2     2140    0.112910566    3.194024939    5.001761312
  680 SOLV  OW      2141    4.192247781    3.390019449    5.366920927
  680 SOLV  HW1     2142    4.167313849    3.304549113    5.412452462
  680 SOLV  HW2     2143    4.233447958    3.369655117    5.278096433
  681 SOLV  OW      2144    6.055664125    4.027951746    4.413673715
  681 SOLV  HW1     2145    6.040110784    4.025810638    4.512442557
  681 SOLV  HW2     2146    5.967730563    4.031599945    4.366175160
  682 SOLV  OW      2147    3.795485963    5.391779094    2.879108572
  682 SOLV  HW1     2148    3.827213612    5.429540575    2.792109256
  682 SOLV  HW2     2149    3.821350925    5.295353559    2.884985718
  683 SOLV  OW      2150    3.003953670    3.880470170    3.843439636
  683 SOLV  HW1     2151    3.007238506    3.977118276    3.868932072
  683 SOLV  HW2     2152    3.067753427    3.863651823    3.768284806
  684 SOLV  OW      2153    5.812215316    4.976516437    3.026213598
  684 SOLV  HW1     2154    5.878038074    4.914132033    2.984055083
  684 SOLV  HW2     2155    5.850997980    5.068641933    3.029465302
  685 SOLV  OW      2156    4.550223933    3.652160109    3.015621346
  685 SOLV  HW1     2157    4.510106935    3.569599223    2.975924783
  685 SOLV  HW2     2158    4.482720213    3.697222759    3.074051049
  686 SOLV  OW      2159    4.985396710    0.386405979    4.039314626
  686 SOLV  HW1     2160    5.018563099    0.302149485    4.081769971
  686 SOLV  HW2     2161    5.058932174    0.454170437    4.037877697
  687 SOLV  OW      2162    4.851551601    5.578153590    3.481155607
  687 SOLV  HW1     2163    4.942012201    5.614665903    3.459130063
  687 SOLV  HW2     2164    4.809320988    5.634409191    3.552241867
  688 SOLV  OW      2165    4.354787933    3.926692202    4.816927025
  688 SOLV  HW1     2166    4.413623976    3.974600108    4.751773195
  688 SOLV  HW2     2167    4.329250623    3.837554909    4.779455584
  689 SOLV  OW      2168    6.037770348    4.475806849    4.729199039
  689 SOLV  HW1     2169    5.986138248    4.402877855    4.684289049
  689 SOLV  HW2     2170    6.013675242    4.563790461    4.688214695
  690 SOLV  OW      2171    2.980245833    0.032994289    5.830946867
  690 SOLV  HW1     2172    2.982529392    0.131404243    5.848605720
  690 SOLV  HW2     2173    2.890421883   -0.003244863    5.855843750
  691 SOLV  OW      2174    5.050929995    4.229159361    4.708459394
  691 SOLV  HW1     2175    5.120973010    4.231534657    4.779804000
  691 SOLV  HW2     2176    4.991616975    4.309190558    4.717328878
  692 SOLV  OW      2177    3.221127735    4.700077657    4.027096596
  692 SOLV  HW1     2178    3.314585301    4.678721934    3.998642834
  692 SOLV  HW2     2179    3.221541812    4.782602397    4.083588874
  693 SOLV  OW      2180    5.285056353    5.449247240    5.359497217
  693 SOLV  HW1     2181    5.365357381    5.498466164    5.325868195
  693 SOLV  HW2     2182    5.310252195    5.354757136    5.380436480
  694 SOLV  OW      2183    4.567094553    5.869341633    4.765340362
  694 SOLV  HW1     2184    4.650232984    5.889889921    4.816989218
  694 SOLV  HW2     2185    4.576898629    5.902983922    4.671671693
  695 SOLV  OW      2186    4.842582477    3.460022920    4.741070711
  695 SOLV  HW1     2187    4.824140586    3.554327592    4.768785687
  695 SOLV  HW2     2188    4.939876645    3.449823669    4.720302098
  696 SOLV  OW      2189    4.872164969    4.978378856    5.300352812
  696 SOLV  HW1     2190    4.876446695    5.078024433    5.293004113
  696 SOLV  HW2     2191    4.957154680    4.944253600    5.340524098
  697 SOLV  OW      2192    4.673754296    3.858642326    3.693612688
  697 SOLV  HW1     2193    4.770845593    3.839574593    3.708149111
  697 SOLV  HW2     2194    4.647832720    3.830858794    3.601105047
  698 SOLV  OW      2195    3.901088269    3.377391729    3.783592990
  698 SOLV  HW1     2196    3.992057140    3.414176155    3.764278849
  698 SOLV  HW2     2197    3.861551271    3.425635334    3.861764586
  699 SOLV  OW      2198    4.844903923    5.640547030    5.033638829
  699 SOLV  HW1     2199    4.917415532    5.632935367    5.102090743
  699 SOLV  HW2     2200    4.825733227    5.737104304    5.016010831
  700 SOLV  OW      2201    5.813654046    3.221757901    5.250046756
  700 SOLV  HW1     2202    5.719982779    3.225834675    5.284840800
  700 SOLV  HW2     2203    5.861517263    3.144712584    5.292172914
  701 SOLV  OW      2204    4.889700982    3.438755945    4.072585167
  701 SOLV  HW1     2205    4.878706169    3.351791066    4.024459095
  701 SOLV  HW2     2206    4.968573560    3.433212397    4.133809233
  702 SOLV  OW      2207    0.275857432    4.299028461    5.833764318
  702 SOLV  HW1     2208    0.225958056    4.214236365    5.851717412
  702 SOLV  HW2     2209    0.356125913    4.303672495    5.893239353
  703 SOLV  OW      2210    4.829333014    5.263127522    5.260729280
  703 SOLV  HW1     2211    4.781845106    5.287866969    5.176264610
  703 SOLV  HW2     2212    4.795706669    5.320061374    5.335757372
  704 SOLV  OW      2213    0.109287096    3.083366636    5.786767560
  704 SOLV  HW1     2214    0.067465696    3.056175651    5.700086959
  704 SOLV  HW2     2215    0.206510762    3.101938070    5.772466754
  705 SOLV  OW      2216    4.208696556    5.298633840    4.463688593
  705 SOLV  HW1     2217    4.122233420    5.346822585    4.477963937
  705 SOLV  HW2     2218    4.240010431    5.313475672    4.369875442
  706 SOLV  OW      2219    4.478869311    5.499219109    4.425973446
  706 SOLV  HW1     2220    4.446213090    5.409319998    4.455182935
  706 SOLV  HW2     2221    4.407035565    5.545490784    4.374009032
  707 SOLV  OW      2222    0.280579581    4.220803839    3.498346542
  707 SOLV  HW1     2223    0.200790618    4.184552292    3.450167488
  707 SOLV  HW2     2224    0.316131311    4.300144403    3.448921592
  708 SOLV  OW      2225    2.960716079    4.654996217    5.955501343
  708 SOLV  HW1     2226    2.953088161    4.706051824    6.041146776
  708 SOLV  HW2     2227    2.942029069    4.716066325    5.878538886
  709 SOLV  OW      2228    5.031955938    5.632734765    6.145820254
  709 SOLV  HW1     2229    5.053653509    5.543995030    6.105122336
  709 SOLV  HW2     2230    4.974636896    5.685153332    6.082822729
  710 SOLV  OW      2231    5.046560342    4.378135812    3.842375947
  710 SOLV  HW1     2232    4.953197348    4.397457007    3.812182487
  710 SOLV  HW2     2233    5.050808363    4.285767403    3.880476600
  711 SOLV  OW      2234    5.065503242    5.640443619    4.256469894
  711 SOLV  HW1     2235    5.046542294    5.556446027    4.205611435
  711 SOLV  HW2     2236    5.149753303    5.681918076    4.222067932
  712 SOLV  OW      2237    5.997851382    3.422731555    4.160874800
  712 SOLV  HW1     2238    6.052182089    3.411422566    4.077677372
  712 SOLV  HW2     2239    5.996510692    3.519277939    4.186922407
  713 SOLV  OW      2240    5.904613545    5.156532512    4.845383556
  713 SOLV  HW1     2241    5.822548668    5.115136109    4.884775613
  713 SOLV  HW2     2242    5.921648357    5.117234073    4.755020687
  714 SOLV  OW      2243    4.308844952    5.603055862    3.783199673
  714 SOLV  HW1     2244    4.209498193    5.594474394    3.790724196
  714 SOLV  HW2     2245    4.350281915    5.590513562    3.873342166
  715 SOLV  OW      2246    4.781221953    3.514845591    4.356548391
  715 SOLV  HW1     2247    4.748306614    3.427927279    4.319645453
  715 SOLV  HW2     2248    4.782050773    3.583656955    4.283992830
  716 SOLV  OW      2249    4.314714562    4.301776746    4.164359660
  716 SOLV  HW1     2250    4.222132727    4.287241322    4.129445175
  716 SOLV  HW2     2251    4.310927150    4.359991005    4.245589902
  717 SOLV  OW      2252    5.381279980    4.925993704    3.641799528
  717 SOLV  HW1     2253    5.400121149    4.835900161    3.602683561
  717 SOLV  HW2     2254    5.463281699    4.960183231    3.687719009
  718 SOLV  OW      2255    6.008459812    4.223756425    5.311171212
  718 SOLV  HW1     2256    6.045350005    4.241148049    5.402487157
  718 SOLV  HW2     2257    5.919033459    4.179707988    5.319205628
  719 SOLV  OW      2258    4.165564921    4.896001093    5.104909370
  719 SOLV  HW1     2259    4.235280600    4.953560484    5.147649080
  719 SOLV  HW2     2260    4.159527804    4.917780877    5.007496874
  720 SOLV  OW      2261    5.485837064    3.820219434    5.009442527
  720 SOLV  HW1     2262    5.458926383    3.912654427    4.982367962
  720 SOLV  HW2     2263    5.453333366    3.801887572    5.102226152
  721 SOLV  OW      2264    5.219573476    5.585018872    0.534040799
  721 SOLV  HW1     2265    5.224592096    5.602501364    0.435701222
  721 SOLV  HW2     2266    5.272273820    5.654519755    0.582966641
  722 SOLV  OW      2267    0.526088807    4.656444209    4.954482768
  722 SOLV  HW1     2268    0.522572860    4.563884965    4.992196228
  722 SOLV  HW2     2269    0.554349673    4.652311530    4.858638971
  723 SOLV  OW      2270    3.969546092    4.737044103    5.478954533
  723 SOLV  HW1     2271    4.064345708    4.765481150    5.493303340
  723 SOLV  HW2     2272    3.925411087    4.722340523    5.567482995
  724 SOLV  OW      2273    3.429782508    4.600191341    4.859925830
  724 SOLV  HW1     2274    3.481893034    4.576387754    4.941898522
  724 SOLV  HW2     2275    3.336925585    4.563892593    4.867771108
  725 SOLV  OW      2276    2.417116453    5.985951668    5.072732578
  725 SOLV  HW1     2277    2.390490162    6.079428349    5.096287829
  725 SOLV  HW2     2278    2.344861516    5.943478138    5.018171693
  726 SOLV  OW      2279    3.187289595    4.508914349    3.443544325
  726 SOLV  HW1     2280    3.233977650    4.591234355    3.411209360
  726 SOLV  HW2     2281    3.092537520    4.531201519    3.466502328
  727 SOLV  OW      2282    4.383678426    3.052505559    4.109808914
  727 SOLV  HW1     2283    4.306132317    2.991884017    4.127515265
  727 SOLV  HW2     2284    4.467995128    3.008728634    4.141052365
  728 SOLV  OW      2285    4.149770683    5.800778721    4.765315702
  728 SOLV  HW1     2286    4.155536447    5.740119752    4.686011370
  728 SOLV  HW2     2287    4.130455641    5.746761605    4.847236067
  729 SOLV  OW      2288    5.400805012    4.642764403    4.660550223
  729 SOLV  HW1     2289    5.414919191    4.741018719    4.648367464
  729 SOLV  HW2     2290    5.315068770    4.615737172    4.616729018
  730 SOLV  OW      2291    4.891637591    3.231706187    4.949141483
  730 SOLV  HW1     2292    4.936113119    3.255055427    5.035620543
  730 SOLV  HW2     2293    4.889233823    3.312372790    4.890074621
  731 SOLV  OW      2294    0.406914619    3.794582737    5.323682299
  731 SOLV  HW1     2295    0.333641234    3.850652820    5.285100791
  731 SOLV  HW2     2296    0.370932087    3.704265321    5.347122207
  732 SOLV  OW      2297    5.882460519    4.421714450    4.971824201
  732 SOLV  HW1     2298    5.917692039    4.468654328    4.890846513
  732 SOLV  HW2     2299    5.948155910    4.430613167    5.046703456
  733 SOLV  OW      2300    0.757408625    3.215865831    4.892532632
  733 SOLV  HW1     2301    0.825112819    3.188587679    4.960899433
  733 SOLV  HW2     2302    0.753421928    3.315672547    4.887575382
  734 SOLV  OW      2303    3.229731471    4.810484102    4.889445955
  734 SOLV  HW1     2304    3.327532370    4.795989508    4.904506632
  734 SOLV  HW2     2305    3.206292708    4.784749970    4.795689441
  735 SOLV  OW      2306    5.155765242    4.881056460    4.439146463
  735 SOLV  HW1     2307    5.162343764    4.784434374    4.464097119
  735 SOLV  HW2     2308    5.096229055    4.928274079    4.504166414
  736 SOLV  OW      2309    4.124077520    4.918720374    4.832982387
  736 SOLV  HW1     2310    4.134799255    4.976609321    4.752141081
  736 SOLV  HW2     2311    4.028262684    4.891532016    4.842020861
  737 SOLV  OW      2312    5.285381163    4.140813967    3.967975752
  737 SOLV  HW1     2313    5.234767990    4.054559021    3.968511942
  737 SOLV  HW2     2314    5.355831406    4.138539032    4.038921964
  738 SOLV  OW      2315    0.542744547    3.927693464    0.130375840
  738 SOLV  HW1     2316    0.469420456    3.865259919    0.157343801
  738 SOLV  HW2     2317    0.503458755    4.015788469    0.103966712
  739 SOLV  OW      2318    4.235611397    4.131700618    4.969236888
  739 SOLV  HW1     2319    4.291214623    4.213444538    4.954195149
  739 SOLV  HW2     2320    4.284883250    4.051310627    4.935924220
  740 SOLV  OW      2321    5.848836346    4.086142057    3.721867047
  740 SOLV  HW1     2322    5.813189137    4.135347916    3.801301483
  740 SOLV  HW2     2323    5.839031517    3.987697980    3.736507721
  741 SOLV  OW      2324    5.486061609    0.020693055    6.041980871
  741 SOLV  HW1     2325    5.521126513    0.105822852    6.002927417
  741 SOLV  HW2     2326    5.459496030    0.036159769    6.137148512
  742 SOLV  OW      2327    4.527781951    5.333729483    4.068674638
  742 SOLV  HW1     2328    4.619807982    5.343153274    4.106676731
  742 SOLV  HW2     2329    4.533657922    5.296700169    3.975960091
  743 SOLV  OW      2330    5.243260857    2.457530743    4.789233843
  743 SOLV  HW1     2331    5.295334044    2.418462111    4.713313290
  743 SOLV  HW2     2332    5.156225746    2.409116893    4.798331596
  744 SOLV  OW      2333    2.692656229    5.444919313    3.903978045
  744 SOLV  HW1     2334    2.677779404    5.349095959    3.928440730
  744 SOLV  HW2     2335    2.773027366    5.452125617    3.844898649
  745 SOLV  OW      2336    3.730430668    4.941537615    5.699126714
  745 SOLV  HW1     2337    3.814564704    4.981326208    5.735733310
  745 SOLV  HW2     2338    3.710227827    4.982415161    5.610118048
  746 SOLV  OW      2339    5.856544466    4.581403438    6.012373505
  746 SOLV  HW1     2340    5.900935488    4.551443566    5.927913567
  746 SOLV  HW2     2341    5.923686155    4.626696948    6.071042528
  747 SOLV  OW      2342    4.656701834    5.237346060    2.853438262
  747 SOLV  HW1     2343    4.715388920    5.163822575    2.819504491
  747 SOLV  HW2     2344    4.562805796    5.203919970    2.861660784
  748 SOLV  OW      2345    3.628836061    5.112599699    5.891726579
  748 SOLV  HW1     2346    3.567640387    5.183789197    5.857248003
  748 SOLV  HW2     2347    3.638541047    5.040769992    5.822821744
  749 SOLV  OW      2348    5.126405448    4.459357909    2.324909234
  749 SOLV  HW1     2349    5.191637952    4.437559341    2.252317617
  749 SOLV  HW2     2350    5.166629568    4.526989601    2.386633907
  750 SOLV  OW      2351    4.556407311    3.800882921    5.433708580
  750 SOLV  HW1     2352    4.458549754    3.818006406    5.445222882
  750 SOLV  HW2     2353    4.569821773    3.728536630    5.365974785
  751 SOLV  OW      2354    5.011737876    5.538517476    5.226505740
  751 SOLV  HW1     2355    4.917371187    5.533674188    5.259265648
  751 SOLV  HW2     2356    5.073988163    5.542315693    5.304686031
  752 SOLV  OW      2357    3.186418881    0.101479196    4.996253780
  752 SOLV  HW1     2358    3.109388483    0.164582437    5.005523956
  752 SOLV  HW2     2359    3.184535516    0.035363739    5.071265993
  753 SOLV  OW      2360    4.964182417    4.240658416    5.014200474
  753 SOLV  HW1     2361    4.976883273    4.328235152    4.967609627
  753 SOLV  HW2     2362    4.903291367    4.182653392    4.960076614
  754 SOLV  OW      2363    3.498115892    3.845454195    3.289884808
  754 SOLV  HW1     2364    3.562306676    3.912617425    3.252869506
  754 SOLV  HW2     2365    3.405881855    3.865927279    3.257096728
  755 SOLV  OW      2366    3.791427935    3.972233979    4.375913089
  755 SOLV  HW1     2367    3.861213940    3.934179397    4.436603412
  755 SOLV  HW2     2368    3.701280796    3.939292362    4.404017972
  756 SOLV  OW      2369    5.116117287    5.430642578    3.325173134
  756 SOLV  HW1     2370    5.178187021    5.479944459    3.386150949
  756 SOLV  HW2     2371    5.094866477    5.341180529    3.364498637
  757 SOLV  OW      2372    4.575463716    5.200387928    3.834101188
  757 SOLV  HW1     2373    4.658712885    5.160233933    3.795903458
  757 SOLV  HW2     2374    4.554264667    5.285353984    3.785798678
  758 SOLV  OW      2375    4.443782548    4.051189484    3.348779448
  758 SOLV  HW1     2376    4.525621955    4.092389171    3.308694876
  758 SOLV  HW2     2377    4.438692418    4.074850976    3.445816104
  759 SOLV  OW      2378    3.958659812    4.127803780    3.721202239
  759 SOLV  HW1     2379    3.996744041    4.206572134    3.672755984
  759 SOLV  HW2     2380    3.867527841    4.107520838    3.685348775
  760 SOLV  OW      2381    5.398541214    5.232584498    4.632628946
  760 SOLV  HW1     2382    5.392717161    5.242685765    4.533303073
  760 SOLV  HW2     2383    5.309650283    5.253321367    4.673493449
  761 SOLV  OW      2384    5.790645012    3.815399032    3.715331172
  761 SOLV  HW1     2385    5.756934477    3.872335391    3.640341148
  761 SOLV  HW2     2386    5.713267522    3.772597498    3.762046175
  762 SOLV  OW      2387    5.106664403    4.474600887    3.507352045
  762 SOLV  HW1     2388    5.129111329    4.559681549    3.554864733
  762 SOLV  HW2     2389    5.056997395    4.413908324    3.569397199
  763 SOLV  OW      2390    5.055027943    5.580567675    4.530219897
  763 SOLV  HW1     2391    5.052667801    5.620495031    4.438558196
  763 SOLV  HW2     2392    4.979024098    5.616689696    4.584258877
  764 SOLV  OW      2393    3.413381799    3.113508752    0.128120431
  764 SOLV  HW1     2394    3.434142378    3.121043676    0.030581165
  764 SOLV  HW2     2395    3.493065113    3.077201931    0.176432378
  765 SOLV  OW      2396    5.499873052    4.683482885    3.570118364
  765 SOLV  HW1     2397    5.500938497    4.606426054    3.506380365
  765 SOLV  HW2     2398    5.593753822    4.707911390    3.594429247
  766 SOLV  OW      2399    5.606110891    4.976611199    4.343923566
  766 SOLV  HW1     2400    5.647251340    5.063910919    4.370157148
  766 SOLV  HW2     2401    5.675533931    4.918500641    4.301454698
  767 SOLV  OW      2402    4.400740978    3.523737017    3.715005766
  767 SOLV  HW1     2403    4.372610854    3.615118121    3.744327872
  767 SOLV  HW2     2404    4.463549211    3.484960500    3.782482461
  768 SOLV  OW      2405    3.648375977    0.068606835    5.188902234
  768 SOLV  HW1     2406    3.717772089    0.134898600    5.160776401
  768 SOLV  HW2     2407    3.677659670    0.023455105    5.273194837
  769 SOLV  OW      2408    3.203448861    4.562474585    5.450130964
  769 SOLV  HW1     2409    3.161183544    4.546372086    5.539328464
  769 SOLV  HW2     2410    3.132654922    4.585766444    5.383441434
  770 SOLV  OW      2411    4.086342778    3.896616659    4.154395973
  770 SOLV  HW1     2412    4.176295399    3.882161789    4.195640109
  770 SOLV  HW2     2413    4.091313086    3.972403271    4.089333734
  771 SOLV  OW      2414    0.150027353    3.710717321    4.197101987
  771 SOLV  HW1     2415    0.156031345    3.800229962    4.241277086
  771 SOLV  HW2     2416    0.236218110    3.661555570    4.209597729
  772 SOLV  OW      2417    4.836054064    5.322536799    4.612820081
  772 SOLV  HW1     2418    4.903369450    5.373066806    4.666830829
  772 SOLV  HW2     2419    4.753430149    5.377897857    4.602321676
  773 SOLV  OW      2420    3.444040786    2.807441331    3.631243730
  773 SOLV  HW1     2421    3.397248660    2.775007541    3.549022332
  773 SOLV  HW2     2422    3.458995084    2.730649714    3.693543356
  774 SOLV  OW      2423    4.238630469    2.677510396    5.206749753
  774 SOLV  HW1     2424    4.275800268    2.626987796    5.128857258
  774 SOLV  HW2     2425    4.264760540    2.773774824    5.199555608
  775 SOLV  OW      2426    3.618930938    5.153448648    4.544223033
  775 SOLV  HW1     2427    3.646727334    5.214556613    4.470094621
  775 SOLV  HW2     2428    3.616990884    5.059223180    4.510761955
  776 SOLV  OW      2429    1.844032015    5.180497040    3.926746511
  776 SOLV  HW1     2430    1.921877277    5.185583452    3.989322072
  776 SOLV  HW2     2431    1.794043042    5.267093159    3.928649676
  777 SOLV  OW      2432    3.345054496    3.344368445    4.586046676
  777 SOLV  HW1     2433    3.411655452    3.380437671    4.520738326
  777 SOLV  HW2     2434    3.387679443    3.336485581    4.676172970
  778 SOLV  OW      2435    5.556132507    3.182996038    5.628841448
  778 SOLV  HW1     2436    5.619265858    3.113807207    5.593789931
  778 SOLV  HW2     2437    5.495070256    3.141315040    5.696187857
  779 SOLV  OW      2438    5.143037238    5.216511864    4.446844065
  779 SOLV  HW1     2439    5.130981175    5.278358178    4.524507644
  779 SOLV  HW2     2440    5.056924792    5.169157911    4.428291648
  780 SOLV  OW      2441    3.494209961    0.299796626    5.223868375
  780 SOLV  HW1     2442    3.593078746    0.291131289    5.211567197
  780 SOLV  HW2     2443    3.461580390    0.380917074    5.175328284
  781 SOLV  OW      2444    5.880446669    5.413301250    4.788724349
  781 SOLV  HW1     2445    5.893231870    5.321308210    4.825812067
  781 SOLV  HW2     2446    5.898198022    5.480844620    4.860308951
  782 SOLV  OW      2447    4.127341055    5.562008366    2.804685560
  782 SOLV  HW1     2448    4.092962893    5.506823686    2.880675884
  782 SOLV  HW2     2449    4.102140631    5.657731745    2.818958052
  783 SOLV  OW      2450    3.774765401    3.538967742    5.248254271
  783 SOLV  HW1     2451    3.792268685    3.456925256    5.302702500
  783 SOLV  HW2     2452    3.848497156    3.604953480    5.262795510
  784 SOLV  OW      2453    5.978522008    4.540332377    3.985857131
  784 SOLV  HW1     2454    6.053969198    4.490881054    3.942681282
  784 SOLV  HW2     2455    5.906736981    4.557170942    3.918290938
  785 SOLV  OW      2456    0.104975994    3.325113965    5.368248401
  785 SOLV  HW1     2457    0.028565191    3.340157661    5.305503723
  785 SOLV  HW2     2458    0.070276143    3.317239012    5.461713505
  786 SOLV  OW      2459    4.903132984    4.690653380    4.620456987
  786 SOLV  HW1     2460    4.821288421    4.696807920    4.563312973
  786 SOLV  HW2     2461    4.890190663    4.619604008    4.689640329
  787 SOLV  OW      2462    4.276307730    5.456394274    4.736969019
  787 SOLV  HW1     2463    4.355277336    5.514157045    4.757673109
  787 SOLV  HW2     2464    4.233568355    5.487563306    4.652097255
  788 SOLV  OW      2465    3.809243031    3.417681875    3.309098922
  788 SOLV  HW1     2466    3.771000853    3.378523119    3.392799557
  788 SOLV  HW2     2467    3.848881039    3.344768550    3.253293752
  789 SOLV  OW      2468    3.343929683    4.278718184    5.618771789
  789 SOLV  HW1     2469    3.265138102    4.310991007    5.566313415
  789 SOLV  HW2     2470    3.425397922    4.329842454    5.591372881
  790 SOLV  OW      2471    5.768739983    5.471814200    4.538473212
  790 SOLV  HW1     2472    5.855536382    5.494780586    4.494423685
  790 SOLV  HW2     2473    5.784606193    5.452505537    4.635307652
  791 SOLV  OW      2474    5.661851547    4.613633134    5.070111775
  791 SOLV  HW1     2475    5.718768558    4.533192067    5.053050188
  791 SOLV  HW2     2476    5.719160871    4.688558853    5.103325147
  792 SOLV  OW      2477    5.337487978    4.169399180    3.710274788
  792 SOLV  HW1     2478    5.397348386    4.241148640    3.674682618
  792 SOLV  HW2     2479    5.329321215    4.178937825    3.809473873
  793 SOLV  OW      2480    3.952238179    5.023863080    5.781645151
  793 SOLV  HW1     2481    3.999105629    5.059451786    5.862505372
  793 SOLV  HW2     2482    3.984932337    5.071993484    5.700306768
  794 SOLV  OW      2483    2.770588437    3.691473100    3.846903364
  794 SOLV  HW1     2484    2.750555365    3.671114448    3.751068906
  794 SOLV  HW2     2485    2.825529181    3.774843470    3.852461796
  795 SOLV  OW      2486    5.613008555    4.369561496    0.434298984
  795 SOLV  HW1     2487    5.671022035    4.289218615    0.420836354
  795 SOLV  HW2     2488    5.606622766    4.420770849    0.348633116
  796 SOLV  OW      2489    0.044092319    4.446689140    3.831351319
  796 SOLV  HW1     2490    0.053909964    4.504650292    3.750444099
  796 SOLV  HW2     2491    0.086868808    4.357943375    3.814141501
  797 SOLV  OW      2492    3.242860094    4.871800211    5.231546841
  797 SOLV  HW1     2493    3.246249862    4.911116489    5.139654709
  797 SOLV  HW2     2494    3.335817433    4.852506486    5.262979815
  798 SOLV  OW      2495    5.035580328    0.160299905    4.176787699
  798 SOLV  HW1     2496    5.071382241    0.072580474    4.144772333
  798 SOLV  HW2     2497    5.051596451    0.168928941    4.275125925
  799 SOLV  OW      2498    0.513525840    3.049988507    4.607750073
  799 SOLV  HW1     2499    0.606510831    3.013185120    4.608854265
  799 SOLV  HW2     2500    0.516939057    3.148651563    4.591757363
  800 SOLV  OW      2501    5.198846997    3.590416386    6.065438389
  800 SOLV  HW1     2502    5.212428483    3.644606138    6.148388192
  800 SOLV  HW2     2503    5.252069139    3.630092287    5.990639878
  801 SOLV  OW      2504    5.928785033    5.569659297    3.108390842
  801 SOLV  HW1     2505    5.895716924    5.639189172    3.172204161
  801 SOLV  HW2     2506    5.854712017    5.505870198    3.087316231
  802 SOLV  OW      2507    4.992892520    5.450688253    5.668541821
  802 SOLV  HW1     2508    4.946500212    5.438382210    5.756279622
  802 SOLV  HW2     2509    5.065217173    5.382250960    5.659211967
  803 SOLV  OW      2510    5.251847907    3.973564267    5.818655651
  803 SOLV  HW1     2511    5.172831402    3.920515173    5.787933624
  803 SOLV  HW2     2512    5.257223138    3.970553675    5.918473836
  804 SOLV  OW      2513    0.185271882    5.627261419    4.207271584
  804 SOLV  HW1     2514    0.226183116    5.556430333    4.264811622
  804 SOLV  HW2     2515    0.211862550    5.717412172    4.241437861
  805 SOLV  OW      2516    3.985663399    3.699504101    5.228424634
  805 SOLV  HW1     2517    4.006585133    3.677944844    5.323814831
  805 SOLV  HW2     2518    4.070433092    3.720312432    5.179610152
  806 SOLV  OW      2519    3.510782976    4.139986777    4.180399802
  806 SOLV  HW1     2520    3.557593703    4.223591720    4.209018134
  806 SOLV  HW2     2521    3.530645037    4.066738216    4.245516214
  807 SOLV  OW      2522    4.125386828    2.805007774    5.587709172
  807 SOLV  HW1     2523    4.051330421    2.803237344    5.520519584
  807 SOLV  HW2     2524    4.209549997    2.771402083    5.545412268
  808 SOLV  OW      2525    5.202795829    5.104812201    4.944245233
  808 SOLV  HW1     2526    5.177420756    5.164547784    5.020332559
  808 SOLV  HW2     2527    5.120219466    5.065510120    4.903773058
  809 SOLV  OW      2528    3.337027809    0.102597123    5.616336312
  809 SOLV  HW1     2529    3.395490368    0.144372190    5.546775327
  809 SOLV  HW2     2530    3.241050849    0.117893610    5.592752315
  810 SOLV  OW      2531    3.397639730    0.005641969    2.815460994
  810 SOLV  HW1     2532    3.305325828    0.036655731    2.838214748
  810 SOLV  HW2     2533    3.459904116    0.028668435    2.890256266
  811 SOLV  OW      2534    3.655181133    5.227555916    2.568492731
  811 SOLV  HW1     2535    3.748612949    5.194965371    2.582928492
  811 SOLV  HW2     2536    3.650745331    5.279143889    2.482941549
  812 SOLV  OW      2537    5.255054111    4.653943728    3.700282678
  812 SOLV  HW1     2538    5.268120730    4.623700250    3.794707891
  812 SOLV  HW2     2539    5.344140219    4.670652491    3.658021797
  813 SOLV  OW      2540    3.563519401    2.441503899    2.912640743
  813 SOLV  HW1     2541    3.620554094    2.359378855    2.911078111
  813 SOLV  HW2     2542    3.474690119    2.419609288    2.953013817
  814 SOLV  OW      2543    3.742829166    4.232870521    3.989019049
  814 SOLV  HW1     2544    3.750431078    4.137674433    3.959331476
  814 SOLV  HW2     2545    3.762644794    4.238942192    4.086854923
  815 SOLV  OW      2546    4.664527129    6.031474311    4.234448297
  815 SOLV  HW1     2547    4.678731483    6.000057429    4.140579989
  815 SOLV  HW2     2548    4.684118824    6.129371652    4.240129503
  816 SOLV  OW      2549    4.768634923    3.643928927    2.633950632
  816 SOLV  HW1     2550    4.788373994    3.673885465    2.727294157
  816 SOLV  HW2     2551    4.825104826    3.564414635    2.611845710
  817 SOLV  OW      2552    5.099145915    4.022822485    2.842127938
  817 SOLV  HW1     2553    5.111400539    3.926076937    2.819953550
  817 SOLV  HW2     2554    5.188577575    4.067125856    2.848510007
  818 SOLV  OW      2555    5.480737251    4.109775312    4.156343448
  818 SOLV  HW1     2556    5.473182857    4.118629938    4.255673278
  818 SOLV  HW2     2557    5.575497099    4.089227571    4.131843310
  819 SOLV  OW      2558    5.393700606    4.686771359    4.155486063
  819 SOLV  HW1     2559    5.491796237    4.670536204    4.144822708
  819 SOLV  HW2     2560    5.376499104    4.785188364    4.159752398
  820 SOLV  OW      2561    4.290524888    4.827304741    0.210845609
  820 SOLV  HW1     2562    4.366252786    4.796080949    0.268207618
  820 SOLV  HW2     2563    4.282929356    4.926826948    0.216980612
  821 SOLV  OW      2564    3.788745786    4.564075124    3.373910897
  821 SOLV  HW1     2565    3.856039418    4.633963139    3.349648066
  821 SOLV  HW2     2566    3.783454680    4.556054363    3.473455345
  822 SOLV  OW      2567    5.161516428    5.217909363    5.546679610
  822 SOLV  HW1     2568    5.111304446    5.131709579    5.539722768
  822 SOLV  HW2     2569    5.236385817    5.207649980    5.612172508
  823 SOLV  OW      2570    3.757394178    3.898624085    3.140745631
  823 SOLV  HW1     2571    3.844623473    3.908132142    3.092780151
  823 SOLV  HW2     2572    3.739742329    3.801884318    3.158906851
  824 SOLV  OW      2573    3.785201235    3.126019393    6.035425592
  824 SOLV  HW1     2574    3.873057947    3.096849144    6.073267481
  824 SOLV  HW2     2575    3.710892715    3.083780913    6.087346642
  825 SOLV  OW      2576    5.047370365    0.132394937    4.747538344
  825 SOLV  HW1     2577    5.081642077    0.096642334    4.660655368
  825 SOLV  HW2     2578    4.949487011    0.113346226    4.755114789
  826 SOLV  OW      2579    3.063174025    4.038601579    6.141908540
  826 SOLV  HW1     2580    3.062494732    3.942438114    6.169359788
  826 SOLV  HW2     2581    2.973084899    4.063789311    6.106539945
  827 SOLV  OW      2582    5.634687771    4.909667977    5.508709325
  827 SOLV  HW1     2583    5.554792855    4.920242974    5.449494246
  827 SOLV  HW2     2584    5.658993876    4.998354515    5.548019868
  828 SOLV  OW      2585    4.163472326    4.568405846    0.198124149
  828 SOLV  HW1     2586    4.084609590    4.528725175    0.151140194
  828 SOLV  HW2     2587    4.161549794    4.667904023    0.188234895
  829 SOLV  OW      2588    5.026021406    3.301097808    3.687591154
  829 SOLV  HW1     2589    4.930205180    3.319062998    3.709909789
  829 SOLV  HW2     2590    5.031260189    3.227625070    3.619945606
  830 SOLV  OW      2591    5.264616388    3.534766249    4.434233810
  830 SOLV  HW1     2592    5.327690438    3.576926113    4.369071199
  830 SOLV  HW2     2593    5.311983202    3.518755418    4.520847405
  831 SOLV  OW      2594    3.521397908    4.479911602    5.923374442
  831 SOLV  HW1     2595    3.515043405    4.484459290    5.823672923
  831 SOLV  HW2     2596    3.443191074    4.527237921    5.963936229
  832 SOLV  OW      2597    5.717984859    3.051276643    3.141289999
  832 SOLV  HW1     2598    5.731432193    3.056782414    3.042351152
  832 SOLV  HW2     2599    5.627111109    3.014244972    3.160541411
  833 SOLV  OW      2600    3.743776280    0.254864125    4.493858519
  833 SOLV  HW1     2601    3.797485344    0.177598899    4.460013838
  833 SOLV  HW2     2602    3.769673690    0.274552921    4.588418952
  834 SOLV  OW      2603    3.860799693    4.873575424    4.857234915
  834 SOLV  HW1     2604    3.814651464    4.802721241    4.910634019
  834 SOLV  HW2     2605    3.810199759    4.889689039    4.772491527
  835 SOLV  OW      2606    3.763642126    3.259165657    4.116776252
  835 SOLV  HW1     2607    3.776352501    3.354983161    4.091099006
  835 SOLV  HW2     2608    3.843587490    3.206191967    4.088415630
  836 SOLV  OW      2609    5.365331264    3.895930747    4.448446254
  836 SOLV  HW1     2610    5.398737624    3.989711027    4.438995726
  836 SOLV  HW2     2611    5.313970327    3.887313290    4.533814829
  837 SOLV  OW      2612    5.143445521    3.566638674    5.306147375
  837 SOLV  HW1     2613    5.079090658    3.498686142    5.341395026
  837 SOLV  HW2     2614    5.096161567    3.627287570    5.242214279
  838 SOLV  OW      2615    5.932549727    3.774865023    3.992419361
  838 SOLV  HW1     2616    5.864174784    3.779960453    3.919615479
  838 SOLV  HW2     2617    5.973023016    3.865226846    4.006496250
  839 SOLV  OW      2618    4.358058984    4.701904802    5.961595204
  839 SOLV  HW1     2619    4.411927390    4.733943093    6.039529116
  839 SOLV  HW2     2620    4.418924849    4.683151899    5.884487657
  840 SOLV  OW      2621    4.482205798    5.866420475    5.840624968
  840 SOLV  HW1     2622    4.530266793    5.858341403    5.927954654
  840 SOLV  HW2     2623    4.515281857    5.947153651    5.791740116
  841 SOLV  OW      2624    4.926829034    5.199860646    4.192422232
  841 SOLV  HW1     2625    4.911822679    5.145949103    4.275298013
  841 SOLV  HW2     2626    4.939512647    5.138410544    4.114556893
  842 SOLV  OW      2627    4.579445366    4.277233575    4.078769151
  842 SOLV  HW1     2628    4.620307139    4.331331292    4.005248297
  842 SOLV  HW2     2629    4.488821236    4.313552752    4.100442543
  843 SOLV  OW      2630    3.692593607    3.579356846    0.426293777
  843 SOLV  HW1     2631    3.708697052    3.675704434    0.447730157
  843 SOLV  HW2     2632    3.606421101    3.570291256    0.376356104
  844 SOLV  OW      2633    4.675581813    4.933052590    3.928803818
  844 SOLV  HW1     2634    4.756646839    4.925447910    3.870732938
  844 SOLV  HW2     2635    4.655051786    5.029602242    3.944873914
  845 SOLV  OW      2636    4.317790241    5.770409832    3.582271347
  845 SOLV  HW1     2637    4.312385878    5.699058331    3.652140870
  845 SOLV  HW2     2638    4.245700759    5.756135224    3.514438701
  846 SOLV  OW      2639    3.261278104    0.471629532    4.775687694
  846 SOLV  HW1     2640    3.323697153    0.399729901    4.806282899
  846 SOLV  HW2     2641    3.313282976    0.543394160    4.729349880
  847 SOLV  OW      2642    3.570253052    4.666514452    5.217679800
  847 SOLV  HW1     2643    3.561242928    4.584928082    5.274812068
  847 SOLV  HW2     2644    3.536073759    4.746116648    5.267648073
  848 SOLV  OW      2645    4.388954027    5.234778001    2.998374644
  848 SOLV  HW1     2646    4.383346932    5.250510279    3.096970060
  848 SOLV  HW2     2647    4.362366590    5.140519180    2.978117954
  849 SOLV  OW      2648    3.479915175    3.544732790    3.688915730
  849 SOLV  HW1     2649    3.433277512    3.573701353    3.605325085
  849 SOLV  HW2     2650    3.415476661    3.495950024    3.747818679
  850 SOLV  OW      2651    4.949994475    3.580638236    5.700591015
  850 SOLV  HW1     2652    5.004803004    3.509434211    5.656689137
  850 SOLV  HW2     2653    4.994904426    3.609955826    5.785001205
  851 SOLV  OW      2654    5.703982803    4.878714627    3.251582357
  851 SOLV  HW1     2655    5.777572264    4.824700746    3.292431539
  851 SOLV  HW2     2656    5.738473764    4.926107590    3.170552406
  852 SOLV  OW      2657    5.130915146    3.638477998    3.963855172
  852 SOLV  HW1     2658    5.139376181    3.621501179    3.865661339
  852 SOLV  HW2     2659    5.156313505    3.555910632    4.014246570
  853 SOLV  OW      2660    5.649055040    3.699672605    3.895803710
  853 SOLV  HW1     2661    5.673692504    3.603913741    3.910746138
  853 SOLV  HW2     2662    5.588051091    3.730170148    3.968936590
  854 SOLV  OW      2663    0.052192692    4.070671183    3.383096664
  854 SOLV  HW1     2664    0.020189079    4.027723180    3.467552761
  854 SOLV  HW2     2665   -0.020028600    4.129037956    3.345961569
  855 SOLV  OW      2666    5.890360827    5.657682206    4.989132963
  855 SOLV  HW1     2667    5.908579674    5.723113046    4.915724100
  855 SOLV  HW2     2668    5.838898313    5.702867332    5.062015531
  856 SOLV  OW      2669    4.209495673    4.509928477    4.298639108
  856 SOLV  HW1     2670    4.274388371    4.585684638    4.291459963
  856 SOLV  HW2     2671    4.143937013    4.529031541    4.371706043
  857 SOLV  OW      2672    5.452388504    5.833585770    5.779264765
  857 SOLV  HW1     2673    5.543037087    5.827403489    5.821055184
  857 SOLV  HW2     2674    5.391819957    5.765760018    5.820893640
  858 SOLV  OW      2675    3.503639136    0.208061076    3.699295443
  858 SOLV  HW1     2676    3.582310332    0.154505383    3.668569290
  858 SOLV  HW2     2677    3.523113073    0.247301294    3.789197509
  859 SOLV  OW      2678    4.163584051    4.627710152    3.385865932
  859 SOLV  HW1     2679    4.136248444    4.531515226    3.386723249
  859 SOLV  HW2     2680    4.086492502    4.683988010    3.356015594
  860 SOLV  OW      2681    4.031489542    4.205675775    5.792889463
  860 SOLV  HW1     2682    4.096263594    4.274687969    5.760587600
  860 SOLV  HW2     2683    3.993949728    4.156003654    5.714625985
  861 SOLV  OW      2684    4.275520498    5.754732522    5.972353188
  861 SOLV  HW1     2685    4.365175219    5.778834015    5.935167941
  861 SOLV  HW2     2686    4.222687588    5.705875906    5.902904137
  862 SOLV  OW      2687    4.924230421    3.494668620    0.232265785
  862 SOLV  HW1     2688    4.925324561    3.469272199    0.135541983
  862 SOLV  HW2     2689    4.938966037    3.593198101    0.241006880
  863 SOLV  OW      2690    2.535363829    4.916977272    4.766261743
  863 SOLV  HW1     2691    2.609756766    4.866178572    4.809701235
  863 SOLV  HW2     2692    2.498778327    4.984111090    4.830731479
  864 SOLV  OW      2693    3.833608450    4.554652969    4.264629701
  864 SOLV  HW1     2694    3.776452201    4.491997471    4.211628941
  864 SOLV  HW2     2695    3.818203973    4.648372762    4.233311226
  865 SOLV  OW      2696    5.680125999    5.001802543    4.916534535
  865 SOLV  HW1     2697    5.693020154    4.990473340    5.015057894
  865 SOLV  HW2     2698    5.582562907    4.997487789    4.894988923
  866 SOLV  OW      2699    3.549189937    6.065075143    4.981594151
  866 SOLV  HW1     2700    3.590875134    6.132458877    5.042614861
  866 SOLV  HW2     2701    3.609687747    5.985894361    4.973105926
  867 SOLV  OW      2702    3.851747869    5.101663063    5.304363407
  867 SOLV  HW1     2703    3.899898903    5.017246049    5.280763637
  867 SOLV  HW2     2704    3.853687168    5.164074744    5.226244157
  868 SOLV  OW      2705    2.504574041    6.090116314    4.118378585
  868 SOLV  HW1     2706    2.589830754    6.112634108    4.071200678
  868 SOLV  HW2     2707    2.522397972    6.020600991    4.188030849
  869 SOLV  OW      2708    3.042506236    4.804004131    3.678794910
  869 SOLV  HW1     2709    3.023649983    4.751500842    3.761798874
  869 SOLV  HW2     2710    3.139611835    4.796614997    3.656043847
  870 SOLV  OW      2711    3.137571834    4.104236371    4.928743982
  870 SOLV  HW1     2712    3.166442522    4.014071952    4.896513419
  870 SOLV  HW2     2713    3.060249268    4.094046121    4.991348481
  871 SOLV  OW      2714    5.273307320    3.747026249    3.616080000
  871 SOLV  HW1     2715    5.250555624    3.661290858    3.662251453
  871 SOLV  HW2     2716    5.247329026    3.740869054    3.519699774
  872 SOLV  OW      2717    4.842713235    5.128393796    3.744871351
  872 SOLV  HW1     2718    4.818468479    5.051589447    3.685581523
  872 SOLV  HW2     2719    4.862057298    5.208930121    3.688820509
  873 SOLV  OW      2720    5.569719623    5.486458006    4.304900454
  873 SOLV  HW1     2721    5.492832372    5.431373154    4.337393717
  873 SOLV  HW2     2722    5.630840905    5.506756362    4.381411676
  874 SOLV  OW      2723    5.512321577    5.033959975    5.851926308
  874 SOLV  HW1     2724    5.588279625    5.096200503    5.833004462
  874 SOLV  HW2     2725    5.543571815    4.960664902    5.912363622
  875 SOLV  OW      2726    4.409608990    3.111550824    3.573773456
  875 SOLV  HW1     2727    4.461799300    3.196282106    3.563863008
  875 SOLV  HW2     2728    4.399955358    3.067721102    3.484402585
  876 SOLV  OW      2729    3.250839471    5.631904142    5.308773301
  876 SOLV  HW1     2730    3.350475678    5.623434743    5.310407874
  876 SOLV  HW2     2731    3.216104863    5.599643470    5.220713820
  877 SOLV  OW      2732    3.499391261    0.372427599    4.432415809
  877 SOLV  HW1     2733    3.479268238    0.367629586    4.334570754
  877 SOLV  HW2     2734    3.591059567    0.336226106    4.449388367
  878 SOLV  OW      2735    4.791662133    5.742951531    5.494747103
  878 SOLV  HW1     2736    4.717582469    5.800075454    5.530108901
  878 SOLV  HW2     2737    4.830000961    5.785191932    5.412605168
  879 SOLV  OW      2738    4.878081232    5.211459967    2.495530873
  879 SOLV  HW1     2739    4.786071024    5.175054447    2.481032865
  879 SOLV  HW2     2740    4.901717148    5.273146013    2.420447533
  880 SOLV  OW      2741    4.212907945    4.875313169    5.509203801
  880 SOLV  HW1     2742    4.228190430    4.913465402    5.600376351
  880 SOLV  HW2     2743    4.292860324    4.821961994    5.481584538
  881 SOLV  OW      2744    5.185393754    3.021487086    5.867590384
  881 SOLV  HW1     2745    5.096930651    2.983257350    5.840891877
  881 SOLV  HW2     2746    5.177665745    3.120861753    5.875649759
  882 SOLV  OW      2747    5.673980134    3.742338497    2.394162420
  882 SOLV  HW1     2748    5.769567128    3.760602386    2.371113725
  882 SOLV  HW2     2749    5.621616386    3.827381835    2.388936373
  883 SOLV  OW      2750    3.040399636    0.558422640    4.919897109
  883 SOLV  HW1     2751    3.039409247    0.653303593    4.888304247
  883 SOLV  HW2     2752    3.110529590    0.507442613    4.870054999
  884 SOLV  OW      2753    4.815206059    5.213307610    3.460022598
  884 SOLV  HW1     2754    4.868963829    5.186836573    3.379954114
  884 SOLV  HW2     2755    4.875814945    5.251969891    3.529544477
  885 SOLV  OW      2756    5.876195708    4.554589917    3.551068454
  885 SOLV  HW1     2757    5.871630041    4.456008968    3.567222443
  885 SOLV  HW2     2758    5.959384410    4.591344004    3.592670711
  886 SOLV  OW      2759    3.317773218    4.243001820    0.443901820
  886 SOLV  HW1     2760    3.407774318    4.253000354    0.401458783
  886 SOLV  HW2     2761    3.247364862    4.275512769    0.380757059
  887 SOLV  OW      2762    3.327558594    5.138947225    5.897630794
  887 SOLV  HW1     2763    3.371489756    5.192358247    5.969873724
  887 SOLV  HW2     2764    3.375090391    5.051575898    5.887206140
  888 SOLV  OW      2765    4.652855794    4.477036690    6.043999593
  888 SOLV  HW1     2766    4.653793005    4.550136437    5.975757611
  888 SOLV  HW2     2767    4.577113578    4.491810541    6.107609494
  889 SOLV  OW      2768    3.788950559    4.648586502    3.050978803
  889 SOLV  HW1     2769    3.705174020    4.632805285    2.998691554
  889 SOLV  HW2     2770    3.774025837    4.622715597    3.146421676
  890 SOLV  OW      2771    4.685069715    4.763444275    4.451658884
  890 SOLV  HW1     2772    4.669569405    4.778406746    4.353998884
  890 SOLV  HW2     2773    4.599697360    4.734355410    4.494867407
  891 SOLV  OW      2774    4.939541305    0.592844442    5.462872094
  891 SOLV  HW1     2775    5.024785104    0.549137618    5.434149174
  891 SOLV  HW2     2776    4.869547624    0.578549971    5.392884150
  892 SOLV  OW      2777    4.271443567    5.030304880    3.602004582
  892 SOLV  HW1     2778    4.239142502    4.940886861    3.633005539
  892 SOLV  HW2     2779    4.369705805    5.037945916    3.618977601
  893 SOLV  OW      2780    5.510828798    5.594604204    5.304362055
  893 SOLV  HW1     2781    5.490163363    5.669175880    5.367714692
  893 SOLV  HW2     2782    5.609560662    5.590308982    5.289032667
  894 SOLV  OW      2783    4.391442386    4.349936867    4.873283119
  894 SOLV  HW1     2784    4.458546289    4.383510613    4.939400516
  894 SOLV  HW2     2785    4.426394571    4.363445338    4.780560296
  895 SOLV  OW      2786    5.946028287    5.009322349    4.610259188
  895 SOLV  HW1     2787    6.021012333    5.012115050    4.544144311
  895 SOLV  HW2     2788    5.923157443    4.914132691    4.630691649
  896 SOLV  OW      2789    3.811887773    0.002244316    3.113339908
  896 SOLV  HW1     2790    3.906588222    0.013815221    3.083373580
  896 SOLV  HW2     2791    3.806384425   -0.074194959    3.177579696
  897 SOLV  OW      2792    4.103966892    5.974232038    4.352027663
  897 SOLV  HW1     2793    4.182562172    5.973784559    4.413869358
  897 SOLV  HW2     2794    4.035263793    5.909468832    4.385003483
  898 SOLV  OW      2795    5.968170605    4.030207495    4.028394378
  898 SOLV  HW1     2796    6.059162070    4.032091194    3.986933920
  898 SOLV  HW2     2797    5.939849033    4.123463537    4.050824907
  899 SOLV  OW      2798    5.319792075    3.450931337    5.021631212
  899 SOLV  HW1     2799    5.382767913    3.432281825    4.946215108
  899 SOLV  HW2     2800    5.371691275    3.462130080    5.106380502
  900 SOLV  OW      2801    5.807467742    4.637680856    0.254707067
  900 SOLV  HW1     2802    5.847557954    4.640947991    0.346269191
  900 SOLV  HW2     2803    5.880489713    4.633884081    0.186481318
  901 SOLV  OW      2804    5.429096147    5.470099462    3.218935627
  901 SOLV  HW1     2805    5.525499435    5.480738551    3.243327191
  901 SOLV  HW2     2806    5.383561787    5.559021836    3.223528324
  902 SOLV  OW      2807    4.914650283    4.523643421    2.630106060
  902 SOLV  HW1     2808    4.904903080    4.515994559    2.729335743
  902 SOLV  HW2     2809    4.985674814    4.590701178    2.608687064
  903 SOLV  OW      2810    5.827581372    3.823245391    4.317620035
  903 SOLV  HW1     2811    5.769335006    3.790982184    4.392238764
  903 SOLV  HW2     2812    5.906628124    3.762668480    4.308480196
  904 SOLV  OW      2813    5.070564352    4.938952402    5.467750426
  904 SOLV  HW1     2814    5.159533628    4.947973172    5.422977078
  904 SOLV  HW2     2815    5.083386994    4.904192531    5.560641558
  905 SOLV  OW      2816    3.941937704    4.772050342    3.284439085
  905 SOLV  HW1     2817    3.917643430    4.857575592    3.330229994
  905 SOLV  HW2     2818    3.957015355    4.789480631    3.187123420
  906 SOLV  OW      2819    3.966729036    5.645384558    4.305998552
  906 SOLV  HW1     2820    3.924858586    5.704642333    4.374822647
  906 SOLV  HW2     2821    3.898177696    5.619972826    4.237761462
  907 SOLV  OW      2822    4.077520024    4.514007668    4.515388961
  907 SOLV  HW1     2823    3.997527289    4.560885083    4.552855062
  907 SOLV  HW2     2824    4.108737746    4.444482056    4.580131862
  908 SOLV  OW      2825    4.736069857    3.766396192    4.182459897
  908 SOLV  HW1     2826    4.745796802    3.865246443    4.170881733
  908 SOLV  HW2     2827    4.706438435    3.725508574    4.096145462
  909 SOLV  OW      2828    4.336893855    3.747943042    4.085906555
  909 SOLV  HW1     2829    4.330774242    3.826143986    4.147947803
  909 SOLV  HW2     2830    4.411806757    3.762487747    4.021266397
  910 SOLV  OW      2831    3.279380729    5.838455647    3.696993323
  910 SOLV  HW1     2832    3.187270362    5.860683043    3.665029845
  910 SOLV  HW2     2833    3.339906973    5.916435513    3.681002251
  911 SOLV  OW      2834    3.897493801    3.232714611    5.000313387
  911 SOLV  HW1     2835    3.920665519    3.178779448    4.919346963
  911 SOLV  HW2     2836    3.925937124    3.327578505    4.986411220
  912 SOLV  OW      2837    4.957760036    5.885007727    4.268211561
  912 SOLV  HW1     2838    4.978316369    5.787328199    4.274337976
  912 SOLV  HW2     2839    4.866541243    5.897472235    4.229158597
  913 SOLV  OW      2840    5.126272696    5.642408876    5.511441397
  913 SOLV  HW1     2841    5.058674728    5.594073935    5.567081472
  913 SOLV  HW2     2842    5.176362137    5.576583308    5.455231951
  914 SOLV  OW      2843    3.694411011    4.892472231    0.000213734
  914 SOLV  HW1     2844    3.648672684    4.864898838   -0.084338833
  914 SOLV  HW2     2845    3.649483132    4.973696385    0.037435551
  915 SOLV  OW      2846    4.902960672    4.487697141    3.308661054
  915 SOLV  HW1     2847    4.962526355    4.461492697    3.384601961
  915 SOLV  HW2     2848    4.887730073    4.586514890    3.310835227
  916 SOLV  OW      2849    5.162361945    5.325930527    3.788780568
  916 SOLV  HW1     2850    5.085185279    5.313802803    3.726343489
  916 SOLV  HW2     2851    5.128104728    5.342503049    3.881265342
  917 SOLV  OW      2852    0.114902182    2.719856599    5.225491632
  917 SOLV  HW1     2853    0.035382493    2.659569216    5.218900301
  917 SOLV  HW2     2854    0.117399748    2.780517819    5.146022535
  918 SOLV  OW      2855    5.286978783    5.759596526    4.158442597
  918 SOLV  HW1     2856    5.384701789    5.776439866    4.171415949
  918 SOLV  HW2     2857    5.264632744    5.766359118    4.061196319
  919 SOLV  OW      2858    4.101706948    0.363890642    5.211588780
  919 SOLV  HW1     2859    4.074849932    0.414879245    5.293323764
  919 SOLV  HW2     2860    4.179576436    0.304966107    5.233173740
  920 SOLV  OW      2861    5.841911149    4.349913972    4.592925522
  920 SOLV  HW1     2862    5.767076053    4.414807192    4.579133949
  920 SOLV  HW2     2863    5.812078757    4.277350773    4.654943271
  921 SOLV  OW      2864    3.751030913    4.053126152    3.572568147
  921 SOLV  HW1     2865    3.745247586    3.972542235    3.631513085
  921 SOLV  HW2     2866    3.805760711    4.031409977    3.491729987
  922 SOLV  OW      2867    6.028611561    4.811393517    4.072252824
  922 SOLV  HW1     2868    6.003853638    4.723633380    4.031180839
  922 SOLV  HW2     2869    6.061354878    4.796450463    4.165560315
  923 SOLV  OW      2870    3.135117861    0.131541790    4.191867722
  923 SOLV  HW1     2871    3.062127834    0.063271571    4.188233023
  923 SOLV  HW2     2872    3.095265787    0.222213177    4.205726033
  924 SOLV  OW      2873    4.322019175    3.957103302    4.252199698
  924 SOLV  HW1     2874    4.301858654    4.048028459    4.288643392
  924 SOLV  HW2     2875    4.406824283    3.923001915    4.292783911
  925 SOLV  OW      2876    4.155355699    5.967877516    4.067752638
  925 SOLV  HW1     2877    4.129890835    5.978243220    4.163908381
  925 SOLV  HW2     2878    4.242537296    5.919284243    4.061433126
  926 SOLV  OW      2879    5.797730070    5.451698539    5.654164833
  926 SOLV  HW1     2880    5.880698506    5.492765629    5.616331227
  926 SOLV  HW2     2881    5.735381089    5.427912998    5.579676783
  927 SOLV  OW      2882    5.540608524    5.037934813    3.856748399
  927 SOLV  HW1     2883    5.518526690    5.135146501    3.848853985
  927 SOLV  HW2     2884    5.484508751    4.996761801    3.928564823
  928 SOLV  OW      2885    4.759697462    5.502070609    3.212810248
  928 SOLV  HW1     2886    4.794157381    5.498732554    3.306634547
  928 SOLV  HW2     2887    4.773714407    5.593757851    3.175413963
  929 SOLV  OW      2888    4.849649592    5.100996567    4.435899938
  929 SOLV  HW1     2889    4.871359182    5.028513880    4.501295842
  929 SOLV  HW2     2890    4.807234496    5.177702644    4.484053429
  930 SOLV  OW      2891    5.459647993    3.926206479    2.144869540
  930 SOLV  HW1     2892    5.448053884    3.836688073    2.187924026
  930 SOLV  HW2     2893    5.375481230    3.951324779    2.097049392
  931 SOLV  OW      2894    5.376935029    4.620342266    5.472233636
  931 SOLV  HW1     2895    5.425013195    4.627800460    5.559608001
  931 SOLV  HW2     2896    5.434736917    4.572094373    5.406412555
  932 SOLV  OW      2897    3.218077640    5.109029541    0.464942952
  932 SOLV  HW1     2898    3.146839793    5.039240436    0.457416622
  932 SOLV  HW2     2899    3.307904534    5.066091560    0.455485197
  933 SOLV  OW      2900    3.935738195    5.124122998    4.297302696
  933 SOLV  HW1     2901    3.897302378    5.198101877    4.352544220
  933 SOLV  HW2     2902    4.031099778    5.109121635    4.323435180
  934 SOLV  OW      2903    3.859561608    3.823416446    5.848845897
  934 SOLV  HW1     2904    3.952286435    3.812395052    5.813059324
  934 SOLV  HW2     2905    3.800675949    3.861564094    5.777591170
  935 SOLV  OW      2906    3.833254521    5.201981883    4.731954651
  935 SOLV  HW1     2907    3.748423555    5.178320333    4.684568783
  935 SOLV  HW2     2908    3.828873046    5.169369884    4.826393789
  936 SOLV  OW      2909    3.314178645    3.932519458    3.834344813
  936 SOLV  HW1     2910    3.357498472    4.000864654    3.775587918
  936 SOLV  HW2     2911    3.265366340    3.866075011    3.777754226
  937 SOLV  OW      2912    4.074007447    3.883341699    3.125529204
  937 SOLV  HW1     2913    4.085803240    3.968727599    3.074832977
  937 SOLV  HW2     2914    4.125914568    3.887844116    3.210895343
  938 SOLV  OW      2915    5.505938332    3.358662675    4.828148802
  938 SOLV  HW1     2916    5.577947414    3.403178479    4.881391920
  938 SOLV  HW2     2917    5.538444215    3.342750941    4.734918120
  939 SOLV  OW      2918    4.285451055    6.077607210    3.377050399
  939 SOLV  HW1     2919    4.209519690    6.089769414    3.440987345
  939 SOLV  HW2     2920    4.365368917    6.043246871    3.426384765
  940 SOLV  OW      2921    4.568609761    4.036769960    4.966470090
  940 SOLV  HW1     2922    4.497435128    4.003632996    4.904521981
  940 SOLV  HW2     2923    4.529134852    4.053042511    5.056904365
  941 SOLV  OW      2924    4.927708395    0.016010781    5.099699991
  941 SOLV  HW1     2925    4.963253049   -0.059444047    5.044518157
  941 SOLV  HW2     2926    4.985443445    0.096672335    5.086966073
  942 SOLV  OW      2927    0.815349666    3.358866705    4.474903841
  942 SOLV  HW1     2928    0.872878660    3.307973298    4.410870110
  942 SOLV  HW2     2929    0.843766165    3.338540426    4.568602000
  943 SOLV  OW      2930    5.325705621    4.265533000    0.292335606
  943 SOLV  HW1     2931    5.349811285    4.273216802    0.389089519
  943 SOLV  HW2     2932    5.299806901    4.171135052    0.271848563
  944 SOLV  OW      2933    3.748012841    5.534813370    3.997005355
  944 SOLV  HW1     2934    3.716058922    5.581250726    4.079604128
  944 SOLV  HW2     2935    3.806104569    5.457544465    4.022595736
  945 SOLV  OW      2936    4.165096078    3.894271838    5.578339975
  945 SOLV  HW1     2937    4.163232410    3.991167310    5.553686488
  945 SOLV  HW2     2938    4.180512259    3.885226780    5.676739567
  946 SOLV  OW      2939    5.230297501    3.707296989    5.002258929
  946 SOLV  HW1     2940    5.325509747    3.736492791    5.011431576
  946 SOLV  HW2     2941    5.225743767    3.607411732    5.004262650
  947 SOLV  OW      2942    3.149158116    3.844934391    4.824826069
  947 SOLV  HW1     2943    3.241772243    3.847587838    4.787183838
  947 SOLV  HW2     2944    3.101684680    3.763749635    4.790816232
  948 SOLV  OW      2945    3.946765810    6.134205790    5.467236800
  948 SOLV  HW1     2946    4.016610564    6.202798462    5.487693062
  948 SOLV  HW2     2947    3.856405941    6.171182359    5.488903186
  949 SOLV  OW      2948    4.466346037    5.097607193    4.733784237
  949 SOLV  HW1     2949    4.480385892    5.006172537    4.771766138
  949 SOLV  HW2     2950    4.395227177    5.093950347    4.663579284
  950 SOLV  OW      2951    1.656079112    4.915059742    3.909927563
  950 SOLV  HW1     2952    1.719751307    4.961829319    3.971234167
  950 SOLV  HW2     2953    1.593851138    4.981922374    3.869220466
  951 SOLV  OW      2954    5.368768380    4.960554894    1.890664242
  951 SOLV  HW1     2955    5.286953691    4.913513648    1.923760424
  951 SOLV  HW2     2956    5.410932481    5.011042243    1.965997809
  952 SOLV  OW      2957    0.320569751    4.745715803    0.636030364
  952 SOLV  HW1     2958    0.402772855    4.789301721    0.672700548
  952 SOLV  HW2     2959    0.282076578    4.684074787    0.704735918
  953 SOLV  OW      2960    3.874095384    3.133931261    2.203981571
  953 SOLV  HW1     2961    3.927451124    3.087113765    2.133533569
  953 SOLV  HW2     2962    3.780239329    3.099407430    2.203133261
  954 SOLV  OW      2963    3.717318349    5.184881548    0.001256669
  954 SOLV  HW1     2964    3.707487231    5.136408836   -0.085665566
  954 SOLV  HW2     2965    3.806291123    5.163350327    0.041529208
  955 SOLV  OW      2966    3.246061532    5.447243204    2.220033671
  955 SOLV  HW1     2967    3.335808751    5.456574994    2.176905384
  955 SOLV  HW2     2968    3.250664477    5.377776183    2.291830420
  956 SOLV  OW      2969    5.550926319    2.748413619    2.300591209
  956 SOLV  HW1     2970    5.633228353    2.751440869    2.357325816
  956 SOLV  HW2     2971    5.538155614    2.655700609    2.265339183
  957 SOLV  OW      2972    5.616228577    3.358591106    1.602854389
  957 SOLV  HW1     2973    5.642478337    3.300391121    1.525876322
  957 SOLV  HW2     2974    5.547197396    3.424426123    1.572816969
  958 SOLV  OW      2975    4.180871458    6.073946665    2.615269838
  958 SOLV  HW1     2976    4.213279578    6.121817279    2.533662347
  958 SOLV  HW2     2977    4.225870528    6.111794156    2.696166405
  959 SOLV  OW      2978    0.482867024    3.227160906    1.940020071
  959 SOLV  HW1     2979    0.521574224    3.277219020    1.862577642
  959 SOLV  HW2     2980    0.385811246    3.209782917    1.923301191
  960 SOLV  OW      2981    4.435106646    3.200252131    3.055364422
  960 SOLV  HW1     2982    4.354846521    3.235821335    3.103268187
  960 SOLV  HW2     2983    4.447058354    3.249594340    2.969201615
  961 SOLV  OW      2984    2.697570121    3.962568932    0.759335967
  961 SOLV  HW1     2985    2.713321667    4.061264488    0.755800898
  961 SOLV  HW2     2986    2.673638006    3.929360721    0.668090197
  962 SOLV  OW      2987    4.205754481    5.547773057    5.741108622
  962 SOLV  HW1     2988    4.304740716    5.557783025    5.730938903
  962 SOLV  HW2     2989    4.184545540    5.454564947    5.770507984
  963 SOLV  OW      2990    4.097949422    5.124097425    2.403290674
  963 SOLV  HW1     2991    4.142135082    5.118170631    2.313767871
  963 SOLV  HW2     2992    4.164768420    5.103652319    2.474837776
  964 SOLV  OW      2993    4.853300668    4.220132282    1.207402540
  964 SOLV  HW1     2994    4.823945055    4.211675656    1.302622164
  964 SOLV  HW2     2995    4.921234814    4.293124847    1.199850234
  965 SOLV  OW      2996    2.899899603    5.716684835    1.725631614
  965 SOLV  HW1     2997    2.956800796    5.655387402    1.780465270
  965 SOLV  HW2     2998    2.821063327    5.746168615    1.779643858
  966 SOLV  OW      2999    4.187774614    4.076405151    1.289478531
  966 SOLV  HW1     3000    4.236560286    4.007847200    1.343525963
  966 SOLV  HW2     3001    4.118102231    4.031387386    1.233616397
  967 SOLV  OW      3002    5.034504030    4.733091726    0.776955716
  967 SOLV  HW1     3003    4.996935376    4.662374270    0.836866479
  967 SOLV  HW2     3004    5.012307446    4.711445331    0.681875208
  968 SOLV  OW      3005    3.951970761    3.574295765    1.046979091
  968 SOLV  HW1     3006    4.022668230    3.515922181    1.007025377
  968 SOLV  HW2     3007    3.993372435    3.635187014    1.114655391
  969 SOLV  OW      3008    3.918038773    3.155149816    2.563579449
  969 SOLV  HW1     3009    3.840391305    3.120814019    2.510727249
  969 SOLV  HW2     3010    3.986997289    3.083215940    2.572043099
  970 SOLV  OW      3011    4.597198254    3.530460277    0.142946041
  970 SOLV  HW1     3012    4.615161038    3.474651086    0.061926541
  970 SOLV  HW2     3013    4.560286731    3.472637206    0.215716393
  971 SOLV  OW      3014    3.294634725    3.969937579    0.510714254
  971 SOLV  HW1     3015    3.286412135    3.951676675    0.412732114
  971 SOLV  HW2     3016    3.330656511    4.062208992    0.524497966
  972 SOLV  OW      3017    3.114341756    5.918412162    5.992358132
  972 SOLV  HW1     3018    3.132608760    6.016341509    6.001190430
  972 SOLV  HW2     3019    3.047934156    5.890522425    6.061740686
  973 SOLV  OW      3020    5.275440057    3.390816434    0.436618610
  973 SOLV  HW1     3021    5.187757567    3.344603643    0.449941536
  973 SOLV  HW2     3022    5.315619237    3.412343933    0.525633082
  974 SOLV  OW      3023    4.302296812    4.643298324    2.534321215
  974 SOLV  HW1     3024    4.298646007    4.544693245    2.550619783
  974 SOLV  HW2     3025    4.259354279    4.664147595    2.446440215
  975 SOLV  OW      3026    4.541389587    0.108918271    0.570448849
  975 SOLV  HW1     3027    4.569695443    0.102262772    0.474761287
  975 SOLV  HW2     3028    4.467865551    0.176189815    0.578838322
  976 SOLV  OW      3029    4.251672519    4.026644837    0.705754417
  976 SOLV  HW1     3030    4.183026796    3.954055411    0.710271372
  976 SOLV  HW2     3031    4.206111523    4.114893343    0.693998114
  977 SOLV  OW      3032    5.009660088    2.508468695    1.778101584
  977 SOLV  HW1     3033    4.961297421    2.421475676    1.787761247
  977 SOLV  HW2     3034    5.027715542    2.525970287    1.681314731
  978 SOLV  OW      3035    0.499692476    3.379875549    6.038285412
  978 SOLV  HW1     3036    0.548361388    3.458849035    6.075647796
  978 SOLV  HW2     3037    0.560962962    3.328236356    5.978446499
  979 SOLV  OW      3038    5.520228778    4.934596766    0.379765322
  979 SOLV  HW1     3039    5.564513376    4.927833987    0.469169916
  979 SOLV  HW2     3040    5.589819953    4.933534440    0.307960449
  980 SOLV  OW      3041    3.739688951    5.529491171    2.198419331
  980 SOLV  HW1     3042    3.759364912    5.624185619    2.172971974
  980 SOLV  HW2     3043    3.711603887    5.525919776    2.294336187
  981 SOLV  OW      3044    5.736105093    4.878432887    2.315565879
  981 SOLV  HW1     3045    5.720298009    4.779703507    2.313535051
  981 SOLV  HW2     3046    5.820285681    4.897664328    2.366016226
  982 SOLV  OW      3047    4.947702046    3.011756788    1.019185255
  982 SOLV  HW1     3048    5.014213285    3.085697121    1.029715748
  982 SOLV  HW2     3049    4.855126788    3.049192393    1.024670438
  983 SOLV  OW      3050    4.378680298    5.797323871    0.613134060
  983 SOLV  HW1     3051    4.329878372    5.845546576    0.685897358
  983 SOLV  HW2     3052    4.341489942    5.824525218    0.524373869
  984 SOLV  OW      3053    3.283624983    5.732072935    5.986596112
  984 SOLV  HW1     3054    3.217421681    5.806526820    5.978006440
  984 SOLV  HW2     3055    3.334967287    5.742813747    6.071734839
  985 SOLV  OW      3056    0.128548491    2.939471508    1.521342874
  985 SOLV  HW1     3057    0.066960837    2.893765918    1.585525519
  985 SOLV  HW2     3058    0.127616556    2.890884185    1.433936789
  986 SOLV  OW      3059    3.754868089    4.776324503    1.900476991
  986 SOLV  HW1     3060    3.668957286    4.754881390    1.853991121
  986 SOLV  HW2     3061    3.785090842    4.867918087    1.874047691
  987 SOLV  OW      3062    4.837133319    5.883025589    0.959683760
  987 SOLV  HW1     3063    4.751954264    5.862467543    0.911483283
  987 SOLV  HW2     3064    4.849287203    5.982145432    0.965056275
  988 SOLV  OW      3065    5.556597816    3.389222538    3.019205268
  988 SOLV  HW1     3066    5.617982719    3.369587706    3.095677978
  988 SOLV  HW2     3067    5.609550963    3.394717967    2.934544681
  989 SOLV  OW      3068    4.660823220    4.237542950    2.064580460
  989 SOLV  HW1     3069    4.616654320    4.262447528    1.978380236
  989 SOLV  HW2     3070    4.717917577    4.156633369    2.050599903
  990 SOLV  OW      3071    5.137804312    5.001455994    3.703799568
  990 SOLV  HW1     3072    5.124993361    4.989656396    3.802278330
  990 SOLV  HW2     3073    5.231225232    4.975750864    3.679038770
  991 SOLV  OW      3074    4.634662881    3.798597129    2.200167816
  991 SOLV  HW1     3075    4.668366180    3.704486262    2.197145560
  991 SOLV  HW2     3076    4.609377407    3.821925223    2.294073260
  992 SOLV  OW      3077    4.722934375    5.574345431    0.593763043
  992 SOLV  HW1     3078    4.799780386    5.632085394    0.566154009
  992 SOLV  HW2     3079    4.669992087    5.620991600    0.664634915
  993 SOLV  OW      3080    5.020052091    4.569296145    2.033843046
  993 SOLV  HW1     3081    5.073138107    4.507387419    2.091730821
  993 SOLV  HW2     3082    4.942994463    4.605861106    2.086062596
  994 SOLV  OW      3083    5.488746237    4.150063367    2.286005614
  994 SOLV  HW1     3084    5.417613142    4.152511535    2.356260057
  994 SOLV  HW2     3085    5.472929351    4.072192312    2.225281039
  995 SOLV  OW      3086    4.938067981    3.764991571    0.224036860
  995 SOLV  HW1     3087    4.946912410    3.849113324    0.170681929
  995 SOLV  HW2     3088    4.876346915    3.780768318    0.301127453
  996 SOLV  OW      3089    4.583199831    3.411142236    5.845697656
  996 SOLV  HW1     3090    4.647460108    3.404148814    5.922007766
  996 SOLV  HW2     3091    4.633391717    3.406348309    5.759330766
  997 SOLV  OW      3092    4.721700256    3.145507201    1.011770440
  997 SOLV  HW1     3093    4.689140548    3.239857798    1.018032661
  997 SOLV  HW2     3094    4.652401462    3.083802839    1.049075421
  998 SOLV  OW      3095    4.755981400    4.580372911    1.819800056
  998 SOLV  HW1     3096    4.793644104    4.510479460    1.758989173
  998 SOLV  HW2     3097    4.811932941    4.663073691    1.814189562
  999 SOLV  OW      3098    3.451370948    3.812175086    6.036986418
  999 SOLV  HW1     3099    3.490595468    3.727151388    6.072114092
  999 SOLV  HW2     3100    3.361544138    3.793482018    5.997197036
 1000 SOLV  OW      3101    5.134012204    4.660319639    2.590073252
 1000 SOLV  HW1     3102    5.158962337    4.731632627    2.524546140
 1000 SOLV  HW2     3103    5.182137199    4.676019499    2.676324497
 1001 SOLV  OW      3104    4.680392998    0.090493613    0.279795755
 1001 SOLV  HW1     3105    4.774384822    0.086637299    0.313743151
 1001 SOLV  HW2     3106    4.671017668    0.167214496    0.216331084
 1002 SOLV  OW      3107    4.167814585    3.485250470    2.748696720
 1002 SOLV  HW1     3108    4.105546457    3.406997591    2.747740967
 1002 SOLV  HW2     3109    4.126513309    3.560054906    2.800659896
 1003 SOLV  OW      3110    5.916951023    5.150845857    3.711218386
 1003 SOLV  HW1     3111    5.861600188    5.179870754    3.633145344
 1003 SOLV  HW2     3112    5.962795822    5.230351963    3.750948804
 1004 SOLV  OW      3113    5.537891213    2.465348156    2.438837259
 1004 SOLV  HW1     3114    5.527855872    2.498036006    2.344856150
 1004 SOLV  HW2     3115    5.519592215    2.367081658    2.442063323
 1005 SOLV  OW      3116    5.218630597    5.277362694    1.112276953
 1005 SOLV  HW1     3117    5.283267156    5.278189578    1.188585381
 1005 SOLV  HW2     3118    5.170160876    5.189902005    1.110618480
 1006 SOLV  OW      3119    4.350112070    4.021052612    2.245676557
 1006 SOLV  HW1     3120    4.443354852    4.033011108    2.279802028
 1006 SOLV  HW2     3121    4.304097193    4.109795655    2.242680584
 1007 SOLV  OW      3122    3.552690833    2.972719887    0.445844301
 1007 SOLV  HW1     3123    3.496215838    2.890352452    0.440575886
 1007 SOLV  HW2     3124    3.604214445    2.983283052    0.360783856
 1008 SOLV  OW      3125    5.528148022    4.764041146    5.690768232
 1008 SOLV  HW1     3126    5.581917375    4.814351467    5.623109031
 1008 SOLV  HW2     3127    5.581073579    4.754681288    5.775096629
 1009 SOLV  OW      3128    3.935932201    3.203400680    0.585858909
 1009 SOLV  HW1     3129    3.846230022    3.197049352    0.542141155
 1009 SOLV  HW2     3130    3.999924918    3.249223108    0.524187264
 1010 SOLV  OW      3131    4.091016692    0.197770970    6.007958606
 1010 SOLV  HW1     3132    4.010860334    0.154973075    5.966185297
 1010 SOLV  HW2     3133    4.133281368    0.133791591    6.072161705
 1011 SOLV  OW      3134    3.852886702    4.310994968    1.653405524
 1011 SOLV  HW1     3135    3.801499968    4.374627966    1.595855506
 1011 SOLV  HW2     3136    3.820770259    4.318117868    1.747848363
 1012 SOLV  OW      3137    3.518806540    4.797208086    2.246937403
 1012 SOLV  HW1     3138    3.571707112    4.813818025    2.330167144
 1012 SOLV  HW2     3139    3.572067976    4.740114297    2.184447570
 1013 SOLV  OW      3140    3.497799887    3.934609819    0.757198567
 1013 SOLV  HW1     3141    3.452916814    4.002323028    0.815525659
 1013 SOLV  HW2     3142    3.428816976    3.874652267    0.716601756
 1014 SOLV  OW      3143    5.671471859    4.040192856    2.488295002
 1014 SOLV  HW1     3144    5.771088600    4.036998661    2.480062699
 1014 SOLV  HW2     3145    5.632857896    4.085759999    2.408082367
 1015 SOLV  OW      3146    4.588741032    4.315046706    0.253486415
 1015 SOLV  HW1     3147    4.585361491    4.343475322    0.349301011
 1015 SOLV  HW2     3148    4.683472394    4.316920147    0.221510497
 1016 SOLV  OW      3149    4.425181328    6.027161420    1.871391916
 1016 SOLV  HW1     3150    4.459831857    6.011579696    1.778881423
 1016 SOLV  HW2     3151    4.358390402    5.956344345    1.894316474
 1017 SOLV  OW      3152    5.263329950    5.790550289    3.863763792
 1017 SOLV  HW1     3153    5.278994303    5.865568749    3.799511968
 1017 SOLV  HW2     3154    5.201093199    5.723927975    3.822660898
 1018 SOLV  OW      3155    3.116852108    5.690477107    0.582135919
 1018 SOLV  HW1     3156    3.203747831    5.694749195    0.532831937
 1018 SOLV  HW2     3157    3.058517285    5.620531482    0.540824926
 1019 SOLV  OW      3158    5.519789503    5.247182438    1.814724017
 1019 SOLV  HW1     3159    5.438113467    5.219163796    1.865177961
 1019 SOLV  HW2     3160    5.509384146    5.222786960    1.718297307
 1020 SOLV  OW      3161    4.169191188    5.151530689    0.792729863
 1020 SOLV  HW1     3162    4.261071022    5.134875058    0.828539762
 1020 SOLV  HW2     3163    4.141079721    5.074216467    0.735861896
 1021 SOLV  OW      3164    5.467842866    4.422490694    5.735316960
 1021 SOLV  HW1     3165    5.450423857    4.511418472    5.777628737
 1021 SOLV  HW2     3166    5.463340756    4.350960042    5.805066115
 1022 SOLV  OW      3167    3.121006552    5.881548439    0.781299984
 1022 SOLV  HW1     3168    3.034257158    5.890310314    0.830283839
 1022 SOLV  HW2     3169    3.115426660    5.805087086    0.717080140
 1023 SOLV  OW      3170    2.541170009    3.557763656    2.676708760
 1023 SOLV  HW1     3171    2.489314661    3.506218656    2.744940699
 1023 SOLV  HW2     3172    2.540226303    3.508301526    2.589794864
 1024 SOLV  OW      3173    5.506000711    0.287479919    5.973182472
 1024 SOLV  HW1     3174    5.526313929    0.342771583    5.892364054
 1024 SOLV  HW2     3175    5.409887806    0.299146283    5.998233572
 1025 SOLV  OW      3176    5.506932345    5.575244918    1.388092166
 1025 SOLV  HW1     3177    5.422649572    5.627415058    1.374811799
 1025 SOLV  HW2     3178    5.549844722    5.558132013    1.299394179
 1026 SOLV  OW      3179    4.355012397    4.775034530    1.787135069
 1026 SOLV  HW1     3180    4.419849930    4.847258153    1.811253224
 1026 SOLV  HW2     3181    4.404487637    4.697806382    1.747263131
 1027 SOLV  OW      3182    0.446649335    2.548031165    1.557290718
 1027 SOLV  HW1     3183    0.458047710    2.636514791    1.602464685
 1027 SOLV  HW2     3184    0.536485402    2.509810727    1.535641716
 1028 SOLV  OW      3185    4.394651776    5.838379893    2.720061557
 1028 SOLV  HW1     3186    4.449078053    5.814375900    2.800454651
 1028 SOLV  HW2     3187    4.434668737    5.918429723    2.675427705
 1029 SOLV  OW      3188    4.525084278    4.633051539    1.469940921
 1029 SOLV  HW1     3189    4.523290300    4.590491322    1.560422322
 1029 SOLV  HW2     3190    4.431941142    4.638836373    1.433991902
 1030 SOLV  OW      3191    5.132071168    4.292219378    2.632330338
 1030 SOLV  HW1     3192    5.052011860    4.350515054    2.618469549
 1030 SOLV  HW2     3193    5.103120790    4.204354257    2.670324647
 1031 SOLV  OW      3194    3.771990406    5.673866573    0.966370887
 1031 SOLV  HW1     3195    3.762510977    5.606822286    0.892770288
 1031 SOLV  HW2     3196    3.682771618    5.689720115    1.008684689
 1032 SOLV  OW      3197    0.464000434    3.870516247    0.795512109
 1032 SOLV  HW1     3198    0.465077505    3.883149813    0.696311528
 1032 SOLV  HW2     3199    0.469408679    3.772935050    0.816729595
 1033 SOLV  OW      3200    4.680877841    4.457273976    2.546695668
 1033 SOLV  HW1     3201    4.623625365    4.468411779    2.627924613
 1033 SOLV  HW2     3202    4.774072746    4.487119346    2.567286049
 1034 SOLV  OW      3203    3.315020199    3.086862481    1.300783551
 1034 SOLV  HW1     3204    3.380851157    3.106584348    1.228128694
 1034 SOLV  HW2     3205    3.255052949    3.012171835    1.272033725
 1035 SOLV  OW      3206    4.978156835    5.462617798    1.008197038
 1035 SOLV  HW1     3207    5.031152926    5.501225424    0.932680339
 1035 SOLV  HW2     3208    4.968430587    5.363955352    0.995045390
 1036 SOLV  OW      3209    5.073446562    3.109858250    1.921370539
 1036 SOLV  HW1     3210    5.124966100    3.043985811    1.976215375
 1036 SOLV  HW2     3211    5.003782524    3.153422566    1.978383620
 1037 SOLV  OW      3212    5.083495095    4.429060786    0.100953834
 1037 SOLV  HW1     3213    5.133772281    4.377591238    0.031493210
 1037 SOLV  HW2     3214    5.030601510    4.501598114    0.056883180
 1038 SOLV  OW      3215    5.294824622    4.951808602    0.201047840
 1038 SOLV  HW1     3216    5.365379504    4.944814903    0.271577879
 1038 SOLV  HW2     3217    5.302807290    5.039996475    0.154566127
 1039 SOLV  OW      3218    2.902500997    5.887726211    5.467984468
 1039 SOLV  HW1     3219    2.946778236    5.899916025    5.556825117
 1039 SOLV  HW2     3220    2.967689391    5.908740463    5.395111121
 1040 SOLV  OW      3221    0.258480313    5.429363473    1.709995172
 1040 SOLV  HW1     3222    0.280394843    5.412243476    1.613939470
 1040 SOLV  HW2     3223    0.188128348    5.500177054    1.715998321
 1041 SOLV  OW      3224    5.354503093    4.979202161    1.613760797
 1041 SOLV  HW1     3225    5.435871062    5.035664836    1.599867894
 1041 SOLV  HW2     3226    5.341021949    4.963708181    1.711637520
 1042 SOLV  OW      3227    3.289006501    5.188330885    2.343908128
 1042 SOLV  HW1     3228    3.319219799    5.157684061    2.434182882
 1042 SOLV  HW2     3229    3.359095661    5.166285837    2.276061129
 1043 SOLV  OW      3230    4.609303465    2.923365538    2.342053465
 1043 SOLV  HW1     3231    4.518552276    2.960005317    2.362626460
 1043 SOLV  HW2     3232    4.616638982    2.830365929    2.378092262
 1044 SOLV  OW      3233    3.239374952    4.005876891    2.048191455
 1044 SOLV  HW1     3234    3.190430568    3.923203969    2.075959863
 1044 SOLV  HW2     3235    3.200494556    4.085035417    2.095347025
 1045 SOLV  OW      3236    5.930940805    5.204578403    2.944285348
 1045 SOLV  HW1     3237    5.967893113    5.174112349    2.856488590
 1045 SOLV  HW2     3238    5.855517662    5.268297286    2.928374049
 1046 SOLV  OW      3239    1.376283047    5.690455150    2.174940467
 1046 SOLV  HW1     3240    1.284053378    5.727828222    2.184881726
 1046 SOLV  HW2     3241    1.380875903    5.600881989    2.219183569
 1047 SOLV  OW      3242    3.624577448    4.289234744    0.444773999
 1047 SOLV  HW1     3243    3.665254328    4.217026031    0.500747445
 1047 SOLV  HW2     3244    3.615594406    4.257205252    0.350460765
 1048 SOLV  OW      3245    4.573211254    3.740279197    6.127121946
 1048 SOLV  HW1     3246    4.579486672    3.661808302    6.188805972
 1048 SOLV  HW2     3247    4.500693497    3.801590893    6.158490517
 1049 SOLV  OW      3248    5.269026990    5.709563534    1.316335864
 1049 SOLV  HW1     3249    5.202980350    5.707410028    1.241268896
 1049 SOLV  HW2     3250    5.314548464    5.798593875    1.318110459
 1050 SOLV  OW      3251    0.116402300    4.932723990    2.571589298
 1050 SOLV  HW1     3252    0.016421245    4.930347213    2.571252379
 1050 SOLV  HW2     3253    0.149273461    4.964204953    2.482536507
 1051 SOLV  OW      3254    3.448048421    2.995412426    1.754481103
 1051 SOLV  HW1     3255    3.386990453    2.919823818    1.778147846
 1051 SOLV  HW2     3256    3.398081393    3.062802774    1.700041681
 1052 SOLV  OW      3257    5.766750704    5.498954514    1.453967533
 1052 SOLV  HW1     3258    5.671144670    5.527948925    1.449422803
 1052 SOLV  HW2     3259    5.782703788    5.450107219    1.539765462
 1053 SOLV  OW      3260    5.003246659    3.912860694    0.541652774
 1053 SOLV  HW1     3261    5.015208329    3.874687462    0.633312214
 1053 SOLV  HW2     3262    4.931915934    3.861989678    0.493427594
 1054 SOLV  OW      3263    5.575957588    3.919854229    0.456025777
 1054 SOLV  HW1     3264    5.643882551    3.862761908    0.409892514
 1054 SOLV  HW2     3265    5.555709410    3.881354248    0.546077630
 1055 SOLV  OW      3266    4.911232842    3.747777785    0.989009422
 1055 SOLV  HW1     3267    4.933301123    3.828761836    1.043365420
 1055 SOLV  HW2     3268    4.918500787    3.666170222    1.046361802
 1056 SOLV  OW      3269    4.602333981    4.179912465    1.088459439
 1056 SOLV  HW1     3270    4.686746437    4.216486500    1.127680329
 1056 SOLV  HW2     3271    4.525528975    4.238622858    1.114061402
 1057 SOLV  OW      3272    4.059613088    4.484675867    1.379023049
 1057 SOLV  HW1     3273    4.139569878    4.532284351    1.342411813
 1057 SOLV  HW2     3274    4.080235273    4.450628287    1.470759017
 1058 SOLV  OW      3275    2.774447288    4.753328525    2.040759214
 1058 SOLV  HW1     3276    2.769002199    4.720701824    1.946379430
 1058 SOLV  HW2     3277    2.861803801    4.725432275    2.080662897
 1059 SOLV  OW      3278    2.532166637    4.474596249    1.785090885
 1059 SOLV  HW1     3279    2.483989513    4.403741437    1.836635334
 1059 SOLV  HW2     3280    2.573298729    4.434248406    1.703369612
 1060 SOLV  OW      3281    3.740515139    5.108066147    0.422963488
 1060 SOLV  HW1     3282    3.722272224    5.193993258    0.470770439
 1060 SOLV  HW2     3283    3.807393955    5.123911816    0.350315277
 1061 SOLV  OW      3284    2.964977872    5.330394259    2.145110901
 1061 SOLV  HW1     3285    3.046430968    5.387100568    2.132870487
 1061 SOLV  HW2     3286    2.989884620    5.246222064    2.193013882
 1062 SOLV  OW      3287    3.108736084    5.610763201    2.381877702
 1062 SOLV  HW1     3288    3.151019925    5.541814585    2.323057254
 1062 SOLV  HW2     3289    3.053151863    5.565501877    2.451615873
 1063 SOLV  OW      3290    0.478023696    3.601316329    0.879469930
 1063 SOLV  HW1     3291    0.460761486    3.517738394    0.827347527
 1063 SOLV  HW2     3292    0.410420215    3.609453697    0.952719356
 1064 SOLV  OW      3293    2.908830666    3.033787388    1.568958486
 1064 SOLV  HW1     3294    2.866158230    2.944119110    1.580797630
 1064 SOLV  HW2     3295    2.897606307    3.063776651    1.474215948
 1065 SOLV  OW      3296    3.370098421    3.303440477    0.885786396
 1065 SOLV  HW1     3297    3.289554785    3.247409534    0.905157416
 1065 SOLV  HW2     3298    3.382149958    3.370789410    0.958730768
 1066 SOLV  OW      3299    5.412187171    4.721689081    2.283492892
 1066 SOLV  HW1     3300    5.321679791    4.757271402    2.306822456
 1066 SOLV  HW2     3301    5.402232903    4.640089478    2.226534495
 1067 SOLV  OW      3302    4.609252231    5.139731941    2.431963834
 1067 SOLV  HW1     3303    4.577214905    5.086554395    2.510371086
 1067 SOLV  HW2     3304    4.546456389    5.126991918    2.355176742
 1068 SOLV  OW      3305    0.014695156    4.639096796    2.478749834
 1068 SOLV  HW1     3306    0.076250762    4.662886790    2.553892692
 1068 SOLV  HW2     3307    0.040729722    4.550114465    2.441255122
 1069 SOLV  OW      3308    3.430816926    4.444579016    0.194990846
 1069 SOLV  HW1     3309    3.382773927    4.521542821    0.237067245
 1069 SOLV  HW2     3310    3.366593637    4.391388405    0.139781121
 1070 SOLV  OW      3311    5.168383646    5.919866391    0.498252549
 1070 SOLV  HW1     3312    5.231955936    5.885399987    0.567333531
 1070 SOLV  HW2     3313    5.147320049    5.847013573    0.433058389
 1071 SOLV  OW      3314    3.597345479    3.055076301    2.243051966
 1071 SOLV  HW1     3315    3.604489993    2.965531833    2.287008152
 1071 SOLV  HW2     3316    3.548897089    3.118171160    2.303658326
 1072 SOLV  OW      3317    6.080239704    4.843295269    0.830106967
 1072 SOLV  HW1     3318    6.168597634    4.876277300    0.863375024
 1072 SOLV  HW2     3319    6.011758366    4.915461630    0.840296976
 1073 SOLV  OW      3320    4.286443453    5.148452953    0.185043037
 1073 SOLV  HW1     3321    4.340138926    5.189730876    0.258627409
 1073 SOLV  HW2     3322    4.204751480    5.203688451    0.168394436
 1074 SOLV  OW      3323    3.267634650    5.673944000    2.023234671
 1074 SOLV  HW1     3324    3.270973416    5.611827087    1.944928257
 1074 SOLV  HW2     3325    3.271684120    5.620980070    2.107968992
 1075 SOLV  OW      3326    3.322956399    4.521256081    1.107857107
 1075 SOLV  HW1     3327    3.368313385    4.458461576    1.044601296
 1075 SOLV  HW2     3328    3.390353660    4.559016151    1.171367093
 1076 SOLV  OW      3329    0.494992314    4.021961134    2.013356458
 1076 SOLV  HW1     3330    0.470171624    3.945080481    1.954406605
 1076 SOLV  HW2     3331    0.424333549    4.092502933    2.007623663
 1077 SOLV  OW      3332    5.028028881    4.001606921    1.728355537
 1077 SOLV  HW1     3333    4.945953005    3.958838853    1.690457672
 1077 SOLV  HW2     3334    5.072718324    4.056408157    1.657634683
 1078 SOLV  OW      3335    4.765631570    3.762318162    0.422529614
 1078 SOLV  HW1     3336    4.735418421    3.702503775    0.496766815
 1078 SOLV  HW2     3337    4.692764803    3.827062339    0.400162483
 1079 SOLV  OW      3338    5.419517638    2.671765440    1.224913785
 1079 SOLV  HW1     3339    5.402141461    2.604537010    1.296885649
 1079 SOLV  HW2     3340    5.454972079    2.755885951    1.265757082
 1080 SOLV  OW      3341    5.918874949    3.781182755    0.988710814
 1080 SOLV  HW1     3342    5.959251180    3.872648993    0.991077788
 1080 SOLV  HW2     3343    5.868389281    3.769259560    0.903206835
 1081 SOLV  OW      3344    3.294686395    5.035856899    2.585277720
 1081 SOLV  HW1     3345    3.340615568    5.050118143    2.672964517
 1081 SOLV  HW2     3346    3.340188440    4.962036127    2.535458372
 1082 SOLV  OW      3347    4.775687903    3.529631418    2.234340920
 1082 SOLV  HW1     3348    4.687798426    3.493896694    2.202718391
 1082 SOLV  HW2     3349    4.801668205    3.483762884    2.319326894
 1083 SOLV  OW      3350    5.241362084    2.927705919    1.102071708
 1083 SOLV  HW1     3351    5.259945767    2.941612824    1.199340840
 1083 SOLV  HW2     3352    5.213667142    3.014441172    1.060719729
 1084 SOLV  OW      3353    0.008515786    4.223871195    0.815641362
 1084 SOLV  HW1     3354    0.024168153    4.287430782    0.740033272
 1084 SOLV  HW2     3355   -0.019973684    4.274958280    0.896757547
 1085 SOLV  OW      3356    5.171908716    4.830334580    2.350374317
 1085 SOLV  HW1     3357    5.140248439    4.819068393    2.256182177
 1085 SOLV  HW2     3358    5.141184353    4.918787677    2.385494791
 1086 SOLV  OW      3359    5.991909144    4.381707516    0.279134985
 1086 SOLV  HW1     3360    5.956086998    4.349888625    0.191351118
 1086 SOLV  HW2     3361    6.090083318    4.398859415    0.270808099
 1087 SOLV  OW      3362    5.948649128    5.372771781    2.565017466
 1087 SOLV  HW1     3363    6.016069028    5.332579363    2.503043441
 1087 SOLV  HW2     3364    5.987828766    5.453607548    2.608973748
 1088 SOLV  OW      3365    5.598027670    3.854121694    3.192025032
 1088 SOLV  HW1     3366    5.633259175    3.761025907    3.182364746
 1088 SOLV  HW2     3367    5.502756600    3.856998502    3.161751586
 1089 SOLV  OW      3368    4.284240555    5.031786635    3.167462243
 1089 SOLV  HW1     3369    4.242412522    5.092802138    3.234763471
 1089 SOLV  HW2     3370    4.212649116    4.981141068    3.119383625
 1090 SOLV  OW      3371    4.354555487    0.291428335    0.382562266
 1090 SOLV  HW1     3372    4.363702661    0.253581761    0.290445904
 1090 SOLV  HW2     3373    4.287267210    0.238180848    0.433927601
 1091 SOLV  OW      3374    3.565189021    3.132364907    2.820851472
 1091 SOLV  HW1     3375    3.551466220    3.229803618    2.802993235
 1091 SOLV  HW2     3376    3.570956107    3.117066511    2.919513846
 1092 SOLV  OW      3377    2.782774809    5.174795251    2.580026236
 1092 SOLV  HW1     3378    2.793487343    5.213339290    2.671684094
 1092 SOLV  HW2     3379    2.814146401    5.241156352    2.512103462
 1093 SOLV  OW      3380    0.337237563    4.279693131    2.252208448
 1093 SOLV  HW1     3381    0.397332725    4.318427558    2.322136196
 1093 SOLV  HW2     3382    0.325344104    4.181824432    2.268996870
 1094 SOLV  OW      3383    3.856927615    4.259490513    2.805391941
 1094 SOLV  HW1     3384    3.833134754    4.216776665    2.718148556
 1094 SOLV  HW2     3385    3.883745119    4.354554478    2.789719703
 1095 SOLV  OW      3386    5.805205981    4.493664873    3.124858452
 1095 SOLV  HW1     3387    5.846733522    4.447194147    3.046654009
 1095 SOLV  HW2     3388    5.718609195    4.535111991    3.096841043
 1096 SOLV  OW      3389    3.649517824    4.109020122    3.292611515
 1096 SOLV  HW1     3390    3.686355825    4.018135994    3.272992961
 1096 SOLV  HW2     3391    3.558082287    4.117180625    3.252927463
 1097 SOLV  OW      3392    3.556364929    5.587373975    0.247474458
 1097 SOLV  HW1     3393    3.594749114    5.500199024    0.217024789
 1097 SOLV  HW2     3394    3.629642953    5.654914134    0.255879022
 1098 SOLV  OW      3395    3.741276663    4.195115560    2.124804477
 1098 SOLV  HW1     3396    3.821272250    4.135123342    2.123014175
 1098 SOLV  HW2     3397    3.658425171    4.140552733    2.112155348
 1099 SOLV  OW      3398    5.850808280    3.712898223    2.998621582
 1099 SOLV  HW1     3399    5.800165034    3.635299480    3.036242199
 1099 SOLV  HW2     3400    5.937059349    3.680633831    2.959617744
 1100 SOLV  OW      3401    5.765526143    4.757128981    1.938916178
 1100 SOLV  HW1     3402    5.823004458    4.805442039    2.004973620
 1100 SOLV  HW2     3403    5.813744609    4.675984295    1.905870081
 1101 SOLV  OW      3404    0.145911277    5.369465970    0.803065955
 1101 SOLV  HW1     3405    0.212079303    5.330241657    0.739165362
 1101 SOLV  HW2     3406    0.079076572    5.299680978    0.828818182
 1102 SOLV  OW      3407    4.508684602    5.006502502    1.933117951
 1102 SOLV  HW1     3408    4.433510013    5.065422161    1.903466754
 1102 SOLV  HW2     3409    4.505729943    4.996233486    2.032554991
 1103 SOLV  OW      3410    4.597989480    4.078874673    2.275971753
 1103 SOLV  HW1     3411    4.615892591    3.985516091    2.244900866
 1103 SOLV  HW2     3412    4.638051490    4.143773038    2.211281142
 1104 SOLV  OW      3413    5.186698424    4.413037861    0.761329721
 1104 SOLV  HW1     3414    5.104031652    4.371591667    0.799411892
 1104 SOLV  HW2     3415    5.202435921    4.501807017    0.804620183
 1105 SOLV  OW      3416    5.287886563    3.304226692    1.227920173
 1105 SOLV  HW1     3417    5.382898910    3.289940013    1.255675111
 1105 SOLV  HW2     3418    5.226876722    3.262240347    1.295125958
 1106 SOLV  OW      3419    5.730605255    4.757398226    1.309624781
 1106 SOLV  HW1     3420    5.732793666    4.691642999    1.234306219
 1106 SOLV  HW2     3421    5.682700452    4.717125299    1.387629035
 1107 SOLV  OW      3422    4.216301109    4.506932998    2.029021929
 1107 SOLV  HW1     3423    4.125158920    4.547173537    2.020428725
 1107 SOLV  HW2     3424    4.281391637    4.577543900    2.056902456
 1108 SOLV  OW      3425    4.476101562    5.615762334    5.709712263
 1108 SOLV  HW1     3426    4.525287121    5.541368054    5.754968252
 1108 SOLV  HW2     3427    4.511280876    5.703563129    5.742195368
 1109 SOLV  OW      3428    3.899707102    5.113142485    0.200266059
 1109 SOLV  HW1     3429    3.931622414    5.037248709    0.143494063
 1109 SOLV  HW2     3430    3.974562208    5.177933705    0.214419868
 1110 SOLV  OW      3431    4.910868856    3.999279957    2.072067955
 1110 SOLV  HW1     3432    4.976487870    3.936889710    2.029605522
 1110 SOLV  HW2     3433    4.932788136    4.009708121    2.169084467
 1111 SOLV  OW      3434    4.231489974    3.792130054    2.304264489
 1111 SOLV  HW1     3435    4.250341146    3.876063098    2.253275495
 1111 SOLV  HW2     3436    4.284908671    3.791807437    2.388811916
 1112 SOLV  OW      3437    5.377321644    3.783432137    1.779886097
 1112 SOLV  HW1     3438    5.407588496    3.708581418    1.838899876
 1112 SOLV  HW2     3439    5.457092164    3.829601099    1.741072541
 1113 SOLV  OW      3440    3.581246394    4.087636739    0.254752966
 1113 SOLV  HW1     3441    3.619909420    4.087392405    0.162519973
 1113 SOLV  HW2     3442    3.481873666    4.077817919    0.249243809
 1114 SOLV  OW      3443    5.664664902    4.365243581    2.348995711
 1114 SOLV  HW1     3444    5.630320785    4.279769919    2.310052900
 1114 SOLV  HW2     3445    5.702516502    4.422243212    2.276057268
 1115 SOLV  OW      3446    2.989548103    4.050885972    1.082026779
 1115 SOLV  HW1     3447    3.039140264    4.108206891    1.147267179
 1115 SOLV  HW2     3448    2.897517568    4.032848384    1.116760276
 1116 SOLV  OW      3449    4.304634304    4.425900888    2.996308083
 1116 SOLV  HW1     3450    4.224920497    4.475893517    2.962425632
 1116 SOLV  HW2     3451    4.275823254    4.361120882    3.066841701
 1117 SOLV  OW      3452    4.854664330    5.038759401    2.736298400
 1117 SOLV  HW1     3453    4.945895194    5.008582415    2.763980148
 1117 SOLV  HW2     3454    4.848109626    5.037790197    2.636508621
 1118 SOLV  OW      3455    4.932306428    4.980178895    1.947612417
 1118 SOLV  HW1     3456    4.886757424    5.041045570    1.882632098
 1118 SOLV  HW2     3457    4.957276818    5.031683873    2.029621682
 1119 SOLV  OW      3458    3.186603845    2.581419141    0.901868673
 1119 SOLV  HW1     3459    3.198833209    2.621223703    0.992797028
 1119 SOLV  HW2     3460    3.274803905    2.578043310    0.854846055
 1120 SOLV  OW      3461    3.150641740    3.884345878    0.961517722
 1120 SOLV  HW1     3462    3.085599772    3.946443006    1.005281759
 1120 SOLV  HW2     3463    3.203633198    3.836732780    1.031707894
 1121 SOLV  OW      3464    4.442198054    4.867781665    2.521792739
 1121 SOLV  HW1     3465    4.373188257    4.936833487    2.543461538
 1121 SOLV  HW2     3466    4.400743828    4.776866298    2.525785649
 1122 SOLV  OW      3467    5.381045839    5.465050529    5.654920826
 1122 SOLV  HW1     3468    5.318244406    5.532757402    5.616531799
 1122 SOLV  HW2     3469    5.329198720    5.397476693    5.707337618
 1123 SOLV  OW      3470    3.628086225    4.752463576    0.423250967
 1123 SOLV  HW1     3471    3.689834018    4.723371102    0.350159827
 1123 SOLV  HW2     3472    3.603896593    4.673599406    0.479790459
 1124 SOLV  OW      3473    5.218017932    2.677664071    1.913880745
 1124 SOLV  HW1     3474    5.195634596    2.755499333    1.972551648
 1124 SOLV  HW2     3475    5.133611577    2.633189470    1.883894971
 1125 SOLV  OW      3476    3.165630211    5.343544387    0.598039907
 1125 SOLV  HW1     3477    3.193049055    5.248068155    0.586458078
 1125 SOLV  HW2     3478    3.073019428    5.347287597    0.635600269
 1126 SOLV  OW      3479    5.372112731    3.451987989    3.361425799
 1126 SOLV  HW1     3480    5.331498014    3.440731761    3.270732175
 1126 SOLV  HW2     3481    5.394474071    3.362169184    3.399295395
 1127 SOLV  OW      3482    4.678139841    0.033950574    2.224258720
 1127 SOLV  HW1     3483    4.755569953    0.075867755    2.271687471
 1127 SOLV  HW2     3484    4.641939940   -0.041152968    2.279493517
 1128 SOLV  OW      3485    5.851474767    4.323096386    2.552391883
 1128 SOLV  HW1     3486    5.835592858    4.390775790    2.624289080
 1128 SOLV  HW2     3487    5.774872685    4.324191059    2.488105021
 1129 SOLV  OW      3488    4.523416878    3.824032745    2.753732621
 1129 SOLV  HW1     3489    4.534174815    3.787738777    2.661166234
 1129 SOLV  HW2     3490    4.555963224    3.756543147    2.819970080
 1130 SOLV  OW      3491    5.564518501    3.816577749    0.724296651
 1130 SOLV  HW1     3492    5.469633581    3.844780493    0.738560470
 1130 SOLV  HW2     3493    5.579512467    3.727351424    0.766908455
 1131 SOLV  OW      3494    3.498487353    3.426522925    1.111945637
 1131 SOLV  HW1     3495    3.431100754    3.494888133    1.139993705
 1131 SOLV  HW2     3496    3.567751437    3.469752713    1.054195307
 1132 SOLV  OW      3497    0.245240786    5.738982192    2.574336234
 1132 SOLV  HW1     3498    0.302752086    5.677927556    2.519869711
 1132 SOLV  HW2     3499    0.198089057    5.686139674    2.644948788
 1133 SOLV  OW      3500    5.853198165    5.060009136    1.508939210
 1133 SOLV  HW1     3501    5.884008598    5.000501791    1.434700302
 1133 SOLV  HW2     3502    5.849478503    5.007772928    1.594141097
 1134 SOLV  OW      3503    2.695422965    5.520390245    1.319546316
 1134 SOLV  HW1     3504    2.652654366    5.558824491    1.401371425
 1134 SOLV  HW2     3505    2.753808551    5.443449637    1.345487277
 1135 SOLV  OW      3506    3.116266598    3.319440578    2.893715244
 1135 SOLV  HW1     3507    3.151034987    3.226587662    2.906789325
 1135 SOLV  HW2     3508    3.027521539    3.328459957    2.938930067
 1136 SOLV  OW      3509    6.115452859    4.419728293    6.116724762
 1136 SOLV  HW1     3510    6.164105062    4.350328672    6.169812843
 1136 SOLV  HW2     3511    6.063208232    4.375387351    6.043882481
 1137 SOLV  OW      3512    5.043342501    0.138244597    1.591160579
 1137 SOLV  HW1     3513    4.959624090    0.116089155    1.641164632
 1137 SOLV  HW2     3514    5.062489224    0.066080236    1.524634584
 1138 SOLV  OW      3515    0.093579536    4.809220253    0.055683011
 1138 SOLV  HW1     3516    0.165079483    4.825525031    0.123681792
 1138 SOLV  HW2     3517    0.123611723    4.843869259   -0.033195479
 1139 SOLV  OW      3518    4.740176973    4.531263882    1.285991450
 1139 SOLV  HW1     3519    4.663197345    4.547382122    1.347765544
 1139 SOLV  HW2     3520    4.819856573    4.502141062    1.338950984
 1140 SOLV  OW      3521    5.061401944    3.708335429    0.781179305
 1140 SOLV  HW1     3522    5.068914585    3.608673545    0.777597029
 1140 SOLV  HW2     3523    5.007177504    3.734810076    0.860931731
 1141 SOLV  OW      3524    3.882325374    6.031522276    6.081272901
 1141 SOLV  HW1     3525    3.970558407    5.984540712    6.084283217
 1141 SOLV  HW2     3526    3.892857688    6.119216718    6.034367934
 1142 SOLV  OW      3527    2.788857491    3.568031736    2.178743388
 1142 SOLV  HW1     3528    2.858503726    3.549548213    2.248094177
 1142 SOLV  HW2     3529    2.785366011    3.666281092    2.160396552
 1143 SOLV  OW      3530    4.700724911    6.105992634    1.963931269
 1143 SOLV  HW1     3531    4.611322234    6.090462588    1.921886543
 1143 SOLV  HW2     3532    4.688317515    6.135019434    2.058828056
 1144 SOLV  OW      3533    3.381437806    4.377741511    1.550337763
 1144 SOLV  HW1     3534    3.356880794    4.283582441    1.527258555
 1144 SOLV  HW2     3535    3.471138370    4.378896780    1.594541143
 1145 SOLV  OW      3536    3.324657347    4.096147232    1.552868492
 1145 SOLV  HW1     3537    3.423326730    4.093150250    1.536829659
 1145 SOLV  HW2     3538    3.306884556    4.095916801    1.651285459
 1146 SOLV  OW      3539    3.828759904    4.308372927    3.258858215
 1146 SOLV  HW1     3540    3.807953822    4.381603063    3.323711401
 1146 SOLV  HW2     3541    3.762375841    4.234372008    3.269746342
 1147 SOLV  OW      3542    3.725641200    5.123751909    1.315474604
 1147 SOLV  HW1     3543    3.747366614    5.213939019    1.278134387
 1147 SOLV  HW2     3544    3.654028039    5.132731117    1.384704927
 1148 SOLV  OW      3545    5.207830045    3.719243467    1.583736202
 1148 SOLV  HW1     3546    5.268548462    3.759852773    1.652042304
 1148 SOLV  HW2     3547    5.209034401    3.775014728    1.500732174
 1149 SOLV  OW      3548    5.009884424    5.391358012    2.140072752
 1149 SOLV  HW1     3549    5.017498427    5.401181330    2.040847918
 1149 SOLV  HW2     3550    4.963672829    5.305322490    2.161575720
 1150 SOLV  OW      3551    5.907283256    5.612772289    0.821959601
 1150 SOLV  HW1     3552    5.881415240    5.516488821    0.814085510
 1150 SOLV  HW2     3553    5.955375368    5.641236536    0.739022397
 1151 SOLV  OW      3554    5.757381927    4.914870857    0.203077022
 1151 SOLV  HW1     3555    5.843604925    4.892379724    0.248478996
 1151 SOLV  HW2     3556    5.730099297    4.838993073    0.143918479
 1152 SOLV  OW      3557    3.744632772    0.357378430    0.085056979
 1152 SOLV  HW1     3558    3.711789074    0.428438320    0.022820665
 1152 SOLV  HW2     3559    3.725808008    0.267366078    0.045750258
 1153 SOLV  OW      3560    4.392577823    3.258845880    5.942291354
 1153 SOLV  HW1     3561    4.425835775    3.167891593    5.967252189
 1153 SOLV  HW2     3562    4.460536449    3.304577843    5.884915707
 1154 SOLV  OW      3563    5.531908318    4.281340944    1.564680243
 1154 SOLV  HW1     3564    5.592644181    4.212547843    1.524926372
 1154 SOLV  HW2     3565    5.515560695    4.353943767    1.497872854
 1155 SOLV  OW      3566    4.357648782    4.579285304    0.714029282
 1155 SOLV  HW1     3567    4.328318999    4.550363084    0.622896517
 1155 SOLV  HW2     3568    4.329997633    4.674163331    0.729373017
 1156 SOLV  OW      3569    0.291418068    0.235599544    1.851914284
 1156 SOLV  HW1     3570    0.243402208    0.167774468    1.796274497
 1156 SOLV  HW2     3571    0.369690757    0.192479421    1.896810218
 1157 SOLV  OW      3572    4.767571413    3.464585679    0.902124123
 1157 SOLV  HW1     3573    4.768336112    3.563722185    0.915214902
 1157 SOLV  HW2     3574    4.791412847    3.443314795    0.807355697
 1158 SOLV  OW      3575    5.083414850    3.769740119    2.232593663
 1158 SOLV  HW1     3576    5.077788380    3.760041345    2.133215180
 1158 SOLV  HW2     3577    5.055805323    3.862262185    2.258651254
 1159 SOLV  OW      3578    3.120335607    0.303659408    3.944596842
 1159 SOLV  HW1     3579    3.191682542    0.319465063    3.876320550
 1159 SOLV  HW2     3580    3.142293915    0.221570618    3.997332967
 1160 SOLV  OW      3581    4.477176460    4.162211180    0.787757774
 1160 SOLV  HW1     3582    4.459788081    4.208952511    0.874443351
 1160 SOLV  HW2     3583    4.390188957    4.142269627    0.742625604
 1161 SOLV  OW      3584    4.839680404    5.331265825    3.023031718
 1161 SOLV  HW1     3585    4.798299476    5.371659073    3.104625284
 1161 SOLV  HW2     3586    4.767630522    5.301757137    2.960265669
 1162 SOLV  OW      3587    5.254898786    4.238027514    2.068965551
 1162 SOLV  HW1     3588    5.163012930    4.240819853    2.108347530
 1162 SOLV  HW2     3589    5.266494756    4.153098195    2.017446560
 1163 SOLV  OW      3590    4.835034003    5.550161853    2.496448185
 1163 SOLV  HW1     3591    4.749019192    5.546148558    2.547313668
 1163 SOLV  HW2     3592    4.817774181    5.585691744    2.404570360
 1164 SOLV  OW      3593    4.551467054    5.804260766    2.942699077
 1164 SOLV  HW1     3594    4.519705178    5.754714161    3.023558356
 1164 SOLV  HW2     3595    4.628539726    5.755370319    2.901816109
 1165 SOLV  OW      3596    4.049346116    3.714067567    2.889268061
 1165 SOLV  HW1     3597    4.073031157    3.756024350    2.976906014
 1165 SOLV  HW2     3598    3.987252460    3.774366615    2.839166622
 1166 SOLV  OW      3599    5.627282137    3.594904242    0.149202763
 1166 SOLV  HW1     3600    5.533054354    3.582315180    0.180229907
 1166 SOLV  HW2     3601    5.682351207    3.631808369    0.224072536
 1167 SOLV  OW      3602    4.383793037    5.429905540    2.789031977
 1167 SOLV  HW1     3603    4.296180437    5.478025936    2.785860744
 1167 SOLV  HW2     3604    4.396576595    5.389925645    2.879804951
 1168 SOLV  OW      3605    4.857647986    3.250129004    1.274169346
 1168 SOLV  HW1     3606    4.874852309    3.152329424    1.286053348
 1168 SOLV  HW2     3607    4.778562999    3.263008348    1.214323938
 1169 SOLV  OW      3608    4.161136722    3.082990368    2.881280480
 1169 SOLV  HW1     3609    4.220740327    3.034992214    2.816895003
 1169 SOLV  HW2     3610    4.167395033    3.039593722    2.971166418
 1170 SOLV  OW      3611    5.654678046    5.176454259    2.138671091
 1170 SOLV  HW1     3612    5.588686166    5.102567259    2.152357597
 1170 SOLV  HW2     3613    5.631915132    5.253023815    2.198840335
 1171 SOLV  OW      3614    4.020767664    3.702735016    2.153685926
 1171 SOLV  HW1     3615    3.928527717    3.736929860    2.171694532
 1171 SOLV  HW2     3616    4.082961340    3.735647378    2.224752757
 1172 SOLV  OW      3617    5.958837595    3.453032992    1.869315694
 1172 SOLV  HW1     3618    5.926881170    3.375223382    1.923412060
 1172 SOLV  HW2     3619    6.007635009    3.517060930    1.928655268
 1173 SOLV  OW      3620    5.901175424    3.708506573    1.242875015
 1173 SOLV  HW1     3621    5.907240450    3.733653190    1.146278412
 1173 SOLV  HW2     3622    5.944597899    3.619527452    1.256917977
 1174 SOLV  OW      3623    5.556997277    3.143282184    6.037155043
 1174 SOLV  HW1     3624    5.472209518    3.179359198    6.076029250
 1174 SOLV  HW2     3625    5.542817897    3.121729768    5.940530655
 1175 SOLV  OW      3626    3.770457935    3.833940037    1.927309721
 1175 SOLV  HW1     3627    3.722045024    3.915688927    1.896083965
 1175 SOLV  HW2     3628    3.820230017    3.793374810    1.850635887
 1176 SOLV  OW      3629    5.165223102    3.123944785    1.645729438
 1176 SOLV  HW1     3630    5.151934940    3.148919341    1.741653330
 1176 SOLV  HW2     3631    5.138178163    3.200488232    1.587322632
 1177 SOLV  OW      3632    4.189307899    3.148585944    1.068457453
 1177 SOLV  HW1     3633    4.246672585    3.160520628    1.149505652
 1177 SOLV  HW2     3634    4.092962936    3.151342246    1.095139624
 1178 SOLV  OW      3635    5.442068310    3.311616093    2.258467674
 1178 SOLV  HW1     3636    5.453102763    3.212219105    2.257890440
 1178 SOLV  HW2     3637    5.347809178    3.334808378    2.234402255
 1179 SOLV  OW      3638    5.237262885    6.086543361    0.253733132
 1179 SOLV  HW1     3639    5.221506411    6.042867505    0.342300581
 1179 SOLV  HW2     3640    5.227696660    6.018645977    0.180942798
 1180 SOLV  OW      3641    5.434560486    3.486573642    0.698361748
 1180 SOLV  HW1     3642    5.455881642    3.545805488    0.776059861
 1180 SOLV  HW2     3643    5.506533945    3.417898067    0.688093378
 1181 SOLV  OW      3644    5.182717450    5.224590572    1.538430488
 1181 SOLV  HW1     3645    5.102424847    5.211691261    1.480222346
 1181 SOLV  HW2     3646    5.226960247    5.136300919    1.554207439
 1182 SOLV  OW      3647    3.905172911    3.693273576    3.494628500
 1182 SOLV  HW1     3648    3.842170946    3.745288684    3.552305547
 1182 SOLV  HW2     3649    3.871840075    3.599473849    3.485042329
 1183 SOLV  OW      3650    4.854678823    3.227949746    2.394629501
 1183 SOLV  HW1     3651    4.840531343    3.136829347    2.433320072
 1183 SOLV  HW2     3652    4.853918675    3.295807231    2.468078695
 1184 SOLV  OW      3653    5.601219418    4.297091292    0.778701092
 1184 SOLV  HW1     3654    5.700946773    4.301411761    0.772603418
 1184 SOLV  HW2     3655    5.573997891    4.209042666    0.817531086
 1185 SOLV  OW      3656    4.874713419    4.140973726    2.624374730
 1185 SOLV  HW1     3657    4.845771489    4.188895534    2.541505343
 1185 SOLV  HW2     3658    4.869514680    4.203280975    2.702427323
 1186 SOLV  OW      3659    5.290700820    4.864196687    0.809109240
 1186 SOLV  HW1     3660    5.195938400    4.840242820    0.787940131
 1186 SOLV  HW2     3661    5.300917538    4.963678126    0.808180430
 1187 SOLV  OW      3662    4.919359932    3.515429698    3.068071280
 1187 SOLV  HW1     3663    4.930822893    3.598866644    3.014139670
 1187 SOLV  HW2     3664    4.867344877    3.448413444    3.015109239
 1188 SOLV  OW      3665    5.420893374    4.021723179    1.025036181
 1188 SOLV  HW1     3666    5.515670602    4.025155983    0.993298189
 1188 SOLV  HW2     3667    5.359388337    4.039920276    0.948304487
 1189 SOLV  OW      3668    4.577389109    5.833683562    6.094634215
 1189 SOLV  HW1     3669    4.527503206    5.766489539    6.149390246
 1189 SOLV  HW2     3670    4.576902891    5.921945232    6.141659629
 1190 SOLV  OW      3671    3.596173006    4.514387902    1.259283025
 1190 SOLV  HW1     3672    3.622439471    4.594764248    1.205884967
 1190 SOLV  HW2     3673    3.674223569    4.452290346    1.266598707
 1191 SOLV  OW      3674    6.003095387    4.157095964    2.728438581
 1191 SOLV  HW1     3675    5.963218599    4.213613674    2.656206747
 1191 SOLV  HW2     3676    6.098952221    4.182455802    2.741483559
 1192 SOLV  OW      3677    5.100055442    3.689443210    2.503293715
 1192 SOLV  HW1     3678    5.039194399    3.752725708    2.551178588
 1192 SOLV  HW2     3679    5.091160269    3.702922416    2.404598425
 1193 SOLV  OW      3680    5.511290271    4.960111269    2.167299063
 1193 SOLV  HW1     3681    5.606204433    4.940687883    2.192111304
 1193 SOLV  HW2     3682    5.450545941    4.897854568    2.216653203
 1194 SOLV  OW      3683    3.571711035    5.615758409    1.741847872
 1194 SOLV  HW1     3684    3.642330024    5.548862053    1.718624732
 1194 SOLV  HW2     3685    3.489189584    5.567982392    1.772000588
 1195 SOLV  OW      3686    4.765139488    3.748233285    1.730484919
 1195 SOLV  HW1     3687    4.807816191    3.659140141    1.746072515
 1195 SOLV  HW2     3688    4.785751441    3.779261439    1.637672402
 1196 SOLV  OW      3689    5.437068319    5.668264782    2.166941562
 1196 SOLV  HW1     3690    5.522424460    5.719711699    2.158628195
 1196 SOLV  HW2     3691    5.422629798    5.614078784    2.084134729
 1197 SOLV  OW      3692    5.463899816    5.347348494    2.635016234
 1197 SOLV  HW1     3693    5.417915505    5.374983680    2.719416206
 1197 SOLV  HW2     3694    5.554866712    5.388755770    2.631545506
 1198 SOLV  OW      3695    5.143190654    4.849306441    0.527325392
 1198 SOLV  HW1     3696    5.211616468    4.779686585    0.505622309
 1198 SOLV  HW2     3697    5.165583579    4.934122502    0.479317133
 1199 SOLV  OW      3698    5.616727651    2.478101680    1.716538237
 1199 SOLV  HW1     3699    5.663538435    2.566342132    1.721414544
 1199 SOLV  HW2     3700    5.634409123    2.435876219    1.627623859
 1200 SOLV  OW      3701    4.791706766    3.538768151    3.339954739
 1200 SOLV  HW1     3702    4.829008986    3.562755352    3.250319127
 1200 SOLV  HW2     3703    4.847819647    3.467041349    3.381283062
 1201 SOLV  OW      3704    4.072222522    4.532419671    2.942214458
 1201 SOLV  HW1     3705    4.046355220    4.544787027    2.846404647
 1201 SOLV  HW2     3706    4.001570740    4.571649606    3.001128000
 1202 SOLV  OW      3707    6.016667545    5.580295101    1.969713610
 1202 SOLV  HW1     3708    6.020853779    5.490581071    2.013705235
 1202 SOLV  HW2     3709    5.958344536    5.574962483    1.888649505
 1203 SOLV  OW      3710    5.122130744    3.090332288    2.369481876
 1203 SOLV  HW1     3711    5.133069926    3.183214520    2.334053313
 1203 SOLV  HW2     3712    5.107022201    3.027220020    2.293386423
 1204 SOLV  OW      3713    4.762824841    4.184164860    1.803316235
 1204 SOLV  HW1     3714    4.850359220    4.137209244    1.814922617
 1204 SOLV  HW2     3715    4.740044749    4.188602178    1.706037138
 1205 SOLV  OW      3716    2.989812506    0.112333832    2.034624332
 1205 SOLV  HW1     3717    2.896411035    0.076866917    2.030350767
 1205 SOLV  HW2     3718    2.988201652    0.211769501    2.024043679
 1206 SOLV  OW      3719    2.696246068    4.120765221    2.315914476
 1206 SOLV  HW1     3720    2.737096308    4.206354049    2.284177561
 1206 SOLV  HW2     3721    2.679602084    4.126288695    2.414371712
 1207 SOLV  OW      3722    4.267922324    5.194405809    1.826196290
 1207 SOLV  HW1     3723    4.181531987    5.239857273    1.847930400
 1207 SOLV  HW2     3724    4.298784861    5.223126862    1.735509670
 1208 SOLV  OW      3725    3.845772444    3.692881488    4.238883672
 1208 SOLV  HW1     3726    3.885581350    3.646499521    4.159727463
 1208 SOLV  HW2     3727    3.883495425    3.785241933    4.245824826
 1209 SOLV  OW      3728    0.140932654    3.706524761    0.804640726
 1209 SOLV  HW1     3729    0.188255997    3.699077123    0.716853764
 1209 SOLV  HW2     3730    0.151296340    3.799381348    0.840302579
 1210 SOLV  OW      3731    5.367425493    5.317064288    1.335797464
 1210 SOLV  HW1     3732    5.396523753    5.402506511    1.378864098
 1210 SOLV  HW2     3733    5.305894632    5.267944590    1.397465594
 1211 SOLV  OW      3734    5.440041797    2.249452195    0.989963327
 1211 SOLV  HW1     3735    5.530721342    2.290145502    0.978879529
 1211 SOLV  HW2     3736    5.449241633    2.150823070    1.003716610
 1212 SOLV  OW      3737    5.880618264    5.346015206    1.665054454
 1212 SOLV  HW1     3738    5.962607899    5.289085746    1.658831795
 1212 SOLV  HW2     3739    5.804146846    5.290769521    1.698250366
 1213 SOLV  OW      3740    5.651425348    4.955818428    0.641523328
 1213 SOLV  HW1     3741    5.661797301    5.052464443    0.617992549
 1213 SOLV  HW2     3742    5.601306862    4.947702900    0.727685256
 1214 SOLV  OW      3743    5.005530803    3.448157093    0.731302231
 1214 SOLV  HW1     3744    5.060347217    3.365611001    0.744822012
 1214 SOLV  HW2     3745    4.962345927    3.445077359    0.641152301
 1215 SOLV  OW      3746    5.457874716    5.514787186    0.735088498
 1215 SOLV  HW1     3747    5.392999143    5.498481332    0.660744795
 1215 SOLV  HW2     3748    5.416272882    5.488155205    0.822046587
 1216 SOLV  OW      3749    3.746330016    4.369729153    2.335329331
 1216 SOLV  HW1     3750    3.836140722    4.375667085    2.378926227
 1216 SOLV  HW2     3751    3.749349939    4.301855375    2.261940093
 1217 SOLV  OW      3752    5.585064854    5.518623027    1.120731461
 1217 SOLV  HW1     3753    5.492871376    5.529141806    1.083433637
 1217 SOLV  HW2     3754    5.630032102    5.607886762    1.124087428
 1218 SOLV  OW      3755    5.564058629    3.593527274    0.922812517
 1218 SOLV  HW1     3756    5.533034536    3.659822859    0.990962220
 1218 SOLV  HW2     3757    5.597478393    3.511386282    0.969050211
 1219 SOLV  OW      3758    3.606522979    4.340187866    2.991327072
 1219 SOLV  HW1     3759    3.538230628    4.385953188    2.934376862
 1219 SOLV  HW2     3760    3.676107691    4.298465078    2.932856972
 1220 SOLV  OW      3761    4.197932358    3.876069597    2.640038202
 1220 SOLV  HW1     3762    4.285014067    3.845079250    2.678221143
 1220 SOLV  HW2     3763    4.148978180    3.798039516    2.601097448
 1221 SOLV  OW      3764    4.477715467    3.938809011    1.162815820
 1221 SOLV  HW1     3765    4.489493932    4.035239040    1.139065170
 1221 SOLV  HW2     3766    4.440427330    3.889457566    1.084230926
 1222 SOLV  OW      3767    3.079629433    4.745264537    2.111980733
 1222 SOLV  HW1     3768    3.167453758    4.704151611    2.136442945
 1222 SOLV  HW2     3769    3.095479721    4.829469808    2.060405774
 1223 SOLV  OW      3770    4.373099760    0.672298446    1.779800497
 1223 SOLV  HW1     3771    4.355848644    0.687073759    1.877194556
 1223 SOLV  HW2     3772    4.394272099    0.575848051    1.763973340
 1224 SOLV  OW      3773    4.683246607    4.914428093    1.003280765
 1224 SOLV  HW1     3774    4.674873294    4.913414346    0.903629511
 1224 SOLV  HW2     3775    4.643858627    4.830544314    1.040878234
 1225 SOLV  OW      3776    4.166955909    5.397341006    0.895201862
 1225 SOLV  HW1     3777    4.257634396    5.403426235    0.936939161
 1225 SOLV  HW2     3778    4.166975077    5.325297190    0.825838738
 1226 SOLV  OW      3779    3.650728511    5.499323030    2.443724503
 1226 SOLV  HW1     3780    3.598914799    5.574988433    2.483617430
 1226 SOLV  HW2     3781    3.715649966    5.464176181    2.511187507
 1227 SOLV  OW      3782    3.644125811    3.328334287    2.157588294
 1227 SOLV  HW1     3783    3.599317899    3.238936781    2.156106704
 1227 SOLV  HW2     3784    3.731955342    3.320795145    2.204820983
 1228 SOLV  OW      3785    4.545790957    3.286017231    2.639708432
 1228 SOLV  HW1     3786    4.516175419    3.300563089    2.545308549
 1228 SOLV  HW2     3787    4.577637522    3.191828658    2.650490734
 1229 SOLV  OW      3788    5.798187316    4.501957623    1.567369412
 1229 SOLV  HW1     3789    5.727961217    4.469091748    1.504204315
 1229 SOLV  HW2     3790    5.772516446    4.592339466    1.601628108
 1230 SOLV  OW      3791    4.225603447    4.915357059    1.480785733
 1230 SOLV  HW1     3792    4.147891852    4.946907674    1.426313963
 1230 SOLV  HW2     3793    4.192249932    4.863129598    1.559280721
 1231 SOLV  OW      3794    5.947247363    3.668747329    2.295477710
 1231 SOLV  HW1     3795    5.984783500    3.601553691    2.231620854
 1231 SOLV  HW2     3796    6.009702324    3.679724754    2.372811863
 1232 SOLV  OW      3797    4.316603877    4.395597325    0.912709676
 1232 SOLV  HW1     3798    4.218938871    4.379423053    0.926906594
 1232 SOLV  HW2     3799    4.329982412    4.445790121    0.827250646
 1233 SOLV  OW      3800    6.037659876    3.475394364    1.269365843
 1233 SOLV  HW1     3801    6.030721553    3.376168622    1.258969576
 1233 SOLV  HW2     3802    6.082736039    3.514237878    1.188984307
 1234 SOLV  OW      3803    2.896231430    5.710200840    1.246661609
 1234 SOLV  HW1     3804    2.807109770    5.703216152    1.291498865
 1234 SOLV  HW2     3805    2.884951546    5.751807537    1.156420743
 1235 SOLV  OW      3806    3.634060528    3.341540330    1.890649405
 1235 SOLV  HW1     3807    3.692488273    3.272065537    1.848682413
 1235 SOLV  HW2     3808    3.649560277    3.342852378    1.989440980
 1236 SOLV  OW      3809    5.458979132    4.456474639    1.760301103
 1236 SOLV  HW1     3810    5.426779171    4.525185157    1.695169923
 1236 SOLV  HW2     3811    5.498606362    4.379351074    1.710485057
 1237 SOLV  OW      3812    4.103373161    0.677560369    0.748854683
 1237 SOLV  HW1     3813    4.011736238    0.688738500    0.787318494
 1237 SOLV  HW2     3814    4.162912570    0.634396919    0.816631856
 1238 SOLV  OW      3815    4.670442104    4.789442392    5.677459410
 1238 SOLV  HW1     3816    4.650462190    4.884405112    5.653315593
 1238 SOLV  HW2     3817    4.702239063    4.785138355    5.772171758
 1239 SOLV  OW      3818    4.715759369    3.975068868    0.930875475
 1239 SOLV  HW1     3819    4.750487703    3.884345037    0.954574260
 1239 SOLV  HW2     3820    4.673080189    4.016486824    1.011259257
 1240 SOLV  OW      3821    3.527914386    3.231818910    1.470854760
 1240 SOLV  HW1     3822    3.441892508    3.209805881    1.424841522
 1240 SOLV  HW2     3823    3.599239052    3.247345542    1.402494205
 1241 SOLV  OW      3824    4.529247753    4.484116891    2.788802503
 1241 SOLV  HW1     3825    4.606687777    4.520063242    2.840884355
 1241 SOLV  HW2     3826    4.444902899    4.497877708    2.840746002
 1242 SOLV  OW      3827    3.989851048    5.562808949    1.990877136
 1242 SOLV  HW1     3828    3.963443376    5.498228351    2.062528085
 1242 SOLV  HW2     3829    4.076335083    5.606502967    2.015638495
 1243 SOLV  OW      3830    3.920935814    5.522969167    1.733060044
 1243 SOLV  HW1     3831    3.913696023    5.424433428    1.717572832
 1243 SOLV  HW2     3832    3.944417791    5.540013669    1.828766109
 1244 SOLV  OW      3833    0.341659084    2.801263299    1.631602361
 1244 SOLV  HW1     3834    0.367638316    2.859486042    1.708652725
 1244 SOLV  HW2     3835    0.279028932    2.851211928    1.571734940
 1245 SOLV  OW      3836    3.748713282    5.797850853    1.365171875
 1245 SOLV  HW1     3837    3.679692463    5.794555023    1.292875458
 1245 SOLV  HW2     3838    3.839870128    5.791615576    1.324514656
 1246 SOLV  OW      3839    5.627752557    4.315197686    2.022202982
 1246 SOLV  HW1     3840    5.528571623    4.325543853    2.014611500
 1246 SOLV  HW2     3841    5.667914786    4.401227097    2.053625515
 1247 SOLV  OW      3842    3.963339009    2.969953632    0.863572861
 1247 SOLV  HW1     3843    4.040404612    3.033083797    0.872262866
 1247 SOLV  HW2     3844    3.877852094    3.021805481    0.861736241
 1248 SOLV  OW      3845    3.697240294    3.580634168    0.953471736
 1248 SOLV  HW1     3846    3.792902559    3.566992076    0.979244930
 1248 SOLV  HW2     3847    3.688448738    3.575271256    0.853995505
 1249 SOLV  OW      3848    4.103238592    4.994654894    0.567595247
 1249 SOLV  HW1     3849    4.154749898    5.048478705    0.500889742
 1249 SOLV  HW2     3850    4.016524960    4.965613526    0.527131127
 1250 SOLV  OW      3851    4.362529885    5.271089366    1.571996734
 1250 SOLV  HW1     3852    4.439026043    5.310357457    1.623066044
 1250 SOLV  HW2     3853    4.395943701    5.197085971    1.513612646
 1251 SOLV  OW      3854    4.174237511    2.220441291    2.635884442
 1251 SOLV  HW1     3855    4.154454858    2.166207622    2.717548278
 1251 SOLV  HW2     3856    4.263109885    2.265108773    2.646279692
 1252 SOLV  OW      3857    5.072642860    3.310296655    1.431141329
 1252 SOLV  HW1     3858    5.086106686    3.408235278    1.416035940
 1252 SOLV  HW2     3859    4.989484276    3.280479556    1.384268835
 1253 SOLV  OW      3860    4.101046517    3.756379783    1.247454900
 1253 SOLV  HW1     3861    4.117640947    3.737005306    1.344153983
 1253 SOLV  HW2     3862    4.187731860    3.753981002    1.197642367
 1254 SOLV  OW      3863    5.049998684    4.862683890    1.595661968
 1254 SOLV  HW1     3864    5.022711374    4.832201256    1.686920742
 1254 SOLV  HW2     3865    5.149764760    4.861910642    1.588730348
 1255 SOLV  OW      3866    5.516895894    2.817711358    1.659377751
 1255 SOLV  HW1     3867    5.566459117    2.818615125    1.746226299
 1255 SOLV  HW2     3868    5.482563529    2.909550921    1.639660749
 1256 SOLV  OW      3869    3.430734108    3.575609248    2.180073900
 1256 SOLV  HW1     3870    3.414590388    3.503087835    2.113129762
 1256 SOLV  HW2     3871    3.461797870    3.535206686    2.266121255
 1257 SOLV  OW      3872    2.675506645    3.826105904    2.441196691
 1257 SOLV  HW1     3873    2.726758661    3.865998687    2.517235081
 1257 SOLV  HW2     3874    2.684750860    3.884485498    2.360534633
 1258 SOLV  OW      3875    5.945469152    2.899503784    1.407219293
 1258 SOLV  HW1     3876    6.006992546    2.931884406    1.335328243
 1258 SOLV  HW2     3877    5.996040648    2.891212587    1.493101571
 1259 SOLV  OW      3878    5.337644516    5.468781462    0.976499780
 1259 SOLV  HW1     3879    5.300414434    5.411861700    1.049821307
 1259 SOLV  HW2     3880    5.269057548    5.535901525    0.948345046
 1260 SOLV  OW      3881    4.542544577    5.477667044    2.025660396
 1260 SOLV  HW1     3882    4.534940707    5.568815639    2.066102883
 1260 SOLV  HW2     3883    4.610309007    5.479390705    1.952131991
 1261 SOLV  OW      3884    4.823663667    4.231666315    0.793402597
 1261 SOLV  HW1     3885    4.760441806    4.172822003    0.843819704
 1261 SOLV  HW2     3886    4.840421724    4.192688958    0.702840696
 1262 SOLV  OW      3887    3.807094282    2.706084471    2.043374476
 1262 SOLV  HW1     3888    3.764550648    2.620150048    2.014965774
 1262 SOLV  HW2     3889    3.747184667    2.782464612    2.019321111
 1263 SOLV  OW      3890    5.023401183    6.040996972    1.406628441
 1263 SOLV  HW1     3891    5.093590557    6.004297447    1.345582583
 1263 SOLV  HW2     3892    5.016547272    5.983277911    1.488013415
 1264 SOLV  OW      3893    4.493611166    4.305684736    1.426309104
 1264 SOLV  HW1     3894    4.441454422    4.323357642    1.342827201
 1264 SOLV  HW2     3895    4.431093671    4.300635332    1.504205376
 1265 SOLV  OW      3896    3.988253286    5.019757263    1.393722569
 1265 SOLV  HW1     3897    3.923460298    5.088566048    1.426390900
 1265 SOLV  HW2     3898    3.948582890    4.928645223    1.404984725
 1266 SOLV  OW      3899    5.008682894    5.855941926    2.710366377
 1266 SOLV  HW1     3900    5.040596898    5.847519374    2.615962097
 1266 SOLV  HW2     3901    5.037618331    5.775715769    2.762597475
 1267 SOLV  OW      3902    3.599197826    5.248969518    1.863381320
 1267 SOLV  HW1     3903    3.652154057    5.261360031    1.779475829
 1267 SOLV  HW2     3904    3.661429296    5.233913268    1.940184289
 1268 SOLV  OW      3905    2.149871803    5.709212588    1.942645850
 1268 SOLV  HW1     3906    2.123893621    5.764721523    2.021673835
 1268 SOLV  HW2     3907    2.148327317    5.765821901    1.860216883
 1269 SOLV  OW      3908    5.311244627    6.056160488    3.703023096
 1269 SOLV  HW1     3909    5.392150793    6.032138385    3.649369804
 1269 SOLV  HW2     3910    5.269758046    6.139039525    3.665454753
 1270 SOLV  OW      3911    5.859530663    4.788923234    0.583368866
 1270 SOLV  HW1     3912    5.793689494    4.863196691    0.595630398
 1270 SOLV  HW2     3913    5.815487773    4.701586783    0.604211581
 1271 SOLV  OW      3914    4.034543701    4.265504931    6.041548759
 1271 SOLV  HW1     3915    4.025395978    4.223793759    5.951116179
 1271 SOLV  HW2     3916    4.067048992    4.196963143    6.106717298
 1272 SOLV  OW      3917    4.441364234    4.085540517    2.756722590
 1272 SOLV  HW1     3918    4.474801521    3.992462332    2.741881061
 1272 SOLV  HW2     3919    4.466730816    4.142869622    2.678801153
 1273 SOLV  OW      3920    4.319249043    3.559151483    2.475690189
 1273 SOLV  HW1     3921    4.266929070    3.514374897    2.548212428
 1273 SOLV  HW2     3922    4.262098228    3.568224456    2.394123325
 1274 SOLV  OW      3923    5.134748545    5.571569560    0.817413936
 1274 SOLV  HW1     3924    5.161199977    5.662898086    0.786415364
 1274 SOLV  HW2     3925    5.110678673    5.515229954    0.738370758
 1275 SOLV  OW      3926    4.431518258    4.341714592    1.905131128
 1275 SOLV  HW1     3927    4.386058088    4.252687523    1.908189591
 1275 SOLV  HW2     3928    4.377060623    4.408679024    1.955647582
 1276 SOLV  OW      3929    0.201567471    4.859422202    0.951583618
 1276 SOLV  HW1     3930    0.286598615    4.861338363    0.898977713
 1276 SOLV  HW2     3931    0.176201972    4.952673408    0.977317067
 1277 SOLV  OW      3932    5.987076288    4.149334785    1.970192062
 1277 SOLV  HW1     3933    6.014461233    4.081856582    2.038725256
 1277 SOLV  HW2     3934    5.891124869    4.135080694    1.945899137
 1278 SOLV  OW      3935    4.023050710    3.893790149    0.191928821
 1278 SOLV  HW1     3936    3.925993446    3.870297070    0.186500015
 1278 SOLV  HW2     3937    4.058298535    3.911240108    0.099980683
 1279 SOLV  OW      3938    4.200763615    4.799195629    2.984972167
 1279 SOLV  HW1     3939    4.110263720    4.804057045    2.942687923
 1279 SOLV  HW2     3940    4.228103886    4.703443796    2.994236280
 1280 SOLV  OW      3941    4.906899163    4.488695699    0.879402540
 1280 SOLV  HW1     3942    4.879939657    4.405505404    0.830880420
 1280 SOLV  HW2     3943    4.825582987    4.533208446    0.916926044
 1281 SOLV  OW      3944    4.411526715    0.416342736    1.778402633
 1281 SOLV  HW1     3945    4.503439664    0.379977951    1.793556999
 1281 SOLV  HW2     3946    4.343797522    0.347056563    1.803144962
 1282 SOLV  OW      3947    4.808051670    3.054321666    2.917091135
 1282 SOLV  HW1     3948    4.756745717    2.970881376    2.896908286
 1282 SOLV  HW2     3949    4.899137160    3.030141878    2.950568642
 1283 SOLV  OW      3950    0.575823517    3.642124055    0.014258540
 1283 SOLV  HW1     3951    0.654029986    3.644036224   -0.048044880
 1283 SOLV  HW2     3952    0.582088171    3.718968874    0.077955266
 1284 SOLV  OW      3953    6.075717158    4.465893872    0.692615787
 1284 SOLV  HW1     3954    6.136620097    4.544325408    0.680753438
 1284 SOLV  HW2     3955    6.007644727    4.465190994    0.619355863
 1285 SOLV  OW      3956    4.435118066    3.430865400    2.862950535
 1285 SOLV  HW1     3957    4.499097713    3.403495514    2.791123090
 1285 SOLV  HW2     3958    4.346528421    3.452809977    2.822062687
 1286 SOLV  OW      3959    5.311524153    5.782262860    0.710543391
 1286 SOLV  HW1     3960    5.309463991    5.865359476    0.766150685
 1286 SOLV  HW2     3961    5.370431514    5.714330979    0.754321988
 1287 SOLV  OW      3962    3.553000348    3.985922562    2.955668102
 1287 SOLV  HW1     3963    3.645158490    4.001855698    2.991091275
 1287 SOLV  HW2     3964    3.532400651    3.888122139    2.959202232
 1288 SOLV  OW      3965    3.429140412    5.001024222    3.158008861
 1288 SOLV  HW1     3966    3.350487466    4.944115384    3.133996245
 1288 SOLV  HW2     3967    3.429719696    5.082961802    3.100672234
 1289 SOLV  OW      3968    5.471275669    0.604264070    2.964353803
 1289 SOLV  HW1     3969    5.415778302    0.549526243    3.026994485
 1289 SOLV  HW2     3970    5.413419452    0.639698787    2.890889260
 1290 SOLV  OW      3971    4.009375662    5.811760154    1.298655186
 1290 SOLV  HW1     3972    4.067893093    5.890346496    1.278615539
 1290 SOLV  HW2     3973    4.049712012    5.758263034    1.372902182
 1291 SOLV  OW      3974    5.277329881    4.116159601    2.450926685
 1291 SOLV  HW1     3975    5.238691404    4.176652701    2.520562995
 1291 SOLV  HW2     3976    5.210705055    4.103045058    2.377506214
 1292 SOLV  OW      3977    4.940973122    4.391022625    1.447961023
 1292 SOLV  HW1     3978    4.963696945    4.416611921    1.541923005
 1292 SOLV  HW2     3979    5.023981920    4.362009351    1.400339921
 1293 SOLV  OW      3980    3.646753798    3.906515514    2.557476882
 1293 SOLV  HW1     3981    3.573898380    3.873147756    2.617299301
 1293 SOLV  HW2     3982    3.607212259    3.963451501    2.485402197
 1294 SOLV  OW      3983    5.474398970    4.526946361    3.336569748
 1294 SOLV  HW1     3984    5.406549405    4.459393292    3.365432502
 1294 SOLV  HW2     3985    5.543912128    4.482343788    3.280191282
 1295 SOLV  OW      3986    4.436526340    3.055590041    1.576308583
 1295 SOLV  HW1     3987    4.385090106    3.018697634    1.498881492
 1295 SOLV  HW2     3988    4.434812326    3.155523961    1.572860007
 1296 SOLV  OW      3989    3.459344345    3.422572309    0.674660875
 1296 SOLV  HW1     3990    3.414064986    3.370835194    0.747286787
 1296 SOLV  HW2     3991    3.539790955    3.468856081    0.711910946
 1297 SOLV  OW      3992    3.201642939    5.549694991    1.569394902
 1297 SOLV  HW1     3993    3.119889707    5.493248105    1.580866217
 1297 SOLV  HW2     3994    3.174681301    5.642670222    1.544294700
 1298 SOLV  OW      3995    0.396955707    3.815898984    1.836145310
 1298 SOLV  HW1     3996    0.393699363    3.720312318    1.865371064
 1298 SOLV  HW2     3997    0.468787495    3.827321709    1.767507247
 1299 SOLV  OW      3998    3.822324634    3.988929132    0.854559288
 1299 SOLV  HW1     3999    3.850219192    4.047528264    0.930647624
 1299 SOLV  HW2     4000    3.731691489    3.950994119    0.873211518
 1300 SOLV  OW      4001    3.514568090    4.984171763    0.878485593
 1300 SOLV  HW1     4002    3.481344624    4.938443435    0.795982221
 1300 SOLV  HW2     4003    3.581549460    5.053996082    0.853193585
 1301 SOLV  OW      4004    4.688986824    5.072068378    1.746362513
 1301 SOLV  HW1     4005    4.629607530    5.051478386    1.824145497
 1301 SOLV  HW2     4006    4.674203567    5.004309034    1.674319979
 1302 SOLV  OW      4007    3.994227512    3.762022702    0.567199545
 1302 SOLV  HW1     4008    4.071734764    3.738266775    0.625765583
 1302 SOLV  HW2     4009    4.020950913    3.835383109    0.504703690
 1303 SOLV  OW      4010    5.048245222    5.614085761    2.836124051
 1303 SOLV  HW1     4011    5.059122345    5.592447268    2.933156455
 1303 SOLV  HW2     4012    5.058370221    5.530578636    2.782033093
 1304 SOLV  OW      4013    3.301335272    3.470290603    2.712824925
 1304 SOLV  HW1     4014    3.270386497    3.409616008    2.786052147
 1304 SOLV  HW2     4015    3.302116390    3.564679337    2.745863323
 1305 SOLV  OW      4016    0.663918421    3.565260040    0.600432020
 1305 SOLV  HW1     4017    0.675142472    3.466472161    0.589645533
 1305 SOLV  HW2     4018    0.595694900    3.583505027    0.671241827
 1306 SOLV  OW      4019    3.851610650    4.829366920    0.888545193
 1306 SOLV  HW1     4020    3.854128016    4.913900840    0.941925404
 1306 SOLV  HW2     4021    3.756517723    4.804043578    0.870720232
 1307 SOLV  OW      4022    5.648794293    3.857829460    2.824399864
 1307 SOLV  HW1     4023    5.693590867    3.831679268    2.909905008
 1307 SOLV  HW2     4024    5.617765319    3.775667817    2.776564214
 1308 SOLV  OW      4025    2.997028321    3.151852332    6.034384207
 1308 SOLV  HW1     4026    3.052598756    3.112319783    6.107521779
 1308 SOLV  HW2     4027    2.954307368    3.078431287    5.981617599
 1309 SOLV  OW      4028    5.301275752    5.678198482    5.962068619
 1309 SOLV  HW1     4029    5.392272589    5.642476104    5.983166003
 1309 SOLV  HW2     4030    5.234332045    5.637740162    6.024383953
 1310 SOLV  OW      4031    3.983160884    4.545991598    2.692714833
 1310 SOLV  HW1     4032    3.990858763    4.493562079    2.607909832
 1310 SOLV  HW2     4033    3.943979652    4.635844992    2.672886341
 1311 SOLV  OW      4034    4.440200752    5.916545722    2.281883970
 1311 SOLV  HW1     4035    4.345497997    5.893202648    2.303978368
 1311 SOLV  HW2     4036    4.486641281    5.948901728    2.364333564
 1312 SOLV  OW      4037    5.254602510    6.095633094    2.652959789
 1312 SOLV  HW1     4038    5.213502657    6.149913954    2.579706481
 1312 SOLV  HW2     4039    5.277631341    6.004743102    2.618170745
 1313 SOLV  OW      4040    3.881036704    4.878528551    0.460323687
 1313 SOLV  HW1     4041    3.835844833    4.956095179    0.416242964
 1313 SOLV  HW2     4042    3.812873144    4.809250872    0.483867949
 1314 SOLV  OW      4043    5.781501447    4.932177148    1.750396242
 1314 SOLV  HW1     4044    5.797062098    5.019919708    1.795792745
 1314 SOLV  HW2     4045    5.764727473    4.861576830    1.819214288
 1315 SOLV  OW      4046    4.287175351    4.366580191    2.517203139
 1315 SOLV  HW1     4047    4.275740609    4.312147378    2.434088713
 1315 SOLV  HW2     4048    4.334637519    4.312162744    2.586396682
 1316 SOLV  OW      4049    3.864602580    5.472921438    2.622088128
 1316 SOLV  HW1     4050    3.944935969    5.440819107    2.571914013
 1316 SOLV  HW2     4051    3.875462219    5.569934695    2.643810653
 1317 SOLV  OW      4052    4.264159514    3.930950523    1.528931830
 1317 SOLV  HW1     4053    4.325550108    3.871739188    1.476728258
 1317 SOLV  HW2     4054    4.292320741    3.931801899    1.624891286
 1318 SOLV  OW      4055    3.711343882    3.393749514    3.578036500
 1318 SOLV  HW1     4056    3.780049024    3.392848384    3.650702910
 1318 SOLV  HW2     4057    3.620595275    3.406303037    3.618144687
 1319 SOLV  OW      4058    4.321487420    2.564106978    1.585468054
 1319 SOLV  HW1     4059    4.408785198    2.606769075    1.609142771
 1319 SOLV  HW2     4060    4.284081675    2.517917497    1.665896554
 1320 SOLV  OW      4061    3.643933441    4.928748413    2.485685882
 1320 SOLV  HW1     4062    3.696671702    4.942073329    2.401764946
 1320 SOLV  HW2     4063    3.609653038    5.017017166    2.517858604
 1321 SOLV  OW      4064    5.431448754    3.053188002    1.613966094
 1321 SOLV  HW1     4065    5.492664636    3.103382530    1.675077094
 1321 SOLV  HW2     4066    5.336561364    3.076243192    1.635557626
 1322 SOLV  OW      4067    4.839591620    4.571345947    0.554591193
 1322 SOLV  HW1     4068    4.757300384    4.533071005    0.596603998
 1322 SOLV  HW2     4069    4.896831031    4.497097027    0.519768879
 1323 SOLV  OW      4070    0.446142495    2.974664569    6.045552522
 1323 SOLV  HW1     4071    0.361698819    3.000904145    5.998854018
 1323 SOLV  HW2     4072    0.449668444    3.018720900    6.135255654
 1324 SOLV  OW      4073    4.833509682    5.784045924    1.294478263
 1324 SOLV  HW1     4074    4.929101294    5.809875247    1.308508691
 1324 SOLV  HW2     4075    4.829223735    5.701517029    1.238155769
 1325 SOLV  OW      4076    5.606559747    5.077328324    2.471736359
 1325 SOLV  HW1     4077    5.604442499    5.163358476    2.420787251
 1325 SOLV  HW2     4078    5.650808807    5.006845232    2.416277938
 1326 SOLV  OW      4079    4.190111129    4.689197447    2.282816956
 1326 SOLV  HW1     4080    4.139448710    4.772883092    2.262039467
 1326 SOLV  HW2     4081    4.269008632    4.681996820    2.221784333
 1327 SOLV  OW      4082    4.659990858    0.371635987    1.038255356
 1327 SOLV  HW1     4083    4.731098272    0.434280466    1.070208988
 1327 SOLV  HW2     4084    4.685001940    0.335982249    0.948228856
 1328 SOLV  OW      4085    2.956627869    4.715212547    1.315306129
 1328 SOLV  HW1     4086    3.001514260    4.638208405    1.269967688
 1328 SOLV  HW2     4087    2.933040348    4.784717596    1.247375007
 1329 SOLV  OW      4088    4.429154503    4.479283295    0.442912545
 1329 SOLV  HW1     4089    4.467635133    4.571167944    0.434076647
 1329 SOLV  HW2     4090    4.335066342    4.479167785    0.409015714
 1330 SOLV  OW      4091    1.796364332    4.517847472    2.194456183
 1330 SOLV  HW1     4092    1.736140238    4.561761118    2.127776001
 1330 SOLV  HW2     4093    1.805209522    4.576437962    2.275019297
 1331 SOLV  OW      4094    2.446222781    4.096863039    1.029634502
 1331 SOLV  HW1     4095    2.522891752    4.158069764    1.010203495
 1331 SOLV  HW2     4096    2.473542841    4.002410119    1.011354122
 1332 SOLV  OW      4097    5.919356935    4.678684556    2.211001446
 1332 SOLV  HW1     4098    5.948892847    4.770735916    2.185388493
 1332 SOLV  HW2     4099    5.991730957    4.633878784    2.263501139
 1333 SOLV  OW      4100    5.227229178    5.846101140    1.903393652
 1333 SOLV  HW1     4101    5.128288623    5.858160231    1.911477286
 1333 SOLV  HW2     4102    5.273859941    5.917290338    1.955907604
 1334 SOLV  OW      4103    3.623316436    3.784275606    2.152475973
 1334 SOLV  HW1     4104    3.665434107    3.805047855    2.064178872
 1334 SOLV  HW2     4105    3.554080505    3.713118869    2.140441580
 1335 SOLV  OW      4106    4.643766739    3.371428397    1.121776406
 1335 SOLV  HW1     4107    4.545938190    3.388875046    1.133031405
 1335 SOLV  HW2     4108    4.676172892    3.416001145    1.038323112
 1336 SOLV  OW      4109    3.366813418    5.283816037    0.218031094
 1336 SOLV  HW1     4110    3.298272540    5.326194543    0.277244708
 1336 SOLV  HW2     4111    3.430002040    5.229781754    0.273596321
 1337 SOLV  OW      4112    3.650245617    4.578297705    2.517048053
 1337 SOLV  HW1     4113    3.715480336    4.638198082    2.563485278
 1337 SOLV  HW2     4114    3.697832678    4.525263278    2.446885233
 1338 SOLV  OW      4115    4.888671700    4.921309910    0.509979508
 1338 SOLV  HW1     4116    4.840432454    4.887743551    0.590900805
 1338 SOLV  HW2     4117    4.982457794    4.886582695    0.510315328
 1339 SOLV  OW      4118    5.559465733    3.213472744    1.819055794
 1339 SOLV  HW1     4119    5.578075661    3.275212295    1.742612944
 1339 SOLV  HW2     4120    5.638936198    3.210642053    1.879701393
 1340 SOLV  OW      4121    2.943294803    4.180867724    0.482916164
 1340 SOLV  HW1     4122    3.040293073    4.198264488    0.465874512
 1340 SOLV  HW2     4123    2.933083082    4.094263510    0.531877379
 1341 SOLV  OW      4124    4.121555695    6.057200493    5.881721090
 1341 SOLV  HW1     4125    4.216697285    6.041076150    5.907986299
 1341 SOLV  HW2     4126    4.092417000    5.986642840    5.817112818
 1342 SOLV  OW      4127    4.030602991    3.693283685    2.508823919
 1342 SOLV  HW1     4128    3.935616220    3.713663063    2.485077671
 1342 SOLV  HW2     4129    4.034186768    3.608886046    2.562357600
 1343 SOLV  OW      4130    2.434874876    3.806582265    2.738647926
 1343 SOLV  HW1     4131    2.390638190    3.849128489    2.659698989
 1343 SOLV  HW2     4132    2.488172673    3.727553251    2.708387422
 1344 SOLV  OW      4133    5.321266312    5.126578963    0.767474358
 1344 SOLV  HW1     4134    5.281778457    5.160023615    0.681895850
 1344 SOLV  HW2     4135    5.384922144    5.194699087    0.803656086
 1345 SOLV  OW      4136    3.916173468    3.949312290    1.242734414
 1345 SOLV  HW1     4137    3.969221697    3.864656820    1.238155898
 1345 SOLV  HW2     4138    3.917251242    3.984276285    1.336425014
 1346 SOLV  OW      4139    5.043055658    5.440579010    2.628160761
 1346 SOLV  HW1     4140    5.016919324    5.344087997    2.630998128
 1346 SOLV  HW2     4141    4.968603929    5.494099942    2.588235961
 1347 SOLV  OW      4142    4.852163329    5.041995553    0.194860832
 1347 SOLV  HW1     4143    4.804959287    5.063519285    0.280360071
 1347 SOLV  HW2     4144    4.926746106    4.977942185    0.213195389
 1348 SOLV  OW      4145    5.445179671    5.807569640    0.291739935
 1348 SOLV  HW1     4146    5.514138502    5.757440660    0.344022619
 1348 SOLV  HW2     4147    5.464102410    5.905626408    0.297076506
 1349 SOLV  OW      4148    5.368032811    5.177116099    0.077346590
 1349 SOLV  HW1     4149    5.378837857    5.276477327    0.080804855
 1349 SOLV  HW2     4150    5.446125256    5.136750111    0.029665099
 1350 SOLV  OW      4151    4.066327112    5.704103357    0.197469388
 1350 SOLV  HW1     4152    4.034388230    5.727628707    0.289275987
 1350 SOLV  HW2     4153    3.991018999    5.664064048    0.145244018
 1351 SOLV  OW      4154    4.086324585    4.862353958    2.608655844
 1351 SOLV  HW1     4155    4.132799727    4.947838687    2.631771398
 1351 SOLV  HW2     4156    4.150007385    4.785946953    2.619062075
 1352 SOLV  OW      4157    6.146193761    2.959821984    1.189271221
 1352 SOLV  HW1     4158    6.237684857    2.927109999    1.212951669
 1352 SOLV  HW2     4159    6.123888988    2.931717085    1.095922448
 1353 SOLV  OW      4160    4.591704521    5.894900825    1.189811702
 1353 SOLV  HW1     4161    4.567576711    5.982635195    1.231291477
 1353 SOLV  HW2     4162    4.681064131    5.865483293    1.223715520
 1354 SOLV  OW      4163    5.634170617    6.045925240    1.781513244
 1354 SOLV  HW1     4164    5.565803786    6.118193532    1.771275963
 1354 SOLV  HW2     4165    5.596092263    5.959238184    1.749313056
 1355 SOLV  OW      4166    4.340671043    4.288207140    1.175314256
 1355 SOLV  HW1     4167    4.297460459    4.198205241    1.181159183
 1355 SOLV  HW2     4168    4.305446794    4.336946698    1.095406106
 1356 SOLV  OW      4169    5.675300074    3.378736047    1.073147250
 1356 SOLV  HW1     4170    5.638660824    3.346199752    1.160330273
 1356 SOLV  HW2     4171    5.771398735    3.352147625    1.065399594
 1357 SOLV  OW      4172    5.053519100    4.226750262    0.965781545
 1357 SOLV  HW1     4173    5.041096649    4.132809657    0.997756948
 1357 SOLV  HW2     4174    4.984197593    4.247931263    0.896880404
 1358 SOLV  OW      4175    3.122923437    4.898305643    3.213246765
 1358 SOLV  HW1     4176    3.173930833    4.812493839    3.218988383
 1358 SOLV  HW2     4177    3.068913103    4.899432863    3.129102643
 1359 SOLV  OW      4178    4.096948840    5.332919873    0.141502155
 1359 SOLV  HW1     4179    4.168556734    5.374474311    0.085400463
 1359 SOLV  HW2     4180    4.034384611    5.403999537    0.173676542
 1360 SOLV  OW      4181    2.913842597    3.753720610    1.694632304
 1360 SOLV  HW1     4182    2.817911251    3.781907963    1.692575540
 1360 SOLV  HW2     4183    2.959482706    3.796541984    1.772637593
 1361 SOLV  OW      4184    4.138854707    5.900950610    1.629631503
 1361 SOLV  HW1     4185    4.050685063    5.855164593    1.618240516
 1361 SOLV  HW2     4186    4.206174369    5.835499083    1.664070921
 1362 SOLV  OW      4187    4.471063720    3.351818121    2.387280553
 1362 SOLV  HW1     4188    4.409848470    3.429323964    2.403013156
 1362 SOLV  HW2     4189    4.506209126    3.355584663    2.293725904
 1363 SOLV  OW      4190    0.141404402    4.070452009    1.167018795
 1363 SOLV  HW1     4191    0.047263758    4.103302014    1.159372944
 1363 SOLV  HW2     4192    0.177766351    4.094231963    1.257087228
 1364 SOLV  OW      4193    4.447097278    3.679658421    0.357182359
 1364 SOLV  HW1     4194    4.504709592    3.655559939    0.279067627
 1364 SOLV  HW2     4195    4.372437580    3.738725843    0.326545106
 1365 SOLV  OW      4196    0.469377824    4.661225466    0.400529609
 1365 SOLV  HW1     4197    0.399683951    4.642058228    0.469645586
 1365 SOLV  HW2     4198    0.560221539    4.650190182    0.440868547
 1366 SOLV  OW      4199    3.433640255    0.160210791    2.010171307
 1366 SOLV  HW1     4200    3.383003308    0.106811426    2.077879867
 1366 SOLV  HW2     4201    3.420078489    0.120403828    1.919443780
 1367 SOLV  OW      4202    4.817983484    5.331546070    0.522964059
 1367 SOLV  HW1     4203    4.914214392    5.323502309    0.496947134
 1367 SOLV  HW2     4204    4.798598253    5.425813409    0.550162839
 1368 SOLV  OW      4205    3.833540548    4.364065115    1.241728572
 1368 SOLV  HW1     4206    3.857197489    4.284564631    1.297600630
 1368 SOLV  HW2     4207    3.903555294    4.434607856    1.252828446
 1369 SOLV  OW      4208    5.887863089    5.248123058    0.146292621
 1369 SOLV  HW1     4209    5.934008052    5.159935211    0.136534428
 1369 SOLV  HW2     4210    5.938189825    5.317880745    0.095275671
 1370 SOLV  OW      4211    5.928653915    5.303025858    0.408413532
 1370 SOLV  HW1     4212    6.021197604    5.271669996    0.429729709
 1370 SOLV  HW2     4213    5.908548706    5.284531405    0.312207907
 1371 SOLV  OW      4214    4.527998601    3.018281645    0.664161982
 1371 SOLV  HW1     4215    4.551601272    2.922258350    0.649246125
 1371 SOLV  HW2     4216    4.593714889    3.076548084    0.616345754
 1372 SOLV  OW      4217    3.862302969    6.028131712    0.666989879
 1372 SOLV  HW1     4218    3.952952603    6.062671865    0.691300956
 1372 SOLV  HW2     4219    3.812316665    6.098452902    0.616415616
 1373 SOLV  OW      4220    4.201863695    5.138617122    2.150036142
 1373 SOLV  HW1     4221    4.238496789    5.224387426    2.113937831
 1373 SOLV  HW2     4222    4.207050757    5.067882996    2.079527449
 1374 SOLV  OW      4223    4.753514788    3.374273610    1.664627181
 1374 SOLV  HW1     4224    4.675059024    3.432920644    1.644452986
 1374 SOLV  HW2     4225    4.763797370    3.306252766    1.592038118
 1375 SOLV  OW      4226    0.917213524    4.554958609    1.620895585
 1375 SOLV  HW1     4227    1.011832740    4.530084242    1.641629371
 1375 SOLV  HW2     4228    0.865676919    4.472729050    1.596735923
 1376 SOLV  OW      4229    4.101044929    4.155192027    1.945056013
 1376 SOLV  HW1     4230    4.193741920    4.119133640    1.934632789
 1376 SOLV  HW2     4231    4.088562848    4.233220010    1.883758173
 1377 SOLV  OW      4232    4.623521454    4.019776907    0.332299651
 1377 SOLV  HW1     4233    4.593821086    4.102514555    0.379984347
 1377 SOLV  HW2     4234    4.670620973    4.045117918    0.247795213
 1378 SOLV  OW      4235    5.818222136    4.906104028    5.974605575
 1378 SOLV  HW1     4236    5.741540855    4.842491257    5.983255990
 1378 SOLV  HW2     4237    5.836999510    4.947932953    6.063482280
 1379 SOLV  OW      4238    3.863158811    4.177276088    0.547184213
 1379 SOLV  HW1     4239    3.836764584    4.118461215    0.623641943
 1379 SOLV  HW2     4240    3.913696317    4.123500529    0.479688208
 1380 SOLV  OW      4241    3.454257869    5.896927535    2.030427144
 1380 SOLV  HW1     4242    3.409579459    5.813209724    2.061998046
 1380 SOLV  HW2     4243    3.466432787    5.892826484    1.931248535
 1381 SOLV  OW      4244    5.115089798    4.999195395    1.197782678
 1381 SOLV  HW1     4245    5.059105736    4.989794049    1.280116709
 1381 SOLV  HW2     4246    5.062351226    4.969715275    1.118089325
 1382 SOLV  OW      4247    3.830619499    4.770864749    2.631207307
 1382 SOLV  HW1     4248    3.921528000    4.811660019    2.639740145
 1382 SOLV  HW2     4249    3.776809371    4.822963520    2.564938319
 1383 SOLV  OW      4250    3.027333771    3.551108416    1.509672683
 1383 SOLV  HW1     4251    2.989265873    3.622826941    1.568044996
 1383 SOLV  HW2     4252    3.058996094    3.591375297    1.423788600
 1384 SOLV  OW      4253    5.034474811    4.861146537    0.173883813
 1384 SOLV  HW1     4254    5.129382232    4.882105153    0.197447934
 1384 SOLV  HW2     4255    5.021224049    4.762019069    0.174044863
 1385 SOLV  OW      4256    2.792379583    4.080908031    3.451712739
 1385 SOLV  HW1     4257    2.727508714    4.009676544    3.478539981
 1385 SOLV  HW2     4258    2.863698139    4.088957554    3.521359670
 1386 SOLV  OW      4259    4.379831859    3.847543010    0.909152620
 1386 SOLV  HW1     4260    4.456626313    3.868912798    0.848759221
 1386 SOLV  HW2     4261    4.294719484    3.879296663    0.867331189
 1387 SOLV  OW      4262    2.979648620    3.460863077    0.904741051
 1387 SOLV  HW1     4263    2.939153294    3.549324544    0.881586934
 1387 SOLV  HW2     4264    3.027560606    3.424248799    0.824958593
 1388 SOLV  OW      4265    3.824619253    3.329417171    5.855099291
 1388 SOLV  HW1     4266    3.894366831    3.382925344    5.902785474
 1388 SOLV  HW2     4267    3.801481042    3.248787393    5.909553368
 1389 SOLV  OW      4268    3.104580554    6.091091552    1.825537000
 1389 SOLV  HW1     4269    3.137409130    6.169732699    1.877879316
 1389 SOLV  HW2     4270    3.020424467    6.056327837    1.866902538
 1390 SOLV  OW      4271    3.594873733    4.115259226    2.400401536
 1390 SOLV  HW1     4272    3.560450515    4.070238173    2.318001696
 1390 SOLV  HW2     4273    3.590765708    4.214453707    2.388353899
 1391 SOLV  OW      4274    6.025670337    0.215558415    2.270511640
 1391 SOLV  HW1     4275    6.067449567    0.131629066    2.235699838
 1391 SOLV  HW2     4276    6.097134046    0.282758645    2.289969958
 1392 SOLV  OW      4277    5.650496376    5.384529926    2.358591479
 1392 SOLV  HW1     4278    5.556890673    5.417130464    2.345296013
 1392 SOLV  HW2     4279    5.679203783    5.403086867    2.452575295
 1393 SOLV  OW      4280    3.239006412    0.334571022    2.292399342
 1393 SOLV  HW1     4281    3.238872994    0.292456992    2.201699889
 1393 SOLV  HW2     4282    3.313886346    0.400596758    2.298358414
 1394 SOLV  OW      4283    5.327735617    5.887236483    2.265778292
 1394 SOLV  HW1     4284    5.371685128    5.806923005    2.225530761
 1394 SOLV  HW2     4285    5.350432845    5.968241049    2.211696274
 1395 SOLV  OW      4286    5.269170952    4.146321232    0.812365074
 1395 SOLV  HW1     4287    5.184550817    4.171735960    0.859217442
 1395 SOLV  HW2     4288    5.291363144    4.215612186    0.743750705
 1396 SOLV  OW      4289    0.657157971    0.163324202    1.210073081
 1396 SOLV  HW1     4290    0.603150941    0.124406436    1.135449450
 1396 SOLV  HW2     4291    0.751632744    0.175870851    1.179789438
 1397 SOLV  OW      4292    4.094548677    5.645045856    0.774711072
 1397 SOLV  HW1     4293    4.079332541    5.705760191    0.852709528
 1397 SOLV  HW2     4294    4.114835052    5.552848432    0.807719201
 1398 SOLV  OW      4295    4.960782099    3.477626768    2.048130151
 1398 SOLV  HW1     4296    4.936722252    3.506405024    1.955421416
 1398 SOLV  HW2     4297    4.891210054    3.510120092    2.112205988
 1399 SOLV  OW      4298    4.936015484    3.446123123    2.570797441
 1399 SOLV  HW1     4299    5.012563007    3.501078572    2.537299601
 1399 SOLV  HW2     4300    4.970972260    3.370689058    2.626380172
 1400 SOLV  OW      4301    3.947480579    3.435810153    0.740392375
 1400 SOLV  HW1     4302    3.908832543    3.359570791    0.688471161
 1400 SOLV  HW2     4303    4.046180852    3.422893097    0.750052746
 1401 SOLV  OW      4304    5.781108215    4.130589538    0.524689203
 1401 SOLV  HW1     4305    5.822737903    4.143728264    0.434720636
 1401 SOLV  HW2     4306    5.703124120    4.068505487    0.516562700
 1402 SOLV  OW      4307    3.485270495    3.788659457    0.294819003
 1402 SOLV  HW1     4308    3.412889435    3.778410690    0.363067392
 1402 SOLV  HW2     4309    3.506277522    3.885702787    0.282857448
 1403 SOLV  OW      4310    3.812563750    2.783631076    1.156004725
 1403 SOLV  HW1     4311    3.778539306    2.762485335    1.064369385
 1403 SOLV  HW2     4312    3.736305748    2.783486120    1.220708304
 1404 SOLV  OW      4313    4.154535084    0.013262234    0.055373362
 1404 SOLV  HW1     4314    4.133164841   -0.084305433    0.050295477
 1404 SOLV  HW2     4315    4.224813529    0.028395198    0.124898759
 1405 SOLV  OW      4316    5.988721304    3.180538511    1.618358105
 1405 SOLV  HW1     4317    6.003119052    3.279451833    1.615071087
 1405 SOLV  HW2     4318    6.061014790    3.134620102    1.566713903
 1406 SOLV  OW      4319    4.236213793    4.895507880    2.004895064
 1406 SOLV  HW1     4320    4.310870339    4.831231703    2.022126567
 1406 SOLV  HW2     4321    4.215234821    4.896757367    1.907118746
 1407 SOLV  OW      4322    2.633659223    6.034474571    0.062064218
 1407 SOLV  HW1     4323    2.565553009    5.972057657    0.023756876
 1407 SOLV  HW2     4324    2.592028298    6.088289133    0.135362731
 1408 SOLV  OW      4325    5.095347300    3.931429977    1.359183051
 1408 SOLV  HW1     4326    5.161893046    3.865326371    1.324491832
 1408 SOLV  HW2     4327    5.015481625    3.882810691    1.394667027
 1409 SOLV  OW      4328    2.618011605    3.656940570    5.529935722
 1409 SOLV  HW1     4329    2.665152847    3.629194726    5.446212502
 1409 SOLV  HW2     4330    2.631453489    3.587249918    5.600392754
 1410 SOLV  OW      4331    4.250929134    4.910209802    0.981365603
 1410 SOLV  HW1     4332    4.166525059    4.963760060    0.984250424
 1410 SOLV  HW2     4333    4.310402101    4.937673002    1.056934351
 1411 SOLV  OW      4334    5.192846950    3.181478237    1.013384259
 1411 SOLV  HW1     4335    5.224838612    3.222466581    0.927964534
 1411 SOLV  HW2     4336    5.227779978    3.234275400    1.090793194
 1412 SOLV  OW      4337    4.904161785    4.317535359    2.382587294
 1412 SOLV  HW1     4338    4.990851409    4.362707814    2.361470478
 1412 SOLV  HW2     4339    4.844937541    4.380781551    2.432527122
 1413 SOLV  OW      4340    4.684868511    5.403974040    0.172409689
 1413 SOLV  HW1     4341    4.616437252    5.469915121    0.141253916
 1413 SOLV  HW2     4342    4.653232876    5.360450242    0.256709908
 1414 SOLV  OW      4343    3.549328627    4.439900190    1.788833651
 1414 SOLV  HW1     4344    3.538208075    4.538548891    1.776738325
 1414 SOLV  HW2     4345    3.646618210    4.418022964    1.796418447
 1415 SOLV  OW      4346    3.667168635    3.175345285    0.564528582
 1415 SOLV  HW1     4347    3.615180924    3.260332688    0.573254665
 1415 SOLV  HW2     4348    3.606963087    3.102727522    0.531306569
 1416 SOLV  OW      4349    5.658080800    4.724786719    1.600167151
 1416 SOLV  HW1     4350    5.558805165    4.736735596    1.598897057
 1416 SOLV  HW2     4351    5.701189659    4.807935262    1.635209212
 1417 SOLV  OW      4352    4.496995539    5.624683182    0.104827338
 1417 SOLV  HW1     4353    4.492165793    5.665935870    0.195803910
 1417 SOLV  HW2     4354    4.407429268    5.587572905    0.080281051
 1418 SOLV  OW      4355    4.071253502    3.842804779    0.823369173
 1418 SOLV  HW1     4356    4.065101403    3.766985223    0.888295728
 1418 SOLV  HW2     4357    3.979323131    3.869100701    0.794056239
 1419 SOLV  OW      4358    2.241013376    3.641363494    2.820730797
 1419 SOLV  HW1     4359    2.171114004    3.632382353    2.749773922
 1419 SOLV  HW2     4360    2.292432630    3.725921628    2.806331491
 1420 SOLV  OW      4361    3.832800629    5.538793886    0.718822042
 1420 SOLV  HW1     4362    3.780065201    5.617418428    0.686595731
 1420 SOLV  HW2     4363    3.923120051    5.569358170    0.748982311
 1421 SOLV  OW      4364    3.867400947    4.965427770    2.311077216
 1421 SOLV  HW1     4365    3.839381120    5.021417635    2.233102442
 1421 SOLV  HW2     4366    3.948371000    5.005789147    2.353677800
 1422 SOLV  OW      4367    4.206752644    3.778626545    3.804489561
 1422 SOLV  HW1     4368    4.187387306    3.849149694    3.736277322
 1422 SOLV  HW2     4369    4.257568547    3.818952306    3.880600829
 1423 SOLV  OW      4370    3.277871755    5.497418102    2.929404233
 1423 SOLV  HW1     4371    3.204029358    5.441366781    2.966920703
 1423 SOLV  HW2     4372    3.258272579    5.594013330    2.946347230
 1424 SOLV  OW      4373    4.551017433    3.889660913    0.688775308
 1424 SOLV  HW1     4374    4.482356791    3.937585465    0.634091435
 1424 SOLV  HW2     4375    4.600863551    3.955677881    0.744975952
 1425 SOLV  OW      4376    3.131129416    5.117446848    1.662882050
 1425 SOLV  HW1     4377    3.168655185    5.050901902    1.598343987
 1425 SOLV  HW2     4378    3.203329829    5.148020239    1.724962553
 1426 SOLV  OW      4379    3.964768979    5.137164304    2.762816822
 1426 SOLV  HW1     4380    4.003366018    5.148949314    2.854321527
 1426 SOLV  HW2     4381    3.932047448    5.043246939    2.752305678
 1427 SOLV  OW      4382    4.725324080    3.313037875    1.934862118
 1427 SOLV  HW1     4383    4.746762093    3.327223118    1.838222426
 1427 SOLV  HW2     4384    4.803151424    3.269611464    1.980216847
 1428 SOLV  OW      4385    0.338387080    2.795318493    2.488940717
 1428 SOLV  HW1     4386    0.297456158    2.865269597    2.430345356
 1428 SOLV  HW2     4387    0.351110686    2.832255640    2.581003360
 1429 SOLV  OW      4388    5.371899896    3.548580025    0.224202981
 1429 SOLV  HW1     4389    5.334475454    3.641316211    0.225107262
 1429 SOLV  HW2     4390    5.330131292    3.495078876    0.297649207
 1430 SOLV  OW      4391    4.710703360    4.988295472    3.217429167
 1430 SOLV  HW1     4392    4.698933633    4.979643895    3.118493268
 1430 SOLV  HW2     4393    4.634083753    4.944088111    3.264084624
 1431 SOLV  OW      4394    3.942084231    5.446747989    0.385632898
 1431 SOLV  HW1     4395    4.006438222    5.381698966    0.425989528
 1431 SOLV  HW2     4396    3.953647063    5.536203402    0.428824370
 1432 SOLV  OW      4397    3.361233320    3.450462430    1.939118721
 1432 SOLV  HW1     4398    3.285741428    3.387686128    1.958146502
 1432 SOLV  HW2     4399    3.446878075    3.399053449    1.934223105
 1433 SOLV  OW      4400    4.542339648    3.549300920    1.633484081
 1433 SOLV  HW1     4401    4.461288335    3.589336675    1.676257053
 1433 SOLV  HW2     4402    4.587390436    3.618095943    1.576568897
 1434 SOLV  OW      4403    3.692837869    5.231670037    2.125391886
 1434 SOLV  HW1     4404    3.697024847    5.329094267    2.103197252
 1434 SOLV  HW2     4405    3.784165443    5.191716502    2.117354576
 1435 SOLV  OW      4406    6.006963947    4.197773371    3.216588159
 1435 SOLV  HW1     4407    5.909955605    4.200209880    3.240771256
 1435 SOLV  HW2     4408    6.028207430    4.110393543    3.172829404
 1436 SOLV  OW      4409    6.031921186    4.151926734    1.191619778
 1436 SOLV  HW1     4410    6.066628451    4.241436236    1.163597332
 1436 SOLV  HW2     4411    5.932754317    4.156903586    1.203578717
 1437 SOLV  OW      4412    4.418821142    5.166441110    0.891985600
 1437 SOLV  HW1     4413    4.406336280    5.262700284    0.916064382
 1437 SOLV  HW2     4414    4.439501400    5.113867887    0.974507141
 1438 SOLV  OW      4415    6.040671884    3.846155220    0.579108840
 1438 SOLV  HW1     4416    6.025517489    3.852857024    0.480483678
 1438 SOLV  HW2     4417    6.126184427    3.797276640    0.596430012
 1439 SOLV  OW      4418    5.998029445    5.272534089    2.002544551
 1439 SOLV  HW1     4419    6.086254158    5.234429985    1.974864989
 1439 SOLV  HW2     4420    5.924238680    5.218684829    1.961840448
 1440 SOLV  OW      4421    4.707008077    3.176265087    0.523454551
 1440 SOLV  HW1     4422    4.745037530    3.169325329    0.615688709
 1440 SOLV  HW2     4423    4.777481540    3.209527735    0.460776746
 1441 SOLV  OW      4424    0.132307300    4.967181484    0.412578365
 1441 SOLV  HW1     4425    0.067671410    4.893847087    0.433688723
 1441 SOLV  HW2     4426    0.192790006    4.937977572    0.338481576
 1442 SOLV  OW      4427    3.629216555    4.704609238    0.797295381
 1442 SOLV  HW1     4428    3.657366546    4.648569727    0.719403200
 1442 SOLV  HW2     4429    3.554745410    4.765280552    0.769491777
 1443 SOLV  OW      4430    4.716613326    4.165151904    0.017706078
 1443 SOLV  HW1     4431    4.766882452    4.220681517    0.083969816
 1443 SOLV  HW2     4432    4.658741064    4.224411774   -0.038333451
 1444 SOLV  OW      4433    3.292033817    4.474469924    1.926855741
 1444 SOLV  HW1     4434    3.331274076    4.440019532    2.012140055
 1444 SOLV  HW2     4435    3.358509866    4.463819584    1.852913161
 1445 SOLV  OW      4436    6.001451671    5.757952237    5.831917014
 1445 SOLV  HW1     4437    6.088357714    5.708465656    5.831941781
 1445 SOLV  HW2     4438    5.949658597    5.734363772    5.914151307
 1446 SOLV  OW      4439    5.477274283    5.877893888    2.689017787
 1446 SOLV  HW1     4440    5.522651475    5.921319130    2.766832959
 1446 SOLV  HW2     4441    5.396613416    5.828181388    2.720994215
 1447 SOLV  OW      4442    0.657107783    3.045920993    2.040802585
 1447 SOLV  HW1     4443    0.686380738    3.054254276    2.136067993
 1447 SOLV  HW2     4444    0.595151819    3.121130590    2.018291057
 1448 SOLV  OW      4445    5.029854938    2.743192491    2.702046359
 1448 SOLV  HW1     4446    5.028085048    2.838117521    2.670613208
 1448 SOLV  HW2     4447    4.936169408    2.709564014    2.711748047
 1449 SOLV  OW      4448    5.085129444    5.667175454    2.199060719
 1449 SOLV  HW1     4449    5.088157311    5.721346530    2.283073340
 1449 SOLV  HW2     4450    5.177326383    5.635814744    2.176303710
 1450 SOLV  OW      4451    5.163649787    5.724361626    0.290278091
 1450 SOLV  HW1     4452    5.111296327    5.699434520    0.208805675
 1450 SOLV  HW2     4453    5.252696058    5.760684389    0.262829859
 1451 SOLV  OW      4454    5.760249240    5.175755501    2.676125372
 1451 SOLV  HW1     4455    5.701564526    5.160238626    2.596647318
 1451 SOLV  HW2     4456    5.840648472    5.228378555    2.648408014
 1452 SOLV  OW      4457    6.127211515    2.740996780    1.918862503
 1452 SOLV  HW1     4458    6.115951209    2.641761491    1.913628473
 1452 SOLV  HW2     4459    6.146673025    2.767376750    2.013345776
 1453 SOLV  OW      4460    5.961747053    4.305071260    1.718479809
 1453 SOLV  HW1     4461    5.880250925    4.306556608    1.660533608
 1453 SOLV  HW2     4462    5.956094206    4.227994569    1.781951755
 1454 SOLV  OW      4463    3.253533132    2.915834502    1.005503682
 1454 SOLV  HW1     4464    3.160667367    2.952092321    0.997581757
 1454 SOLV  HW2     4465    3.285040736    2.885025885    0.915728707
 1455 SOLV  OW      4466    2.851720348    5.607342714    2.800923750
 1455 SOLV  HW1     4467    2.870662264    5.513162104    2.773124731
 1455 SOLV  HW2     4468    2.888793785    5.623159370    2.892449553
 1456 SOLV  OW      4469    5.332128942    3.891453385    3.002836011
 1456 SOLV  HW1     4470    5.331340401    3.985697302    3.036286425
 1456 SOLV  HW2     4471    5.341143877    3.891527028    2.903236001
 1457 SOLV  OW      4472    4.739765289    4.197985644    1.493634575
 1457 SOLV  HW1     4473    4.663468919    4.239581720    1.444136638
 1457 SOLV  HW2     4474    4.813978558    4.264445048    1.502405215
 1458 SOLV  OW      4475    5.311777867    3.842890870    2.707053800
 1458 SOLV  HW1     4476    5.316386424    3.908522743    2.631737184
 1458 SOLV  HW2     4477    5.334951549    3.751676763    2.673224993
 1459 SOLV  OW      4478    5.111555606    5.359028794    0.481187543
 1459 SOLV  HW1     4479    5.150359787    5.444031111    0.516829098
 1459 SOLV  HW2     4480    5.185115060    5.293550839    0.463778912
 1460 SOLV  OW      4481    3.933648111    4.639249965    1.110246979
 1460 SOLV  HW1     4482    3.882059665    4.718533455    1.142722971
 1460 SOLV  HW2     4483    3.967284011    4.657005384    1.017752288
 1461 SOLV  OW      4484    5.904543121    5.009822128    5.551584540
 1461 SOLV  HW1     4485    5.836941216    5.057867749    5.607468546
 1461 SOLV  HW2     4486    5.922210666    4.919586735    5.590914210
 1462 SOLV  OW      4487    5.784663324    5.325048139    1.099540367
 1462 SOLV  HW1     4488    5.717465923    5.399004623    1.095461998
 1462 SOLV  HW2     4489    5.863546919    5.354645351    1.153420269
 1463 SOLV  OW      4490    5.543988454    4.579569537    0.639734835
 1463 SOLV  HW1     4491    5.465103787    4.614941963    0.589458026
 1463 SOLV  HW2     4492    5.574061885    4.493634225    0.598353497
 1464 SOLV  OW      4493    5.287621123    4.519018474    0.248927787
 1464 SOLV  HW1     4494    5.338133204    4.444152106    0.291881706
 1464 SOLV  HW2     4495    5.206048931    4.482663401    0.203920415
 1465 SOLV  OW      4496    4.825121598    0.074755448    1.341842759
 1465 SOLV  HW1     4497    4.869147895    0.164273492    1.334799746
 1465 SOLV  HW2     4498    4.891579479    0.007396560    1.374208068
 1466 SOLV  OW      4499    5.835281560    5.348951901    0.836419758
 1466 SOLV  HW1     4500    5.786250824    5.298251730    0.765529140
 1466 SOLV  HW2     4501    5.800807205    5.322183674    0.926392111
 1467 SOLV  OW      4502    3.274163032    4.803882774    2.876496977
 1467 SOLV  HW1     4503    3.358132679    4.776331959    2.829678398
 1467 SOLV  HW2     4504    3.226175499    4.722558333    2.909442197
 1468 SOLV  OW      4505    3.750849481    4.840477333    1.309120203
 1468 SOLV  HW1     4506    3.739176575    4.939484276    1.316956490
 1468 SOLV  HW2     4507    3.717545602    4.809971126    1.219900121
 1469 SOLV  OW      4508    3.035787098    4.199135873    2.482904242
 1469 SOLV  HW1     4509    3.033223948    4.101775380    2.505624206
 1469 SOLV  HW2     4510    2.949609191    4.241971719    2.510110063
 1470 SOLV  OW      4511    4.435063373    3.838983495    1.741558751
 1470 SOLV  HW1     4512    4.533882961    3.841772578    1.726442993
 1470 SOLV  HW2     4513    4.413823418    3.769523836    1.810302334
 1471 SOLV  OW      4514    5.204915156    3.767728151    0.141504211
 1471 SOLV  HW1     4515    5.245861644    3.847675195    0.097535403
 1471 SOLV  HW2     4516    5.108079155    3.785375417    0.159189981
 1472 SOLV  OW      4517    4.243672053    5.552295261    0.018225159
 1472 SOLV  HW1     4518    4.185629320    5.599550213    0.084557442
 1472 SOLV  HW2     4519    4.252767755    5.608440071   -0.064035844
 1473 SOLV  OW      4520    4.608270246    4.666107993    1.092943836
 1473 SOLV  HW1     4521    4.656808789    4.601835531    1.152228006
 1473 SOLV  HW2     4522    4.509672608    4.652625155    1.102852687
 1474 SOLV  OW      4523    4.293012744    5.421333531    2.128354361
 1474 SOLV  HW1     4524    4.367690634    5.455802858    2.071462471
 1474 SOLV  HW2     4525    4.292167867    5.470364373    2.215513981
 1475 SOLV  OW      4526    4.701771604    0.089026999    3.112835645
 1475 SOLV  HW1     4527    4.630367685    0.039496688    3.063356066
 1475 SOLV  HW2     4528    4.762079308    0.134691443    3.047416527
 1476 SOLV  OW      4529    3.477699302    5.484659565    2.093489273
 1476 SOLV  HW1     4530    3.450363879    5.541256080    2.015700569
 1476 SOLV  HW2     4531    3.568729885    5.512227843    2.124390098
 1477 SOLV  OW      4532    5.977540662    5.334489022    5.873909565
 1477 SOLV  HW1     4533    5.998056813    5.277780603    5.794127391
 1477 SOLV  HW2     4534    5.922113945    5.412821352    5.845733991
 1478 SOLV  OW      4535    5.352713065    5.175823924    2.899702235
 1478 SOLV  HW1     4536    5.287865421    5.134145432    2.963414487
 1478 SOLV  HW2     4537    5.414393168    5.105553225    2.864218829
 1479 SOLV  OW      4538    2.939929767    4.581472249    0.474356293
 1479 SOLV  HW1     4539    2.968949015    4.553684808    0.565939299
 1479 SOLV  HW2     4540    2.861776688    4.525941815    0.445893547
 1480 SOLV  OW      4541    4.708874758    5.101003069    0.422877973
 1480 SOLV  HW1     4542    4.756595770    5.183471732    0.453236907
 1480 SOLV  HW2     4543    4.761689809    5.020314684    0.449334635
 1481 SOLV  OW      4544    0.142229048    5.630882747    2.076751968
 1481 SOLV  HW1     4545    0.055305640    5.622547025    2.028019244
 1481 SOLV  HW2     4546    0.127721525    5.612908634    2.174047718
 1482 SOLV  OW      4547    5.831548899    4.758100598    5.252441722
 1482 SOLV  HW1     4548    5.839402082    4.715385467    5.342525923
 1482 SOLV  HW2     4549    5.764242566    4.831964830    5.256346676
 1483 SOLV  OW      4550    4.056307154    5.102916523    1.126973529
 1483 SOLV  HW1     4551    4.038044387    5.127663079    1.222134414
 1483 SOLV  HW2     4552    3.969702666    5.088390395    1.079118229
 1484 SOLV  OW      4553    3.865248477    4.687752815    2.254896852
 1484 SOLV  HW1     4554    3.772294994    4.669435247    2.222871568
 1484 SOLV  HW2     4555    3.870296446    4.780870924    2.291021176
 1485 SOLV  OW      4556    4.108293503    2.949671124    2.535170887
 1485 SOLV  HW1     4557    4.192669611    2.949946397    2.588856680
 1485 SOLV  HW2     4558    4.129194276    2.925572865    2.440386560
 1486 SOLV  OW      4559    3.611815402    4.720374142    1.073690246
 1486 SOLV  HW1     4560    3.626529281    4.699675402    0.976958504
 1486 SOLV  HW2     4561    3.566368291    4.809049434    1.082241646
 1487 SOLV  OW      4562    5.119551608    5.186439934    3.493645517
 1487 SOLV  HW1     4563    5.132104622    5.142428130    3.582566743
 1487 SOLV  HW2     4564    5.139961980    5.120943602    3.420878028
 1488 SOLV  OW      4565    4.430132820    0.470924131    1.498265101
 1488 SOLV  HW1     4566    4.358221523    0.447472674    1.432838687
 1488 SOLV  HW2     4567    4.417409269    0.417977109    1.582148386
 1489 SOLV  OW      4568    5.165043042    2.974453787    0.228351577
 1489 SOLV  HW1     4569    5.189816633    2.955014614    0.133428616
 1489 SOLV  HW2     4570    5.123906368    3.065431557    0.234079001
 1490 SOLV  OW      4571    4.370790116    5.476180372    1.280673754
 1490 SOLV  HW1     4572    4.456046961    5.457749197    1.329596380
 1490 SOLV  HW2     4573    4.326985643    5.389638466    1.256311536
 1491 SOLV  OW      4574    3.700793530    5.172907625    0.840843996
 1491 SOLV  HW1     4575    3.741786838    5.173444053    0.749625139
 1491 SOLV  HW2     4576    3.649700316    5.257721069    0.854905815
 1492 SOLV  OW      4577    0.164409564    5.397961964    0.261526076
 1492 SOLV  HW1     4578    0.133957455    5.472063508    0.201665332
 1492 SOLV  HW2     4579    0.249426233    5.359165966    0.225907242
 1493 SOLV  OW      4580    4.802063482    5.700834211    2.270246440
 1493 SOLV  HW1     4581    4.880783606    5.650444574    2.234672044
 1493 SOLV  HW2     4582    4.833934196    5.775621707    2.328493054
 1494 SOLV  OW      4583    4.267545441    0.209432288    1.562665646
 1494 SOLV  HW1     4584    4.364455962    0.203603830    1.538668612
 1494 SOLV  HW2     4585    4.212403120    0.172754402    1.487729339
 1495 SOLV  OW      4586    3.673065783    5.346405180    0.555195518
 1495 SOLV  HW1     4587    3.743163374    5.391727008    0.610261837
 1495 SOLV  HW2     4588    3.582798761    5.380272863    0.581744436
 1496 SOLV  OW      4589    4.053002404    5.413655076    1.258312714
 1496 SOLV  HW1     4590    4.080553461    5.456002276    1.344623891
 1496 SOLV  HW2     4591    4.134082533    5.396041379    1.202476456
 1497 SOLV  OW      4592    4.178389178    0.253402630    1.810919011
 1497 SOLV  HW1     4593    4.112436677    0.189365579    1.850301623
 1497 SOLV  HW2     4594    4.205073825    0.221925417    1.719822585
 1498 SOLV  OW      4595    4.441501991    4.541095172    0.091122448
 1498 SOLV  HW1     4596    4.344047549    4.562923485    0.096419358
 1498 SOLV  HW2     4597    4.471465189    4.501215692    0.177803983
 1499 SOLV  OW      4598    4.936341529    4.372158624    1.742931258
 1499 SOLV  HW1     4599    5.029804305    4.370309750    1.778471854
 1499 SOLV  HW2     4600    4.882578806    4.300157577    1.786831816
 1500 SOLV  OW      4601    0.230693401    4.891249310    1.867002888
 1500 SOLV  HW1     4602    0.224044284    4.793524776    1.846823072
 1500 SOLV  HW2     4603    0.316958238    4.926889106    1.831090416
 1501 SOLV  OW      4604    4.194624983    3.896446255    5.845864767
 1501 SOLV  HW1     4605    4.242013703    3.810358890    5.864434808
 1501 SOLV  HW2     4606    4.257040552    3.972943711    5.861801653
 1502 SOLV  OW      4607    4.929708098    5.290214308    0.103408685
 1502 SOLV  HW1     4608    4.913639612    5.199123453    0.141433774
 1502 SOLV  HW2     4609    4.888277691    5.358988049    0.163035806
 1503 SOLV  OW      4610    4.650318040    3.804537524    1.312876212
 1503 SOLV  HW1     4611    4.618591434    3.850367590    1.229861545
 1503 SOLV  HW2     4612    4.684546732    3.713489522    1.289701807
 1504 SOLV  OW      4613    4.605310978    4.743713598    0.048252587
 1504 SOLV  HW1     4614    4.695072504    4.722357275    0.086833995
 1504 SOLV  HW2     4615    4.544119264    4.665653712    0.061058248
 1505 SOLV  OW      4616    4.933503958    3.000518896    1.329531808
 1505 SOLV  HW1     4617    4.975046098    2.970823687    1.243543766
 1505 SOLV  HW2     4618    4.990940705    2.971448701    1.406066179
 1506 SOLV  OW      4619    3.879461695    5.168647829    1.620202092
 1506 SOLV  HW1     4620    3.965019187    5.217611710    1.603394557
 1506 SOLV  HW2     4621    3.804116078    5.234167424    1.625699429
 1507 SOLV  OW      4622    5.155552587    5.074709769    3.063538859
 1507 SOLV  HW1     4623    5.129746689    5.021699757    2.982767612
 1507 SOLV  HW2     4624    5.073045666    5.106316084    3.110396416
 1508 SOLV  OW      4625    0.040131706    4.283571082    1.536853492
 1508 SOLV  HW1     4626   -0.024801659    4.290074180    1.612637839
 1508 SOLV  HW2     4627    0.003518113    4.331980736    1.457369056
 1509 SOLV  OW      4628    5.740412211    4.110134284    1.154728542
 1509 SOLV  HW1     4629    5.775408718    4.024941265    1.115753212
 1509 SOLV  HW2     4630    5.754279400    4.184739378    1.089586845
 1510 SOLV  OW      4631    5.278034074    4.797212477    5.987639406
 1510 SOLV  HW1     4632    5.245083757    4.791322052    5.893399192
 1510 SOLV  HW2     4633    5.244683528    4.881758610    6.029368426
 1511 SOLV  OW      4634    2.936156456    5.798387646    2.567276535
 1511 SOLV  HW1     4635    2.927429972    5.699848681    2.581950160
 1511 SOLV  HW2     4636    3.015145894    5.832769048    2.618070191
 1512 SOLV  OW      4637    3.376319036    5.953351578    2.563188217
 1512 SOLV  HW1     4638    3.386252868    5.925588480    2.467625161
 1512 SOLV  HW2     4639    3.423853316    6.040122360    2.577783050
 1513 SOLV  OW      4640    4.491555018    5.756459422    2.029302296
 1513 SOLV  HW1     4641    4.581758109    5.766432029    1.987286658
 1513 SOLV  HW2     4642    4.478436981    5.828403392    2.097517589
 1514 SOLV  OW      4643    5.045412806    2.999329001    2.616818879
 1514 SOLV  HW1     4644    5.031475867    3.087753802    2.661413163
 1514 SOLV  HW2     4645    5.073337893    3.013922301    2.521903148
 1515 SOLV  OW      4646    3.514065331    4.022472134    2.155148366
 1515 SOLV  HW1     4647    3.526257064    3.923311924    2.150623328
 1515 SOLV  HW2     4648    3.426785379    4.047257246    2.113079957
 1516 SOLV  OW      4649    5.100573440    3.585008100    1.380976068
 1516 SOLV  HW1     4650    5.120405926    3.593413126    1.478636096
 1516 SOLV  HW2     4651    5.171499415    3.631995692    1.328411581
 1517 SOLV  OW      4652    4.664127958    3.999610243    5.819190502
 1517 SOLV  HW1     4653    4.643861650    3.903274706    5.801566628
 1517 SOLV  HW2     4654    4.588714566    4.040678883    5.870453892
 1518 SOLV  OW      4655    5.650026401    3.985709518    3.426077317
 1518 SOLV  HW1     4656    5.580165225    3.986784691    3.497630520
 1518 SOLV  HW2     4657    5.626660033    3.916532112    3.357739950
 1519 SOLV  OW      4658    3.821786713    3.755755892    1.686360303
 1519 SOLV  HW1     4659    3.784651493    3.663116036    1.680004267
 1519 SOLV  HW2     4660    3.748842287    3.822105142    1.669673299
 1520 SOLV  OW      4661    3.027398756    0.102235699    3.541796556
 1520 SOLV  HW1     4662    2.972375282    0.183864997    3.559418449
 1520 SOLV  HW2     4663    2.981468144    0.022156356    3.580255888
 1521 SOLV  OW      4664    5.250169744    2.708807841    1.606115309
 1521 SOLV  HW1     4665    5.216396608    2.678244305    1.695147452
 1521 SOLV  HW2     4666    5.347630877    2.730149608    1.612989251
 1522 SOLV  OW      4667    3.909121732    5.907059923    2.250975067
 1522 SOLV  HW1     4668    3.880342790    5.962551840    2.172911236
 1522 SOLV  HW2     4669    3.830469887    5.856862083    2.286967943
 1523 SOLV  OW      4670    3.989838313    5.699678011    0.483417243
 1523 SOLV  HW1     4671    4.036759482    5.669725777    0.566502522
 1523 SOLV  HW2     4672    3.914557640    5.760806451    0.507871604
 1524 SOLV  OW      4673    4.461385555    5.060785721    1.394802721
 1524 SOLV  HW1     4674    4.386731050    4.999072782    1.419703308
 1524 SOLV  HW2     4675    4.547575881    5.025016565    1.430767870
 1525 SOLV  OW      4676    0.173995974    4.137551841    1.991178524
 1525 SOLV  HW1     4677    0.142826401    4.095679376    1.905873556
 1525 SOLV  HW2     4678    0.094786130    4.163287698    2.046542711
 1526 SOLV  OW      4679    4.816410908    4.865169583    2.239796981
 1526 SOLV  HW1     4680    4.797841054    4.788128995    2.178792543
 1526 SOLV  HW2     4681    4.802946360    4.836537806    2.334667771
 1527 SOLV  OW      4682    5.455543313    4.534675575    2.733586241
 1527 SOLV  HW1     4683    5.523258195    4.482742157    2.785734544
 1527 SOLV  HW2     4684    5.482464834    4.537245223    2.637303140
 1528 SOLV  OW      4685    5.819882667    4.296100233    0.988270342
 1528 SOLV  HW1     4686    5.846637662    4.258100761    0.899717052
 1528 SOLV  HW2     4687    5.882828947    4.369654700    1.013350117
 1529 SOLV  OW      4688    5.379510537    5.723735998    3.326186614
 1529 SOLV  HW1     4689    5.329485770    5.806725325    3.350926683
 1529 SOLV  HW2     4690    5.417533376    5.681915992    3.408691840
 1530 SOLV  OW      4691    5.191598015    4.605995095    1.415951129
 1530 SOLV  HW1     4692    5.097044003    4.622263386    1.387722804
 1530 SOLV  HW2     4693    5.247120146    4.584492979    1.335596882
 1531 SOLV  OW      4694    2.677689604    5.168268443    2.964027833
 1531 SOLV  HW1     4695    2.658920626    5.225897062    3.043579798
 1531 SOLV  HW2     4696    2.591998468    5.148002920    2.916613302
 1532 SOLV  OW      4697    3.819301572    4.401359382    0.722364878
 1532 SOLV  HW1     4698    3.830167443    4.316650499    0.670342034
 1532 SOLV  HW2     4699    3.729565297    4.402069277    0.766488535
 1533 SOLV  OW      4700    5.400233421    4.950247147    1.198393999
 1533 SOLV  HW1     4701    5.461062542    5.029596747    1.200696132
 1533 SOLV  HW2     4702    5.306190996    4.979869793    1.215139062
 1534 SOLV  OW      4703    4.104340250    4.836127818    1.703129400
 1534 SOLV  HW1     4704    4.165468897    4.762762221    1.732779409
 1534 SOLV  HW2     4705    4.036798432    4.799456471    1.639163133
 1535 SOLV  OW      4706    4.153930064    4.272961371    0.610753453
 1535 SOLV  HW1     4707    4.202047480    4.261116110    0.523886132
 1535 SOLV  HW2     4708    4.097496580    4.355420467    0.606604698
 1536 SOLV  OW      4709    4.265710288    2.669595042    2.693092504
 1536 SOLV  HW1     4710    4.196114651    2.642406712    2.626641410
 1536 SOLV  HW2     4711    4.313438171    2.588341095    2.726534676
 1537 SOLV  OW      4712    3.434422047    4.207036892    3.151284614
 1537 SOLV  HW1     4713    3.509490262    4.249396049    3.100569658
 1537 SOLV  HW2     4714    3.379417815    4.151340668    3.089042970
 1538 SOLV  OW      4715    3.701194074    2.859210640    3.544506252
 1538 SOLV  HW1     4716    3.612740344    2.864846113    3.590811982
 1538 SOLV  HW2     4717    3.768702859    2.819091359    3.606417540
 1539 SOLV  OW      4718    3.527524968    3.437133657    1.639244808
 1539 SOLV  HW1     4719    3.535078127    3.408314042    1.734713890
 1539 SOLV  HW2     4720    3.511504822    3.357096674    1.581457097
 1540 SOLV  OW      4721    4.689603358    4.884966747    2.897623615
 1540 SOLV  HW1     4722    4.714376325    4.788216384    2.902689925
 1540 SOLV  HW2     4723    4.754093275    4.932786238    2.837989255
 1541 SOLV  OW      4724    4.345929004    4.652133362    1.069890663
 1541 SOLV  HW1     4725    4.322018937    4.571535591    1.015724010
 1541 SOLV  HW2     4726    4.294149624    4.731048632    1.036829818
 1542 SOLV  OW      4727    5.902293491    5.671565405    6.088261624
 1542 SOLV  HW1     4728    5.937323633    5.743685477    6.148040955
 1542 SOLV  HW2     4729    5.918123063    5.582440223    6.130782042
 1543 SOLV  OW      4730    4.376441227    5.487861910    0.531430053
 1543 SOLV  HW1     4731    4.346239408    5.560662345    0.469869954
 1543 SOLV  HW2     4732    4.372561722    5.520391075    0.625920985
 1544 SOLV  OW      4733    5.657977862    3.736299943    1.371790415
 1544 SOLV  HW1     4734    5.604243682    3.729372499    1.287729988
 1544 SOLV  HW2     4735    5.754083921    3.717452067    1.351545112
 1545 SOLV  OW      4736    3.068361086    3.198141289    1.366410073
 1545 SOLV  HW1     4737    3.106110625    3.238155867    1.449930299
 1545 SOLV  HW2     4738    3.141912541    3.155610186    1.313654852
 1546 SOLV  OW      4739    3.658571821    2.878652952    6.129835953
 1546 SOLV  HW1     4740    3.609993656    2.876805676    6.042447201
 1546 SOLV  HW2     4741    3.751738344    2.844711122    6.116876345
 1547 SOLV  OW      4742    2.625916655    3.911402270    3.549798158
 1547 SOLV  HW1     4743    2.566683827    3.925387572    3.629145012
 1547 SOLV  HW2     4744    2.651702437    3.814953831    3.544071721
 1548 SOLV  OW      4745    5.355252458    3.340856718    1.947425403
 1548 SOLV  HW1     4746    5.411632162    3.422260915    1.961435967
 1548 SOLV  HW2     4747    5.400593470    3.279685756    1.882587791
 1549 SOLV  OW      4748    0.114632290    4.022558870    2.541268006
 1549 SOLV  HW1     4749    0.152673307    4.114855956    2.535267818
 1549 SOLV  HW2     4750    0.039827449    4.021610473    2.607639471
 1550 SOLV  OW      4751    5.534685057    5.434333721    0.427805853
 1550 SOLV  HW1     4752    5.579816207    5.434719419    0.338559333
 1550 SOLV  HW2     4753    5.565015616    5.513529400    0.480814362
 1551 SOLV  OW      4754    5.621625099    3.356274515    3.561772847
 1551 SOLV  HW1     4755    5.555627745    3.307126717    3.504935926
 1551 SOLV  HW2     4756    5.577979714    3.437217166    3.601078676
 1552 SOLV  OW      4757    0.239458835    5.544173263    5.435841767
 1552 SOLV  HW1     4758    0.308679553    5.551964387    5.364082607
 1552 SOLV  HW2     4759    0.225882207    5.633427094    5.478864969
 1553 SOLV  OW      4760    3.788525871    3.750449107    2.388702460
 1553 SOLV  HW1     4761    3.756951303    3.810412865    2.462250944
 1553 SOLV  HW2     4762    3.734699566    3.767736836    2.306205500
 1554 SOLV  OW      4763    3.369243255    4.518116407    2.466518306
 1554 SOLV  HW1     4764    3.468103901    4.526605213    2.454013313
 1554 SOLV  HW2     4765    3.348547733    4.430322863    2.509714263
 1555 SOLV  OW      4766    3.917935141    4.980496006    1.817473718
 1555 SOLV  HW1     4767    3.977963587    4.905502414    1.789652027
 1555 SOLV  HW2     4768    3.906055885    5.043798161    1.740968020
 1556 SOLV  OW      4769    5.300255917    3.988175213    0.363794324
 1556 SOLV  HW1     4770    5.389861730    3.945054499    0.374351046
 1556 SOLV  HW2     4771    5.244931803    3.970373737    0.445172146
 1557 SOLV  OW      4772    5.021141881    5.802630003    0.768179155
 1557 SOLV  HW1     4773    4.967922126    5.807817269    0.683667546
 1557 SOLV  HW2     4774    4.959499798    5.807958332    0.846749145
 1558 SOLV  OW      4775    5.260660222    4.029466346    1.888680095
 1558 SOLV  HW1     4776    5.179388906    4.037507770    1.830970903
 1558 SOLV  HW2     4777    5.318475579    3.955312745    1.854641469
 1559 SOLV  OW      4778    3.637908769    3.981775309    1.538351138
 1559 SOLV  HW1     4779    3.691658038    3.997783581    1.455547549
 1559 SOLV  HW2     4780    3.600478876    3.889056639    1.536364480
 1560 SOLV  OW      4781    0.017400288    5.271238763    1.713143461
 1560 SOLV  HW1     4782    0.059728353    5.356847983    1.683464187
 1560 SOLV  HW2     4783    0.060626699    5.240315906    1.797858382
 1561 SOLV  OW      4784    4.822843427    3.594907870    1.317445821
 1561 SOLV  HW1     4785    4.779392479    3.506333213    1.301069752
 1561 SOLV  HW2     4786    4.917831294    3.580765574    1.345353856
 1562 SOLV  OW      4787    5.371332239    3.655487288    2.296848036
 1562 SOLV  HW1     4788    5.273308430    3.640552825    2.283815286
 1562 SOLV  HW2     4789    5.402211456    3.605355057    2.377685892
 1563 SOLV  OW      4790    3.738249154    3.129822598    0.863466774
 1563 SOLV  HW1     4791    3.741046102    3.223834434    0.897461435
 1563 SOLV  HW2     4792    3.709947431    3.129910906    0.767546820
 1564 SOLV  OW      4793    3.907426617    4.205870702    0.136106378
 1564 SOLV  HW1     4794    3.826863217    4.265079231    0.138408647
 1564 SOLV  HW2     4795    3.904711592    4.149102471    0.053817954
 1565 SOLV  OW      4796    4.732403628    5.235010878    0.786795806
 1565 SOLV  HW1     4797    4.642931564    5.193965378    0.769148689
 1565 SOLV  HW2     4798    4.755500273    5.297798996    0.712461573
 1566 SOLV  OW      4799    3.023336234    4.503975723    1.838141170
 1566 SOLV  HW1     4800    3.116132033    4.469832192    1.853125923
 1566 SOLV  HW2     4801    3.027578671    4.595515078    1.798092497
 1567 SOLV  OW      4802    3.336450259    3.916997010    1.183838343
 1567 SOLV  HW1     4803    3.270492316    3.957389214    1.247239429
 1567 SOLV  HW2     4804    3.401248173    3.860361852    1.234783076
 1568 SOLV  OW      4805    4.206707254    4.248751627    2.246818825
 1568 SOLV  HW1     4806    4.121076566    4.212764674    2.283882699
 1568 SOLV  HW2     4807    4.186680580    4.322204591    2.181973025
 1569 SOLV  OW      4808    0.659518115    4.200733747    2.804737507
 1569 SOLV  HW1     4809    0.641040806    4.207055922    2.902819197
 1569 SOLV  HW2     4810    0.727121992    4.269807774    2.779050065
 1570 SOLV  OW      4811    4.307384870    5.646729833    2.340511124
 1570 SOLV  HW1     4812    4.244382769    5.662009041    2.416660726
 1570 SOLV  HW2     4813    4.387726593    5.596959205    2.373213855
 1571 SOLV  OW      4814    3.540403303    4.540095034    3.210678489
 1571 SOLV  HW1     4815    3.581383912    4.512278598    3.297560096
 1571 SOLV  HW2     4816    3.584026770    4.490207380    3.135781110
 1572 SOLV  OW      4817    5.016266848    4.120480287    0.361864599
 1572 SOLV  HW1     4818    4.989212341    4.049591591    0.427014372
 1572 SOLV  HW2     4819    5.088672877    4.085305266    0.302520600
 1573 SOLV  OW      4820    6.092023795    3.575055350    2.084980447
 1573 SOLV  HW1     4821    6.122070798    3.487875650    2.123691671
 1573 SOLV  HW2     4822    6.171736927    3.632589922    2.066616117
 1574 SOLV  OW      4823    0.141689286    5.946754044    1.865076315
 1574 SOLV  HW1     4824    0.187155260    5.927649839    1.952079125
 1574 SOLV  HW2     4825    0.043010406    5.953543687    1.879841091
 1575 SOLV  OW      4826    0.151363789    4.854966808    2.151782480
 1575 SOLV  HW1     4827    0.237010131    4.866311557    2.101406096
 1575 SOLV  HW2     4828    0.127447079    4.757928077    2.155401677
 1576 SOLV  OW      4829    5.724817291    4.055560555    2.061843569
 1576 SOLV  HW1     4830    5.643604145    3.998918147    2.075904712
 1576 SOLV  HW2     4831    5.697126060    4.146056561    2.029512303
 1577 SOLV  OW      4832    3.909093714    2.796124600    2.305175235
 1577 SOLV  HW1     4833    3.968970513    2.873855696    2.285831241
 1577 SOLV  HW2     4834    3.890696543    2.746339338    2.220414668
 1578 SOLV  OW      4835    5.804553612    4.503605174    2.735650498
 1578 SOLV  HW1     4836    5.780575252    4.599308408    2.719290066
 1578 SOLV  HW2     4837    5.895726871    4.498610812    2.776444793
 1579 SOLV  OW      4838    4.997076179    5.417855998    1.844531056
 1579 SOLV  HW1     4839    4.953701205    5.348240124    1.787312138
 1579 SOLV  HW2     4840    5.085259051    5.443378177    1.804857724
 1580 SOLV  OW      4841    3.986600254    3.315268738    1.892131445
 1580 SOLV  HW1     4842    3.906557665    3.257919831    1.874636038
 1580 SOLV  HW2     4843    3.982228409    3.350997174    1.985438162
 1581 SOLV  OW      4844    4.228236735    4.081432146    2.953264522
 1581 SOLV  HW1     4845    4.145949241    4.065351606    2.898746969
 1581 SOLV  HW2     4846    4.304429239    4.104252993    2.892636625
 1582 SOLV  OW      4847    4.937272322    4.617206997    6.110071682
 1582 SOLV  HW1     4848    4.988491402    4.607341693    6.024743064
 1582 SOLV  HW2     4849    4.839241786    4.612783391    6.090784747
 1583 SOLV  OW      4850    5.192818820    4.183685141    1.582746694
 1583 SOLV  HW1     4851    5.217576956    4.235051713    1.500597112
 1583 SOLV  HW2     4852    5.194285806    4.244756188    1.661918502
 1584 SOLV  OW      4853    4.873029947    4.703007789    5.378860378
 1584 SOLV  HW1     4854    4.842331226    4.796749691    5.362385205
 1584 SOLV  HW2     4855    4.796823141    4.648711247    5.414155824
 1585 SOLV  OW      4856    4.557078968    2.932124874    1.155879700
 1585 SOLV  HW1     4857    4.484182372    2.868224092    1.131327348
 1585 SOLV  HW2     4858    4.612163948    2.893067519    1.229637196
 1586 SOLV  OW      4859    4.804591582    3.993676363    3.352803532
 1586 SOLV  HW1     4860    4.789436227    4.059488277    3.426563810
 1586 SOLV  HW2     4861    4.757549957    3.908089636    3.374330859
 1587 SOLV  OW      4862    4.089149361    5.360436293    1.539312378
 1587 SOLV  HW1     4863    4.163497526    5.329246269    1.480142769
 1587 SOLV  HW2     4864    4.094281447    5.459769364    1.549708707
 1588 SOLV  OW      4865    4.369315254    5.354518544    2.538102086
 1588 SOLV  HW1     4866    4.447120377    5.381322458    2.481273009
 1588 SOLV  HW2     4867    4.376975750    5.398116704    2.627779829
 1589 SOLV  OW      4868    4.952916446    4.021365995    5.926788968
 1589 SOLV  HW1     4869    4.945001993    3.952577672    5.998950800
 1589 SOLV  HW2     4870    4.862882399    4.037908575    5.886516050
 1590 SOLV  OW      4871    4.008773056    4.468246053    2.404191689
 1590 SOLV  HW1     4872    4.107516562    4.459943412    2.417689807
 1590 SOLV  HW2     4873    3.988993946    4.552297418    2.353739117
 1591 SOLV  OW      4874    3.095929203    0.481223295    2.495832063
 1591 SOLV  HW1     4875    3.133695647    0.430249306    2.418521377
 1591 SOLV  HW2     4876    3.092509575    0.421970780    2.576324220
 1592 SOLV  OW      4877    3.668195833    4.057997434    1.813956451
 1592 SOLV  HW1     4878    3.586150012    4.111428161    1.834331075
 1592 SOLV  HW2     4879    3.698491712    4.077717695    1.720711047
 1593 SOLV  OW      4880    5.719987320    2.982058920    2.024012854
 1593 SOLV  HW1     4881    5.737935647    3.079829409    2.034913794
 1593 SOLV  HW2     4882    5.624550590    2.968477908    1.997416111
 1594 SOLV  OW      4883    4.112680576    4.436395180    1.673999064
 1594 SOLV  HW1     4884    4.023039737    4.395017877    1.658054081
 1594 SOLV  HW2     4885    4.107919186    4.496466567    1.753815275
 1595 SOLV  OW      4886    2.317005560    3.214037006    2.620766678
 1595 SOLV  HW1     4887    2.403339354    3.164589296    2.610628269
 1595 SOLV  HW2     4888    2.289152528    3.250968492    2.532100777
 1596 SOLV  OW      4889    5.359663652    4.305800162    0.559022657
 1596 SOLV  HW1     4890    5.307352407    4.366294350    0.619069213
 1596 SOLV  HW2     4891    5.457455943    4.320910934    0.573507851
 1597 SOLV  OW      4892    0.428352919    3.642330125    1.504353049
 1597 SOLV  HW1     4893    0.501374474    3.709086884    1.489754005
 1597 SOLV  HW2     4894    0.340324206    3.689613480    1.508466615
 1598 SOLV  OW      4895    4.568107615    4.266811721    0.529212881
 1598 SOLV  HW1     4896    4.558039150    4.225672532    0.619810427
 1598 SOLV  HW2     4897    4.513732813    4.350611355    0.524448995
 1599 SOLV  OW      4898    4.365590380    2.985304866    2.645829445
 1599 SOLV  HW1     4899    4.435726819    2.914083669    2.649007227
 1599 SOLV  HW2     4900    4.377911546    3.040538334    2.563373263
 1600 SOLV  OW      4901    5.185176056    3.343758592    2.156027750
 1600 SOLV  HW1     4902    5.097500031    3.384951244    2.131176694
 1600 SOLV  HW2     4903    5.230924503    3.310492241    2.073554383
 1601 SOLV  OW      4904    5.004427444    4.266357866    2.123636509
 1601 SOLV  HW1     4905    4.968370086    4.276927999    2.216316520
 1601 SOLV  HW2     4906    4.942902408    4.208222003    2.070380071
 1602 SOLV  OW      4907    3.245995865    4.762854951    1.869466246
 1602 SOLV  HW1     4908    3.173208133    4.750444911    1.802013775
 1602 SOLV  HW2     4909    3.264409656    4.675743424    1.915011712
 1603 SOLV  OW      4910    3.459801982    5.737797674    0.736302124
 1603 SOLV  HW1     4911    3.463911801    5.837720941    0.736009994
 1603 SOLV  HW2     4912    3.413635376    5.706596796    0.819348480
 1604 SOLV  OW      4913    5.766459481    5.854186617    5.165305577
 1604 SOLV  HW1     4914    5.746360550    5.793196763    5.241971916
 1604 SOLV  HW2     4915    5.691792857    5.919833250    5.154495459
 1605 SOLV  OW      4916    4.672834222    5.170902988    0.005756103
 1605 SOLV  HW1     4917    4.691533759    5.261300630    0.044209128
 1605 SOLV  HW2     4918    4.723961877    5.101766415    0.056806050
 1606 SOLV  OW      4919    5.495661455    4.680765185    1.988995887
 1606 SOLV  HW1     4920    5.520338058    4.594824072    1.944195840
 1606 SOLV  HW2     4921    5.530941803    4.757546326    1.935501439
 1607 SOLV  OW      4922    3.955148286    4.593325471    2.007326824
 1607 SOLV  HW1     4923    3.909597243    4.641112914    1.932205417
 1607 SOLV  HW2     4924    3.908506902    4.614265438    2.093278654
 1608 SOLV  OW      4925    4.962634193    5.906551563    0.125595537
 1608 SOLV  HW1     4926    5.062061591    5.912878484    0.116902303
 1608 SOLV  HW2     4927    4.926714326    5.846376834    0.054250790
 1609 SOLV  OW      4928    4.245971129    2.724680164    1.816605028
 1609 SOLV  HW1     4929    4.269228761    2.627447927    1.819182133
 1609 SOLV  HW2     4930    4.329760223    2.779102953    1.820987421
 1610 SOLV  OW      4931    5.969645393    3.437681331    2.830891681
 1610 SOLV  HW1     4932    5.993728089    3.371631514    2.902020543
 1610 SOLV  HW2     4933    6.053139400    3.476032177    2.791397934
 1611 SOLV  OW      4934    4.526242671    4.758718211    0.367069712
 1611 SOLV  HW1     4935    4.621361033    4.727827847    0.367039875
 1611 SOLV  HW2     4936    4.513159285    4.826211948    0.439700141
 1612 SOLV  OW      4937    0.556774965    3.606047326    0.352246345
 1612 SOLV  HW1     4938    0.597346398    3.539716047    0.415139593
 1612 SOLV  HW2     4939    0.610599512    3.690325871    0.353433842
 1613 SOLV  OW      4940    3.499444593    5.032744708    0.347157410
 1613 SOLV  HW1     4941    3.519527541    4.950372243    0.294117554
 1613 SOLV  HW2     4942    3.579993088    5.058427805    0.400581055
 1614 SOLV  OW      4943    5.596708836    4.326481727    2.882489827
 1614 SOLV  HW1     4944    5.687120476    4.368301963    2.873622540
 1614 SOLV  HW2     4945    5.592964483    4.243201030    2.827243996
 1615 SOLV  OW      4946    3.934575108    5.140611870    2.058160358
 1615 SOLV  HW1     4947    4.023355084    5.132793271    2.103535617
 1615 SOLV  HW2     4948    3.946323203    5.128216139    1.959620006
 1616 SOLV  OW      4949    4.981275227    3.978221611    0.069488684
 1616 SOLV  HW1     4950    5.078052809    3.993031303    0.049080056
 1616 SOLV  HW2     4951    4.930588123    4.063013375    0.053900843
 1617 SOLV  OW      4952    4.073302781    3.394045962    2.131670911
 1617 SOLV  HW1     4953    4.053197469    3.349932619    2.219142117
 1617 SOLV  HW2     4954    4.060364711    3.492825417    2.140422091
 1618 SOLV  OW      4955    5.609343169    4.982361993    2.812512278
 1618 SOLV  HW1     4956    5.668485764    4.975948877    2.892901556
 1618 SOLV  HW2     4957    5.645080685    5.052060642    2.750333099
 1619 SOLV  OW      4958    5.411393655    3.986995290    1.480818663
 1619 SOLV  HW1     4959    5.501979004    4.018181748    1.509511232
 1619 SOLV  HW2     4960    5.341734943    4.048523839    1.517743001
 1620 SOLV  OW      4961    4.446925445    5.244105358    0.398196335
 1620 SOLV  HW1     4962    4.533961128    5.198847408    0.417600148
 1620 SOLV  HW2     4963    4.445628016    5.333996910    0.442011743
 1621 SOLV  OW      4964    5.463116049    0.000811490    0.604537924
 1621 SOLV  HW1     4965    5.409444802   -0.064014783    0.658562470
 1621 SOLV  HW2     4966    5.422084965    0.091768049    0.611249687
 1622 SOLV  OW      4967    3.783448982    3.112499032    1.860650433
 1622 SOLV  HW1     4968    3.737459470    3.034084870    1.902341337
 1622 SOLV  HW2     4969    3.814216511    3.088043731    1.768687449
 1623 SOLV  OW      4970    3.924926900    4.114244467    3.040540170
 1623 SOLV  HW1     4971    3.925864162    4.164603624    2.954142846
 1623 SOLV  HW2     4972    3.897543077    4.175630866    3.114588724
 1624 SOLV  OW      4973    5.348674071    0.498330921    1.708733616
 1624 SOLV  HW1     4974    5.268244853    0.465955281    1.658888320
 1624 SOLV  HW2     4975    5.357416090    0.447554788    1.794448182
 1625 SOLV  OW      4976    5.000051637    5.855544542    3.556404375
 1625 SOLV  HW1     4977    4.940003021    5.933698194    3.573375330
 1625 SOLV  HW2     4978    5.086607004    5.887753737    3.518031468
 1626 SOLV  OW      4979    5.050931240    3.245866814    0.458835000
 1626 SOLV  HW1     4980    5.015618799    3.157815626    0.490458744
 1626 SOLV  HW2     4981    4.979293858    3.315206506    0.466586952
 1627 SOLV  OW      4982    4.026910567    5.791027970    0.977813094
 1627 SOLV  HW1     4983    4.063171154    5.742641738    1.057470778
 1627 SOLV  HW2     4984    3.930013188    5.768933604    0.966672884
 1628 SOLV  OW      4985    2.997941759    3.479248756    2.343413542
 1628 SOLV  HW1     4986    3.064554698    3.415948920    2.303945089
 1628 SOLV  HW2     4987    3.015122840    3.488817226    2.441470596
 1629 SOLV  OW      4988    0.088730986    4.171927547    0.489435952
 1629 SOLV  HW1     4989    0.004905821    4.138407500    0.532461143
 1629 SOLV  HW2     4990    0.100266588    4.128070078    0.400302051
 1630 SOLV  OW      4991    4.760813930    2.620636131    2.110146139
 1630 SOLV  HW1     4992    4.775852682    2.523095689    2.126320976
 1630 SOLV  HW2     4993    4.775397588    2.640982159    2.013320370
 1631 SOLV  OW      4994    4.754695875    4.647647042    2.090292384
 1631 SOLV  HW1     4995    4.717677183    4.562229305    2.126809061
 1631 SOLV  HW2     4996    4.756188279    4.643287281    1.990398614
 1632 SOLV  OW      4997    4.163374854    5.631917840    1.463936659
 1632 SOLV  HW1     4998    4.172049018    5.682879685    1.549549406
 1632 SOLV  HW2     4999    4.252080550    5.628867077    1.417852193
 1633 SOLV  OW      5000    2.722864357    2.920249681    1.222193294
 1633 SOLV  HW1     5001    2.654276187    2.992183805    1.233201628
 1633 SOLV  HW2     5002    2.677121205    2.831978135    1.211436978
 1634 SOLV  OW      5003    4.201965505    3.374190976    0.902214734
 1634 SOLV  HW1     5004    4.185827896    3.288176671    0.950618358
 1634 SOLV  HW2     5005    4.215766418    3.355586119    0.804926165
 1635 SOLV  OW      5006    3.590182903    5.419324797    0.933039969
 1635 SOLV  HW1     5007    3.542521167    5.445491634    0.849104225
 1635 SOLV  HW2     5008    3.528276849    5.366925823    0.991550974
 1636 SOLV  OW      5009    6.146215992    5.826053086    2.256885678
 1636 SOLV  HW1     5010    6.137615948    5.736776805    2.301125650
 1636 SOLV  HW2     5011    6.181253675    5.892642847    2.322761024
 1637 SOLV  OW      5012    5.408334511    4.661182430    1.228180764
 1637 SOLV  HW1     5013    5.365721322    4.653525177    1.138029697
 1637 SOLV  HW2     5014    5.437827638    4.755558843    1.243178990
 1638 SOLV  OW      5015    4.521407568    4.199643324    2.525576986
 1638 SOLV  HW1     5016    4.581390634    4.272754270    2.558110462
 1638 SOLV  HW2     5017    4.542419262    4.179400159    2.429919956
 1639 SOLV  OW      5018    5.751342229    4.560690744    1.120168887
 1639 SOLV  HW1     5019    5.662718795    4.528076241    1.087246871
 1639 SOLV  HW2     5020    5.809425468    4.583810322    1.042108993
 1640 SOLV  OW      5021    3.081530432    5.783120261    1.479236695
 1640 SOLV  HW1     5022    3.033954016    5.779845384    1.567143205
 1640 SOLV  HW2     5023    3.015068699    5.774236774    1.405036906
 1641 SOLV  OW      5024    5.238720937    3.550999118    1.100155918
 1641 SOLV  HW1     5025    5.143223551    3.541481586    1.072025617
 1641 SOLV  HW2     5026    5.265801017    3.471008644    1.153725635
 1642 SOLV  OW      5027    3.985778345    3.532034032    0.417227319
 1642 SOLV  HW1     5028    3.890621386    3.507422519    0.398802670
 1642 SOLV  HW2     5029    3.988492051    3.613465494    0.475206219
 1643 SOLV  OW      5030    5.375363627    4.714236215    1.577495001
 1643 SOLV  HW1     5031    5.363661848    4.813541205    1.576219591
 1643 SOLV  HW2     5032    5.315506939    4.672762237    1.508959709
 1644 SOLV  OW      5033    5.209792677    3.994183532    3.351823639
 1644 SOLV  HW1     5034    5.126171166    3.986787596    3.297469451
 1644 SOLV  HW2     5035    5.240541435    3.902764415    3.378253796
 1645 SOLV  OW      5036    3.898284061    5.788789537    1.589833498
 1645 SOLV  HW1     5037    3.892656222    5.699270125    1.634065849
 1645 SOLV  HW2     5038    3.866838608    5.781220817    1.495198651
 1646 SOLV  OW      5039    4.338261584    5.743048275    1.226308904
 1646 SOLV  HW1     5040    4.334068094    5.643133907    1.227509385
 1646 SOLV  HW2     5041    4.432175915    5.772230880    1.208134381
 1647 SOLV  OW      5042    0.083908150    5.592009500    0.635371178
 1647 SOLV  HW1     5043    0.087114253    5.514800013    0.698852173
 1647 SOLV  HW2     5044   -0.005806310    5.595199798    0.591296572
 1648 SOLV  OW      5045    0.639997175    3.147298920    1.041281541
 1648 SOLV  HW1     5046    0.716426967    3.134334757    0.978097357
 1648 SOLV  HW2     5047    0.666999654    3.117380263    1.132810155
 1649 SOLV  OW      5048    5.142255186    2.897802942    2.079583477
 1649 SOLV  HW1     5049    5.046974546    2.871417420    2.094648267
 1649 SOLV  HW2     5050    5.200491935    2.852210760    2.146898430
 1650 SOLV  OW      5051    4.915498764    3.863203853    2.545260242
 1650 SOLV  HW1     5052    4.842694108    3.795213964    2.554127454
 1650 SOLV  HW2     5053    4.881430647    3.952518435    2.574654211
 1651 SOLV  OW      5054    0.433675652    3.151565850    0.435514841
 1651 SOLV  HW1     5055    0.482051143    3.067499804    0.459891988
 1651 SOLV  HW2     5056    0.484333429    3.199581127    0.363892618
 1652 SOLV  OW      5057    4.348254348    4.257994145    0.105085133
 1652 SOLV  HW1     5058    4.433505403    4.280361181    0.152345386
 1652 SOLV  HW2     5059    4.346002871    4.304560414    0.016609363
 1653 SOLV  OW      5060    3.143073683    3.128726751    1.716429396
 1653 SOLV  HW1     5061    3.073856629    3.071683790    1.672191892
 1653 SOLV  HW2     5062    3.147401764    3.217474425    1.670528192
 1654 SOLV  OW      5063    5.513877070    3.570362660    1.913746052
 1654 SOLV  HW1     5064    5.543460126    3.560044981    2.008720544
 1654 SOLV  HW2     5065    5.586521082    3.538918266    1.852624484
 1655 SOLV  OW      5066    3.660375664    5.345908883    1.611001118
 1655 SOLV  HW1     5067    3.656076208    5.406780704    1.531769759
 1655 SOLV  HW2     5068    3.609249302    5.262196475    1.591512585
 1656 SOLV  OW      5069    3.118441502    5.187358779    2.882793995
 1656 SOLV  HW1     5070    3.202389018    5.223123297    2.841862698
 1656 SOLV  HW2     5071    3.129857425    5.089982101    2.902518727
 1657 SOLV  OW      5072    5.196316678    5.479122412    1.671259651
 1657 SOLV  HW1     5073    5.223812054    5.394514483    1.625574865
 1657 SOLV  HW2     5074    5.151561831    5.539554764    1.605331691
 1658 SOLV  OW      5075    2.980371933    3.785231319    1.223361154
 1658 SOLV  HW1     5076    3.033135981    3.850587455    1.277625056
 1658 SOLV  HW2     5077    2.932182449    3.833753750    1.150399880
 1659 SOLV  OW      5078    5.011699999    4.031923799    2.345519483
 1659 SOLV  HW1     5079    4.986912924    4.122854123    2.378970411
 1659 SOLV  HW2     5080    4.999377410    3.964973761    2.418782367
 1660 SOLV  OW      5081    5.581026644    4.477478514    1.344207477
 1660 SOLV  HW1     5082    5.500576930    4.534907913    1.329002846
 1660 SOLV  HW2     5083    5.652080043    4.501482367    1.278050873
 1661 SOLV  OW      5084    3.028172109    5.119204634    2.294672999
 1661 SOLV  HW1     5085    2.992295818    5.039104970    2.342614984
 1661 SOLV  HW2     5086    3.125345069    5.129896368    2.315756419
 1662 SOLV  OW      5087    1.959079025    5.814339336    1.721666538
 1662 SOLV  HW1     5088    1.947426646    5.718702993    1.694845308
 1662 SOLV  HW2     5089    1.880376694    5.867535554    1.690402743
 1663 SOLV  OW      5090    4.984241105    3.999803468    1.109659370
 1663 SOLV  HW1     5091    5.047152780    3.993228822    1.187123083
 1663 SOLV  HW2     5092    4.911962953    4.065567672    1.130932645
 1664 SOLV  OW      5093    5.893203595    4.158793535    0.767974454
 1664 SOLV  HW1     5094    5.862798103    4.161894561    0.672750875
 1664 SOLV  HW2     5095    5.988145331    4.189703419    0.773653320
 1665 SOLV  OW      5096    4.717510450    6.054984467    0.664930608
 1665 SOLV  HW1     5097    4.670609716    6.143292749    0.666918913
 1665 SOLV  HW2     5098    4.785274124    6.054905902    0.591378178
 1666 SOLV  OW      5099    4.908069685    5.749582997    0.497432066
 1666 SOLV  HW1     5100    4.837934498    5.795567410    0.442953061
 1666 SOLV  HW2     5101    4.971693562    5.702107077    0.436609362
 1667 SOLV  OW      5102    4.107279356    3.990361445    0.431018153
 1667 SOLV  HW1     5103    4.117663270    4.087523199    0.409728400
 1667 SOLV  HW2     5104    4.072384182    3.942184308    0.350627006
 1668 SOLV  OW      5105    3.655073401    5.529867065    1.393193826
 1668 SOLV  HW1     5106    3.694175738    5.498344656    1.306721964
 1668 SOLV  HW2     5107    3.694864055    5.618344746    1.417450864
 1669 SOLV  OW      5108    3.711255850    2.780208575    0.579160911
 1669 SOLV  HW1     5109    3.691885180    2.866539822    0.532544326
 1669 SOLV  HW2     5110    3.808481448    2.758578974    0.570178477
 1670 SOLV  OW      5111    4.719031796    4.837137305    2.495806551
 1670 SOLV  HW1     5112    4.622850789    4.860130944    2.510711702
 1670 SOLV  HW2     5113    4.737937360    4.746625548    2.533910194
 1671 SOLV  OW      5114    3.981805481    3.723112759    3.978449717
 1671 SOLV  HW1     5115    4.027392185    3.786734206    4.040706984
 1671 SOLV  HW2     5116    4.023808540    3.729263585    3.887897138
 1672 SOLV  OW      5117    5.974225766    5.711493984    1.077841870
 1672 SOLV  HW1     5118    6.057838584    5.674940894    1.118761566
 1672 SOLV  HW2     5119    5.965478565    5.677713279    0.984119431
 1673 SOLV  OW      5120    4.460187254    5.012537575    1.139010743
 1673 SOLV  HW1     5121    4.473319394    5.004270585    1.237808642
 1673 SOLV  HW2     5122    4.543946803    4.984937110    1.091847861
 1674 SOLV  OW      5123    5.290416478    5.442575264    2.888768836
 1674 SOLV  HW1     5124    5.208471129    5.463154532    2.942276937
 1674 SOLV  HW2     5125    5.303060885    5.343485332    2.883979213
 1675 SOLV  OW      5126    4.771325593    3.721102994    2.893813325
 1675 SOLV  HW1     5127    4.689727170    3.701528836    2.948222765
 1675 SOLV  HW2     5128    4.789725650    3.819389431    2.895537396
 1676 SOLV  OW      5129    4.368854161    3.484909055    0.504213310
 1676 SOLV  HW1     5130    4.421146685    3.412427902    0.459338260
 1676 SOLV  HW2     5131    4.377862762    3.569713841    0.451976236
 1677 SOLV  OW      5132    3.063708997    3.423301172    0.180642631
 1677 SOLV  HW1     5133    3.046360124    3.486277336    0.256359583
 1677 SOLV  HW2     5134    3.158741869    3.432385768    0.150873125
 1678 SOLV  OW      5135    0.083769197    3.918745650    2.153920043
 1678 SOLV  HW1     5136   -0.016183701    3.916307418    2.156186963
 1678 SOLV  HW2     5137    0.116382436    3.871870763    2.071817733
 1679 SOLV  OW      5138    0.008871902    4.796355353    1.460022579
 1679 SOLV  HW1     5139   -0.029244263    4.850587999    1.534908403
 1679 SOLV  HW2     5140    0.107087395    4.784128660    1.474382381
 1680 SOLV  OW      5141    3.053193980    4.727150236    1.688985153
 1680 SOLV  HW1     5142    3.080334203    4.712038201    1.593924123
 1680 SOLV  HW2     5143    2.985612354    4.800756032    1.693037602
 1681 SOLV  OW      5144    6.059857198    3.441420154    1.529627552
 1681 SOLV  HW1     5145    6.013613458    3.485264088    1.452549010
 1681 SOLV  HW2     5146    6.147776791    3.404713056    1.499221218
 1682 SOLV  OW      5147    4.466596819    4.902089682    3.350127833
 1682 SOLV  HW1     5148    4.484918940    4.963634558    3.426795439
 1682 SOLV  HW2     5149    4.402441864    4.945686988    3.287002806
 1683 SOLV  OW      5150    4.542936660    2.770926956    0.563346741
 1683 SOLV  HW1     5151    4.629396696    2.726177309    0.540460432
 1683 SOLV  HW2     5152    4.470209038    2.702444426    0.568075713
 1684 SOLV  OW      5153    4.727479478    4.611982625    2.939307167
 1684 SOLV  HW1     5154    4.700261452    4.607823292    3.035451326
 1684 SOLV  HW2     5155    4.825896408    4.595863430    2.931820329
 1685 SOLV  OW      5156    6.024782742    4.385617487    2.064446808
 1685 SOLV  HW1     5157    6.006118706    4.381687793    2.162618305
 1685 SOLV  HW2     5158    6.009341700    4.295483905    2.023963822
 1686 SOLV  OW      5159    4.655157604    6.077610806    0.034663966
 1686 SOLV  HW1     5160    4.655189002    6.127533519    0.121320855
 1686 SOLV  HW2     5161    4.735286677    6.104027879   -0.019030173
 1687 SOLV  OW      5162    0.131560378    3.964513027    0.915400102
 1687 SOLV  HW1     5163    0.146152292    3.990999297    1.010718481
 1687 SOLV  HW2     5164    0.101630261    4.044187288    0.862900575
 1688 SOLV  OW      5165    5.312432348    3.300979074    2.508931219
 1688 SOLV  HW1     5166    5.301957347    3.201529090    2.510210727
 1688 SOLV  HW2     5167    5.348127444    3.329575276    2.419993987
 1689 SOLV  OW      5168    4.736381909    4.755190446    5.943641982
 1689 SOLV  HW1     5169    4.807078942    4.824760531    5.956422912
 1689 SOLV  HW2     5170    4.665494618    4.766543133    6.013266358
 1690 SOLV  OW      5171    5.257179728    3.279175296    0.779234306
 1690 SOLV  HW1     5172    5.301259329    3.366471813    0.758302701
 1690 SOLV  HW2     5173    5.320905892    3.204375783    0.760637968
 1691 SOLV  OW      5174    3.718884884    5.818621373    0.335371540
 1691 SOLV  HW1     5175    3.734076652    5.911968421    0.302852333
 1691 SOLV  HW2     5176    3.722058560    5.817236886    0.435321445
 1692 SOLV  OW      5177    4.814355984    4.315649127    2.814685729
 1692 SOLV  HW1     5178    4.717468308    4.299792727    2.833739578
 1692 SOLV  HW2     5179    4.861991930    4.337149350    2.899951126
 1693 SOLV  OW      5180    0.081874226    5.851096154    1.318129378
 1693 SOLV  HW1     5181    0.076394004    5.754844840    1.291535783
 1693 SOLV  HW2     5182    0.021692442    5.867541825    1.396291177
 1694 SOLV  OW      5183    4.617416928    4.618222761    0.810430265
 1694 SOLV  HW1     5184    4.531954283    4.622705621    0.758680491
 1694 SOLV  HW2     5185    4.597935451    4.590747712    0.904597390
 1695 SOLV  OW      5186    4.708843906    4.861090625    0.728369006
 1695 SOLV  HW1     5187    4.700605172    4.763326389    0.747757714
 1695 SOLV  HW2     5188    4.638778995    4.887963019    0.662260357
 1696 SOLV  OW      5189    3.863934600    4.556105161    0.363164918
 1696 SOLV  HW1     5190    3.900748065    4.580742275    0.452828213
 1696 SOLV  HW2     5191    3.809061440    4.472901450    0.371400435
 1697 SOLV  OW      5192    4.441167196    3.476100681    1.328000286
 1697 SOLV  HW1     5193    4.343731251    3.453578458    1.328901973
 1697 SOLV  HW2     5194    4.492236199    3.405023122    1.376391167
 1698 SOLV  OW      5195    4.185030461    3.329894298    3.135128457
 1698 SOLV  HW1     5196    4.185514385    3.423798169    3.100725018
 1698 SOLV  HW2     5197    4.218326480    3.328791771    3.229425114
 1699 SOLV  OW      5198    4.426444957    3.714786977    1.996167689
 1699 SOLV  HW1     5199    4.477112911    3.750986811    2.074422311
 1699 SOLV  HW2     5200    4.366527471    3.640741010    2.026638551
 1700 SOLV  OW      5201    5.707505039    3.984398773    0.896680574
 1700 SOLV  HW1     5202    5.763161882    4.043969477    0.838758062
 1700 SOLV  HW2     5203    5.698741351    3.894636960    0.853467184
 1701 SOLV  OW      5204    4.872094462    4.894190974    1.403728154
 1701 SOLV  HW1     5205    4.901261657    4.830372964    1.332467040
 1701 SOLV  HW2     5206    4.939018431    4.894002078    1.478042881
 1702 SOLV  OW      5207    4.780293489    5.182179380    1.172300778
 1702 SOLV  HW1     5208    4.844254365    5.191034783    1.095932509
 1702 SOLV  HW2     5209    4.736556581    5.092308435    1.168876728
 1703 SOLV  OW      5210    3.480798844    3.491528602    6.082686554
 1703 SOLV  HW1     5211    3.579339230    3.489530254    6.099641838
 1703 SOLV  HW2     5212    3.432804814    3.450611288    6.160301075
 1704 SOLV  OW      5213    4.387943199    3.752641482    1.374340754
 1704 SOLV  HW1     5214    4.404167709    3.655764263    1.355540727
 1704 SOLV  HW2     5215    4.466130935    3.806292048    1.342559655
 1705 SOLV  OW      5216    4.836176788    3.905828301    1.500968124
 1705 SOLV  HW1     5217    4.764137924    3.864809893    1.445040204
 1705 SOLV  HW2     5218    4.828173802    4.005455912    1.497760102
 1706 SOLV  OW      5219    4.014115170    5.115849970    3.040745425
 1706 SOLV  HW1     5220    3.981155863    5.081215121    3.128584259
 1706 SOLV  HW2     5221    4.024672082    5.215162951    3.045935114
 1707 SOLV  OW      5222    3.614664709    2.935792014    1.962366742
 1707 SOLV  HW1     5223    3.558015522    2.945888932    1.880570109
 1707 SOLV  HW2     5224    3.558429949    2.950137901    2.043813296
 1708 SOLV  OW      5225    0.539583489    2.953118652    0.587124166
 1708 SOLV  HW1     5226    0.458579532    2.986335042    0.635446745
 1708 SOLV  HW2     5227    0.517401357    2.868027593    0.539506262
 1709 SOLV  OW      5228    5.600830083    5.918105669    0.001838182
 1709 SOLV  HW1     5229    5.550512912    5.997807688   -0.031594005
 1709 SOLV  HW2     5230    5.658487507    5.945066556    0.078979155
 1710 SOLV  OW      5231    2.715800799    5.781940675    0.955870653
 1710 SOLV  HW1     5232    2.701831810    5.733061831    0.869747522
 1710 SOLV  HW2     5233    2.795934033    5.841241626    0.947904206
 1711 SOLV  OW      5234    5.455950926    3.553563801    1.541233214
 1711 SOLV  HW1     5235    5.374052645    3.584920093    1.589308766
 1711 SOLV  HW2     5236    5.453404634    3.585776078    1.446588435
 1712 SOLV  OW      5237    4.639632890    4.900132334    1.522389435
 1712 SOLV  HW1     5238    4.592350248    4.815237617    1.498741966
 1712 SOLV  HW2     5239    4.727200880    4.904014497    1.474236119
 1713 SOLV  OW      5240    2.591473865    3.394517240    2.451933964
 1713 SOLV  HW1     5241    2.630644137    3.306457842    2.478633913
 1713 SOLV  HW2     5242    2.624928162    3.419695639    2.361113307
 1714 SOLV  OW      5243    5.591779094    5.501552934    5.818567976
 1714 SOLV  HW1     5244    5.513963905    5.476756394    5.760850100
 1714 SOLV  HW2     5245    5.666057110    5.536204245    5.761267074
 1715 SOLV  OW      5246    5.915889550    4.927088001    2.103888020
 1715 SOLV  HW1     5247    5.922526046    5.025039063    2.122902392
 1715 SOLV  HW2     5248    5.988338453    4.900522458    2.040268782
 1716 SOLV  OW      5249    5.079172096    4.382452336    0.465793546
 1716 SOLV  HW1     5250    5.092233786    4.292694771    0.423667958
 1716 SOLV  HW2     5251    5.163237065    4.409879137    0.512510079
 1717 SOLV  OW      5252    3.917546426    3.983798498    2.128528180
 1717 SOLV  HW1     5253    3.973974269    4.019636487    2.054144260
 1717 SOLV  HW2     5254    3.833010352    3.945852811    2.090909828
 1718 SOLV  OW      5255    4.991914428    4.751463090    1.827337501
 1718 SOLV  HW1     5256    4.971771580    4.832477482    1.882406420
 1718 SOLV  HW2     5257    5.028363051    4.679346524    1.886263750
 1719 SOLV  OW      5258    5.313702949    2.999013093    1.353891139
 1719 SOLV  HW1     5259    5.392756271    3.032448752    1.405214673
 1719 SOLV  HW2     5260    5.255883776    2.943817545    1.413989236
 1720 SOLV  OW      5261    4.568459015    5.662760443    0.968428660
 1720 SOLV  HW1     5262    4.574875762    5.712239099    0.881753541
 1720 SOLV  HW2     5263    4.593005279    5.723962696    1.043619046
 1721 SOLV  OW      5264    5.982226058    3.992932060    3.053512382
 1721 SOLV  HW1     5265    5.895585818    3.973876560    3.007338449
 1721 SOLV  HW2     5266    6.051909766    3.928796531    3.021380456
 1722 SOLV  OW      5267    4.242435950    3.560660251    1.707692491
 1722 SOLV  HW1     5268    4.212380128    3.548154000    1.613131382
 1722 SOLV  HW2     5269    4.168107580    3.600769424    1.761246616
 1723 SOLV  OW      5270    5.080097446    4.539236715    1.075068091
 1723 SOLV  HW1     5271    5.040090503    4.469898220    1.015126044
 1723 SOLV  HW2     5272    5.164317370    4.574195246    1.034004064
 1724 SOLV  OW      5273    3.865126814    5.610334800    0.026505871
 1724 SOLV  HW1     5274    3.801177831    5.569685306    0.091771119
 1724 SOLV  HW2     5275    3.833799295    5.591975653   -0.066676173
 1725 SOLV  OW      5276    3.422247161    2.208103077    1.078290897
 1725 SOLV  HW1     5277    3.474138394    2.154983438    1.145279810
 1725 SOLV  HW2     5278    3.330518636    2.169377941    1.068907515
 1726 SOLV  OW      5279    5.126008215    4.345385776    1.266330082
 1726 SOLV  HW1     5280    5.111552685    4.422561496    1.204391595
 1726 SOLV  HW2     5281    5.215616775    4.304708234    1.248525908
 1727 SOLV  OW      5282    0.280421968    5.865236291    2.113418489
 1727 SOLV  HW1     5283    0.229099127    5.782614594    2.090149800
 1727 SOLV  HW2     5284    0.257551013    5.893529816    2.206575174
 1728 SOLV  OW      5285    3.654138232    4.240815123    5.938773106
 1728 SOLV  HW1     5286    3.616043822    4.333276744    5.939905673
 1728 SOLV  HW2     5287    3.740474109    4.240971308    5.888297786
 1729 SOLV  OW      5288    3.700111101    3.527439734    0.698529963
 1729 SOLV  HW1     5289    3.702453341    3.553419640    0.601992103
 1729 SOLV  HW2     5290    3.789396015    3.491334219    0.725484690
 1730 SOLV  OW      5291    4.291262588    4.680259458    1.352633673
 1730 SOLV  HW1     5292    4.264647536    4.775187183    1.369420815
 1730 SOLV  HW2     5293    4.319599815    4.669968141    1.257279102
 1731 SOLV  OW      5294    5.963240682    3.051648833    1.882958193
 1731 SOLV  HW1     5295    5.870290458    3.018901365    1.899925812
 1731 SOLV  HW2     5296    5.966723411    3.097443566    1.794128507
 1732 SOLV  OW      5297    5.632015718    5.697079782    0.440257072
 1732 SOLV  HW1     5298    5.630524607    5.721764576    0.537159373
 1732 SOLV  HW2     5299    5.723435081    5.713380635    0.403129835
 1733 SOLV  OW      5300    4.124481069    5.948411310    1.957506874
 1733 SOLV  HW1     5301    4.114508745    5.873143405    2.022586335
 1733 SOLV  HW2     5302    4.092214013    5.919116217    1.867503347
 1734 SOLV  OW      5303    3.076582128    6.043556248    2.211829163
 1734 SOLV  HW1     5304    3.013266267    6.083307498    2.278257482
 1734 SOLV  HW2     5305    3.074042713    6.096950634    2.127304998
 1735 SOLV  OW      5306    4.487555490    4.942814961    0.572658340
 1735 SOLV  HW1     5307    4.415195491    4.903536338    0.629414135
 1735 SOLV  HW2     5308    4.456878591    5.030454322    0.535507665
 1736 SOLV  OW      5309    5.089569786    4.797907771    5.726198346
 1736 SOLV  HW1     5310    5.059175335    4.708093574    5.694450753
 1736 SOLV  HW2     5311    5.019977574    4.837392010    5.786167784
 1737 SOLV  OW      5312    4.290214880    2.791738108    2.933750892
 1737 SOLV  HW1     5313    4.305125699    2.773778589    2.836513228
 1737 SOLV  HW2     5314    4.194177738    2.775358352    2.956302415
 1738 SOLV  OW      5315    5.207736673    4.374166660    1.817733416
 1738 SOLV  HW1     5316    5.223320903    4.326910193    1.904482213
 1738 SOLV  HW2     5317    5.287726608    4.429833026    1.795278920
 1739 SOLV  OW      5318    5.057490576    3.789193867    1.935883641
 1739 SOLV  HW1     5319    5.064191041    3.823466558    1.842171298
 1739 SOLV  HW2     5320    5.019594218    3.696650602    1.934882681
 1740 SOLV  OW      5321    4.557390830    3.375943046    2.126161527
 1740 SOLV  HW1     5322    4.638488303    3.358063641    2.070438168
 1740 SOLV  HW2     5323    4.484477590    3.412304959    2.068170277
 1741 SOLV  OW      5324    5.005731595    2.985532706    0.460592270
 1741 SOLV  HW1     5325    4.988042818    2.901482124    0.511804100
 1741 SOLV  HW2     5326    5.075504418    2.968134512    0.391100860
 1742 SOLV  OW      5327    4.086756359    3.731265818    1.528869212
 1742 SOLV  HW1     5328    4.022565996    3.721515454    1.604936085
 1742 SOLV  HW2     5329    4.145292277    3.810800253    1.544661311
 1743 SOLV  OW      5330    4.120738108    3.264828303    0.332839144
 1743 SOLV  HW1     5331    4.190609946    3.264151963    0.261291495
 1743 SOLV  HW2     5332    4.096914107    3.359337254    0.355245812
 1744 SOLV  OW      5333    5.493519082    3.034336564    1.057535827
 1744 SOLV  HW1     5334    5.442048408    3.045882921    0.972569114
 1744 SOLV  HW2     5335    5.453847433    2.959419423    1.110595961
 1745 SOLV  OW      5336    3.540483694    4.522162476    0.578927479
 1745 SOLV  HW1     5337    3.453905819    4.495579538    0.621348847
 1745 SOLV  HW2     5338    3.567736119    4.452611001    0.512431761
 1746 SOLV  OW      5339    4.004899690    3.273438716    2.796708278
 1746 SOLV  HW1     5340    3.946864771    3.223962927    2.732009584
 1746 SOLV  HW2     5341    4.075598073    3.212001731    2.831765440
 1747 SOLV  OW      5342    3.714593056    5.980269738    2.053350883
 1747 SOLV  HW1     5343    3.720338900    5.890238226    2.010207498
 1747 SOLV  HW2     5344    3.635786020    5.982760220    2.114859002
 1748 SOLV  OW      5345    5.983057891    3.208612870    1.226032695
 1748 SOLV  HW1     5346    6.050055250    3.134404600    1.228522013
 1748 SOLV  HW2     5347    5.900650417    3.180763750    1.275379126
 1749 SOLV  OW      5348    5.788827866    3.120124392    1.421468091
 1749 SOLV  HW1     5349    5.839048285    3.118647823    1.507930613
 1749 SOLV  HW2     5350    5.798568953    3.031707629    1.375777968
 1750 SOLV  OW      5351    4.270602140    3.085149299    0.562492141
 1750 SOLV  HW1     5352    4.236304512    2.991409364    0.556332251
 1750 SOLV  HW2     5353    4.362382782    3.084501940    0.602208236
 1751 SOLV  OW      5354    4.423720847    3.315772085    1.544955487
 1751 SOLV  HW1     5355    4.325110061    3.317710694    1.528399944
 1751 SOLV  HW2     5356    4.448925256    3.391717693    1.604946175
 1752 SOLV  OW      5357    4.508306790    4.533306266    1.728196760
 1752 SOLV  HW1     5358    4.606357285    4.535034433    1.747819898
 1752 SOLV  HW2     5359    4.468932251    4.448084733    1.762674989
 1753 SOLV  OW      5360    5.531269437    3.977680458    0.100932695
 1753 SOLV  HW1     5361    5.582969275    4.061771566    0.116969286
 1753 SOLV  HW2     5362    5.538448636    3.918351911    0.181119724
 1754 SOLV  OW      5363    3.644660220    3.525458364    2.457007767
 1754 SOLV  HW1     5364    3.689326280    3.596574447    2.402717382
 1754 SOLV  HW2     5365    3.650547264    3.548986980    2.554022147
 1755 SOLV  OW      5366    5.107332152    3.269835342    0.196992784
 1755 SOLV  HW1     5367    5.113667739    3.244892339    0.293624596
 1755 SOLV  HW2     5368    5.061508224    3.358309388    0.188363011
 1756 SOLV  OW      5369    3.592914365    4.758992381    1.532954428
 1756 SOLV  HW1     5370    3.510210946    4.744921668    1.478514396
 1756 SOLV  HW2     5371    3.667179187    4.789659340    1.473407957
 1757 SOLV  OW      5372    5.573065951    5.176723499    1.224832777
 1757 SOLV  HW1     5373    5.661131990    5.209515193    1.190640399
 1757 SOLV  HW2     5374    5.516396485    5.254797167    1.251159079
 1758 SOLV  OW      5375    3.099021137    3.847729490    2.420986434
 1758 SOLV  HW1     5376    3.183062779    3.867641217    2.471408450
 1758 SOLV  HW2     5377    3.112528872    3.766261290    2.364573801
 1759 SOLV  OW      5378    6.007001433    2.995104113    0.143086055
 1759 SOLV  HW1     5379    6.026723914    2.938931228    0.223442790
 1759 SOLV  HW2     5380    5.938440398    2.949339073    0.086460085
 1760 SOLV  OW      5381    3.563860793    0.009539926    2.589484603
 1760 SOLV  HW1     5382    3.654629521   -0.029035053    2.572907807
 1760 SOLV  HW2     5383    3.540181677   -0.001307184    2.686042328
 1761 SOLV  OW      5384    4.886375066    4.759481357    3.267225458
 1761 SOLV  HW1     5385    4.950833432    4.803348209    3.329855372
 1761 SOLV  HW2     5386    4.809961731    4.821450885    3.249269885
 1762 SOLV  OW      5387    4.018937496    4.016767108    2.412483444
 1762 SOLV  HW1     5388    3.966310521    3.999299263    2.329256178
 1762 SOLV  HW2     5389    4.095488283    3.952615191    2.417575298
 1763 SOLV  OW      5390    4.936134077    5.194123039    1.711423426
 1763 SOLV  HW1     5391    5.015389282    5.135054283    1.696226122
 1763 SOLV  HW2     5392    4.852629495    5.139152883    1.708836314
 1764 SOLV  OW      5393    4.285382096    3.007049249    0.857141414
 1764 SOLV  HW1     5394    4.358634625    3.043438732    0.799596784
 1764 SOLV  HW2     5395    4.256075562    3.077210283    0.922102640
 1765 SOLV  OW      5396    2.969796229    5.265674229    0.885671270
 1765 SOLV  HW1     5397    2.888446523    5.269268824    0.827608698
 1765 SOLV  HW2     5398    2.948511355    5.215943872    0.969788969
 1766 SOLV  OW      5399    5.314341248    3.780203141    1.341205475
 1766 SOLV  HW1     5400    5.363291183    3.846691529    1.397642377
 1766 SOLV  HW2     5401    5.360290382    3.771289011    1.252825184
 1767 SOLV  OW      5402    2.925453038    3.656040601    2.890012284
 1767 SOLV  HW1     5403    2.922149843    3.609088158    2.801773301
 1767 SOLV  HW2     5404    2.832640708    3.680107199    2.918439382
 1768 SOLV  OW      5405    0.115227786    5.847211672    0.952573542
 1768 SOLV  HW1     5406    0.016239175    5.847165579    0.966819788
 1768 SOLV  HW2     5407    0.159299236    5.900102867    1.025112382
 1769 SOLV  OW      5408    0.111272717    4.573913247    2.139729860
 1769 SOLV  HW1     5409    0.032491343    4.520561703    2.108954025
 1769 SOLV  HW2     5410    0.193299428    4.542963504    2.091628590
 1770 SOLV  OW      5411    4.767639272    5.464423142    5.509398673
 1770 SOLV  HW1     5412    4.783247064    5.562456797    5.497260272
 1770 SOLV  HW2     5413    4.835842538    5.427388056    5.572471408
 1771 SOLV  OW      5414    5.159127158    3.696288784    3.089408566
 1771 SOLV  HW1     5415    5.221049048    3.767345904    3.055969723
 1771 SOLV  HW2     5416    5.075312048    3.738630823    3.123813180
 1772 SOLV  OW      5417    5.445330731    0.082359881    0.164559301
 1772 SOLV  HW1     5418    5.454606409    0.181100787    0.177448588
 1772 SOLV  HW2     5419    5.351403549    0.054774296    0.185021632
 1773 SOLV  OW      5420    0.300391500    3.817561628    2.484942167
 1773 SOLV  HW1     5421    0.268358006    3.902459512    2.442892361
 1773 SOLV  HW2     5422    0.393006784    3.830777400    2.520293401
 1774 SOLV  OW      5423    5.568765108    5.140913117    1.539599798
 1774 SOLV  HW1     5424    5.657471670    5.094943725    1.544007055
 1774 SOLV  HW2     5425    5.561041230    5.190176701    1.452911421
 1775 SOLV  OW      5426    4.304732190    0.290527458    5.424877868
 1775 SOLV  HW1     5427    4.356168485    0.366772721    5.464158441
 1775 SOLV  HW2     5428    4.238401035    0.257085923    5.491838722
 1776 SOLV  OW      5429    3.784610314    3.637438880    1.267175392
 1776 SOLV  HW1     5430    3.857306499    3.605117040    1.327776603
 1776 SOLV  HW2     5431    3.814949941    3.630538861    1.172128870
 1777 SOLV  OW      5432    0.030024962    3.045351008    2.066428468
 1777 SOLV  HW1     5433   -0.060552939    3.035248923    2.025255311
 1777 SOLV  HW2     5434    0.056702578    2.959266345    2.109779598
 1778 SOLV  OW      5435    3.918962562    4.632315452    0.611306952
 1778 SOLV  HW1     5436    3.908100511    4.715569921    0.665644473
 1778 SOLV  HW2     5437    3.893499335    4.552927478    0.666541798
 1779 SOLV  OW      5438    5.672842888    4.077542702    1.445719023
 1779 SOLV  HW1     5439    5.705566965    4.127410902    1.365444196
 1779 SOLV  HW2     5440    5.711585064    3.985343194    1.445738110
 1780 SOLV  OW      5441    3.802840125    5.040135569    1.038701715
 1780 SOLV  HW1     5442    3.756691085    5.098110791    0.971538955
 1780 SOLV  HW2     5443    3.771357418    5.064033575    1.130567902
 1781 SOLV  OW      5444    3.480741227    5.189137591    1.462765300
 1781 SOLV  HW1     5445    3.430236033    5.273894506    1.446427353
 1781 SOLV  HW2     5446    3.416438406    5.115710964    1.484560753
 1782 SOLV  OW      5447    3.447301097    5.077183188    2.182925865
 1782 SOLV  HW1     5448    3.487690536    4.986554000    2.195442437
 1782 SOLV  HW2     5449    3.519989652    5.144359831    2.168597506
 1783 SOLV  OW      5450    5.498826872    4.442685258    0.999518093
 1783 SOLV  HW1     5451    5.459593166    4.362272671    1.044194247
 1783 SOLV  HW2     5452    5.546502537    4.414580022    0.916220554
 1784 SOLV  OW      5453    3.964038151    4.932667879    0.015135425
 1784 SOLV  HW1     5454    4.034277803    4.861941403    0.007031125
 1784 SOLV  HW2     5455    3.873994539    4.889621117    0.021511196
 1785 SOLV  OW      5456    5.695097597    4.563658081    2.146947033
 1785 SOLV  HW1     5457    5.786099965    4.604701153    2.140967567
 1785 SOLV  HW2     5458    5.626726256    4.629489147    2.115430534
 1786 SOLV  OW      5459    3.298984018    3.093482281    3.042464406
 1786 SOLV  HW1     5460    3.252513655    3.042591683    3.114935858
 1786 SOLV  HW2     5461    3.387960082    3.124894008    3.075601950
 1787 SOLV  OW      5462    4.056021613    3.211430313    3.529969160
 1787 SOLV  HW1     5463    4.073354897    3.292303763    3.586188874
 1787 SOLV  HW2     5464    3.964523380    3.176174862    3.549632849
 1788 SOLV  OW      5465    4.118292188    3.469504089    3.640095367
 1788 SOLV  HW1     5466    4.202844828    3.494746697    3.687161791
 1788 SOLV  HW2     5467    4.117473442    3.510410595    3.548839947
 1789 SOLV  OW      5468    5.372469432    4.671616099    0.449078479
 1789 SOLV  HW1     5469    5.423030189    4.752942215    0.420246923
 1789 SOLV  HW2     5470    5.333907520    4.626155611    0.368779744
 1790 SOLV  OW      5471    3.078634988    4.192165319    0.848742644
 1790 SOLV  HW1     5472    3.048392949    4.153675387    0.935952440
 1790 SOLV  HW2     5473    3.073110628    4.122027009    0.777667948
 1791 SOLV  OW      5474    5.956981631    3.323191896    0.875899161
 1791 SOLV  HW1     5475    6.016688611    3.279539087    0.943213976
 1791 SOLV  HW2     5476    5.953656424    3.421637245    0.893197770
 1792 SOLV  OW      5477    4.299149424    5.239724156    1.195929848
 1792 SOLV  HW1     5478    4.355197029    5.160656570    1.220598925
 1792 SOLV  HW2     5479    4.214074591    5.208386429    1.153719320
 1793 SOLV  OW      5480    5.390844903    5.061586229    2.624288285
 1793 SOLV  HW1     5481    5.376974490    5.159759607    2.637377523
 1793 SOLV  HW2     5482    5.477272760    5.046251147    2.576363996
 1794 SOLV  OW      5483    4.534770985    4.929433471    2.225080303
 1794 SOLV  HW1     5484    4.634486163    4.921900984    2.225512517
 1794 SOLV  HW2     5485    4.496686610    4.871576568    2.297206299
 1795 SOLV  OW      5486    4.446530755    5.996992982    0.381320345
 1795 SOLV  HW1     5487    4.355977982    6.000282421    0.338998947
 1795 SOLV  HW2     5488    4.454208608    6.069956953    0.449283885
 1796 SOLV  OW      5489    5.813885760    3.957201506    1.777476682
 1796 SOLV  HW1     5490    5.782820552    3.961198477    1.872453122
 1796 SOLV  HW2     5491    5.747622104    3.905917800    1.722881468
 1797 SOLV  OW      5492    4.544570460    5.506164168    2.330058893
 1797 SOLV  HW1     5493    4.607100950    5.584214539    2.330188801
 1797 SOLV  HW2     5494    4.549033206    5.460054439    2.241425235
 1798 SOLV  OW      5495    5.758581737    3.124249156    2.301323314
 1798 SOLV  HW1     5496    5.781973591    3.120758546    2.398493713
 1798 SOLV  HW2     5497    5.664221748    3.093638259    2.288650382
 1799 SOLV  OW      5498    3.768293453    5.387927114    1.149409942
 1799 SOLV  HW1     5499    3.866784253    5.383975018    1.132518405
 1799 SOLV  HW2     5500    3.719561184    5.389710083    1.062097947
 1800 SOLV  OW      5501    5.068341881    5.713452945    1.135172235
 1800 SOLV  HW1     5502    5.055709324    5.795231362    1.079008263
 1800 SOLV  HW2     5503    5.047485058    5.632149424    1.080799018
 1801 SOLV  OW      5504    5.261092402    6.003573448    1.189944662
 1801 SOLV  HW1     5505    5.353899585    6.012812527    1.153841724
 1801 SOLV  HW2     5506    5.195185418    6.030326938    1.119641980
 1802 SOLV  OW      5507    5.209796911    3.496869931    1.758022473
 1802 SOLV  HW1     5508    5.247344374    3.460516936    1.843287329
 1802 SOLV  HW2     5509    5.232458362    3.593974789    1.750368161
 1803 SOLV  OW      5510    5.130891584    5.379069350    2.373099651
 1803 SOLV  HW1     5511    5.062300742    5.409164121    2.439368428
 1803 SOLV  HW2     5512    5.092590318    5.384198814    2.280857107
 1804 SOLV  OW      5513    3.673345310    2.500309286    1.950548431
 1804 SOLV  HW1     5514    3.745268919    2.486917934    1.882361153
 1804 SOLV  HW2     5515    3.604848562    2.428022903    1.941353208
 1805 SOLV  OW      5516    4.727662171    5.524380363    1.825554201
 1805 SOLV  HW1     5517    4.823806529    5.497089219    1.822163577
 1805 SOLV  HW2     5518    4.721384904    5.621400944    1.848955117
 1806 SOLV  OW      5519    4.955135038    5.108661754    2.205423684
 1806 SOLV  HW1     5520    4.900560228    5.032514445    2.240421467
 1806 SOLV  HW2     5521    5.046441105    5.105677860    2.246117819
 1807 SOLV  OW      5522    3.297090752    3.884598565    2.590225568
 1807 SOLV  HW1     5523    3.231796584    3.851990625    2.658601834
 1807 SOLV  HW2     5524    3.357936614    3.952185338    2.631838496
 1808 SOLV  OW      5525    4.850793219    4.290655798    0.210512830
 1808 SOLV  HW1     5526    4.884787623    4.225660813    0.278497155
 1808 SOLV  HW2     5527    4.923543106    4.354991684    0.186638011
 1809 SOLV  OW      5528    5.545374038    5.641240738    6.072489953
 1809 SOLV  HW1     5529    5.600685812    5.593423191    6.004256192
 1809 SOLV  HW2     5530    5.588004222    5.729027069    6.094352416
 1810 SOLV  OW      5531    2.617839198    3.442492437    3.076627466
 1810 SOLV  HW1     5532    2.646888011    3.537447249    3.064804122
 1810 SOLV  HW2     5533    2.565119486    3.413594329    2.996717946
 1811 SOLV  OW      5534    4.716813887    0.303270084    0.788864489
 1811 SOLV  HW1     5535    4.674854809    0.233206415    0.731153846
 1811 SOLV  HW2     5536    4.760200488    0.372418915    0.731088795
 1812 SOLV  OW      5537    6.078994998    4.809206121    1.914069885
 1812 SOLV  HW1     5538    6.174452084    4.798047335    1.941725247
 1812 SOLV  HW2     5539    6.042479175    4.721070281    1.884068954
 1813 SOLV  OW      5540    5.371153394    4.240455613    1.178703666
 1813 SOLV  HW1     5541    5.377916537    4.159345665    1.120590335
 1813 SOLV  HW2     5542    5.417243139    4.223021703    1.265729387
 1814 SOLV  OW      5543    4.980055043    4.901905818    0.970702666
 1814 SOLV  HW1     5544    5.002476325    4.854530597    0.885528697
 1814 SOLV  HW2     5545    4.883915217    4.929413299    0.969209090
 1815 SOLV  OW      5546    5.749951892    3.725006752    0.358112444
 1815 SOLV  HW1     5547    5.760296843    3.659555583    0.433006818
 1815 SOLV  HW2     5548    5.838624030    3.766437251    0.337599869
 1816 SOLV  OW      5549    4.464638111    5.706151598    3.175050834
 1816 SOLV  HW1     5550    4.381012029    5.730753985    3.224071998
 1816 SOLV  HW2     5551    4.490507760    5.612381705    3.198279518
 1817 SOLV  OW      5552    4.634316776    3.625100153    0.627568029
 1817 SOLV  HW1     5553    4.543672896    3.583371258    0.620911283
 1817 SOLV  HW2     5554    4.624906688    3.721251115    0.653419437
 1818 SOLV  OW      5555    0.305136543    4.226264841    3.797457177
 1818 SOLV  HW1     5556    0.394540793    4.192505892    3.826937669
 1818 SOLV  HW2     5557    0.300293521    4.224899243    3.697575054
 1819 SOLV  OW      5558    2.859252407    5.326014550    1.400579526
 1819 SOLV  HW1     5559    2.931948108    5.349881636    1.464979481
 1819 SOLV  HW2     5560    2.818294209    5.238809506    1.427398409
 1820 SOLV  OW      5561    3.443265104    4.222577500    1.930419994
 1820 SOLV  HW1     5562    3.475282517    4.310867615    1.896072005
 1820 SOLV  HW2     5563    3.356657629    4.199092038    1.886288616
 1821 SOLV  OW      5564    0.075449625    3.454817122    2.400021105
 1821 SOLV  HW1     5565    0.057003185    3.547675996    2.432246265
 1821 SOLV  HW2     5566    0.087700837    3.394117844    2.478550821
 1822 SOLV  OW      5567    5.526886294    4.889703127    0.965328032
 1822 SOLV  HW1     5568    5.449314982    4.894795909    0.902409857
 1822 SOLV  HW2     5569    5.495838115    4.910022800    1.058199150
 1823 SOLV  OW      5570    5.250779092    5.595059822    2.560578222
 1823 SOLV  HW1     5571    5.176244373    5.537831462    2.594803574
 1823 SOLV  HW2     5572    5.331930121    5.538580828    2.545529339
 1824 SOLV  OW      5573    5.541902395    4.593902486    2.482015566
 1824 SOLV  HW1     5574    5.505432115    4.650236066    2.407866765
 1824 SOLV  HW2     5575    5.611104730    4.531582156    2.445564407
 1825 SOLV  OW      5576    4.946617887    3.534201561    1.761942807
 1825 SOLV  HW1     5577    4.880735924    3.470531966    1.721871001
 1825 SOLV  HW2     5578    5.039362254    3.499751816    1.747325178
 1826 SOLV  OW      5579    0.102110504    4.457590329    1.235177988
 1826 SOLV  HW1     5580    0.063276208    4.481427936    1.324200842
 1826 SOLV  HW2     5581    0.130531969    4.540964645    1.187824133
 1827 SOLV  OW      5582    4.429914737    0.041048431    0.842054251
 1827 SOLV  HW1     5583    4.384041411   -0.043509385    0.814720677
 1827 SOLV  HW2     5584    4.426790548    0.106552726    0.766549752
 1828 SOLV  OW      5585    4.437448733    5.168616914    5.854900283
 1828 SOLV  HW1     5586    4.451797999    5.267308661    5.847546534
 1828 SOLV  HW2     5587    4.436854837    5.142140449    5.951329761
 1829 SOLV  OW      5588    5.973910399    4.897544855    0.383921311
 1829 SOLV  HW1     5589    5.921366330    4.855141606    0.457697644
 1829 SOLV  HW2     5590    6.039983003    4.961797499    0.422752414
 1830 SOLV  OW      5591    4.967407657    5.227660489    1.384031721
 1830 SOLV  HW1     5592    4.919969585    5.226175078    1.296012274
 1830 SOLV  HW2     5593    4.923077065    5.293703412    1.444653935
 1831 SOLV  OW      5594    5.919827561    4.071717037    0.270618308
 1831 SOLV  HW1     5595    5.963009790    4.128144303    0.200252826
 1831 SOLV  HW2     5596    5.975723777    3.990449054    0.287084274
 1832 SOLV  OW      5597    4.592951969    5.092331528    5.349432099
 1832 SOLV  HW1     5598    4.596817079    5.179394536    5.300372182
 1832 SOLV  HW2     5599    4.683988726    5.050962770    5.351096427
 1833 SOLV  OW      5600    4.953505433    5.207670286    0.955847300
 1833 SOLV  HW1     5601    5.010951992    5.137804010    0.913185061
 1833 SOLV  HW2     5602    4.870894698    5.220890741    0.901056035
 1834 SOLV  OW      5603    3.721826492    6.011530992    1.600224184
 1834 SOLV  HW1     5604    3.796098540    5.950694566    1.572248634
 1834 SOLV  HW2     5605    3.676169312    5.973543696    1.680675332
 1835 SOLV  OW      5606    4.071861037    6.049330741    1.003789247
 1835 SOLV  HW1     5607    4.139434355    6.036569136    1.076400912
 1835 SOLV  HW2     5608    4.031646726    5.960964562    0.979796879
 1836 SOLV  OW      5609    3.664568040    2.972492786    1.591359120
 1836 SOLV  HW1     5610    3.629491611    2.951083012    1.500183726
 1836 SOLV  HW2     5611    3.590731283    2.964070195    1.658283485
 1837 SOLV  OW      5612    4.754322775    3.077139917    5.977847092
 1837 SOLV  HW1     5613    4.759988616    3.098671169    5.880347638
 1837 SOLV  HW2     5614    4.831947251    3.118301181    6.025616978
 1838 SOLV  OW      5615    4.507313428    5.701956934    0.341163742
 1838 SOLV  HW1     5616    4.553541013    5.656797805    0.417489170
 1838 SOLV  HW2     5617    4.513017861    5.801130127    0.352738737
 1839 SOLV  OW      5618    0.485548122    3.489496371    1.266069960
 1839 SOLV  HW1     5619    0.484866274    3.390386742    1.279426514
 1839 SOLV  HW2     5620    0.471754525    3.535060420    1.354019895
 1840 SOLV  OW      5621    5.366805085    5.213184544    0.485318707
 1840 SOLV  HW1     5622    5.408939321    5.126411171    0.458926485
 1840 SOLV  HW2     5623    5.415866981    5.288656296    0.441748278
 1841 SOLV  OW      5624    4.640260246    5.466761140    2.674398688
 1841 SOLV  HW1     5625    4.657066142    5.368541261    2.682893759
 1841 SOLV  HW2     5626    4.552251383    5.489241017    2.716240411
 1842 SOLV  OW      5627    4.278502069    0.020152697    2.219929841
 1842 SOLV  HW1     5628    4.307461764   -0.075480970    2.224087307
 1842 SOLV  HW2     5629    4.296883102    0.056585848    2.128625214
 1843 SOLV  OW      5630    5.577955105    5.725664834    2.477553050
 1843 SOLV  HW1     5631    5.522614601    5.786093684    2.534887145
 1843 SOLV  HW2     5632    5.585481745    5.636003358    2.521205776
 1844 SOLV  OW      5633    4.454744787    2.942739682    1.823140228
 1844 SOLV  HW1     5634    4.432188756    3.011602866    1.754213963
 1844 SOLV  HW2     5635    4.502448034    2.986364131    1.899448959
 1845 SOLV  OW      5636    4.330593334    5.718421063    1.745969581
 1845 SOLV  HW1     5637    4.380756939    5.672716016    1.672521222
 1845 SOLV  HW2     5638    4.380086768    5.707146532    1.832139649
 1846 SOLV  OW      5639    5.688560829    4.168591871    0.172200087
 1846 SOLV  HW1     5640    5.733212360    4.239794667    0.117993604
 1846 SOLV  HW2     5641    5.757688912    4.106120801    0.208540608
 1847 SOLV  OW      5642    4.786646061    4.700470479    0.314644531
 1847 SOLV  HW1     5643    4.825714538    4.792399213    0.309869480
 1847 SOLV  HW2     5644    4.817127457    4.655650733    0.398680684
 1848 SOLV  OW      5645    5.449368026    3.753130316    1.105101409
 1848 SOLV  HW1     5646    5.384765681    3.706814546    1.044415229
 1848 SOLV  HW2     5647    5.444118996    3.851885019    1.090222492
 1849 SOLV  OW      5648    3.131167130    3.792072189    2.777919687
 1849 SOLV  HW1     5649    3.059806078    3.730074654    2.810558944
 1849 SOLV  HW2     5650    3.148877814    3.861931296    2.847255203
 1850 SOLV  OW      5651    3.955130408    4.188817057    1.413660118
 1850 SOLV  HW1     5652    4.052708427    4.171796564    1.399850548
 1850 SOLV  HW2     5653    3.943164033    4.258800396    1.484093784
 1851 SOLV  OW      5654    4.538975598    3.324527178    0.329265925
 1851 SOLV  HW1     5655    4.491762876    3.248926891    0.283906486
 1851 SOLV  HW2     5656    4.606236284    3.287974675    0.393622818
 1852 SOLV  OW      5657    5.741183082    5.415123657    2.932635551
 1852 SOLV  HW1     5658    5.731401893    5.496101955    2.874799092
 1852 SOLV  HW2     5659    5.653995006    5.395412307    2.977445731
 1853 SOLV  OW      5660    3.931163431    0.011923720    1.512403414
 1853 SOLV  HW1     5661    3.839221901   -0.020338292    1.534935067
 1853 SOLV  HW2     5662    3.998890155   -0.049025601    1.553634024
 1854 SOLV  OW      5663    4.443106507    5.430691764    1.014228755
 1854 SOLV  HW1     5664    4.416696466    5.448030040    1.109114566
 1854 SOLV  HW2     5665    4.504099327    5.503446294    0.982796149
 1855 SOLV  OW      5666    5.958877862    3.909646794    2.179689259
 1855 SOLV  HW1     5667    5.963009033    3.816081660    2.214764150
 1855 SOLV  HW2     5668    5.870368548    3.924848302    2.135681143
 1856 SOLV  OW      5669    3.657282593    4.500312616    1.534966915
 1856 SOLV  HW1     5670    3.632671521    4.588085645    1.576097895
 1856 SOLV  HW2     5671    3.621150093    4.495872227    1.441820175
 1857 SOLV  OW      5672    3.224432732    3.211472126    1.974441709
 1857 SOLV  HW1     5673    3.174011808    3.183476046    1.892747210
 1857 SOLV  HW2     5674    3.276996239    3.133895058    2.009354120
 1858 SOLV  OW      5675    3.248112678    5.008849589    1.995008159
 1858 SOLV  HW1     5676    3.312863731    5.020251102    2.070356345
 1858 SOLV  HW2     5677    3.264584318    4.921121632    1.949925005
 1859 SOLV  OW      5678    5.894679034    3.889240280    2.713246787
 1859 SOLV  HW1     5679    5.935535604    3.980311220    2.707051127
 1859 SOLV  HW2     5680    5.795216392    3.897692636    2.719349578
 1860 SOLV  OW      5681    3.526011072    4.701918740    1.782661358
 1860 SOLV  HW1     5682    3.437217964    4.739947439    1.808563904
 1860 SOLV  HW2     5683    3.565770685    4.757084532    1.709331441
 1861 SOLV  OW      5684    3.706691354    3.343188850    1.293915359
 1861 SOLV  HW1     5685    3.752938484    3.409500956    1.352783490
 1861 SOLV  HW2     5686    3.658968518    3.391439168    1.220458205
 1862 SOLV  OW      5687    5.045153176    0.351151403    0.287595780
 1862 SOLV  HW1     5688    5.056943310    0.435046139    0.340739830
 1862 SOLV  HW2     5689    5.075908334    0.366598231    0.193696382
 1863 SOLV  OW      5690    0.639253922    5.267572909    0.764530919
 1863 SOLV  HW1     5691    0.540472169    5.257124633    0.752933383
 1863 SOLV  HW2     5692    0.677178152    5.183941947    0.804142098
 1864 SOLV  OW      5693    4.548629021    3.695826272    2.437767495
 1864 SOLV  HW1     5694    4.461197113    3.655507864    2.464822559
 1864 SOLV  HW2     5695    4.623277443    3.646723397    2.482693309
 1865 SOLV  OW      5696    3.323931734    2.723966656    0.445210973
 1865 SOLV  HW1     5697    3.272733871    2.653886281    0.494903620
 1865 SOLV  HW2     5698    3.297137806    2.814487652    0.478223951
 1866 SOLV  OW      5699    3.330542993    5.502670855    1.804496082
 1866 SOLV  HW1     5700    3.307464263    5.498999696    1.707255631
 1866 SOLV  HW2     5701    3.350294256    5.410372925    1.837553179
 1867 SOLV  OW      5702    5.952949404    4.020091424    2.454472241
 1867 SOLV  HW1     5703    5.993114838    4.087962683    2.392972415
 1867 SOLV  HW2     5704    5.980580419    3.928434391    2.425532766
 1868 SOLV  OW      5705    5.651245349    5.703990416    0.717775066
 1868 SOLV  HW1     5706    5.611491437    5.612640096    0.726528171
 1868 SOLV  HW2     5707    5.739875384    5.706322852    0.764047063
 1869 SOLV  OW      5708    4.601110873    3.059294941    2.035730664
 1869 SOLV  HW1     5709    4.604417002    3.086721826    2.131847352
 1869 SOLV  HW2     5710    4.669176200    3.111122830    1.983937241
 1870 SOLV  OW      5711    4.357083705    4.050865825    1.931644222
 1870 SOLV  HW1     5712    4.355025801    4.025304144    2.028309447
[truncated: 3,469,126 more chars]
