# Supplementary material for: Flexible Gaussian Accelerated Molecular Dynamics to Enhance Biological Sampling
Source: J Chem Theory Comput. 2023 Aug 31;19(18):6521–31. doi: 10.1021/acs.jctc.3c00619 (PMC10536968; doi:10.1021/acs.jctc.3c00619)
Supplement: Supplementary file 2 — ct3c00619_si_002.zip [file ct3c00619_si_002.zip › chignolin/eq/eq_chignolin_3_5.cnf]

TITLE
	final configuration
END
TIMESTEP
          10000  100.000000000
END
POSITION
# first 24 chars ignored
    1 GLY   H1         1    0.212467636    0.037134907    1.662372352
    1 GLY   H2         2    0.190250517    0.179903036    1.587043600
    1 GLY   N          3    0.195350015    0.080873358    1.574080643
    1 GLY   H3         4    0.277050919    0.070168707    1.517410252
    1 GLY   CA         5    0.066953320    0.039226843    1.515855502
    1 GLY   C          6    0.063835008    0.065364651    1.365127996
    1 GLY   O          7    0.173250120    0.088664856    1.313983293
    2 TYR   N          8    6.098253863    0.089923942    1.301869353
    2 TYR   H          9    6.017516145    0.121994298    1.351416165
    2 TYR   CA        10    6.082839089    0.108947440    1.156913603
    2 TYR   CB        11    5.938135466    0.077152968    1.118693342
    2 TYR   CG        12    5.888285199    0.116562352    0.979517892
    2 TYR   CD1       13    5.834447800    0.243810468    0.964375226
    2 TYR   HD1       14    5.781770859    0.297007305    1.043587005
    2 TYR   CD2       15    5.907942838    0.029099273    0.873288012
    2 TYR   HD2       16    5.920798473   -0.077028306    0.894522337
    2 TYR   CE1       17    5.810140178    0.289270804    0.835292302
    2 TYR   HE1       18    5.777492479    0.392719834    0.824642131
    2 TYR   CE2       19    5.881974687    0.074340280    0.744451330
    2 TYR   HE2       20    5.860388898   -0.002001453    0.669717257
    2 TYR   CZ        21    5.838644668    0.205404063    0.728183731
    2 TYR   OH        22    5.814389017    0.246703461    0.600908929
    2 TYR   HH        23    5.746384569    0.319832348    0.606088112
    2 TYR   C         24    6.139116009    0.237790550    1.096541783
    2 TYR   O         25    6.135223499    0.338914101    1.166475154
    3 ASP   N         26    0.019677172    0.221202674    0.967891472
    3 ASP   H         27   -0.002140971    0.139311021    0.914802475
    3 ASP   CA        28    0.083460326    0.321421187    0.881299807
    3 ASP   CB        29    0.234789954    0.308715620    0.899984331
    3 ASP   CG        30    0.297426089    0.444469114    0.932465837
    3 ASP   OD1       31    0.244236553    0.551579395    0.896102169
    3 ASP   OD2       32    0.416370128    0.444158271    0.970900446
    3 ASP   C         33    0.049595576    0.312296294    0.732358836
    3 ASP   O         34    0.073345135    0.206654640    0.673994276
    4 PRO   N         35    0.012402194    0.425587487    0.673437486
    4 PRO   CA        36    6.128081008    0.427308815    0.530226590
    4 PRO   CB        37    6.058032443    0.559672061    0.498863101
    4 PRO   CG        38    6.018644857    0.609318410    0.638123625
    4 PRO   CD        39    6.127968113    0.556586618    0.731276094
    4 PRO   C         40    0.086265124    0.401187094    0.424017144
    4 PRO   O         41    0.188304898    0.469857966    0.422401790
    5 GLU   N         42    0.050646002    0.315942641    0.328335890
    5 GLU   H         43   -0.028013645    0.263970682    0.361698206
    5 GLU   CA        44    0.128272093    0.285157486    0.207358766
    5 GLU   CB        45    0.184211976    0.142806337    0.211663990
    5 GLU   CG        46    0.310688570    0.131403875    0.297007330
    5 GLU   CD        47    0.347430024   -0.009912338    0.342670526
    5 GLU   OE1       48    0.406228492   -0.085535663    0.262374840
    5 GLU   OE2       49    0.316201709   -0.053716623    0.455502160
    5 GLU   C         50    0.056268861    0.306012339    0.073963524
    5 GLU   O         51   -0.066664934    0.307885338    0.070203105
    6 THR   N         52    0.127797785    0.364142364    6.126890382
    6 THR   H         53    0.226275356    0.380726416    6.121527540
    6 THR   CA        54    0.077240559    0.362140761    5.988872410
    6 THR   CB        55    0.070286818    0.504769607    5.933930537
    6 THR   OG1       56    0.195614124    0.573632259    5.933979228
    6 THR   HG1       57    0.182250260    0.670111553    5.911345649
    6 THR   CG2       58    6.117269894    0.578194134    6.021393707
    6 THR   C         59    0.157991638    0.281980180    5.886566146
    6 THR   O         60    0.277120873    0.256204620    5.903117304
    7 GLY   N         61    0.097867705    0.240545920    5.775397380
    7 GLY   H         62    0.007195956    0.277329599    5.754733389
    7 GLY   CA        63    0.161688955    0.168930031    5.663999849
    7 GLY   C         64    0.074816782    0.074866296    5.580221667
    7 GLY   O         65    0.063393832   -0.043896772    5.610149529
    8 THR   N         66    0.009960406    0.131185693    5.478679672
    8 THR   H         67    0.013723199    0.230217189    5.465271840
    8 THR   CA        68    6.091312879    0.052975590    5.374070308
    8 THR   CB        69    5.993219947    0.126110288    5.282219721
    8 THR   OG1       70    6.038862700    0.256835425    5.246436996
    8 THR   HG1       71    6.071320380    0.262601697    5.152026938
    8 THR   CG2       72    5.859165620    0.127455921    5.355980829
    8 THR   C         73    0.039441743    6.123080743    5.285638361
    8 THR   O         74    0.151229455    6.171920215    5.269868575
    9 TRP   N         75    0.008813164    6.005830013    5.230824967
    9 TRP   H         76   -0.055209407    5.946352571    5.279461675
    9 TRP   CA        77    0.094144739    5.950801982    5.124516615
    9 TRP   CB        78    0.045898512    5.806051897    5.113086333
    9 TRP   CG        79    0.146941541    5.726696480    5.030027632
    9 TRP   CD1       80    0.155934150    5.728885003    4.897353285
    9 TRP   HD1       81    0.098416003    5.798446209    4.836255367
    9 TRP   CD2       82    0.240094449    5.636739822    5.080532703
    9 TRP   NE1       83    0.251611637    5.646071652    4.856427242
    9 TRP   HE1       84    0.285940324    5.632406495    4.763507827
    9 TRP   CE2       85    0.301331531    5.588433956    4.965478092
    9 TRP   CE3       86    0.276685842    5.593464893    5.207442164
    9 TRP   HE3       87    0.240191908    5.648449674    5.294186916
    9 TRP   CZ2       88    0.402005343    5.493356508    4.977511646
    9 TRP   HZ2       89    0.463573471    5.473930506    4.889694129
    9 TRP   CZ3       90    0.381058958    5.501807705    5.212409645
    9 TRP   HZ3       91    0.409639824    5.461902130    5.309728403
    9 TRP   CH2       92    0.443442557    5.446007290    5.101447986
    9 TRP   HH2       93    0.527799291    5.379267675    5.119029320
    9 TRP   C         94    0.096441735    6.024220526    4.990290656
    9 TRP   O         95    0.198941983    6.040717616    4.924324395
   10 GLY   N         96    6.123826372    6.056603617    4.946758138
   10 GLY   H         97    6.047193432    6.016805869    4.997196987
   10 GLY   CA        98    6.085995094    6.131495086    4.826043375
   10 GLY   C         99    6.000363741    6.045208998    4.733140292
   10 GLY   O1       100    5.925373137    5.961773022    4.788250845
   10 GLY   O2       101    6.003830178    6.063262594    4.609503690
   11 NA+   NA       102    1.878156911    4.284609825    5.568396453
   12 NA+   NA       103    2.894102913    3.152819997    0.479979727
    1 SOLV  OW       104    0.395975046    5.085526766    5.105579266
    1 SOLV  HW1      105    0.335775165    5.005841424    5.110855252
    1 SOLV  HW2      106    0.370330491    5.151395522    5.176326604
    2 SOLV  OW       107    3.634935355    3.927892538    6.011124037
    2 SOLV  HW1      108    3.540532496    3.936431721    5.979234359
    2 SOLV  HW2      109    3.681494233    3.856595956    5.958677043
    3 SOLV  OW       110    4.555405664    3.388582479    4.960896738
    3 SOLV  HW1      111    4.572508407    3.381237296    4.862634702
    3 SOLV  HW2      112    4.462772576    3.423077143    4.976098523
    4 SOLV  OW       113    4.186953981    3.037140457    3.375374661
    4 SOLV  HW1      114    4.140515779    3.113860286    3.419619460
    4 SOLV  HW2      115    4.189886367    3.052466572    3.276599606
    5 SOLV  OW       116    4.877540533    2.572092246    4.787073231
    5 SOLV  HW1      117    4.894021937    2.574710191    4.885679817
    5 SOLV  HW2      118    4.964682186    2.562343068    4.738980303
    6 SOLV  OW       119    5.210755740    5.086682051    5.952452860
    6 SOLV  HW1      120    5.304578591    5.067584882    5.981341045
    6 SOLV  HW2      121    5.149636356    5.080191280    6.031346510
    7 SOLV  OW       122    4.683468999    4.240987027    3.757507692
    7 SOLV  HW1      123    4.761472221    4.225528087    3.818158235
    7 SOLV  HW2      124    4.598886215    4.217300708    3.805326057
    8 SOLV  OW       125    4.797733696    3.424321168    3.662495744
    8 SOLV  HW1      126    4.745967753    3.338755242    3.662989247
    8 SOLV  HW2      127    4.734819181    3.501380995    3.672743080
    9 SOLV  OW       128    3.389309567    4.466404449    3.990861181
    9 SOLV  HW1      129    3.376739470    4.560662370    3.959893337
    9 SOLV  HW2      130    3.451705542    4.418970907    3.928745606
   10 SOLV  OW       131    4.587694566    5.895554542    4.789946738
   10 SOLV  HW1      132    4.656882884    5.950872530    4.836364146
   10 SOLV  HW2      133    4.600957999    5.799202796    4.813228396
   11 SOLV  OW       134    5.204521251    4.123276411    3.769629474
   11 SOLV  HW1      135    5.123495173    4.178266657    3.789944155
   11 SOLV  HW2      136    5.176299835    4.031792818    3.740713615
   12 SOLV  OW       137    4.959922936    2.976444040    4.255891698
   12 SOLV  HW1      138    4.940064590    3.072498975    4.236377082
   12 SOLV  HW2      139    4.901329210    2.918197276    4.199537976
   13 SOLV  OW       140    3.884717579    4.921454757    3.503998418
   13 SOLV  HW1      141    3.829474300    4.960269294    3.430218545
   13 SOLV  HW2      142    3.928973318    4.995313624    3.554871681
   14 SOLV  OW       143    4.162557262    4.489728747    4.442385238
   14 SOLV  HW1      144    4.144650990    4.493605247    4.344070209
   14 SOLV  HW2      145    4.250427283    4.444777106    4.458498143
   15 SOLV  OW       146    4.589654691    5.338448354    3.979792390
   15 SOLV  HW1      147    4.681253113    5.347744625    4.018822489
   15 SOLV  HW2      148    4.522135548    5.335937316    4.053513893
   16 SOLV  OW       149    4.093464685    3.924010783    2.906584617
   16 SOLV  HW1      150    4.014063496    3.916153882    2.846289611
   16 SOLV  HW2      151    4.150408615    4.000664277    2.876860276
   17 SOLV  OW       152    4.523873069    5.436199688    4.558639816
   17 SOLV  HW1      153    4.431808772    5.402448823    4.538973312
   17 SOLV  HW2      154    4.525837167    5.476138528    4.650306381
   18 SOLV  OW       155    3.817506320    5.949780745    5.274825440
   18 SOLV  HW1      156    3.804415413    5.898485214    5.189980041
   18 SOLV  HW2      157    3.915292855    5.963311300    5.290828121
   19 SOLV  OW       158    4.488824205    5.298116210    3.089268706
   19 SOLV  HW1      159    4.575653839    5.258749196    3.119471922
   19 SOLV  HW2      160    4.499497885    5.335650532    2.997189385
   20 SOLV  OW       161    3.542996960    4.593922261    5.733330046
   20 SOLV  HW1      162    3.531720889    4.641572582    5.646128113
   20 SOLV  HW2      163    3.483766345    4.635885843    5.802123583
   21 SOLV  OW       164    4.652257649    4.877209934    5.058093340
   21 SOLV  HW1      165    4.692496642    4.954055404    5.107865107
   21 SOLV  HW2      166    4.721038154    4.836983485    4.997655708
   22 SOLV  OW       167    5.219283312    5.343890580    5.106901010
   22 SOLV  HW1      168    5.275211206    5.304776910    5.033801192
   22 SOLV  HW2      169    5.278120769    5.392684178    5.171389020
   23 SOLV  OW       170    4.605863509    4.046733176    5.983134164
   23 SOLV  HW1      171    4.564347362    3.955907824    5.977746216
   23 SOLV  HW2      172    4.695167006    4.039951945    6.027639806
   24 SOLV  OW       173    3.874500972    3.391735490    4.679147248
   24 SOLV  HW1      174    3.912320160    3.477678013    4.644722625
   24 SOLV  HW2      175    3.775817071    3.401560637    4.692047200
   25 SOLV  OW       176    4.019629112    0.506123295    5.856703218
   25 SOLV  HW1      177    4.044376488    0.529301987    5.762619696
   25 SOLV  HW2      178    3.975147447    0.584662378    5.899766081
   26 SOLV  OW       179    3.190477152    6.041519193    3.974405518
   26 SOLV  HW1      180    3.214189020    5.998799360    3.887143395
   26 SOLV  HW2      181    3.130017293    5.980740712    4.025907834
   27 SOLV  OW       182    4.328488112    4.827918561    0.350894433
   27 SOLV  HW1      183    4.416799186    4.796738901    0.315810639
   27 SOLV  HW2      184    4.339812390    4.916761782    0.395397731
   28 SOLV  OW       185    5.281784794    4.945382473    3.835051248
   28 SOLV  HW1      186    5.260958175    4.963386290    3.738907955
   28 SOLV  HW2      187    5.378821194    4.962714658    3.851931941
   29 SOLV  OW       188    4.413027915    6.041528387    5.118446126
   29 SOLV  HW1      189    4.506679330    6.073792733    5.132225442
   29 SOLV  HW2      190    4.350114220    6.098107797    5.171756538
   30 SOLV  OW       191    3.653827721    4.338320159    5.824848572
   30 SOLV  HW1      192    3.632240259    4.293347074    5.911524927
   30 SOLV  HW2      193    3.590744448    4.414533520    5.810240640
   31 SOLV  OW       194    3.814440413    3.591193264    3.974690881
   31 SOLV  HW1      195    3.907517596    3.627657639    3.977634291
   31 SOLV  HW2      196    3.750144646    3.665458492    3.955922224
   32 SOLV  OW       197    5.581803797    4.689942253    4.269153078
   32 SOLV  HW1      198    5.668240356    4.687770888    4.319406143
   32 SOLV  HW2      199    5.515112808    4.744500562    4.319918024
   33 SOLV  OW       200    5.171305011    3.889227575    5.289655662
   33 SOLV  HW1      201    5.243604395    3.893731938    5.220716888
   33 SOLV  HW2      202    5.212038906    3.892724150    5.380916408
   34 SOLV  OW       203    4.216449918    3.350402783    6.133058724
   34 SOLV  HW1      204    4.161272833    3.339137044    6.215694155
   34 SOLV  HW2      205    4.156466219    3.353321127    6.053099739
   35 SOLV  OW       206    4.786257491    3.706525622    5.163859336
   35 SOLV  HW1      207    4.802826214    3.799483474    5.130909570
   35 SOLV  HW2      208    4.855939881    3.682179591    5.231335169
   36 SOLV  OW       209    0.704918211    4.566313857    5.653152398
   36 SOLV  HW1      210    0.714725319    4.644187495    5.715128294
   36 SOLV  HW2      211    0.616365612    4.571442029    5.606961622
   37 SOLV  OW       212    0.031740084    2.775494584    4.806384327
   37 SOLV  HW1      213    0.104509591    2.734798535    4.861612853
   37 SOLV  HW2      214   -0.011878498    2.704429242    4.751167923
   38 SOLV  OW       215    2.807511629    4.097857437    5.603434654
   38 SOLV  HW1      216    2.904222359    4.079390951    5.585941123
   38 SOLV  HW2      217    2.775982654    4.170726971    5.542624317
   39 SOLV  OW       218    3.844139171    5.277492249    4.031919553
   39 SOLV  HW1      219    3.936385715    5.305691622    4.005519321
   39 SOLV  HW2      220    3.782494405    5.356065554    4.026649757
   40 SOLV  OW       221    5.851965281    3.483451021    4.353795616
   40 SOLV  HW1      222    5.772363358    3.538605280    4.328829365
   40 SOLV  HW2      223    5.826974191    3.386618550    4.353000730
   41 SOLV  OW       224    4.215700139    5.623273013    3.331542714
   41 SOLV  HW1      225    4.169367838    5.538629598    3.305266774
   41 SOLV  HW2      226    4.312492421    5.617232836    3.307123832
   42 SOLV  OW       227    3.758619026    5.324676680    0.091490467
   42 SOLV  HW1      228    3.712534508    5.261163139    0.029504280
   42 SOLV  HW2      229    3.808359368    5.393088628    0.038145327
   43 SOLV  OW       230    0.337384008    5.608292456    0.127287172
   43 SOLV  HW1      231    0.374122059    5.698280943    0.150822451
   43 SOLV  HW2      232    0.310095391    5.607570400    0.031077945
   44 SOLV  OW       233    3.438618256    4.089707127    3.823094526
   44 SOLV  HW1      234    3.500676078    4.075072293    3.900131195
   44 SOLV  HW2      235    3.381923537    4.008355490    3.810071587
   45 SOLV  OW       236    3.494892040    4.886445957    4.932988610
   45 SOLV  HW1      237    3.520782742    4.912923087    4.840089028
   45 SOLV  HW2      238    3.573938559    4.895768993    4.993538563
   46 SOLV  OW       239    3.845549792    5.180306638    4.741874569
   46 SOLV  HW1      240    3.779582890    5.159825178    4.814197798
   46 SOLV  HW2      241    3.798175488    5.222441912    4.664531423
   47 SOLV  OW       242    4.938300416    4.600921344    3.434330315
   47 SOLV  HW1      243    4.990085721    4.637976468    3.511446647
   47 SOLV  HW2      244    4.872086778    4.533866381    3.467812910
   48 SOLV  OW       245    3.721503275    4.270866812    4.620065941
   48 SOLV  HW1      246    3.754662470    4.266527913    4.525815152
   48 SOLV  HW2      247    3.753953001    4.355184148    4.662950605
   49 SOLV  OW       248    0.456577176    4.364531379    0.441602281
   49 SOLV  HW1      249    0.507233706    4.298519060    0.497082924
   49 SOLV  HW2      250    0.382610269    4.317646957    0.393305826
   50 SOLV  OW       251    2.189864972    3.932569056    5.526819356
   50 SOLV  HW1      252    2.265470516    3.871633391    5.502900446
   50 SOLV  HW2      253    2.143609505    3.897832605    5.608399541
   51 SOLV  OW       254    5.543394627    4.420569754    3.569215852
   51 SOLV  HW1      255    5.627528001    4.382705404    3.607808450
   51 SOLV  HW2      256    5.493032721    4.348338121    3.521805698
   52 SOLV  OW       257    4.092000195    5.764820971    4.208959272
   52 SOLV  HW1      258    4.041185383    5.849769848    4.194708205
   52 SOLV  HW2      259    4.167525388    5.781416844    4.272378237
   53 SOLV  OW       260    5.478954347    4.793985688    5.358472820
   53 SOLV  HW1      261    5.500131602    4.832492984    5.448307590
   53 SOLV  HW2      262    5.498147721    4.861996687    5.287708215
   54 SOLV  OW       263    0.365456221    5.779662595    5.826773966
   54 SOLV  HW1      264    0.411786215    5.846233711    5.885282738
   54 SOLV  HW2      265    0.279242890    5.818369147    5.794055568
   55 SOLV  OW       266    5.010266210    3.887510879    4.600396996
   55 SOLV  HW1      267    4.929192178    3.931497501    4.639050240
   55 SOLV  HW2      268    5.021154748    3.915635769    4.505043318
   56 SOLV  OW       269    4.472710039    5.675249022    0.392307240
   56 SOLV  HW1      270    4.460855314    5.770363755    0.363770745
   56 SOLV  HW2      271    4.395074714    5.647533350    0.448930408
   57 SOLV  OW       272    5.989245902    4.807310394    3.901027212
   57 SOLV  HW1      273    5.994278847    4.848136048    3.992186014
   57 SOLV  HW2      274    5.918514001    4.736614000    3.900049785
   58 SOLV  OW       275    5.893119422    2.493621016    3.074011132
   58 SOLV  HW1      276    5.940055434    2.461301363    3.156195701
   58 SOLV  HW2      277    5.897240220    2.593479305    3.070391197
   59 SOLV  OW       278    2.887323437    5.091772977    4.275881082
   59 SOLV  HW1      279    2.848968149    5.009873288    4.233186237
   59 SOLV  HW2      280    2.984589205    5.098506861    4.253621072
   60 SOLV  OW       281    5.865672146    5.198117136    6.045902689
   60 SOLV  HW1      282    5.798425123    5.268943749    6.024379115
   60 SOLV  HW2      283    5.884495845    5.198800255    6.144121693
   61 SOLV  OW       284    3.854862537    4.689051458    4.947290502
   61 SOLV  HW1      285    3.809395627    4.759539275    5.001748049
   61 SOLV  HW2      286    3.951579581    4.684791499    4.972370219
   62 SOLV  OW       287    3.037146432    4.848039177    5.267087142
   62 SOLV  HW1      288    3.105030452    4.876725321    5.199483244
   62 SOLV  HW2      289    3.041888783    4.908346833    5.346723773
   63 SOLV  OW       290    5.818361016    2.900660890    3.690227852
   63 SOLV  HW1      291    5.869423095    2.816500874    3.707867628
   63 SOLV  HW2      292    5.839810493    2.968079698    3.760910232
   64 SOLV  OW       293    0.173673747    5.420385792    4.031250155
   64 SOLV  HW1      294    0.167744454    5.322955471    4.009481014
   64 SOLV  HW2      295    0.151454201    5.474113492    3.949878628
   65 SOLV  OW       296    0.239360740    4.092898184    4.560315283
   65 SOLV  HW1      297    0.227143458    3.998879314    4.592145045
   65 SOLV  HW2      298    0.254761013    4.092875685    4.461498511
   66 SOLV  OW       299    3.812317576    3.403845283    5.228193911
   66 SOLV  HW1      300    3.790708560    3.306348197    5.222958566
   66 SOLV  HW2      301    3.831431530    3.438697439    5.136433440
   67 SOLV  OW       302    5.940402682    3.867246730    5.124475589
   67 SOLV  HW1      303    5.852934505    3.824104951    5.146568688
   67 SOLV  HW2      304    6.010433178    3.796733772    5.113267300
   68 SOLV  OW       305    3.792504320    4.705241295    3.630841268
   68 SOLV  HW1      306    3.842241303    4.783296926    3.592957881
   68 SOLV  HW2      307    3.857741431    4.636759958    3.663337045
   69 SOLV  OW       308    4.838496059    5.059487742    4.819212412
   69 SOLV  HW1      309    4.837191881    4.969831762    4.863505088
   69 SOLV  HW2      310    4.766050103    5.116703984    4.857677420
   70 SOLV  OW       311    4.893578137    4.919455250    5.414881017
   70 SOLV  HW1      312    4.908508832    4.980190559    5.492919928
   70 SOLV  HW2      313    4.971299307    4.857178620    5.405787942
   71 SOLV  OW       314    6.080344838    5.008291024    4.159873936
   71 SOLV  HW1      315    6.069642879    5.107409304    4.167807464
   71 SOLV  HW2      316    6.177494756    4.985772761    4.152344991
   72 SOLV  OW       317    5.019976036    3.978555698    5.761921246
   72 SOLV  HW1      318    4.984710907    4.068523028    5.736158416
   72 SOLV  HW2      319    5.081693451    3.988081913    5.840034193
   73 SOLV  OW       320    5.600117939    2.473947739    5.616782828
   73 SOLV  HW1      321    5.545978594    2.549680600    5.580247717
   73 SOLV  HW2      322    5.697345460    2.496599672    5.610858997
   74 SOLV  OW       323    3.290199713    3.053326585    4.513628405
   74 SOLV  HW1      324    3.253250611    2.989269924    4.446311636
   74 SOLV  HW2      325    3.215235930    3.092500785    4.566974571
   75 SOLV  OW       326    5.783622969    4.452495463    5.911825269
   75 SOLV  HW1      327    5.776622333    4.453311657    6.011586569
   75 SOLV  HW2      328    5.879212813    4.464621796    5.885040775
   76 SOLV  OW       329    2.858240385    4.156811216    4.613232795
   76 SOLV  HW1      330    2.782936857    4.119098792    4.559301783
   76 SOLV  HW2      331    2.943382454    4.149427093    4.561293837
   77 SOLV  OW       332    3.271249214    4.713209773    3.773395020
   77 SOLV  HW1      333    3.188185460    4.659367338    3.759141473
   77 SOLV  HW2      334    3.297301947    4.757593594    3.687644908
   78 SOLV  OW       335    4.572616709    4.890905380    3.419299617
   78 SOLV  HW1      336    4.610043122    4.938157387    3.339497453
   78 SOLV  HW2      337    4.612448535    4.799383045    3.425535001
   79 SOLV  OW       338    3.613732587    4.048720353    5.089237679
   79 SOLV  HW1      339    3.517245884    4.074060678    5.096307635
   79 SOLV  HW2      340    3.621305017    3.957006372    5.050084804
   80 SOLV  OW       341    4.258696822    5.307029743    5.806257826
   80 SOLV  HW1      342    4.281155815    5.392974620    5.852182886
   80 SOLV  HW2      343    4.321496793    5.235493233    5.836895897
   81 SOLV  OW       344    2.641995951    3.001631669    4.189111122
   81 SOLV  HW1      345    2.727582575    2.953093753    4.206972901
   81 SOLV  HW2      346    2.654592457    3.099154459    4.207294456
   82 SOLV  OW       347    3.018507330    4.663066776    5.988479386
   82 SOLV  HW1      348    3.029587567    4.590715164    5.920330863
   82 SOLV  HW2      349    3.029004850    4.624408851    6.080114966
   83 SOLV  OW       350    4.848234523    5.854267444    5.428797976
   83 SOLV  HW1      351    4.842760130    5.878740722    5.525609528
   83 SOLV  HW2      352    4.776411452    5.788169715    5.407029136
   84 SOLV  OW       353    4.968116438    4.047036118    5.373380949
   84 SOLV  HW1      354    5.016554557    3.998573604    5.300533831
   84 SOLV  HW2      355    4.890673807    3.991847663    5.404338273
   85 SOLV  OW       356    4.160146303    4.416626539    5.076884557
   85 SOLV  HW1      357    4.181829090    4.486105714    5.008295440
   85 SOLV  HW2      358    4.241429568    4.397719709    5.131997749
   86 SOLV  OW       359    0.183262148    4.921139745    5.976537201
   86 SOLV  HW1      360    0.148100158    4.924629029    5.882979257
   86 SOLV  HW2      361    0.165729140    4.830658910    6.015362788
   87 SOLV  OW       362    5.573467007    2.549286513    4.576130202
   87 SOLV  HW1      363    5.604554003    2.609686873    4.649527921
   87 SOLV  HW2      364    5.575456463    2.454483437    4.607913133
   88 SOLV  OW       365    5.499478341    3.966410955    0.249886652
   88 SOLV  HW1      366    5.418132213    4.003607166    0.205157742
   88 SOLV  HW2      367    5.580946734    3.993036853    0.198355995
   89 SOLV  OW       368    4.594502784    3.309325852    3.281001713
   89 SOLV  HW1      369    4.690438124    3.293378206    3.257687816
   89 SOLV  HW2      370    4.548411994    3.221572400    3.294281097
   90 SOLV  OW       371    4.722952035    4.863202808    5.666245571
   90 SOLV  HW1      372    4.740130113    4.865392900    5.567746781
   90 SOLV  HW2      373    4.724626210    4.956420584    5.702432169
   91 SOLV  OW       374    3.391675829    5.851645659    3.828448438
   91 SOLV  HW1      375    3.483396024    5.839817525    3.790382994
   91 SOLV  HW2      376    3.394729255    5.838228773    3.927504267
   92 SOLV  OW       377    4.669485671    3.960000415    3.447643337
   92 SOLV  HW1      378    4.638697434    3.873577996    3.407834566
   92 SOLV  HW2      379    4.590029137    4.015464599    3.472380304
   93 SOLV  OW       380    5.067529829    3.371208819    4.628467260
   93 SOLV  HW1      381    5.106241256    3.290388663    4.672863994
   93 SOLV  HW2      382    5.072961646    3.360496025    4.529183832
   94 SOLV  OW       383    5.220065478    4.442721430    5.898376089
   94 SOLV  HW1      384    5.170334702    4.447555120    5.811753196
   94 SOLV  HW2      385    5.170353470    4.383808113    5.962078031
   95 SOLV  OW       386    5.351940609    5.461022321    3.386951436
   95 SOLV  HW1      387    5.427299714    5.398710097    3.407885425
   95 SOLV  HW2      388    5.276470124    5.409539426    3.346285511
   96 SOLV  OW       389    3.556861886    3.965672690    4.768633714
   96 SOLV  HW1      390    3.653139214    3.966531999    4.741590629
   96 SOLV  HW2      391    3.519841183    4.058403346    4.762988160
   97 SOLV  OW       392    2.985415450    4.632558358    4.677845967
   97 SOLV  HW1      393    3.028151877    4.576638602    4.606793423
   97 SOLV  HW2      394    3.029653945    4.614350599    4.765671090
   98 SOLV  OW       395    5.567474769    3.896336967    3.504379293
   98 SOLV  HW1      396    5.560787630    3.805298213    3.545232070
   98 SOLV  HW2      397    5.497453627    3.955809309    3.543898673
   99 SOLV  OW       398    5.329923208    4.051321155    3.502256523
   99 SOLV  HW1      399    5.244307030    4.003737046    3.522441446
   99 SOLV  HW2      400    5.372096147    4.081697895    3.587699485
  100 SOLV  OW       401    3.660897241    5.020399866    4.297092930
  100 SOLV  HW1      402    3.598738024    5.092814194    4.267192556
  100 SOLV  HW2      403    3.609999755    4.934921382    4.307312339
  101 SOLV  OW       404    5.496346144    4.004289802    4.883376655
  101 SOLV  HW1      405    5.469629540    3.959898617    4.797834933
  101 SOLV  HW2      406    5.419932512    4.058789749    4.917907050
  102 SOLV  OW       407    3.669956780    5.793893673    5.598084100
  102 SOLV  HW1      408    3.671064389    5.709476639    5.651663327
  102 SOLV  HW2      409    3.751323365    5.847975662    5.619366558
  103 SOLV  OW       410    4.840317266    3.234484654    4.395488371
  103 SOLV  HW1      411    4.818751122    3.330583820    4.412851831
  103 SOLV  HW2      412    4.851616115    3.186617639    4.482566928
  104 SOLV  OW       413    3.900663462    4.438099153    5.156607834
  104 SOLV  HW1      414    3.900152020    4.375986766    5.234987089
  104 SOLV  HW2      415    3.981414314    4.420153664    5.100405187
  105 SOLV  OW       416    4.395282118    4.402977025    5.269910115
  105 SOLV  HW1      417    4.447495300    4.477717039    5.228827831
  105 SOLV  HW2      418    4.455235811    4.324153127    5.283779067
  106 SOLV  OW       419    5.465202811    5.011195377    5.203755113
  106 SOLV  HW1      420    5.368413347    5.031114917    5.188360307
  106 SOLV  HW2      421    5.511159050    4.999235570    5.115738441
  107 SOLV  OW       422    3.857993625    6.043604067    5.545745117
  107 SOLV  HW1      423    3.833774553    6.016934817    5.452451338
  107 SOLV  HW2      424    3.948842500    6.008206103    5.567992417
  108 SOLV  OW       425    3.550042525    3.015462397    4.579427370
  108 SOLV  HW1      426    3.452130355    3.032871711    4.568846022
  108 SOLV  HW2      427    3.599395145    3.054384274    4.501638470
  109 SOLV  OW       428    3.848420461    4.934869715    4.506788188
  109 SOLV  HW1      429    3.866332771    5.016208675    4.562133675
  109 SOLV  HW2      430    3.782996381    4.957446964    4.434594735
  110 SOLV  OW       431    4.225819799    5.271741287    5.555924940
  110 SOLV  HW1      432    4.147327052    5.324702273    5.523746444
  110 SOLV  HW2      433    4.233471860    5.280519474    5.655251258
  111 SOLV  OW       434    3.046187399    5.877012066    3.719606819
  111 SOLV  HW1      435    3.099139607    5.858298006    3.636866943
  111 SOLV  HW2      436    3.052396720    5.798744095    3.781538791
  112 SOLV  OW       437    3.857575850    3.682321258    4.662547481
  112 SOLV  HW1      438    3.806184288    3.655999751    4.580889944
  112 SOLV  HW2      439    3.856040759    3.781848528    4.672229866
  113 SOLV  OW       440    4.380504369    5.949496510    5.832715452
  113 SOLV  HW1      441    4.381094666    6.043902272    5.799715004
  113 SOLV  HW2      442    4.392537810    5.887129512    5.755466614
  114 SOLV  OW       443    6.035548237    4.704761853    0.087643535
  114 SOLV  HW1      444    6.092788020    4.782108861    0.114895438
  114 SOLV  HW2      445    5.939157587    4.729987299    0.096251501
  115 SOLV  OW       446    5.021282367    5.132936980    5.049642229
  115 SOLV  HW1      447    5.086080788    5.204393330    5.076040521
  115 SOLV  HW2      448    5.020259026    5.124037380    4.950036629
  116 SOLV  OW       449    3.862164253    4.304064308    4.377448264
  116 SOLV  HW1      450    3.856310434    4.399591915    4.348437539
  116 SOLV  HW2      451    3.815551489    4.246043046    4.310648427
  117 SOLV  OW       452    4.948610459    2.328276711    5.865457566
  117 SOLV  HW1      453    4.986440883    2.235704664    5.864669641
  117 SOLV  HW2      454    4.848772537    2.323497749    5.862146885
  118 SOLV  OW       455    5.359633478    5.258732386    4.266499687
  118 SOLV  HW1      456    5.335608530    5.176223169    4.215343746
  118 SOLV  HW2      457    5.443606936    5.242516645    4.318339296
  119 SOLV  OW       458    5.420416288    4.140450059    5.537017817
  119 SOLV  HW1      459    5.440860710    4.232378308    5.570675792
  119 SOLV  HW2      460    5.364311742    4.146904200    5.454482005
  120 SOLV  OW       461    5.491132850    4.714275849    3.573604540
  120 SOLV  HW1      462    5.395657650    4.743851596    3.570204795
  120 SOLV  HW2      463    5.494939873    4.616025159    3.591884420
  121 SOLV  OW       464    4.286699820    3.742872377    3.986157213
  121 SOLV  HW1      465    4.286463914    3.679308658    4.063368231
  121 SOLV  HW2      466    4.201565671    3.732991676    3.934616588
  122 SOLV  OW       467    4.063271114    3.425225205    5.911964219
  122 SOLV  HW1      468    3.988916868    3.410854189    5.846644667
  122 SOLV  HW2      469    4.074331757    3.523178400    5.928828195
  123 SOLV  OW       470    5.859895140    4.054723089    4.856529693
  123 SOLV  HW1      471    5.905347516    3.991149254    4.918934876
  123 SOLV  HW2      472    5.817662474    4.003505403    4.781729836
  124 SOLV  OW       473    0.178496775    3.250971085    3.672593877
  124 SOLV  HW1      474    0.203266601    3.162349906    3.633443622
  124 SOLV  HW2      475    0.261156636    3.297973332    3.703579660
  125 SOLV  OW       476    3.687390154    0.042768804    5.134300039
  125 SOLV  HW1      477    3.748861201   -0.029365143    5.166206853
  125 SOLV  HW2      478    3.741284433    0.120187523    5.101107438
  126 SOLV  OW       479    4.313389006    3.495836579    5.800410417
  126 SOLV  HW1      480    4.315974649    3.416788093    5.739203040
  126 SOLV  HW2      481    4.224116976    3.500333532    5.845263830
  127 SOLV  OW       482    0.322864396    4.782343751    5.313285494
  127 SOLV  HW1      483    0.245046962    4.732615941    5.351666541
  127 SOLV  HW2      484    0.293980913    4.874501795    5.287320317
  128 SOLV  OW       485    3.779980256    4.465875541    5.591967327
  128 SOLV  HW1      486    3.736635754    4.437649922    5.677550549
  128 SOLV  HW2      487    3.764636890    4.563626265    5.577497445
  129 SOLV  OW       488    3.450668790    6.011908515    5.567116820
  129 SOLV  HW1      489    3.533828610    6.041181601    5.614332174
  129 SOLV  HW2      490    3.374865076    6.008380782    5.632256045
  130 SOLV  OW       491    0.511333841    2.863167931    0.427238933
  130 SOLV  HW1      492    0.601129332    2.826243958    0.451221774
  130 SOLV  HW2      493    0.469093384    2.805331371    0.357436188
  131 SOLV  OW       494    5.735071657    5.642569222    3.748205546
  131 SOLV  HW1      495    5.820453096    5.602784135    3.781803563
  131 SOLV  HW2      496    5.704038274    5.713329875    3.811699924
  132 SOLV  OW       497    0.069167948    3.467539541    3.487747906
  132 SOLV  HW1      498    0.074433837    3.551468437    3.541875018
  132 SOLV  HW2      499    0.110466418    3.392221024    3.538963294
  133 SOLV  OW       500    2.831938195    5.849238459    3.493835863
  133 SOLV  HW1      501    2.913195573    5.906815103    3.484698086
  133 SOLV  HW2      502    2.757350696    5.902899232    3.533314997
  134 SOLV  OW       503    5.827166002    5.195979278    5.486006357
  134 SOLV  HW1      504    5.848147022    5.102815374    5.515699378
  134 SOLV  HW2      505    5.857137878    5.208340393    5.391400550
  135 SOLV  OW       506    5.780589037    5.585282890    5.369903554
  135 SOLV  HW1      507    5.869321325    5.542946131    5.351569748
  135 SOLV  HW2      508    5.750639389    5.636157566    5.289177518
  136 SOLV  OW       509    5.635796605    5.947616160    4.758456504
  136 SOLV  HW1      510    5.734153649    5.965175793    4.762816905
  136 SOLV  HW2      511    5.593613520    6.010400709    4.693033363
  137 SOLV  OW       512    3.755012824    4.480247460    3.241308672
  137 SOLV  HW1      513    3.748748123    4.575931891    3.269714933
  137 SOLV  HW2      514    3.665075023    4.448458736    3.211268623
  138 SOLV  OW       515    4.115916321    4.521314082    4.168397640
  138 SOLV  HW1      516    4.190632644    4.545018194    4.106303946
  138 SOLV  HW2      517    4.028392981    4.541309160    4.124353777
  139 SOLV  OW       518    4.424007972    5.896199534    4.587732384
  139 SOLV  HW1      519    4.467861727    5.952826155    4.517934256
  139 SOLV  HW2      520    4.484424356    5.888324457    4.667037489
  140 SOLV  OW       521    5.788107168    4.976905371    2.854510456
  140 SOLV  HW1      522    5.728139280    4.944175109    2.927548098
  140 SOLV  HW2      523    5.883491079    4.961395356    2.880263371
  141 SOLV  OW       524    4.195966250    4.161441300    4.018731390
  141 SOLV  HW1      525    4.126132867    4.095044071    4.045502438
  141 SOLV  HW2      526    4.241902502    4.196253812    4.100461912
  142 SOLV  OW       527    3.431570323    5.947076397    4.695282264
  142 SOLV  HW1      528    3.348278847    5.912234753    4.738295032
  142 SOLV  HW2      529    3.477084283    5.872959513    4.645919824
  143 SOLV  OW       530    0.115169780    3.674352800    3.298249389
  143 SOLV  HW1      531    0.140801419    3.697887006    3.392010572
  143 SOLV  HW2      532    0.036679005    3.729666431    3.270293050
  144 SOLV  OW       533    5.562787609    4.204216691    0.117223537
  144 SOLV  HW1      534    5.472735421    4.231816094    0.083602556
  144 SOLV  HW2      535    5.626435740    4.197551733    0.040373753
  145 SOLV  OW       536    5.814998200    0.065989945    5.699841779
  145 SOLV  HW1      537    5.715703195    0.056071039    5.693220985
  145 SOLV  HW2      538    5.844543043    0.044035375    5.792830222
  146 SOLV  OW       539    5.612185231    3.966999292    5.433587586
  146 SOLV  HW1      540    5.528202333    4.016745693    5.455358048
  146 SOLV  HW2      541    5.645020004    3.994949861    5.343352970
  147 SOLV  OW       542    4.662332355    0.148061612    4.771255967
  147 SOLV  HW1      543    4.729519609    0.221680188    4.763118534
  147 SOLV  HW2      544    4.570190609    0.185966851    4.762706611
  148 SOLV  OW       545    5.521154664    3.669720995    3.634231656
  148 SOLV  HW1      546    5.590065386    3.639370388    3.568427442
  148 SOLV  HW2      547    5.470308321    3.590558057    3.668112014
  149 SOLV  OW       548    5.815841400    3.418489166    3.880866407
  149 SOLV  HW1      549    5.898399431    3.385468380    3.926644569
  149 SOLV  HW2      550    5.738976400    3.358670136    3.903563943
  150 SOLV  OW       551    4.404815235    4.085137742    5.003550881
  150 SOLV  HW1      552    4.410556214    4.149796394    4.927473957
  150 SOLV  HW2      553    4.312420536    4.086795696    5.041784343
  151 SOLV  OW       554    5.219476429    4.396328722    4.948388522
  151 SOLV  HW1      555    5.146023848    4.424212770    5.010267385
  151 SOLV  HW2      556    5.305767971    4.436728221    4.978775440
  152 SOLV  OW       557    3.568240835    3.406819473    3.570049662
  152 SOLV  HW1      558    3.574134330    3.338256540    3.497483186
  152 SOLV  HW2      559    3.554907842    3.361160049    3.658020830
  153 SOLV  OW       560    3.460561737    4.224307204    4.702924813
  153 SOLV  HW1      561    3.425239926    4.314525190    4.678131507
  153 SOLV  HW2      562    3.558057669    4.219568170    4.681160554
  154 SOLV  OW       563    5.363097850    3.969665903    5.732539145
  154 SOLV  HW1      564    5.374029442    4.048636741    5.672172371
  154 SOLV  HW2      565    5.333564270    3.890591008    5.678920784
  155 SOLV  OW       566    5.324129728    4.856147299    4.340944731
  155 SOLV  HW1      567    5.234496926    4.814099299    4.355062724
  155 SOLV  HW2      568    5.314440805    4.936164219    4.281743591
  156 SOLV  OW       569    4.333109612    4.744413317    5.936722747
  156 SOLV  HW1      570    4.377045566    4.669700197    5.886828868
  156 SOLV  HW2      571    4.402676252    4.809279314    5.967620589
  157 SOLV  OW       572    4.410858802    5.719895550    3.611145075
  157 SOLV  HW1      573    4.425961250    5.658124522    3.688332329
  157 SOLV  HW2      574    4.332436293    5.778856561    3.630510005
  158 SOLV  OW       575    4.173160993    2.987639946    4.648444455
  158 SOLV  HW1      576    4.093063171    3.010541570    4.703776413
  158 SOLV  HW2      577    4.256034006    3.000223884    4.702991499
  159 SOLV  OW       578    5.313347905    2.849528017    2.767966050
  159 SOLV  HW1      579    5.242369590    2.876845213    2.832906700
  159 SOLV  HW2      580    5.376775388    2.925575413    2.753995276
  160 SOLV  OW       581    5.731176408    3.949395725    4.283237219
  160 SOLV  HW1      582    5.694594188    4.006965077    4.210110251
  160 SOLV  HW2      583    5.801534635    3.999834362    4.333293826
  161 SOLV  OW       584    5.203238181    4.780158550    3.005735654
  161 SOLV  HW1      585    5.149374679    4.863582181    2.993860156
  161 SOLV  HW2      586    5.162643173    4.724312326    3.078088525
  162 SOLV  OW       587    5.367379799    3.996221910    3.966920843
  162 SOLV  HW1      588    5.402585423    3.912730568    3.924597832
  162 SOLV  HW2      589    5.310652130    4.045616479    3.901014615
  163 SOLV  OW       590    0.291209983    5.719191183    3.310584594
  163 SOLV  HW1      591    0.338454550    5.637049208    3.278609019
  163 SOLV  HW2      592    0.215811742    5.692937359    3.370814334
  164 SOLV  OW       593    5.659483429    4.351450195    5.375083348
  164 SOLV  HW1      594    5.581566130    4.351741499    5.312388008
  164 SOLV  HW2      595    5.639700145    4.291342543    5.452527104
  165 SOLV  OW       596    5.727863639    3.524211167    4.781262983
  165 SOLV  HW1      597    5.663618201    3.492108456    4.711665697
  165 SOLV  HW2      598    5.821128297    3.518692572    4.745583514
  166 SOLV  OW       599    4.303921464    3.737009098    5.111405769
  166 SOLV  HW1      600    4.297616004    3.639473139    5.090220009
  166 SOLV  HW2      601    4.368333773    3.750650263    5.186683515
  167 SOLV  OW       602    6.123154970    5.317322543    4.215713925
  167 SOLV  HW1      603    6.186735839    5.367145455    4.156763193
  167 SOLV  HW2      604    6.063592125    5.382322929    4.262907330
  168 SOLV  OW       605    3.829563482    4.535606411    5.997026126
  168 SOLV  HW1      606    3.789454478    4.605400661    5.937679772
  168 SOLV  HW2      607    3.810802009    4.444941587    5.959214216
  169 SOLV  OW       608    3.847691764    3.376701418    3.812758350
  169 SOLV  HW1      609    3.817664310    3.439474289    3.884587498
  169 SOLV  HW2      610    3.846848173    3.424026669    3.724661775
  170 SOLV  OW       611    0.688524226    5.080689872    4.256587830
  170 SOLV  HW1      612    0.741954409    5.165179158    4.259463481
  170 SOLV  HW2      613    0.747852804    5.003015748    4.277761052
  171 SOLV  OW       614    4.326610096    4.486483693    3.695242318
  171 SOLV  HW1      615    4.268033177    4.407209833    3.712148143
  171 SOLV  HW2      616    4.394242826    4.463605202    3.625215694
  172 SOLV  OW       617    5.451688971    4.508137893    5.248876149
  172 SOLV  HW1      618    5.489969592    4.594845314    5.280780882
  172 SOLV  HW2      619    5.457108993    4.504033017    5.149099936
  173 SOLV  OW       620    3.116337745    0.285284422    5.700477204
  173 SOLV  HW1      621    3.102469003    0.198120833    5.747490037
  173 SOLV  HW2      622    3.158712466    0.268723118    5.611426060
  174 SOLV  OW       623    5.480877779    4.919828943    5.622589404
  174 SOLV  HW1      624    5.565134407    4.885775085    5.664335664
  174 SOLV  HW2      625    5.402424167    4.890634069    5.677309942
  175 SOLV  OW       626    3.444573920    4.220217583    0.123583711
  175 SOLV  HW1      627    3.374263173    4.218895772    0.194692899
  175 SOLV  HW2      628    3.534723790    4.210096842    0.165683709
  176 SOLV  OW       629    4.080880669    5.072820328    4.784791761
  176 SOLV  HW1      630    4.011205094    5.143615834    4.773183344
  176 SOLV  HW2      631    4.044447622    4.984874409    4.754139764
  177 SOLV  OW       632    2.689800323    4.290613526    5.442020898
  177 SOLV  HW1      633    2.684632442    4.383818684    5.406158238
  177 SOLV  HW2      634    2.642030340    4.228373712    5.380019008
  178 SOLV  OW       635    5.862646990    6.003290374    5.045597670
  178 SOLV  HW1      636    5.833607393    5.921526388    5.095329848
  178 SOLV  HW2      637    5.866560037    5.983113177    4.947723092
  179 SOLV  OW       638    5.294301191    4.305445147    4.703480364
  179 SOLV  HW1      639    5.308868077    4.358603008    4.620031275
  179 SOLV  HW2      640    5.257005347    4.364870266    4.774748897
  180 SOLV  OW       641    3.596964366    5.128472506    6.110637940
  180 SOLV  HW1      642    3.577059489    5.128375491    6.012630366
  180 SOLV  HW2      643    3.621117366    5.035914633    6.139817067
  181 SOLV  OW       644    2.825144189    3.801207087    4.897165699
  181 SOLV  HW1      645    2.744552185    3.852937369    4.868374293
  181 SOLV  HW2      646    2.907780886    3.851805216    4.872447164
  182 SOLV  OW       647    3.550342013    5.930854272    5.307050173
  182 SOLV  HW1      648    3.521243393    5.939732639    5.402310263
  182 SOLV  HW2      649    3.650235797    5.929185073    5.302755329
  183 SOLV  OW       650    6.109586743    4.682573433    3.055965727
  183 SOLV  HW1      651    6.114732053    4.629550833    3.140605450
  183 SOLV  HW2      652    6.015227899    4.683369492    3.022838566
  184 SOLV  OW       653    2.938149558    6.111373636    2.670653611
  184 SOLV  HW1      654    2.953754299    6.059389368    2.586656291
  184 SOLV  HW2      655    2.995213965    6.193500014    2.670094857
  185 SOLV  OW       656    5.018903356    2.957322969    4.810115215
  185 SOLV  HW1      657    4.963211402    2.875011540    4.799012271
  185 SOLV  HW2      658    5.040704220    2.995170288    4.720157987
  186 SOLV  OW       659    5.133758806    5.980871565    3.735475785
  186 SOLV  HW1      660    5.058291398    5.944953077    3.790396283
  186 SOLV  HW2      661    5.119573523    6.078519096    3.719184041
  187 SOLV  OW       662    5.200370720    5.770165066    5.335730776
  187 SOLV  HW1      663    5.139999188    5.849895622    5.335841666
  187 SOLV  HW2      664    5.206321126    5.732756648    5.428288543
  188 SOLV  OW       665    4.226500200    5.694244022    4.556948229
  188 SOLV  HW1      666    4.277789889    5.608965421    4.547103027
  188 SOLV  HW2      667    4.290354809    5.770875125    4.564174187
  189 SOLV  OW       668    4.231655922    2.794962397    3.491304288
  189 SOLV  HW1      669    4.211214499    2.876526467    3.437179513
  189 SOLV  HW2      670    4.249613475    2.821489048    3.586034764
  190 SOLV  OW       671    3.648695528    0.193948666    3.375873143
  190 SOLV  HW1      672    3.645506993    0.293023929    3.389119983
  190 SOLV  HW2      673    3.743184245    0.162252400    3.384167647
  191 SOLV  OW       674    4.633047531    5.213945953    4.309009754
  191 SOLV  HW1      675    4.655652452    5.270203930    4.388542618
  191 SOLV  HW2      676    4.545347931    5.243522132    4.271122186
  192 SOLV  OW       677    5.121087900    4.632261685    4.091246737
  192 SOLV  HW1      678    5.101867135    4.725340118    4.060123297
  192 SOLV  HW2      679    5.108358460    4.626960538    4.190299657
  193 SOLV  OW       680    4.033884055    5.123097360    3.675757481
  193 SOLV  HW1      681    4.107525350    5.137784525    3.609703179
  193 SOLV  HW2      682    4.072407035    5.117405354    3.767873838
  194 SOLV  OW       683    4.593948004    3.660528390    3.346520011
  194 SOLV  HW1      684    4.670032952    3.683510257    3.285817110
  194 SOLV  HW2      685    4.562915734    3.567427374    3.327256580
  195 SOLV  OW       686    4.431403083    4.396469589    4.453286514
  195 SOLV  HW1      687    4.439782838    4.297671140    4.466347968
  195 SOLV  HW2      688    4.486060684    4.424385674    4.374324320
  196 SOLV  OW       689    2.999292782    2.319129300    4.243278509
  196 SOLV  HW1      690    3.033206405    2.233644584    4.203988466
  196 SOLV  HW2      691    2.928476577    2.298913729    4.310937826
  197 SOLV  OW       692    4.657944404    0.083730596    3.749290615
  197 SOLV  HW1      693    4.645981161    0.162328967    3.809958883
  197 SOLV  HW2      694    4.667302751    0.115581111    3.654953749
  198 SOLV  OW       695    3.570559571    5.277263635    4.279353761
  198 SOLV  HW1      696    3.631512368    5.355828516    4.268671292
  198 SOLV  HW2      697    3.481786952    5.308351877    4.313334840
  199 SOLV  OW       698    4.275628361    3.401040484    4.726675431
  199 SOLV  HW1      699    4.372590211    3.420061544    4.742110887
  199 SOLV  HW2      700    4.222639904    3.484707987    4.740592115
  200 SOLV  OW       701    4.053916099    3.505954140    2.817492783
  200 SOLV  HW1      702    4.089712982    3.483199090    2.726924662
  200 SOLV  HW2      703    4.118060214    3.566697515    2.864369237
  201 SOLV  OW       704    5.597312663    3.716123317    3.029354982
  201 SOLV  HW1      705    5.607693303    3.733225352    2.931368824
  201 SOLV  HW2      706    5.526014748    3.775782640    3.066217089
  202 SOLV  OW       707    3.528249329    3.682349073    4.804511622
  202 SOLV  HW1      708    3.578028345    3.632428843    4.733578874
  202 SOLV  HW2      709    3.535162876    3.780601461    4.787188485
  203 SOLV  OW       710    3.235603520    2.848369143    3.187138135
  203 SOLV  HW1      711    3.285779836    2.779209135    3.239111119
  203 SOLV  HW2      712    3.242618549    2.828204284    3.089434325
  204 SOLV  OW       713    6.008090177    4.144370809    5.607655690
  204 SOLV  HW1      714    5.914836987    4.171175376    5.583421491
  204 SOLV  HW2      715    6.069779410    4.166371772    5.532076240
  205 SOLV  OW       716    4.991128967    5.169649198    3.283329990
  205 SOLV  HW1      717    4.997683159    5.072590601    3.260130242
  205 SOLV  HW2      718    5.082747582    5.206249308    3.299702428
  206 SOLV  OW       719    3.996793016    4.686672625    3.134609542
  206 SOLV  HW1      720    4.051831769    4.764520210    3.164816773
  206 SOLV  HW2      721    4.046450571    4.601762392    3.152671855
  207 SOLV  OW       722    5.483366903    4.187131831    3.705529278
  207 SOLV  HW1      723    5.562833762    4.238909297    3.737242174
  207 SOLV  HW2      724    5.399721741    4.236232691    3.729902683
  208 SOLV  OW       725    2.738448778    5.155281293    5.691277297
  208 SOLV  HW1      726    2.705546553    5.060912477    5.695000224
  208 SOLV  HW2      727    2.660493248    5.217870293    5.693996372
  209 SOLV  OW       728    4.913972308    5.477908704    4.294676309
  209 SOLV  HW1      729    4.903215154    5.434356085    4.384056637
  209 SOLV  HW2      730    5.008967847    5.469284726    4.264629162
  210 SOLV  OW       731    5.662913047    4.840464512    4.051702201
  210 SOLV  HW1      732    5.603487826    4.782924677    4.107911685
  210 SOLV  HW2      733    5.690430371    4.921101313    4.104067857
  211 SOLV  OW       734    0.311909623    4.224575863    4.811745244
  211 SOLV  HW1      735    0.409254413    4.246554874    4.818250793
  211 SOLV  HW2      736    0.286975377    4.211832254    4.715738643
  212 SOLV  OW       737    2.592426943    4.926288684    4.776818468
  212 SOLV  HW1      738    2.625982127    4.861134587    4.844866177
  212 SOLV  HW2      739    2.660592281    4.936913806    4.704416147
  213 SOLV  OW       740    6.090675789    5.614954434    1.780700608
  213 SOLV  HW1      741    6.153194670    5.585117503    1.708581352
  213 SOLV  HW2      742    5.998571611    5.581405091    1.760920261
  214 SOLV  OW       743    5.245536898    4.823884983    3.566102398
  214 SOLV  HW1      744    5.231038423    4.730175593    3.534322650
  214 SOLV  HW2      745    5.157546847    4.864911295    3.590106542
  215 SOLV  OW       746    4.679101529    4.061386623    4.468464152
  215 SOLV  HW1      747    4.585514795    4.074878699    4.501043560
  215 SOLV  HW2      748    4.719406501    4.149939013    4.445316328
  216 SOLV  OW       749    4.417052522    5.337945969    4.229040884
  216 SOLV  HW1      750    4.347583038    5.266274165    4.222946341
  216 SOLV  HW2      751    4.380207568    5.423275042    4.192117318
  217 SOLV  OW       752    4.597210014    5.016586049    3.674894615
  217 SOLV  HW1      753    4.555488923    5.106037663    3.691004540
  217 SOLV  HW2      754    4.605288327    5.000836086    3.576465414
  218 SOLV  OW       755    4.176581314    4.425784198    4.698157024
  218 SOLV  HW1      756    4.165717685    4.517618133    4.736235682
  218 SOLV  HW2      757    4.157513474    4.427944942    4.600008029
  219 SOLV  OW       758    0.294949536    4.010979610    4.262016916
  219 SOLV  HW1      759    0.348739852    3.930855020    4.288254156
  219 SOLV  HW2      760    0.356520105    4.086274847    4.238749520
  220 SOLV  OW       761    0.316030441    4.588506235    3.121557002
  220 SOLV  HW1      762    0.295746873    4.686207291    3.128262283
  220 SOLV  HW2      763    0.343910751    4.566613286    3.028042133
  221 SOLV  OW       764    5.173526777    4.017467188    5.975951611
  221 SOLV  HW1      765    5.144639322    4.101764196    6.021334077
  221 SOLV  HW2      766    5.248786854    4.037513289    5.913229408
  222 SOLV  OW       767    5.594339562    5.231727482    5.302350717
  222 SOLV  HW1      768    5.549041150    5.168146098    5.239856719
  222 SOLV  HW2      769    5.693461294    5.220769201    5.294948118
  223 SOLV  OW       770    4.441706931    3.410563944    2.646540447
  223 SOLV  HW1      771    4.434494168    3.437110306    2.550389758
  223 SOLV  HW2      772    4.431185266    3.491505400    2.704327371
  224 SOLV  OW       773    3.609755377    3.783591300    3.873239731
  224 SOLV  HW1      774    3.608829035    3.868473666    3.926117367
  224 SOLV  HW2      775    3.579817725    3.802306706    3.779669966
  225 SOLV  OW       776    5.126801394    2.546486359    4.675478360
  225 SOLV  HW1      777    5.170475331    2.598448063    4.748923748
  225 SOLV  HW2      778    5.177979974    2.559413929    4.590536310
  226 SOLV  OW       779    5.726268314    3.971185523    4.634070719
  226 SOLV  HW1      780    5.627388195    3.962276957    4.646104637
  226 SOLV  HW2      781    5.761362332    3.890791912    4.586043147
  227 SOLV  OW       782    4.546352854    4.562224208    5.562906157
  227 SOLV  HW1      783    4.566355574    4.642903578    5.507297327
  227 SOLV  HW2      784    4.585117173    4.481114868    5.519086295
  228 SOLV  OW       785    5.155482925    3.821595943    3.313892468
  228 SOLV  HW1      786    5.076153048    3.845374126    3.369953168
  228 SOLV  HW2      787    5.218468580    3.899209161    3.310668749
  229 SOLV  OW       788    5.768591239    4.431214313    4.496143576
  229 SOLV  HW1      789    5.867356449    4.417203505    4.489025700
  229 SOLV  HW2      790    5.750007524    4.505107066    4.560919771
  230 SOLV  OW       791    3.721139045    5.712650010    4.791201455
  230 SOLV  HW1      792    3.689339234    5.772536097    4.864713839
  230 SOLV  HW2      793    3.650493770    5.706015724    4.720725528
  231 SOLV  OW       794    3.634568535    4.270497091    3.428796974
  231 SOLV  HW1      795    3.594880585    4.229737629    3.346556030
  231 SOLV  HW2      796    3.717535815    4.320697992    3.404377718
  232 SOLV  OW       797    5.873455203    4.937543755    5.492636342
  232 SOLV  HW1      798    5.950012754    4.896370038    5.542087359
  232 SOLV  HW2      799    5.867180881    4.897163508    5.401357777
  233 SOLV  OW       800    5.115670908    3.601729919    5.593434836
  233 SOLV  HW1      801    5.052866009    3.566087629    5.662622838
  233 SOLV  HW2      802    5.188826834    3.535420265    5.577530355
  234 SOLV  OW       803    5.564078561    2.778817181    4.186458830
  234 SOLV  HW1      804    5.549875544    2.753481421    4.282157398
  234 SOLV  HW2      805    5.658109126    2.810511378    4.173992526
  235 SOLV  OW       806    4.906242750    5.145920467    0.335546776
  235 SOLV  HW1      807    4.881613602    5.240401765    0.313910225
  235 SOLV  HW2      808    4.996833014    5.125740283    0.298296277
  236 SOLV  OW       809    5.465349900    3.059834326    5.660132860
  236 SOLV  HW1      810    5.555897471    3.020125181    5.645108046
  236 SOLV  HW2      811    5.471266200    3.159488115    5.654168086
  237 SOLV  OW       812    2.764136184    4.455411185    4.939817962
  237 SOLV  HW1      813    2.857760562    4.420304925    4.937873410
  237 SOLV  HW2      814    2.714007310    4.421020088    4.860406934
  238 SOLV  OW       815    3.943551457    4.258322399    3.628365101
  238 SOLV  HW1      816    3.860564783    4.205827189    3.647324591
  238 SOLV  HW2      817    4.021069775    4.216272647    3.675531042
  239 SOLV  OW       818    2.689788424    4.486131400    3.671312741
  239 SOLV  HW1      819    2.656991090    4.465080109    3.763414938
  239 SOLV  HW2      820    2.758811965    4.418965426    3.644366590
  240 SOLV  OW       821    5.373041745    4.688940864    4.780037901
  240 SOLV  HW1      822    5.348795007    4.659416787    4.687614573
  240 SOLV  HW2      823    5.401272351    4.609624975    4.834016306
  241 SOLV  OW       824    0.139928984    4.377676169    4.539880849
  241 SOLV  HW1      825    0.150212062    4.290883000    4.588488874
  241 SOLV  HW2      826    0.088660941    4.362643201    4.455340473
  242 SOLV  OW       827    2.898949105    4.321743681    3.610933876
  242 SOLV  HW1      828    2.970978212    4.252367486    3.611341683
  242 SOLV  HW2      829    2.835987014    4.303955870    3.535298413
  243 SOLV  OW       830    3.813642019    3.422700492    5.770745972
  243 SOLV  HW1      831    3.803569667    3.391344852    5.676316124
  243 SOLV  HW2      832    3.723444362    3.429419675    5.813417572
  244 SOLV  OW       833    3.903453353    5.554107376    5.766421658
  244 SOLV  HW1      834    3.805607107    5.556531002    5.745880880
  244 SOLV  HW2      835    3.916944414    5.523838148    5.860779727
  245 SOLV  OW       836    4.121475597    5.288345946    3.978481970
  245 SOLV  HW1      837    4.179046043    5.212515271    3.947873337
  245 SOLV  HW2      838    4.142900101    5.370118581    3.925042846
  246 SOLV  OW       839    3.567905844    3.885800801    5.670044201
  246 SOLV  HW1      840    3.524130081    3.808712296    5.623755756
  246 SOLV  HW2      841    3.508960249    3.918003170    5.744138250
  247 SOLV  OW       842    0.098490860    3.970937659    0.268126098
  247 SOLV  HW1      843    0.113370681    4.045273310    0.333339929
  247 SOLV  HW2      844    0.076719884    3.886918149    0.317792450
  248 SOLV  OW       845    4.802240402    3.989766162    0.027450107
  248 SOLV  HW1      846    4.853585048    4.029496828   -0.048622966
  248 SOLV  HW2      847    4.821446458    4.041177498    0.111055576
  249 SOLV  OW       848    3.700441720    4.087086591    3.628853249
  249 SOLV  HW1      849    3.619334841    4.086370456    3.687357543
  249 SOLV  HW2      850    3.676973915    4.126189415    3.539849064
  250 SOLV  OW       851    4.469066363    3.971923052    0.783431904
  250 SOLV  HW1      852    4.545030113    3.923114890    0.826428521
  250 SOLV  HW2      853    4.414334680    3.907709531    0.729743763
  251 SOLV  OW       854    3.580084022    5.040257684    5.628079015
  251 SOLV  HW1      855    3.534080389    4.956253612    5.599293027
  251 SOLV  HW2      856    3.679037961    5.028731230    5.619314541
  252 SOLV  OW       857    5.023335933    5.074721787    4.629045855
  252 SOLV  HW1      858    5.050080383    4.982576304    4.600868834
  252 SOLV  HW2      859    4.945111944    5.069187913    4.691113395
  253 SOLV  OW       860    5.739425292    3.850983023    3.305156531
  253 SOLV  HW1      861    5.668752625    3.874004053    3.372069046
  253 SOLV  HW2      862    5.718412710    3.762462969    3.263630001
  254 SOLV  OW       863    4.747079759    2.850044742    5.163146912
  254 SOLV  HW1      864    4.747608000    2.949613820    5.153784550
  254 SOLV  HW2      865    4.687989684    2.824083529    5.239542152
  255 SOLV  OW       866    5.536657114    5.665057637    4.312656927
  255 SOLV  HW1      867    5.538859851    5.590474789    4.246065687
  255 SOLV  HW2      868    5.514189447    5.628429952    4.402964829
  256 SOLV  OW       869    2.011432482    4.660305933    4.440833217
  256 SOLV  HW1      870    2.047900041    4.704354106    4.358789109
  256 SOLV  HW2      871    1.913537483    4.643645216    4.428986669
  257 SOLV  OW       872    3.399618783    4.403560344    4.936339647
  257 SOLV  HW1      873    3.493905364    4.425247107    4.911015226
  257 SOLV  HW2      874    3.397863758    4.318009905    4.988104501
  258 SOLV  OW       875    4.348177877    4.448871762    2.671602961
  258 SOLV  HW1      876    4.355230802    4.349494623    2.662890927
  258 SOLV  HW2      877    4.327260313    4.488742723    2.582304439
  259 SOLV  OW       878    4.427283747    4.537304889    5.786134139
  259 SOLV  HW1      879    4.472121212    4.549509223    5.697576172
  259 SOLV  HW2      880    4.328292263    4.532053396    5.772909375
  260 SOLV  OW       881    3.486534228    4.740143840    5.262017734
  260 SOLV  HW1      882    3.535013412    4.654036875    5.246620174
  260 SOLV  HW2      883    3.444662837    4.770563491    5.176442647
  261 SOLV  OW       884    4.570956620    3.357544934    4.695220792
  261 SOLV  HW1      885    4.669719970    3.342236341    4.698835705
  261 SOLV  HW2      886    4.539337741    3.348878370    4.600739214
  262 SOLV  OW       887    5.137520958    2.566348632    4.385953735
  262 SOLV  HW1      888    5.170951039    2.601489559    4.298494153
  262 SOLV  HW2      889    5.039177643    2.583028923    4.393159568
  263 SOLV  OW       890    4.824391479    5.114352541    5.862056809
  263 SOLV  HW1      891    4.837387986    5.038267150    5.925645626
  263 SOLV  HW2      892    4.913465093    5.146422747    5.829827025
  264 SOLV  OW       893    4.468781075    5.527121179    3.814594812
  264 SOLV  HW1      894    4.537512195    5.512176169    3.743498594
  264 SOLV  HW2      895    4.487930425    5.467421042    3.892512655
  265 SOLV  OW       896    4.073705778    5.719772847    3.100758201
  265 SOLV  HW1      897    4.119447587    5.719255717    3.189682090
  265 SOLV  HW2      898    4.134233377    5.679776200    3.031934673
  266 SOLV  OW       899    4.354997100    4.237965813    5.680413102
  266 SOLV  HW1      900    4.319097472    4.321016515    5.637823922
  266 SOLV  HW2      901    4.454521762    4.235991769    5.670876599
  267 SOLV  OW       902    5.750890028    5.086929361    4.171322107
  267 SOLV  HW1      903    5.778487306    5.168069928    4.119783128
  267 SOLV  HW2      904    5.828753583    5.052872631    4.224039772
  268 SOLV  OW       905    0.029092646    5.474904596    5.988501327
  268 SOLV  HW1      906   -0.015402576    5.563866069    5.998881669
  268 SOLV  HW2      907    0.116925494    5.486790625    5.942178745
  269 SOLV  OW       908    5.422798955    4.752234904    3.266772287
  269 SOLV  HW1      909    5.328792077    4.780501431    3.247659226
  269 SOLV  HW2      910    5.422997716    4.658380867    3.301310220
  270 SOLV  OW       911    6.143285527    4.260741360    5.352871092
  270 SOLV  HW1      912    6.065281345    4.302357213    5.306122708
  270 SOLV  HW2      913    6.166768174    4.174439345    5.308124296
  271 SOLV  OW       914    2.753764351    3.795265374    5.352305292
  271 SOLV  HW1      915    2.818341436    3.870392334    5.366004667
  271 SOLV  HW2      916    2.800097501    3.708135428    5.368538265
  272 SOLV  OW       917    4.015387084    0.244260967    6.084329633
  272 SOLV  HW1      918    4.103263966    0.249947200    6.036926717
  272 SOLV  HW2      919    3.947384714    0.203138764    6.023615328
  273 SOLV  OW       920    3.338757190    5.279053901    5.213240199
  273 SOLV  HW1      921    3.402406484    5.251145829    5.141327848
  273 SOLV  HW2      922    3.313201654    5.199302460    5.267903230
  274 SOLV  OW       923    3.857460812    3.558172549    3.598856116
  274 SOLV  HW1      924    3.799532880    3.510123333    3.533010315
  274 SOLV  HW2      925    3.853739624    3.656489246    3.580968132
  275 SOLV  OW       926    5.423516460    3.462758879    4.827550670
  275 SOLV  HW1      927    5.487130211    3.489275216    4.755082643
  275 SOLV  HW2      928    5.431389663    3.526872020    4.903898083
  276 SOLV  OW       929    5.145534933    4.480987877    3.722624159
  276 SOLV  HW1      930    5.198733762    4.507647876    3.803004467
  276 SOLV  HW2      931    5.066686307    4.541781577    3.713199545
  277 SOLV  OW       932    0.995582358    5.090282823    5.578505454
  277 SOLV  HW1      933    0.984834860    5.021267914    5.506930121
  277 SOLV  HW2      934    0.956429627    5.056061555    5.663930469
  278 SOLV  OW       935    4.885317246    4.239607975    4.382443629
  278 SOLV  HW1      936    4.888867433    4.332215046    4.344876000
  278 SOLV  HW2      937    4.948838443    4.180857466    4.332289885
  279 SOLV  OW       938    5.500697291    3.174425467    4.455238215
  279 SOLV  HW1      939    5.464546547    3.259599479    4.417309983
  279 SOLV  HW2      940    5.599473573    3.170520445    4.440138645
  280 SOLV  OW       941    3.339407698    5.165061703    0.052614598
  280 SOLV  HW1      942    3.425591088    5.130759680    0.015229851
  280 SOLV  HW2      943    3.352379286    5.258461637    0.085932086
  281 SOLV  OW       944    5.418253404    5.175477704    5.523052221
  281 SOLV  HW1      945    5.461901160    5.102559235    5.575756779
  281 SOLV  HW2      946    5.469891841    5.191219401    5.438864233
  282 SOLV  OW       947    3.495025068    5.861748188    4.952193051
  282 SOLV  HW1      948    3.423522723    5.837369095    5.017728617
  282 SOLV  HW2      949    3.461135135    5.933184652    4.890956186
  283 SOLV  OW       950    4.840196719    3.774728559    5.896755331
  283 SOLV  HW1      951    4.887797540    3.838147071    5.835815731
  283 SOLV  HW2      952    4.820604684    3.689790646    5.847734418
  284 SOLV  OW       953    2.964485423    5.913956537    5.534505066
  284 SOLV  HW1      954    2.890532288    5.877906897    5.591367073
  284 SOLV  HW2      955    2.976684389    6.011375977    5.553546653
  285 SOLV  OW       956    5.015774767    5.637863351    3.495524990
  285 SOLV  HW1      957    5.038678732    5.596471647    3.407421792
  285 SOLV  HW2      958    4.961033149    5.720176172    3.480426816
  286 SOLV  OW       959    2.350436309    5.212095731    4.171891527
  286 SOLV  HW1      960    2.437975784    5.165724974    4.185616803
  286 SOLV  HW2      961    2.343999873    5.243777327    4.077252039
  287 SOLV  OW       962    4.436673942    3.682096228    1.146676725
  287 SOLV  HW1      963    4.439248356    3.757992005    1.211753389
  287 SOLV  HW2      964    4.471239901    3.599241477    1.190744470
  288 SOLV  OW       965    2.105456813    3.675129540    2.187562960
  288 SOLV  HW1      966    2.084346167    3.764137119    2.147164547
  288 SOLV  HW2      967    2.147899256    3.688426805    2.277127584
  289 SOLV  OW       968    4.745944855    3.791462429    2.930299916
  289 SOLV  HW1      969    4.666613420    3.827463304    2.979413614
  289 SOLV  HW2      970    4.824242952    3.852028942    2.944542081
  290 SOLV  OW       971    0.074024212    5.617544528    4.621525854
  290 SOLV  HW1      972    0.071856921    5.517558679    4.621517525
  290 SOLV  HW2      973   -0.019517012    5.652891573    4.619976045
  291 SOLV  OW       974    0.574311109    4.302430856    4.811155417
  291 SOLV  HW1      975    0.612983850    4.298242065    4.719021105
  291 SOLV  HW2      976    0.630923474    4.361781368    4.868378029
  292 SOLV  OW       977    3.821035594    3.839365044    5.629520628
  292 SOLV  HW1      978    3.726389421    3.851375487    5.659508486
  292 SOLV  HW2      979    3.822321904    3.812782089    5.533119910
  293 SOLV  OW       980    6.065478477    2.988518538    5.398295891
  293 SOLV  HW1      981    6.057963112    2.941771596    5.486386353
  293 SOLV  HW2      982    6.145177081    3.048923087    5.399329790
  294 SOLV  OW       983    3.605424188    5.965488324    0.202875697
  294 SOLV  HW1      984    3.646941640    6.004577720    0.120718195
  294 SOLV  HW2      985    3.583754529    6.038796364    0.267357334
  295 SOLV  OW       986    4.874378765    4.779816703    4.923516739
  295 SOLV  HW1      987    4.973715333    4.789648313    4.929485775
  295 SOLV  HW2      988    4.851537356    4.716981867    4.849152409
  296 SOLV  OW       989    2.975897722    5.504209542    5.201065512
  296 SOLV  HW1      990    3.012135153    5.526087648    5.291672436
  296 SOLV  HW2      991    2.907609166    5.572506991    5.175112897
  297 SOLV  OW       992    4.504506978    4.926589084    2.935366896
  297 SOLV  HW1      993    4.507923571    4.872342477    2.851420543
  297 SOLV  HW2      994    4.410560026    4.929194412    2.969550815
  298 SOLV  OW       995    3.195792194    4.231449932    5.260419847
  298 SOLV  HW1      996    3.111168113    4.229756335    5.313689018
  298 SOLV  HW2      997    3.273704815    4.243133527    5.322021791
  299 SOLV  OW       998    3.248949329    4.234625170    4.103680741
  299 SOLV  HW1      999    3.277311008    4.224541514    4.199051532
  299 SOLV  HW2     1000    3.308326242    4.300947086    4.058101868
  300 SOLV  OW      1001    5.009079219    3.991407432    4.325237655
  300 SOLV  HW1     1002    4.927989677    3.935346469    4.308408145
  300 SOLV  HW2     1003    5.089979659    3.944432600    4.289881096
  301 SOLV  OW      1004    4.609563126    4.625472782    6.108640892
  301 SOLV  HW1     1005    4.675979578    4.550814761    6.104550886
  301 SOLV  HW2     1006    4.647561899    4.706360652    6.063752905
  302 SOLV  OW      1007    5.698653273    4.232215520    5.645960888
  302 SOLV  HW1     1008    5.666018171    4.305437677    5.705754228
  302 SOLV  HW2     1009    5.670549039    4.143764356    5.683220421
  303 SOLV  OW      1010    4.317979610    5.656328892    6.132456116
  303 SOLV  HW1     1011    4.397402256    5.622774946    6.183113927
  303 SOLV  HW2     1012    4.312498734    5.755796421    6.141183696
  304 SOLV  OW      1013    3.159776591    3.770699055    5.572077668
  304 SOLV  HW1     1014    3.141258986    3.863963770    5.603074202
  304 SOLV  HW2     1015    3.098705471    3.707154333    5.619325807
  305 SOLV  OW      1016    5.419825601    3.194787827    3.566176928
  305 SOLV  HW1     1017    5.484654702    3.198113095    3.490099401
  305 SOLV  HW2     1018    5.333760020    3.237545226    3.538498429
  306 SOLV  OW      1019    5.012129789    3.167329551    5.639248974
  306 SOLV  HW1     1020    5.058071104    3.160461609    5.550682714
  306 SOLV  HW2     1021    5.041866308    3.092151224    5.698119683
  307 SOLV  OW      1022    4.303331363    5.026104202    4.142769534
  307 SOLV  HW1     1023    4.366969053    4.989273279    4.210557978
  307 SOLV  HW2     1024    4.213692400    5.039491685    4.185044394
  308 SOLV  OW      1025    3.294006063    3.724776999    5.220183077
  308 SOLV  HW1     1026    3.376572661    3.700980490    5.169017743
  308 SOLV  HW2     1027    3.236974953    3.785613290    5.164976370
  309 SOLV  OW      1028    5.464216028    2.845908230    3.520453847
  309 SOLV  HW1     1029    5.449287681    2.889048283    3.431471530
  309 SOLV  HW2     1030    5.518489343    2.906805163    3.578312897
  310 SOLV  OW      1031    3.612820010    4.696651121    3.366947222
  310 SOLV  HW1     1032    3.519133831    4.723278927    3.389646228
  310 SOLV  HW2     1033    3.673198184    4.718626130    3.443582210
  311 SOLV  OW      1034    3.248038020    4.840683473    5.970856982
  311 SOLV  HW1     1035    3.190612362    4.808550638    6.046165167
  311 SOLV  HW2     1036    3.237662822    4.939655432    5.960934006
  312 SOLV  OW      1037    4.164394320    4.532457459    5.725386990
  312 SOLV  HW1     1038    4.086150842    4.470786023    5.716646213
  312 SOLV  HW2     1039    4.132118034    4.627083435    5.727813130
  313 SOLV  OW      1040    5.011710385    4.609130950    5.221570544
  313 SOLV  HW1     1041    4.982177554    4.556615303    5.141748434
  313 SOLV  HW2     1042    5.031215352    4.703303682    5.194135244
  314 SOLV  OW      1043    4.190406870    5.522888870    3.844813694
  314 SOLV  HW1     1044    4.289566965    5.511821563    3.837977076
  314 SOLV  HW2     1045    4.154246771    5.554174741    3.756975734
  315 SOLV  OW      1046    6.094119076    5.812404682    3.887016884
  315 SOLV  HW1     1047    6.073254282    5.907845938    3.865627053
  315 SOLV  HW2     1048    6.082812267    5.756601092    3.804797741
  316 SOLV  OW      1049    4.602263010    4.177235717    5.398680910
  316 SOLV  HW1     1050    4.589137643    4.087621055    5.356270284
  316 SOLV  HW2     1051    4.598941311    4.167806469    5.498188399
  317 SOLV  OW      1052    4.948614412    4.557109839    2.253654475
  317 SOLV  HW1     1053    4.884720335    4.505476920    2.196615515
  317 SOLV  HW2     1054    4.980669889    4.499169645    2.328602126
  318 SOLV  OW      1055    3.355403573    1.080238610    3.148461236
  318 SOLV  HW1     1056    3.452117381    1.063761058    3.167859956
  318 SOLV  HW2     1057    3.326363655    1.022316642    3.072283157
  319 SOLV  OW      1058    5.281979605    2.837853786    4.577938742
  319 SOLV  HW1     1059    5.300063705    2.803774174    4.670205301
  319 SOLV  HW2     1060    5.348882575    2.799206036    4.514441333
  320 SOLV  OW      1061    0.218602623    4.369175294    5.466563158
  320 SOLV  HW1     1062    0.281873562    4.390239703    5.392033825
  320 SOLV  HW2     1063    0.138564125    4.321722342    5.429906513
  321 SOLV  OW      1064    4.280608795    3.411661402    5.365299225
  321 SOLV  HW1     1065    4.358357364    3.408289407    5.428110756
  321 SOLV  HW2     1066    4.236684739    3.501297073    5.371437040
  322 SOLV  OW      1067    3.733647265    3.812915827    4.201464721
  322 SOLV  HW1     1068    3.706744463    3.723074293    4.236197604
  322 SOLV  HW2     1069    3.830930308    3.811911986    4.178298520
  323 SOLV  OW      1070    4.009830451    5.251455551    3.050004267
  323 SOLV  HW1     1071    3.923682035    5.253586021    3.100752455
  323 SOLV  HW2     1072    4.012075779    5.170329360    2.991567117
  324 SOLV  OW      1073    5.826572171    5.318762719    4.026437262
  324 SOLV  HW1     1074    5.781833001    5.293048687    3.940771313
  324 SOLV  HW2     1075    5.898007276    5.386217877    4.007775816
  325 SOLV  OW      1076    3.679309640    3.294266553    4.373998670
  325 SOLV  HW1     1077    3.613867988    3.369890256    4.373401236
  325 SOLV  HW2     1078    3.765870828    3.324806429    4.334296900
  326 SOLV  OW      1079    3.974730164    4.157778444    0.721831425
  326 SOLV  HW1     1080    3.922159701    4.073130081    0.730350103
  326 SOLV  HW2     1081    4.057918620    4.151018922    0.776927008
  327 SOLV  OW      1082    2.871412313    5.272631112    5.022776831
  327 SOLV  HW1     1083    2.865229759    5.342052593    5.094499370
  327 SOLV  HW2     1084    2.930160396    5.197862320    5.053759447
  328 SOLV  OW      1085    5.093436897    4.864185101    5.131704193
  328 SOLV  HW1     1086    5.061243786    4.958598975    5.138851378
  328 SOLV  HW2     1087    5.110219349    4.841887459    5.035670082
  329 SOLV  OW      1088    5.197195580    3.847003530    4.160806328
  329 SOLV  HW1     1089    5.258875674    3.878265594    4.088568580
  329 SOLV  HW2     1090    5.242744600    3.776653302    4.215360268
  330 SOLV  OW      1091    3.941826211    3.943499835    4.007987387
  330 SOLV  HW1     1092    3.989590708    3.887402965    4.075615199
  330 SOLV  HW2     1093    3.936722083    3.893976188    3.921251132
  331 SOLV  OW      1094    2.600809739    5.785820350    5.501482275
  331 SOLV  HW1     1095    2.543861441    5.740205448    5.433086066
  331 SOLV  HW2     1096    2.563624914    5.876679279    5.520555275
  332 SOLV  OW      1097    5.031646132    3.412627365    5.788763629
  332 SOLV  HW1     1098    5.015219127    3.341688892    5.720212309
  332 SOLV  HW2     1099    4.955490146    3.414622898    5.853552638
  333 SOLV  OW      1100    5.142205403    4.838472723    4.866136075
  333 SOLV  HW1     1101    5.115615036    4.851799484    4.770653709
  333 SOLV  HW2     1102    5.237730682    4.809167367    4.870337385
  334 SOLV  OW      1103    3.385571138    3.337213543    4.630974497
  334 SOLV  HW1     1104    3.417929675    3.266893576    4.567650272
  334 SOLV  HW2     1105    3.289411345    3.320614784    4.652877232
  335 SOLV  OW      1106    3.487438202    4.427985857    3.176521083
  335 SOLV  HW1     1107    3.530370487    4.337908553    3.183186675
  335 SOLV  HW2     1108    3.495861545    4.462058721    3.082874999
  336 SOLV  OW      1109    5.250454347    4.168781750    4.178682149
  336 SOLV  HW1     1110    5.290877542    4.103884731    4.114216469
  336 SOLV  HW2     1111    5.247200679    4.127617257    4.269766019
  337 SOLV  OW      1112    4.668496209    0.707066685    5.207461775
  337 SOLV  HW1     1113    4.673399245    0.632189596    5.141360164
  337 SOLV  HW2     1114    4.722446152    0.683675928    5.288346113
  338 SOLV  OW      1115    3.003949649    5.694617870    5.943708181
  338 SOLV  HW1     1116    3.036316958    5.704502894    6.037815771
  338 SOLV  HW2     1117    3.081579317    5.700761240    5.880959522
  339 SOLV  OW      1118    3.026657536    2.747423393    3.308418173
  339 SOLV  HW1     1119    3.105115209    2.792017721    3.265319875
  339 SOLV  HW2     1120    2.944264723    2.801618713    3.291805826
  340 SOLV  OW      1121    3.850294421    3.833099455    3.580343751
  340 SOLV  HW1     1122    3.796470186    3.917010904    3.588295473
  340 SOLV  HW2     1123    3.932879948    3.841074865    3.636177188
  341 SOLV  OW      1124    5.014753889    4.297613654    4.112339681
  341 SOLV  HW1     1125    5.092668876    4.238912930    4.134361576
  341 SOLV  HW2     1126    4.936662116    4.240893985    4.086148195
  342 SOLV  OW      1127    3.613262519    4.973400000    4.712085637
  342 SOLV  HW1     1128    3.641223427    4.913600219    4.636959457
  342 SOLV  HW2     1129    3.599707019    5.066246534    4.677481726
  343 SOLV  OW      1130    5.188623432    5.992992059    3.211056090
  343 SOLV  HW1     1131    5.215797547    5.960137446    3.301520838
  343 SOLV  HW2     1132    5.116955884    5.933746415    3.174240035
  344 SOLV  OW      1133    4.762802133    3.841337875    4.351169030
  344 SOLV  HW1     1134    4.720840997    3.927949334    4.378355325
  344 SOLV  HW2     1135    4.732978712    3.768904539    4.413340932
  345 SOLV  OW      1136    4.409941555    3.257971041    3.536429141
  345 SOLV  HW1     1137    4.323880277    3.308526892    3.530168032
  345 SOLV  HW2     1138    4.432083033    3.218705038    3.447157419
  346 SOLV  OW      1139    5.930547322    3.356993230    4.974863052
  346 SOLV  HW1     1140    5.934753766    3.449113169    4.936158609
  346 SOLV  HW2     1141    5.838261232    3.320211929    4.963365685
  347 SOLV  OW      1142    4.794411794    5.070950371    5.191798072
  347 SOLV  HW1     1143    4.827573426    5.016733634    5.269015416
  347 SOLV  HW2     1144    4.866789887    5.132660108    5.160896567
  348 SOLV  OW      1145    4.968621145    3.526584472    3.855226959
  348 SOLV  HW1     1146    4.901344245    3.499594337    3.786330427
  348 SOLV  HW2     1147    5.003719032    3.445035009    3.901261913
  349 SOLV  OW      1148    2.574424660    4.878995012    4.035056883
  349 SOLV  HW1     1149    2.522545786    4.926110965    3.963708605
  349 SOLV  HW2     1150    2.512306895    4.850398935    4.108032607
  350 SOLV  OW      1151    2.494231002    4.110938183    5.307357104
  350 SOLV  HW1     1152    2.409729220    4.078100030    5.265132146
  350 SOLV  HW2     1153    2.507428463    4.065281459    5.395351599
  351 SOLV  OW      1154    4.185478604    0.027220207    3.675105777
  351 SOLV  HW1     1155    4.232747302    0.073928056    3.749843301
  351 SOLV  HW2     1156    4.127616471    0.092566702    3.626284921
  352 SOLV  OW      1157    3.314447153    3.228638614    5.118457719
  352 SOLV  HW1     1158    3.256564399    3.194096846    5.044579281
  352 SOLV  HW2     1159    3.279072373    3.196489727    5.206301972
  353 SOLV  OW      1160    5.801130366    0.521571000    6.097754297
  353 SOLV  HW1     1161    5.824293474    0.426300847    6.117474387
  353 SOLV  HW2     1162    5.861985803    0.581987755    6.149214564
  354 SOLV  OW      1163    4.135038846    4.658510061    4.923968248
  354 SOLV  HW1     1164    4.186750356    4.716797346    4.986658036
  354 SOLV  HW2     1165    4.111661219    4.710479768    4.841784734
  355 SOLV  OW      1166    0.459111391    6.056380912    5.683895428
  355 SOLV  HW1     1167    0.451925969    5.964814288    5.723461513
  355 SOLV  HW2     1168    0.524028105    6.054808097    5.607837294
  356 SOLV  OW      1169    6.068841458    3.806376069    4.712332575
  356 SOLV  HW1     1170    6.005532371    3.761482307    4.649272676
  356 SOLV  HW2     1171    6.038586050    3.900278123    4.728673160
  357 SOLV  OW      1172    5.185627656    5.676966477    4.399511934
  357 SOLV  HW1     1173    5.108910530    5.729363060    4.436539837
  357 SOLV  HW2     1174    5.250378710    5.656340986    4.472886707
  358 SOLV  OW      1175    4.694305769    4.972413528    3.174623694
  358 SOLV  HW1     1176    4.703657578    5.063618205    3.134678465
  358 SOLV  HW2     1177    4.641004252    4.914376518    3.113044157
  359 SOLV  OW      1178    4.317533312    5.133060271    4.921104818
  359 SOLV  HW1     1179    4.369719371    5.052991465    4.950555199
  359 SOLV  HW2     1180    4.249761388    5.105429806    4.852949530
  360 SOLV  OW      1181    4.835522602    5.510816531    5.207409727
  360 SOLV  HW1     1182    4.908643793    5.565399592    5.166475508
  360 SOLV  HW2     1183    4.871804188    5.421753897    5.234851832
  361 SOLV  OW      1184    3.534548271    3.786482696    3.610002403
  361 SOLV  HW1     1185    3.469469944    3.730982932    3.558176117
  361 SOLV  HW2     1186    3.627769267    3.757589291    3.588175943
  362 SOLV  OW      1187    4.325419177    3.257153442    5.655557041
  362 SOLV  HW1     1188    4.225487220    3.253820157    5.657539734
  362 SOLV  HW2     1189    4.362367393    3.177622569    5.703629969
  363 SOLV  OW      1190    3.163514309    3.548256944    5.378099647
  363 SOLV  HW1     1191    3.140053751    3.609904607    5.453273279
  363 SOLV  HW2     1192    3.209179849    3.599925594    5.305663775
  364 SOLV  OW      1193    4.535126238    5.179822240    5.801938040
  364 SOLV  HW1     1194    4.526577981    5.141663323    5.709890696
  364 SOLV  HW2     1195    4.629795783    5.207962706    5.817673074
  365 SOLV  OW      1196    3.457927515    4.809115912    5.532797433
  365 SOLV  HW1     1197    3.474883518    4.787940848    5.436539833
  365 SOLV  HW2     1198    3.374530781    4.762852162    5.562898250
  366 SOLV  OW      1199    3.588793698    4.469951271    3.797020651
  366 SOLV  HW1     1200    3.523335211    4.486615723    3.723271725
  366 SOLV  HW2     1201    3.681844612    4.481266600    3.762165430
  367 SOLV  OW      1202    2.953930658    2.744268486    3.956388426
  367 SOLV  HW1     1203    2.962290516    2.732118590    3.857473825
  367 SOLV  HW2     1204    2.931819062    2.656526451    3.998979594
  368 SOLV  OW      1205    5.492590068    3.788371630    3.894547750
  368 SOLV  HW1     1206    5.500371010    3.725113317    3.817481441
  368 SOLV  HW2     1207    5.583018525    3.803513514    3.934482984
  369 SOLV  OW      1208    5.218857124    2.747864797    3.605133777
  369 SOLV  HW1     1209    5.152380591    2.736471697    3.531291929
  369 SOLV  HW2     1210    5.302062912    2.789854950    3.568868448
  370 SOLV  OW      1211    4.644988525    4.129971413    5.677085122
  370 SOLV  HW1     1212    4.619376079    4.099824204    5.768928409
  370 SOLV  HW2     1213    4.734074999    4.175267283    5.680532512
  371 SOLV  OW      1214    3.343617686    3.341318701    5.426747302
  371 SOLV  HW1     1215    3.261488733    3.396631608    5.412705952
  371 SOLV  HW2     1216    3.410511248    3.393784473    5.479419876
  372 SOLV  OW      1217    4.950872897    5.370770539    4.535517377
  372 SOLV  HW1     1218    5.013137868    5.434390627    4.581076100
  372 SOLV  HW2     1219    4.977314883    5.276851203    4.557425818
  373 SOLV  OW      1220    3.236422553    6.020858804    5.747791407
  373 SOLV  HW1     1221    3.183044941    6.101518766    5.773213716
  373 SOLV  HW2     1222    3.174532653    5.944848465    5.727953119
  374 SOLV  OW      1223    5.504255148    5.598969962    0.106765480
  374 SOLV  HW1     1224    5.599432405    5.623520105    0.125219031
  374 SOLV  HW2     1225    5.487272144    5.603132606    0.008296023
  375 SOLV  OW      1226    3.976724701    0.173324195    0.210508885
  375 SOLV  HW1     1227    3.996262365    0.212802250    0.120732490
  375 SOLV  HW2     1228    4.060153471    0.173042639    0.265641100
  376 SOLV  OW      1229    3.987632660    5.627092806    3.984687976
  376 SOLV  HW1     1230    4.067152666    5.581044828    3.945222208
  376 SOLV  HW2     1231    4.014272143    5.672644783    4.069639498
  377 SOLV  OW      1232    3.336337576    0.056761668    6.064213168
  377 SOLV  HW1     1233    3.398495196    0.085251655    6.137197363
  377 SOLV  HW2     1234    3.378748558    0.074715593    5.975439440
  378 SOLV  OW      1235    4.104519344    3.454154325    4.384825477
  378 SOLV  HW1     1236    4.168744565    3.483262304    4.455743223
  378 SOLV  HW2     1237    4.091881070    3.355081721    4.389953371
  379 SOLV  OW      1238    0.432073919    4.527031283    5.580799400
  379 SOLV  HW1     1239    0.345551278    4.478909108    5.566723512
  379 SOLV  HW2     1240    0.415015774    4.625436068    5.585850940
  380 SOLV  OW      1241    3.600681096    3.667296167    4.484820915
  380 SOLV  HW1     1242    3.533002992    3.739355767    4.499940691
  380 SOLV  HW2     1243    3.572460872    3.610831122    4.407252746
  381 SOLV  OW      1244    3.505746490    4.967134717    3.656204599
  381 SOLV  HW1     1245    3.547536160    5.054398369    3.630896204
  381 SOLV  HW2     1246    3.545772142    4.934644611    3.741902914
  382 SOLV  OW      1247    4.803761890    3.519012385    4.144347359
  382 SOLV  HW1     1248    4.871447064    3.587680756    4.117788797
  382 SOLV  HW2     1249    4.780223597    3.531006422    4.240804499
  383 SOLV  OW      1250    4.228310722    3.939387763    5.458088105
  383 SOLV  HW1     1251    4.213728484    3.971655506    5.551619655
  383 SOLV  HW2     1252    4.143064843    3.947415743    5.406410676
  384 SOLV  OW      1253    4.845724846    5.370447417    4.040449918
  384 SOLV  HW1     1254    4.914829527    5.403367862    3.976087845
  384 SOLV  HW2     1255    4.867990705    5.402515206    4.132523012
  385 SOLV  OW      1256    2.611389381    5.137905346    4.239086515
  385 SOLV  HW1     1257    2.592218616    5.171943563    4.331140421
  385 SOLV  HW2     1258    2.676923437    5.198590904    4.194113739
  386 SOLV  OW      1259    4.692776961    3.724880346    0.012620502
  386 SOLV  HW1     1260    4.709503007    3.813063542    0.056727179
  386 SOLV  HW2     1261    4.730233489    3.726365396   -0.080094757
  387 SOLV  OW      1262    2.823349787    3.567417253    4.442931025
  387 SOLV  HW1     1263    2.878702498    3.601629574    4.518862538
  387 SOLV  HW2     1264    2.734534929    3.537078008    4.477476444
  388 SOLV  OW      1265    3.337645636    4.640784722    3.329447891
  388 SOLV  HW1     1266    3.383714732    4.559575127    3.293610930
  388 SOLV  HW2     1267    3.300908554    4.694485261    3.253499133
  389 SOLV  OW      1268    5.693170894    2.723756630    3.280075212
  389 SOLV  HW1     1269    5.735510396    2.738168223    3.190623643
  389 SOLV  HW2     1270    5.742253031    2.776918994    3.349114900
  390 SOLV  OW      1271    5.850802681    0.159989197    4.651129442
  390 SOLV  HW1     1272    5.755005148    0.152673810    4.623362701
  390 SOLV  HW2     1273    5.892402361    0.069044201    4.651552380
  391 SOLV  OW      1274    4.447278224    3.770828462    6.000343199
  391 SOLV  HW1     1275    4.457425127    3.726172443    6.089249900
  391 SOLV  HW2     1276    4.496242470    3.718174847    5.930833310
  392 SOLV  OW      1277    3.117661340    5.297852544    4.485545003
  392 SOLV  HW1     1278    3.066289781    5.353558125    4.420281322
  392 SOLV  HW2     1279    3.069170184    5.295767129    4.572985178
  393 SOLV  OW      1280    0.024857123    3.994145695    5.299515448
  393 SOLV  HW1     1281    0.114589403    3.949988042    5.299609625
  393 SOLV  HW2     1282   -0.043503097    3.930753900    5.335711884
  394 SOLV  OW      1283    3.066701920    4.520023300    3.723229494
  394 SOLV  HW1     1284    3.002266761    4.445486124    3.706086961
  394 SOLV  HW2     1285    3.130864850    4.526828386    3.646820347
  395 SOLV  OW      1286    6.053587364    3.646115172    4.954481996
  395 SOLV  HW1     1287    6.136559113    3.604304225    4.991485828
  395 SOLV  HW2     1288    6.060371572    3.651062924    4.854826960
  396 SOLV  OW      1289    0.058317069    4.258338551    4.890780672
  396 SOLV  HW1     1290    0.147460647    4.251792977    4.845923994
  396 SOLV  HW2     1291    0.026797786    4.166778940    4.915778494
  397 SOLV  OW      1292    4.577964624    3.165340459    3.914662501
  397 SOLV  HW1     1293    4.479035210    3.150725981    3.913754442
  397 SOLV  HW2     1294    4.609014811    3.188859681    3.822553083
  398 SOLV  OW      1295    3.763697478    3.733273841    5.096105182
  398 SOLV  HW1     1296    3.664123604    3.724843695    5.100065305
  398 SOLV  HW2     1297    3.800522148    3.664252524    5.033802865
  399 SOLV  OW      1298    5.699191487    4.666051397    5.107876186
  399 SOLV  HW1     1299    5.695926679    4.658367830    5.207534674
  399 SOLV  HW2     1300    5.773017764    4.728209710    5.081655208
  400 SOLV  OW      1301    4.219150024    3.904236655    4.328986059
  400 SOLV  HW1     1302    4.274174353    3.966355967    4.273171014
  400 SOLV  HW2     1303    4.193483843    3.949891966    4.414183575
  401 SOLV  OW      1304    3.978109720    5.097924067    5.813459167
  401 SOLV  HW1     1305    4.039935512    5.176528203    5.812754256
  401 SOLV  HW2     1306    3.948470524    5.079690872    5.907217217
  402 SOLV  OW      1307    5.920475596    5.233356690    5.250452818
  402 SOLV  HW1     1308    5.974955972    5.175568409    5.189674003
  402 SOLV  HW2     1309    5.964692064    5.322537691    5.260110117
  403 SOLV  OW      1310    5.227918066    3.260566498    4.846826321
  403 SOLV  HW1     1311    5.265620708    3.168796650    4.834230355
  403 SOLV  HW2     1312    5.295023300    3.328514272    4.817132625
  404 SOLV  OW      1313    5.238827427    2.971482071    4.995210337
  404 SOLV  HW1     1314    5.268027131    2.876154800    4.987363462
  404 SOLV  HW2     1315    5.154117928    2.984723349    4.943727155
  405 SOLV  OW      1316    3.225580156    5.328087533    4.896804004
  405 SOLV  HW1     1317    3.303928168    5.266229044    4.902888077
  405 SOLV  HW2     1318    3.233993397    5.399441900    4.966370568
  406 SOLV  OW      1319    4.621434493    4.768372088    5.395232931
  406 SOLV  HW1     1320    4.541334524    4.812464992    5.354715245
  406 SOLV  HW2     1321    4.702447052    4.824558952    5.378443991
  407 SOLV  OW      1322    3.047699958    4.446789835    4.467937292
  407 SOLV  HW1     1323    2.994927925    4.473051193    4.387147048
  407 SOLV  HW2     1324    3.140317369    4.483824090    4.460716187
  408 SOLV  OW      1325    4.761339082    3.122859392    5.121269574
  408 SOLV  HW1     1326    4.835735840    3.189685812    5.122313524
  408 SOLV  HW2     1327    4.689609064    3.151871159    5.184631911
  409 SOLV  OW      1328    5.453063953    3.937378951    4.365084269
  409 SOLV  HW1     1329    5.407024089    4.020954074    4.395039541
  409 SOLV  HW2     1330    5.548073462    3.958196897    4.341811962
  410 SOLV  OW      1331    5.829802947    5.990855227    3.633555152
  410 SOLV  HW1     1332    5.735843166    6.024690675    3.638876526
  410 SOLV  HW2     1333    5.833324320    5.896834508    3.667456047
  411 SOLV  OW      1334    5.009446529    5.834492233    0.125946023
  411 SOLV  HW1     1335    5.026239697    5.904684683    0.056717551
  411 SOLV  HW2     1336    5.093728738    5.783305883    0.142618541
  412 SOLV  OW      1337    2.970402120    5.145826434    5.538872990
  412 SOLV  HW1     1338    2.881641372    5.150664829    5.584699052
  412 SOLV  HW2     1339    3.024446432    5.226642265    5.562322543
  413 SOLV  OW      1340    3.759736245    4.974598648    0.466635692
  413 SOLV  HW1     1341    3.830065511    4.915755021    0.426745569
  413 SOLV  HW2     1342    3.705718460    5.016232341    0.393487119
  414 SOLV  OW      1343    4.544126568    5.427360297    5.109684193
  414 SOLV  HW1     1344    4.577835600    5.515194650    5.143602650
  414 SOLV  HW2     1345    4.444841865    5.431835861    5.098541109
  415 SOLV  OW      1346    4.228160382    4.767412614    3.916754737
  415 SOLV  HW1     1347    4.260256247    4.745071928    3.824708613
  415 SOLV  HW2     1348    4.303949864    4.804648361    3.970338556
  416 SOLV  OW      1349    0.324565950    3.616339535    4.854186405
  416 SOLV  HW1     1350    0.272867376    3.679013368    4.912503519
  416 SOLV  HW2     1351    0.407229322    3.661997916    4.821268079
  417 SOLV  OW      1352    5.380165409    5.182911358    4.953082526
  417 SOLV  HW1     1353    5.344264710    5.164613699    4.861549326
  417 SOLV  HW2     1354    5.463349403    5.129315565    4.967565558
  418 SOLV  OW      1355    5.789806294    4.770479383    4.426657765
  418 SOLV  HW1     1356    5.878056799    4.740357251    4.390512185
  418 SOLV  HW2     1357    5.804364597    4.843157275    4.493799060
  419 SOLV  OW      1358    6.134149934    5.734355336    5.917460026
  419 SOLV  HW1     1359    6.049735935    5.751425630    5.866622242
  419 SOLV  HW2     1360    6.211557734    5.773321099    5.867548308
  420 SOLV  OW      1361    4.834567229    5.096550353    4.058364876
  420 SOLV  HW1     1362    4.873729120    5.187348389    4.043413524
  420 SOLV  HW2     1363    4.762744197    5.102254130    4.127721755
  421 SOLV  OW      1364    0.405399963    2.135218392    2.994628986
  421 SOLV  HW1     1365    0.355531219    2.048978105    2.985817140
  421 SOLV  HW2     1366    0.502521701    2.119522458    2.976659827
  422 SOLV  OW      1367    5.171044107    4.511634865    5.614282937
  422 SOLV  HW1     1368    5.165862901    4.586631336    5.548338071
  422 SOLV  HW2     1369    5.131748572    4.429013663    5.573914656
  423 SOLV  OW      1370    3.349896058    5.031489237    5.307155014
  423 SOLV  HW1     1371    3.348429826    4.954835969    5.242950876
  423 SOLV  HW2     1372    3.281968365    5.016130584    5.378918100
  424 SOLV  OW      1373    5.800863742    5.754888525    4.141684801
  424 SOLV  HW1     1374    5.753888173    5.713427342    4.219631618
  424 SOLV  HW2     1375    5.871923838    5.692728485    4.108700546
  425 SOLV  OW      1376    0.132011926    3.771577734    4.513591943
  425 SOLV  HW1     1377    0.224728798    3.734092211    4.513788011
  425 SOLV  HW2     1378    0.105139478    3.794479369    4.607160112
  426 SOLV  OW      1379    4.547086923    3.201274509    5.278453451
  426 SOLV  HW1     1380    4.476596910    3.130550074    5.272904507
  426 SOLV  HW2     1381    4.516948553    3.273539227    5.340671836
  427 SOLV  OW      1382    4.342177668    5.075458019    0.008870402
  427 SOLV  HW1     1383    4.291935136    5.005564136    0.059782747
  427 SOLV  HW2     1384    4.416980771    5.032497070   -0.041729666
  428 SOLV  OW      1385    4.588581275    4.370806347    5.934191160
  428 SOLV  HW1     1386    4.542987046    4.287765098    5.966236808
  428 SOLV  HW2     1387    4.522508615    4.428813908    5.886534669
  429 SOLV  OW      1388    0.152982656    3.107060266    5.297482118
  429 SOLV  HW1     1389    0.108175884    3.124513991    5.209793532
  429 SOLV  HW2     1390    0.193877869    3.015802398    5.296416411
  430 SOLV  OW      1391    3.127258798    5.386490164    3.512064530
  430 SOLV  HW1     1392    3.111520120    5.473366525    3.465089174
  430 SOLV  HW2     1393    3.056261156    5.372621464    3.581121253
  431 SOLV  OW      1394    5.204178017    4.748992018    5.460782396
  431 SOLV  HW1     1395    5.274474126    4.756171855    5.390012735
  431 SOLV  HW2     1396    5.242249692    4.777927091    5.548615570
  432 SOLV  OW      1397    5.218172687    3.409293338    5.087165369
  432 SOLV  HW1     1398    5.128825263    3.408972544    5.132092533
  432 SOLV  HW2     1399    5.212409629    3.358547310    5.001182208
  433 SOLV  OW      1400    2.458325418    5.189315513    4.916871450
  433 SOLV  HW1     1401    2.495983629    5.272552221    4.876183820
  433 SOLV  HW2     1402    2.517150523    5.111648028    4.894304723
  434 SOLV  OW      1403    0.083927419    5.518202635    5.444548676
  434 SOLV  HW1     1404    0.077785865    5.598257111    5.504173847
  434 SOLV  HW2     1405    0.157582471    5.458516867    5.476393822
  435 SOLV  OW      1406    4.955607495    5.122464573    5.600086560
  435 SOLV  HW1     1407    5.016270700    5.168910227    5.664619278
  435 SOLV  HW2     1408    4.866028963    5.166928669    5.600665720
  436 SOLV  OW      1409    5.190894152    3.250244927    5.388051864
  436 SOLV  HW1     1410    5.252741406    3.322895795    5.418026928
  436 SOLV  HW2     1411    5.114667898    3.290272459    5.337169101
  437 SOLV  OW      1412    6.121737134    4.770269978    5.631061019
  437 SOLV  HW1     1413    6.079834679    4.695170763    5.682106798
  437 SOLV  HW2     1414    6.184033710    4.733089850    5.562226572
  438 SOLV  OW      1415    3.821876383    2.952160188    4.107112206
  438 SOLV  HW1     1416    3.862527927    3.013438557    4.039344563
  438 SOLV  HW2     1417    3.880700037    2.948103670    4.187879295
  439 SOLV  OW      1418    4.143409958    0.269292287    5.527338459
  439 SOLV  HW1     1419    4.141227756    0.365876537    5.553193253
  439 SOLV  HW2     1420    4.126038093    0.212808225    5.608019614
  440 SOLV  OW      1421    4.367621385    3.669868478    4.502428748
  440 SOLV  HW1     1422    4.385741248    3.690649815    4.598562951
  440 SOLV  HW2     1423    4.350957920    3.754923535    4.452530171
  441 SOLV  OW      1424    3.357505858    4.140203750    5.071575653
  441 SOLV  HW1     1425    3.311741971    4.176568395    5.152724356
  441 SOLV  HW2     1426    3.301759292    4.067360707    5.031726047
  442 SOLV  OW      1427    5.029513031    3.283363408    3.971169426
  442 SOLV  HW1     1428    4.955291261    3.272514315    4.037313067
  442 SOLV  HW2     1429    5.072639721    3.194659201    3.954642129
  443 SOLV  OW      1430    5.695854276    3.233862390    5.095261595
  443 SOLV  HW1     1431    5.670993028    3.164041204    5.162408574
  443 SOLV  HW2     1432    5.618163411    3.295096077    5.080553729
  444 SOLV  OW      1433    5.955413502    4.849687636    5.161720995
  444 SOLV  HW1     1434    6.006121893    4.765820802    5.181642940
  444 SOLV  HW2     1435    6.019116367    4.926572762    5.156020392
  445 SOLV  OW      1436    0.181070135    4.955500758    3.682191443
  445 SOLV  HW1     1437    0.084610734    4.953466402    3.655896095
  445 SOLV  HW2     1438    0.200691968    5.040968070    3.730277829
  446 SOLV  OW      1439    6.078991136    5.671978928    3.611914308
  446 SOLV  HW1     1440    6.169798329    5.705739209    3.587089567
  446 SOLV  HW2     1441    6.020142939    5.672129913    3.531051693
  447 SOLV  OW      1442    5.897039625    3.794451537    3.609153344
  447 SOLV  HW1     1443    5.970250563    3.728901377    3.627727601
  447 SOLV  HW2     1444    5.815541197    3.745472305    3.578159665
  448 SOLV  OW      1445    5.092765482    5.265544677    5.781081728
  448 SOLV  HW1     1446    5.142254233    5.341585029    5.739025474
  448 SOLV  HW2     1447    5.151159382    5.221434975    5.849246450
  449 SOLV  OW      1448    4.204959416    3.869177018    4.877421897
  449 SOLV  HW1     1449    4.113466843    3.902877540    4.899672536
  449 SOLV  HW2     1450    4.255314207    3.851220793    4.961941868
  450 SOLV  OW      1451    5.038955360    6.021236409    5.353719244
  450 SOLV  HW1     1452    5.005654314    6.115499035    5.356439071
  450 SOLV  HW2     1453    4.961686303    5.958344727    5.362430827
  451 SOLV  OW      1454    5.506177361    4.955965758    0.165600977
  451 SOLV  HW1     1455    5.475213481    5.031959181    0.222765884
  451 SOLV  HW2     1456    5.499894939    4.982037885    0.069256101
  452 SOLV  OW      1457    3.686601536    4.571079816    4.353808525
  452 SOLV  HW1     1458    3.675554338    4.596590460    4.449875148
  452 SOLV  HW2     1459    3.734453149    4.644221014    4.305207170
  453 SOLV  OW      1460    3.942519483    5.063042276    5.119796898
  453 SOLV  HW1     1461    4.010063420    5.066127854    5.046119660
  453 SOLV  HW2     1462    3.989078654    5.048366518    5.207071555
  454 SOLV  OW      1463    3.983559159    3.134311779    4.286753913
  454 SOLV  HW1     1464    3.925165621    3.204164223    4.245370450
  454 SOLV  HW2     1465    4.045912912    3.097784955    4.217619651
  455 SOLV  OW      1466    4.170109863    3.380750481    3.530483513
  455 SOLV  HW1     1467    4.087935164    3.325090912    3.518261839
  455 SOLV  HW2     1468    4.143959641    3.472873138    3.559285980
  456 SOLV  OW      1469    4.074295372    5.039556353    5.367338834
  456 SOLV  HW1     1470    4.095260155    4.960307314    5.424610710
  456 SOLV  HW2     1471    4.159509955    5.082588413    5.337528204
  457 SOLV  OW      1472    0.560483440    5.659812972    5.651659031
  457 SOLV  HW1     1473    0.565799442    5.696859225    5.558926321
  457 SOLV  HW2     1474    0.485895474    5.704423208    5.701121767
  458 SOLV  OW      1475    4.068178257    5.790933804    5.105959634
  458 SOLV  HW1     1476    4.079128795    5.877935206    5.154049927
  458 SOLV  HW2     1477    4.150001475    5.772439456    5.051510794
  459 SOLV  OW      1478    4.935122576    4.663985312    3.713518566
  459 SOLV  HW1     1479    4.941224766    4.757572849    3.678796109
  459 SOLV  HW2     1480    4.894846820    4.664971398    3.805052282
  460 SOLV  OW      1481    4.996705876    5.628367646    5.651497220
  460 SOLV  HW1     1482    4.979411214    5.569861946    5.730741547
  460 SOLV  HW2     1483    5.031888222    5.572833450    5.576132693
  461 SOLV  OW      1484    3.383269503    5.408426496    0.124919659
  461 SOLV  HW1     1485    3.437392642    5.476994289    0.076245808
  461 SOLV  HW2     1486    3.297152869    5.449297381    0.155174814
  462 SOLV  OW      1487    4.253824501    4.289409076    5.947537967
  462 SOLV  HW1     1488    4.264049257    4.310022123    5.850213371
  462 SOLV  HW2     1489    4.273021374    4.192530868    5.963270303
  463 SOLV  OW      1490    5.510531313    5.486813673    5.784525001
  463 SOLV  HW1     1491    5.583393723    5.490088786    5.716111648
  463 SOLV  HW2     1492    5.443311793    5.417575388    5.758302946
  464 SOLV  OW      1493    4.639818842    4.539873248    5.196918665
  464 SOLV  HW1     1494    4.724118884    4.492955386    5.170607888
  464 SOLV  HW2     1495    4.661689715    4.615762281    5.258258046
  465 SOLV  OW      1496    4.939388911    3.238566473    0.264848887
  465 SOLV  HW1     1497    4.969129458    3.275068582    0.176618059
  465 SOLV  HW2     1498    4.850501217    3.277634075    0.288811296
  466 SOLV  OW      1499    4.649686100    3.684705468    2.698609599
  466 SOLV  HW1     1500    4.689318269    3.723212550    2.781963493
  466 SOLV  HW2     1501    4.549912057    3.688213059    2.704455380
  467 SOLV  OW      1502    6.138466972    3.373337684    5.392905569
  467 SOLV  HW1     1503    6.133942055    3.402296874    5.488521412
  467 SOLV  HW2     1504    6.128887909    3.273925963    5.387715021
  468 SOLV  OW      1505    4.270279271    5.563192742    5.887852396
  468 SOLV  HW1     1506    4.171902243    5.550216642    5.900246853
  468 SOLV  HW2     1507    4.308582325    5.607102737    5.969122246
  469 SOLV  OW      1508    5.220377567    3.663960006    4.614389394
  469 SOLV  HW1     1509    5.170230840    3.750230793    4.607723541
  469 SOLV  HW2     1510    5.187858907    3.612575503    4.693786519
  470 SOLV  OW      1511    4.268346907    5.096054315    3.879748473
  470 SOLV  HW1     1512    4.346091576    5.070772005    3.822143760
  470 SOLV  HW2     1513    4.289195983    5.074541541    3.975164170
  471 SOLV  OW      1514    4.518313454    4.447367908    4.952642090
  471 SOLV  HW1     1515    4.543007097    4.492638508    5.038330645
  471 SOLV  HW2     1516    4.589985625    4.382319452    4.927473586
  472 SOLV  OW      1517    3.564414007    0.089570059    4.431423149
  472 SOLV  HW1     1518    3.646106878    0.066386849    4.484249706
  472 SOLV  HW2     1519    3.581929938    0.171887218    4.377396740
  473 SOLV  OW      1520    4.482461263    5.239545794    3.746082478
  473 SOLV  HW1     1521    4.503810341    5.285848245    3.832115562
  473 SOLV  HW2     1522    4.449858929    5.306551704    3.679383196
  474 SOLV  OW      1523    2.577277206    4.464697065    3.941569243
  474 SOLV  HW1     1524    2.580793706    4.494645070    4.036922139
  474 SOLV  HW2     1525    2.531119286    4.376145093    3.936141332
  475 SOLV  OW      1526    0.137260266    5.934383977    5.809219838
  475 SOLV  HW1     1527    0.129803575    5.991480190    5.727461296
  475 SOLV  HW2     1528    0.148382427    5.992715069    5.889679650
  476 SOLV  OW      1529    3.684985511    3.431145975    3.215280802
  476 SOLV  HW1     1530    3.585919489    3.444308945    3.211500573
  476 SOLV  HW2     1531    3.729414741    3.494111334    3.151538930
  477 SOLV  OW      1532    5.393910631    3.577669869    5.183964699
  477 SOLV  HW1     1533    5.484931724    3.566593801    5.144040649
  477 SOLV  HW2     1534    5.334181259    3.504275241    5.151607558
  478 SOLV  OW      1535    0.200434367    3.759508829    5.095717205
  478 SOLV  HW1     1536    0.168480872    3.700463801    5.169840141
  478 SOLV  HW2     1537    0.259705165    3.830839338    5.133139851
  479 SOLV  OW      1538    5.778597005    3.659122122    5.241722069
  479 SOLV  HW1     1539    5.829284252    3.573115789    5.247532027
  479 SOLV  HW2     1540    5.752141020    3.688461278    5.333587704
  480 SOLV  OW      1541    4.885972653    4.907627302    3.364385863
  480 SOLV  HW1     1542    4.876466923    4.808073487    3.363769900
  480 SOLV  HW2     1543    4.826102164    4.947239978    3.294757998
  481 SOLV  OW      1544    3.795363077    4.164263350    4.162808094
  481 SOLV  HW1     1545    3.765387248    4.250185981    4.121327365
  481 SOLV  HW2     1546    3.855170444    4.115605101    4.099111869
  482 SOLV  OW      1547    4.113817797    5.660983038    5.626390977
  482 SOLV  HW1     1548    4.030495953    5.631602059    5.673251897
  482 SOLV  HW2     1549    4.186790486    5.674387901    5.693449774
  483 SOLV  OW      1550    4.401093089    4.741066539    3.702324771
  483 SOLV  HW1     1551    4.474417651    4.762834008    3.766756326
  483 SOLV  HW2     1552    4.373112062    4.645844158    3.714630359
  484 SOLV  OW      1553    0.640151769    3.901737056    0.437230267
  484 SOLV  HW1     1554    0.572083813    3.835837201    0.405209304
  484 SOLV  HW2     1555    0.730764727    3.874396953    0.404932221
  485 SOLV  OW      1556    4.155227826    4.773280740    4.570265462
  485 SOLV  HW1     1557    4.080898038    4.780410206    4.636794225
  485 SOLV  HW2     1558    4.151571445    4.683829346    4.525690801
  486 SOLV  OW      1559    4.769596396    3.984443339    4.972749351
  486 SOLV  HW1     1560    4.728941919    3.930724604    4.898835342
  486 SOLV  HW2     1561    4.703591329    3.993847883    5.047291945
  487 SOLV  OW      1562    3.183487506    5.052423481    4.185776897
  487 SOLV  HW1     1563    3.136515945    4.968033779    4.211701613
  487 SOLV  HW2     1564    3.226685575    5.040388350    4.096395229
  488 SOLV  OW      1565    3.441505930    4.730097956    2.532966323
  488 SOLV  HW1     1566    3.449813479    4.829749503    2.531480957
  488 SOLV  HW2     1567    3.478796968    4.692292991    2.448220951
  489 SOLV  OW      1568    4.726354460    4.271421282    4.894062953
  489 SOLV  HW1     1569    4.742491329    4.174356545    4.876175994
  489 SOLV  HW2     1570    4.805879213    4.310403403    4.940517213
  490 SOLV  OW      1571    4.119675424    3.610205696    4.752535926
  490 SOLV  HW1     1572    4.167050396    3.675023825    4.812165280
  490 SOLV  HW2     1573    4.026120095    3.641780183    4.736666443
  491 SOLV  OW      1574    5.077927401    4.653765373    4.374478010
  491 SOLV  HW1     1575    4.999289011    4.592675229    4.365216837
  491 SOLV  HW2     1576    5.155503841    4.602795505    4.411704155
  492 SOLV  OW      1577    2.654627112    4.866022014    4.372391574
  492 SOLV  HW1     1578    2.685321572    4.922296338    4.449144754
  492 SOLV  HW2     1579    2.596580734    4.920749655    4.312080248
  493 SOLV  OW      1580    4.095931490    5.932557233    5.604905216
  493 SOLV  HW1     1581    4.180621234    5.985067833    5.613373164
  493 SOLV  HW2     1582    4.117750724    5.837441308    5.583037180
  494 SOLV  OW      1583    2.928159965    3.322369238    4.966574044
  494 SOLV  HW1     1584    2.995478638    3.354124472    5.033355789
  494 SOLV  HW2     1585    2.890904576    3.400795639    4.916961754
  495 SOLV  OW      1586    4.976168048    5.300250522    3.657766723
  495 SOLV  HW1     1587    4.941639203    5.362422176    3.587451211
  495 SOLV  HW2     1588    4.901516179    5.242391888    3.690647319
  496 SOLV  OW      1589    4.630130677    5.912810787    5.996164624
  496 SOLV  HW1     1590    4.690435223    5.937202285    5.920201568
  496 SOLV  HW2     1591    4.534872106    5.918654759    5.966274007
  497 SOLV  OW      1592    6.040643156    4.469084580    5.003470882
  497 SOLV  HW1     1593    6.136973062    4.444546755    5.014355890
  497 SOLV  HW2     1594    5.989921788    4.441992407    5.085283822
  498 SOLV  OW      1595    4.751489248    5.777893535    5.724747117
  498 SOLV  HW1     1596    4.832089281    5.723743870    5.700807611
  498 SOLV  HW2     1597    4.674920128    5.716688616    5.744564260
  499 SOLV  OW      1598    5.596989751    5.151984159    4.389924584
  499 SOLV  HW1     1599    5.655740677    5.127489683    4.312787225
  499 SOLV  HW2     1600    5.581533502    5.071301826    4.446961678
  500 SOLV  OW      1601    3.008796732    4.934456517    3.792352337
  500 SOLV  HW1     1602    2.958679472    5.018904968    3.773422285
  500 SOLV  HW2     1603    2.975993002    4.894753406    3.878079799
  501 SOLV  OW      1604    5.757367756    5.282763772    3.768119748
  501 SOLV  HW1     1605    5.796821253    5.228622872    3.693875395
  501 SOLV  HW2     1606    5.756141684    5.379271886    3.741953344
  502 SOLV  OW      1607    3.701889411    5.486027586    3.985573580
  502 SOLV  HW1     1608    3.681363067    5.498403392    4.082667537
  502 SOLV  HW2     1609    3.782806630    5.539655182    3.961531014
  503 SOLV  OW      1610    3.403916442    4.764488531    4.024009289
  503 SOLV  HW1     1611    3.337691782    4.753446022    3.949887993
  503 SOLV  HW2     1612    3.496164247    4.769786470    3.985749272
  504 SOLV  OW      1613    3.126384072    5.965955985    0.407930019
  504 SOLV  HW1     1614    3.087585541    5.877763397    0.434733295
  504 SOLV  HW2     1615    3.208559104    5.984012222    0.461994037
  505 SOLV  OW      1616    4.626009597    5.273358711    5.309963972
  505 SOLV  HW1     1617    4.596338631    5.343064876    5.244689705
  505 SOLV  HW2     1618    4.670869800    5.198686722    5.260855355
  506 SOLV  OW      1619    3.052983192    4.510857821    3.988870046
  506 SOLV  HW1     1620    3.059847863    4.411858438    4.001265670
  506 SOLV  HW2     1621    3.084170134    4.535172789    3.897013276
  507 SOLV  OW      1622    3.211530960    5.784976100    4.858352146
  507 SOLV  HW1     1623    3.191395193    5.868926704    4.908831807
  507 SOLV  HW2     1624    3.125885230    5.740061066    4.832880139
  508 SOLV  OW      1625    5.405757272    5.836559740    5.159629023
  508 SOLV  HW1     1626    5.462758283    5.898734503    5.213357245
  508 SOLV  HW2     1627    5.327864749    5.806711521    5.214795667
  509 SOLV  OW      1628    3.595996291    5.547659802    5.723082400
  509 SOLV  HW1     1629    3.521647488    5.553048435    5.789751409
  509 SOLV  HW2     1630    3.563385939    5.501718533    5.640454033
  510 SOLV  OW      1631    5.603813079    5.832578587    3.910832052
  510 SOLV  HW1     1632    5.526783335    5.780281953    3.947346791
  510 SOLV  HW2     1633    5.667319384    5.854472673    3.984922311
  511 SOLV  OW      1634    0.021660277    2.819709401    2.901499731
  511 SOLV  HW1     1635   -0.033888752    2.736550149    2.902401307
  511 SOLV  HW2     1636   -0.018195738    2.887066884    2.963760950
  512 SOLV  OW      1637    5.114365463    3.627182072    3.654417647
  512 SOLV  HW1     1638    5.075866255    3.578455225    3.732807020
  512 SOLV  HW2     1639    5.212865873    3.610487208    3.649911783
  513 SOLV  OW      1640    3.676993259    5.158408759    3.305579378
  513 SOLV  HW1     1641    3.737107579    5.238111957    3.311514624
  513 SOLV  HW2     1642    3.614953041    5.169184942    3.227885090
  514 SOLV  OW      1643    5.720469296    3.714719754    5.507790216
  514 SOLV  HW1     1644    5.690810151    3.805997558    5.479679820
  514 SOLV  HW2     1645    5.728205346    3.711421282    5.607443239
  515 SOLV  OW      1646    3.498809591    2.363807940    3.402492360
  515 SOLV  HW1     1647    3.546284555    2.420958474    3.469425073
  515 SOLV  HW2     1648    3.542164458    2.374330470    3.312995813
  516 SOLV  OW      1649    3.073724433    3.433767791    5.155622667
  516 SOLV  HW1     1650    3.092158515    3.474789392    5.244939258
  516 SOLV  HW2     1651    3.156518210    3.437243715    5.099648489
  517 SOLV  OW      1652    3.522139112    3.482369923    5.598064858
  517 SOLV  HW1     1653    3.565460799    3.496429139    5.687100810
  517 SOLV  HW2     1654    3.505723942    3.570953836    5.554646512
  518 SOLV  OW      1655    3.419938102    5.573161855    5.286762070
  518 SOLV  HW1     1656    3.386386887    5.610427381    5.200231909
  518 SOLV  HW2     1657    3.412883737    5.473416854    5.285041084
  519 SOLV  OW      1658    5.250279134    0.048172836    5.719692294
  519 SOLV  HW1     1659    5.255850440    0.045551659    5.819509548
  519 SOLV  HW2     1660    5.166532955    0.002417409    5.689785275
  520 SOLV  OW      1661    2.438670135    4.207933997    3.960729204
  520 SOLV  HW1     1662    2.368439846    4.181936595    3.894447179
  520 SOLV  HW2     1663    2.511355278    4.139244001    3.960923381
  521 SOLV  OW      1664    3.874806950    3.734048409    5.374852970
  521 SOLV  HW1     1665    3.963390966    3.687635120    5.374285206
  521 SOLV  HW2     1666    3.824857900    3.711521833    5.291191413
  522 SOLV  OW      1667    5.891451772    4.022428511    2.963411153
  522 SOLV  HW1     1668    5.971579459    4.081885227    2.970181976
  522 SOLV  HW2     1669    5.920733919    3.926810146    2.964436203
  523 SOLV  OW      1670    3.399185314    6.000440445    3.177855635
  523 SOLV  HW1     1671    3.299947690    5.990588412    3.170329751
  523 SOLV  HW2     1672    3.420646389    6.084793536    3.227108115
  524 SOLV  OW      1673    6.040384592    3.700060580    5.506752464
  524 SOLV  HW1     1674    5.943205593    3.720090401    5.494229929
  524 SOLV  HW2     1675    6.081069536    3.768768916    5.566965747
  525 SOLV  OW      1676    6.058172429    4.026037379    3.571018292
  525 SOLV  HW1     1677    5.990765649    3.954436825    3.589218284
  525 SOLV  HW2     1678    6.119490060    3.996245413    3.497847437
  526 SOLV  OW      1679    4.608151259    4.720388959    4.111929188
  526 SOLV  HW1     1680    4.605983029    4.790034559    4.183656695
  526 SOLV  HW2     1681    4.594476372    4.763829736    4.022901684
  527 SOLV  OW      1682    4.063054374    3.558145277    3.897804110
  527 SOLV  HW1     1683    4.155931945    3.521204075    3.894501478
  527 SOLV  HW2     1684    3.999598565    3.492425943    3.857108200
  528 SOLV  OW      1685    4.905885049    4.230669639    5.713554469
  528 SOLV  HW1     1686    4.965497154    4.246347262    5.634798066
  528 SOLV  HW2     1687    4.894385873    4.316156783    5.764167231
  529 SOLV  OW      1688    4.834751718    4.142889924    0.250267198
  529 SOLV  HW1     1689    4.924217613    4.183407547    0.269135522
  529 SOLV  HW2     1690    4.808827715    4.082721748    0.325828599
  530 SOLV  OW      1691    4.759653488    3.870733197    5.428575526
  530 SOLV  HW1     1692    4.737977615    3.792942131    5.369580835
  530 SOLV  HW2     1693    4.680555335    3.892115133    5.485916389
  531 SOLV  OW      1694    4.135158985    4.101127424    5.118742599
  531 SOLV  HW1     1695    4.095123322    4.055901501    5.198451805
  531 SOLV  HW2     1696    4.139378461    4.199715224    5.135003718
  532 SOLV  OW      1697    4.665694633    5.669172899    5.318190882
  532 SOLV  HW1     1698    4.590084276    5.617605237    5.358505816
  532 SOLV  HW2     1699    4.724543728    5.607041697    5.266442627
  533 SOLV  OW      1700    5.735621249    4.596013000    4.798572670
  533 SOLV  HW1     1701    5.778437552    4.505639475    4.797659268
  533 SOLV  HW2     1702    5.801530918    4.663776973    4.831212091
  534 SOLV  OW      1703    5.810340134    2.496045417    4.007829096
  534 SOLV  HW1     1704    5.722641064    2.507740547    3.961205627
  534 SOLV  HW2     1705    5.856959829    2.584324855    4.013740158
  535 SOLV  OW      1706    3.043689629    5.658842085    3.924489833
  535 SOLV  HW1     1707    3.082757102    5.589320310    3.864138359
  535 SOLV  HW2     1708    3.047996451    5.626974895    4.019188007
  536 SOLV  OW      1709    3.813056318    5.374591020    3.217234239
  536 SOLV  HW1     1710    3.756508259    5.399284611    3.138541260
  536 SOLV  HW2     1711    3.854463340    5.457091688    3.255693288
  537 SOLV  OW      1712    5.370035796    3.353209064    3.992088951
  537 SOLV  HW1     1713    5.439582091    3.286382188    4.018534940
  537 SOLV  HW2     1714    5.279957845    3.309775160    3.993247925
  538 SOLV  OW      1715    4.432661945    3.813083418    5.333416907
  538 SOLV  HW1     1716    4.461736252    3.735321181    5.389178400
  538 SOLV  HW2     1717    4.353054080    3.856448074    5.375649725
  539 SOLV  OW      1718    4.324316126    5.398507235    4.897972534
  539 SOLV  HW1     1719    4.349018643    5.302903868    4.882120419
  539 SOLV  HW2     1720    4.236965808    5.418174002    4.853423343
  540 SOLV  OW      1721    3.295125207    5.607109099    3.761997089
  540 SOLV  HW1     1722    3.320343177    5.701821327    3.781886612
  540 SOLV  HW2     1723    3.370995510    5.546638401    3.786264350
  541 SOLV  OW      1724    4.013052300    5.500353711    6.041342465
  541 SOLV  HW1     1725    4.004407574    5.576807327    6.105232151
  541 SOLV  HW2     1726    4.044225827    5.419111499    6.090634329
  542 SOLV  OW      1727    4.499642013    5.348800640    2.442230058
  542 SOLV  HW1     1728    4.575296839    5.412611106    2.427863989
  542 SOLV  HW2     1729    4.525477500    5.258328303    2.408334166
  543 SOLV  OW      1730    5.884101283    5.608335424    5.785778845
  543 SOLV  HW1     1731    5.813694008    5.594444091    5.716123656
  543 SOLV  HW2     1732    5.870719261    5.542866082    5.860187508
  544 SOLV  OW      1733    3.224683489    0.289418227    3.137329733
  544 SOLV  HW1     1734    3.144598667    0.284068082    3.196989026
  544 SOLV  HW2     1735    3.273809678    0.374701234    3.155075901
  545 SOLV  OW      1736    4.854795533    4.459716706    5.836334319
  545 SOLV  HW1     1737    4.762462673    4.443635169    5.871206500
  545 SOLV  HW2     1738    4.855672460    4.543530769    5.781795948
  546 SOLV  OW      1739    5.892938235    4.378601760    5.208835636
  546 SOLV  HW1     1740    5.856961219    4.299675566    5.159056599
  546 SOLV  HW2     1741    5.837047504    4.395019778    5.290127149
  547 SOLV  OW      1742    4.913009006    5.603743815    3.772240663
  547 SOLV  HW1     1743    4.973017036    5.545701388    3.827302824
  547 SOLV  HW2     1744    4.956486577    5.622532844    3.684158718
  548 SOLV  OW      1745    5.617026390    5.019198795    4.981021786
  548 SOLV  HW1     1746    5.705583960    5.061461633    4.961702053
  548 SOLV  HW2     1747    5.593013823    4.956720113    4.906713490
  549 SOLV  OW      1748    5.162430294    3.821544669    4.909098605
  549 SOLV  HW1     1749    5.238725002    3.819228474    4.973715716
  549 SOLV  HW2     1750    5.120108101    3.731062898    4.904264828
  550 SOLV  OW      1751    6.036374252    4.739429474    4.288492738
  550 SOLV  HW1     1752    6.012180265    4.816449304    4.229466584
  550 SOLV  HW2     1753    6.019367248    4.653647521    4.239978030
  551 SOLV  OW      1754    5.605363690    5.797586004    4.965390468
  551 SOLV  HW1     1755    5.537791624    5.825753341    5.033512543
  551 SOLV  HW2     1756    5.605705582    5.863027666    4.889777524
  552 SOLV  OW      1757    3.562440078    4.266046494    2.882137573
  552 SOLV  HW1     1758    3.560570817    4.364826992    2.866620352
  552 SOLV  HW2     1759    3.480210837    4.224630398    2.843088402
  553 SOLV  OW      1760    5.462479778    5.137337788    6.096370680
  553 SOLV  HW1     1761    5.507741234    5.176132825    6.016072155
  553 SOLV  HW2     1762    5.451706975    5.208257471    6.166054597
  554 SOLV  OW      1763    5.672082207    5.376526524    4.789351189
  554 SOLV  HW1     1764    5.637325681    5.428908553    4.711570457
  554 SOLV  HW2     1765    5.627194611    5.407575213    4.873152677
  555 SOLV  OW      1766    5.398996619    5.230994020    3.978412332
  555 SOLV  HW1     1767    5.383149777    5.300036981    3.907829422
  555 SOLV  HW2     1768    5.481912631    5.179498083    3.956618402
  556 SOLV  OW      1769    4.503461936    4.896369762    3.931849246
  556 SOLV  HW1     1770    4.476436984    4.956443507    4.007097090
  556 SOLV  HW2     1771    4.519894984    4.951101529    3.849777577
  557 SOLV  OW      1772    3.936140014    3.131809390    3.935922660
  557 SOLV  HW1     1773    3.920372287    3.228201110    3.914437486
  557 SOLV  HW2     1774    3.946355640    3.079987800    3.851000557
  558 SOLV  OW      1775    5.581954216    4.254110832    4.846129525
  558 SOLV  HW1     1776    5.516749535    4.277417433    4.773969670
  558 SOLV  HW2     1777    5.593887698    4.154871917    4.849460493
  559 SOLV  OW      1778    2.648560807    4.558565011    4.205933029
  559 SOLV  HW1     1779    2.587956637    4.510500847    4.269328092
  559 SOLV  HW2     1780    2.652650482    4.655375056    4.230692178
  560 SOLV  OW      1781    5.771573954    4.621844644    3.905538165
  560 SOLV  HW1     1782    5.694404849    4.669326478    3.947851794
  560 SOLV  HW2     1783    5.818181909    4.566170802    3.974299505
  561 SOLV  OW      1784    4.241942287    5.376511358    4.549978444
  561 SOLV  HW1     1785    4.203765616    5.399567182    4.460474417
  561 SOLV  HW2     1786    4.171044270    5.385986301    4.619876105
  562 SOLV  OW      1787    6.103446547    3.761928937    4.306582266
  562 SOLV  HW1     1788    6.092762252    3.666963600    4.277099765
  562 SOLV  HW2     1789    6.175136832    3.767361934    4.376100608
  563 SOLV  OW      1790    5.311227786    5.417635504    4.770056841
  563 SOLV  HW1     1791    5.313196578    5.318755844    4.755212297
  563 SOLV  HW2     1792    5.367216207    5.440488930    4.849708326
  564 SOLV  OW      1793    5.654738241    5.313096203    2.946707103
  564 SOLV  HW1     1794    5.662439591    5.411764608    2.961097527
  564 SOLV  HW2     1795    5.745970499    5.272131370    2.947251582
  565 SOLV  OW      1796    3.745636147    4.751282784    5.859650332
  565 SOLV  HW1     1797    3.663504166    4.792169090    5.899452513
  565 SOLV  HW2     1798    3.723889528    4.713888615    5.769481981
  566 SOLV  OW      1799    4.365017468    0.068452735    0.019842486
  566 SOLV  HW1     1800    4.339936412    0.100404005    0.111228532
  566 SOLV  HW2     1801    4.459748188    0.093979853    0.000456548
  567 SOLV  OW      1802    4.124148536    3.880771590    3.269534499
  567 SOLV  HW1     1803    4.061050885    3.822390145    3.218426922
  567 SOLV  HW2     1804    4.208545844    3.830414001    3.288050328
  568 SOLV  OW      1805    5.446635135    5.550643304    4.558097527
  568 SOLV  HW1     1806    5.514935739    5.491035581    4.515864864
  568 SOLV  HW2     1807    5.394278032    5.498692421    4.625635781
  569 SOLV  OW      1808    5.885553922    2.785209984    3.069804059
  569 SOLV  HW1     1809    5.795157528    2.786216831    3.027033722
  569 SOLV  HW2     1810    5.930639387    2.873154208    3.054476798
  570 SOLV  OW      1811    4.291653410    3.155446398    4.061535339
  570 SOLV  HW1     1812    4.250131642    3.163278633    3.970892720
  570 SOLV  HW2     1813    4.282815909    3.061341893    4.094210210
  571 SOLV  OW      1814    3.039803298    5.995264994    3.389470370
  571 SOLV  HW1     1815    3.115462814    6.049912494    3.425377035
  571 SOLV  HW2     1816    3.065123066    5.957892998    3.300227843
  572 SOLV  OW      1817    3.269513893    0.013069547    3.453010825
  572 SOLV  HW1     1818    3.223989472    0.092744607    3.492774417
  572 SOLV  HW2     1819    3.329905341    0.042696183    3.379004704
  573 SOLV  OW      1820    4.657886837    3.650479306    3.613816129
  573 SOLV  HW1     1821    4.629543939    3.654438126    3.517988926
  573 SOLV  HW2     1822    4.612049004    3.723052440    3.665137038
  574 SOLV  OW      1823    3.941152296    3.918451964    4.978750504
  574 SOLV  HW1     1824    3.971396694    3.995150085    5.035355051
  574 SOLV  HW2     1825    3.890262724    3.853432721    5.035178383
  575 SOLV  OW      1826    3.997102748    4.016343722    6.027195248
  575 SOLV  HW1     1827    4.097072187    4.014244081    6.029029391
  575 SOLV  HW2     1828    3.966205228    4.056796803    5.941110857
  576 SOLV  OW      1829    4.569702358    5.131992499    2.311849211
  576 SOLV  HW1     1830    4.590945260    5.048073127    2.361928417
  576 SOLV  HW2     1831    4.560688399    5.111273815    2.214426691
  577 SOLV  OW      1832    5.205852393    3.590865445    3.105297014
  577 SOLV  HW1     1833    5.230580748    3.669088808    3.162493406
  577 SOLV  HW2     1834    5.112412392    3.562260616    3.126569307
  578 SOLV  OW      1835    5.515088278    3.053769525    4.130928818
  578 SOLV  HW1     1836    5.544725142    3.107556167    4.209860343
  578 SOLV  HW2     1837    5.510767009    2.957106606    4.156210193
  579 SOLV  OW      1838    2.557561659    3.420151398    5.267550583
  579 SOLV  HW1     1839    2.569987976    3.448070693    5.362775168
  579 SOLV  HW2     1840    2.574899086    3.498165286    5.207427247
  580 SOLV  OW      1841    3.327033170    4.393410129    5.660029600
  580 SOLV  HW1     1842    3.368188319    4.482105010    5.681029316
  580 SOLV  HW2     1843    3.227533408    4.402843279    5.656527526
  581 SOLV  OW      1844    4.727212641    3.846995450    4.071911010
  581 SOLV  HW1     1845    4.800649123    3.799955867    4.022961912
  581 SOLV  HW2     1846    4.721755969    3.811986235    4.165431924
  582 SOLV  OW      1847    5.449688111    4.412317093    5.600117828
  582 SOLV  HW1     1848    5.354774224    4.439030008    5.616837776
  582 SOLV  HW2     1849    5.510908619    4.474715625    5.648699211
  583 SOLV  OW      1850    4.121182100    5.422773137    4.284443518
  583 SOLV  HW1     1851    4.075547982    5.339341628    4.253481351
  583 SOLV  HW2     1852    4.052890878    5.487425410    4.318476836
  584 SOLV  OW      1853    3.623350899    5.028414318    5.315826854
  584 SOLV  HW1     1854    3.527935447    5.045264361    5.340564837
  584 SOLV  HW2     1855    3.673849495    5.114728279    5.317158585
  585 SOLV  OW      1856    5.015950613    4.093638994    4.855528782
  585 SOLV  HW1     1857    5.081701013    4.031572664    4.812791817
  585 SOLV  HW2     1858    4.959522156    4.042758688    4.920558990
  586 SOLV  OW      1859    3.894268871    3.031133812    5.357026993
  586 SOLV  HW1     1860    3.976818646    3.086804644    5.366416967
  586 SOLV  HW2     1861    3.863765611    3.001268549    5.447467270
  587 SOLV  OW      1862    5.120174670    5.873421946    5.667452018
  587 SOLV  HW1     1863    5.160954043    5.863854602    5.758267126
  587 SOLV  HW2     1864    5.099825987    5.782803064    5.630358671
  588 SOLV  OW      1865    5.888034402    4.224625726    3.367332580
  588 SOLV  HW1     1866    5.972529973    4.174364678    3.348996274
  588 SOLV  HW2     1867    5.814398557    4.187838565    3.310532352
  589 SOLV  OW      1868    5.232956903    5.641015171    2.471246515
  589 SOLV  HW1     1869    5.232544545    5.724921224    2.525662039
  589 SOLV  HW2     1870    5.194446246    5.659729072    2.380868853
  590 SOLV  OW      1871    4.859932616    5.868979944    3.426993049
  590 SOLV  HW1     1872    4.854647050    5.911681732    3.517271221
  590 SOLV  HW2     1873    4.767589408    5.855657406    3.390982640
  591 SOLV  OW      1874    3.162131242    6.018136795    4.981865634
  591 SOLV  HW1     1875    3.256340965    6.040637920    4.956962580
  591 SOLV  HW2     1876    3.117290160    6.099298094    5.019335823
  592 SOLV  OW      1877    3.003828523    5.513848515    4.368709446
  592 SOLV  HW1     1878    2.984859307    5.541371626    4.274452683
  592 SOLV  HW2     1879    2.920682723    5.476533959    4.409892732
  593 SOLV  OW      1880    4.207212607    2.863907149    3.752354752
  593 SOLV  HW1     1881    4.263683167    2.943255748    3.775082772
  593 SOLV  HW2     1882    4.217129782    2.794449093    3.823620651
  594 SOLV  OW      1883    6.123651763    5.418730482    4.999286487
  594 SOLV  HW1     1884    6.203080665    5.461792776    4.956408708
  594 SOLV  HW2     1885    6.042037335    5.437456567    4.944603684
  595 SOLV  OW      1886    2.819592946    3.215750270    5.512016554
  595 SOLV  HW1     1887    2.875604951    3.133947046    5.525158084
  595 SOLV  HW2     1888    2.724823407    3.195563025    5.536775354
  596 SOLV  OW      1889    3.166200358    5.930848149    0.125270367
  596 SOLV  HW1     1890    3.143416032    5.947013831    0.221297544
  596 SOLV  HW2     1891    3.101773776    5.980347521    0.066955873
  597 SOLV  OW      1892    4.977057030    4.382462471    4.673593313
  597 SOLV  HW1     1893    4.918468035    4.331262448    4.610765300
  597 SOLV  HW2     1894    5.039545896    4.319450066    4.719701899
  598 SOLV  OW      1895    0.055671384    3.243799157    4.699763670
  598 SOLV  HW1     1896    0.120296933    3.167511197    4.702025504
  598 SOLV  HW2     1897   -0.023300780    3.222278227    4.757223629
  599 SOLV  OW      1898    3.215288588    4.856368915    4.616210378
  599 SOLV  HW1     1899    3.141811452    4.790251474    4.601011461
  599 SOLV  HW2     1900    3.220782986    4.918607137    4.538123592
  600 SOLV  OW      1901    5.062196935    4.206820906    6.128796914
  600 SOLV  HW1     1902    5.008213954    4.290936015    6.132272863
  600 SOLV  HW2     1903    5.059208725    4.161609901    6.217951642
  601 SOLV  OW      1904    5.884501314    0.056947237    5.978314813
  601 SOLV  HW1     1905    5.926741370   -0.010718837    6.038634757
  601 SOLV  HW2     1906    5.896300174    0.148290540    6.017282582
  602 SOLV  OW      1907    5.688419475    4.325457896    3.941485777
  602 SOLV  HW1     1908    5.661708085    4.400306985    3.880776562
  602 SOLV  HW2     1909    5.671744331    4.352017045    4.036449036
  603 SOLV  OW      1910    5.198820413    3.217086789    3.395918462
  603 SOLV  HW1     1911    5.190454418    3.256180149    3.304249403
  603 SOLV  HW2     1912    5.159264063    3.280100297    3.462747201
  604 SOLV  OW      1913    3.210554678    3.815467519    3.303601732
  604 SOLV  HW1     1914    3.276398882    3.754027296    3.347089321
  604 SOLV  HW2     1915    3.255657803    3.901687825    3.280510499
  605 SOLV  OW      1916    4.992672405    3.411897455    5.228446349
  605 SOLV  HW1     1917    4.894894998    3.405549679    5.208427292
  605 SOLV  HW2     1918    5.010020860    3.492910161    5.284458508
  606 SOLV  OW      1919    3.581203830    5.342147527    5.548874230
  606 SOLV  HW1     1920    3.658186431    5.320881101    5.488682167
  606 SOLV  HW2     1921    3.579116028    5.276874874    5.624615559
  607 SOLV  OW      1922    4.174417075    3.141176999    3.105552286
  607 SOLV  HW1     1923    4.132136458    3.110999101    3.020094350
  607 SOLV  HW2     1924    4.193079906    3.239305032    3.100655185
  608 SOLV  OW      1925    4.777661878    5.732317043    0.016614235
  608 SOLV  HW1     1926    4.699992357    5.778004692   -0.026762337
  608 SOLV  HW2     1927    4.841155189    5.800976223    0.052053443
  609 SOLV  OW      1928    2.453552155    4.174674959    4.726760187
  609 SOLV  HW1     1929    2.538217152    4.227871867    4.724891132
  609 SOLV  HW2     1930    2.442131139    4.127155635    4.639507982
  610 SOLV  OW      1931    5.360650345    4.178935077    4.449870356
  610 SOLV  HW1     1932    5.458839096    4.194551034    4.460686617
  610 SOLV  HW2     1933    5.314408866    4.196089638    4.536871296
  611 SOLV  OW      1934    4.012512548    4.202615977    4.730982398
  611 SOLV  HW1     1935    4.056570218    4.292387457    4.729593586
  611 SOLV  HW2     1936    3.944158773    4.200182008    4.803946703
  612 SOLV  OW      1937    4.701131468    3.991209399    0.441983695
  612 SOLV  HW1     1938    4.605869565    4.009198303    0.417456786
  612 SOLV  HW2     1939    4.708187106    3.978271976    0.540901885
  613 SOLV  OW      1940    5.403574610    5.778091941    4.726961850
  613 SOLV  HW1     1941    5.439238221    5.694612211    4.684996353
  613 SOLV  HW2     1942    5.477393374    5.844944036    4.736095183
  614 SOLV  OW      1943    4.013891134    4.331103172    3.360043770
  614 SOLV  HW1     1944    3.998964571    4.300815909    3.454178929
  614 SOLV  HW2     1945    3.932715600    4.379512124    3.327354076
  615 SOLV  OW      1946    6.047786019    5.263497348    5.849225355
  615 SOLV  HW1     1947    5.973903382    5.231947876    5.908788905
  615 SOLV  HW2     1948    6.103084553    5.331231393    5.897762930
  616 SOLV  OW      1949    5.839143959    3.764825695    4.499918552
  616 SOLV  HW1     1950    5.900644791    3.770554026    4.421265139
  616 SOLV  HW2     1951    5.771130054    3.693281980    4.483887239
  617 SOLV  OW      1952    3.375626767    2.688184170    3.359525467
  617 SOLV  HW1     1953    3.334893220    2.650467948    3.442710985
  617 SOLV  HW2     1954    3.451911655    2.630341872    3.330603043
  618 SOLV  OW      1955    3.768755408    4.482752266    0.125489549
  618 SOLV  HW1     1956    3.707855609    4.561729090    0.132948472
  618 SOLV  HW2     1957    3.798732664    4.472644919    0.030615998
  619 SOLV  OW      1958    4.847367681    5.026452264    3.783769353
  619 SOLV  HW1     1959    4.749018483    5.010387903    3.775321719
  619 SOLV  HW2     1960    4.867151621    5.065393619    3.873736641
  620 SOLV  OW      1961    5.877932126    4.647823653    3.398123274
  620 SOLV  HW1     1962    5.822398681    4.591810403    3.336641497
  620 SOLV  HW2     1963    5.858397420    4.622630557    3.492912968
  621 SOLV  OW      1964    5.105359122    5.556198701    4.674492381
  621 SOLV  HW1     1965    5.097676162    5.625908490    4.745790081
  621 SOLV  HW2     1966    5.180992802    5.494490205    4.696250846
  622 SOLV  OW      1967    3.313484738    4.100192208    3.289387485
  622 SOLV  HW1     1968    3.373416651    4.056458486    3.356424216
  622 SOLV  HW2     1969    3.243473344    4.153424839    3.336960732
  623 SOLV  OW      1970    4.844158259    5.544441732    0.207887467
  623 SOLV  HW1     1971    4.801536085    5.589820495    0.129619664
  623 SOLV  HW2     1972    4.787368955    5.557789030    0.289118383
  624 SOLV  OW      1973    5.126674194    4.225193142    5.497801613
  624 SOLV  HW1     1974    5.152252745    4.291290675    5.427254792
  624 SOLV  HW2     1975    5.085107226    4.145020204    5.454831391
  625 SOLV  OW      1976    3.504513579    3.306600476    4.050829598
  625 SOLV  HW1     1977    3.474808880    3.401887251    4.057139918
  625 SOLV  HW2     1978    3.551332610    3.292004475    3.963670896
  626 SOLV  OW      1979    3.865597932    4.748091338    4.268774315
  626 SOLV  HW1     1980    3.910277228    4.748322457    4.179302460
  626 SOLV  HW2     1981    3.911391983    4.813445417    4.329049984
  627 SOLV  OW      1982    3.941185623    4.831589550    4.732894570
  627 SOLV  HW1     1983    3.903015424    4.846169735    4.641614775
  627 SOLV  HW2     1984    3.870823033    4.793168022    4.792681092
  628 SOLV  OW      1985    4.558312282    3.361910548    5.529006365
  628 SOLV  HW1     1986    4.480290731    3.331923935    5.583918895
  628 SOLV  HW2     1987    4.631638063    3.294218298    5.535557402
  629 SOLV  OW      1988    3.696158417    4.733613759    2.791927302
  629 SOLV  HW1     1989    3.759833000    4.794126194    2.744120406
  629 SOLV  HW2     1990    3.747003201    4.658918777    2.834789664
  630 SOLV  OW      1991    5.748766413    2.803913427    5.074494085
  630 SOLV  HW1     1992    5.648779080    2.803622750    5.076557441
  630 SOLV  HW2     1993    5.784033569    2.795163716    5.167668537
  631 SOLV  OW      1994    5.736537075    5.318208699    3.190508298
  631 SOLV  HW1     1995    5.678319409    5.321728119    3.109267897
  631 SOLV  HW2     1996    5.799079005    5.396247348    3.190079830
  632 SOLV  OW      1997    5.085212980    5.484760664    3.932835989
  632 SOLV  HW1     1998    5.156168594    5.449616411    3.871749021
  632 SOLV  HW2     1999    5.124613425    5.502268227    4.023071925
  633 SOLV  OW      2000    3.409340445    3.859062806    4.468014182
  633 SOLV  HW1     2001    3.374350536    3.919378518    4.539702727
  633 SOLV  HW2     2002    3.344104369    3.784964421    4.452040970
  634 SOLV  OW      2003    4.640386981    5.577994602    2.940025966
  634 SOLV  HW1     2004    4.617962757    5.670693175    2.909932678
  634 SOLV  HW2     2005    4.729378932    5.551516570    2.902866091
  635 SOLV  OW      2006    5.428413467    5.661469551    5.514989874
  635 SOLV  HW1     2007    5.418756684    5.611553460    5.601111888
  635 SOLV  HW2     2008    5.521028459    5.698594105    5.508208852
  636 SOLV  OW      2009    3.504683088    3.211745944    0.035152778
  636 SOLV  HW1     2010    3.494986549    3.262003653    0.121060519
  636 SOLV  HW2     2011    3.558435002    3.266085093   -0.029344630
  637 SOLV  OW      2012    5.574494562    5.035372603    3.894165157
  637 SOLV  HW1     2013    5.613427033    4.959823809    3.946877109
  637 SOLV  HW2     2014    5.610767460    5.033152550    3.800992269
  638 SOLV  OW      2015    4.542852852    5.597990942    4.316667298
  638 SOLV  HW1     2016    4.472182823    5.568299664    4.252435778
  638 SOLV  HW2     2017    4.549006358    5.532533985    4.392026338
  639 SOLV  OW      2018    0.269631274    4.162177952    5.083727432
  639 SOLV  HW1     2019    0.313028270    4.156402489    4.993811300
  639 SOLV  HW2     2020    0.173845320    4.134394213    5.076335878
  640 SOLV  OW      2021    5.932953836    3.504428277    4.622104559
  640 SOLV  HW1     2022    5.898179507    3.494516468    4.528862399
  640 SOLV  HW2     2023    6.025454787    3.466775365    4.627340813
  641 SOLV  OW      2024    3.848093097    3.531889020    2.986257841
  641 SOLV  HW1     2025    3.792030431    3.610533346    2.960333154
  641 SOLV  HW2     2026    3.912942608    3.511583535    2.912894169
  642 SOLV  OW      2027    4.877965002    4.503333025    4.262905174
  642 SOLV  HW1     2028    4.899881701    4.437233920    4.191125899
  642 SOLV  HW2     2029    4.780733613    4.526313318    4.258469481
  643 SOLV  OW      2030    4.353708855    4.686809648    3.127058037
  643 SOLV  HW1     2031    4.310027056    4.768770394    3.164153461
  643 SOLV  HW2     2032    4.294934750    4.607523832    3.143217072
  644 SOLV  OW      2033    4.607363321    3.801360613    0.965931665
  644 SOLV  HW1     2034    4.549561292    3.751003961    1.030156354
  644 SOLV  HW2     2035    4.703451571    3.780461184    0.984149637
  645 SOLV  OW      2036    5.418565394    5.319109717    0.157556607
  645 SOLV  HW1     2037    5.461419906    5.279638742    0.238840505
  645 SOLV  HW2     2038    5.451809103    5.412507574    0.144394385
  646 SOLV  OW      2039    4.972226974    3.216355996    4.946437748
  646 SOLV  HW1     2040    5.069465589    3.211710698    4.923530237
  646 SOLV  HW2     2041    4.932078177    3.124988627    4.939978494
  647 SOLV  OW      2042    5.910016919    3.413707376    5.245811704
  647 SOLV  HW1     2043    5.919580933    3.402097715    5.146949242
  647 SOLV  HW2     2044    5.998755517    3.399689802    5.289731733
  648 SOLV  OW      2045    5.760260181    4.163850714    5.106061360
  648 SOLV  HW1     2046    5.778720455    4.167065239    5.007832621
  648 SOLV  HW2     2047    5.668753139    4.126592088    5.121556999
  649 SOLV  OW      2048    4.811704755    4.654849643    2.719894908
  649 SOLV  HW1     2049    4.906232872    4.648416918    2.687884514
  649 SOLV  HW2     2050    4.751197483    4.609570135    2.654395423
  650 SOLV  OW      2051    3.638338631    4.522878080    5.199925622
  650 SOLV  HW1     2052    3.723384605    4.518027041    5.147532075
  650 SOLV  HW2     2053    3.620983831    4.434564668    5.243525186
  651 SOLV  OW      2054    4.771129487    3.519375016    4.432099970
  651 SOLV  HW1     2055    4.806134421    3.552902824    4.519567340
  651 SOLV  HW2     2056    4.671948824    3.507997121    4.438070149
  652 SOLV  OW      2057    4.096424453    3.631202823    0.125561806
  652 SOLV  HW1     2058    4.174281979    3.659931937    0.181368364
  652 SOLV  HW2     2059    4.120545822    3.637937046    0.028740667
  653 SOLV  OW      2060    5.562567682    3.836298430    0.462032227
  653 SOLV  HW1     2061    5.526472368    3.889302860    0.385290848
  653 SOLV  HW2     2062    5.523657084    3.870687409    0.547500906
  654 SOLV  OW      2063    3.939862392    5.211803387    4.284236623
  654 SOLV  HW1     2064    3.880273217    5.198088936    4.205099780
  654 SOLV  HW2     2065    3.887934060    5.255080807    4.357938918
  655 SOLV  OW      2066    4.000909116    4.354194190    5.605828224
  655 SOLV  HW1     2067    3.918585099    4.409337019    5.592268512
  655 SOLV  HW2     2068    4.060904760    4.363814448    5.526394591
  656 SOLV  OW      2069    5.637356787    4.195369763    4.484785829
  656 SOLV  HW1     2070    5.677670251    4.128349860    4.547115026
  656 SOLV  HW2     2071    5.688187931    4.281283963    4.490838012
  657 SOLV  OW      2072    6.059313147    2.902812967    0.313981904
  657 SOLV  HW1     2073    6.063208999    2.838527628    0.237471492
  657 SOLV  HW2     2074    6.139634996    2.962346558    0.311596409
  658 SOLV  OW      2075    5.081525101    4.615420202    3.210483992
  658 SOLV  HW1     2076    5.025547893    4.626526427    3.292612392
  658 SOLV  HW2     2077    5.037389689    4.550396291    3.148631358
  659 SOLV  OW      2078    5.193472487    5.752332721    4.868267389
  659 SOLV  HW1     2079    5.139666054    5.835621483    4.881296730
  659 SOLV  HW2     2080    5.270090827    5.771433098    4.806893816
  660 SOLV  OW      2081    3.163090985    4.175843481    2.317793076
  660 SOLV  HW1     2082    3.183148066    4.078821933    2.331449393
  660 SOLV  HW2     2083    3.065802932    4.192355719    2.334049998
  661 SOLV  OW      2084    3.704410796    4.354713243    3.998369679
  661 SOLV  HW1     2085    3.639131101    4.383069890    3.928113868
  661 SOLV  HW2     2086    3.788337015    4.408365014    3.989467887
  662 SOLV  OW      2087    4.578350247    3.985788790    5.179240895
  662 SOLV  HW1     2088    4.518882230    4.046299181    5.126290873
  662 SOLV  HW2     2089    4.524643726    3.909542237    5.215346514
  663 SOLV  OW      2090    3.941510352    4.118154655    5.758822053
  663 SOLV  HW1     2091    3.867506339    4.089784894    5.697828409
  663 SOLV  HW2     2092    3.952867175    4.217373995    5.753516046
  664 SOLV  OW      2093    4.321218411    5.574427756    4.145118300
  664 SOLV  HW1     2094    4.225897535    5.551962149    4.165390656
  664 SOLV  HW2     2095    4.338497154    5.670200205    4.168156876
  665 SOLV  OW      2096    4.404531118    6.115630749    4.796169128
  665 SOLV  HW1     2097    4.395700090    6.183478375    4.869098925
  665 SOLV  HW2     2098    4.485190726    6.058962912    4.812985307
  666 SOLV  OW      2099    3.109561715    4.078553887    3.928513701
  666 SOLV  HW1     2100    3.167571193    4.117976457    3.999806799
  666 SOLV  HW2     2101    3.154189641    3.997669134    3.890200020
  667 SOLV  OW      2102    3.215915015    5.864453990    4.350334057
  667 SOLV  HW1     2103    3.271757780    5.925543653    4.406468442
  667 SOLV  HW2     2104    3.210681424    5.774614295    4.393955589
  668 SOLV  OW      2105    4.868823825    3.238495915    3.319626609
  668 SOLV  HW1     2106    4.871503588    3.259968503    3.417265601
  668 SOLV  HW2     2107    4.954526001    3.194463220    3.292835297
  669 SOLV  OW      2108    4.449613746    3.759595406    4.756207994
  669 SOLV  HW1     2109    4.375587386    3.787676835    4.817307087
  669 SOLV  HW2     2110    4.525064300    3.824874761    4.763089651
  670 SOLV  OW      2111    3.332062692    5.016676775    4.420256202
  670 SOLV  HW1     2112    3.402481281    4.958659788    4.379325869
  670 SOLV  HW2     2113    3.288854548    5.071926120    4.348978111
  671 SOLV  OW      2114    0.252661494    2.951205170    3.527560872
  671 SOLV  HW1     2115    0.268317496    2.963173403    3.429521641
  671 SOLV  HW2     2116    0.167054466    2.901518406    3.541796826
  672 SOLV  OW      2117    5.394851512    5.217361672    3.005485275
  672 SOLV  HW1     2118    5.489881030    5.240324655    2.984425379
  672 SOLV  HW2     2119    5.384407513    5.117937150    3.008157207
  673 SOLV  OW      2120    5.751815395    4.278944324    3.621590773
  673 SOLV  HW1     2121    5.810025714    4.280794417    3.540289564
  673 SOLV  HW2     2122    5.755426290    4.188022551    3.663085523
  674 SOLV  OW      2123    3.681880986    5.844153507    3.726640273
  674 SOLV  HW1     2124    3.686276910    5.787780985    3.644149483
  674 SOLV  HW2     2125    3.761338794    5.825075593    3.784297225
  675 SOLV  OW      2126    5.074621069    4.912739104    4.022994857
  675 SOLV  HW1     2127    5.123431967    4.931514555    3.937751223
  675 SOLV  HW2     2128    4.984813684    4.956659890    4.020329959
  676 SOLV  OW      2129    5.031353179    3.719032931    0.132289518
  676 SOLV  HW1     2130    5.103873170    3.783605117    0.108355447
  676 SOLV  HW2     2131    4.964270527    3.764496668    0.190893518
  677 SOLV  OW      2132    3.975844459    3.190095381    3.532272704
  677 SOLV  HW1     2133    3.934536539    3.125641752    3.596623255
  677 SOLV  HW2     2134    3.919771924    3.195205402    3.449621662
  678 SOLV  OW      2135    4.206113372    4.029086324    5.728469388
  678 SOLV  HW1     2136    4.260322468    4.109708681    5.704737767
  678 SOLV  HW2     2137    4.109682244    4.054659087    5.735456313
  679 SOLV  OW      2138    6.115647120    3.265864829    3.886611551
  679 SOLV  HW1     2139    6.170155658    3.227840405    3.811880078
  679 SOLV  HW2     2140    6.140728583    3.361638914    3.900753977
  680 SOLV  OW      2141    4.145209918    3.024815726    5.613173278
  680 SOLV  HW1     2142    4.160195097    3.078498202    5.530134510
  680 SOLV  HW2     2143    4.046986765    3.015023584    5.629237539
  681 SOLV  OW      2144    5.841465668    4.632690959    3.026834797
  681 SOLV  HW1     2145    5.844977770    4.600688860    2.932158646
  681 SOLV  HW2     2146    5.809030089    4.558732275    3.085809761
  682 SOLV  OW      2147    3.829818054    6.104869281    3.595681178
  682 SOLV  HW1     2148    3.742568748    6.063565515    3.621822130
  682 SOLV  HW2     2149    3.864131983    6.160807061    3.671147839
  683 SOLV  OW      2150    4.191956212    4.243026371    3.734004499
  683 SOLV  HW1     2151    4.267589169    4.201909886    3.683103469
  683 SOLV  HW2     2152    4.185656307    4.200612760    3.824354620
  684 SOLV  OW      2153    5.242579508    5.652078542    3.653827994
  684 SOLV  HW1     2154    5.187107752    5.640479103    3.571424815
  684 SOLV  HW2     2155    5.240506739    5.747970901    3.682152524
  685 SOLV  OW      2156    4.095470100    5.353766832    3.296367113
  685 SOLV  HW1     2157    4.120779509    5.277472786    3.355865951
  685 SOLV  HW2     2158    4.068671089    5.318593495    3.206666877
  686 SOLV  OW      2159    0.011868054    5.998662107    3.299791052
  686 SOLV  HW1     2160    0.031307965    6.032328150    3.391934994
  686 SOLV  HW2     2161    0.088739929    6.020196583    3.239550747
  687 SOLV  OW      2162    4.196641449    5.151908351    3.433577110
  687 SOLV  HW1     2163    4.276779437    5.210161406    3.447219083
  687 SOLV  HW2     2164    4.219674096    5.057498462    3.457197525
  688 SOLV  OW      2165    5.359475297    3.407086467    4.374481699
  688 SOLV  HW1     2166    5.365136263    3.494192751    4.325674836
  688 SOLV  HW2     2167    5.267812111    3.368634901    4.363487527
  689 SOLV  OW      2168    5.726890405    4.637308679    5.404260266
  689 SOLV  HW1     2169    5.652425936    4.700372641    5.426168172
  689 SOLV  HW2     2170    5.691865946    4.543644425    5.402773390
  690 SOLV  OW      2171    3.391071319    5.946321058    6.006807733
  690 SOLV  HW1     2172    3.381570270    6.030992549    6.059174980
  690 SOLV  HW2     2173    3.339621385    5.954028281    5.921394878
  691 SOLV  OW      2174    5.614310806    3.569411143    5.027914806
  691 SOLV  HW1     2175    5.687498702    3.597073265    5.090191444
  691 SOLV  HW2     2176    5.650518084    3.562485998    4.934957420
  692 SOLV  OW      2177    3.333321052    3.020311355    3.679091451
  692 SOLV  HW1     2178    3.323858726    3.071722978    3.593831871
  692 SOLV  HW2     2179    3.339074667    3.084037668    3.755953392
  693 SOLV  OW      2180    5.410248834    5.606099274    6.018053894
  693 SOLV  HW1     2181    5.455015947    5.574543435    5.934386829
  693 SOLV  HW2     2182    5.311563599    5.591844936    6.010435603
  694 SOLV  OW      2183    3.842855377    0.100900639    4.551121492
  694 SOLV  HW1     2184    3.795673581    0.071288071    4.634178015
  694 SOLV  HW2     2185    3.891961281    0.186107638    4.569280330
  695 SOLV  OW      2186    5.522610430    3.553939259    4.100029498
  695 SOLV  HW1     2187    5.540869456    3.628870971    4.036375381
  695 SOLV  HW2     2188    5.459307510    3.489040966    4.057804618
  696 SOLV  OW      2189    5.052569761    6.009036570    6.044826806
  696 SOLV  HW1     2190    4.981182545    6.064654806    6.002258077
  696 SOLV  HW2     2191    5.124491905    5.990243873    5.977926946
  697 SOLV  OW      2192    4.894134463    3.681415484    3.474366520
  697 SOLV  HW1     2193    4.972203661    3.682304384    3.536863122
  697 SOLV  HW2     2194    4.809253108    3.677941343    3.527134567
  698 SOLV  OW      2195    3.274323528    3.190865437    3.952078031
  698 SOLV  HW1     2196    3.357726841    3.198477432    4.006734867
  698 SOLV  HW2     2197    3.207631996    3.134428783    4.000745564
  699 SOLV  OW      2198    4.911260230    0.095255822    5.309435346
  699 SOLV  HW1     2199    4.898289942    0.186585861    5.348044110
  699 SOLV  HW2     2200    4.926286189    0.102599612    5.210843818
  700 SOLV  OW      2201    5.273172512    3.491541658    5.906743740
  700 SOLV  HW1     2202    5.207507885    3.516291463    5.978000424
  700 SOLV  HW2     2203    5.223919280    3.462816111    5.824580684
  701 SOLV  OW      2204    4.262985360    3.183911569    3.774350048
  701 SOLV  HW1     2205    4.166699738    3.202038701    3.754288150
  701 SOLV  HW2     2206    4.319208581    3.213148059    3.696980219
  702 SOLV  OW      2207    5.243644095    4.869355990    5.743991930
  702 SOLV  HW1     2208    5.235640055    4.866735892    5.843645459
  702 SOLV  HW2     2209    5.155793315    4.895824141    5.704200360
  703 SOLV  OW      2210    5.118184666    5.512610455    5.424009703
  703 SOLV  HW1     2211    5.074372631    5.439476139    5.371723537
  703 SOLV  HW2     2212    5.121978417    5.595646569    5.368399405
  704 SOLV  OW      2213    5.502138763    4.089065006    5.178048847
  704 SOLV  HW1     2214    5.492541722    3.989808258    5.170476553
  704 SOLV  HW2     2215    5.430254666    4.133653921    5.124701979
  705 SOLV  OW      2216    4.248161903    5.516638862    5.207095834
  705 SOLV  HW1     2217    4.215268139    5.606652909    5.178513882
  705 SOLV  HW2     2218    4.193949870    5.484465941    5.284732713
  706 SOLV  OW      2219    3.895932969    5.391961210    4.546266508
  706 SOLV  HW1     2220    3.956002625    5.401029015    4.625708644
  706 SOLV  HW2     2221    3.903184565    5.473966950    4.489485027
  707 SOLV  OW      2222    0.609997884    4.986258882    3.915216160
  707 SOLV  HW1     2223    0.550219481    4.961225928    3.839048105
  707 SOLV  HW2     2224    0.560712785    5.046778743    3.977746231
  708 SOLV  OW      2225    1.382258417    3.070320148    0.059019709
  708 SOLV  HW1     2226    1.384148198    3.072742257    0.158981570
  708 SOLV  HW2     2227    1.288928575    3.052364847    0.027891721
  709 SOLV  OW      2228    4.913512438    5.466957224    5.856232949
  709 SOLV  HW1     2229    4.822620899    5.470777285    5.897775575
  709 SOLV  HW2     2230    4.940863566    5.371462153    5.844655523
  710 SOLV  OW      2231    3.994931949    4.525820389    3.654552558
  710 SOLV  HW1     2232    3.981219036    4.430363405    3.628063078
  710 SOLV  HW2     2233    4.092709424    4.546820125    3.654030166
  711 SOLV  OW      2234    5.185894057    5.768635173    4.132735464
  711 SOLV  HW1     2235    5.260374840    5.721045053    4.085943737
  711 SOLV  HW2     2236    5.179322489    5.735728125    4.226945466
  712 SOLV  OW      2237    0.082759774    3.521039503    4.705867451
  712 SOLV  HW1     2238    0.074258523    3.421688906    4.713552482
  712 SOLV  HW2     2239    0.155218957    3.553092050    4.766892765
  713 SOLV  OW      2240    5.831119399    5.182543447    4.881513979
  713 SOLV  HW1     2241    5.929505674    5.195991924    4.893249980
  713 SOLV  HW2     2242    5.795937252    5.249253609    4.815859843
  714 SOLV  OW      2243    4.968861395    5.808417204    3.190289516
  714 SOLV  HW1     2244    4.919487754    5.833710333    3.273501980
  714 SOLV  HW2     2245    4.937023993    5.864946728    3.114180507
  715 SOLV  OW      2246    5.329438818    3.686335893    4.348483682
  715 SOLV  HW1     2247    5.300119504    3.676208194    4.443560382
  715 SOLV  HW2     2248    5.411001601    3.744088198    4.344747278
  716 SOLV  OW      2249    4.497430376    3.441396478    4.431845544
  716 SOLV  HW1     2250    4.436509641    3.516470546    4.457390574
  716 SOLV  HW2     2251    4.442977360    3.362957595    4.402110155
  717 SOLV  OW      2252    3.966654848    4.789113136    4.036975544
  717 SOLV  HW1     2253    4.056777892    4.796228895    3.994212923
  717 SOLV  HW2     2254    3.913214768    4.870971621    4.015885904
  718 SOLV  OW      2255    5.445682139    3.863042911    4.637725067
  718 SOLV  HW1     2256    5.422828665    3.881279506    4.542086511
  718 SOLV  HW2     2257    5.406016155    3.775490987    4.665345152
  719 SOLV  OW      2258    3.268764977    3.997279595    4.685572230
  719 SOLV  HW1     2259    3.357405480    3.971983501    4.724363037
  719 SOLV  HW2     2260    3.260185423    4.096911043    4.684263988
  720 SOLV  OW      2261    4.553049358    4.565668904    4.669503735
  720 SOLV  HW1     2262    4.508366460    4.506931999    4.602012125
  720 SOLV  HW2     2263    4.536731599    4.529377824    4.761254606
  721 SOLV  OW      2264    5.736439885    4.854218402    5.731323174
  721 SOLV  HW1     2265    5.805728728    4.875988150    5.662571475
  721 SOLV  HW2     2266    5.763756280    4.892700263    5.819496880
  722 SOLV  OW      2267    5.342264415    3.472475294    5.467059221
  722 SOLV  HW1     2268    5.424339156    3.474257625    5.524173745
  722 SOLV  HW2     2269    5.356483380    3.529996915    5.386495537
  723 SOLV  OW      2270    3.987901417    4.659715133    5.344737475
  723 SOLV  HW1     2271    3.978764590    4.626233164    5.250943961
  723 SOLV  HW2     2272    3.902032020    4.702175844    5.373464921
  724 SOLV  OW      2273    4.442301239    5.844960730    5.321785804
  724 SOLV  HW1     2274    4.413328298    5.896313471    5.241017582
  724 SOLV  HW2     2275    4.522734507    5.789993800    5.299221982
  725 SOLV  OW      2276    3.851442263    0.405984083    4.954172710
  725 SOLV  HW1     2277    3.826766878    0.494957534    4.992600128
  725 SOLV  HW2     2278    3.777208661    0.373196521    4.895724937
  726 SOLV  OW      2279    4.108160656    5.603833979    3.607628963
  726 SOLV  HW1     2280    4.034231763    5.537269275    3.617894092
  726 SOLV  HW2     2281    4.155698330    5.587747912    3.521124550
  727 SOLV  OW      2282    4.300317325    3.650836084    3.660253644
  727 SOLV  HW1     2283    4.372894032    3.710832008    3.693939022
  727 SOLV  HW2     2284    4.280008764    3.581210363    3.729111738
  728 SOLV  OW      2285    4.133866739    6.145130736    4.805961809
  728 SOLV  HW1     2286    4.092822066    6.148144544    4.714814057
  728 SOLV  HW2     2287    4.227239033    6.109932105    4.799303419
  729 SOLV  OW      2288    5.096111713    3.547315864    4.846482887
  729 SOLV  HW1     2289    5.143234949    3.507624141    4.925259162
  729 SOLV  HW2     2290    5.087099806    3.478205229    4.774760201
  730 SOLV  OW      2291    5.516049398    2.915253681    0.406880387
  730 SOLV  HW1     2292    5.590499867    2.851334134    0.387562662
  730 SOLV  HW2     2293    5.552133470    2.994574106    0.455950481
  731 SOLV  OW      2294    5.403947927    3.139602744    5.148943122
  731 SOLV  HW1     2295    5.342937761    3.075388209    5.102514534
  731 SOLV  HW2     2296    5.350006334    3.213369317    5.189565168
  732 SOLV  OW      2297    0.148770250    4.971016109    5.195602939
  732 SOLV  HW1     2298    0.113888122    4.940386900    5.107030433
  732 SOLV  HW2     2299    0.143584319    5.070758248    5.200761211
  733 SOLV  OW      2300    0.359888642    2.469044319    4.610275971
  733 SOLV  HW1     2301    0.368113049    2.511534693    4.700433700
  733 SOLV  HW2     2302    0.449259064    2.468560460    4.565396286
  734 SOLV  OW      2303    3.020182885    4.424985436    5.162071561
  734 SOLV  HW1     2304    2.962978100    4.413744862    5.243319953
  734 SOLV  HW2     2305    3.089545686    4.352983267    5.159952704
  735 SOLV  OW      2306    5.390617944    5.643078933    3.995555120
  735 SOLV  HW1     2307    5.448364677    5.576598633    4.042957728
  735 SOLV  HW2     2308    5.373400568    5.611665800    3.902184010
  736 SOLV  OW      2309    4.306035495    5.776569347    5.007904878
  736 SOLV  HW1     2310    4.344248113    5.769040266    4.915791793
  736 SOLV  HW2     2311    4.326790685    5.866973143    5.045294509
  737 SOLV  OW      2312    4.836841655    4.353174206    3.480472699
  737 SOLV  HW1     2313    4.838415697    4.318580654    3.574294139
  737 SOLV  HW2     2314    4.902880305    4.302399978    3.425132938
  738 SOLV  OW      2315    0.118104668    4.341964732    5.858317071
  738 SOLV  HW1     2316    0.141342218    4.265292746    5.798460518
  738 SOLV  HW2     2317    0.181260262    4.344048867    5.935830772
  739 SOLV  OW      2318    5.241423795    4.050276891    0.244679117
  739 SOLV  HW1     2319    5.262736980    4.007772850    0.332661073
  739 SOLV  HW2     2320    5.210945348    4.144345301    0.259639459
  740 SOLV  OW      2321    4.931266624    4.296425415    3.848748475
  740 SOLV  HW1     2322    4.984556654    4.350797994    3.783911465
  740 SOLV  HW2     2323    4.966835035    4.310488579    3.941144989
  741 SOLV  OW      2324    6.139516511    5.186633824    5.604620738
  741 SOLV  HW1     2325    6.067603421    5.212675302    5.540197237
  741 SOLV  HW2     2326    6.114314617    5.216696369    5.696605020
  742 SOLV  OW      2327    4.368201684    4.826672093    5.068191058
  742 SOLV  HW1     2328    4.467446589    4.824990162    5.055959246
  742 SOLV  HW2     2329    4.346593119    4.822739762    5.165758783
  743 SOLV  OW      2330    4.138048638    3.672058693    5.370280614
  743 SOLV  HW1     2331    4.172386534    3.716411556    5.287484743
  743 SOLV  HW2     2332    4.189629738    3.704801453    5.449455237
  744 SOLV  OW      2333    4.300501493    4.906816111    3.494299432
  744 SOLV  HW1     2334    4.313105544    4.843012892    3.570274636
  744 SOLV  HW2     2335    4.387255090    4.918607831    3.445961266
  745 SOLV  OW      2336    3.840768559    5.044383041    5.578532556
  745 SOLV  HW1     2337    3.885850632    5.059962054    5.666424207
  745 SOLV  HW2     2338    3.908233464    5.050408655    5.504965045
  746 SOLV  OW      2339    0.161652688    3.838983172    5.952525227
  746 SOLV  HW1     2340    0.062069217    3.836135201    5.961272612
  746 SOLV  HW2     2341    0.196539743    3.746295875    5.938620085
  747 SOLV  OW      2342    3.910908541    4.528676327    3.914976632
  747 SOLV  HW1     2343    3.932001421    4.615568051    3.959753395
  747 SOLV  HW2     2344    3.946520962    4.529848858    3.821540125
  748 SOLV  OW      2345    3.499062416    5.133464250    5.858965309
  748 SOLV  HW1     2346    3.518104559    5.095102108    5.768592661
  748 SOLV  HW2     2347    3.434547715    5.209354858    5.850024391
  749 SOLV  OW      2348    5.344162028    5.017682365    3.378998620
  749 SOLV  HW1     2349    5.428399456    4.968674769    3.356545766
  749 SOLV  HW2     2350    5.282673477    4.956926478    3.429295203
  750 SOLV  OW      2351    0.182163452    3.710200968    0.108447734
  750 SOLV  HW1     2352    0.118780752    3.639376182    0.077335441
  750 SOLV  HW2     2353    0.140721384    3.800223797    0.095033385
  751 SOLV  OW      2354    4.483973460    4.786852089    4.524331280
  751 SOLV  HW1     2355    4.385146244    4.779136332    4.511094245
  751 SOLV  HW2     2356    4.515253960    4.713815924    4.585065797
  752 SOLV  OW      2357    3.423325272    0.007811540    5.043641559
  752 SOLV  HW1     2358    3.385501137   -0.055674791    5.111023035
  752 SOLV  HW2     2359    3.519228333    0.026128914    5.065287330
  753 SOLV  OW      2360    5.991012331    4.023519503    4.365090814
  753 SOLV  HW1     2361    6.017578237    4.051116071    4.457471484
  753 SOLV  HW2     2362    5.994335014    3.923829811    4.357849578
  754 SOLV  OW      2363    3.458576630    4.526823947    4.243893363
  754 SOLV  HW1     2364    3.556874588    4.515972592    4.258764331
  754 SOLV  HW2     2365    3.437134225    4.508221491    4.148000033
  755 SOLV  OW      2366    3.236042640    4.461399855    3.489090599
  755 SOLV  HW1     2367    3.312122308    4.414118266    3.533547039
  755 SOLV  HW2     2368    3.271862100    4.531544460    3.427473224
  756 SOLV  OW      2369    5.652553766    5.414308835    4.481792908
  756 SOLV  HW1     2370    5.749135032    5.438087077    4.471389159
  756 SOLV  HW2     2371    5.637735785    5.320573618    4.450238307
  757 SOLV  OW      2372    4.429776966    0.284218907    4.757236282
  757 SOLV  HW1     2373    4.453402914    0.367250080    4.706746095
  757 SOLV  HW2     2374    4.378419728    0.222470053    4.697645014
  758 SOLV  OW      2375    5.063192935    4.238956225    3.337378439
  758 SOLV  HW1     2376    5.085027806    4.206580559    3.245308367
  758 SOLV  HW2     2377    5.144012988    4.281998027    3.377594110
  759 SOLV  OW      2378    4.102726292    5.484204323    4.762850534
  759 SOLV  HW1     2379    4.027516185    5.499580236    4.826950223
  759 SOLV  HW2     2380    4.127403791    5.570677836    4.719088453
  760 SOLV  OW      2381    5.575523383    4.688590631    4.590278174
  760 SOLV  HW1     2382    5.635905155    4.725408630    4.519565554
  760 SOLV  HW2     2383    5.622673956    4.690141223    4.678460832
  761 SOLV  OW      2384    5.354414232    3.077251024    4.695565658
  761 SOLV  HW1     2385    5.301370555    2.996188323    4.670734653
  761 SOLV  HW2     2386    5.401306039    3.112482450    4.614564033
  762 SOLV  OW      2387    4.731332201    0.185988375    3.493512101
  762 SOLV  HW1     2388    4.765196637    0.134106980    3.415016745
  762 SOLV  HW2     2389    4.652288282    0.240606599    3.465747004
  763 SOLV  OW      2390    5.716871344    5.441247552    5.586847319
  763 SOLV  HW1     2391    5.739603290    5.349478569    5.554239680
  763 SOLV  HW2     2392    5.740969872    5.508418057    5.516783901
  764 SOLV  OW      2393    3.397805921    3.946722537    5.867051940
  764 SOLV  HW1     2394    3.338723280    3.898017741    5.931385321
  764 SOLV  HW2     2395    3.343239228    4.012170155    5.814700290
  765 SOLV  OW      2396    5.613515976    4.385516758    4.213666339
  765 SOLV  HW1     2397    5.515116455    4.401769502    4.206243273
  765 SOLV  HW2     2398    5.637991312    4.372603434    4.309769471
  766 SOLV  OW      2399    5.895108900    5.542759399    4.868631911
  766 SOLV  HW1     2400    5.814476720    5.490714633    4.840496301
  766 SOLV  HW2     2401    5.928601128    5.596666940    4.791340507
  767 SOLV  OW      2402    4.026003581    3.761254785    4.183883713
  767 SOLV  HW1     2403    4.061040517    3.814877016    4.260686139
  767 SOLV  HW2     2404    4.091682653    3.689511796    4.160630230
  768 SOLV  OW      2405    3.114177076    0.099990435    0.084492550
  768 SOLV  HW1     2406    3.064580763    0.020085497    0.050479629
  768 SOLV  HW2     2407    3.202280998    0.106927266    0.037684468
  769 SOLV  OW      2408    3.786903080    5.289421722    5.078749236
  769 SOLV  HW1     2409    3.831395970    5.356791215    5.019729446
  769 SOLV  HW2     2410    3.851453565    5.216100197    5.100167584
  770 SOLV  OW      2411    3.797618273    4.230593135    4.971138701
  770 SOLV  HW1     2412    3.810018695    4.288998561    5.051367735
  770 SOLV  HW2     2413    3.741168537    4.151781622    4.995710470
  771 SOLV  OW      2414    6.124660088    3.384635885    3.232781372
  771 SOLV  HW1     2415    6.059676644    3.430342365    3.172051558
  771 SOLV  HW2     2416    6.157061423    3.449427410    3.301717661
  772 SOLV  OW      2417    4.763796918    5.505228142    4.880389221
  772 SOLV  HW1     2418    4.739681742    5.474882515    4.972581644
  772 SOLV  HW2     2419    4.851820705    5.465608084    4.854237224
  773 SOLV  OW      2420    3.490284748    3.576051368    4.241340847
  773 SOLV  HW1     2421    3.517853628    3.620643185    4.156175633
  773 SOLV  HW2     2422    3.390559322    3.577172603    4.248766301
  774 SOLV  OW      2423    4.779692491    3.543772245    5.667701186
  774 SOLV  HW1     2424    4.768996582    3.467313038    5.731273180
  774 SOLV  HW2     2425    4.694214905    3.557723188    5.617693826
  775 SOLV  OW      2426    4.561831378    4.954278406    4.300971943
  775 SOLV  HW1     2427    4.604570482    5.041244058    4.325677917
  775 SOLV  HW2     2428    4.546154932    4.900205560    4.383618034
  776 SOLV  OW      2429    3.589378626    5.412137139    4.810162680
  776 SOLV  HW1     2430    3.599668523    5.391510047    4.907478270
  776 SOLV  HW2     2431    3.654298256    5.483650959    4.784221594
  777 SOLV  OW      2432    4.116948652    3.886921410    3.669651909
  777 SOLV  HW1     2433    4.211538867    3.869356885    3.696963580
  777 SOLV  HW2     2434    4.099678552    3.844992529    3.580515258
  778 SOLV  OW      2435    0.798506367    2.825022131    5.681598273
  778 SOLV  HW1     2436    0.861645982    2.750594816    5.659792750
  778 SOLV  HW2     2437    0.781816851    2.826745142    5.780187938
  779 SOLV  OW      2438    5.294415742    4.444147595    4.246728028
  779 SOLV  HW1     2439    5.262927063    4.484405209    4.160765023
  779 SOLV  HW2     2440    5.280934341    4.345088163    4.244030037
  780 SOLV  OW      2441    3.669515571    0.009662615    4.746833480
  780 SOLV  HW1     2442    3.583346485   -0.040841283    4.751757398
  780 SOLV  HW2     2443    3.734670875   -0.029202530    4.811982006
  781 SOLV  OW      2444    6.049219133    5.738426726    5.590877100
  781 SOLV  HW1     2445    6.032235723    5.836681913    5.598461355
  781 SOLV  HW2     2446    5.997357530    5.690118318    5.661422631
  782 SOLV  OW      2447    3.530120376    5.722575107    4.582847170
  782 SOLV  HW1     2448    3.475231217    5.647610557    4.619848970
  782 SOLV  HW2     2449    3.521751238    5.723961032    4.483199577
  783 SOLV  OW      2450    4.033260505    3.644497241    0.475472550
  783 SOLV  HW1     2451    4.122112939    3.658569464    0.431778318
  783 SOLV  HW2     2452    3.960451629    3.660412442    0.408782924
  784 SOLV  OW      2453    5.902964627    4.364214609    4.795344317
  784 SOLV  HW1     2454    5.860527311    4.281537191    4.832270735
  784 SOLV  HW2     2455    5.950899435    4.412598274    4.868565047
  785 SOLV  OW      2456    5.526853685    2.442868857    5.267427793
  785 SOLV  HW1     2457    5.568997830    2.499036617    5.338635332
  785 SOLV  HW2     2458    5.597042061    2.387130949    5.223061950
  786 SOLV  OW      2459    4.839659717    3.643745131    4.678138185
  786 SOLV  HW1     2460    4.829026443    3.559816954    4.731472656
  786 SOLV  HW2     2461    4.922808215    3.691239666    4.706985643
  787 SOLV  OW      2462    4.253319850    5.235519291    5.183092250
  787 SOLV  HW1     2463    4.300177045    5.191400714    5.106545728
  787 SOLV  HW2     2464    4.254982188    5.334712106    5.170466252
  788 SOLV  OW      2465    3.465892194    4.544195888    2.920154701
  788 SOLV  HW1     2466    3.550101192    4.597690130    2.913146284
  788 SOLV  HW2     2467    3.390008484    4.604576326    2.944602110
  789 SOLV  OW      2468    3.456300041    4.291800856    5.433321522
  789 SOLV  HW1     2469    3.514024512    4.218756639    5.469843283
  789 SOLV  HW2     2470    3.435409936    4.357245081    5.505999386
  790 SOLV  OW      2471    6.082777257    5.666489652    4.353679963
  790 SOLV  HW1     2472    6.075307466    5.762938951    4.379012453
  790 SOLV  HW2     2473    6.178762240    5.643697234    4.337268257
  791 SOLV  OW      2474    4.759210304    5.321195471    5.551172086
  791 SOLV  HW1     2475    4.746966957    5.417997831    5.573099423
  791 SOLV  HW2     2476    4.715107754    5.301008223    5.463714843
  792 SOLV  OW      2477    4.848829184    4.652827161    3.976708608
  792 SOLV  HW1     2478    4.924331910    4.630812464    4.038484641
  792 SOLV  HW2     2479    4.770421171    4.684715690    4.029970505
  793 SOLV  OW      2480    2.647872164    4.158532050    5.077513262
  793 SOLV  HW1     2481    2.593584664    4.142775364    5.160014185
  793 SOLV  HW2     2482    2.662575645    4.256729731    5.065562024
  794 SOLV  OW      2483    3.605908861    3.438712270    4.753273591
  794 SOLV  HW1     2484    3.565831207    3.384717074    4.827301644
  794 SOLV  HW2     2485    3.564479361    3.411903529    4.666287257
  795 SOLV  OW      2486    5.610924759    4.573756329    5.746755994
  795 SOLV  HW1     2487    5.664416401    4.653766129    5.719578733
  795 SOLV  HW2     2488    5.655846191    4.528188490    5.823614168
  796 SOLV  OW      2489    0.833842707    4.521595575    3.083039737
  796 SOLV  HW1     2490    0.925237518    4.539864443    3.046800584
  796 SOLV  HW2     2491    0.801043047    4.601939287    3.132729479
  797 SOLV  OW      2492    3.675508550    3.430325312    0.047318616
  797 SOLV  HW1     2493    3.752544429    3.370068514    0.068213267
  797 SOLV  HW2     2494    3.631682794    3.459112463    0.132479931
  798 SOLV  OW      2495    4.823251883    5.688548079    4.569924132
  798 SOLV  HW1     2496    4.878295216    5.611312096    4.601648212
  798 SOLV  HW2     2497    4.754331535    5.655977942    4.505188211
  799 SOLV  OW      2498    5.765282643    3.689440479    3.918342403
  799 SOLV  HW1     2499    5.839816376    3.742376055    3.877793593
  799 SOLV  HW2     2500    5.791651615    3.593093680    3.923197252
  800 SOLV  OW      2501    5.966141278    2.910211543    4.940823480
  800 SOLV  HW1     2502    5.893111052    2.850119661    4.973340796
  800 SOLV  HW2     2503    6.022650213    2.861096066    4.874519299
  801 SOLV  OW      2504    0.166877384    5.434676317    3.339387270
  801 SOLV  HW1     2505    0.167943420    5.418633002    3.240680441
  801 SOLV  HW2     2506    0.076053113    5.413639889    3.375579677
  802 SOLV  OW      2507    3.777096986    5.304796693    5.341770822
  802 SOLV  HW1     2508    3.773931987    5.330034668    5.245051602
  802 SOLV  HW2     2509    3.869381445    5.320025006    5.377171894
  803 SOLV  OW      2510    6.007978569    4.596158781    5.294010590
  803 SOLV  HW1     2511    5.961133629    4.519185277    5.250643878
  803 SOLV  HW2     2512    5.948497300    4.636432364    5.363580823
  804 SOLV  OW      2513    5.936646720    5.733599870    4.659161666
  804 SOLV  HW1     2514    5.934308667    5.828645628    4.690190002
  804 SOLV  HW2     2515    5.854141699    5.713802641    4.606220308
  805 SOLV  OW      2516    3.756432098    3.135712927    5.146871597
  805 SOLV  HW1     2517    3.809253456    3.079003400    5.210069174
  805 SOLV  HW2     2518    3.733370157    3.082310784    5.065518701
  806 SOLV  OW      2519    3.849034757    3.970837403    4.727482848
  806 SOLV  HW1     2520    3.848095894    3.970518094    4.827478134
  806 SOLV  HW2     2521    3.861514381    4.064444813    4.694590420
  807 SOLV  OW      2522    4.266769221    3.760533357    0.386067435
  807 SOLV  HW1     2523    4.303880328    3.769310037    0.478510819
  807 SOLV  HW2     2524    4.203299127    3.835756923    0.368376689
  808 SOLV  OW      2525    3.628786153    4.801746328    3.875523356
  808 SOLV  HW1     2526    3.681680703    4.850564594    3.944954653
  808 SOLV  HW2     2527    3.690590910    4.766483664    3.805249358
  809 SOLV  OW      2528    2.649117587    5.448765671    0.166885702
  809 SOLV  HW1     2529    2.613752344    5.529417288    0.214243930
  809 SOLV  HW2     2530    2.696430869    5.477131557    0.083488327
  810 SOLV  OW      2531    3.249385548    0.445529148    3.440396650
  810 SOLV  HW1     2532    3.308527447    0.488971861    3.508343065
  810 SOLV  HW2     2533    3.194501394    0.374526642    3.484533087
  811 SOLV  OW      2534    3.404853797    5.438551305    3.479791732
  811 SOLV  HW1     2535    3.469380944    5.371706871    3.516802199
  811 SOLV  HW2     2536    3.313284598    5.398440967    3.476980312
  812 SOLV  OW      2537    4.241515656    4.232726889    4.285692659
  812 SOLV  HW1     2538    4.206759498    4.177484971    4.361470501
  812 SOLV  HW2     2539    4.206130340    4.325944386    4.293456017
  813 SOLV  OW      2540    3.624839755    2.922157186    3.613929093
  813 SOLV  HW1     2541    3.682353476    2.842995497    3.634592032
  813 SOLV  HW2     2542    3.531756396    2.905054213    3.646245312
  814 SOLV  OW      2543    3.455919739    4.823390299    4.273061220
  814 SOLV  HW1     2544    3.429163192    4.833122469    4.177192759
  814 SOLV  HW2     2545    3.478662506    4.727817241    4.291766712
  815 SOLV  OW      2546    4.516065129    5.581156776    4.811770165
  815 SOLV  HW1     2547    4.452927947    5.525528999    4.865814077
  815 SOLV  HW2     2548    4.610163468    5.559732343    4.837998872
  816 SOLV  OW      2549    5.272438693    4.556267235    3.488303889
  816 SOLV  HW1     2550    5.235030297    4.529425479    3.577083097
  816 SOLV  HW2     2551    5.290371768    4.474486014    3.433606476
  817 SOLV  OW      2552    4.340195526    3.767704896    3.398195708
  817 SOLV  HW1     2553    4.314110769    3.705439764    3.471980732
  817 SOLV  HW2     2554    4.432675794    3.745679847    3.367149276
  818 SOLV  OW      2555    5.042397200    2.441572710    3.312208832
  818 SOLV  HW1     2556    5.033576302    2.424115857    3.214131260
  818 SOLV  HW2     2557    5.064133067    2.356135836    3.359429452
  819 SOLV  OW      2558    4.460670594    3.875073267    3.737438120
  819 SOLV  HW1     2559    4.505947099    3.904723087    3.821538264
  819 SOLV  HW2     2560    4.442334123    3.954614946    3.679655370
  820 SOLV  OW      2561    4.124948171    4.426598576    5.394848766
  820 SOLV  HW1     2562    4.102329543    4.513500194    5.350824916
  820 SOLV  HW2     2563    4.215785681    4.396950827    5.365334005
  821 SOLV  OW      2564    4.511712582    4.176666123    4.184739887
  821 SOLV  HW1     2565    4.494145903    4.099205373    4.123983940
  821 SOLV  HW2     2566    4.424746423    4.214785479    4.216105505
  822 SOLV  OW      2567    4.444450351    5.837655882    5.595337038
  822 SOLV  HW1     2568    4.497655363    5.756107063    5.618150385
  822 SOLV  HW2     2569    4.435379833    5.844805251    5.495999030
  823 SOLV  OW      2570    4.242402466    3.981848252    4.623291916
  823 SOLV  HW1     2571    4.237617944    3.962551341    4.721303270
  823 SOLV  HW2     2572    4.170122821    4.046353353    4.598469257
  824 SOLV  OW      2573    4.071780629    4.261538797    0.007531158
  824 SOLV  HW1     2574    4.031826268    4.184681309   -0.042449899
  824 SOLV  HW2     2575    4.125076905    4.318109591   -0.055402734
  825 SOLV  OW      2576    0.070029028    4.183825153    4.310526936
  825 SOLV  HW1     2577   -0.017802664    4.136079599    4.313328356
  825 SOLV  HW2     2578    0.143555992    4.117514517    4.296437957
  826 SOLV  OW      2579    3.263728151    3.781567223    6.068094528
  826 SOLV  HW1     2580    3.234912826    3.689262692    6.042580359
  826 SOLV  HW2     2581    3.327781085    3.776485098    6.144728791
  827 SOLV  OW      2582    0.237674381    5.306037701    5.534082614
  827 SOLV  HW1     2583    0.306193019    5.329668729    5.602979427
  827 SOLV  HW2     2584    0.156646321    5.268553305    5.579109411
  828 SOLV  OW      2585    3.522564361    4.873798040    5.918783438
  828 SOLV  HW1     2586    3.451480980    4.827805780    5.972017230
  828 SOLV  HW2     2587    3.491545886    4.965620694    5.894117186
  829 SOLV  OW      2588    4.003235765    2.599746313    3.473631576
  829 SOLV  HW1     2589    4.084051100    2.643208472    3.513401226
  829 SOLV  HW2     2590    3.968686676    2.656043882    3.398541025
  830 SOLV  OW      2591    4.436020564    3.458763228    3.096074623
  830 SOLV  HW1     2592    4.511205981    3.511025505    3.055856446
  830 SOLV  HW2     2593    4.472247690    3.376201557    3.139350867
  831 SOLV  OW      2594    2.651149853    4.563776336    5.348644164
  831 SOLV  HW1     2595    2.673727861    4.628348953    5.275691578
  831 SOLV  HW2     2596    2.650139486    4.611695070    5.436417432
  832 SOLV  OW      2597    5.836421248    3.026830637    2.644417885
  832 SOLV  HW1     2598    5.749068687    2.999992202    2.603790439
  832 SOLV  HW2     2599    5.876106887    2.948747549    2.692682762
  833 SOLV  OW      2600    3.885874713    6.005760194    4.417888412
  833 SOLV  HW1     2601    3.894688937    6.098862026    4.453305871
  833 SOLV  HW2     2602    3.912543964    5.940485825    4.488796860
  834 SOLV  OW      2603    4.381630182    4.889571575    5.355136427
  834 SOLV  HW1     2604    4.415101606    4.961565232    5.415936227
  834 SOLV  HW2     2605    4.291863168    4.858583355    5.386467140
  835 SOLV  OW      2606    3.349175448    3.028205387    3.391432241
  835 SOLV  HW1     2607    3.444259595    3.017037799    3.362516565
  835 SOLV  HW2     2608    3.289456019    2.976193509    3.330358199
  836 SOLV  OW      2609    0.113896791    3.388405659    4.455977153
  836 SOLV  HW1     2610    0.146655763    3.456909322    4.521047426
  836 SOLV  HW2     2611    0.072851834    3.312054516    4.505835097
  837 SOLV  OW      2612    4.744189237    3.445638987    5.141255847
  837 SOLV  HW1     2613    4.752675656    3.544644787    5.129963556
  837 SOLV  HW2     2614    4.675288322    3.410653355    5.077771023
  838 SOLV  OW      2615    5.128847884    3.267010089    4.381685001
  838 SOLV  HW1     2616    5.171894936    3.180234477    4.356810978
  838 SOLV  HW2     2617    5.029758353    3.259465768    4.370454947
  839 SOLV  OW      2618    4.156056027    4.801576149    0.574391870
  839 SOLV  HW1     2619    4.235184068    4.775833370    0.629868323
  839 SOLV  HW2     2620    4.153324083    4.744993324    0.491975617
  840 SOLV  OW      2621    4.078237517    5.456696095    5.419299460
  840 SOLV  HW1     2622    4.095866259    5.536184432    5.477373630
  840 SOLV  HW2     2623    4.007163607    5.479240696    5.352650680
  841 SOLV  OW      2624    4.593600055    4.467316408    4.227160024
  841 SOLV  HW1     2625    4.568601232    4.386931844    4.173184757
  841 SOLV  HW2     2626    4.576749677    4.550027199    4.173541090
  842 SOLV  OW      2627    5.058505075    4.782061520    4.616326181
  842 SOLV  HW1     2628    5.079885272    4.736978414    4.529652236
  842 SOLV  HW2     2629    4.982970963    4.734144347    4.661052954
  843 SOLV  OW      2630    4.637349220    4.207821414    1.049819447
  843 SOLV  HW1     2631    4.684652916    4.167612735    1.128223755
  843 SOLV  HW2     2632    4.689896428    4.190185088    0.966577356
  844 SOLV  OW      2633    4.878688681    4.504383562    5.431271182
  844 SOLV  HW1     2634    4.877056242    4.406941656    5.408814675
  844 SOLV  HW2     2635    4.938506557    4.552365470    5.367073365
  845 SOLV  OW      2636    4.256146795    5.381565063    2.673042819
  845 SOLV  HW1     2637    4.238777018    5.454159336    2.606482110
  845 SOLV  HW2     2638    4.275372355    5.296075664    2.624836889
  846 SOLV  OW      2639    3.276123305    4.831086213    5.101371902
  846 SOLV  HW1     2640    3.244026865    4.738442813    5.121093596
  846 SOLV  HW2     2641    3.335161613    4.829411096    5.020665547
  847 SOLV  OW      2642    4.128337466    4.833048737    5.757748979
  847 SOLV  HW1     2643    4.207646448    4.816564429    5.816400907
  847 SOLV  HW2     2644    4.076875252    4.911416792    5.792557931
  848 SOLV  OW      2645    3.841724134    4.540190285    2.925921820
  848 SOLV  HW1     2646    3.843900873    4.544080986    3.025829182
  848 SOLV  HW2     2647    3.917314527    4.594146009    2.888823734
  849 SOLV  OW      2648    3.943119819    2.628650672    2.979248592
  849 SOLV  HW1     2649    3.915202816    2.547088268    2.928552138
  849 SOLV  HW2     2650    3.990302159    2.691678159    2.917578715
  850 SOLV  OW      2651    5.779190749    4.423306714    0.255659499
  850 SOLV  HW1     2652    5.771701538    4.326878760    0.281097117
  850 SOLV  HW2     2653    5.862073781    4.462069994    0.296021987
  851 SOLV  OW      2654    5.523078905    4.551608834    4.002373578
  851 SOLV  HW1     2655    5.519745811    4.577039345    4.099038413
  851 SOLV  HW2     2656    5.445290856    4.592351602    3.954509667
  852 SOLV  OW      2657    5.431101286    3.900288579    3.149535086
  852 SOLV  HW1     2658    5.444382004    3.976710206    3.086421240
  852 SOLV  HW2     2659    5.475816479    3.920834954    3.236600564
  853 SOLV  OW      2660    6.028531127    4.059931592    2.451647211
  853 SOLV  HW1     2661    5.945885095    4.046563549    2.506352475
  853 SOLV  HW2     2662    6.087361144    4.127474461    2.496129176
  854 SOLV  OW      2663    5.006570746    4.376132869    2.470100992
  854 SOLV  HW1     2664    5.086656692    4.363504804    2.411545446
  854 SOLV  HW2     2665    5.024674332    4.449142923    2.536007744
  855 SOLV  OW      2666    5.748151912    5.437012043    5.982858486
  855 SOLV  HW1     2667    5.661219208    5.437515258    5.933437318
  855 SOLV  HW2     2668    5.756756614    5.521307940    6.035982149
  856 SOLV  OW      2669    5.114952508    3.919080205    3.644290893
  856 SOLV  HW1     2670    5.037348167    3.950280870    3.589468914
  856 SOLV  HW2     2671    5.111607573    3.819521629    3.653140928
  857 SOLV  OW      2672    5.470931542    0.323307039    5.825166927
  857 SOLV  HW1     2673    5.500772043    0.325332876    5.729734840
  857 SOLV  HW2     2674    5.442402696    0.230511715    5.849185795
  858 SOLV  OW      2675    3.731151269    4.887204933    5.115216575
  858 SOLV  HW1     2676    3.809191468    4.947310583    5.097931218
  858 SOLV  HW2     2677    3.691138472    4.909308275    5.204166234
  859 SOLV  OW      2678    4.447297069    4.134784457    4.554332073
  859 SOLV  HW1     2679    4.452397300    4.196470108    4.632884422
  859 SOLV  HW2     2680    4.386225425    4.058541915    4.575755968
  860 SOLV  OW      2681    4.094155211    3.769297144    5.694020361
  860 SOLV  HW1     2682    4.133626059    3.858552595    5.715859093
  860 SOLV  HW2     2683    4.002215769    3.781758250    5.656693834
  861 SOLV  OW      2684    5.125508230    5.571958113    6.010611035
  861 SOLV  HW1     2685    5.072559767    5.494700670    5.975545195
  861 SOLV  HW2     2686    5.131387837    5.642922912    5.940388558
  862 SOLV  OW      2687    5.476059953    3.636752510    0.750594460
  862 SOLV  HW1     2688    5.562757604    3.625038299    0.702139671
  862 SOLV  HW2     2689    5.462696161    3.560480786    0.813883121
  863 SOLV  OW      2690    3.614444234    4.142856475    5.609181509
  863 SOLV  HW1     2691    3.607571143    4.050288356    5.646405106
  863 SOLV  HW2     2692    3.607307645    4.209297415    5.683588617
  864 SOLV  OW      2693    4.072351283    4.138148868    4.478007887
  864 SOLV  HW1     2694    4.008366442    4.164129011    4.405671350
  864 SOLV  HW2     2695    4.033635539    4.162319842    4.566993274
  865 SOLV  OW      2696    4.959439270    4.376048812    5.057870104
  865 SOLV  HW1     2697    5.011151240    4.300542391    5.017541513
  865 SOLV  HW2     2698    4.903085638    4.341493630    5.132916492
  866 SOLV  OW      2699    4.380453316    0.091005481    5.859302959
  866 SOLV  HW1     2700    4.355125089    0.070306910    5.953801901
  866 SOLV  HW2     2701    4.432656105    0.176270534    5.856720820
  867 SOLV  OW      2702    3.588291049    5.224906044    4.604382483
  867 SOLV  HW1     2703    3.578493941    5.293854997    4.676157060
  867 SOLV  HW2     2704    3.573978191    5.267537650    4.515055946
  868 SOLV  OW      2705    3.633889909    4.635863969    4.633030052
  868 SOLV  HW1     2706    3.698220603    4.623761405    4.708640871
  868 SOLV  HW2     2707    3.541200847    4.645399757    4.669358025
  869 SOLV  OW      2708    3.868279261    3.418668118    4.206174741
  869 SOLV  HW1     2709    3.826687338    3.460844765    4.125597929
  869 SOLV  HW2     2710    3.925252281    3.485974419    4.253347748
  870 SOLV  OW      2711    4.249510370    3.562947716    4.174197186
  870 SOLV  HW1     2712    4.202930151    3.540566252    4.259817012
  870 SOLV  HW2     2713    4.330044099    3.504566924    4.163834429
  871 SOLV  OW      2714    4.741277740    3.110508514    3.026245644
  871 SOLV  HW1     2715    4.762898350    3.109899131    3.123886727
  871 SOLV  HW2     2716    4.653983250    3.064100313    3.011163468
  872 SOLV  OW      2717    4.096432340    4.976665452    4.322820322
  872 SOLV  HW1     2718    4.082068579    4.912682070    4.398326865
  872 SOLV  HW2     2719    4.026564917    5.048149104    4.325976399
  873 SOLV  OW      2720    5.300886714    4.147647125    5.002530707
  873 SOLV  HW1     2721    5.214133328    4.103017301    4.980574593
  873 SOLV  HW2     2722    5.299744363    4.241486336    4.967992355
  874 SOLV  OW      2723    5.279141992    5.399536865    5.611494421
  874 SOLV  HW1     2724    5.327302917    5.331559353    5.556164716
  874 SOLV  HW2     2725    5.221832073    5.456167187    5.552246464
  875 SOLV  OW      2726    3.976169045    2.823891076    4.329484109
  875 SOLV  HW1     2727    4.052750673    2.870314373    4.373998667
  875 SOLV  HW2     2728    3.937243069    2.756307727    4.392082959
  876 SOLV  OW      2729    3.921982728    5.593701244    5.252569935
  876 SOLV  HW1     2730    3.833764928    5.629711745    5.282946080
  876 SOLV  HW2     2731    3.975296434    5.667182635    5.210618152
  877 SOLV  OW      2732    3.517011578    5.191140940    5.017116167
  877 SOLV  HW1     2733    3.602090051    5.184434201    5.069254739
  877 SOLV  HW2     2734    3.504111393    5.107688636    4.963534048
  878 SOLV  OW      2735    5.481052505    4.947202950    4.551321768
  878 SOLV  HW1     2736    5.416504091    4.909359230    4.484966543
  878 SOLV  HW2     2737    5.514406002    4.874052265    4.610804525
  879 SOLV  OW      2738    4.412377364    6.038594323    3.848991207
  879 SOLV  HW1     2739    4.480241230    6.091243002    3.797761672
  879 SOLV  HW2     2740    4.354365093    5.987981736    3.785157192
  880 SOLV  OW      2741    4.832940317    4.272734850    5.285080590
  880 SOLV  HW1     2742    4.886204370    4.188377043    5.292044980
  880 SOLV  HW2     2743    4.748350341    4.263149789    5.337562745
  881 SOLV  OW      2744    5.594686156    3.714578946    6.123965442
  881 SOLV  HW1     2745    5.525969619    3.730250418    6.053013811
  881 SOLV  HW2     2746    5.599205085    3.616906027    6.144971298
  882 SOLV  OW      2747    0.204548776    2.702700549    3.212412307
  882 SOLV  HW1     2748    0.112836111    2.737294873    3.192563595
  882 SOLV  HW2     2749    0.265169043    2.779337287    3.233717904
  883 SOLV  OW      2750    4.083473962    5.989022527    5.295822976
  883 SOLV  HW1     2751    4.104467394    5.963829528    5.390303418
  883 SOLV  HW2     2752    4.141165510    6.065920556    5.268249192
  884 SOLV  OW      2753    5.991364154    4.276185975    4.191255594
  884 SOLV  HW1     2754    5.998444942    4.255632270    4.093639914
  884 SOLV  HW2     2755    6.080607062    4.263426451    4.234548396
  885 SOLV  OW      2756    0.397357678    3.510139947    2.693404321
  885 SOLV  HW1     2757    0.364396992    3.498830251    2.787145368
  885 SOLV  HW2     2758    0.352646246    3.443195615    2.634066071
  886 SOLV  OW      2759    2.943692898    4.195794472    6.109701043
  886 SOLV  HW1     2760    2.877767569    4.226588505    6.041093287
  886 SOLV  HW2     2761    2.899227808    4.191776572    6.199188673
  887 SOLV  OW      2762    3.248881952    4.709498967    5.705431862
  887 SOLV  HW1     2763    3.172193919    4.731452540    5.645109941
  887 SOLV  HW2     2764    3.232518259    4.748997941    5.795840485
  888 SOLV  OW      2765    5.116778241    4.308490598    0.274210498
  888 SOLV  HW1     2766    5.032277801    4.361752542    0.279165670
  888 SOLV  HW2     2767    5.192624666    4.368612760    0.249026257
  889 SOLV  OW      2768    3.220913512    3.576290663    3.861135326
  889 SOLV  HW1     2769    3.215235593    3.481928896    3.828497943
  889 SOLV  HW2     2770    3.128863858    3.614794181    3.867909914
  890 SOLV  OW      2771    4.966573701    3.713263202    4.053589293
  890 SOLV  HW1     2772    5.010269173    3.665646093    3.977278634
  890 SOLV  HW2     2773    5.034986498    3.767089682    4.102826747
  891 SOLV  OW      2774    5.616408191    5.179824565    5.839480215
  891 SOLV  HW1     2775    5.563434477    5.133415429    5.768487134
  891 SOLV  HW2     2776    5.714024133    5.168389333    5.821031273
  892 SOLV  OW      2777    3.807465403    5.258524868    3.720310827
  892 SOLV  HW1     2778    3.884266788    5.211512912    3.676819840
  892 SOLV  HW2     2779    3.833074807    5.285276748    3.813200522
  893 SOLV  OW      2780    4.456165775    5.139888047    5.491886289
  893 SOLV  HW1     2781    4.517193184    5.192113467    5.432319487
  893 SOLV  HW2     2782    4.374360035    5.193983984    5.511417051
  894 SOLV  OW      2783    6.023564340    4.096183142    4.664005401
  894 SOLV  HW1     2784    6.089779293    4.153505466    4.712273077
  894 SOLV  HW2     2785    5.937732313    4.094057385    4.715272784
  895 SOLV  OW      2786    4.693728329    3.906944385    4.734019947
  895 SOLV  HW1     2787    4.729922048    3.818812822    4.703611095
  895 SOLV  HW2     2788    4.692002458    3.970634165    4.656931890
  896 SOLV  OW      2789    4.321081447    6.077478035    3.289642239
  896 SOLV  HW1     2790    4.286535125    6.162392220    3.329613746
  896 SOLV  HW2     2791    4.259737647    6.002131416    3.313336967
  897 SOLV  OW      2792    3.976227921    5.820128876    4.613977405
  897 SOLV  HW1     2793    4.074143440    5.799805004    4.612975790
  897 SOLV  HW2     2794    3.947121110    5.839213786    4.707732528
  898 SOLV  OW      2795    5.709918122    3.581722928    3.454940318
  898 SOLV  HW1     2796    5.723356146    3.557495497    3.358847290
  898 SOLV  HW2     2797    5.733673840    3.503570822    3.512640133
  899 SOLV  OW      2798    5.182803498    4.430637979    5.331636894
  899 SOLV  HW1     2799    5.281520073    4.446513985    5.329441722
  899 SOLV  HW2     2800    5.134834894    4.516667372    5.314324698
  900 SOLV  OW      2801    0.410642880    4.154903688    5.900720140
  900 SOLV  HW1     2802    0.452928902    4.245486804    5.897848881
  900 SOLV  HW2     2803    0.393183466    4.123317807    5.807450966
  901 SOLV  OW      2804    5.206714370    5.304472317    2.771956425
  901 SOLV  HW1     2805    5.260497240    5.385798635    2.749702221
  901 SOLV  HW2     2806    5.267782475    5.225949752    2.782287857
  902 SOLV  OW      2807    5.675408594    4.847120316    3.058487819
  902 SOLV  HW1     2808    5.750363933    4.780926709    3.058108834
  902 SOLV  HW2     2809    5.665221145    4.885376606    3.150317402
  903 SOLV  OW      2810    5.590306720    4.086828687    4.095194811
  903 SOLV  HW1     2811    5.601428231    4.185368454    4.108154077
  903 SOLV  HW2     2812    5.505877557    4.069205886    4.044570348
  904 SOLV  OW      2813    3.301107912    5.291210196    5.543062695
  904 SOLV  HW1     2814    3.278671660    5.332464849    5.454766544
  904 SOLV  HW2     2815    3.400024554    5.277940646    5.549461583
  905 SOLV  OW      2816    2.616982051    5.201187597    3.869820818
  905 SOLV  HW1     2817    2.578766393    5.254621994    3.794413673
  905 SOLV  HW2     2818    2.549162435    5.134771160    3.901305896
  906 SOLV  OW      2819    4.392716207    4.282583775    4.776270168
  906 SOLV  HW1     2820    4.303235486    4.310170201    4.741140308
  906 SOLV  HW2     2821    4.426696596    4.352362369    4.839342850
  907 SOLV  OW      2822    4.372411194    3.671705947    5.581358382
  907 SOLV  HW1     2823    4.370228484    3.613079486    5.662341182
  907 SOLV  HW2     2824    4.313839942    3.751365052    5.596319523
  908 SOLV  OW      2825    4.450215548    4.080268427    3.561047086
  908 SOLV  HW1     2826    4.386833920    4.048422107    3.490546522
  908 SOLV  HW2     2827    4.489634292    4.167887612    3.533285736
  909 SOLV  OW      2828    4.795551489    4.119133789    4.083382037
  909 SOLV  HW1     2829    4.711342817    4.137286463    4.134183723
  909 SOLV  HW2     2830    4.789163390    4.029652784    4.039181022
  910 SOLV  OW      2831    2.914374796    5.905245162    4.571190639
  910 SOLV  HW1     2832    2.954676841    5.820023564    4.604574186
  910 SOLV  HW2     2833    2.987194282    5.967796445    4.543154684
  911 SOLV  OW      2834    2.968350922    4.301727678    5.410363337
  911 SOLV  HW1     2835    3.002480732    4.365488342    5.479440005
  911 SOLV  HW2     2836    2.872756933    4.279642525    5.429753026
  912 SOLV  OW      2837    5.334942348    4.505572238    4.529144306
  912 SOLV  HW1     2838    5.418194844    4.557110977    4.549498404
  912 SOLV  HW2     2839    5.316174705    4.509996295    4.431013545
  913 SOLV  OW      2840    4.812744905    0.425817933    0.024776355
  913 SOLV  HW1     2841    4.826193714    0.445845582    0.121822854
  913 SOLV  HW2     2842    4.901200291    0.426200199   -0.021885761
  914 SOLV  OW      2843    3.874457572    2.756101269    5.274207617
  914 SOLV  HW1     2844    3.891895245    2.854091375    5.283989453
  914 SOLV  HW2     2845    3.779709661    2.741822976    5.245560751
  915 SOLV  OW      2846    5.296540982    4.652353032    3.895394737
  915 SOLV  HW1     2847    5.238429391    4.653589239    3.976778329
  915 SOLV  HW2     2848    5.311105272    4.745991705    3.863435643
  916 SOLV  OW      2849    4.283374342    5.125681478    3.118631304
  916 SOLV  HW1     2850    4.196596017    5.164681010    3.087803625
  916 SOLV  HW2     2851    4.355450724    5.194589139    3.110982275
  917 SOLV  OW      2852    5.879123599    2.764057987    4.605020459
  917 SOLV  HW1     2853    5.974155380    2.733104351    4.608591650
  917 SOLV  HW2     2854    5.876584659    2.861124965    4.581073641
  918 SOLV  OW      2855    5.536277565    5.441665358    4.146981293
  918 SOLV  HW1     2856    5.465534449    5.377324964    4.176234741
  918 SOLV  HW2     2857    5.602661270    5.394175002    4.089206992
  919 SOLV  OW      2858    3.701560951    5.518226902    4.269412366
  919 SOLV  HW1     2859    3.790247580    5.537177482    4.311550246
  919 SOLV  HW2     2860    3.654007451    5.604395746    4.251703753
  920 SOLV  OW      2861    5.863799382    4.829814350    4.855216946
  920 SOLV  HW1     2862    5.954706810    4.789396804    4.845009325
  920 SOLV  HW2     2863    5.863144162    4.890735033    4.934526970
  921 SOLV  OW      2864    4.852666315    4.624384862    4.710400825
  921 SOLV  HW1     2865    4.765327801    4.623020170    4.661698962
  921 SOLV  HW2     2866    4.899285743    4.536829647    4.697657652
  922 SOLV  OW      2867    5.885428389    5.647023261    3.415203796
  922 SOLV  HW1     2868    5.788305569    5.634744991    3.435643773
  922 SOLV  HW2     2869    5.897577455    5.728931983    3.359125611
  923 SOLV  OW      2870    2.794929583    4.965186488    4.590715397
  923 SOLV  HW1     2871    2.858474420    4.978600986    4.514674984
  923 SOLV  HW2     2872    2.846567056    4.949415461    4.674886925
  924 SOLV  OW      2873    2.999684532    3.964528685    4.765323552
  924 SOLV  HW1     2874    2.947075344    4.034853331    4.717503915
  924 SOLV  HW2     2875    3.097289569    3.979241527    4.749237935
  925 SOLV  OW      2876    5.207244654    0.149474156    4.477747813
  925 SOLV  HW1     2877    5.233810966    0.072635428    4.419508780
  925 SOLV  HW2     2878    5.107893768    0.160583466    4.474975576
  926 SOLV  OW      2879    5.978394012    5.994406691    5.637267824
  926 SOLV  HW1     2880    5.914459985    6.071147375    5.632440020
  926 SOLV  HW2     2881    6.072088181    6.028593545    5.629878238
  927 SOLV  OW      2882    0.359002618    4.462843326    2.850538973
  927 SOLV  HW1     2883    0.381674882    4.510827996    2.765773885
  927 SOLV  HW2     2884    0.439892687    4.414600515    2.884169505
  928 SOLV  OW      2885    3.846619208    0.203947003    3.756129693
  928 SOLV  HW1     2886    3.844537646    0.303846158    3.751946429
  928 SOLV  HW2     2887    3.904016754    0.175001608    3.832741734
  929 SOLV  OW      2888    0.187590792    4.964746120    4.220193546
  929 SOLV  HW1     2889    0.254318045    5.035449825    4.243645869
  929 SOLV  HW2     2890    0.205137127    4.882907873    4.274930913
  930 SOLV  OW      2891    4.418561831    5.327282689    3.448227577
  930 SOLV  HW1     2892    4.392750341    5.421318792    3.470421925
  930 SOLV  HW2     2893    4.492682184    5.328043051    3.381092050
  931 SOLV  OW      2894    5.190142472    5.114862697    5.381895194
  931 SOLV  HW1     2895    5.147663206    5.032809091    5.420165861
  931 SOLV  HW2     2896    5.269737380    5.139958656    5.437001266
  932 SOLV  OW      2897    4.131665099    3.177170423    5.374839516
  932 SOLV  HW1     2898    4.174198598    3.139486179    5.292545739
  932 SOLV  HW2     2899    4.170468436    3.267306547    5.394106574
  933 SOLV  OW      2900    3.744094983    4.447576871    4.834640194
  933 SOLV  HW1     2901    3.781042218    4.523992141    4.887527199
  933 SOLV  HW2     2902    3.764705511    4.361626838    4.881429322
  934 SOLV  OW      2903    4.153401806    4.809764850    5.483924675
  934 SOLV  HW1     2904    4.122010054    4.801688648    5.578533599
  934 SOLV  HW2     2905    4.106103931    4.742290549    5.427254305
  935 SOLV  OW      2906    3.359928274    5.710597340    5.532871452
  935 SOLV  HW1     2907    3.445960682    5.754686170    5.558486083
  935 SOLV  HW2     2908    3.374048197    5.655114000    5.450873160
  936 SOLV  OW      2909    3.168234777    3.657668844    4.892651422
  936 SOLV  HW1     2910    3.100281971    3.623651710    4.827634181
  936 SOLV  HW2     2911    3.216489604    3.580385697    4.933890485
  937 SOLV  OW      2912    3.226632699    4.365260445    3.119604688
  937 SOLV  HW1     2913    3.227243965    4.365365523    3.019599695
  937 SOLV  HW2     2914    3.314335924    4.399334300    3.153493969
  938 SOLV  OW      2915    4.470702747    3.942546485    4.027096990
  938 SOLV  HW1     2916    4.555188586    3.892857587    4.046975136
  938 SOLV  HW2     2917    4.395116851    3.877627727    4.018485582
  939 SOLV  OW      2918    3.789418597    5.005254228    4.039628958
  939 SOLV  HW1     2919    3.754094745    5.012885470    4.132881157
  939 SOLV  HW2     2920    3.798335026    5.096561422    3.999810888
  940 SOLV  OW      2921    4.527596638    3.450118604    5.980810325
  940 SOLV  HW1     2922    4.445095611    3.463195594    5.925815327
  940 SOLV  HW2     2923    4.506976520    3.469051560    6.076822032
  941 SOLV  OW      2924    4.965423582    5.281316234    5.347779001
  941 SOLV  HW1     2925    5.043589683    5.219751099    5.337713185
  941 SOLV  HW2     2926    4.923871951    5.267966368    5.437760755
  942 SOLV  OW      2927    5.516238937    3.498217905    4.574138065
  942 SOLV  HW1     2928    5.441676455    3.450758953    4.527343357
  942 SOLV  HW2     2929    5.561788844    3.560033610    4.510062525
  943 SOLV  OW      2930    4.747911259    4.791902569    5.936508956
  943 SOLV  HW1     2931    4.742177824    4.791810753    5.836664551
  943 SOLV  HW2     2932    4.838818584    4.822674414    5.964627678
  944 SOLV  OW      2933    3.959805406    0.346492732    4.633088317
  944 SOLV  HW1     2934    4.045224277    0.354060723    4.581631511
  944 SOLV  HW2     2935    3.962811151    0.408013048    4.711876614
  945 SOLV  OW      2936    4.766574741    3.346570987    5.870281636
  945 SOLV  HW1     2937    4.815460700    3.276782740    5.922639542
  945 SOLV  HW2     2938    4.674951400    3.358774819    5.908462123
  946 SOLV  OW      2939    5.063609401    3.017175295    4.537467083
  946 SOLV  HW1     2940    5.019467274    2.997664787    4.449883906
  946 SOLV  HW2     2941    5.126582806    2.942913591    4.560303953
  947 SOLV  OW      2942    3.081835345    4.180484955    4.448325192
  947 SOLV  HW1     2943    3.062851955    4.275528523    4.472989068
  947 SOLV  HW2     2944    3.180395829    4.168136477    4.436699258
  948 SOLV  OW      2945    4.260759958    0.826092218    5.189511839
  948 SOLV  HW1     2946    4.303181104    0.916656636    5.189275341
  948 SOLV  HW2     2947    4.314569018    0.764248366    5.246795757
  949 SOLV  OW      2948    5.302757865    5.027134075    4.132492328
  949 SOLV  HW1     2949    5.347520326    5.098652023    4.078794500
  949 SOLV  HW2     2950    5.225043896    4.990668770    4.081183007
  950 SOLV  OW      2951    3.429172746    5.011617640    2.502788958
  950 SOLV  HW1     2952    3.350404852    5.061213013    2.539338125
  950 SOLV  HW2     2953    3.512898403    5.062376249    2.523125587
  951 SOLV  OW      2954    4.223470143    5.999011534    1.699968803
  951 SOLV  HW1     2955    4.152640271    6.067244881    1.718061335
  951 SOLV  HW2     2956    4.183442115    5.921687809    1.650767681
  952 SOLV  OW      2957    5.661722091    3.943093521    1.082681112
  952 SOLV  HW1     2958    5.650419255    3.883010315    1.161826733
  952 SOLV  HW2     2959    5.747312597    3.920893149    1.035957218
  953 SOLV  OW      2960    4.640366669    4.133088538    2.831550007
  953 SOLV  HW1     2961    4.639253211    4.139633112    2.931336690
  953 SOLV  HW2     2962    4.734435883    4.141491709    2.798659005
  954 SOLV  OW      2963    4.126751137    5.120615628    0.871576778
  954 SOLV  HW1     2964    4.186670114    5.193246204    0.905281980
  954 SOLV  HW2     2965    4.031697638    5.151493303    0.875169013
  955 SOLV  OW      2966    3.131133868    5.068598015    1.976964201
  955 SOLV  HW1     2967    3.033305909    5.081664425    1.960828303
  955 SOLV  HW2     2968    3.163202657    5.135952827    2.043569876
  956 SOLV  OW      2969    5.111961688    3.322567722    2.603037166
  956 SOLV  HW1     2970    5.173921872    3.364505122    2.536677826
  956 SOLV  HW2     2971    5.049417236    3.391971903    2.638710837
  957 SOLV  OW      2972    5.855353350    2.910440698    1.856543145
  957 SOLV  HW1     2973    5.947500400    2.871910586    1.861481953
  957 SOLV  HW2     2974    5.859079945    3.008356616    1.876507755
  958 SOLV  OW      2975    3.657519180    5.496721402    3.041257901
  958 SOLV  HW1     2976    3.564567675    5.502760030    3.077656900
  958 SOLV  HW2     2977    3.678897995    5.580176787    2.990468672
  959 SOLV  OW      2978    5.816059892    4.031120527    2.685415059
  959 SOLV  HW1     2979    5.747719534    4.103848794    2.678944014
  959 SOLV  HW2     2980    5.859821559    4.034429056    2.775279883
  960 SOLV  OW      2981    4.377493950    3.633871100    2.767358329
  960 SOLV  HW1     2982    4.327186100    3.689055444    2.700831707
  960 SOLV  HW2     2983    4.331034171    3.637809711    2.855833743
  961 SOLV  OW      2984    3.177780503    4.534455056    0.421349151
  961 SOLV  HW1     2985    3.103638013    4.516847477    0.486113513
  961 SOLV  HW2     2986    3.203753022    4.630925625    0.425866315
  962 SOLV  OW      2987    3.588421475    0.344470996    0.225045326
  962 SOLV  HW1     2988    3.658221010    0.401455548    0.181658073
  962 SOLV  HW2     2989    3.632573801    0.269707335    0.274669862
  963 SOLV  OW      2990    4.164105394    5.886289252    3.660694735
  963 SOLV  HW1     2991    4.132279468    5.976487243    3.631491230
  963 SOLV  HW2     2992    4.112329074    5.815514277    3.612616650
  964 SOLV  OW      2993    5.256266038    4.479622754    1.740522412
  964 SOLV  HW1     2994    5.265466943    4.474355384    1.641077412
  964 SOLV  HW2     2995    5.163711379    4.509451049    1.763880765
  965 SOLV  OW      2996    3.392192993    5.232900923    1.072689728
  965 SOLV  HW1     2997    3.485740413    5.206987741    1.096748099
  965 SOLV  HW2     2998    3.337052694    5.239628971    1.155850352
  966 SOLV  OW      2999    3.650882886    4.511323294    1.117488300
  966 SOLV  HW1     3000    3.694565702    4.576871352    1.055867088
  966 SOLV  HW2     3001    3.692733768    4.421292842    1.105450706
  967 SOLV  OW      3002    5.643974561    5.127099124    1.229204155
  967 SOLV  HW1     3003    5.667424796    5.196358007    1.297429798
  967 SOLV  HW2     3004    5.707227490    5.133612448    1.152015548
  968 SOLV  OW      3005    3.789178514    3.463936552    0.349951143
  968 SOLV  HW1     3006    3.832611712    3.419863043    0.428517487
  968 SOLV  HW2     3007    3.709953170    3.516560823    0.380862631
  969 SOLV  OW      3008    3.407880570    1.651075996    3.338123172
  969 SOLV  HW1     3009    3.405832815    1.564319213    3.288414987
  969 SOLV  HW2     3010    3.460359272    1.639882599    3.422517948
  970 SOLV  OW      3011    5.048631700    4.437180127    0.867966054
  970 SOLV  HW1     3012    5.016055179    4.528576562    0.843729065
  970 SOLV  HW2     3013    5.059406740    4.382547550    0.784904751
  971 SOLV  OW      3014    3.591632358    3.531618533    0.528805376
  971 SOLV  HW1     3015    3.641498596    3.560015195    0.610713531
  971 SOLV  HW2     3016    3.514021211    3.592958776    0.514117461
  972 SOLV  OW      3017    3.112982644    5.055042105    0.219247731
  972 SOLV  HW1     3018    3.170782810    5.056132435    0.137641676
  972 SOLV  HW2     3019    3.019205075    5.031885413    0.193344780
  973 SOLV  OW      3020    5.300894235    3.998508379    0.510053651
  973 SOLV  HW1     3021    5.356580320    4.038953400    0.582615246
  973 SOLV  HW2     3022    5.204337052    4.017923876    0.527421855
  974 SOLV  OW      3023    4.219598217    4.763839603    2.145268133
  974 SOLV  HW1     3024    4.229455325    4.703890365    2.065829948
  974 SOLV  HW2     3025    4.273242209    4.847040534    2.131077950
  975 SOLV  OW      3026    5.105367184    5.483554683    0.139530465
  975 SOLV  HW1     3027    5.011328412    5.499134483    0.169791031
  975 SOLV  HW2     3028    5.113795976    5.508152415    0.042961859
  976 SOLV  OW      3029    5.029247349    4.627835382    1.564154352
  976 SOLV  HW1     3030    5.016775309    4.597150201    1.469789688
  976 SOLV  HW2     3031    4.958053823    4.694147632    1.587305004
  977 SOLV  OW      3032    4.086892462    3.580302221    2.124871597
  977 SOLV  HW1     3033    4.096047648    3.587197539    2.025522402
  977 SOLV  HW2     3034    4.047201178    3.491626041    2.148594230
  978 SOLV  OW      3035    6.101404662    3.110583339    0.658387451
  978 SOLV  HW1     3036    6.143211967    3.144942614    0.742489113
  978 SOLV  HW2     3037    6.166113947    3.050835557    0.611013164
  979 SOLV  OW      3038    5.829979923    4.915031847    5.978145363
  979 SOLV  HW1     3039    5.839354603    5.010592264    6.006110619
  979 SOLV  HW2     3040    5.788552051    4.862482015    6.052468126
  980 SOLV  OW      3041    4.431801018    5.926483682    2.380232165
  980 SOLV  HW1     3042    4.446788431    6.010645929    2.328330131
  980 SOLV  HW2     3043    4.520028127    5.885606995    2.403614763
  981 SOLV  OW      3044    5.002026658    4.906001599    3.615020046
  981 SOLV  HW1     3045    4.952849527    4.953582428    3.687952289
  981 SOLV  HW2     3046    4.963901560    4.932390897    3.526411782
  982 SOLV  OW      3047    4.579907585    2.988939928    0.689116208
  982 SOLV  HW1     3048    4.639304501    3.064804717    0.662316268
  982 SOLV  HW2     3049    4.497222093    2.989891493    0.632868654
  983 SOLV  OW      3050    3.847572463    5.231443951    0.927657727
  983 SOLV  HW1     3051    3.807325148    5.155854843    0.876004342
  983 SOLV  HW2     3052    3.812280707    5.318226727    0.892659002
  984 SOLV  OW      3053    2.890071492    5.005610612    0.668299258
  984 SOLV  HW1     3054    2.891643179    4.951409005    0.752329833
  984 SOLV  HW2     3055    2.913802411    4.947301140    0.590593450
  985 SOLV  OW      3056    0.877643817    4.132489511    1.625519153
  985 SOLV  HW1     3057    0.921181061    4.137807246    1.715387221
  985 SOLV  HW2     3058    0.857724565    4.036939308    1.603761806
  986 SOLV  OW      3059    3.612598371    5.027857193    2.064140811
  986 SOLV  HW1     3060    3.526307466    5.026210217    2.114663257
  986 SOLV  HW2     3061    3.612149945    4.955537799    1.995067931
  987 SOLV  OW      3062    4.812319881    0.294465265    1.183691450
  987 SOLV  HW1     3063    4.727592421    0.318777830    1.136450167
  987 SOLV  HW2     3064    4.790570336    0.255742607    1.273296455
  988 SOLV  OW      3065    0.147952801    3.409723355    2.195110516
  988 SOLV  HW1     3066    0.091893135    3.418681868    2.277445149
  988 SOLV  HW2     3067    0.154084646    3.498349411    2.149180336
  989 SOLV  OW      3068    5.623279302    4.823145935    2.690169092
  989 SOLV  HW1     3069    5.526017669    4.840979742    2.675317302
  989 SOLV  HW2     3070    5.664367398    4.900460193    2.738467854
  990 SOLV  OW      3071    4.639780702    6.006772601    2.641544413
  990 SOLV  HW1     3072    4.665157350    5.913811052    2.614792339
  990 SOLV  HW2     3073    4.540140961    6.014168494    2.645870468
  991 SOLV  OW      3074    3.556286679    3.828381250    2.979279604
  991 SOLV  HW1     3075    3.605390548    3.824294086    3.066297680
  991 SOLV  HW2     3076    3.471801635    3.880552830    2.991128815
  992 SOLV  OW      3077    4.987124100    4.939070896    1.479690416
  992 SOLV  HW1     3078    5.027675451    5.016369789    1.430884932
  992 SOLV  HW2     3079    4.931888194    4.973021609    1.555834124
  993 SOLV  OW      3080    4.017696822    4.383686830    2.738389309
  993 SOLV  HW1     3081    3.962086003    4.344331099    2.811591518
  993 SOLV  HW2     3082    4.012173887    4.483465932    2.742332853
  994 SOLV  OW      3083    5.644240349    4.873476305    3.347408162
  994 SOLV  HW1     3084    5.646411440    4.867607814    3.447212420
  994 SOLV  HW2     3085    5.574930421    4.810768868    3.311856633
  995 SOLV  OW      3086    4.838069492    4.182870783    0.839316280
  995 SOLV  HW1     3087    4.860660936    4.275451556    0.808979717
  995 SOLV  HW2     3088    4.917215954    4.142663899    0.885370372
  996 SOLV  OW      3089    5.300291707    3.295447871    0.030380390
  996 SOLV  HW1     3090    5.200864212    3.290216641    0.039777843
  996 SOLV  HW2     3091    5.325240872    3.382712689   -0.011617596
  997 SOLV  OW      3092    4.463617163    4.531758085    1.249247147
  997 SOLV  HW1     3093    4.429231549    4.625618619    1.246156229
  997 SOLV  HW2     3094    4.392330187    4.469108253    1.217706999
  998 SOLV  OW      3095    4.750681100    4.381043643    2.137474689
  998 SOLV  HW1     3096    4.703512160    4.427679037    2.212309672
  998 SOLV  HW2     3097    4.740858738    4.282130705    2.148417817
  999 SOLV  OW      3098    5.003145032    4.292285795    0.601429217
  999 SOLV  HW1     3099    5.024532970    4.194622408    0.603939281
  999 SOLV  HW2     3100    4.904410063    4.304512708    0.591243875
 1000 SOLV  OW      3101    5.068967209    4.586218661    2.608294193
 1000 SOLV  HW1     3102    5.133924306    4.567059855    2.681883653
 1000 SOLV  HW2     3103    5.076864075    4.682112536    2.581019515
 1001 SOLV  OW      3104    3.207456989    0.058332027    0.338720273
 1001 SOLV  HW1     3105    3.171760676   -0.027940307    0.374559321
 1001 SOLV  HW2     3106    3.164948153    0.077815832    0.250318457
 1002 SOLV  OW      3107    4.625220729    2.119521615    1.205873417
 1002 SOLV  HW1     3108    4.588395717    2.206498511    1.238741714
 1002 SOLV  HW2     3109    4.724911488    2.120439040    1.213766221
 1003 SOLV  OW      3110    6.112221470    4.525811740    3.348917775
 1003 SOLV  HW1     3111    6.184510189    4.558590019    3.409756836
 1003 SOLV  HW2     3112    6.037027500    4.591739120    3.347978544
 1004 SOLV  OW      3113    5.682986065    2.677308191    2.498128018
 1004 SOLV  HW1     3114    5.737019069    2.671129220    2.582054852
 1004 SOLV  HW2     3115    5.601601552    2.619807539    2.506591319
 1005 SOLV  OW      3116    5.621058634    5.231949060    1.532528266
 1005 SOLV  HW1     3117    5.593473768    5.296079187    1.604140843
 1005 SOLV  HW2     3118    5.709145096    5.260274101    1.494574864
 1006 SOLV  OW      3119    4.136790878    4.265709607    1.567338562
 1006 SOLV  HW1     3120    4.047340892    4.297880547    1.598410614
 1006 SOLV  HW2     3121    4.124987422    4.205907903    1.488053861
 1007 SOLV  OW      3122    4.452866501    3.407391155    1.170843755
 1007 SOLV  HW1     3123    4.526004192    3.399763398    1.103063073
 1007 SOLV  HW2     3124    4.394628571    3.326218212    1.166293726
 1008 SOLV  OW      3125    0.090299094    4.540311074    0.274859111
 1008 SOLV  HW1     3126    0.062177515    4.600115563    0.199795789
 1008 SOLV  HW2     3127    0.145777700    4.465351382    0.238734054
 1009 SOLV  OW      3128    3.748015509    3.711917717    5.871542139
 1009 SOLV  HW1     3129    3.801202855    3.734298927    5.789861940
 1009 SOLV  HW2     3130    3.795417208    3.641019566    5.923772547
 1010 SOLV  OW      3131    3.708470627    6.097720979    5.779924265
 1010 SOLV  HW1     3132    3.781618512    6.086221898    5.712703185
 1010 SOLV  HW2     3133    3.691171205    6.010447713    5.825593049
 1011 SOLV  OW      3134    4.129573375    5.595894594    2.493324524
 1011 SOLV  HW1     3135    4.132761449    5.679597858    2.438687307
 1011 SOLV  HW2     3136    4.036210723    5.580901278    2.525885392
 1012 SOLV  OW      3137    3.127047619    5.032913985    2.551730260
 1012 SOLV  HW1     3138    3.087495038    4.999041990    2.637111683
 1012 SOLV  HW2     3139    3.096732565    4.975301658    2.475811874
 1013 SOLV  OW      3140    2.743431512    3.348792833    0.417991864
 1013 SOLV  HW1     3141    2.710441141    3.367901047    0.325534841
 1013 SOLV  HW2     3142    2.718345021    3.424298672    0.478581894
 1014 SOLV  OW      3143    4.668693676    3.292439122    2.523097192
 1014 SOLV  HW1     3144    4.591567448    3.324238504    2.578254474
 1014 SOLV  HW2     3145    4.659155911    3.326686991    2.429619456
 1015 SOLV  OW      3146    4.890922371    5.207285821    0.600408829
 1015 SOLV  HW1     3147    4.910083896    5.135175897    0.666999927
 1015 SOLV  HW2     3148    4.890847201    5.168390355    0.508275911
 1016 SOLV  OW      3149    4.668388209    5.774393036    1.613211016
 1016 SOLV  HW1     3150    4.601839716    5.840655392    1.647596352
 1016 SOLV  HW2     3151    4.728017381    5.818734036    1.546278955
 1017 SOLV  OW      3152    5.604378533    5.593581603    3.523922277
 1017 SOLV  HW1     3153    5.511399035    5.630013456    3.518512801
 1017 SOLV  HW2     3154    5.641845700    5.611271758    3.614944022
 1018 SOLV  OW      3155    2.860198398    0.019694350    0.462067836
 1018 SOLV  HW1     3156    2.895948641    0.011627434    0.555110226
 1018 SOLV  HW2     3157    2.917300578   -0.033689297    0.399701760
 1019 SOLV  OW      3158    4.897302766    0.110903789    0.981320441
 1019 SOLV  HW1     3159    4.912153091    0.164416704    1.064490363
 1019 SOLV  HW2     3160    4.974313301    0.048594584    0.967599144
 1020 SOLV  OW      3161    4.476515482    5.487507798    0.756951954
 1020 SOLV  HW1     3162    4.559397196    5.441463823    0.788765208
 1020 SOLV  HW2     3163    4.408421160    5.419139646    0.730675352
 1021 SOLV  OW      3164    5.508985580    4.113803808    5.904716936
 1021 SOLV  HW1     3165    5.605866771    4.089054375    5.903491994
 1021 SOLV  HW2     3166    5.455250965    4.040085623    5.863728869
 1022 SOLV  OW      3167    2.611435858    6.074605395    5.465994083
 1022 SOLV  HW1     3168    2.705709948    6.102066247    5.484962845
 1022 SOLV  HW2     3169    2.549817752    6.150665597    5.486476202
 1023 SOLV  OW      3170    3.256522363    3.145533783    2.957264706
 1023 SOLV  HW1     3171    3.340222585    3.124577672    3.007829547
 1023 SOLV  HW2     3172    3.213908979    3.227376179    2.995833554
 1024 SOLV  OW      3173    5.549056578    0.210358123    0.152008571
 1024 SOLV  HW1     3174    5.501343014    0.248088077    0.231388842
 1024 SOLV  HW2     3175    5.533803158    0.111610731    0.147801541
 1025 SOLV  OW      3176    5.449010747    5.579053236    1.201704012
 1025 SOLV  HW1     3177    5.392098777    5.525719311    1.264299205
 1025 SOLV  HW2     3178    5.486419318    5.658251947    1.249970920
 1026 SOLV  OW      3179    4.397554554    4.654971202    1.943283651
 1026 SOLV  HW1     3180    4.405783930    4.708281748    1.859071593
 1026 SOLV  HW2     3181    4.333992395    4.579162263    1.928646716
 1027 SOLV  OW      3182    5.012059310    2.621250970    2.279296703
 1027 SOLV  HW1     3183    5.028249699    2.522666071    2.274742016
 1027 SOLV  HW2     3184    5.096693161    2.667741273    2.305323749
 1028 SOLV  OW      3185    4.514600854    5.956409007    1.768855553
 1028 SOLV  HW1     3186    4.428586102    6.007272077    1.764855757
 1028 SOLV  HW2     3187    4.587980332    6.017358977    1.798889527
 1029 SOLV  OW      3188    4.220635317    4.429923376    1.319765714
 1029 SOLV  HW1     3189    4.201793671    4.421324383    1.417605193
 1029 SOLV  HW2     3190    4.160121382    4.498976148    1.280127241
 1030 SOLV  OW      3191    4.300816110    4.692130593    2.812419408
 1030 SOLV  HW1     3192    4.348312800    4.608149800    2.786092606
 1030 SOLV  HW2     3193    4.291335625    4.695243494    2.911929222
 1031 SOLV  OW      3194    2.861251662    5.939079879    0.793994912
 1031 SOLV  HW1     3195    2.897142065    6.028428472    0.766968757
 1031 SOLV  HW2     3196    2.762598155    5.936518785    0.777790475
 1032 SOLV  OW      3197    5.614104060    4.500343800    0.050075684
 1032 SOLV  HW1     3198    5.669413416    4.462446031    0.124278731
 1032 SOLV  HW2     3199    5.564337527    4.426501845    0.004555564
 1033 SOLV  OW      3200    5.009517686    5.870007259    2.261161137
 1033 SOLV  HW1     3201    5.081241020    5.803586060    2.240093738
 1033 SOLV  HW2     3202    5.050116535    5.950073734    2.305218992
 1034 SOLV  OW      3203    4.117898821    3.231126225    2.371346840
 1034 SOLV  HW1     3204    4.137881491    3.206441863    2.276523776
 1034 SOLV  HW2     3205    4.178327032    3.180052475    2.432501590
 1035 SOLV  OW      3206    4.805795076    0.676061392    1.033866001
 1035 SOLV  HW1     3207    4.759522450    0.750691416    0.986000983
 1035 SOLV  HW2     3208    4.845613988    0.613234707    0.967015090
 1036 SOLV  OW      3209    5.556934909    2.162512864    2.101542425
 1036 SOLV  HW1     3210    5.539607726    2.075710270    2.148073264
 1036 SOLV  HW2     3211    5.631452500    2.150814779    2.035889676
 1037 SOLV  OW      3212    5.736250535    5.378713448    0.370049908
 1037 SOLV  HW1     3213    5.790045438    5.405814388    0.449881650
 1037 SOLV  HW2     3214    5.704986625    5.460444814    0.321635486
 1038 SOLV  OW      3215    4.787300093    5.444847654    0.692252831
 1038 SOLV  HW1     3216    4.832351726    5.361259298    0.660864712
 1038 SOLV  HW2     3217    4.776285284    5.441461745    0.791596061
 1039 SOLV  OW      3218    2.936985899    5.029651348    6.026830364
 1039 SOLV  HW1     3219    2.957441016    4.980714175    5.942055466
 1039 SOLV  HW2     3220    2.866460140    4.980210587    6.077641078
 1040 SOLV  OW      3221    5.999858309    5.739388692    1.379159874
 1040 SOLV  HW1     3222    6.094446112    5.747427108    1.347697161
 1040 SOLV  HW2     3223    5.963894504    5.830309837    1.400169006
 1041 SOLV  OW      3224    4.336857994    0.824839703    0.859758355
 1041 SOLV  HW1     3225    4.274072524    0.827078820    0.937559467
 1041 SOLV  HW2     3226    4.309697888    0.894196052    0.793034854
 1042 SOLV  OW      3227    3.864546071    5.496241022    2.601827706
 1042 SOLV  HW1     3228    3.897598701    5.483362288    2.695334316
 1042 SOLV  HW2     3229    3.769768246    5.528080845    2.604086361
 1043 SOLV  OW      3230    3.779676011    2.890203764    2.775884741
 1043 SOLV  HW1     3231    3.822684307    2.831828847    2.707005267
 1043 SOLV  HW2     3232    3.776817075    2.984461747    2.742585584
 1044 SOLV  OW      3233    2.943091723    5.230925197    2.281866217
 1044 SOLV  HW1     3234    2.989944354    5.292843274    2.344881626
 1044 SOLV  HW2     3235    2.882696700    5.283613115    2.222063002
 1045 SOLV  OW      3236    0.029239140    5.787052934    2.648247453
 1045 SOLV  HW1     3237    0.009945904    5.850667049    2.573531629
 1045 SOLV  HW2     3238   -0.038548958    5.713528387    2.647746179
 1046 SOLV  OW      3239    4.217894234    4.465749288    1.870869680
 1046 SOLV  HW1     3240    4.186747425    4.374489384    1.897382782
 1046 SOLV  HW2     3241    4.141080745    4.517527180    1.833185376
 1047 SOLV  OW      3242    3.484653256    4.645051653    0.228366557
 1047 SOLV  HW1     3243    3.544582887    4.722632869    0.208591644
 1047 SOLV  HW2     3244    3.402678706    4.677467511    0.275598045
 1048 SOLV  OW      3245    4.494627259    5.529609291    0.140561669
 1048 SOLV  HW1     3246    4.495210802    5.556042072    0.237011243
 1048 SOLV  HW2     3247    4.465972717    5.434146954    0.132353331
 1049 SOLV  OW      3248    5.400630820    0.261407467    1.342082972
 1049 SOLV  HW1     3249    5.379323844    0.337759775    1.403060203
 1049 SOLV  HW2     3250    5.317509994    0.208666108    1.324444447
 1050 SOLV  OW      3251    0.585689716    4.192689733    1.589016621
 1050 SOLV  HW1     3252    0.524842728    4.153744879    1.519862063
 1050 SOLV  HW2     3253    0.678658469    4.197800242    1.552517942
 1051 SOLV  OW      3254    4.140969707    2.214737072    1.559309509
 1051 SOLV  HW1     3255    4.082962429    2.223180230    1.478282597
 1051 SOLV  HW2     3256    4.142708897    2.301922996    1.608269134
 1052 SOLV  OW      3257    5.879863982    5.286069972    1.409337918
 1052 SOLV  HW1     3258    5.964240573    5.309872963    1.457458988
 1052 SOLV  HW2     3259    5.895028876    5.204130843    1.354042796
 1053 SOLV  OW      3260    4.288199698    4.343312414    0.544005401
 1053 SOLV  HW1     3261    4.207152200    4.299837199    0.504728241
 1053 SOLV  HW2     3262    4.313681729    4.422541833    0.488554306
 1054 SOLV  OW      3263    4.266688511    4.007440325    6.009870860
 1054 SOLV  HW1     3264    4.346077593    3.967113176    6.055401184
 1054 SOLV  HW2     3265    4.281450631    4.007433777    5.910956838
 1055 SOLV  OW      3266    4.248526561    3.766511685    2.561012878
 1055 SOLV  HW1     3267    4.246656647    3.709244765    2.479047294
 1055 SOLV  HW2     3268    4.158674725    3.808290679    2.574523217
 1056 SOLV  OW      3269    4.686575155    5.423459061    0.935791810
 1056 SOLV  HW1     3270    4.735872492    5.349239343    0.981211770
 1056 SOLV  HW2     3271    4.642312846    5.481027970    1.004555168
 1057 SOLV  OW      3272    3.180807754    4.442113687    1.281110185
 1057 SOLV  HW1     3273    3.177862694    4.541324571    1.293298951
 1057 SOLV  HW2     3274    3.105239847    4.413539414    1.222177999
 1058 SOLV  OW      3275    4.044574175    4.975891877    1.169731238
 1058 SOLV  HW1     3276    3.970022901    4.910096376    1.159010909
 1058 SOLV  HW2     3277    4.109052748    4.965813297    1.093950244
 1059 SOLV  OW      3278    3.593214198    4.154393757    0.981343781
 1059 SOLV  HW1     3279    3.609248787    4.055933531    0.974272736
 1059 SOLV  HW2     3280    3.674974233    4.198925199    1.017863016
 1060 SOLV  OW      3281    4.030357123    4.952332208    2.250732145
 1060 SOLV  HW1     3282    4.099036910    4.886759104    2.219351601
 1060 SOLV  HW2     3283    4.055267946    5.044082714    2.219702610
 1061 SOLV  OW      3284    3.038890232    4.071337542    1.134701207
 1061 SOLV  HW1     3285    3.032308516    4.170507540    1.145810123
 1061 SOLV  HW2     3286    3.105851890    4.034931188    1.199447690
 1062 SOLV  OW      3287    3.253658271    5.033624243    3.864645793
 1062 SOLV  HW1     3288    3.169023164    4.987461542    3.838050998
 1062 SOLV  HW2     3289    3.329584526    4.997969952    3.810190882
 1063 SOLV  OW      3290    5.039880908    3.989141733    0.628027805
 1063 SOLV  HW1     3291    5.094610569    3.929061350    0.686309572
 1063 SOLV  HW2     3292    4.942728732    3.972576957    0.645019581
 1064 SOLV  OW      3293    2.319090205    3.473504925    5.629839243
 1064 SOLV  HW1     3294    2.253957637    3.549384640    5.631034319
 1064 SOLV  HW2     3295    2.386504808    3.488600067    5.557528898
 1065 SOLV  OW      3296    3.807982121    3.200874888    5.949207672
 1065 SOLV  HW1     3297    3.765253882    3.159818873    5.868644568
 1065 SOLV  HW2     3298    3.858702958    3.282654894    5.921984478
 1066 SOLV  OW      3299    0.356325772    4.872343987    1.498927328
 1066 SOLV  HW1     3300    0.315034001    4.806303837    1.436194971
 1066 SOLV  HW2     3301    0.435877791    4.830978480    1.543220689
 1067 SOLV  OW      3302    5.584113925    4.671252724    2.174037929
 1067 SOLV  HW1     3303    5.648855047    4.595058290    2.176229247
 1067 SOLV  HW2     3304    5.542681727    4.677159711    2.083206956
 1068 SOLV  OW      3305    6.129523273    5.093428608    1.674592798
 1068 SOLV  HW1     3306    6.182154918    5.170398470    1.710745910
 1068 SOLV  HW2     3307    6.159387711    5.008900942    1.718916997
 1069 SOLV  OW      3308    2.249433224    3.827271504    0.529306965
 1069 SOLV  HW1     3309    2.190805044    3.883498349    0.470972087
 1069 SOLV  HW2     3310    2.276998652    3.880093167    0.609628607
 1070 SOLV  OW      3311    5.289593996    5.933847466    5.894363132
 1070 SOLV  HW1     3312    5.375743115    5.885571491    5.878621464
 1070 SOLV  HW2     3313    5.307327131    6.017668765    5.945933723
 1071 SOLV  OW      3314    3.446910284    3.549378379    2.667597493
 1071 SOLV  HW1     3315    3.471046853    3.591993694    2.580400678
 1071 SOLV  HW2     3316    3.456469295    3.450121777    2.659939461
 1072 SOLV  OW      3317    5.731592186    4.579713947    1.493464136
 1072 SOLV  HW1     3318    5.793855971    4.609476698    1.421081849
 1072 SOLV  HW2     3319    5.783238908    4.530954501    1.563868776
 1073 SOLV  OW      3320    4.713968857    5.556407264    0.463411793
 1073 SOLV  HW1     3321    4.722947929    5.513041693    0.553082230
 1073 SOLV  HW2     3322    4.626911487    5.605401903    0.458672710
 1074 SOLV  OW      3323    3.717347631    4.631823543    2.543217289
 1074 SOLV  HW1     3324    3.758021591    4.707522068    2.492076676
 1074 SOLV  HW2     3325    3.702379560    4.659913955    2.638026908
 1075 SOLV  OW      3326    3.969661448    2.879273039    2.145427978
 1075 SOLV  HW1     3327    4.051104876    2.894447411    2.201434287
 1075 SOLV  HW2     3328    3.887818183    2.893242221    2.201181974
 1076 SOLV  OW      3329    6.096283118    4.532560647    1.484642181
 1076 SOLV  HW1     3330    6.042841358    4.527779183    1.569038045
 1076 SOLV  HW2     3331    6.034395384    4.535378599    1.406134766
 1077 SOLV  OW      3332    4.940272815    4.704338082    0.806101937
 1077 SOLV  HW1     3333    4.923492253    4.752758199    0.891983458
 1077 SOLV  HW2     3334    4.853038104    4.676010191    0.766235616
 1078 SOLV  OW      3335    5.300986274    5.025775484    0.431156136
 1078 SOLV  HW1     3336    5.250170810    4.955882806    0.481500418
 1078 SOLV  HW2     3337    5.357940165    5.077851605    0.494764729
 1079 SOLV  OW      3338    5.113640853    3.842619105    2.200246635
 1079 SOLV  HW1     3339    5.171479598    3.844988422    2.118693036
 1079 SOLV  HW2     3340    5.152511723    3.778901861    2.266812414
 1080 SOLV  OW      3341    5.202612982    3.410463279    0.989591364
 1080 SOLV  HW1     3342    5.148149231    3.326703735    0.994029153
 1080 SOLV  HW2     3343    5.296727607    3.387716268    0.964558816
 1081 SOLV  OW      3344    3.510846754    5.424317899    3.811479151
 1081 SOLV  HW1     3345    3.595712649    5.453748108    3.855430069
 1081 SOLV  HW2     3346    3.522608045    5.332042891    3.774777719
 1082 SOLV  OW      3347    5.636729278    3.227376782    1.842645497
 1082 SOLV  HW1     3348    5.545507819    3.252128165    1.875320949
 1082 SOLV  HW2     3349    5.655951382    3.276091521    1.757445843
 1083 SOLV  OW      3350    0.429189328    2.954092528    1.761257697
 1083 SOLV  HW1     3351    0.421469419    3.015274212    1.682523771
 1083 SOLV  HW2     3352    0.467699758    3.004226903    1.838752054
 1084 SOLV  OW      3353    5.480145154    3.405438651    0.921940778
 1084 SOLV  HW1     3354    5.498759534    3.307256230    0.925650137
 1084 SOLV  HW2     3355    5.566106567    3.455950077    0.929636968
 1085 SOLV  OW      3356    5.523991835    5.041887314    2.028607169
 1085 SOLV  HW1     3357    5.595816169    4.988294415    2.073002036
 1085 SOLV  HW2     3358    5.457744498    4.980129434    1.986191262
 1086 SOLV  OW      3359    5.615442930    4.531440680    0.799150862
 1086 SOLV  HW1     3360    5.528686538    4.575206621    0.775489878
 1086 SOLV  HW2     3361    5.635659104    4.459477351    0.732709390
 1087 SOLV  OW      3362    5.950430606    5.233514686    2.949943784
 1087 SOLV  HW1     3363    5.967417757    5.136438571    2.966958139
 1087 SOLV  HW2     3364    5.988113591    5.287608057    3.025147767
 1088 SOLV  OW      3365    5.531019448    3.782137946    2.744903980
 1088 SOLV  HW1     3366    5.451466771    3.730664082    2.776898633
 1088 SOLV  HW2     3367    5.563907208    3.742691759    2.659089266
 1089 SOLV  OW      3368    3.869468586    5.418207599    2.862192280
 1089 SOLV  HW1     3369    3.779941488    5.434159476    2.903807816
 1089 SOLV  HW2     3370    3.922758945    5.356722892    2.920339998
 1090 SOLV  OW      3371    4.702465354    0.492756573    5.832663030
 1090 SOLV  HW1     3372    4.678581670    0.471385024    5.927388035
 1090 SOLV  HW2     3373    4.750987458    0.580147778    5.829448584
 1091 SOLV  OW      3374    3.666680505    3.662870487    2.804877799
 1091 SOLV  HW1     3375    3.600538546    3.626434264    2.739306906
 1091 SOLV  HW2     3376    3.620136453    3.724572297    2.868347258
 1092 SOLV  OW      3377    3.844815030    5.653756943    2.137992188
 1092 SOLV  HW1     3378    3.886959351    5.563332276    2.131116562
 1092 SOLV  HW2     3379    3.852338213    5.700782813    2.050060571
 1093 SOLV  OW      3380    0.264716692    3.861267302    1.566843737
 1093 SOLV  HW1     3381    0.243202590    3.814223663    1.481252266
 1093 SOLV  HW2     3382    0.363910867    3.864136437    1.579256299
 1094 SOLV  OW      3383    3.794438206    3.797830694    2.375146385
 1094 SOLV  HW1     3384    3.850168798    3.813281346    2.456737415
 1094 SOLV  HW2     3385    3.854171667    3.783204965    2.296281963
 1095 SOLV  OW      3386    5.462604282    4.874926123    2.310000040
 1095 SOLV  HW1     3387    5.498786977    4.801623590    2.252401490
 1095 SOLV  HW2     3388    5.379197685    4.911585189    2.268775622
 1096 SOLV  OW      3389    3.569310543    4.179015004    3.166296725
 1096 SOLV  HW1     3390    3.483467911    4.129967576    3.151236792
 1096 SOLV  HW2     3391    3.635703757    4.152180479    3.096488294
 1097 SOLV  OW      3392    3.663717125    0.210759975    0.603249759
 1097 SOLV  HW1     3393    3.708699087    0.169743863    0.523912863
 1097 SOLV  HW2     3394    3.693310694    0.163668625    0.686355869
 1098 SOLV  OW      3395    3.893724192    5.335819168    2.366828996
 1098 SOLV  HW1     3396    3.900339157    5.238406625    2.388475906
 1098 SOLV  HW2     3397    3.902553341    5.389297753    2.450874051
 1099 SOLV  OW      3398    5.056974147    3.762919768    2.657030449
 1099 SOLV  HW1     3399    5.134060213    3.763750279    2.593335155
 1099 SOLV  HW2     3400    5.032005858    3.856908027    2.680328341
 1100 SOLV  OW      3401    5.762373536    5.684462286    2.547709274
 1100 SOLV  HW1     3402    5.797459680    5.776173975    2.566679670
 1100 SOLV  HW2     3403    5.837812303    5.625064028    2.519732744
 1101 SOLV  OW      3404    0.064351727    4.994828770    0.778835768
 1101 SOLV  HW1     3405    0.060895100    4.945911634    0.865986016
 1101 SOLV  HW2     3406    0.100303663    5.086953566    0.793748945
 1102 SOLV  OW      3407    4.338196086    5.246690837    0.974504442
 1102 SOLV  HW1     3408    4.331935823    5.221113810    1.070983281
 1102 SOLV  HW2     3409    4.416022647    5.199896954    0.932614879
 1103 SOLV  OW      3410    5.159461005    4.439359812    2.065941145
 1103 SOLV  HW1     3411    5.200634868    4.350496405    2.045701447
 1103 SOLV  HW2     3412    5.145384629    4.447861242    2.164588214
 1104 SOLV  OW      3413    5.335294295    4.510859622    1.464540678
 1104 SOLV  HW1     3414    5.312814503    4.606860061    1.481231237
 1104 SOLV  HW2     3415    5.319077733    4.489097913    1.368284377
 1105 SOLV  OW      3416    5.608688142    3.168808791    0.903986605
 1105 SOLV  HW1     3417    5.534432723    3.101836164    0.904881132
 1105 SOLV  HW2     3418    5.675458071    3.143574719    0.833950468
 1106 SOLV  OW      3419    5.251372972    4.444039122    1.192377530
 1106 SOLV  HW1     3420    5.165994628    4.486221276    1.222916428
 1106 SOLV  HW2     3421    5.284837193    4.491660779    1.111053028
 1107 SOLV  OW      3422    3.823648631    5.141090766    1.382146917
 1107 SOLV  HW1     3423    3.773007621    5.178455059    1.459870761
 1107 SOLV  HW2     3424    3.766444399    5.144851385    1.300201475
 1108 SOLV  OW      3425    3.601913035    5.750798298    0.547634902
 1108 SOLV  HW1     3426    3.631391928    5.730172536    0.454323398
 1108 SOLV  HW2     3427    3.526636323    5.690037592    0.572991056
 1109 SOLV  OW      3428    3.421108558    5.557788273    5.912709847
 1109 SOLV  HW1     3429    3.454520581    5.585904644    6.002680745
 1109 SOLV  HW2     3430    3.367543318    5.473826429    5.921810520
 1110 SOLV  OW      3431    5.506171671    4.097834431    1.834155534
 1110 SOLV  HW1     3432    5.506336665    4.179276985    1.892196986
 1110 SOLV  HW2     3433    5.457611926    4.117703866    1.749014534
 1111 SOLV  OW      3434    4.051148693    4.136807162    3.145689637
 1111 SOLV  HW1     3435    4.077331140    4.047616525    3.182561168
 1111 SOLV  HW2     3436    4.037003631    4.201119772    3.220960697
 1112 SOLV  OW      3437    5.655515519    3.641485870    2.505299737
 1112 SOLV  HW1     3438    5.659151271    3.548778250    2.542610306
 1112 SOLV  HW2     3439    5.662374616    3.637561490    2.405602436
 1113 SOLV  OW      3440    4.351758677    4.484141006    0.071408309
 1113 SOLV  HW1     3441    4.301867893    4.442341589   -0.004522458
 1113 SOLV  HW2     3442    4.435228368    4.527025095    0.036832729
 1114 SOLV  OW      3443    0.085939698    2.964085226    1.991205661
 1114 SOLV  HW1     3444    0.019534902    2.942626131    2.062839327
 1114 SOLV  HW2     3445    0.112457039    3.060266715    1.998088010
 1115 SOLV  OW      3446    3.075816818    4.546906524    0.099426918
 1115 SOLV  HW1     3447    3.150241122    4.496194999    0.055940347
 1115 SOLV  HW2     3448    3.093173526    4.553824970    0.197674745
 1116 SOLV  OW      3449    4.431182936    3.349969881    2.367759366
 1116 SOLV  HW1     3450    4.409606148    3.254186388    2.386769947
 1116 SOLV  HW2     3451    4.500891575    3.354852996    2.296217374
 1117 SOLV  OW      3452    5.090304421    6.002665702    2.498437709
 1117 SOLV  HW1     3453    5.160781962    5.956430733    2.552261280
 1117 SOLV  HW2     3454    5.131971895    6.076523699    2.445423912
 1118 SOLV  OW      3455    5.621583064    5.011118581    0.821322808
 1118 SOLV  HW1     3456    5.534588171    5.006472874    0.870418106
 1118 SOLV  HW2     3457    5.696102213    5.024020103    0.886747935
 1119 SOLV  OW      3458    3.685221670    3.017788356    0.832769125
 1119 SOLV  HW1     3459    3.632920895    2.938279474    0.863506810
 1119 SOLV  HW2     3460    3.749856934    2.989733589    0.761796434
 1120 SOLV  OW      3461    3.575812405    3.287048055    0.840782912
 1120 SOLV  HW1     3462    3.645136348    3.219882216    0.814612385
 1120 SOLV  HW2     3463    3.496798271    3.239848514    0.879909597
 1121 SOLV  OW      3464    3.936491726    4.484999982    1.809077018
 1121 SOLV  HW1     3465    3.920987996    4.474582928    1.907317346
 1121 SOLV  HW2     3466    3.887336153    4.413196102    1.759802963
 1122 SOLV  OW      3467    5.759311294    5.708010674    0.332668573
 1122 SOLV  HW1     3468    5.796270953    5.792565282    0.294113815
 1122 SOLV  HW2     3469    5.817113824    5.631010785    0.305615249
 1123 SOLV  OW      3470    2.651125850    3.525444104    0.656592683
 1123 SOLV  HW1     3471    2.560531731    3.532224505    0.698410334
 1123 SOLV  HW2     3472    2.720488434    3.554549646    0.722484257
 1124 SOLV  OW      3473    4.974466309    3.701694513    1.916474721
 1124 SOLV  HW1     3474    4.919165035    3.713848885    1.998900690
 1124 SOLV  HW2     3475    4.929501288    3.746630298    1.839267994
 1125 SOLV  OW      3476    3.414712793    3.002922505    5.887065494
 1125 SOLV  HW1     3477    3.348520648    3.060335520    5.935272062
 1125 SOLV  HW2     3478    3.476055470    2.959962313    5.953345587
 1126 SOLV  OW      3479    0.333150661    3.294594192    2.514894343
 1126 SOLV  HW1     3480    0.404480387    3.247074746    2.566411064
 1126 SOLV  HW2     3481    0.286587725    3.229630852    2.454781612
 1127 SOLV  OW      3482    3.845616857    4.251178838    1.648575268
 1127 SOLV  HW1     3483    3.844912272    4.167061523    1.594503269
 1127 SOLV  HW2     3484    3.761708980    4.256678828    1.702715818
 1128 SOLV  OW      3485    5.844644997    4.538801813    2.772157260
 1128 SOLV  HW1     3486    5.879942859    4.459748818    2.722093617
 1128 SOLV  HW2     3487    5.780551968    4.589072724    2.714134856
 1129 SOLV  OW      3488    3.978381979    4.162378912    1.875646757
 1129 SOLV  HW1     3489    3.921271980    4.082244072    1.893491863
 1129 SOLV  HW2     3490    3.970298139    4.188280874    1.779390171
 1130 SOLV  OW      3491    5.817830339    3.157305357    0.691358355
 1130 SOLV  HW1     3492    5.753501009    3.150155874    0.615119405
 1130 SOLV  HW2     3493    5.903171940    3.111002629    0.667389852
 1131 SOLV  OW      3494    3.696673247    3.700970874    1.811977141
 1131 SOLV  HW1     3495    3.725097815    3.773838328    1.874286206
 1131 SOLV  HW2     3496    3.617502308    3.653386773    1.850287921
 1132 SOLV  OW      3497    5.574428558    0.007894194    2.100975967
 1132 SOLV  HW1     3498    5.487995356   -0.004848130    2.149647220
 1132 SOLV  HW2     3499    5.644020305    0.040916190    2.164760335
 1133 SOLV  OW      3500    5.869673503    5.323111729    1.979244552
 1133 SOLV  HW1     3501    5.813020029    5.404439004    1.965893527
 1133 SOLV  HW2     3502    5.850195273    5.256730211    1.907035877
 1134 SOLV  OW      3503    3.431641182    5.560067948    1.269971907
 1134 SOLV  HW1     3504    3.361409006    5.512399494    1.322858277
 1134 SOLV  HW2     3505    3.415240808    5.658638420    1.274043552
 1135 SOLV  OW      3506    3.508030629    3.960067597    2.023377955
 1135 SOLV  HW1     3507    3.553346745    4.028150805    2.080935897
 1135 SOLV  HW2     3508    3.520760195    3.984036611    1.927122313
 1136 SOLV  OW      3509    6.054545487    4.522170233    5.845996965
 1136 SOLV  HW1     3510    6.125854554    4.453361641    5.832509217
 1136 SOLV  HW2     3511    6.077593076    4.578990158    5.925001752
 1137 SOLV  OW      3512    4.227823403    6.051338160    0.486576796
 1137 SOLV  HW1     3513    4.276871638    6.037635512    0.572646737
 1137 SOLV  HW2     3514    4.156927883    6.120714670    0.499312482
 1138 SOLV  OW      3515    5.805973838    4.749576482    0.382750147
 1138 SOLV  HW1     3516    5.766227728    4.775903184    0.470663526
 1138 SOLV  HW2     3517    5.825685813    4.831690549    0.329174764
 1139 SOLV  OW      3518    4.377341198    4.335751778    1.620740279
 1139 SOLV  HW1     3519    4.373430385    4.435679604    1.619920078
 1139 SOLV  HW2     3520    4.285199828    4.298706953    1.608946225
 1140 SOLV  OW      3521    4.917347231    4.019782021    1.539438488
 1140 SOLV  HW1     3522    4.888586064    4.115457157    1.544019638
 1140 SOLV  HW2     3523    4.988718445    4.009737499    1.470104659
 1141 SOLV  OW      3524    3.168161798    5.859920007    0.739439652
 1141 SOLV  HW1     3525    3.115435936    5.939557209    0.769094849
 1141 SOLV  HW2     3526    3.250716551    5.890425632    0.691946893
 1142 SOLV  OW      3527    3.999232429    4.408009005    0.236973319
 1142 SOLV  HW1     3528    3.910088307    4.446072002    0.212348437
 1142 SOLV  HW2     3529    4.033059128    4.351174840    0.161957271
 1143 SOLV  OW      3530    5.945305317    4.626354706    2.048566795
 1143 SOLV  HW1     3531    5.948305573    4.710840702    2.101997791
 1143 SOLV  HW2     3532    5.984458721    4.642794277    1.958021412
 1144 SOLV  OW      3533    3.760355593    4.744238124    2.078355402
 1144 SOLV  HW1     3534    3.743408544    4.794580710    2.163089353
 1144 SOLV  HW2     3535    3.727790503    4.798007390    2.000575051
 1145 SOLV  OW      3536    3.212176065    3.438827952    1.848805373
 1145 SOLV  HW1     3537    3.202855026    3.489558639    1.763134146
 1145 SOLV  HW2     3538    3.125250737    3.394640015    1.870973224
 1146 SOLV  OW      3539    4.623550461    5.149009376    2.777826629
 1146 SOLV  HW1     3540    4.560224865    5.081169182    2.815102589
 1146 SOLV  HW2     3541    4.582828936    5.240070249    2.785001578
 1147 SOLV  OW      3542    4.734512903    5.877231514    0.499814436
 1147 SOLV  HW1     3543    4.749196339    5.835168750    0.410277538
 1147 SOLV  HW2     3544    4.820426072    5.877457877    0.551006066
 1148 SOLV  OW      3545    5.163832553    3.501658178    2.237169221
 1148 SOLV  HW1     3546    5.076971007    3.525670948    2.280510902
 1148 SOLV  HW2     3547    5.219715759    3.449190463    2.301389204
 1149 SOLV  OW      3548    3.683939884    5.098100387    2.500874170
 1149 SOLV  HW1     3549    3.689076952    5.179051845    2.442375830
 1149 SOLV  HW2     3550    3.715163346    5.121502853    2.592955302
 1150 SOLV  OW      3551    0.210557149    5.740441269    1.148506689
 1150 SOLV  HW1     3552    0.290123699    5.772426713    1.097051212
 1150 SOLV  HW2     3553    0.126958266    5.766674006    1.100293362
 1151 SOLV  OW      3554    6.058146087    4.932380765    0.359468080
 1151 SOLV  HW1     3555    5.966275215    4.967927874    0.342210686
 1151 SOLV  HW2     3556    6.101608157    4.908782280    0.272544645
 1152 SOLV  OW      3557    3.298864046    6.135836263    5.338283477
 1152 SOLV  HW1     3558    3.210093352    6.091266892    5.326659107
 1152 SOLV  HW2     3559    3.359957000    6.075522899    5.389584281
 1153 SOLV  OW      3560    4.892707827    4.450834804    0.318785562
 1153 SOLV  HW1     3561    4.928208081    4.534496679    0.277044530
 1153 SOLV  HW2     3562    4.799174880    4.434924087    0.287158672
 1154 SOLV  OW      3563    5.793093576    4.979049017    2.085283559
 1154 SOLV  HW1     3564    5.756950534    5.048163065    2.147883710
 1154 SOLV  HW2     3565    5.860118451    4.922426876    2.133277016
 1155 SOLV  OW      3566    3.353113976    4.839515070    0.998971563
 1155 SOLV  HW1     3567    3.376288353    4.761277524    0.941146315
 1155 SOLV  HW2     3568    3.386559765    4.923548168    0.956288970
 1156 SOLV  OW      3569    5.667066803    6.034772134    1.174825651
 1156 SOLV  HW1     3570    5.635780269    6.109164229    1.233890437
 1156 SOLV  HW2     3571    5.610815317    6.031943575    1.092185513
 1157 SOLV  OW      3572    5.479604012    4.184118272    2.190912858
 1157 SOLV  HW1     3573    5.393445188    4.154596634    2.149603259
 1157 SOLV  HW2     3574    5.528431321    4.243708736    2.127145721
 1158 SOLV  OW      3575    5.104385889    4.856475870    2.507646299
 1158 SOLV  HW1     3576    5.092606114    4.947568978    2.547207628
 1158 SOLV  HW2     3577    5.140756355    4.864900840    2.414866791
 1159 SOLV  OW      3578    4.151428752    5.918988238    2.846759230
 1159 SOLV  HW1     3579    4.086460754    5.868495268    2.903604085
 1159 SOLV  HW2     3580    4.120597945    5.917544780    2.751632504
 1160 SOLV  OW      3581    4.853795081    4.991105952    0.745448723
 1160 SOLV  HW1     3582    4.891332671    4.915559509    0.691736172
 1160 SOLV  HW2     3583    4.822673697    4.956744655    0.834060775
 1161 SOLV  OW      3584    5.783079822    5.577447964    2.995144799
 1161 SOLV  HW1     3585    5.758559796    5.666411059    3.033690027
 1161 SOLV  HW2     3586    5.876735390    5.554367460    3.021552284
 1162 SOLV  OW      3587    5.381533403    4.864717791    1.878774590
 1162 SOLV  HW1     3588    5.292148791    4.892747912    1.843778254
 1162 SOLV  HW2     3589    5.435747566    4.825794954    1.804304211
 1163 SOLV  OW      3590    4.805743887    0.121791858    3.033371851
 1163 SOLV  HW1     3591    4.815971954    0.077397192    3.122401272
 1163 SOLV  HW2     3592    4.736128854    0.073762831    2.979998904
 1164 SOLV  OW      3593    2.866427502    0.206527527    2.363124913
 1164 SOLV  HW1     3594    2.867289924    0.133611477    2.294682301
 1164 SOLV  HW2     3595    2.886980668    0.293885979    2.318991198
 1165 SOLV  OW      3596    4.552397091    4.383430698    3.547900915
 1165 SOLV  HW1     3597    4.593713378    4.399568659    3.458265413
 1165 SOLV  HW2     3598    4.621504095    4.347045247    3.610369099
 1166 SOLV  OW      3599    5.756739629    3.530567811    0.933997967
 1166 SOLV  HW1     3600    5.808144919    3.497300747    0.854924949
 1166 SOLV  HW2     3601    5.813900791    3.593305700    0.986896472
 1167 SOLV  OW      3602    3.917396032    0.133572384    3.414998668
 1167 SOLV  HW1     3603    3.988284424    0.100309898    3.352801859
 1167 SOLV  HW2     3604    3.891101223    0.060294112    3.477774690
 1168 SOLV  OW      3605    4.738892627    4.322804664    0.548083446
 1168 SOLV  HW1     3606    4.750070797    4.326143888    0.448756611
 1168 SOLV  HW2     3607    4.662106194    4.262956770    0.570970279
 1169 SOLV  OW      3608    4.454205739    4.196311617    2.608502150
 1169 SOLV  HW1     3609    4.454745503    4.129552000    2.534051748
 1169 SOLV  HW2     3610    4.516957750    4.166492942    2.680438697
 1170 SOLV  OW      3611    5.125631642    6.133152250    1.002561165
 1170 SOLV  HW1     3612    5.143724615    6.035414629    0.991517173
 1170 SOLV  HW2     3613    5.188495626    6.185386273    0.944927192
 1171 SOLV  OW      3614    4.489610498    3.259268301    1.851077565
 1171 SOLV  HW1     3615    4.466837985    3.185551447    1.914706912
 1171 SOLV  HW2     3616    4.578282153    3.298377817    1.875758595
 1172 SOLV  OW      3617    5.680363900    4.079509698    3.190925832
 1172 SOLV  HW1     3618    5.735338559    4.098221563    3.109504667
 1172 SOLV  HW2     3619    5.715360165    3.997760051    3.236685295
 1173 SOLV  OW      3620    5.175919614    3.437424498    1.304319170
 1173 SOLV  HW1     3621    5.190438489    3.454170617    1.206806041
 1173 SOLV  HW2     3622    5.153131451    3.523485851    1.349861934
 1174 SOLV  OW      3623    5.224065949    3.735589100    0.410890030
 1174 SOLV  HW1     3624    5.247653130    3.818517753    0.461565828
 1174 SOLV  HW2     3625    5.302114914    3.707284907    0.355134011
 1175 SOLV  OW      3626    5.050587343    4.095305898    2.281407897
 1175 SOLV  HW1     3627    5.054000521    4.000730512    2.249070070
 1175 SOLV  HW2     3628    4.968241770    4.108701995    2.336558123
 1176 SOLV  OW      3629    5.475873592    4.552790727    2.781080621
 1176 SOLV  HW1     3630    5.521470305    4.497921678    2.851167779
 1176 SOLV  HW2     3631    5.524132108    4.639706669    2.770195592
 1177 SOLV  OW      3632    4.100203089    3.101107510    2.848280084
 1177 SOLV  HW1     3633    4.122944872    3.008596940    2.817850033
 1177 SOLV  HW2     3634    4.013110457    3.129022693    2.807819924
 1178 SOLV  OW      3635    5.228952390    4.058372295    2.518354411
 1178 SOLV  HW1     3636    5.189025091    4.097698929    2.435533711
 1178 SOLV  HW2     3637    5.268295553    3.968920966    2.497127649
 1179 SOLV  OW      3638    6.097267651    5.776895003    0.054291464
 1179 SOLV  HW1     3639    6.138027124    5.764139751   -0.036138269
 1179 SOLV  HW2     3640    6.160139858    5.828875241    0.112141558
 1180 SOLV  OW      3641    5.006152877    4.043168539    0.978271486
 1180 SOLV  HW1     3642    5.103468820    4.037136950    0.956027355
 1180 SOLV  HW2     3643    4.995416174    4.062989030    1.075705504
 1181 SOLV  OW      3644    4.636660637    5.159400538    1.875720743
 1181 SOLV  HW1     3645    4.639851744    5.190479884    1.780726362
 1181 SOLV  HW2     3646    4.666817794    5.233295200    1.935971262
 1182 SOLV  OW      3647    3.501031707    3.500656747    2.186853855
 1182 SOLV  HW1     3648    3.475644096    3.596353772    2.200963174
 1182 SOLV  HW2     3649    3.578791830    3.477830268    2.245452357
 1183 SOLV  OW      3650    4.603526792    4.852418389    2.415107141
 1183 SOLV  HW1     3651    4.695900430    4.817924683    2.398410802
 1183 SOLV  HW2     3652    4.540825652    4.813869861    2.347401632
 1184 SOLV  OW      3653    4.747329035    4.612356109    0.638703950
 1184 SOLV  HW1     3654    4.678267071    4.679797164    0.612559719
 1184 SOLV  HW2     3655    4.712770468    4.520364923    0.620138613
 1185 SOLV  OW      3656    4.605506252    4.626366131    3.196770815
 1185 SOLV  HW1     3657    4.673682867    4.647896770    3.126842605
 1185 SOLV  HW2     3658    4.518478578    4.669428631    3.172827073
 1186 SOLV  OW      3659    5.236338222    5.494543315    1.039348629
 1186 SOLV  HW1     3660    5.244956381    5.424415753    0.968568558
 1186 SOLV  HW2     3661    5.314529930    5.488973827    1.101453245
 1187 SOLV  OW      3662    4.758916563    4.293143115    2.507671419
 1187 SOLV  HW1     3663    4.854265278    4.323246401    2.505637887
 1187 SOLV  HW2     3664    4.703446373    4.361382824    2.555295060
 1188 SOLV  OW      3665    4.564762972    3.035156074    0.968781461
 1188 SOLV  HW1     3666    4.559061012    3.007202886    0.872927764
 1188 SOLV  HW2     3667    4.647913697    3.088894349    0.982919896
 1189 SOLV  OW      3668    4.986206292    5.937550080    0.783412087
 1189 SOLV  HW1     3669    5.002707994    6.008275705    0.714680724
 1189 SOLV  HW2     3670    4.979144558    5.848460163    0.738562118
 1190 SOLV  OW      3671    3.563798730    4.497983118    1.402731597
 1190 SOLV  HW1     3672    3.606675805    4.495718402    1.312408979
 1190 SOLV  HW2     3673    3.500309882    4.575105206    1.407543566
 1191 SOLV  OW      3674    5.213914905    5.425281521    1.798023348
 1191 SOLV  HW1     3675    5.273491813    5.424589416    1.717710531
 1191 SOLV  HW2     3676    5.162201027    5.339777814    1.801869280
 1192 SOLV  OW      3677    4.882510961    4.760368109    2.048878003
 1192 SOLV  HW1     3678    4.931821618    4.753191732    2.135589442
 1192 SOLV  HW2     3679    4.784122572    4.762948373    2.066623046
 1193 SOLV  OW      3680    5.400176223    4.918599987    1.279324764
 1193 SOLV  HW1     3681    5.406161325    5.016914042    1.262000227
 1193 SOLV  HW2     3682    5.465292583    4.893361753    1.350909675
 1194 SOLV  OW      3683    4.175751793    5.405040172    2.020158849
 1194 SOLV  HW1     3684    4.240909253    5.383083547    1.947535275
 1194 SOLV  HW2     3685    4.222158418    5.401676874    2.108685075
 1195 SOLV  OW      3686    5.535952209    2.934959541    1.519689430
 1195 SOLV  HW1     3687    5.584663862    3.021418117    1.532099623
 1195 SOLV  HW2     3688    5.451234755    2.951412988    1.469151080
 1196 SOLV  OW      3689    0.003395721    5.375117629    1.452487411
 1196 SOLV  HW1     3690    0.047333357    5.436396824    1.518184488
 1196 SOLV  HW2     3691    0.031888548    5.399669160    1.359820665
 1197 SOLV  OW      3692    5.849092946    5.467744995    1.739837477
 1197 SOLV  HW1     3693    5.894899991    5.378843695    1.739671813
 1197 SOLV  HW2     3694    5.809650033    5.485064930    1.649582648
 1198 SOLV  OW      3695    5.729094933    5.560319335    1.068634934
 1198 SOLV  HW1     3696    5.796014044    5.513171988    1.126071867
 1198 SOLV  HW2     3697    5.648287000    5.582665962    1.123139120
 1199 SOLV  OW      3698    5.533002552    2.625932861    1.589562990
 1199 SOLV  HW1     3699    5.631246222    2.643233352    1.596664551
 1199 SOLV  HW2     3700    5.491603094    2.693493038    1.528544623
 1200 SOLV  OW      3701    5.264394355    3.692114985    2.819051336
 1200 SOLV  HW1     3702    5.249627072    3.637969854    2.901827221
 1200 SOLV  HW2     3703    5.185018695    3.683275538    2.758859685
 1201 SOLV  OW      3704    2.887680344    4.486374482    2.346414812
 1201 SOLV  HW1     3705    2.889628922    4.425976100    2.426101742
 1201 SOLV  HW2     3706    2.959159530    4.555736602    2.355431589
 1202 SOLV  OW      3707    5.866294731    4.911979765    1.829195308
 1202 SOLV  HW1     3708    5.817527725    4.957040278    1.903982523
 1202 SOLV  HW2     3709    5.820434358    4.932090158    1.742626994
 1203 SOLV  OW      3710    5.133687378    3.204044496    3.126635726
 1203 SOLV  HW1     3711    5.217152504    3.165632203    3.087145543
 1203 SOLV  HW2     3712    5.073574785    3.235640675    3.053221862
 1204 SOLV  OW      3713    5.276407387    5.001796740    0.818430394
 1204 SOLV  HW1     3714    5.342420716    4.951031601    0.873807381
 1204 SOLV  HW2     3715    5.263229813    4.954973512    0.731049453
 1205 SOLV  OW      3716    3.909439726    4.881712462    1.488925519
 1205 SOLV  HW1     3717    3.910012431    4.974909559    1.452656808
 1205 SOLV  HW2     3718    3.838985871    4.828234053    1.442260306
 1206 SOLV  OW      3719    3.963157461    4.306506592    2.222867111
 1206 SOLV  HW1     3720    3.987046699    4.328323101    2.317499106
 1206 SOLV  HW2     3721    3.911410869    4.382359809    2.183238839
 1207 SOLV  OW      3722    4.510953446    0.327700688    1.470631226
 1207 SOLV  HW1     3723    4.513858243    0.240099976    1.422469251
 1207 SOLV  HW2     3724    4.486860712    0.312247407    1.566456908
 1208 SOLV  OW      3725    3.783850786    2.909299851    2.332092969
 1208 SOLV  HW1     3726    3.684431334    2.918387833    2.338007664
 1208 SOLV  HW2     3727    3.819820803    2.878819136    2.420291160
 1209 SOLV  OW      3728    0.021046751    4.798378479    1.275025429
 1209 SOLV  HW1     3729   -0.022551166    4.861088349    1.339587983
 1209 SOLV  HW2     3730    0.088135899    4.742127587    1.323362242
 1210 SOLV  OW      3731    5.632637072    5.436225186    0.832170003
 1210 SOLV  HW1     3732    5.587090416    5.502861274    0.773134980
 1210 SOLV  HW2     3733    5.653585020    5.478625140    0.920291623
 1211 SOLV  OW      3734    5.355221933    3.072494630    0.939000915
 1211 SOLV  HW1     3735    5.269191878    3.053423575    0.986295696
 1211 SOLV  HW2     3736    5.340514761    3.068426766    0.840163856
 1212 SOLV  OW      3737    5.400295222    5.357524213    1.404881463
 1212 SOLV  HW1     3738    5.328917921    5.291632386    1.381104573
 1212 SOLV  HW2     3739    5.485062795    5.308730464    1.425747581
 1213 SOLV  OW      3740    4.581157702    4.545395797    2.289603153
 1213 SOLV  HW1     3741    4.484356707    4.534187827    2.312094017
 1213 SOLV  HW2     3742    4.591092957    4.615904677    2.219377819
 1214 SOLV  OW      3743    5.143980799    3.685901088    1.429050450
 1214 SOLV  HW1     3744    5.219982928    3.712964050    1.488150404
 1214 SOLV  HW2     3745    5.062642167    3.669380826    1.484841146
 1215 SOLV  OW      3746    5.470464268    5.293349253    1.004669704
 1215 SOLV  HW1     3747    5.541067698    5.254286540    1.063739997
 1215 SOLV  HW2     3748    5.511168793    5.363219412    0.945836868
 1216 SOLV  OW      3749    4.224937804    3.947621221    1.502471624
 1216 SOLV  HW1     3750    4.208906984    4.022100900    1.437681877
 1216 SOLV  HW2     3751    4.315872267    3.957616834    1.542880724
 1217 SOLV  OW      3752    5.525456518    5.962969991    0.953807370
 1217 SOLV  HW1     3753    5.475809542    5.879620299    0.978090668
 1217 SOLV  HW2     3754    5.550302949    5.959933141    0.856982685
 1218 SOLV  OW      3755    4.891060027    3.652844781    1.547958212
 1218 SOLV  HW1     3756    4.871232072    3.558879371    1.575875085
 1218 SOLV  HW2     3757    4.864425846    3.715645451    1.621092730
 1219 SOLV  OW      3758    3.445966215    5.018690783    2.930592633
 1219 SOLV  HW1     3759    3.426929474    4.928015470    2.892945966
 1219 SOLV  HW2     3760    3.360243030    5.061599920    2.959087305
 1220 SOLV  OW      3761    4.013111074    3.772622990    1.393531635
 1220 SOLV  HW1     3762    4.033089671    3.739723195    1.301227887
 1220 SOLV  HW2     3763    4.087169687    3.832334585    1.424374328
 1221 SOLV  OW      3764    3.728356678    3.541248717    1.600394147
 1221 SOLV  HW1     3765    3.700052845    3.455312009    1.643004431
 1221 SOLV  HW2     3766    3.741417462    3.610768055    1.671092688
 1222 SOLV  OW      3767    3.525205442    4.885487091    1.214359117
 1222 SOLV  HW1     3768    3.483767936    4.949684893    1.278880174
 1222 SOLV  HW2     3769    3.459772912    4.864327827    1.141748946
 1223 SOLV  OW      3770    4.894403804    6.111731745    2.660073508
 1223 SOLV  HW1     3771    4.956910213    6.053555362    2.608047033
 1223 SOLV  HW2     3772    4.808747754    6.062694687    2.676097912
 1224 SOLV  OW      3773    4.838119383    4.398264631    1.057068544
 1224 SOLV  HW1     3774    4.799878907    4.306030861    1.062753958
 1224 SOLV  HW2     3775    4.923779902    4.395693102    1.005519443
 1225 SOLV  OW      3776    3.863852429    5.895047296    0.361844134
 1225 SOLV  HW1     3777    3.826730287    5.804791612    0.339993606
 1225 SOLV  HW2     3778    3.922334638    5.926056761    0.286879241
 1226 SOLV  OW      3779    4.292162836    5.433866546    2.265802619
 1226 SOLV  HW1     3780    4.260291319    5.524650143    2.293084344
 1226 SOLV  HW2     3781    4.385631559    5.420123345    2.298610328
 1227 SOLV  OW      3782    4.203610604    3.688455545    2.962396781
 1227 SOLV  HW1     3783    4.182698764    3.786213351    2.965138082
 1227 SOLV  HW2     3784    4.167727650    3.644388899    3.044688408
 1228 SOLV  OW      3785    4.022503428    4.659828477    2.765400350
 1228 SOLV  HW1     3786    4.120741811    4.677059331    2.772633456
 1228 SOLV  HW2     3787    3.983839095    4.717247525    2.693219328
 1229 SOLV  OW      3788    5.985087818    4.396041985    0.693417277
 1229 SOLV  HW1     3789    5.888423711    4.388326047    0.668992807
 1229 SOLV  HW2     3790    6.040625177    4.395155282    0.610261907
 1230 SOLV  OW      3791    4.640046688    5.321345530    1.433948975
 1230 SOLV  HW1     3792    4.674510363    5.414236519    1.420345334
 1230 SOLV  HW2     3793    4.562941782    5.305067305    1.372375569
 1231 SOLV  OW      3794    5.220407901    3.906027038    2.952408817
 1231 SOLV  HW1     3795    5.276351424    3.893785983    3.034397852
 1231 SOLV  HW2     3796    5.245762397    3.837396697    2.884227536
 1232 SOLV  OW      3797    2.680728108    3.792072582    0.276219800
 1232 SOLV  HW1     3798    2.615226799    3.867062040    0.266862706
 1232 SOLV  HW2     3799    2.743464565    3.811839105    0.351550759
 1233 SOLV  OW      3800    5.202772425    3.296810918    0.601155464
 1233 SOLV  HW1     3801    5.214908680    3.286308208    0.502442007
 1233 SOLV  HW2     3802    5.136033134    3.369123247    0.619004786
 1234 SOLV  OW      3803    2.527573455    5.618279238    0.416126890
 1234 SOLV  HW1     3804    2.542028274    5.712225374    0.385032284
 1234 SOLV  HW2     3805    2.610909052    5.584474448    0.459876810
 1235 SOLV  OW      3806    2.968572438    2.969545663    2.641844048
 1235 SOLV  HW1     3807    3.004066606    3.059671343    2.666727208
 1235 SOLV  HW2     3808    2.895342312    2.943988782    2.704978179
 1236 SOLV  OW      3809    5.599439525    4.319657956    1.969181741
 1236 SOLV  HW1     3810    5.547495568    4.403089708    1.950666628
 1236 SOLV  HW2     3811    5.677668997    4.314650187    1.907078860
 1237 SOLV  OW      3812    3.428719501    0.567868343    1.118487825
 1237 SOLV  HW1     3813    3.507496086    0.574235274    1.057219974
 1237 SOLV  HW2     3814    3.344474973    0.568680236    1.064615750
 1238 SOLV  OW      3815    4.453192600    5.520047724    5.412597181
 1238 SOLV  HW1     3816    4.422565800    5.491100872    5.503293987
 1238 SOLV  HW2     3817    4.375818001    5.518529121    5.349252115
 1239 SOLV  OW      3818    4.805540242    2.804351843    1.770000798
 1239 SOLV  HW1     3819    4.814289451    2.871359783    1.696278847
 1239 SOLV  HW2     3820    4.842143881    2.842998182    1.854665444
 1240 SOLV  OW      3821    3.268431069    3.879291921    1.639941779
 1240 SOLV  HW1     3822    3.355128995    3.921558302    1.666343727
 1240 SOLV  HW2     3823    3.274948541    3.845849756    1.545925055
 1241 SOLV  OW      3824    4.728187546    5.492360190    2.423674727
 1241 SOLV  HW1     3825    4.690555406    5.582670559    2.402950206
 1241 SOLV  HW2     3826    4.817136474    5.502749150    2.468191033
 1242 SOLV  OW      3827    3.918554231    5.383563590    2.105830134
 1242 SOLV  HW1     3828    3.916306655    5.345444128    2.198252291
 1242 SOLV  HW2     3829    4.012486487    5.408692958    2.082437808
 1243 SOLV  OW      3830    4.387064383    5.825678192    2.628903033
 1243 SOLV  HW1     3831    4.350055610    5.734867271    2.648535973
 1243 SOLV  HW2     3832    4.394070404    5.838110106    2.529918188
 1244 SOLV  OW      3833    5.733330229    2.110052046    1.908222420
 1244 SOLV  HW1     3834    5.709147513    2.047319746    1.834182930
 1244 SOLV  HW2     3835    5.829925513    2.134803444    1.900691188
 1245 SOLV  OW      3836    4.573687687    0.522991927    6.080338464
 1245 SOLV  HW1     3837    4.527669441    0.591142986    6.137254148
 1245 SOLV  HW2     3838    4.655724456    0.490302155    6.127273985
 1246 SOLV  OW      3839    6.012599933    4.980841122    3.016269980
 1246 SOLV  HW1     3840    6.104307293    4.991130898    2.977727617
 1246 SOLV  HW2     3841    6.019655381    4.953015078    3.112069724
 1247 SOLV  OW      3842    4.249214032    3.196605187    0.304566465
 1247 SOLV  HW1     3843    4.183119460    3.136636042    0.259436272
 1247 SOLV  HW2     3844    4.332392641    3.202069989    0.249313058
 1248 SOLV  OW      3845    3.733160940    3.282572988    1.378574575
 1248 SOLV  HW1     3846    3.736081671    3.372231104    1.334382560
 1248 SOLV  HW2     3847    3.727652443    3.211191682    1.308757917
 1249 SOLV  OW      3848    3.950215926    4.986798036    6.063689967
 1249 SOLV  HW1     3849    3.857092168    4.962968900    6.091289501
 1249 SOLV  HW2     3850    4.009946020    4.907550791    6.076087629
 1250 SOLV  OW      3851    4.353790434    4.608655626    1.537448489
 1250 SOLV  HW1     3852    4.271226094    4.640251530    1.490688902
 1250 SOLV  HW2     3853    4.417203837    4.569889335    1.470533907
 1251 SOLV  OW      3854    3.963721135    2.236667418    2.661833148
 1251 SOLV  HW1     3855    3.993553498    2.160175673    2.718937070
 1251 SOLV  HW2     3856    3.904453252    2.202609297    2.588832890
 1252 SOLV  OW      3857    4.741923720    4.035899832    2.429850168
 1252 SOLV  HW1     3858    4.761266808    4.130661591    2.455299666
 1252 SOLV  HW2     3859    4.644328416    4.017504013    2.441612488
 1253 SOLV  OW      3860    4.590487837    4.810442768    0.527148995
 1253 SOLV  HW1     3861    4.525135363    4.886136049    0.525931167
 1253 SOLV  HW2     3862    4.626843200    4.796337918    0.435055563
 1254 SOLV  OW      3863    3.941527316    5.424594672    1.342608588
 1254 SOLV  HW1     3864    3.972802908    5.383978966    1.256738215
 1254 SOLV  HW2     3865    3.842839201    5.440145820    1.338109481
 1255 SOLV  OW      3866    5.061838140    3.166819102    1.590602264
 1255 SOLV  HW1     3867    5.109600309    3.235781065    1.645051261
 1255 SOLV  HW2     3868    5.117751787    3.084080255    1.585159848
 1256 SOLV  OW      3869    4.199815198    2.992031532    1.868884167
 1256 SOLV  HW1     3870    4.219680704    2.903111048    1.827649166
 1256 SOLV  HW2     3871    4.181695172    3.058897028    1.796755937
 1257 SOLV  OW      3872    1.975919044    3.280035294    2.970482150
 1257 SOLV  HW1     3873    1.950534120    3.238606282    2.883069372
 1257 SOLV  HW2     3874    1.910636284    3.352273909    2.993316354
 1258 SOLV  OW      3875    6.035648016    3.608929029    2.182405236
 1258 SOLV  HW1     3876    5.943261035    3.639653217    2.205224271
 1258 SOLV  HW2     3877    6.082218888    3.578770288    2.265601416
 1259 SOLV  OW      3878    6.119847805    5.083717971    6.108667920
 1259 SOLV  HW1     3879    6.033112166    5.097062314    6.060704856
 1259 SOLV  HW2     3880    6.195381424    5.090785406    6.043504507
 1260 SOLV  OW      3881    4.468941260    4.007766649    2.413806773
 1260 SOLV  HW1     3882    4.434728314    3.914323853    2.423799463
 1260 SOLV  HW2     3883    4.434375471    4.046955029    2.328534513
 1261 SOLV  OW      3884    4.659191894    3.971886031    1.905330976
 1261 SOLV  HW1     3885    4.654296252    4.001253447    2.000803810
 1261 SOLV  HW2     3886    4.641785682    4.050095311    1.845483104
 1262 SOLV  OW      3887    4.322840104    2.785683886    1.738811391
 1262 SOLV  HW1     3888    4.407252685    2.806616640    1.689435810
 1262 SOLV  HW2     3889    4.332783700    2.698172668    1.786187238
 1263 SOLV  OW      3890    3.874331573    5.606658620    1.082558956
 1263 SOLV  HW1     3891    3.931170376    5.672235408    1.132248345
 1263 SOLV  HW2     3892    3.790207078    5.589831206    1.133958269
 1264 SOLV  OW      3893    4.105411376    4.676738975    1.441526465
 1264 SOLV  HW1     3894    4.107543363    4.673081896    1.341615905
 1264 SOLV  HW2     3895    4.035962546    4.742385417    1.470978202
 1265 SOLV  OW      3896    4.312689024    5.307174766    1.567233201
 1265 SOLV  HW1     3897    4.296946902    5.213469918    1.598425864
 1265 SOLV  HW2     3898    4.353725012    5.305484191    1.476048646
 1266 SOLV  OW      3899    5.459528597    5.466871211    2.074488308
 1266 SOLV  HW1     3900    5.412934727    5.379133116    2.062976100
 1266 SOLV  HW2     3901    5.509157656    5.467097541    2.161312114
 1267 SOLV  OW      3902    3.034189034    5.233828772    1.449691608
 1267 SOLV  HW1     3903    2.998267119    5.287534006    1.373357696
 1267 SOLV  HW2     3904    3.010051709    5.137610835    1.437003042
 1268 SOLV  OW      3905    3.209032803    3.948487224    1.325364342
 1268 SOLV  HW1     3906    3.223314568    3.871032193    1.263734882
 1268 SOLV  HW2     3907    3.297602342    3.984704642    1.354434742
 1269 SOLV  OW      3908    4.834851257    5.225250845    2.549567789
 1269 SOLV  HW1     3909    4.754288394    5.280556732    2.528291105
 1269 SOLV  HW2     3910    4.809093674    5.151528964    2.612045391
 1270 SOLV  OW      3911    0.350405555    4.014369578    0.954115136
 1270 SOLV  HW1     3912    0.410321407    4.042824778    1.028963031
 1270 SOLV  HW2     3913    0.296258784    4.092570105    0.923219548
 1271 SOLV  OW      3914    4.528867125    4.973422660    5.989275763
 1271 SOLV  HW1     3915    4.529782557    5.049996277    5.924951732
 1271 SOLV  HW2     3916    4.611125991    4.918041321    5.976310268
 1272 SOLV  OW      3917    2.802557285    2.977153006    2.379775992
 1272 SOLV  HW1     3918    2.891537400    2.985986981    2.424565321
 1272 SOLV  HW2     3919    2.731226334    2.966906728    2.449118732
 1273 SOLV  OW      3920    4.956152327    3.958666049    2.937804432
 1273 SOLV  HW1     3921    5.047505202    3.918014713    2.939833862
 1273 SOLV  HW2     3922    4.961858584    4.051617490    2.901343360
 1274 SOLV  OW      3923    5.252893236    6.065161707    1.623125763
 1274 SOLV  HW1     3924    5.256507699    6.029026552    1.529944580
 1274 SOLV  HW2     3925    5.162844612    6.105342554    1.639806574
 1275 SOLV  OW      3926    4.681956175    4.766921237    1.715863582
 1275 SOLV  HW1     3927    4.697573199    4.682505947    1.664578013
 1275 SOLV  HW2     3928    4.583631486    4.781723377    1.726500887
 1276 SOLV  OW      3929    0.330533028    4.711423970    1.137351543
 1276 SOLV  HW1     3930    0.322100845    4.737995615    1.041315670
 1276 SOLV  HW2     3931    0.307138007    4.789252883    1.195621031
 1277 SOLV  OW      3932    0.215101825    3.919308223    0.755231500
 1277 SOLV  HW1     3933    0.231073925    3.954474200    0.662983433
 1277 SOLV  HW2     3934    0.274596587    3.967096828    0.819868776
 1278 SOLV  OW      3935    3.356803702    4.496794276    0.053640845
 1278 SOLV  HW1     3936    3.419693077    4.419691853    0.043631556
 1278 SOLV  HW2     3937    3.398963931    4.566917408    0.111132249
 1279 SOLV  OW      3938    3.342698457    4.013224919    3.029830641
 1279 SOLV  HW1     3939    3.348071927    4.078166302    2.953964590
 1279 SOLV  HW2     3940    3.292071495    4.054552617    3.105532757
 1280 SOLV  OW      3941    5.021018184    5.111429076    0.014557869
 1280 SOLV  HW1     3942    4.926208860    5.142415882    0.021702926
 1280 SOLV  HW2     3943    5.072167222    5.141916751    0.094896389
 1281 SOLV  OW      3944    5.368380322    0.401539238    2.237363911
 1281 SOLV  HW1     3945    5.360655154    0.345225591    2.155080148
 1281 SOLV  HW2     3946    5.424838088    0.354174850    2.304970193
 1282 SOLV  OW      3947    3.308527678    2.788589592    3.806451864
 1282 SOLV  HW1     3948    3.317371242    2.869758687    3.748703712
 1282 SOLV  HW2     3949    3.271753768    2.814992071    3.895626234
 1283 SOLV  OW      3950    5.484229725    3.422217555    0.307070330
 1283 SOLV  HW1     3951    5.409412072    3.396910098    0.368419780
 1283 SOLV  HW2     3952    5.464344187    3.510761495    0.265042384
 1284 SOLV  OW      3953    6.118527027    3.556186285    0.664009614
 1284 SOLV  HW1     3954    6.087591124    3.650442733    0.676606919
 1284 SOLV  HW2     3955    6.041558532    3.493776784    0.677531731
 1285 SOLV  OW      3956    5.226004201    2.918259854    2.494287272
 1285 SOLV  HW1     3957    5.243338734    2.840546071    2.433788660
 1285 SOLV  HW2     3958    5.264261957    2.899259918    2.584715702
 1286 SOLV  OW      3959    0.060018319    5.403738408    0.493650788
 1286 SOLV  HW1     3960    0.071170685    5.305184589    0.480834136
 1286 SOLV  HW2     3961    0.146730370    5.449821232    0.474707207
 1287 SOLV  OW      3962    4.192516518    4.429760136    3.186489398
 1287 SOLV  HW1     3963    4.117884359    4.402358476    3.247160477
 1287 SOLV  HW2     3964    4.248111732    4.349772687    3.163841032
 1288 SOLV  OW      3965    3.514900441    4.434344024    2.477812839
 1288 SOLV  HW1     3966    3.599435970    4.486903656    2.487465054
 1288 SOLV  HW2     3967    3.455551480    4.478747438    2.410671215
 1289 SOLV  OW      3968    6.047403326    4.904162429    3.651145784
 1289 SOLV  HW1     3969    6.027102734    4.893656060    3.748498452
 1289 SOLV  HW2     3970    6.075676744    4.816017229    3.613316727
 1290 SOLV  OW      3971    5.401646302    0.136317761    1.699011363
 1290 SOLV  HW1     3972    5.344750390    0.058046764    1.673743333
 1290 SOLV  HW2     3973    5.343645247    0.209447047    1.734925824
 1291 SOLV  OW      3974    5.627755705    4.736190149    1.752861830
 1291 SOLV  HW1     3975    5.702335112    4.777937604    1.804789165
 1291 SOLV  HW2     3976    5.665653812    4.681942471    1.677879826
 1292 SOLV  OW      3977    4.790277781    4.865351963    1.247071327
 1292 SOLV  HW1     3978    4.762097063    4.769907930    1.256964638
 1292 SOLV  HW2     3979    4.849024037    4.890875135    1.323876522
 1293 SOLV  OW      3980    3.822650174    4.049955458    3.055088149
 1293 SOLV  HW1     3981    3.905681830    4.089435673    3.094445888
 1293 SOLV  HW2     3982    3.839557382    4.025107076    2.959701861
 1294 SOLV  OW      3983    5.051483054    4.999311328    2.940821263
 1294 SOLV  HW1     3984    5.026821945    5.087387410    2.981266636
 1294 SOLV  HW2     3985    5.009089963    4.991031135    2.850623577
 1295 SOLV  OW      3986    5.218131447    2.769921049    1.775091765
 1295 SOLV  HW1     3987    5.230125484    2.869058068    1.780538814
 1295 SOLV  HW2     3988    5.168368816    2.737905599    1.855716653
 1296 SOLV  OW      3989    2.759362003    3.676435661    0.872669824
 1296 SOLV  HW1     3990    2.770311371    3.616408111    0.951906966
 1296 SOLV  HW2     3991    2.684113860    3.740173714    0.889308016
 1297 SOLV  OW      3992    3.575209701    0.092534870    0.060214969
 1297 SOLV  HW1     3993    3.670992811    0.063912472    0.057401398
 1297 SOLV  HW2     3994    3.566353164    0.173609521    0.118094606
 1298 SOLV  OW      3995    0.251759432    3.656115563    1.770516397
 1298 SOLV  HW1     3996    0.280285470    3.563603392    1.745426397
 1298 SOLV  HW2     3997    0.249713955    3.713671464    1.688756124
 1299 SOLV  OW      3998    3.522218413    5.441970486    0.384406772
 1299 SOLV  HW1     3999    3.449063978    5.494926453    0.341446932
 1299 SOLV  HW2     4000    3.530774843    5.353573063    0.338427431
 1300 SOLV  OW      4001    3.252415033    4.708979272    0.687383441
 1300 SOLV  HW1     4002    3.323422400    4.694836111    0.756374022
 1300 SOLV  HW2     4003    3.202335411    4.623593279    0.673133625
 1301 SOLV  OW      4004    4.733004682    6.111489410    2.405290586
 1301 SOLV  HW1     4005    4.810210754    6.100578640    2.467914296
 1301 SOLV  HW2     4006    4.647800164    6.091351580    2.453623549
 1302 SOLV  OW      4007    4.558516949    2.482869309    2.415434060
 1302 SOLV  HW1     4008    4.486392064    2.520569896    2.357310293
 1302 SOLV  HW2     4009    4.557919402    2.529638783    2.503830459
 1303 SOLV  OW      4010    0.196226005    5.703754747    2.369478660
 1303 SOLV  HW1     4011    0.229530442    5.641013775    2.299078232
 1303 SOLV  HW2     4012    0.118556070    5.755671683    2.333788700
 1304 SOLV  OW      4013    2.551463941    3.766057070    1.400221830
 1304 SOLV  HW1     4014    2.534530162    3.802917099    1.491635354
 1304 SOLV  HW2     4015    2.467020627    3.726492302    1.364088198
 1305 SOLV  OW      4016    5.303768628    2.717851344    1.353791249
 1305 SOLV  HW1     4017    5.212493336    2.679382558    1.339975812
 1305 SOLV  HW2     4018    5.361391542    2.696017696    1.275020749
 1306 SOLV  OW      4019    2.594792664    4.047614669    0.169055644
 1306 SOLV  HW1     4020    2.671650852    4.091663937    0.215467171
 1306 SOLV  HW2     4021    2.512076534    4.102210529    0.182431278
 1307 SOLV  OW      4022    4.829454755    3.793082591    3.245975132
 1307 SOLV  HW1     4023    4.897517037    3.761765208    3.312218639
 1307 SOLV  HW2     4024    4.868444068    3.789551971    3.153949179
 1308 SOLV  OW      4025    4.554919526    3.470940560    0.790357102
 1308 SOLV  HW1     4026    4.492870342    3.535706780    0.834591152
 1308 SOLV  HW2     4027    4.542684468    3.475491928    0.691206047
 1309 SOLV  OW      4028    4.910912711    5.271223105    1.040525204
 1309 SOLV  HW1     4029    4.944907267    5.323954285    1.118395829
 1309 SOLV  HW2     4030    4.968461025    5.190521573    1.027279282
 1310 SOLV  OW      4031    3.427091812    4.644830038    2.188513751
 1310 SOLV  HW1     4032    3.333362914    4.644706248    2.153635063
 1310 SOLV  HW2     4033    3.490605312    4.626701090    2.113420557
 1311 SOLV  OW      4034    4.287905494    5.659762061    2.037655256
 1311 SOLV  HW1     4035    4.383252883    5.631334923    2.047778817
 1311 SOLV  HW2     4036    4.229489712    5.578823733    2.031468515
 1312 SOLV  OW      4037    5.693585353    0.058977162    2.698130724
 1312 SOLV  HW1     4038    5.642765706    0.063498774    2.784144829
 1312 SOLV  HW2     4039    5.641218044    0.104428170    2.626065883
 1313 SOLV  OW      4040    3.744497423    4.652653394    0.891972221
 1313 SOLV  HW1     4041    3.781652469    4.570580323    0.848555762
 1313 SOLV  HW2     4042    3.686644106    4.701585708    0.826702531
 1314 SOLV  OW      4043    5.297276260    5.169865187    1.186395958
 1314 SOLV  HW1     4044    5.365222123    5.220074266    1.132878072
 1314 SOLV  HW2     4045    5.230172531    5.128628345    1.124765422
 1315 SOLV  OW      4046    4.476099701    4.900009953    2.643687594
 1315 SOLV  HW1     4047    4.523557876    4.867803543    2.561770142
 1315 SOLV  HW2     4048    4.412088526    4.829793528    2.674868806
 1316 SOLV  OW      4049    3.329598663    0.195232234    2.889768930
 1316 SOLV  HW1     4050    3.372432327    0.108823450    2.916232498
 1316 SOLV  HW2     4051    3.278216939    0.232053937    2.967264562
 1317 SOLV  OW      4052    2.569398739    4.128166866    1.948098061
 1317 SOLV  HW1     4053    2.509597413    4.142764631    1.869279152
 1317 SOLV  HW2     4054    2.541994045    4.189168761    2.022457736
 1318 SOLV  OW      4055    2.968451440    3.933747021    1.698905578
 1318 SOLV  HW1     4056    2.928407579    3.919890807    1.789494934
 1318 SOLV  HW2     4057    3.065417402    3.909376805    1.701266095
 1319 SOLV  OW      4058    3.984164000    3.377490095    0.145078577
 1319 SOLV  HW1     4059    3.910493611    3.362034295    0.210921760
 1319 SOLV  HW2     4060    4.008637856    3.474455166    0.144620789
 1320 SOLV  OW      4061    3.820017754    5.203531061    2.698457700
 1320 SOLV  HW1     4062    3.918402196    5.185921573    2.694977708
 1320 SOLV  HW2     4063    3.804135333    5.299038016    2.723513972
 1321 SOLV  OW      4064    5.254643391    4.099576045    0.912546190
 1321 SOLV  HW1     4065    5.321332257    4.173426893    0.902543902
 1321 SOLV  HW2     4066    5.302543171    4.011967634    0.918178525
 1322 SOLV  OW      4067    4.538022695    4.468929085    0.905414462
 1322 SOLV  HW1     4068    4.590736229    4.432523340    0.982199261
 1322 SOLV  HW2     4069    4.557486741    4.415327400    0.823256401
 1323 SOLV  OW      4070    5.387176088    3.843791083    5.110008848
 1323 SOLV  HW1     4071    5.433872919    3.876091141    5.027683162
 1323 SOLV  HW2     4072    5.418314210    3.751300412    5.131854963
 1324 SOLV  OW      4073    3.488390649    5.261011963    1.387700194
 1324 SOLV  HW1     4074    3.582252388    5.291503005    1.403889930
 1324 SOLV  HW2     4075    3.424575818    5.328836645    1.424159669
 1325 SOLV  OW      4076    5.526221642    5.470795048    2.327082064
 1325 SOLV  HW1     4077    5.452167861    5.491223880    2.391113783
 1325 SOLV  HW2     4078    5.601465665    5.426791578    2.376106855
 1326 SOLV  OW      4079    4.215100648    4.046962737    1.980862172
 1326 SOLV  HW1     4080    4.119447143    4.071641124    1.965281182
 1326 SOLV  HW2     4081    4.241273424    3.973712103    1.918007215
 1327 SOLV  OW      4082    4.218265882    5.687458334    1.617864565
 1327 SOLV  HW1     4083    4.285709740    5.615549332    1.634659657
 1327 SOLV  HW2     4084    4.129713561    5.645884163    1.597089004
 1328 SOLV  OW      4085    3.082826366    4.371089230    1.536677216
 1328 SOLV  HW1     4086    3.134034570    4.294002626    1.574564085
 1328 SOLV  HW2     4087    3.122479500    4.397411732    1.448729761
 1329 SOLV  OW      4088    3.999220032    5.902283360    0.003772397
 1329 SOLV  HW1     4089    4.090076241    5.885935520    0.042234117
 1329 SOLV  HW2     4090    4.007689603    5.924777170   -0.093303081
 1330 SOLV  OW      4091    3.256850185    3.646799392    2.829043994
 1330 SOLV  HW1     4092    3.341045815    3.643191228    2.775211555
 1330 SOLV  HW2     4093    3.226206173    3.741680568    2.836693053
 1331 SOLV  OW      4094    3.515203721    2.932532996    6.147701539
 1331 SOLV  HW1     4095    3.511180976    3.029361426    6.172388437
 1331 SOLV  HW2     4096    3.447969850    2.881624759    6.201453782
 1332 SOLV  OW      4097    5.695023394    3.638741923    2.216910092
 1332 SOLV  HW1     4098    5.726281842    3.631296373    2.122205551
 1332 SOLV  HW2     4099    5.596706257    3.620905572    2.221042603
 1333 SOLV  OW      4100    4.995432516    5.506654607    2.538937582
 1333 SOLV  HW1     4101    5.002655438    5.406914685    2.537810663
 1333 SOLV  HW2     4102    5.079027432    5.546539149    2.501219798
 1334 SOLV  OW      4103    3.591844867    4.204129173    1.773565065
 1334 SOLV  HW1     4104    3.555357374    4.244377579    1.689608106
 1334 SOLV  HW2     4105    3.578207651    4.267628079    1.849603973
 1335 SOLV  OW      4106    4.237196965    4.344649245    2.167096504
 1335 SOLV  HW1     4107    4.263570539    4.394123360    2.084280029
 1335 SOLV  HW2     4108    4.150203563    4.297800921    2.151633429
 1336 SOLV  OW      4109    3.276247861    4.164372881    5.787813117
 1336 SOLV  HW1     4110    3.265522657    4.192008452    5.883326789
 1336 SOLV  HW2     4111    3.294989461    4.245008688    5.731704739
 1337 SOLV  OW      4112    3.858654000    3.872644573    2.808030872
 1337 SOLV  HW1     4113    3.825251072    3.927393359    2.731294504
 1337 SOLV  HW2     4114    3.819907801    3.780604789    2.802646651
 1338 SOLV  OW      4115    5.965323163    5.559077334    0.164715536
 1338 SOLV  HW1     4116    6.023328324    5.634676811    0.134351456
 1338 SOLV  HW2     4117    6.019473443    5.475095260    0.168781562
 1339 SOLV  OW      4118    5.584796457    4.313904430    1.446743598
 1339 SOLV  HW1     4119    5.590181123    4.406458544    1.409240960
 1339 SOLV  HW2     4120    5.491831130    4.296480604    1.479231640
 1340 SOLV  OW      4121    2.982999994    3.106151738    0.968474961
 1340 SOLV  HW1     4122    3.056065062    3.038130366    0.962456898
 1340 SOLV  HW2     4123    2.902084160    3.064543015    1.009983916
 1341 SOLV  OW      4124    4.956235027    5.773647624    0.378789170
 1341 SOLV  HW1     4125    4.936542309    5.676622064    0.364646557
 1341 SOLV  HW2     4126    4.992156809    5.813028094    0.294169707
 1342 SOLV  OW      4127    3.939152884    3.739620230    3.130057587
 1342 SOLV  HW1     4128    3.900572730    3.649050323    3.112488762
 1342 SOLV  HW2     4129    3.988160297    3.771279623    3.048829915
 1343 SOLV  OW      4130    2.835980013    4.324028307    2.543179576
 1343 SOLV  HW1     4131    2.772059221    4.272711320    2.485887855
 1343 SOLV  HW2     4132    2.894701966    4.260207874    2.592981201
 1344 SOLV  OW      4133    5.860571071    4.862918260    0.975921217
 1344 SOLV  HW1     4134    5.888646862    4.809966199    0.895872052
 1344 SOLV  HW2     4135    5.765928167    4.840501278    0.999163416
 1345 SOLV  OW      4136    3.315550576    4.163287953    0.632831990
 1345 SOLV  HW1     4137    3.236213373    4.102406630    0.632097651
 1345 SOLV  HW2     4138    3.356313626    4.163793206    0.724152966
 1346 SOLV  OW      4139    4.678354830    5.776738359    2.404646041
 1346 SOLV  HW1     4140    4.769983066    5.769873870    2.444126587
 1346 SOLV  HW2     4141    4.685599193    5.796534615    2.306885448
 1347 SOLV  OW      4142    4.247078267    5.061223280    1.655676911
 1347 SOLV  HW1     4143    4.176301850    5.046178674    1.724712863
 1347 SOLV  HW2     4144    4.207628577    5.049824622    1.564488311
 1348 SOLV  OW      4145    4.797567033    4.900025825    0.287733615
 1348 SOLV  HW1     4146    4.830590335    4.847987023    0.366493934
 1348 SOLV  HW2     4147    4.821389385    4.996479593    0.299174821
 1349 SOLV  OW      4148    5.363771479    4.661769032    0.022327752
 1349 SOLV  HW1     4149    5.454348342    4.622680555    0.005913485
 1349 SOLV  HW2     4150    5.360454788    4.700655548    0.114405258
 1350 SOLV  OW      4151    4.842796060    0.058789045    5.942365947
 1350 SOLV  HW1     4152    4.805141891    0.003411414    5.868099658
 1350 SOLV  HW2     4153    4.896876747    0.133647179    5.903979549
 1351 SOLV  OW      4154    4.300037716    4.558632540    2.370608734
 1351 SOLV  HW1     4155    4.225633023    4.624663057    2.380874910
 1351 SOLV  HW2     4156    4.272983001    4.487832454    2.305363788
 1352 SOLV  OW      4157    5.492843216    3.049185893    2.771187783
 1352 SOLV  HW1     4158    5.553255627    3.031043258    2.693580356
 1352 SOLV  HW2     4159    5.467964707    3.146046040    2.772106675
 1353 SOLV  OW      4160    4.723952720    0.199891650    0.784621097
 1353 SOLV  HW1     4161    4.791850727    0.169623311    0.851521341
 1353 SOLV  HW2     4162    4.643755968    0.140319116    0.789265656
 1354 SOLV  OW      4163    5.803621783    0.488776522    2.719032653
 1354 SOLV  HW1     4164    5.710430421    0.452708283    2.715005498
 1354 SOLV  HW2     4165    5.832889105    0.515768513    2.627290949
 1355 SOLV  OW      4166    4.071135877    4.658016724    1.159001678
 1355 SOLV  HW1     4167    3.983752842    4.695921999    1.128523989
 1355 SOLV  HW2     4168    4.134088315    4.652897831    1.081463068
 1356 SOLV  OW      4169    5.355758552    3.240495494    1.431067471
 1356 SOLV  HW1     4170    5.276138224    3.300203950    1.421204393
 1356 SOLV  HW2     4171    5.339426614    3.154833143    1.382108716
 1357 SOLV  OW      4172    5.922054260    4.314243305    1.890271048
 1357 SOLV  HW1     4173    5.954357863    4.253523245    1.817667441
 1357 SOLV  HW2     4174    5.882866962    4.259678326    1.964356670
 1358 SOLV  OW      4175    3.654167506    4.234970742    2.589953450
 1358 SOLV  HW1     4176    3.659103232    4.234514725    2.689840417
 1358 SOLV  HW2     4177    3.584751176    4.300589353    2.560331811
 1359 SOLV  OW      4178    2.976724195    4.347900328    1.131014473
 1359 SOLV  HW1     4179    2.978251911    4.403232848    1.047723565
 1359 SOLV  HW2     4180    2.883042965    4.342275139    1.165562344
 1360 SOLV  OW      4181    2.874595005    4.155731377    0.706438537
 1360 SOLV  HW1     4182    2.944093852    4.139972008    0.776602554
 1360 SOLV  HW2     4183    2.918356732    4.190011572    0.623304783
 1361 SOLV  OW      4184    4.569546970    5.569288212    1.765835207
 1361 SOLV  HW1     4185    4.584257278    5.655431686    1.717210896
 1361 SOLV  HW2     4186    4.650036775    5.510887819    1.755246301
 1362 SOLV  OW      4187    3.849960178    4.022164337    2.586346774
 1362 SOLV  HW1     4188    3.937503832    4.068973874    2.574246268
 1362 SOLV  HW2     4189    3.775918813    4.089389204    2.586080951
 1363 SOLV  OW      4190    4.780845747    3.389225468    1.894201388
 1363 SOLV  HW1     4191    4.868294050    3.410569856    1.937758378
 1363 SOLV  HW2     4192    4.724928101    3.472004738    1.889426652
 1364 SOLV  OW      4193    4.440274630    3.216905538    0.091975085
 1364 SOLV  HW1     4194    4.485956894    3.129237492    0.107115088
 1364 SOLV  HW2     4195    4.373585347    3.207391957    0.018058483
 1365 SOLV  OW      4196    5.720794835    4.169989770    0.369922753
 1365 SOLV  HW1     4197    5.630882618    4.162796825    0.326731340
 1365 SOLV  HW2     4198    5.766247877    4.080948339    0.367273118
 1366 SOLV  OW      4199    3.161341660    5.609742033    1.572487132
 1366 SOLV  HW1     4200    3.153672794    5.709235043    1.579143023
 1366 SOLV  HW2     4201    3.070768599    5.568591759    1.582738142
 1367 SOLV  OW      4202    5.556025284    4.567688354    0.444741179
 1367 SOLV  HW1     4203    5.652302852    4.593588094    0.436900527
 1367 SOLV  HW2     4204    5.525902907    4.525182978    0.359374030
 1368 SOLV  OW      4205    4.392382562    3.527961434    1.892265321
 1368 SOLV  HW1     4206    4.298411639    3.499830484    1.911747646
 1368 SOLV  HW2     4207    4.435844076    3.460158484    1.832975688
 1369 SOLV  OW      4208    0.639673264    4.162579130    0.355472066
 1369 SOLV  HW1     4209    0.570488816    4.144122741    0.285665797
 1369 SOLV  HW2     4210    0.680962904    4.076434280    0.385039457
 1370 SOLV  OW      4211    0.066247762    6.111506123    0.570020403
 1370 SOLV  HW1     4212    0.152617016    6.120796064    0.520462860
 1370 SOLV  HW2     4213    0.033646640    6.202004013    0.597390635
 1371 SOLV  OW      4214    5.758262123    2.804743339    1.591294683
 1371 SOLV  HW1     4215    5.795579696    2.819348747    1.682924160
 1371 SOLV  HW2     4216    5.670392419    2.851812447    1.583220511
 1372 SOLV  OW      4217    3.982535243    5.879158601    0.699856333
 1372 SOLV  HW1     4218    3.952723247    5.918281934    0.612781304
 1372 SOLV  HW2     4219    3.993443527    5.952257004    0.767229086
 1373 SOLV  OW      4220    4.578844014    0.436106046    3.420865104
 1373 SOLV  HW1     4221    4.546232221    0.404544915    3.331756142
 1373 SOLV  HW2     4222    4.663402283    0.488125677    3.408871051
 1374 SOLV  OW      4223    5.052446405    4.056501015    1.289736355
 1374 SOLV  HW1     4224    5.117251836    4.131758620    1.301482449
 1374 SOLV  HW2     4225    5.101848636    3.973951207    1.262416792
 1375 SOLV  OW      4226    0.830869589    3.911462328    1.895236894
 1375 SOLV  HW1     4227    0.881538017    3.981237108    1.945875144
 1375 SOLV  HW2     4228    0.772486993    3.860346930    1.958313741
 1376 SOLV  OW      4229    4.722650451    4.540973273    1.562051836
 1376 SOLV  HW1     4230    4.783030064    4.464216251    1.583606796
 1376 SOLV  HW2     4231    4.679444161    4.525437834    1.473205517
 1377 SOLV  OW      4232    3.603782267    4.203619886    6.037443263
 1377 SOLV  HW1     4233    3.541837188    4.207398153    6.115866057
 1377 SOLV  HW2     4234    3.623055023    4.108139116    6.014782573
 1378 SOLV  OW      4235    5.430894372    4.333327217    6.069853478
 1378 SOLV  HW1     4236    5.462474889    4.265533296    6.003456175
 1378 SOLV  HW2     4237    5.389890440    4.410693109    6.021530754
 1379 SOLV  OW      4238    4.098461123    3.962974605    0.326109152
 1379 SOLV  HW1     4239    4.078789202    4.044207749    0.381023800
 1379 SOLV  HW2     4240    4.059079157    3.974107063    0.234859606
 1380 SOLV  OW      4241    4.433084132    0.245713970    1.736721674
 1380 SOLV  HW1     4242    4.400675625    0.179656157    1.668990536
 1380 SOLV  HW2     4243    4.356138890    0.276524522    1.792681937
 1381 SOLV  OW      4244    5.534198379    5.207410434    0.375001836
 1381 SOLV  HW1     4245    5.628090355    5.241798906    0.373154555
 1381 SOLV  HW2     4246    5.511799347    5.176653590    0.467489347
 1382 SOLV  OW      4247    4.552170048    5.818926093    2.901837956
 1382 SOLV  HW1     4248    4.496354744    5.869876634    2.967337959
 1382 SOLV  HW2     4249    4.518332487    5.835547674    2.809208060
 1383 SOLV  OW      4250    4.454981991    3.923893272    1.659689690
 1383 SOLV  HW1     4251    4.415988771    3.874857301    1.737632264
 1383 SOLV  HW2     4252    4.501248029    4.006435899    1.692034218
 1384 SOLV  OW      4253    0.198060623    4.309558349    0.701561067
 1384 SOLV  HW1     4254    0.196478744    4.392693361    0.645992202
 1384 SOLV  HW2     4255    0.175869193    4.230710234    0.644182003
 1385 SOLV  OW      4256    2.888914298    4.121902215    2.327764314
 1385 SOLV  HW1     4257    2.918436763    4.026955854    2.338425066
 1385 SOLV  HW2     4258    2.792543098    4.129876546    2.353239834
 1386 SOLV  OW      4259    5.156558698    3.835147100    1.203497781
 1386 SOLV  HW1     4260    5.154860667    3.799301439    1.110148721
 1386 SOLV  HW2     4261    5.156362649    3.759063730    1.268405584
 1387 SOLV  OW      4262    3.556598246    4.276832919    0.504640787
 1387 SOLV  HW1     4263    3.478051936    4.258159254    0.563663604
 1387 SOLV  HW2     4264    3.598986298    4.363205028    0.531933031
 1388 SOLV  OW      4265    4.162864733    3.711869026    5.986341295
 1388 SOLV  HW1     4266    4.259271677    3.696633259    5.964538461
 1388 SOLV  HW2     4267    4.116903016    3.752631962    5.907425648
 1389 SOLV  OW      4268    3.831788925    5.734650756    1.432956976
 1389 SOLV  HW1     4269    3.896144173    5.758332889    1.360163063
 1389 SOLV  HW2     4270    3.879504530    5.683102772    1.504142630
 1390 SOLV  OW      4271    3.835723012    3.923295838    1.955452425
 1390 SOLV  HW1     4272    3.796918077    4.001936441    2.003532117
 1390 SOLV  HW2     4273    3.896529090    3.873249768    2.017094939
 1391 SOLV  OW      4274    6.045438805    5.130984684    1.998086170
 1391 SOLV  HW1     4275    5.969138895    5.067222369    1.987470572
 1391 SOLV  HW2     4276    6.013025417    5.224453283    1.983423762
 1392 SOLV  OW      4277    5.154870108    5.645374998    2.213964275
 1392 SOLV  HW1     4278    5.216473765    5.672893281    2.140155235
 1392 SOLV  HW2     4279    5.159581104    5.546220305    2.226053669
 1393 SOLV  OW      4280    4.422888238    5.775860588    1.398676798
 1393 SOLV  HW1     4281    4.375412964    5.762457706    1.311680923
 1393 SOLV  HW2     4282    4.360403337    5.755844497    1.474154122
 1394 SOLV  OW      4283    5.107272418    0.064019451    1.915002459
 1394 SOLV  HW1     4284    5.169066253   -0.014557632    1.918020225
 1394 SOLV  HW2     4285    5.133920964    0.124488956    1.839934254
 1395 SOLV  OW      4286    4.849538857    4.286418164    1.570630410
 1395 SOLV  HW1     4287    4.836004408    4.303355950    1.668260802
 1395 SOLV  HW2     4288    4.763458648    4.255923642    1.529863358
 1396 SOLV  OW      4289    5.609256666    6.134240806    1.549637409
 1396 SOLV  HW1     4290    5.529060918    6.180864971    1.586985375
 1396 SOLV  HW2     4291    5.667958199    6.103710924    1.624617783
 1397 SOLV  OW      4292    3.170709099    0.161651598    0.598659407
 1397 SOLV  HW1     4293    3.184737577    0.140088348    0.502017542
 1397 SOLV  HW2     4294    3.251332633    0.134048874    0.650998033
 1398 SOLV  OW      4295    5.562154257    4.307792158    2.892254688
 1398 SOLV  HW1     4296    5.490264589    4.257543997    2.844205994
 1398 SOLV  HW2     4297    5.651598196    4.272884993    2.864273011
 1399 SOLV  OW      4298    4.100372953    4.149146180    2.583704672
 1399 SOLV  HW1     4299    4.062095567    4.235891727    2.615508972
 1399 SOLV  HW2     4300    4.185304693    4.130150863    2.632971638
 1400 SOLV  OW      4301    3.630873089    4.023193036    0.509369145
 1400 SOLV  HW1     4302    3.675725598    4.031545304    0.420374809
 1400 SOLV  HW2     4303    3.583885188    4.108744127    0.531154973
 1401 SOLV  OW      4304    5.590784937    3.457220703    0.048172524
 1401 SOLV  HW1     4305    5.582532988    3.367169750    0.005478586
 1401 SOLV  HW2     4306    5.593300629    3.446837307    0.147600168
 1402 SOLV  OW      4307    4.651021446    4.352984211    0.241073142
 1402 SOLV  HW1     4308    4.564421787    4.317181398    0.206139023
 1402 SOLV  HW2     4309    4.724981357    4.289797209    0.217856300
 1403 SOLV  OW      4310    3.079145556    3.441265950    0.686358934
 1403 SOLV  HW1     4311    2.997933905    3.427447156    0.743063284
 1403 SOLV  HW2     4312    3.160354137    3.411762578    0.736720889
 1404 SOLV  OW      4313    5.131614295    0.303836913    0.176763109
 1404 SOLV  HW1     4314    5.152944381    0.378447474    0.113676588
 1404 SOLV  HW2     4315    5.100458885    0.224219277    0.124879255
 1405 SOLV  OW      4316    4.867713546    2.913303708    2.017781543
 1405 SOLV  HW1     4317    4.856393763    2.813940589    2.017278521
 1405 SOLV  HW2     4318    4.836917366    2.949899624    2.105609572
 1406 SOLV  OW      4319    4.058566088    0.001157575    1.463435845
 1406 SOLV  HW1     4320    4.033245676   -0.030562923    1.554839494
 1406 SOLV  HW2     4321    4.079295166    0.098941913    1.466666336
 1407 SOLV  OW      4322    3.088727119    5.656482449    0.081860996
 1407 SOLV  HW1     4323    3.135471745    5.735779729    0.120957041
 1407 SOLV  HW2     4324    3.036504382    5.609996129    0.153368625
 1408 SOLV  OW      4325    5.336365934    3.356778194    2.384689679
 1408 SOLV  HW1     4326    5.430312366    3.350170070    2.418339204
 1408 SOLV  HW2     4327    5.295284834    3.265623382    2.382478541
 1409 SOLV  OW      4328    3.576813047    3.498851166    5.864678077
 1409 SOLV  HW1     4329    3.477702054    3.485862173    5.867565629
 1409 SOLV  HW2     4330    3.599321024    3.590737079    5.897087489
 1410 SOLV  OW      4331    3.760880413    5.608739823    0.305103993
 1410 SOLV  HW1     4332    3.752730514    5.579653776    0.209766277
 1410 SOLV  HW2     4333    3.696737392    5.556635963    0.361428779
 1411 SOLV  OW      4334    5.396758877    2.979412886    1.233780822
 1411 SOLV  HW1     4335    5.343263193    3.025800051    1.163154847
 1411 SOLV  HW2     4336    5.354714888    2.891147464    1.254828743
 1412 SOLV  OW      4337    4.614474082    4.757066193    2.085872211
 1412 SOLV  HW1     4338    4.605542584    4.853131376    2.059537702
 1412 SOLV  HW2     4339    4.547352391    4.702413442    2.035777029
 1413 SOLV  OW      4340    4.366846417    4.535897073    0.373125671
 1413 SOLV  HW1     4341    4.277975737    4.539966408    0.327440027
 1413 SOLV  HW2     4342    4.415105416    4.622485041    0.359885216
 1414 SOLV  OW      4343    3.720527773    3.186087920    2.154502366
 1414 SOLV  HW1     4344    3.653748549    3.171808322    2.227554596
 1414 SOLV  HW2     4345    3.736343348    3.099791571    2.106494145
 1415 SOLV  OW      4346    3.296230656    3.453844375    5.770114250
 1415 SOLV  HW1     4347    3.213390351    3.432548818    5.718290473
 1415 SOLV  HW2     4348    3.373149095    3.464457571    5.707086056
 1416 SOLV  OW      4349    4.880845678    5.188995762    1.528246592
 1416 SOLV  HW1     4350    4.943075700    5.182107584    1.450262036
 1416 SOLV  HW2     4351    4.794613990    5.230018416    1.498534560
 1417 SOLV  OW      4352    3.833832204    6.106193084    0.072818900
 1417 SOLV  HW1     4353    3.891242559    6.027438806    0.050376717
 1417 SOLV  HW2     4354    3.885198131    6.169402214    0.130852922
 1418 SOLV  OW      4355    4.563060428    5.158441705    0.811106163
 1418 SOLV  HW1     4356    4.581207352    5.072793880    0.762782450
 1418 SOLV  HW2     4357    4.648758353    5.194982675    0.847446545
 1419 SOLV  OW      4358    3.716230128    3.214334831    2.960644064
 1419 SOLV  HW1     4359    3.633860139    3.200815360    3.015711733
 1419 SOLV  HW2     4360    3.739920723    3.311480733    2.959448422
 1420 SOLV  OW      4361    4.009266546    0.062088236    0.534201562
 1420 SOLV  HW1     4362    3.924171667    0.012229938    0.550770439
 1420 SOLV  HW2     4363    3.990119959    0.160149732    0.529862996
 1421 SOLV  OW      4364    4.321733080    5.141466823    2.556368524
 1421 SOLV  HW1     4365    4.382078528    5.221018648    2.550726454
 1421 SOLV  HW2     4366    4.376015813    5.059808422    2.576045819
 1422 SOLV  OW      4367    4.773603616    5.228484649    3.120121618
 1422 SOLV  HW1     4368    4.852526698    5.245449047    3.179157429
 1422 SOLV  HW2     4369    4.800007004    5.241759071    3.024578551
 1423 SOLV  OW      4370    3.577469762    5.752940372    4.234116891
 1423 SOLV  HW1     4371    3.629439791    5.838024770    4.226291949
 1423 SOLV  HW2     4372    3.493450048    5.760157061    4.180357501
 1424 SOLV  OW      4373    4.810058143    2.661281090    1.397867411
 1424 SOLV  HW1     4374    4.795289812    2.634714981    1.493144034
 1424 SOLV  HW2     4375    4.785037716    2.757353751    1.385807227
 1425 SOLV  OW      4376    3.137602431    5.883129295    1.613914700
 1425 SOLV  HW1     4377    3.220740578    5.918819308    1.656491079
 1425 SOLV  HW2     4378    3.112542965    5.940807876    1.536173404
 1426 SOLV  OW      4379    4.247267401    5.158382085    2.277664538
 1426 SOLV  HW1     4380    4.246749052    5.258343473    2.280647547
 1426 SOLV  HW2     4381    4.292755642    5.122849295    2.359332267
 1427 SOLV  OW      4382    4.663579338    4.380752505    3.251364611
 1427 SOLV  HW1     4383    4.631894816    4.464543008    3.206920459
 1427 SOLV  HW2     4384    4.727891792    4.404018877    3.324320654
 1428 SOLV  OW      4385    5.846570949    2.445245192    1.570422802
 1428 SOLV  HW1     4386    5.927224060    2.386887808    1.560962802
 1428 SOLV  HW2     4387    5.841914936    2.508433564    1.493043915
 1429 SOLV  OW      4388    5.417026228    3.873192591    0.962599149
 1429 SOLV  HW1     4389    5.398602817    3.791946313    1.017930820
 1429 SOLV  HW2     4390    5.494318775    3.923243677    1.001620654
 1430 SOLV  OW      4391    4.493668149    5.386288561    2.819843564
 1430 SOLV  HW1     4392    4.409042860    5.407763571    2.771064666
 1430 SOLV  HW2     4393    4.527818017    5.468646595    2.865151240
 1431 SOLV  OW      4394    3.278674038    5.574428738    0.384324372
 1431 SOLV  HW1     4395    3.315679824    5.659344931    0.346643484
 1431 SOLV  HW2     4396    3.188622404    5.592082512    0.424061604
 1432 SOLV  OW      4397    3.775482926    4.076385480    1.329672672
 1432 SOLV  HW1     4398    3.820035568    4.035135107    1.409130279
 1432 SOLV  HW2     4399    3.726862661    4.005686578    1.278313786
 1433 SOLV  OW      4400    5.189653831    4.200410509    3.001070390
 1433 SOLV  HW1     4401    5.181460119    4.256496713    2.918685674
 1433 SOLV  HW2     4402    5.178496084    4.104000658    2.976973804
 1434 SOLV  OW      4403    3.961175614    4.435107629    2.472934480
 1434 SOLV  HW1     4404    3.865829759    4.464194851    2.480999248
 1434 SOLV  HW2     4405    4.005226742    4.440118639    2.562579768
 1435 SOLV  OW      4406    5.387455197    4.469996397    2.547572374
 1435 SOLV  HW1     4407    5.398833369    4.517042192    2.635077976
 1435 SOLV  HW2     4408    5.474092248    4.471138448    2.497626050
 1436 SOLV  OW      4409    5.593457930    3.317349286    1.551833717
 1436 SOLV  HW1     4410    5.505214208    3.281649993    1.521170476
 1436 SOLV  HW2     4411    5.664965939    3.249981653    1.533131422
 1437 SOLV  OW      4412    5.041415076    0.362451328    1.078492446
 1437 SOLV  HW1     4413    4.949120512    0.343247635    1.111877995
 1437 SOLV  HW2     4414    5.081072249    0.437437209    1.131464395
 1438 SOLV  OW      4415    5.810972432    4.055079164    0.730797658
 1438 SOLV  HW1     4416    5.867701035    4.047258664    0.648805720
 1438 SOLV  HW2     4417    5.846607789    3.994409891    0.801869909
 1439 SOLV  OW      4418    6.016309873    5.375388484    0.976787364
 1439 SOLV  HW1     4419    6.111631129    5.399839343    0.958958545
 1439 SOLV  HW2     4420    5.980672469    5.432179927    1.050993755
 1440 SOLV  OW      4421    4.468480639    2.802445988    1.109553037
 1440 SOLV  HW1     4422    4.492482870    2.890786960    1.069287495
 1440 SOLV  HW2     4423    4.551435166    2.748127355    1.122573774
 1441 SOLV  OW      4424    5.160821161    4.703082888    6.002121479
 1441 SOLV  HW1     4425    5.220790525    4.708834310    6.081948325
 1441 SOLV  HW2     4426    5.193681314    4.631170465    5.940881030
 1442 SOLV  OW      4427    3.478330767    5.526546929    0.676999312
 1442 SOLV  HW1     4428    3.500861309    5.498403186    0.583715860
 1442 SOLV  HW2     4429    3.551740179    5.498572386    0.738886333
 1443 SOLV  OW      4430    4.567448559    4.774060366    0.228161047
 1443 SOLV  HW1     4431    4.652691792    4.826357580    0.228842502
 1443 SOLV  HW2     4432    4.565803436    4.714082643    0.148149777
 1444 SOLV  OW      4433    2.776721531    4.170735453    1.623000260
 1444 SOLV  HW1     4434    2.838801924    4.092446545    1.618678550
 1444 SOLV  HW2     4435    2.774082343    4.206033774    1.716534980
 1445 SOLV  OW      4436    0.397458234    6.132390404    6.142702821
 1445 SOLV  HW1     4437    0.412417151    6.088883281    6.231491116
 1445 SOLV  HW2     4438    0.413649312    6.230759663    6.150660384
 1446 SOLV  OW      4439    5.998817060    5.153808867    3.505338810
 1446 SOLV  HW1     4440    5.931321927    5.114868277    3.442651192
 1446 SOLV  HW2     4441    6.027447600    5.084025684    3.571006765
 1447 SOLV  OW      4442    0.011307076    2.805913026    2.456917870
 1447 SOLV  HW1     4443    0.083963257    2.830413800    2.392712509
 1447 SOLV  HW2     4444   -0.065863945    2.766971521    2.406621170
 1448 SOLV  OW      4445    3.995892571    1.951333518    2.935085298
 1448 SOLV  HW1     4446    3.967646532    1.873535037    2.991219130
 1448 SOLV  HW2     4447    3.938288771    2.030310252    2.956201741
 1449 SOLV  OW      4448    5.141588198    0.132301696    1.237856820
 1449 SOLV  HW1     4449    5.162276803    0.077233598    1.156980172
 1449 SOLV  HW2     4450    5.101187988    0.219278820    1.209495649
 1450 SOLV  OW      4451    5.702615099    5.917839683    0.001954035
 1450 SOLV  HW1     4452    5.640626790    5.943551944    0.076091268
 1450 SOLV  HW2     4453    5.779983179    5.981174082   -0.000253021
 1451 SOLV  OW      4454    5.861437797    5.256042440    2.249329843
 1451 SOLV  HW1     4455    5.852722402    5.271575146    2.150920788
 1451 SOLV  HW2     4456    5.815651964    5.170549444    2.273746494
 1452 SOLV  OW      4457    4.863431885    3.137302141    2.272864328
 1452 SOLV  HW1     4458    4.956897131    3.165644552    2.251354977
 1452 SOLV  HW2     4459    4.860505971    3.099692337    2.365484786
 1453 SOLV  OW      4460    5.429572337    4.875621418    0.975890600
 1453 SOLV  HW1     4461    5.471150833    4.874006856    1.066832665
 1453 SOLV  HW2     4462    5.403170924    4.782789298    0.949680401
 1454 SOLV  OW      4463    3.543561698    2.804030483    1.299063359
 1454 SOLV  HW1     4464    3.461056702    2.857012647    1.279379131
 1454 SOLV  HW2     4465    3.519961145    2.725836352    1.356771703
 1455 SOLV  OW      4466    3.986022338    5.560990272    1.577958555
 1455 SOLV  HW1     4467    3.982624692    5.511995089    1.490849609
 1455 SOLV  HW2     4468    3.956875901    5.499987981    1.651641700
 1456 SOLV  OW      4469    5.742371696    3.554066872    3.182766531
 1456 SOLV  HW1     4470    5.795342265    3.505973534    3.112888686
 1456 SOLV  HW2     4471    5.695680556    3.632177720    3.141289585
 1457 SOLV  OW      4472    3.664889957    4.859343018    1.837724821
 1457 SOLV  HW1     4473    3.617281821    4.908845968    1.765030637
 1457 SOLV  HW2     4474    3.755645490    4.832214540    1.805646929
 1458 SOLV  OW      4475    0.186794161    2.514505815    2.534651188
 1458 SOLV  HW1     4476    0.156456806    2.424350056    2.565524918
 1458 SOLV  HW2     4477    0.124338599    2.584410079    2.569496510
 1459 SOLV  OW      4478    4.973205665    4.899912806    6.004410104
 1459 SOLV  HW1     4479    4.983494932    4.960979821    6.082927551
 1459 SOLV  HW2     4480    5.048475726    4.834085463    6.003324283
 1460 SOLV  OW      4481    2.891752612    3.671620078    0.117313477
 1460 SOLV  HW1     4482    2.810165359    3.703715126    0.165427946
 1460 SOLV  HW2     4483    2.932051681    3.747340353    0.065893390
 1461 SOLV  OW      4484    5.967387815    5.979891817    0.514919573
 1461 SOLV  HW1     4485    5.934396394    5.925213622    0.591884673
 1461 SOLV  HW2     4486    6.057460318    6.017391454    0.536883931
 1462 SOLV  OW      4487    5.632886233    0.042423385    0.431043823
 1462 SOLV  HW1     4488    5.729314705    0.025479646    0.451443490
 1462 SOLV  HW2     4489    5.600185496    0.119239172    0.486104169
 1463 SOLV  OW      4490    5.731336466    4.311098018    0.638291961
 1463 SOLV  HW1     4491    5.758267636    4.225710222    0.682847656
 1463 SOLV  HW2     4492    5.684175742    4.290496915    0.552541711
 1464 SOLV  OW      4493    5.331725113    4.170964443    1.274768503
 1464 SOLV  HW1     4494    5.283401910    4.258191616    1.267157143
 1464 SOLV  HW2     4495    5.404424267    4.167061221    1.206203029
 1465 SOLV  OW      4496    4.246675235    5.593816071    0.854149861
 1465 SOLV  HW1     4497    4.177071009    5.532933833    0.816070854
 1465 SOLV  HW2     4498    4.335789059    5.548525422    0.851171376
 1466 SOLV  OW      4499    5.855303707    5.127785662    0.527253731
 1466 SOLV  HW1     4500    5.823650913    5.037676349    0.556922904
 1466 SOLV  HW2     4501    5.866745409    5.187004268    0.607028802
 1467 SOLV  OW      4502    3.373411801    4.926159307    2.215324269
 1467 SOLV  HW1     4503    3.391922418    4.985653624    2.293549897
 1467 SOLV  HW2     4504    3.384595510    4.830634673    2.242736466
 1468 SOLV  OW      4505    4.938425752    5.695772777    0.697525464
 1468 SOLV  HW1     4506    5.021124022    5.685048674    0.642317491
 1468 SOLV  HW2     4507    4.878536157    5.616920795    0.683473982
 1469 SOLV  OW      4508    3.912416386    3.996314171    1.558809224
 1469 SOLV  HW1     4509    3.921759484    3.907657784    1.604134081
 1469 SOLV  HW2     4510    3.980885194    4.004054057    1.486327152
 1470 SOLV  OW      4511    4.377471655    4.788746671    1.237589570
 1470 SOLV  HW1     4512    4.282494424    4.819293796    1.230681151
 1470 SOLV  HW2     4513    4.431993113    4.859401861    1.282720070
 1471 SOLV  OW      4514    5.716729937    4.764594650    0.060983655
 1471 SOLV  HW1     4515    5.672520487    4.828935485    0.123494575
 1471 SOLV  HW2     4516    5.668074987    4.677247080    0.063183472
 1472 SOLV  OW      4517    5.186202153    5.296309841    0.785959128
 1472 SOLV  HW1     4518    5.210137461    5.215847439    0.840314457
 1472 SOLV  HW2     4519    5.088518730    5.294246177    0.764623733
 1473 SOLV  OW      4520    4.036713599    5.478909109    0.702694154
 1473 SOLV  HW1     4521    4.004740035    5.479467121    0.607935619
 1473 SOLV  HW2     4522    3.970975265    5.527483482    0.760319783
 1474 SOLV  OW      4523    5.173194239    4.871689450    2.245270513
 1474 SOLV  HW1     4524    5.138426602    4.944672599    2.186392286
 1474 SOLV  HW2     4525    5.211305144    4.798564714    2.188699036
 1475 SOLV  OW      4526    4.580943337    5.787179056    3.410612957
 1475 SOLV  HW1     4527    4.524115114    5.777979147    3.492380677
 1475 SOLV  HW2     4528    4.556619913    5.715793310    3.344943737
 1476 SOLV  OW      4529    2.992427549    0.585148605    1.221744403
 1476 SOLV  HW1     4530    2.996595743    0.487200227    1.201982333
 1476 SOLV  HW2     4531    3.011359024    0.636816011    1.138234968
 1477 SOLV  OW      4532    0.131358730    5.935896889    0.179162766
 1477 SOLV  HW1     4533    0.221518180    5.950071677    0.220055694
 1477 SOLV  HW2     4534    0.068042756    6.005431495    0.213189197
 1478 SOLV  OW      4535    5.183917694    5.361443975    2.283951563
 1478 SOLV  HW1     4536    5.238555406    5.315212058    2.214103512
 1478 SOLV  HW2     4537    5.163660524    5.297502529    2.358130222
 1479 SOLV  OW      4538    2.692667796    4.734333694    0.747842009
 1479 SOLV  HW1     4539    2.606878603    4.768684309    0.786080019
 1479 SOLV  HW2     4540    2.768487209    4.759938922    0.807822616
 1480 SOLV  OW      4541    3.952767914    4.863925860    0.295130535
 1480 SOLV  HW1     4542    3.981011667    4.776617963    0.334899315
 1480 SOLV  HW2     4543    4.032568157    4.910422958    0.256766635
 1481 SOLV  OW      4544    5.681174681    5.037056134    2.333208418
 1481 SOLV  HW1     4545    5.653374736    5.093358457    2.411048585
 1481 SOLV  HW2     4546    5.606688467    4.974982188    2.308705949
 1482 SOLV  OW      4547    0.419704545    5.341378913    0.170773596
 1482 SOLV  HW1     4548    0.377564708    5.429904437    0.151047642
 1482 SOLV  HW2     4549    0.397900439    5.277015304    0.097401255
 1483 SOLV  OW      4550    3.928859411    5.773984008    1.899178803
 1483 SOLV  HW1     4551    4.004468969    5.710587855    1.882883878
 1483 SOLV  HW2     4552    3.901411830    5.816035147    1.812693719
 1484 SOLV  OW      4553    3.094240506    4.961092476    2.269246744
 1484 SOLV  HW1     4554    3.066651020    5.057173502    2.266545569
 1484 SOLV  HW2     4555    3.188148764    4.952457185    2.235980078
 1485 SOLV  OW      4556    4.068519180    2.464641316    1.674213581
 1485 SOLV  HW1     4557    4.122063287    2.492532324    1.753941217
 1485 SOLV  HW2     4558    3.974374900    2.496804929    1.684396635
 1486 SOLV  OW      4559    2.910782986    4.827147359    2.102077864
 1486 SOLV  HW1     4560    2.989004660    4.881850972    2.131916155
 1486 SOLV  HW2     4561    2.828945788    4.884577498    2.099662675
 1487 SOLV  OW      4562    5.250559661    5.242471302    3.285917713
 1487 SOLV  HW1     4563    5.310789335    5.168087981    3.314916822
 1487 SOLV  HW2     4564    5.269581871    5.265452970    3.190463749
 1488 SOLV  OW      4565    3.806317007    0.418858874    1.107872309
 1488 SOLV  HW1     4566    3.762541494    0.434870985    1.196353928
 1488 SOLV  HW2     4567    3.905663836    0.418952139    1.119352958
 1489 SOLV  OW      4568    4.157010947    3.871697482    1.160195594
 1489 SOLV  HW1     4569    4.256666993    3.870800179    1.168546363
 1489 SOLV  HW2     4570    4.124052603    3.966011825    1.164708425
 1490 SOLV  OW      4571    4.051314578    5.002769682    1.900358789
 1490 SOLV  HW1     4572    4.019953494    4.935253521    1.833578106
 1490 SOLV  HW2     4573    3.973820399    5.058381727    1.930416870
 1491 SOLV  OW      4574    3.375485253    5.056377767    0.346310424
 1491 SOLV  HW1     4575    3.316633221    5.086387530    0.271226012
 1491 SOLV  HW2     4576    3.359144648    5.113894985    0.426476398
 1492 SOLV  OW      4577    0.128954808    4.581245176    0.577342239
 1492 SOLV  HW1     4578    0.080190947    4.668308601    0.583968103
 1492 SOLV  HW2     4579    0.115461501    4.542360363    0.486194930
 1493 SOLV  OW      4580    5.306399503    5.705537630    1.985700221
 1493 SOLV  HW1     4581    5.227860006    5.701054539    1.923951531
 1493 SOLV  HW2     4582    5.346023908    5.614282687    1.995885541
 1494 SOLV  OW      4583    4.116313182    0.303182767    2.363655447
 1494 SOLV  HW1     4584    4.162324084    0.322640848    2.277016246
 1494 SOLV  HW2     4585    4.172636629    0.336171582    2.439426635
 1495 SOLV  OW      4586    4.676508133    6.084645742    0.985361015
 1495 SOLV  HW1     4587    4.762410123    6.135826107    0.987117031
 1495 SOLV  HW2     4588    4.694571491    5.988515604    1.006198422
 1496 SOLV  OW      4589    4.744328836    6.041389317    5.745776836
 1496 SOLV  HW1     4590    4.676866403    6.087581609    5.688187698
 1496 SOLV  HW2     4591    4.742927177    5.943255566    5.726561271
 1497 SOLV  OW      4592    5.001944343    0.174127870    2.136151553
 1497 SOLV  HW1     4593    4.909573790    0.210972798    2.125583101
 1497 SOLV  HW2     4594    5.039281925    0.151499655    2.046177127
 1498 SOLV  OW      4595    4.004436201    3.990831819    5.311566947
 1498 SOLV  HW1     4596    3.939039096    4.061378096    5.338918648
 1498 SOLV  HW2     4597    3.957570245    3.902734559    5.304927644
 1499 SOLV  OW      4598    4.809184393    5.400858488    1.777478265
 1499 SOLV  HW1     4599    4.877740774    5.342950580    1.733334490
 1499 SOLV  HW2     4600    4.850784736    5.488132005    1.803064611
 1500 SOLV  OW      4601    0.106557580    4.581726961    1.098195113
 1500 SOLV  HW1     4602    0.041700549    4.645159772    1.140287504
 1500 SOLV  HW2     4603    0.199377059    4.604633508    1.127547646
 1501 SOLV  OW      4604    5.328987862    4.440286897    0.159173809
 1501 SOLV  HW1     4605    5.397464479    4.387441850    0.108971459
 1501 SOLV  HW2     4606    5.314255624    4.527886687    0.113225686
 1502 SOLV  OW      4607    4.456108474    5.921529094    0.635616014
 1502 SOLV  HW1     4608    4.544494152    5.886762827    0.604322585
 1502 SOLV  HW2     4609    4.390334646    5.846311113    0.639855324
 1503 SOLV  OW      4610    4.991057212    4.568032045    1.882847917
 1503 SOLV  HW1     4611    5.054502899    4.516632542    1.940591196
 1503 SOLV  HW2     4612    4.954895744    4.645875624    1.934172161
 1504 SOLV  OW      4613    4.647392680    5.319349307    0.333202064
 1504 SOLV  HW1     4614    4.555540042    5.287185084    0.356224576
 1504 SOLV  HW2     4615    4.670099131    5.398608688    0.389803725
 1505 SOLV  OW      4616    5.545488556    3.587433463    1.718160447
 1505 SOLV  HW1     4617    5.578756243    3.513678582    1.659379389
 1505 SOLV  HW2     4618    5.525952232    3.668173639    1.662474158
 1506 SOLV  OW      4619    4.670420090    5.597219527    1.340012486
 1506 SOLV  HW1     4620    4.625690861    5.672406411    1.388468709
 1506 SOLV  HW2     4621    4.608397980    5.560795082    1.270526217
 1507 SOLV  OW      4622    5.921354678    5.058366218    2.549388496
 1507 SOLV  HW1     4623    5.900114250    4.968663516    2.510606026
 1507 SOLV  HW2     4624    5.908777438    5.055605197    2.648564923
 1508 SOLV  OW      4625    0.169268958    3.357660522    0.573657523
 1508 SOLV  HW1     4626    0.108426742    3.435901507    0.586998871
 1508 SOLV  HW2     4627    0.160441675    3.295005488    0.651102866
 1509 SOLV  OW      4628    5.711152295    4.150274478    2.348672000
 1509 SOLV  HW1     4629    5.619207558    4.168155943    2.313651134
 1509 SOLV  HW2     4630    5.724132388    4.051698805    2.359365642
 1510 SOLV  OW      4631    5.806701784    5.006730658    0.290249912
 1510 SOLV  HW1     4632    5.810806502    5.055482747    0.203035318
 1510 SOLV  HW2     4633    5.806008416    5.072788111    0.365336065
 1511 SOLV  OW      4634    3.068857523    6.138213891    1.883951641
 1511 SOLV  HW1     4635    3.055723632    6.228581401    1.843169772
 1511 SOLV  HW2     4636    3.127539845    6.146244194    1.964535252
 1512 SOLV  OW      4637    4.046130346    0.045204601    2.393428048
 1512 SOLV  HW1     4638    4.066773240    0.141012080    2.413334202
 1512 SOLV  HW2     4639    4.104799587    0.013249867    2.319008290
 1513 SOLV  OW      4640    5.102125483    5.065905452    2.046901516
 1513 SOLV  HW1     4641    5.064132823    5.010264952    1.972994606
 1513 SOLV  HW2     4642    5.043767955    5.145725154    2.061889878
 1514 SOLV  OW      4643    4.363152905    3.190094691    2.834260394
 1514 SOLV  HW1     4644    4.371903549    3.285675529    2.806158660
 1514 SOLV  HW2     4645    4.268379918    3.171566382    2.860274503
 1515 SOLV  OW      4646    4.114594255    4.010390810    2.307481841
 1515 SOLV  HW1     4647    4.089458157    4.099378098    2.269385616
 1515 SOLV  HW2     4648    4.121408518    4.017484600    2.407005358
 1516 SOLV  OW      4649    5.188793784    4.132179068    2.044522859
 1516 SOLV  HW1     4650    5.153537337    4.137340291    2.137967218
 1516 SOLV  HW2     4651    5.115679314    4.102881450    1.982899742
 1517 SOLV  OW      4652    3.976399362    5.280923549    0.264862503
 1517 SOLV  HW1     4653    3.890036918    5.294034841    0.216167024
 1517 SOLV  HW2     4654    4.032789883    5.214740173    0.215452362
 1518 SOLV  OW      4655    4.459127568    3.016168135    2.998231845
 1518 SOLV  HW1     4656    4.407461836    3.040845783    3.080217862
 1518 SOLV  HW2     4657    4.427455511    3.071305286    2.921051696
 1519 SOLV  OW      4658    4.274475419    3.581257470    2.341519451
 1519 SOLV  HW1     4659    4.235902820    3.585324966    2.249338105
 1519 SOLV  HW2     4660    4.338499340    3.504661017    2.347490258
 1520 SOLV  OW      4661    3.885059120    5.718928753    2.419744518
 1520 SOLV  HW1     4662    3.885019919    5.641188622    2.482657318
 1520 SOLV  HW2     4663    3.875956334    5.685786926    2.325828091
 1521 SOLV  OW      4664    5.410145859    3.577885919    2.123329524
 1521 SOLV  HW1     4665    5.371066825    3.658505533    2.078889801
 1521 SOLV  HW2     4666    5.346460870    3.543821889    2.192506580
 1522 SOLV  OW      4667    3.243312739    5.412749554    1.421193931
 1522 SOLV  HW1     4668    3.230279813    5.492019024    1.480762583
 1522 SOLV  HW2     4669    3.156777727    5.363485888    1.411891396
 1523 SOLV  OW      4670    3.531927351    5.638581911    0.017470958
 1523 SOLV  HW1     4671    3.621594972    5.677264344   -0.004093965
 1523 SOLV  HW2     4672    3.482041724    5.701391367    0.077203891
 1524 SOLV  OW      4673    3.795772170    4.864352402    2.347080059
 1524 SOLV  HW1     4674    3.743719653    4.947929025    2.364603562
 1524 SOLV  HW2     4675    3.886803307    4.888271043    2.313275628
 1525 SOLV  OW      4676    6.015614514    3.829059938    1.522743362
 1525 SOLV  HW1     4677    5.970963268    3.811390620    1.610469107
 1525 SOLV  HW2     4678    6.114819741    3.829656011    1.535380797
 1526 SOLV  OW      4679    4.663634231    5.304660486    2.097162496
 1526 SOLV  HW1     4680    4.646637443    5.282539253    2.193202486
 1526 SOLV  HW2     4681    4.608962897    5.384254935    2.071132374
 1527 SOLV  OW      4682    0.051448411    4.478436806    1.992340684
 1527 SOLV  HW1     4683    0.071117191    4.428473292    1.907968686
 1527 SOLV  HW2     4684   -0.047554076    4.484781330    2.004989812
 1528 SOLV  OW      4685    6.107184621    3.840358490    0.719352289
 1528 SOLV  HW1     4686    6.050416021    3.866619698    0.797387265
 1528 SOLV  HW2     4687    6.202421709    3.864716590    0.737744888
 1529 SOLV  OW      4688    4.830595286    5.392139195    3.372729197
 1529 SOLV  HW1     4689    4.872326621    5.302011252    3.361014507
 1529 SOLV  HW2     4690    4.875885688    5.457900885    3.312513793
 1530 SOLV  OW      4691    4.393650677    4.809944270    1.713341758
 1530 SOLV  HW1     4692    4.381331974    4.757580646    1.629034264
 1530 SOLV  HW2     4693    4.376364492    4.906770468    1.695248198
 1531 SOLV  OW      4694    3.572044052    5.354426764    2.415244043
 1531 SOLV  HW1     4695    3.603245724    5.445571848    2.442093112
 1531 SOLV  HW2     4696    3.561268759    5.350834364    2.315881752
 1532 SOLV  OW      4697    3.346010795    4.233840884    0.900701590
 1532 SOLV  HW1     4698    3.433964020    4.193991789    0.926707742
 1532 SOLV  HW2     4699    3.343242603    4.329734254    0.928929212
 1533 SOLV  OW      4700    5.373110378    4.514664294    0.639403236
 1533 SOLV  HW1     4701    5.439499215    4.512132955    0.564651860
 1533 SOLV  HW2     4702    5.389643776    4.437839780    0.701259046
 1534 SOLV  OW      4703    4.189788842    6.106015274    2.163921225
 1534 SOLV  HW1     4704    4.172419047    6.052844295    2.081019785
 1534 SOLV  HW2     4705    4.288436735    6.114670292    2.177890863
 1535 SOLV  OW      4706    3.823451918    5.020968616    0.738484758
 1535 SOLV  HW1     4707    3.831263117    4.924451590    0.763483111
 1535 SOLV  HW2     4708    3.768448708    5.029518652    0.655400614
 1536 SOLV  OW      4709    4.958527615    2.727091481    2.882174047
 1536 SOLV  HW1     4710    5.017531789    2.703539297    2.959412450
 1536 SOLV  HW2     4711    4.915352293    2.644135771    2.846730882
 1537 SOLV  OW      4712    3.332991552    4.156630464    2.796383187
 1537 SOLV  HW1     4713    3.344568632    4.143897973    2.697866073
 1537 SOLV  HW2     4714    3.258874364    4.221664405    2.813085162
 1538 SOLV  OW      4715    3.379555906    2.679975473    2.583165207
 1538 SOLV  HW1     4716    3.371382963    2.640741367    2.491538274
 1538 SOLV  HW2     4717    3.357621875    2.610194041    2.651363356
 1539 SOLV  OW      4718    2.818150320    3.350396855    2.571848163
 1539 SOLV  HW1     4719    2.822698678    3.311150813    2.663720838
 1539 SOLV  HW2     4720    2.906850888    3.340139947    2.526809921
 1540 SOLV  OW      4721    5.218609138    5.210576996    3.632573724
 1540 SOLV  HW1     4722    5.121232085    5.233364661    3.632285579
 1540 SOLV  HW2     4723    5.250931373    5.201301636    3.538388717
 1541 SOLV  OW      4724    4.176591691    4.869730362    0.959124082
 1541 SOLV  HW1     4725    4.170734073    4.959959520    0.916394095
 1541 SOLV  HW2     4726    4.205706982    4.802470786    0.891080900
 1542 SOLV  OW      4727    5.888334799    5.828327266    0.731693476
 1542 SOLV  HW1     4728    5.921856787    5.741017104    0.696266701
 1542 SOLV  HW2     4729    5.870022049    5.819713426    0.829633161
 1543 SOLV  OW      4730    4.502404516    5.544516574    1.146881203
 1543 SOLV  HW1     4731    4.457661234    5.455367611    1.154100107
 1543 SOLV  HW2     4732    4.433024931    5.616496207    1.144241508
 1544 SOLV  OW      4733    4.723914715    3.170135990    1.356841070
 1544 SOLV  HW1     4734    4.797392673    3.231859670    1.328686093
 1544 SOLV  HW2     4735    4.648335553    3.223468102    1.394853458
 1545 SOLV  OW      4736    3.370734172    3.268586420    2.721066479
 1545 SOLV  HW1     4737    3.340089390    3.217821605    2.801598663
 1545 SOLV  HW2     4738    3.330141715    3.228453920    2.638950081
 1546 SOLV  OW      4739    4.853740567    3.484884408    1.124709400
 1546 SOLV  HW1     4740    4.856580211    3.477913644    1.024985115
 1546 SOLV  HW2     4741    4.883977131    3.398498903    1.165018223
 1547 SOLV  OW      4742    2.795633990    3.844685844    2.869082792
 1547 SOLV  HW1     4743    2.837343324    3.858018253    2.958996161
 1547 SOLV  HW2     4744    2.772272885    3.748175369    2.857177978
 1548 SOLV  OW      4745    5.065353149    5.190030560    1.712112516
 1548 SOLV  HW1     4746    5.093354722    5.097668371    1.738288415
 1548 SOLV  HW2     4747    4.985547921    5.184882170    1.652074031
 1549 SOLV  OW      4748    0.164031202    3.971550416    1.812833264
 1549 SOLV  HW1     4749    0.184873530    3.916728815    1.731826671
 1549 SOLV  HW2     4750    0.126302894    3.912517737    1.884202231
 1550 SOLV  OW      4751    5.583826208    4.194521325    1.137529524
 1550 SOLV  HW1     4752    5.614547566    4.102004296    1.115202958
 1550 SOLV  HW2     4753    5.644139644    4.233805800    1.206959353
 1551 SOLV  OW      4754    5.350090664    4.300593980    3.406172568
 1551 SOLV  HW1     4755    5.381518730    4.283022943    3.312870350
 1551 SOLV  HW2     4756    5.335232153    4.213620860    3.453253638
 1552 SOLV  OW      4757    0.507488125    5.942454408    5.985562658
 1552 SOLV  HW1     4758    0.604221319    5.960804954    5.968016258
 1552 SOLV  HW2     4759    0.467816352    6.018795595    6.036553361
 1553 SOLV  OW      4760    3.906131608    3.225109364    2.648829755
 1553 SOLV  HW1     4761    3.808210086    3.231212597    2.668218375
 1553 SOLV  HW2     4762    3.919736759    3.206937778    2.551431827
 1554 SOLV  OW      4763    3.483423748    4.674053851    1.905463313
 1554 SOLV  HW1     4764    3.395850746    4.722186455    1.901516845
 1554 SOLV  HW2     4765    3.556735661    4.735891246    1.877128600
 1555 SOLV  OW      4766    4.343071384    5.443403073    1.794575270
 1555 SOLV  HW1     4767    4.424239853    5.499589237    1.778557385
 1555 SOLV  HW2     4768    4.324059091    5.388389346    1.713250701
 1556 SOLV  OW      4769    4.615282189    4.215199336    1.468861465
 1556 SOLV  HW1     4770    4.597673433    4.181843886    1.561483585
 1556 SOLV  HW2     4771    4.538057333    4.270890960    1.438263850
 1557 SOLV  OW      4772    3.967051150    5.493222418    0.437949209
 1557 SOLV  HW1     4773    3.904924172    5.548447860    0.382341676
 1557 SOLV  HW2     4774    3.989547926    5.408946378    0.389029031
 1558 SOLV  OW      4775    5.409920735    3.923929091    1.366812122
 1558 SOLV  HW1     4776    5.342781674    3.994275477    1.343453742
 1558 SOLV  HW2     4777    5.400887312    3.846959563    1.303600008
 1559 SOLV  OW      4778    3.444150672    3.968680116    1.424640720
 1559 SOLV  HW1     4779    3.504483345    3.953949163    1.503017806
 1559 SOLV  HW2     4780    3.494095268    3.949634018    1.340114345
 1560 SOLV  OW      4781    5.950226986    4.636505453    1.270730615
 1560 SOLV  HW1     4782    6.024338091    4.703585755    1.273847790
 1560 SOLV  HW2     4783    5.915559901    4.629490144    1.177184923
 1561 SOLV  OW      4784    4.658778728    4.125779817    2.151283158
 1561 SOLV  HW1     4785    4.558882906    4.130020055    2.153407522
 1561 SOLV  HW2     4786    4.693763705    4.117512138    2.244606678
 1562 SOLV  OW      4787    4.921797482    4.026584139    3.494326465
 1562 SOLV  HW1     4788    4.827239727    4.001331262    3.473759725
 1562 SOLV  HW2     4789    4.951581090    4.098305914    3.431313218
 1563 SOLV  OW      4790    4.801145250    4.143487837    1.253401354
 1563 SOLV  HW1     4791    4.879734845    4.084710145    1.272648795
 1563 SOLV  HW2     4792    4.743870569    4.150342993    1.335097106
 1564 SOLV  OW      4793    3.611765408    4.798923611    0.632918038
 1564 SOLV  HW1     4794    3.519961734    4.838159058    0.627039225
 1564 SOLV  HW2     4795    3.672021461    4.845266287    0.567930081
 1565 SOLV  OW      4796    5.079175166    5.060590788    1.040637976
 1565 SOLV  HW1     4797    5.071450346    4.970232268    1.082798736
 1565 SOLV  HW2     4798    5.135268312    5.054149209    0.958091967
 1566 SOLV  OW      4799    4.496040225    5.285439123    6.105703423
 1566 SOLV  HW1     4800    4.500662609    5.270556922    6.006916784
 1566 SOLV  HW2     4801    4.437344723    5.215885206    6.147160902
 1567 SOLV  OW      4802    3.460755953    3.376042759    0.349985531
 1567 SOLV  HW1     4803    3.442284197    3.449389413    0.284556382
 1567 SOLV  HW2     4804    3.502233106    3.414600466    0.432415847
 1568 SOLV  OW      4805    4.555788946    5.015991480    1.287336504
 1568 SOLV  HW1     4806    4.584878064    5.030477802    1.381916787
 1568 SOLV  HW2     4807    4.626906368    4.966002814    1.237891923
 1569 SOLV  OW      4808    5.041563016    5.638502269    1.786217234
 1569 SOLV  HW1     4809    5.095401924    5.554579137    1.793948801
 1569 SOLV  HW2     4810    5.068218829    5.687665540    1.703308565
 1570 SOLV  OW      4811    4.582489963    0.025597096    2.928545896
 1570 SOLV  HW1     4812    4.544387143    0.014923033    3.020394819
 1570 SOLV  HW2     4813    4.513307341    0.000868749    2.860705836
 1571 SOLV  OW      4814    3.579084867    5.221323812    3.558753289
 1571 SOLV  HW1     4815    3.607196404    5.203447963    3.464456862
 1571 SOLV  HW2     4816    3.660202960    5.233710134    3.615919959
 1572 SOLV  OW      4817    5.048307951    3.215749060    0.905190008
 1572 SOLV  HW1     4818    4.965771407    3.160475926    0.916702962
 1572 SOLV  HW2     4819    5.048058149    3.257487756    0.814317465
 1573 SOLV  OW      4820    5.642499898    5.528316829    2.741140170
 1573 SOLV  HW1     4821    5.674254878    5.547892228    2.833921996
 1573 SOLV  HW2     4822    5.682420911    5.594442064    2.677628233
 1574 SOLV  OW      4823    5.619691120    0.106365264    1.318235215
 1574 SOLV  HW1     4824    5.545386867    0.172514716    1.328460767
 1574 SOLV  HW2     4825    5.619900399    0.044130416    1.396517867
 1575 SOLV  OW      4826    5.721388133    5.637933853    1.982749102
 1575 SOLV  HW1     4827    5.749749250    5.608177644    1.891580459
 1575 SOLV  HW2     4828    5.639526572    5.587517106    2.010284575
 1576 SOLV  OW      4829    5.239945299    3.771772697    1.950761917
 1576 SOLV  HW1     4830    5.279241620    3.762900405    1.859226741
 1576 SOLV  HW2     4831    5.144974968    3.740462511    1.949424140
 1577 SOLV  OW      4832    4.030829218    2.611479576    2.122460730
 1577 SOLV  HW1     4833    4.007560253    2.707487450    2.106882894
 1577 SOLV  HW2     4834    4.045961983    2.596295143    2.220144281
 1578 SOLV  OW      4835    5.023422856    5.285724068    2.969180262
 1578 SOLV  HW1     4836    5.047623938    5.346572827    3.044766043
 1578 SOLV  HW2     4837    5.084949024    5.302256494    2.892091670
 1579 SOLV  OW      4838    5.152719876    4.819667030    1.204934020
 1579 SOLV  HW1     4839    5.240418537    4.841994050    1.247505456
 1579 SOLV  HW2     4840    5.088901582    4.787625755    1.274951125
 1580 SOLV  OW      4841    5.036681157    3.440385195    2.025957989
 1580 SOLV  HW1     4842    5.068271801    3.446750190    2.120633812
 1580 SOLV  HW2     4843    5.032700072    3.531954831    1.985943852
 1581 SOLV  OW      4844    3.881017409    4.888582762    2.629325968
 1581 SOLV  HW1     4845    3.830142095    4.936539509    2.557828473
 1581 SOLV  HW2     4846    3.948624977    4.950470908    2.669314395
 1582 SOLV  OW      4847    4.360585227    5.301422086    0.384538964
 1582 SOLV  HW1     4848    4.313669254    5.320542516    0.470766074
 1582 SOLV  HW2     4849    4.315079810    5.225507089    0.337977363
 1583 SOLV  OW      4850    5.358663303    4.221670809    2.686541324
 1583 SOLV  HW1     4851    5.374960966    4.311953160    2.646724672
 1583 SOLV  HW2     4852    5.305915461    4.165988260    2.622362200
 1584 SOLV  OW      4853    4.080704127    5.223823579    6.139197722
 1584 SOLV  HW1     4854    4.039159648    5.141375360    6.100753397
 1584 SOLV  HW2     4855    4.158883040    5.198304508    6.196105090
 1585 SOLV  OW      4856    3.685370869    4.253091797    0.243333484
 1585 SOLV  HW1     4857    3.657021385    4.266230518    0.338333826
 1585 SOLV  HW2     4858    3.716767708    4.340214479    0.205580995
 1586 SOLV  OW      4859    4.611835738    4.511206772    2.567655776
 1586 SOLV  HW1     4860    4.515158804    4.496824923    2.588830371
 1586 SOLV  HW2     4861    4.622918904    4.523073924    2.468974982
 1587 SOLV  OW      4862    4.877663263    5.933907783    1.520615123
 1587 SOLV  HW1     4863    4.946046339    5.862895703    1.503802765
 1587 SOLV  HW2     4864    4.921335822    6.023793681    1.516756329
 1588 SOLV  OW      4865    4.842352529    4.759698655    2.363089251
 1588 SOLV  HW1     4866    4.919470663    4.820701574    2.381341989
 1588 SOLV  HW2     4867    4.872265506    4.685062208    2.303623269
 1589 SOLV  OW      4868    4.025892903    4.595858772    0.407139630
 1589 SOLV  HW1     4869    4.015477495    4.539662368    0.325070217
 1589 SOLV  HW2     4870    4.038852297    4.536607978    0.486658748
 1590 SOLV  OW      4871    4.816724825    4.361110578    1.848047762
 1590 SOLV  HW1     4872    4.883974161    4.434208194    1.836458796
 1590 SOLV  HW2     4873    4.768180797    4.373916410    1.934531796
 1591 SOLV  OW      4874    3.082120975    4.770243893    0.999561685
 1591 SOLV  HW1     4875    3.177827365    4.799161305    0.997135544
 1591 SOLV  HW2     4876    3.051992479    4.762727612    1.094627756
 1592 SOLV  OW      4877    4.187153601    4.130353282    1.315656246
 1592 SOLV  HW1     4878    4.173423100    4.220488354    1.274561784
 1592 SOLV  HW2     4879    4.275214213    4.093316674    1.286072514
 1593 SOLV  OW      4880    5.471334025    3.906366599    2.012684611
 1593 SOLV  HW1     4881    5.384877945    3.857677552    2.000190094
 1593 SOLV  HW2     4882    5.487099954    3.966839381    1.934608697
 1594 SOLV  OW      4883    3.849909689    5.148214186    1.985579234
 1594 SOLV  HW1     4884    3.778022906    5.085928544    2.016474100
 1594 SOLV  HW2     4885    3.858011198    5.224296826    2.049980151
 1595 SOLV  OW      4886    2.837403902    4.073809115    3.068862649
 1595 SOLV  HW1     4887    2.904041053    3.999660275    3.076790551
 1595 SOLV  HW2     4888    2.760414606    4.056111334    3.130187978
 1596 SOLV  OW      4889    5.164193263    5.201629697    0.239515321
 1596 SOLV  HW1     4890    5.210743590    5.286266146    0.213603117
 1596 SOLV  HW2     4891    5.220712114    5.151164730    0.304788642
 1597 SOLV  OW      4892    5.318470856    3.850591738    1.616823672
 1597 SOLV  HW1     4893    5.259502868    3.905038967    1.676491513
 1597 SOLV  HW2     4894    5.319249170    3.890662398    1.525196247
 1598 SOLV  OW      4895    5.362804029    4.227523577    1.613703675
 1598 SOLV  HW1     4896    5.334739088    4.232902677    1.517864277
 1598 SOLV  HW2     4897    5.360415516    4.318893911    1.654292986
 1599 SOLV  OW      4898    4.166710185    3.411344162    3.082937290
 1599 SOLV  HW1     4899    4.127650151    3.433075661    2.993493321
 1599 SOLV  HW2     4900    4.254139287    3.458690697    3.093547968
 1600 SOLV  OW      4901    5.754143347    4.435818673    3.272376308
 1600 SOLV  HW1     4902    5.686506922    4.456405902    3.343110455
 1600 SOLV  HW2     4903    5.816662447    4.365190463    3.305615831
 1601 SOLV  OW      4904    4.894011032    5.074719000    2.318460862
 1601 SOLV  HW1     4905    4.872065897    5.135970831    2.394408612
 1601 SOLV  HW2     4906    4.935738987    5.127240568    2.244288381
 1602 SOLV  OW      4907    4.286875255    3.782956788    1.862675443
 1602 SOLV  HW1     4908    4.328080241    3.699175710    1.898519289
 1602 SOLV  HW2     4909    4.195892509    3.762511965    1.826536748
 1603 SOLV  OW      4910    3.221811874    5.591769877    0.766338743
 1603 SOLV  HW1     4911    3.313363212    5.570730895    0.732022230
 1603 SOLV  HW2     4912    3.197368696    5.685334783    0.740841809
 1604 SOLV  OW      4913    0.152045056    6.087418895    6.017264958
 1604 SOLV  HW1     4914    0.099160535    6.066702408    6.099569856
 1604 SOLV  HW2     4915    0.238906532    6.129618640    6.043231583
 1605 SOLV  OW      4916    3.637470815    5.094454237    0.249141782
 1605 SOLV  HW1     4917    3.663181281    5.176327633    0.197784298
 1605 SOLV  HW2     4918    3.542665246    5.102806522    0.279864110
 1606 SOLV  OW      4919    0.114020746    5.812643698    1.383872925
 1606 SOLV  HW1     4920    0.150495705    5.807928603    1.290881597
 1606 SOLV  HW2     4921    0.173818667    5.869610012    1.440255971
 1607 SOLV  OW      4922    4.841218170    4.976719225    1.779920054
 1607 SOLV  HW1     4923    4.787504782    4.900549553    1.743659856
 1607 SOLV  HW2     4924    4.780774131    5.054157686    1.798667163
 1608 SOLV  OW      4925    5.661142600    5.789649543    0.580495695
 1608 SOLV  HW1     4926    5.685790983    5.757313513    0.489126241
 1608 SOLV  HW2     4927    5.744085021    5.801803123    0.635033895
 1609 SOLV  OW      4928    4.801552679    3.701839812    2.121917006
 1609 SOLV  HW1     4929    4.725205679    3.723670638    2.182711789
 1609 SOLV  HW2     4930    4.880948696    3.674970663    2.176467694
 1610 SOLV  OW      4931    5.419507780    3.471008551    2.951381889
 1610 SOLV  HW1     4932    5.496414465    3.532052669    2.970329658
 1610 SOLV  HW2     4933    5.338039092    3.504361479    2.998820640
 1611 SOLV  OW      4934    4.242548041    6.093646295    0.869974945
 1611 SOLV  HW1     4935    4.294915028    6.013279197    0.898267653
 1611 SOLV  HW2     4936    4.293035663    6.143085006    0.799204625
 1612 SOLV  OW      4937    5.610864870    2.806789400    0.776438725
 1612 SOLV  HW1     4938    5.613547055    2.804292003    0.876378924
 1612 SOLV  HW2     4939    5.515834631    2.812394677    0.745791052
 1613 SOLV  OW      4940    2.816754496    4.470598542    0.105150019
 1613 SOLV  HW1     4941    2.895912642    4.525228174    0.077744597
 1613 SOLV  HW2     4942    2.778501901    4.424782154    0.024906366
 1614 SOLV  OW      4943    4.964122706    4.449850830    2.939617556
 1614 SOLV  HW1     4944    5.059595066    4.467743251    2.915850147
 1614 SOLV  HW2     4945    4.908017536    4.528430913    2.913554601
 1615 SOLV  OW      4946    4.799136534    5.730613330    1.852328329
 1615 SOLV  HW1     4947    4.891962162    5.699812628    1.831432554
 1615 SOLV  HW2     4948    4.754767758    5.762008830    1.768377879
 1616 SOLV  OW      4949    4.488272607    4.241202378    0.718678097
 1616 SOLV  HW1     4950    4.464883770    4.155460603    0.764537937
 1616 SOLV  HW2     4951    4.407151174    4.277769700    0.673028396
 1617 SOLV  OW      4952    4.070205757    3.793681890    1.660645022
 1617 SOLV  HW1     4953    4.062751935    3.697710986    1.633552102
 1617 SOLV  HW2     4954    4.145622238    3.836576131    1.610901872
 1618 SOLV  OW      4955    6.044017116    4.718377437    1.809914226
 1618 SOLV  HW1     4956    5.991876131    4.797482230    1.841932189
 1618 SOLV  HW2     4957    6.134793888    4.748087208    1.780278234
 1619 SOLV  OW      4958    5.558406067    4.769772699    1.431605249
 1619 SOLV  HW1     4959    5.615632918    4.694633322    1.464456421
 1619 SOLV  HW2     4960    5.473283669    4.772190142    1.484029799
 1620 SOLV  OW      4961    5.404516944    0.078925264    0.927925478
 1620 SOLV  HW1     4962    5.429917752   -0.016576310    0.943278947
 1620 SOLV  HW2     4963    5.440401642    0.109159534    0.839610489
 1621 SOLV  OW      4964    5.894380724    0.222918679    0.339421867
 1621 SOLV  HW1     4965    5.863242741    0.206538386    0.433037077
 1621 SOLV  HW2     4966    5.852119292    0.306521053    0.304404658
 1622 SOLV  OW      4967    4.641900935    2.570216289    2.669665297
 1622 SOLV  HW1     4968    4.646837800    2.668367198    2.688204571
 1622 SOLV  HW2     4969    4.726918556    2.526460000    2.698974126
 1623 SOLV  OW      4970    3.994350222    4.976918673    2.948870123
 1623 SOLV  HW1     4971    3.895264841    4.986924581    2.958010216
 1623 SOLV  HW2     4972    4.026033454    4.903183990    3.008543839
 1624 SOLV  OW      4973    0.215155214    5.843330454    2.837949120
 1624 SOLV  HW1     4974    0.204778483    5.788539648    2.920957141
 1624 SOLV  HW2     4975    0.145043094    5.817004021    2.771682917
 1625 SOLV  OW      4976    4.725271973    0.053520650    2.126894494
 1625 SOLV  HW1     4977    4.795818464    0.003267458    2.076898662
 1625 SOLV  HW2     4978    4.733473757    0.034073361    2.224650812
 1626 SOLV  OW      4979    4.719846811    3.831046984    1.691870659
 1626 SOLV  HW1     4980    4.788582180    3.887112422    1.645674844
 1626 SOLV  HW2     4981    4.691296300    3.876264557    1.776381941
 1627 SOLV  OW      4982    4.169810030    0.145086800    1.047926522
 1627 SOLV  HW1     4983    4.206597294    0.086303893    0.975864977
 1627 SOLV  HW2     4984    4.175765917    0.240697250    1.019208733
 1628 SOLV  OW      4985    3.080597095    3.321483084    3.237264752
 1628 SOLV  HW1     4986    3.154385058    3.291336184    3.297651017
 1628 SOLV  HW2     4987    3.119574036    3.366938974    3.157173529
 1629 SOLV  OW      4988    5.145365429    4.492064905    0.493394427
 1629 SOLV  HW1     4989    5.081017681    4.418391893    0.514206891
 1629 SOLV  HW2     4990    5.229931636    4.477973170    0.544887003
 1630 SOLV  OW      4991    4.653855523    2.145125210    2.658466254
 1630 SOLV  HW1     4992    4.585216765    2.155844099    2.586527198
 1630 SOLV  HW2     4993    4.629851843    2.066953607    2.716036865
 1631 SOLV  OW      4994    4.634429970    5.006507391    1.540491811
 1631 SOLV  HW1     4995    4.652946805    4.936556865    1.609524629
 1631 SOLV  HW2     4996    4.707842032    5.074415250    1.541347336
 1632 SOLV  OW      4997    4.992905381    5.636121822    1.032184958
 1632 SOLV  HW1     4998    5.087116443    5.613902272    1.007038554
 1632 SOLV  HW2     4999    4.929951103    5.589436606    0.970064902
 1633 SOLV  OW      5000    2.059052838    3.641655192    0.527300456
 1633 SOLV  HW1     5001    2.049635129    3.633945332    0.626566223
 1633 SOLV  HW2     5002    2.113082840    3.722851680    0.505171770
 1634 SOLV  OW      5003    4.595086404    4.207864562    1.770569712
 1634 SOLV  HW1     5004    4.670080683    4.268977069    1.795929029
 1634 SOLV  HW2     5005    4.514874350    4.262137551    1.745622181
 1635 SOLV  OW      5006    3.671451298    5.877138274    0.770732488
 1635 SOLV  HW1     5007    3.753891331    5.821281165    0.779954403
 1635 SOLV  HW2     5008    3.619248275    5.846591585    0.691088246
 1636 SOLV  OW      5009    5.594910617    0.020526746    1.837477722
 1636 SOLV  HW1     5010    5.570763371    0.025860130    1.934381844
 1636 SOLV  HW2     5011    5.524451639    0.066062987    1.783036155
 1637 SOLV  OW      5012    5.748831443    4.844301807    0.632704905
 1637 SOLV  HW1     5013    5.677748341    4.889216347    0.686847293
 1637 SOLV  HW2     5014    5.810269990    4.794032783    0.693530518
 1638 SOLV  OW      5015    4.502499665    5.570338093    3.210403008
 1638 SOLV  HW1     5016    4.544082787    5.610921818    3.129006655
 1638 SOLV  HW2     5017    4.497452310    5.471080704    3.199267777
 1639 SOLV  OW      5018    5.036332239    0.037888091    1.494255796
 1639 SOLV  HW1     5019    5.058268336    0.046271025    1.397042468
 1639 SOLV  HW2     5020    4.969991004    0.108293980    1.519626438
 1640 SOLV  OW      5021    3.400612534    4.712032385    1.434493436
 1640 SOLV  HW1     5022    3.364753743    4.681467682    1.522708127
 1640 SOLV  HW2     5023    3.414024357    4.811117301    1.436510988
 1641 SOLV  OW      5024    5.803949906    2.407749433    1.893681172
 1641 SOLV  HW1     5025    5.834081728    2.420444991    1.799167712
 1641 SOLV  HW2     5026    5.765909225    2.315887957    1.904462064
 1642 SOLV  OW      5027    3.223057894    3.280035777    0.254000185
 1642 SOLV  HW1     5028    3.307552937    3.316424932    0.293220642
 1642 SOLV  HW2     5029    3.144994996    3.311565218    0.307980814
 1643 SOLV  OW      5030    4.850352751    4.980068047    2.747385313
 1643 SOLV  HW1     5031    4.767321808    5.035463102    2.753611076
 1643 SOLV  HW2     5032    4.829443272    4.893746687    2.701419648
 1644 SOLV  OW      5033    4.407354399    4.247208407    3.142146478
 1644 SOLV  HW1     5034    4.450344188    4.158283005    3.126464868
 1644 SOLV  HW2     5035    4.476112365    4.312197476    3.174557491
 1645 SOLV  OW      5036    4.604694057    5.983429908    1.372283214
 1645 SOLV  HW1     5037    4.662636939    5.953377830    1.296513261
 1645 SOLV  HW2     5038    4.540860784    5.910329162    1.396432948
 1646 SOLV  OW      5039    4.225469179    5.441906575    1.109873569
 1646 SOLV  HW1     5040    4.277608035    5.379403347    1.051779797
 1646 SOLV  HW2     5041    4.130949367    5.409959462    1.116753787
 1647 SOLV  OW      5042    5.456639819    0.593993670    1.248125818
 1647 SOLV  HW1     5043    5.464051694    0.594674367    1.347856972
 1647 SOLV  HW2     5044    5.367351245    0.557580681    1.221604663
 1648 SOLV  OW      5045    5.790350327    3.643781361    1.922594608
 1648 SOLV  HW1     5046    5.795070060    3.737679399    1.956693530
 1648 SOLV  HW2     5047    5.734135695    3.641149813    1.839921932
 1649 SOLV  OW      5048    5.218434367    3.121744222    2.297106950
 1649 SOLV  HW1     5049    5.252404428    3.039251581    2.342300889
 1649 SOLV  HW2     5050    5.224529100    3.110315570    2.197942171
 1650 SOLV  OW      5051    4.394718686    4.120606968    2.174900136
 1650 SOLV  HW1     5052    4.329599162    4.079507606    2.111088025
 1650 SOLV  HW2     5053    4.360496901    4.209755484    2.204615475
 1651 SOLV  OW      5054    5.976410699    3.657089528    1.063049839
 1651 SOLV  HW1     5055    5.981764635    3.659348530    1.162890127
 1651 SOLV  HW2     5056    6.068298883    3.665845615    1.024556560
 1652 SOLV  OW      5057    4.380014334    5.030416787    0.545164825
 1652 SOLV  HW1     5058    4.286638576    5.036963034    0.580379578
 1652 SOLV  HW2     5059    4.430912145    5.112781039    0.570214371
 1653 SOLV  OW      5060    3.166345962    3.911366172    0.654278211
 1653 SOLV  HW1     5061    3.111520322    3.854368834    0.593077785
 1653 SOLV  HW2     5062    3.131728852    3.902785654    0.747702141
 1654 SOLV  OW      5063    5.256138943    4.347581379    2.323786095
 1654 SOLV  HW1     5064    5.303460397    4.397108282    2.396650120
 1654 SOLV  HW2     5065    5.319118745    4.282470676    2.281412977
 1655 SOLV  OW      5066    3.907955374    4.445383970    0.746924562
 1655 SOLV  HW1     5067    3.914007459    4.348025284    0.724866440
 1655 SOLV  HW2     5068    3.996203008    4.489056595    0.729407920
 1656 SOLV  OW      5069    3.562113666    5.286655359    1.831181366
 1656 SOLV  HW1     5070    3.587115051    5.226480801    1.907046144
 1656 SOLV  HW2     5071    3.468201181    5.318700263    1.843629853
 1657 SOLV  OW      5072    5.540780904    5.399373694    1.803174501
 1657 SOLV  HW1     5073    5.480138286    5.438936940    1.872160250
 1657 SOLV  HW2     5074    5.514870110    5.433208339    1.712700389
 1658 SOLV  OW      5075    4.161747801    4.445295460    0.752519144
 1658 SOLV  HW1     5076    4.201852641    4.392185304    0.677880316
 1658 SOLV  HW2     5077    4.234729698    4.487114947    0.806600318
 1659 SOLV  OW      5078    4.266226122    5.010725844    2.051781141
 1659 SOLV  HW1     5079    4.182534778    5.004304737    1.997411200
 1659 SOLV  HW2     5080    4.260094896    5.089407293    2.113206479
 1660 SOLV  OW      5081    5.359901224    5.043532329    1.660383355
 1660 SOLV  HW1     5082    5.307453997    5.128654107    1.662720557
 1660 SOLV  HW2     5083    5.457588998    5.064679252    1.656953113
 1661 SOLV  OW      5084    2.963236951    4.470915062    1.769349943
 1661 SOLV  HW1     5085    3.001406993    4.439488676    1.682418771
 1661 SOLV  HW2     5086    2.889984362    4.409087125    1.797862727
 1662 SOLV  OW      5087    3.451538240    0.026602057    2.027854832
 1662 SOLV  HW1     5088    3.507919344   -0.054936642    2.041049932
 1662 SOLV  HW2     5089    3.495896674    0.087491981    1.962080910
 1663 SOLV  OW      5090    5.279072178    4.707219394    2.086718521
 1663 SOLV  HW1     5091    5.306427835    4.743975115    1.997824783
 1663 SOLV  HW2     5092    5.261206946    4.609193277    2.078170854
 1664 SOLV  OW      5093    5.434586447    3.066236238    0.040136257
 1664 SOLV  HW1     5094    5.478178511    3.038626115   -0.045533265
 1664 SOLV  HW2     5095    5.395964363    3.157908853    0.029826047
 1665 SOLV  OW      5096    5.407888712    0.318090359    1.075975544
 1665 SOLV  HW1     5097    5.400606598    0.280630224    1.168416239
 1665 SOLV  HW2     5098    5.399335000    0.244074820    1.009266470
 1666 SOLV  OW      5099    6.000840208    5.556363269    0.630294893
 1666 SOLV  HW1     5100    5.950299453    5.485442235    0.679466353
 1666 SOLV  HW2     5101    6.061932063    5.513596545    0.563655908
 1667 SOLV  OW      5102    4.061409629    4.206856596    0.455799401
 1667 SOLV  HW1     5103    4.012888766    4.186269478    0.540770443
 1667 SOLV  HW2     5104    4.009728972    4.274581935    0.403447868
 1668 SOLV  OW      5105    3.712401643    5.438904163    0.827741410
 1668 SOLV  HW1     5106    3.641714792    5.471625391    0.890463781
 1668 SOLV  HW2     5107    3.765705950    5.516576952    0.794171966
 1669 SOLV  OW      5108    3.969936925    2.996999000    0.666759737
 1669 SOLV  HW1     5109    4.020845901    3.062261190    0.610629995
 1669 SOLV  HW2     5110    4.023136026    2.974710572    0.748456728
 1670 SOLV  OW      5111    5.671992710    5.897358906    2.344789022
 1670 SOLV  HW1     5112    5.721914177    5.952369102    2.411749140
 1670 SOLV  HW2     5113    5.650228776    5.808195487    2.384514308
 1671 SOLV  OW      5114    3.756930895    3.911141898    3.289609413
 1671 SOLV  HW1     5115    3.774327362    3.974223184    3.213990950
 1671 SOLV  HW2     5116    3.831714889    3.845035196    3.295713364
 1672 SOLV  OW      5117    0.289696669    5.492105172    0.760770123
 1672 SOLV  HW1     5118    0.281069488    5.590738552    0.746666562
 1672 SOLV  HW2     5119    0.383832602    5.463906762    0.742194037
 1673 SOLV  OW      5120    3.439219863    4.616716346    0.862498112
 1673 SOLV  HW1     5121    3.382189928    4.548635566    0.908461524
 1673 SOLV  HW2     5122    3.468892257    4.580990877    0.773936043
 1674 SOLV  OW      5123    5.429202404    5.685809789    3.276015255
 1674 SOLV  HW1     5124    5.375245627    5.679279174    3.192074453
 1674 SOLV  HW2     5125    5.408137663    5.608069000    3.335282839
 1675 SOLV  OW      5126    4.708382550    4.120528832    3.103037467
 1675 SOLV  HW1     5127    4.737889980    4.027971422    3.126782381
 1675 SOLV  HW2     5128    4.767419918    4.187071100    3.148733214
 1676 SOLV  OW      5129    4.852345548    3.764996158    0.359845096
 1676 SOLV  HW1     5130    4.946337939    3.762496581    0.393919627
 1676 SOLV  HW2     5131    4.806149421    3.846230430    0.395464269
 1677 SOLV  OW      5132    3.249440177    3.001930149    0.189859208
 1677 SOLV  HW1     5133    3.245239438    3.101346526    0.199888142
 1677 SOLV  HW2     5134    3.200534080    2.974713873    0.106978689
 1678 SOLV  OW      5135    5.476756501    3.860849837    2.300616901
 1678 SOLV  HW1     5136    5.568136355    3.869818641    2.340251184
 1678 SOLV  HW2     5137    5.475925112    3.901539014    2.209264664
 1679 SOLV  OW      5138    0.614320339    5.263746250    0.615911930
 1679 SOLV  HW1     5139    0.593014302    5.346474889    0.563930921
 1679 SOLV  HW2     5140    0.619421650    5.285978616    0.713285876
 1680 SOLV  OW      5141    3.087117508    4.052706331    2.015641814
 1680 SOLV  HW1     5142    3.074515235    4.151569158    2.007336517
 1680 SOLV  HW2     5143    3.184240584    4.032444290    2.028221382
 1681 SOLV  OW      5144    6.011479197    3.048908622    2.151329489
 1681 SOLV  HW1     5145    5.937937655    3.002641989    2.200854425
 1681 SOLV  HW2     5146    5.973297208    3.097331690    2.072596379
 1682 SOLV  OW      5147    4.689871985    5.484822904    3.610286954
 1682 SOLV  HW1     5148    4.751094262    5.515312603    3.683240713
 1682 SOLV  HW2     5149    4.730733951    5.505975240    3.521501378
 1683 SOLV  OW      5150    3.741229226    3.997378441    0.273357550
 1683 SOLV  HW1     5151    3.715708383    4.089016569    0.242516988
 1683 SOLV  HW2     5152    3.808911911    3.958777378    0.210659951
 1684 SOLV  OW      5153    5.588369780    5.330516392    3.414366381
 1684 SOLV  HW1     5154    5.630683008    5.362342175    3.499208249
 1684 SOLV  HW2     5155    5.657150064    5.327777907    3.341819019
 1685 SOLV  OW      5156    3.695922488    4.747034704    1.409936131
 1685 SOLV  HW1     5157    3.642374241    4.753943097    1.325754724
 1685 SOLV  HW2     5158    3.682487002    4.656679968    1.450644331
 1686 SOLV  OW      5159    5.106252865    0.029736517    0.114353329
 1686 SOLV  HW1     5160    5.090067955   -0.031663177    0.037090438
 1686 SOLV  HW2     5161    5.024698739    0.032762554    0.172156180
 1687 SOLV  OW      5162    4.975097903    2.628256409    0.583366793
 1687 SOLV  HW1     5163    4.908855659    2.701263520    0.600200465
 1687 SOLV  HW2     5164    4.930299805    2.553160784    0.534837693
 1688 SOLV  OW      5165    5.988218917    3.430580144    1.951299739
 1688 SOLV  HW1     5166    6.032699949    3.449731030    2.038801986
 1688 SOLV  HW2     5167    5.927200152    3.506219335    1.927692004
 1689 SOLV  OW      5168    4.517399291    5.583508979    5.775407128
 1689 SOLV  HW1     5169    4.420295258    5.575617316    5.798001122
 1689 SOLV  HW2     5170    4.571539931    5.579998000    5.859421171
 1690 SOLV  OW      5171    4.958949796    3.267040845    1.277080707
 1690 SOLV  HW1     5172    5.023300571    3.342617787    1.289290426
 1690 SOLV  HW2     5173    5.007787982    3.180116965    1.284885193
 1691 SOLV  OW      5174    3.677486849    5.248714946    1.150651331
 1691 SOLV  HW1     5175    3.675138467    5.345594646    1.175360976
 1691 SOLV  HW2     5176    3.738165463    5.235803751    1.072210014
 1692 SOLV  OW      5177    4.183560010    4.892166834    3.219823025
 1692 SOLV  HW1     5178    4.189559288    4.982102783    3.176515127
 1692 SOLV  HW2     5179    4.211368400    4.899402131    3.315605821
 1693 SOLV  OW      5180    5.546850085    5.800213915    1.354319204
 1693 SOLV  HW1     5181    5.570089508    5.767231757    1.445826341
 1693 SOLV  HW2     5182    5.581730414    5.893201327    1.342565891
 1694 SOLV  OW      5183    3.809900300    5.717616177    6.131010137
 1694 SOLV  HW1     5184    3.769882382    5.766668119    6.053590019
 1694 SOLV  HW2     5185    3.880955302    5.774040550    6.173068123
 1695 SOLV  OW      5186    5.292321972    4.635336052    0.992394086
 1695 SOLV  HW1     5187    5.265183010    4.644567290    0.896581579
 1695 SOLV  HW2     5188    5.236589559    4.696260438    1.048820854
 1696 SOLV  OW      5189    3.482478441    6.143380626    0.364799266
 1696 SOLV  HW1     5190    3.530862791    6.222888233    0.401391215
 1696 SOLV  HW2     5191    3.384224335    6.161963079    0.363288029
 1697 SOLV  OW      5192    4.602815526    2.945056113    2.218524347
 1697 SOLV  HW1     5193    4.684520835    2.912218241    2.265915906
 1697 SOLV  HW2     5194    4.546758777    2.867018204    2.190816480
 1698 SOLV  OW      5195    3.700116399    1.785071392    2.062548733
 1698 SOLV  HW1     5196    3.616062431    1.735152941    2.041498389
 1698 SOLV  HW2     5197    3.717681935    1.780742356    2.160898677
 1699 SOLV  OW      5198    4.071723442    4.318324687    1.021434913
 1699 SOLV  HW1     5199    4.018827417    4.367604835    0.952331185
 1699 SOLV  HW2     5200    4.112843443    4.237023744    0.980190287
 1700 SOLV  OW      5201    5.123868837    3.053273698    1.297445856
 1700 SOLV  HW1     5202    5.138579167    2.989506448    1.221832735
 1700 SOLV  HW2     5203    5.157465560    3.012545497    1.382383560
 1701 SOLV  OW      5204    5.469445941    4.576794691    1.907661853
 1701 SOLV  HW1     5205    5.539982969    4.611850087    1.846039219
 1701 SOLV  HW2     5206    5.389176989    4.549778270    1.854477817
 1702 SOLV  OW      5207    4.782538009    0.383404158    1.955857371
 1702 SOLV  HW1     5208    4.705023588    0.439800822    1.927349305
 1702 SOLV  HW2     5209    4.867487511    0.424110010    1.922266395
 1703 SOLV  OW      5210    3.831737092    3.870957555    0.671291106
 1703 SOLV  HW1     5211    3.786503955    3.781867442    0.667005572
 1703 SOLV  HW2     5212    3.775303977    3.939240865    0.624878027
 1704 SOLV  OW      5213    4.920535999    3.131978766    2.543385172
 1704 SOLV  HW1     5214    4.990856123    3.194858528    2.576594228
 1704 SOLV  HW2     5215    4.832155661    3.178749881    2.541648005
 1705 SOLV  OW      5216    4.683246747    3.329599390    2.226323044
 1705 SOLV  HW1     5217    4.759799275    3.267382959    2.242762392
 1705 SOLV  HW2     5218    4.650177455    3.317723317    2.132692103
 1706 SOLV  OW      5219    3.866798073    5.505981325    3.578193390
 1706 SOLV  HW1     5220    3.828426394    5.416598386    3.601435001
 1706 SOLV  HW2     5221    3.795174043    5.563853294    3.539170749
 1707 SOLV  OW      5222    3.482190836    3.506131453    1.879160329
 1707 SOLV  HW1     5223    3.395226003    3.457960761    1.868284946
 1707 SOLV  HW2     5224    3.511909291    3.500128671    1.974461410
 1708 SOLV  OW      5225    5.621039577    2.876872175    1.038742103
 1708 SOLV  HW1     5226    5.654150164    2.970701425    1.028662900
 1708 SOLV  HW2     5227    5.560205409    2.871340133    1.117928126
 1709 SOLV  OW      5228    5.558272423    6.023728566    0.702248843
 1709 SOLV  HW1     5229    5.578802562    5.959694184    0.628224221
 1709 SOLV  HW2     5230    5.535096609    6.113007435    0.663599362
 1710 SOLV  OW      5231    2.879212623    5.276061378    0.655022101
 1710 SOLV  HW1     5232    2.965720531    5.309364243    0.617507560
 1710 SOLV  HW2     5233    2.890216718    5.181321641    0.685076923
 1711 SOLV  OW      5234    5.375076041    4.813277708    2.568919059
 1711 SOLV  HW1     5235    5.279714462    4.792170353    2.547455384
 1711 SOLV  HW2     5236    5.422328422    4.842236906    2.485680983
 1712 SOLV  OW      5237    4.247995668    5.927972919    1.965079761
 1712 SOLV  HW1     5238    4.238519430    5.840756750    2.013091754
 1712 SOLV  HW2     5239    4.280400476    5.911376413    1.871934378
 1713 SOLV  OW      5240    3.659857187    3.141698376    2.667036441
 1713 SOLV  HW1     5241    3.629243028    3.186584672    2.750997738
 1713 SOLV  HW2     5242    3.591302955    3.074893386    2.638072226
 1714 SOLV  OW      5243    5.989760689    6.043107072    0.022048127
 1714 SOLV  HW1     5244    6.005703128    5.944517109    0.016778247
 1714 SOLV  HW2     5245    6.003704022    6.074125168    0.116097523
 1715 SOLV  OW      5246    5.004941285    4.514834863    1.318214405
 1715 SOLV  HW1     5247    4.989145175    4.450941636    1.393511263
 1715 SOLV  HW2     5248    4.946365625    4.490387693    1.240931834
 1716 SOLV  OW      5249    5.133606559    4.720896746    0.322468117
 1716 SOLV  HW1     5250    5.141546833    4.637597760    0.377236771
 1716 SOLV  HW2     5251    5.224015143    4.747522146    0.289020156
 1717 SOLV  OW      5252    3.907074373    4.767314570    1.760726113
 1717 SOLV  HW1     5253    3.919277453    4.669388576    1.776959080
 1717 SOLV  HW2     5254    3.909542923    4.785340335    1.662385992
 1718 SOLV  OW      5255    5.463163177    5.137719934    0.629364309
 1718 SOLV  HW1     5256    5.520153369    5.107431341    0.705760037
 1718 SOLV  HW2     5257    5.414674816    5.221323527    0.655070702
 1719 SOLV  OW      5258    5.218652449    3.033201654    0.676941848
 1719 SOLV  HW1     5259    5.234148147    3.128438420    0.650639531
 1719 SOLV  HW2     5260    5.122483351    3.020604557    0.701328735
 1720 SOLV  OW      5261    5.299823893    0.050030341    0.473368237
 1720 SOLV  HW1     5262    5.203075117    0.045859566    0.498352925
 1720 SOLV  HW2     5263    5.326634408   -0.035766913    0.429528630
 1721 SOLV  OW      5264    5.391025625    5.065956654    2.716913509
 1721 SOLV  HW1     5265    5.429112151    5.035894163    2.804361494
 1721 SOLV  HW2     5266    5.378954352    4.986883665    2.656886987
 1722 SOLV  OW      5267    3.941492811    3.883135728    0.109434329
 1722 SOLV  HW1     5268    3.939980321    3.934024097    0.023355292
 1722 SOLV  HW2     5269    3.974744673    3.790317880    0.092684412
 1723 SOLV  OW      5270    5.088033993    3.949848107    1.727859310
 1723 SOLV  HW1     5271    5.030227835    3.966808982    1.648033388
 1723 SOLV  HW2     5272    5.061920927    4.012012697    1.801717271
 1724 SOLV  OW      5273    4.362099821    0.384831010    0.357268086
 1724 SOLV  HW1     5274    4.348782066    0.374848971    0.258655315
 1724 SOLV  HW2     5275    4.277548622    0.418019688    0.399114026
 1725 SOLV  OW      5276    3.758050938    4.126933141    2.137967284
 1725 SOLV  HW1     5277    3.729444009    4.094631293    2.228187227
 1725 SOLV  HW2     5278    3.837527297    4.186852430    2.147689846
 1726 SOLV  OW      5279    5.793621433    4.538458523    1.026813916
 1726 SOLV  HW1     5280    5.738628554    4.548359798    0.943881477
 1726 SOLV  HW2     5281    5.791468224    4.443155249    1.057024009
 1727 SOLV  OW      5282    5.453182869    5.798315912    2.842436212
 1727 SOLV  HW1     5283    5.462083303    5.713110582    2.790835411
 1727 SOLV  HW2     5284    5.534659018    5.811761014    2.898851250
 1728 SOLV  OW      5285    3.835483217    4.250882213    5.365511630
 1728 SOLV  HW1     5286    3.758393339    4.187673394    5.357537290
 1728 SOLV  HW2     5287    3.875356866    4.243426735    5.456923719
 1729 SOLV  OW      5288    4.121610524    5.101606423    1.395657592
 1729 SOLV  HW1     5289    4.044248519    5.159417667    1.421600205
 1729 SOLV  HW2     5290    4.092980780    5.037727217    1.324244814
 1730 SOLV  OW      5291    4.109367069    5.070576342    0.577470046
 1730 SOLV  HW1     5292    4.046617446    5.072186496    0.655324295
 1730 SOLV  HW2     5293    4.104558256    4.981308218    0.532643551
 1731 SOLV  OW      5294    5.315167190    3.030526956    1.780309224
 1731 SOLV  HW1     5295    5.265973128    3.116282965    1.795388532
 1731 SOLV  HW2     5296    5.394169568    3.026238887    1.841478669
 1732 SOLV  OW      5297    5.265747248    5.703468868    0.185426423
 1732 SOLV  HW1     5298    5.361066638    5.693684155    0.156789412
 1732 SOLV  HW2     5299    5.227847765    5.613332372    0.206416889
 1733 SOLV  OW      5300    3.600269912    5.900864485    1.918204894
 1733 SOLV  HW1     5301    3.623081317    5.804479304    1.904383149
 1733 SOLV  HW2     5302    3.549409731    5.911135164    2.003698751
 1734 SOLV  OW      5303    3.528409625    5.979896264    2.252052124
 1734 SOLV  HW1     5304    3.601711169    6.047916764    2.250788881
 1734 SOLV  HW2     5305    3.448841044    6.017541279    2.299518937
 1735 SOLV  OW      5306    4.394423989    0.035354830    1.553968868
 1735 SOLV  HW1     5307    4.451537592   -0.014375405    1.488651498
 1735 SOLV  HW2     5308    4.337023173   -0.029405936    1.604094535
 1736 SOLV  OW      5309    4.637902718    6.094550881    0.380777328
 1736 SOLV  HW1     5310    4.674215295    6.181439373    0.414440329
 1736 SOLV  HW2     5311    4.683557770    6.018947415    0.427693461
 1737 SOLV  OW      5312    4.311814808    2.251714791    1.928021899
 1737 SOLV  HW1     5313    4.373715620    2.219714311    1.856310521
 1737 SOLV  HW2     5314    4.221580659    2.210662047    1.914958401
 1738 SOLV  OW      5315    5.536733094    3.207852201    3.090873305
 1738 SOLV  HW1     5316    5.475697717    3.148814083    3.038041697
 1738 SOLV  HW2     5317    5.527781966    3.302177154    3.058863884
 1739 SOLV  OW      5318    4.905571314    3.519205029    2.331434104
 1739 SOLV  HW1     5319    4.877340182    3.590003310    2.396183512
 1739 SOLV  HW2     5320    4.837533878    3.445912412    2.330458058
 1740 SOLV  OW      5321    5.101544489    2.954217676    2.909399994
 1740 SOLV  HW1     5322    5.063511791    3.046616256    2.905162186
 1740 SOLV  HW2     5323    5.037534277    2.889887839    2.867374148
 1741 SOLV  OW      5324    4.425988941    4.050844908    0.448557864
 1741 SOLV  HW1     5325    4.386142309    4.131633944    0.491995923
 1741 SOLV  HW2     5326    4.363876203    4.016972936    0.377874770
 1742 SOLV  OW      5327    3.110733830    5.389972345    0.629981386
 1742 SOLV  HW1     5328    3.154282619    5.405827833    0.541359856
 1742 SOLV  HW2     5329    3.130037570    5.466953781    0.690833466
 1743 SOLV  OW      5330    3.933145364    2.901072283    0.408840909
 1743 SOLV  HW1     5331    3.854928607    2.838756106    0.408290668
 1743 SOLV  HW2     5332    3.960009039    2.919986725    0.503297263
 1744 SOLV  OW      5333    5.596547588    3.426676682    1.265584820
 1744 SOLV  HW1     5334    5.514640099    3.375920545    1.238845033
 1744 SOLV  HW2     5335    5.618284982    3.406865305    1.361161989
 1745 SOLV  OW      5336    4.113969261    4.711627401    6.105935382
 1745 SOLV  HW1     5337    4.043863838    4.654083833    6.063798467
 1745 SOLV  HW2     5338    4.188820740    4.725782470    6.041140885
 1746 SOLV  OW      5339    4.179944889    3.143035189    2.130261247
 1746 SOLV  HW1     5340    4.138382303    3.122534456    2.041647938
 1746 SOLV  HW2     5341    4.278980355    3.130533051    2.124288548
 1747 SOLV  OW      5342    4.571648226    0.072834005    1.197283756
 1747 SOLV  HW1     5343    4.622045918    0.027580386    1.270851294
 1747 SOLV  HW2     5344    4.580920275    0.019783023    1.113024236
 1748 SOLV  OW      5345    4.649828193    2.916447133    1.336736804
 1748 SOLV  HW1     5346    4.699663377    3.002924546    1.343063764
 1748 SOLV  HW2     5347    4.602991034    2.898584033    1.423276478
 1749 SOLV  OW      5348    5.269149097    3.766184031    2.485072955
 1749 SOLV  HW1     5349    5.322496366    3.726364748    2.559707713
 1749 SOLV  HW2     5350    5.328950304    3.783104792    2.406719223
 1750 SOLV  OW      5351    3.742516210    3.586351156    0.993017236
 1750 SOLV  HW1     5352    3.698936117    3.515771352    1.048867635
 1750 SOLV  HW2     5353    3.834465070    3.604405477    1.027914533
 1751 SOLV  OW      5354    3.611419795    3.865238893    1.235043968
 1751 SOLV  HW1     5355    3.593357430    3.886708420    1.139050584
 1751 SOLV  HW2     5356    3.661502483    3.778878892    1.241009442
 1752 SOLV  OW      5357    4.930916984    4.781876963    0.496474919
 1752 SOLV  HW1     5358    4.910028946    4.699172749    0.548678867
 1752 SOLV  HW2     5359    5.007215335    4.763723975    0.434422538
 1753 SOLV  OW      5360    5.495367380    4.271324966    0.865621541
 1753 SOLV  HW1     5361    5.526000141    4.258207286    0.959915060
 1753 SOLV  HW2     5362    5.532454017    4.198406619    0.808096775
 1754 SOLV  OW      5363    4.719242369    3.511483243    3.027156689
 1754 SOLV  HW1     5364    4.803951187    3.458814903    3.019921484
 1754 SOLV  HW2     5365    4.732840606    3.602108492    2.987106907
 1755 SOLV  OW      5366    5.680854651    3.616663105    0.583526826
 1755 SOLV  HW1     5367    5.669348916    3.707638302    0.543616323
 1755 SOLV  HW2     5368    5.654320724    3.547301728    0.516544186
 1756 SOLV  OW      5369    3.016115030    4.958234281    1.402306139
 1756 SOLV  HW1     5370    2.967401665    4.899196959    1.337939644
 1756 SOLV  HW2     5371    3.046099642    4.904200695    1.480936689
 1757 SOLV  OW      5372    4.529918446    0.013919134    0.749509806
 1757 SOLV  HW1     5373    4.554762730   -0.016068416    0.841626489
 1757 SOLV  HW2     5374    4.502178245   -0.065246210    0.695055754
 1758 SOLV  OW      5375    3.715411856    3.392646027    2.379273062
 1758 SOLV  HW1     5376    3.746392309    3.410193209    2.472727930
 1758 SOLV  HW2     5377    3.794676985    3.377734411    2.320144903
 1759 SOLV  OW      5378    4.845650827    3.388150099    1.613392930
 1759 SOLV  HW1     5379    4.910562216    3.314067553    1.596076483
 1759 SOLV  HW2     5380    4.819536664    3.387677058    1.709929693
 1760 SOLV  OW      5381    3.608532199    0.123057546    1.690129545
 1760 SOLV  HW1     5382    3.512197976    0.145778955    1.704446236
 1760 SOLV  HW2     5383    3.654353696    0.199394909    1.644582686
 1761 SOLV  OW      5384    4.457653979    0.297759375    2.860119473
 1761 SOLV  HW1     5385    4.476892619    0.346169969    2.774748855
 1761 SOLV  HW2     5386    4.532138764    0.233978187    2.879760432
 1762 SOLV  OW      5387    4.231877704    5.497450125    2.940411273
 1762 SOLV  HW1     5388    4.247622599    5.442491695    2.858364285
 1762 SOLV  HW2     5389    4.195979678    5.439062839    3.013227868
 1763 SOLV  OW      5390    4.699174698    0.178141650    1.702604887
 1763 SOLV  HW1     5391    4.620302737    0.211387289    1.754332955
 1763 SOLV  HW2     5392    4.734080066    0.094613319    1.745106727
 1764 SOLV  OW      5393    4.499325132    4.766711457    0.961232763
 1764 SOLV  HW1     5394    4.478575557    4.784039756    1.057516423
 1764 SOLV  HW2     5395    4.520029507    4.669696998    0.948549147
 1765 SOLV  OW      5396    2.986631174    3.760315093    1.197050744
 1765 SOLV  HW1     5397    2.992096804    3.850677180    1.154550403
 1765 SOLV  HW2     5398    2.915726695    3.760901382    1.267574632
 1766 SOLV  OW      5399    5.640096194    3.178710206    0.471963939
 1766 SOLV  HW1     5400    5.632281543    3.203037312    0.375273485
 1766 SOLV  HW2     5401    5.568674914    3.225563700    0.523978974
 1767 SOLV  OW      5402    2.763476856    3.611143182    2.678374449
 1767 SOLV  HW1     5403    2.754501478    3.520052213    2.638078634
 1767 SOLV  HW2     5404    2.826323930    3.665948018    2.623161760
 1768 SOLV  OW      5405    0.076075501    6.077565920    0.849141342
 1768 SOLV  HW1     5406    0.173224896    6.098568656    0.860209368
 1768 SOLV  HW2     5407    0.057398277    6.055816638    0.753330825
 1769 SOLV  OW      5408    0.704992565    4.873710908    1.443627390
 1769 SOLV  HW1     5409    0.668638368    4.781053178    1.453346677
 1769 SOLV  HW2     5410    0.638583754    4.939460141    1.479241039
 1770 SOLV  OW      5411    4.693614759    5.512267754    6.015614990
 1770 SOLV  HW1     5412    4.714797271    5.593541099    6.069891957
 1770 SOLV  HW2     5413    4.636023345    5.450518628    6.069189934
 1771 SOLV  OW      5414    4.916913664    3.477344086    2.710797477
 1771 SOLV  HW1     5415    4.921142703    3.576576332    2.722488634
 1771 SOLV  HW2     5416    4.838557100    3.453888761    2.653250338
 1772 SOLV  OW      5417    5.358164511    0.266683019    0.337623701
 1772 SOLV  HW1     5418    5.276826021    0.275969851    0.280184697
 1772 SOLV  HW2     5419    5.338031902    0.205689766    0.414278371
 1773 SOLV  OW      5420    5.806249976    3.907050455    2.326917461
 1773 SOLV  HW1     5421    5.778890599    3.820283059    2.285389681
 1773 SOLV  HW2     5422    5.853100732    3.889253982    2.413461660
 1774 SOLV  OW      5423    5.927944511    5.504311846    1.232450625
 1774 SOLV  HW1     5424    5.924330081    5.435622796    1.305037042
 1774 SOLV  HW2     5425    5.954118748    5.592607249    1.271422809
 1775 SOLV  OW      5426    4.774159142    5.255422825    0.053440841
 1775 SOLV  HW1     5427    4.690076518    5.205417969    0.032670649
 1775 SOLV  HW2     5428    4.751936406    5.337639526    0.105864761
 1776 SOLV  OW      5429    4.057840721    3.629051256    1.863563725
 1776 SOLV  HW1     5430    4.016760599    3.716128156    1.836543756
 1776 SOLV  HW2     5431    3.987760082    3.557716146    1.863485293
 1777 SOLV  OW      5432    4.945574572    5.291434003    2.084057304
 1777 SOLV  HW1     5433    4.845792153    5.295516910    2.089373501
 1777 SOLV  HW2     5434    4.985060282    5.358245121    2.147132684
 1778 SOLV  OW      5435    2.953091288    3.891406693    0.316457741
 1778 SOLV  HW1     5436    2.935260335    3.799387202    0.351332827
 1778 SOLV  HW2     5437    3.015771695    3.886001802    0.238716683
 1779 SOLV  OW      5438    5.897932219    3.895199617    0.940292162
 1779 SOLV  HW1     5439    5.971662996    3.958469594    0.964011821
 1779 SOLV  HW2     5440    5.912423107    3.808072436    0.987204373
 1780 SOLV  OW      5441    4.403719522    5.262841986    1.272870650
 1780 SOLV  HW1     5442    4.305972246    5.264768255    1.293926902
 1780 SOLV  HW2     5443    4.434478253    5.167922089    1.266113414
 1781 SOLV  OW      5444    2.980194593    5.730680710    0.466409805
 1781 SOLV  HW1     5445    2.941379048    5.726525834    0.558484956
 1781 SOLV  HW2     5446    2.938250768    5.660058085    0.409358110
 1782 SOLV  OW      5447    3.630612289    5.412016793    2.152129259
 1782 SOLV  HW1     5448    3.729997873    5.409540784    2.141271122
 1782 SOLV  HW2     5449    3.591261397    5.474379385    2.084572711
 1783 SOLV  OW      5450    6.087355109    4.244544424    0.438109071
 1783 SOLV  HW1     5451    6.025363360    4.307582549    0.391383697
 1783 SOLV  HW2     5452    6.038355204    4.160397147    0.460874070
 1784 SOLV  OW      5453    3.395574559    3.944649369    0.319580088
 1784 SOLV  HW1     5454    3.354000952    4.035496554    0.323877005
 1784 SOLV  HW2     5455    3.482223372    3.945278084    0.369495897
 1785 SOLV  OW      5456    5.046397532    5.405377848    1.222907378
 1785 SOLV  HW1     5457    5.107522249    5.432435847    1.148532165
 1785 SOLV  HW2     5458    5.005964754    5.487008590    1.264157985
 1786 SOLV  OW      5459    3.377809589    2.608405032    2.317826726
 1786 SOLV  HW1     5460    3.457571353    2.638652947    2.265627062
 1786 SOLV  HW2     5461    3.306896839    2.576619151    2.254877057
 1787 SOLV  OW      5462    3.627175688    4.057101778    2.399897045
 1787 SOLV  HW1     5463    3.670549193    3.974966838    2.436967110
 1787 SOLV  HW2     5464    3.634152813    4.131399219    2.466476049
 1788 SOLV  OW      5465    4.208574426    4.178478201    2.868958804
 1788 SOLV  HW1     5466    4.225111930    4.275622431    2.851900786
 1788 SOLV  HW2     5467    4.209712847    4.161284579    2.967470191
 1789 SOLV  OW      5468    5.869695225    3.446553261    0.705618300
 1789 SOLV  HW1     5469    5.845646567    3.351176531    0.687537907
 1789 SOLV  HW2     5470    5.805070055    3.506686920    0.658613357
 1790 SOLV  OW      5471    3.931001889    3.340589935    2.176552656
 1790 SOLV  HW1     5472    3.976092513    3.287311548    2.248174873
 1790 SOLV  HW2     5473    3.845275258    3.295979507    2.150818434
 1791 SOLV  OW      5474    5.641245216    4.749553864    1.160097124
 1791 SOLV  HW1     5475    5.628523302    4.781778944    1.253913364
 1791 SOLV  HW2     5476    5.686101926    4.660178100    1.161368777
 1792 SOLV  OW      5477    3.724711900    5.260677327    1.601983953
 1792 SOLV  HW1     5478    3.817923922    5.283942299    1.629764412
 1792 SOLV  HW2     5479    3.659728399    5.300524633    1.666720686
 1793 SOLV  OW      5480    5.307286901    6.092998593    2.181857704
 1793 SOLV  HW1     5481    5.231121852    6.146417825    2.218556834
 1793 SOLV  HW2     5482    5.289139323    6.070532244    2.086110938
 1794 SOLV  OW      5483    5.517676797    5.529773419    1.576299886
 1794 SOLV  HW1     5484    5.469898898    5.509140109    1.490919949
 1794 SOLV  HW2     5485    5.591716628    5.594517286    1.558282716
 1795 SOLV  OW      5486    3.608158056    0.217744095    5.354860884
 1795 SOLV  HW1     5487    3.598257642    0.305187217    5.307351910
 1795 SOLV  HW2     5488    3.602931655    0.143038078    5.288580280
 1796 SOLV  OW      5489    0.159702513    3.641533612    1.431590696
 1796 SOLV  HW1     5490    0.125020269    3.552430449    1.460904322
 1796 SOLV  HW2     5491    0.222204940    3.629233843    1.354495008
 1797 SOLV  OW      5492    5.073987896    4.871255683    1.805469403
 1797 SOLV  HW1     5493    5.057882138    4.772565405    1.807120354
 1797 SOLV  HW2     5494    4.986662043    4.919107054    1.796174714
 1798 SOLV  OW      5495    5.533519859    3.993761710    2.909154908
 1798 SOLV  HW1     5496    5.467455001    4.051604927    2.861285683
 1798 SOLV  HW2     5497    5.552888330    3.912628881    2.853980283
 1799 SOLV  OW      5498    4.392480452    5.846329686    0.919478424
 1799 SOLV  HW1     5499    4.317191029    5.803808354    0.869227482
 1799 SOLV  HW2     5500    4.478490609    5.801764580    0.894621032
 1800 SOLV  OW      5501    4.962318246    0.525951342    0.846914956
 1800 SOLV  HW1     5502    4.977067017    0.477742094    0.933276887
 1800 SOLV  HW2     5503    4.964377087    0.460414235    0.771412314
 1801 SOLV  OW      5504    6.029808962    6.132562061    0.284212726
 1801 SOLV  HW1     5505    5.999581987    6.069382044    0.355599204
 1801 SOLV  HW2     5506    5.995824278    6.224416042    0.304443529
 1802 SOLV  OW      5507    4.972270933    4.200985670    2.786427826
 1802 SOLV  HW1     5508    4.950666353    4.267747130    2.857687006
 1802 SOLV  HW2     5509    5.003826433    4.248793998    2.704450755
 1803 SOLV  OW      5510    4.761002467    6.077765080    1.790586061
 1803 SOLV  HW1     5511    4.816670160    6.041653751    1.865412279
 1803 SOLV  HW2     5512    4.778514377    6.024894759    1.707520429
 1804 SOLV  OW      5513    3.557247736    2.724662939    2.087738136
 1804 SOLV  HW1     5514    3.538826844    2.670933973    2.005423405
 1804 SOLV  HW2     5515    3.591462408    2.814937261    2.061629404
 1805 SOLV  OW      5516    5.412152505    5.723843656    0.965333885
 1805 SOLV  HW1     5517    5.426523680    5.649857243    1.031067282
 1805 SOLV  HW2     5518    5.412712908    5.686545842    0.872543552
 1806 SOLV  OW      5519    5.306209724    4.762335406    1.594655080
 1806 SOLV  HW1     5520    5.304936581    4.862192672    1.589325043
 1806 SOLV  HW2     5521    5.213898968    4.728799577    1.613511794
 1807 SOLV  OW      5522    3.484315452    3.497527857    1.500622067
 1807 SOLV  HW1     5523    3.482460438    3.506626271    1.401046444
 1807 SOLV  HW2     5524    3.565322392    3.543693072    1.536790735
 1808 SOLV  OW      5525    5.898945817    5.249661983    0.161730046
 1808 SOLV  HW1     5526    5.861430066    5.312536321    0.229855958
 1808 SOLV  HW2     5527    5.988586248    5.282475096    0.131906012
 1809 SOLV  OW      5528    0.091608964    4.887064325    0.141560697
 1809 SOLV  HW1     5529    0.070785462    4.969905643    0.089546253
 1809 SOLV  HW2     5530    0.177953701    4.848282010    0.109275018
 1810 SOLV  OW      5531    4.123470211    3.461396507    2.535627990
 1810 SOLV  HW1     5532    4.186533575    3.502782017    2.469961088
 1810 SOLV  HW2     5533    4.105765675    3.366486320    2.509541303
 1811 SOLV  OW      5534    5.324261257    0.026617083    6.016106449
 1811 SOLV  HW1     5535    5.287942116    0.094804922    6.079610487
 1811 SOLV  HW2     5536    5.424216517    0.029096937    6.018142510
 1812 SOLV  OW      5537    5.917469772    4.500117663    1.696639074
 1812 SOLV  HW1     5538    5.914959334    4.429093627    1.767000118
 1812 SOLV  HW2     5539    5.957487468    4.583438136    1.734817917
 1813 SOLV  OW      5540    5.675670927    4.267726870    2.599241530
 1813 SOLV  HW1     5541    5.708049699    4.206581200    2.527028218
 1813 SOLV  HW2     5542    5.630597119    4.346949515    2.558082977
 1814 SOLV  OW      5543    3.827708263    4.784681039    1.128069690
 1814 SOLV  HW1     5544    3.801897908    4.754704113    1.036218093
 1814 SOLV  HW2     5545    3.745379187    4.796677171    1.183562792
 1815 SOLV  OW      5546    4.811744010    3.547343923    0.843545744
 1815 SOLV  HW1     5547    4.719345548    3.516554836    0.820827034
 1815 SOLV  HW2     5548    4.806731395    3.634179053    0.892902141
 1816 SOLV  OW      5549    4.351494437    5.942341907    3.045830696
 1816 SOLV  HW1     5550    4.337928339    5.993896720    3.130436289
 1816 SOLV  HW2     5551    4.264131629    5.933173486    2.998042832
 1817 SOLV  OW      5552    4.717698375    3.631339921    1.309491201
 1817 SOLV  HW1     5553    4.791869895    3.671701186    1.363073473
 1817 SOLV  HW2     5554    4.756120955    3.580518337    1.232404942
 1818 SOLV  OW      5555    5.674302277    3.356910514    2.281710825
 1818 SOLV  HW1     5556    5.704905321    3.400805029    2.197220508
 1818 SOLV  HW2     5557    5.715676019    3.266151607    2.288975682
 1819 SOLV  OW      5558    2.578950887    5.941332717    0.594886974
 1819 SOLV  HW1     5559    2.598656897    5.923714474    0.498433774
 1819 SOLV  HW2     5560    2.487778520    5.906756689    0.617113945
 1820 SOLV  OW      5561    2.702301854    4.671146468    2.269972130
 1820 SOLV  HW1     5562    2.757128573    4.748027902    2.237036738
 1820 SOLV  HW2     5563    2.760611502    4.590517720    2.279989914
 1821 SOLV  OW      5564    6.008561928    4.842658305    2.218845177
 1821 SOLV  HW1     5565    6.059405567    4.921960519    2.252424486
 1821 SOLV  HW2     5566    6.032545117    4.762236134    2.273237962
 1822 SOLV  OW      5567    5.457832013    5.658549457    0.716175511
 1822 SOLV  HW1     5568    5.367647499    5.658430569    0.672950963
 1822 SOLV  HW2     5569    5.519880923    5.716780612    0.663633196
 1823 SOLV  OW      5570    5.373145338    5.517611066    2.696760264
 1823 SOLV  HW1     5571    5.471665684    5.519844917    2.713807914
 1823 SOLV  HW2     5572    5.351842852    5.574125548    2.617047043
 1824 SOLV  OW      5573    5.099243681    5.241937722    2.531846994
 1824 SOLV  HW1     5574    5.150665207    5.254932939    2.616632019
 1824 SOLV  HW2     5575    5.002228146    5.230323553    2.553170371
 1825 SOLV  OW      5576    5.773532214    4.452011044    2.181960942
 1825 SOLV  HW1     5577    5.767820115    4.369773281    2.125341115
 1825 SOLV  HW2     5578    5.826803385    4.521797446    2.134069842
 1826 SOLV  OW      5579    6.004903813    3.994411174    0.522698142
 1826 SOLV  HW1     5580    6.054318818    3.935977517    0.587081417
 1826 SOLV  HW2     5581    5.952930290    3.937378704    0.459077640
 1827 SOLV  OW      5582    4.430752666    5.927314785    0.319865336
 1827 SOLV  HW1     5583    4.506667456    5.992412524    0.318852876
 1827 SOLV  HW2     5584    4.358357808    5.961494712    0.379802866
 1828 SOLV  OW      5585    3.756936597    4.784380148    5.422201902
 1828 SOLV  HW1     5586    3.732331291    4.880183396    5.436956703
 1828 SOLV  HW2     5587    3.677882120    4.734847236    5.386170366
 1829 SOLV  OW      5588    5.419930873    4.740908154    0.278392662
 1829 SOLV  HW1     5589    5.454406152    4.831815318    0.254965107
 1829 SOLV  HW2     5590    5.461295531    4.710707201    0.364289963
 1830 SOLV  OW      5591    4.759157069    4.868742444    0.973204638
 1830 SOLV  HW1     5592    4.784919273    4.888783620    1.067727970
 1830 SOLV  HW2     5593    4.667807837    4.828069194    0.971484856
 1831 SOLV  OW      5594    5.971514757    4.526761683    0.384116070
 1831 SOLV  HW1     5595    6.066915962    4.548475547    0.363415033
 1831 SOLV  HW2     5596    5.922735947    4.610657655    0.408271164
 1832 SOLV  OW      5597    4.922425539    4.675935049    0.149087687
 1832 SOLV  HW1     5598    4.845381710    4.728794355    0.184752999
 1832 SOLV  HW2     5599    5.008032550    4.714293641    0.183754451
 1833 SOLV  OW      5600    5.218929436    4.779985800    0.634123148
 1833 SOLV  HW1     5601    5.124379743    4.755804444    0.655965025
 1833 SOLV  HW2     5602    5.274081654    4.696772066    0.628196700
 1834 SOLV  OW      5603    4.500848605    0.552465801    0.982890477
 1834 SOLV  HW1     5604    4.586111134    0.555840352    1.035049172
 1834 SOLV  HW2     5605    4.458409567    0.462618370    0.994201461
 1835 SOLV  OW      5606    4.643276139    5.735722592    0.808054849
 1835 SOLV  HW1     5607    4.607991928    5.658163103    0.755699209
 1835 SOLV  HW2     5608    4.733175079    5.761632757    0.772721942
 1836 SOLV  OW      5609    4.293817252    2.488598205    1.484932287
 1836 SOLV  HW1     5610    4.228555395    2.485263273    1.560639183
 1836 SOLV  HW2     5611    4.312814617    2.583949711    1.461503244
 1837 SOLV  OW      5612    5.392560872    3.678995313    0.185503278
 1837 SOLV  HW1     5613    5.485013225    3.703679523    0.156463765
 1837 SOLV  HW2     5614    5.325969289    3.733310686    0.134362282
 1838 SOLV  OW      5615    5.187967760    5.656579411    0.569176771
 1838 SOLV  HW1     5616    5.169788130    5.734413068    0.509066877
 1838 SOLV  HW2     5617    5.146445949    5.574220545    0.530515937
 1839 SOLV  OW      5618    0.141319304    3.346891881    1.267815873
 1839 SOLV  HW1     5619    0.238950162    3.332995500    1.284461821
 1839 SOLV  HW2     5620    0.095421630    3.367648298    1.354213582
 1840 SOLV  OW      5621    5.076118809    5.431905812    0.456894115
 1840 SOLV  HW1     5622    5.098153792    5.401520944    0.364197898
 1840 SOLV  HW2     5623    5.022191226    5.361491284    0.503100305
 1841 SOLV  OW      5624    4.524879957    5.018972859    2.054363742
 1841 SOLV  HW1     5625    4.432005795    4.990243705    2.030892700
 1841 SOLV  HW2     5626    4.564044186    5.070572386    1.978169553
 1842 SOLV  OW      5627    4.923762926    6.012623228    2.010754436
 1842 SOLV  HW1     5628    4.973032565    5.967844104    2.085379338
 1842 SOLV  HW2     5629    4.989392284    6.053020818    1.947018033
 1843 SOLV  OW      5630    0.444949913    5.469558276    3.303716556
 1843 SOLV  HW1     5631    0.349541906    5.451221444    3.327404363
 1843 SOLV  HW2     5632    0.503904338    5.442997287    3.379998203
 1844 SOLV  OW      5633    4.277582245    3.008791129    1.463864224
 1844 SOLV  HW1     5634    4.337208977    3.061722598    1.524236828
 1844 SOLV  HW2     5635    4.246199824    3.066877053    1.388756507
 1845 SOLV  OW      5636    5.072207617    5.156861663    1.321350222
 1845 SOLV  HW1     5637    5.049325587    5.246255907    1.282789051
 1845 SOLV  HW2     5638    5.160784622    5.126948946    1.285838042
 1846 SOLV  OW      5639    6.134351630    5.333246634    0.079072108
 1846 SOLV  HW1     5640    6.159482492    5.239015209    0.056917238
 1846 SOLV  HW2     5641    6.160838242    5.393388061    0.003684276
 1847 SOLV  OW      5642    4.899479879    4.420580197    6.138751713
 1847 SOLV  HW1     5643    4.935008436    4.506065143    6.176587414
 1847 SOLV  HW2     5644    4.861342155    4.437668650    6.047894902
 1848 SOLV  OW      5645    4.947735817    4.105248908    1.917974209
 1848 SOLV  HW1     5646    4.915975375    4.199571385    1.908178759
 1848 SOLV  HW2     5647    4.874132743    4.049064247    1.955753532
 1849 SOLV  OW      5648    3.562587515    3.916041696    1.671077110
 1849 SOLV  HW1     5649    3.631492021    3.988387317    1.675528144
 1849 SOLV  HW2     5650    3.589575081    3.840602232    1.730927625
 1850 SOLV  OW      5651    3.664464013    4.504582329    0.612706624
 1850 SOLV  HW1     5652    3.668863422    4.596329690    0.573151627
 1850 SOLV  HW2     5653    3.746943860    4.487565958    0.666642053
 1851 SOLV  OW      5654    4.930032662    3.486013584    0.414864437
 1851 SOLV  HW1     5655    4.973323637    3.438825410    0.338058140
 1851 SOLV  HW2     5656    4.873519231    3.560942760    0.380341244
 1852 SOLV  OW      5657    5.977871896    4.874352274    3.274782138
 1852 SOLV  HW1     5658    5.921430339    4.954581989    3.294257139
 1852 SOLV  HW2     5659    5.926575276    4.791384531    3.296842291
 1853 SOLV  OW      5660    3.194436759    0.073010325    2.132399581
 1853 SOLV  HW1     5661    3.285735311    0.041635551    2.106290753
 1853 SOLV  HW2     5662    3.200588020    0.127518011    2.216020902
 1854 SOLV  OW      5663    4.430032312    0.289307618    1.093289769
 1854 SOLV  HW1     5664    4.339295230    0.247508133    1.088661045
 1854 SOLV  HW2     5665    4.498377278    0.218622649    1.111575991
 1855 SOLV  OW      5666    5.961616877    4.034337333    1.311451493
 1855 SOLV  HW1     5667    5.991876384    3.947950361    1.351740682
 1855 SOLV  HW2     5668    5.909850891    4.086431441    1.379333663
 1856 SOLV  OW      5669    4.373036428    4.751930606    0.716715679
 1856 SOLV  HW1     5670    4.422110881    4.787006929    0.796473989
 1856 SOLV  HW2     5671    4.438837477    4.722926572    0.647224758
 1857 SOLV  OW      5672    3.072197390    3.297328536    2.482253135
 1857 SOLV  HW1     5673    3.117078972    3.215628523    2.518481618
 1857 SOLV  HW2     5674    3.116109916    3.378918582    2.519889164
 1858 SOLV  OW      5675    3.564747130    5.723063769    2.222597658
 1858 SOLV  HW1     5676    3.662604897    5.702690595    2.219392496
 1858 SOLV  HW2     5677    3.551568636    5.820144610    2.242674820
 1859 SOLV  OW      5678    0.188225306    6.104354692    2.163901636
 1859 SOLV  HW1     5679    0.276917923    6.058298833    2.167625045
 1859 SOLV  HW2     5680    0.195395891    6.185859345    2.106395659
 1860 SOLV  OW      5681    3.268554539    4.182246221    1.645690697
 1860 SOLV  HW1     5682    3.266428864    4.082310448    1.648822501
 1860 SOLV  HW2     5683    3.357935106    4.212651111    1.612704874
 1861 SOLV  OW      5684    2.880593168    3.342984127    0.856640297
 1861 SOLV  HW1     5685    2.814055819    3.373879722    0.924612546
 1861 SOLV  HW2     5686    2.895732446    3.244685220    0.867129737
 1862 SOLV  OW      5687    4.266898419    5.722930275    0.607626858
 1862 SOLV  HW1     5688    4.187597476    5.713734862    0.547392401
 1862 SOLV  HW2     5689    4.262038492    5.653948564    0.679871446
 1863 SOLV  OW      5690    0.780602778    3.459225777    0.247931571
 1863 SOLV  HW1     5691    0.823681188    3.484672045    0.334523371
 1863 SOLV  HW2     5692    0.691578582    3.504184196    0.240530066
 1864 SOLV  OW      5693    4.794102306    4.694205643    2.976850898
 1864 SOLV  HW1     5694    4.864213299    4.764258521    2.990216509
 1864 SOLV  HW2     5695    4.782578464    4.676841846    2.879038082
 1865 SOLV  OW      5696    4.796330812    3.946018641    0.710232952
 1865 SOLV  HW1     5697    4.779014845    3.857128760    0.752665794
 1865 SOLV  HW2     5698    4.774484327    4.018794021    0.775257419
 1866 SOLV  OW      5699    4.019949720    5.260006126    1.145319464
 1866 SOLV  HW1     5700    4.027866240    5.166625170    1.180237023
 1866 SOLV  HW2     5701    3.966376575    5.259561435    1.060870211
 1867 SOLV  OW      5702    5.661781774    3.758392026    1.297055246
 1867 SOLV  HW1     5703    5.751833153    3.715362040    1.290653060
 1867 SOLV  HW2     5704    5.658935341    3.817906432    1.377377958
 1868 SOLV  OW      5705    5.490534399    0.160846040    0.655540434
 1868 SOLV  HW1     5706    5.537509546    0.245654082    0.630987218
 1868 SOLV  HW2     5707    5.416015508    0.144145543    0.590964983
 1869 SOLV  OW      5708    4.219856331    2.856516219    2.278546570
 1869 SOLV  HW1     5709    4.178002128    2.769968887    2.306100765
 1869 SOLV  HW2     5710    4.268608121    2.843928022    2.192139525
 1870 SOLV  OW      5711    4.728530619    4.592551373    1.224025626
 1870 SOLV  HW1     5712    4.635781917    4.555493335    1.228963267
[truncated: 3,469,126 more chars]
