# Supplementary material for: Flexible Gaussian Accelerated Molecular Dynamics to Enhance Biological Sampling
Source: J Chem Theory Comput. 2023 Aug 31;19(18):6521–31. doi: 10.1021/acs.jctc.3c00619 (PMC10536968; doi:10.1021/acs.jctc.3c00619)
Supplement: Supplementary file 2 — ct3c00619_si_002.zip [file ct3c00619_si_002.zip › chignolin/eq/eq_chignolin_4_5.cnf]

TITLE
	final configuration
END
TIMESTEP
          10000  100.000000000
END
POSITION
# first 24 chars ignored
    1 GLY   H1         1    0.021818680    6.017114107    1.357795785
    1 GLY   H2         2    0.031518221    6.157644865    1.432405343
    1 GLY   N          3    0.011311279    6.115586290    1.343965937
    1 GLY   H3         4    0.078099349    6.157503654    1.282477328
    1 GLY   CA         5   -0.124242130    6.157344944    1.305304571
    1 GLY   C          6    5.976207601    6.089144618    1.177162141
    1 GLY   O          7    6.009485139    5.972745452    1.155417255
    2 TYR   N          8    5.874451249    0.008436719    1.125207852
    2 TYR   H          9    5.817012911    0.068588435    1.180729095
    2 TYR   CA        10    5.827597714    6.145433959    0.986362656
    2 TYR   CB        11    5.679108741    6.182172356    0.983136018
    2 TYR   CG        12    5.612485307    6.181004240    0.845422175
    2 TYR   CD1       13    5.575183788    0.147761030    0.777802261
    2 TYR   HD1       14    5.603894068    0.246050271    0.815144164
    2 TYR   CD2       15    5.603244491    6.060245571    0.777209627
    2 TYR   HD2       16    5.610046798    5.966199474    0.831880106
    2 TYR   CE1       17    5.540498434    0.136351227    0.643675552
    2 TYR   HE1       18    5.524752278    0.231721384    0.593278755
    2 TYR   CE2       19    5.571235185    6.052054658    0.642179729
    2 TYR   HE2       20    5.591650061    5.954171337    0.598773202
    2 TYR   CZ        21    5.534116187    0.017380267    0.572071424
    2 TYR   OH        22    5.528181541    0.020816056    0.436233117
    2 TYR   HH        23    5.515848167    0.115921715    0.407883964
    2 TYR   C         24    5.908629941    0.085000552    0.891303994
    2 TYR   O         25    5.937715604    0.201523366    0.917900740
    3 ASP   N         26    5.947135094    0.026918220    0.778010762
    3 ASP   H         27    5.929963294   -0.067882752    0.751205309
    3 ASP   CA        28    6.021596021    0.106694740    0.679508008
    3 ASP   CB        29    0.025053864    0.100258979    0.693000477
    3 ASP   CG        30    0.103583650    0.204186318    0.612736620
    3 ASP   OD1       31    0.103587867    0.321802859    0.655093889
    3 ASP   OD2       32    0.149809576    0.172628056    0.500962004
    3 ASP   C         33    5.971848302    0.093668441    0.535404625
    3 ASP   O         34    5.994917431   -0.014128391    0.480845863
    4 PRO   N         35    5.918255142    0.198780682    0.473993680
    4 PRO   CA        36    5.871006123    0.188404200    0.335174265
    4 PRO   CB        37    5.801010218    0.322759553    0.313826888
    4 PRO   CG        38    5.865454159    0.423685394    0.409060104
    4 PRO   CD        39    5.889840131    0.332060539    0.529142744
    4 PRO   C         40    5.993921290    0.180370372    0.244422396
    4 PRO   O         41    6.100008024    0.241023401    0.258475569
    5 GLU   N         42    5.961007397    0.116044220    0.132756254
    5 GLU   H         43    5.863124884    0.097626782    0.123735785
    5 GLU   CA        44    6.041929034    0.060838589    0.023142691
    5 GLU   CB        45    6.029295565   -0.090544595    0.041378030
    5 GLU   CG        46    6.121741531    5.980444176    6.096359430
    5 GLU   CD        47    6.120708855    5.832912858    6.136831184
    5 GLU   OE1       48    6.056307660    5.752327539    6.066246791
    5 GLU   OE2       49    6.191735172    5.782033868    6.226226884
    5 GLU   C         50    5.992641112    0.103939355    6.033658854
    5 GLU   O         51    5.874373838    0.088628816    6.003509850
    6 THR   N         52    6.083038957    0.135226479    5.941255682
    6 THR   H         53    6.175936383    0.133456927    5.978238144
    6 THR   CA        54    6.059984516    0.181229068    5.803548412
    6 THR   CB        55    6.052210875    0.332883130    5.784792773
    6 THR   OG1       56    6.154224551    0.403832271    5.855546250
    6 THR   HG1       57    6.207503947    0.457035895    5.789738230
    6 THR   CG2       58    5.908201337    0.380581033    5.804774380
    6 THR   C         59    0.027496289    0.144805603    5.711074418
    6 THR   O         60    0.131261278    0.089560193    5.747280763
    7 GLY   N         61    6.147929826    0.166249698    5.582919583
    7 GLY   H         62    6.062338873    0.215065905    5.565837681
    7 GLY   CA        63    0.097244460    0.139947570    5.476679598
    7 GLY   C         64    0.060948649    0.192055700    5.337472367
    7 GLY   O         65   -0.042247407    0.256757915    5.320317365
    8 THR   N         66    0.139748806    0.154030265    5.237303963
    8 THR   H         67    0.215855779    0.091862346    5.255820950
    8 THR   CA        68    0.118735712    0.203493239    5.100480172
    8 THR   CB        69    0.194556193    0.333937534    5.075122318
    8 THR   OG1       70    0.317433021    0.329809093    5.148163978
    8 THR   HG1       71    0.342554327    0.420174403    5.182848973
    8 THR   CG2       72    0.107234659    0.456496344    5.102788215
    8 THR   C         73    0.141473797    0.114330714    4.978260853
    8 THR   O         74    0.193824342    0.153144245    4.873956134
    9 TRP   N         75    0.112081860    6.136025573    5.004041388
    9 TRP   H         76    0.058407165    6.109305616    5.084073077
    9 TRP   CA        77    0.158070368    6.031351757    4.911653268
    9 TRP   CB        78    0.118826143    5.897702091    4.974922966
    9 TRP   CG        79    0.205900509    5.789109954    4.911402863
    9 TRP   CD1       80    0.173211614    5.727698095    4.798061247
    9 TRP   HD1       81    0.082414341    5.736856315    4.738454349
    9 TRP   CD2       82    0.332841725    5.748294340    4.950670077
    9 TRP   NE1       83    0.263829298    5.634419348    4.770199548
    9 TRP   HE1       84    0.258752799    5.566597124    4.696889418
    9 TRP   CE2       85    0.365663762    5.654695092    4.853300697
    9 TRP   CE3       86    0.418496285    5.790252721    5.051772464
    9 TRP   HE3       87    0.396178674    5.876416058    5.114691498
    9 TRP   CZ2       88    0.494691569    5.603029955    4.854776554
    9 TRP   HZ2       89    0.512240098    5.512562600    4.796563951
    9 TRP   CZ3       90    0.546766244    5.736729010    5.049864202
    9 TRP   HZ3       91    0.630766755    5.777618396    5.106015540
    9 TRP   CH2       92    0.584298964    5.644991853    4.952400899
    9 TRP   HH2       93    0.688393349    5.628888454    4.924390347
    9 TRP   C         94    0.082704987    6.041269306    4.778885215
    9 TRP   O         95   -0.028694943    6.091980076    4.766741310
   10 GLY   N         96    0.148447354    5.989548068    4.675487114
   10 GLY   H         97    0.227479472    5.928564922    4.681401539
   10 GLY   CA        98    0.108226397    6.010876088    4.535724694
   10 GLY   C         99    0.209496319    5.948338345    4.439593136
   10 GLY   O1       100    0.231245941    5.995855487    4.326041054
   10 GLY   O2       101    0.277595095    5.851251030    4.479081247
   11 NA+   NA       102    1.760765828    4.340395089    5.797399819
   12 NA+   NA       103    2.520592521    3.117258181    5.702723375
    1 SOLV  OW       104    0.381557204    5.300067759    3.915090980
    1 SOLV  HW1      105    0.408275478    5.276093702    4.008425977
    1 SOLV  HW2      106    0.369259803    5.216556258    3.861475655
    2 SOLV  OW       107    2.431343872    3.879516930    6.048481504
    2 SOLV  HW1      108    2.484853378    3.796401721    6.063649851
    2 SOLV  HW2      109    2.359228428    3.860991479    5.981716350
    3 SOLV  OW       110    4.291635377    3.183835291    4.605054519
    3 SOLV  HW1      111    4.252238917    3.164383659    4.694885210
    3 SOLV  HW2      112    4.294242435    3.099786405    4.550916601
    4 SOLV  OW       113    4.374902837    3.794178011    4.530464606
    4 SOLV  HW1      114    4.280938287    3.797763062    4.496437397
    4 SOLV  HW2      115    4.396206530    3.700948217    4.559694015
    5 SOLV  OW       116    3.788217411    3.057462511    5.006394740
    5 SOLV  HW1      117    3.695795578    3.095631897    5.008118775
    5 SOLV  HW2      118    3.787788733    2.971442465    4.955385406
    6 SOLV  OW       119    0.701992615    5.117394459    5.875323626
    6 SOLV  HW1      120    0.688724752    5.135329302    5.777834871
    6 SOLV  HW2      121    0.613188618    5.115803887    5.921290838
    7 SOLV  OW       122    4.188057220    4.263422784    3.246024387
    7 SOLV  HW1      123    4.138305222    4.350138899    3.243492366
    7 SOLV  HW2      124    4.130115781    4.190682510    3.209240990
    8 SOLV  OW       125    5.903313919    4.395649883    4.714276540
    8 SOLV  HW1      126    5.972554517    4.418543182    4.782699352
    8 SOLV  HW2      127    5.858914407    4.479428534    4.682498859
    9 SOLV  OW       128    3.151628092    4.865823984    4.153715072
    9 SOLV  HW1      129    3.212491705    4.868281848    4.233033201
    9 SOLV  HW2      130    3.180259731    4.935178848    4.087594364
   10 SOLV  OW       131    4.526832158    5.916645165    5.378087094
   10 SOLV  HW1      132    4.434686696    5.924481710    5.416156029
   10 SOLV  HW2      133    4.586524676    5.871413469    5.444361585
   11 SOLV  OW       134    5.034713363    4.469132579    3.554268388
   11 SOLV  HW1      135    4.946779946    4.424587181    3.571160978
   11 SOLV  HW2      136    5.037799051    4.502031711    3.459875617
   12 SOLV  OW       137    5.622771800    2.819702728    4.842925454
   12 SOLV  HW1      138    5.610501057    2.888294836    4.771199637
   12 SOLV  HW2      139    5.608111391    2.862019357    4.932336725
   13 SOLV  OW       140    4.598985356    5.606051718    4.670880489
   13 SOLV  HW1      141    4.501978224    5.629687625    4.665168438
   13 SOLV  HW2      142    4.651359934    5.686695155    4.698361962
   14 SOLV  OW       143    4.646130471    4.379559869    4.217377168
   14 SOLV  HW1      144    4.595061629    4.297115071    4.241805278
   14 SOLV  HW2      145    4.690707988    4.416515158    4.298918827
   15 SOLV  OW       146    4.776743443    5.205927201    4.453005626
   15 SOLV  HW1      147    4.751331180    5.250005298    4.539095011
   15 SOLV  HW2      148    4.870331527    5.231550138    4.428824316
   16 SOLV  OW       149    4.011555429    3.844899492    3.802688664
   16 SOLV  HW1      150    4.082709964    3.877563273    3.740464879
   16 SOLV  HW2      151    3.951202066    3.781710183    3.754045079
   17 SOLV  OW       152    4.705580745    5.861165057    5.162958025
   17 SOLV  HW1      153    4.637513117    5.858831153    5.236179521
   17 SOLV  HW2      154    4.792176941    5.824341392    5.196797595
   18 SOLV  OW       155    4.675524953    4.721976493    6.134850094
   18 SOLV  HW1      156    4.697497079    4.632405921    6.096172025
   18 SOLV  HW2      157    4.592832709    4.714797595    6.190636545
   19 SOLV  OW       158    4.565586687    5.107261432    4.317768873
   19 SOLV  HW1      159    4.627492946    5.153757579    4.381074030
   19 SOLV  HW2      160    4.529303790    5.024799823    4.361190601
   20 SOLV  OW       161    3.406691906    4.631906071    0.210462352
   20 SOLV  HW1      162    3.402909220    4.533882242    0.190994044
   20 SOLV  HW2      163    3.487037765    4.671606180    0.166072792
   21 SOLV  OW       164    3.638485091    4.960697823    4.672203402
   21 SOLV  HW1      165    3.598416526    4.870204299    4.686537661
   21 SOLV  HW2      166    3.724959820    4.967104747    4.722013770
   22 SOLV  OW       167    4.782542199    5.332046219    5.500998933
   22 SOLV  HW1      168    4.866086863    5.277089407    5.501277311
   22 SOLV  HW2      169    4.743998443    5.334525994    5.593238999
   23 SOLV  OW       170    3.977364329    4.267743294    5.156451945
   23 SOLV  HW1      171    3.893241650    4.246344287    5.106779245
   23 SOLV  HW2      172    4.053266181    4.275208598    5.091760425
   24 SOLV  OW       173    3.809408812    3.649203180    5.343458834
   24 SOLV  HW1      174    3.878569747    3.648714180    5.271220984
   24 SOLV  HW2      175    3.789932063    3.555223285    5.371567271
   25 SOLV  OW       176    4.881788342    5.962336252    5.863802105
   25 SOLV  HW1      177    4.884021110    6.042372652    5.923728394
   25 SOLV  HW2      178    4.974667885    5.940641928    5.833725138
   26 SOLV  OW       179    4.168868559    5.476973711    4.559561023
   26 SOLV  HW1      180    4.243563417    5.413974740    4.580852502
   26 SOLV  HW2      181    4.129910858    5.453563133    4.470478508
   27 SOLV  OW       182    3.729873370    4.891889693    5.698222968
   27 SOLV  HW1      183    3.792297879    4.901198054    5.620645704
   27 SOLV  HW2      184    3.766921724    4.941267290    5.776905331
   28 SOLV  OW       185    4.994820043    4.873227900    3.392948815
   28 SOLV  HW1      186    4.903499413    4.911574218    3.379099374
   28 SOLV  HW2      187    5.032577086    4.907354682    3.479037923
   29 SOLV  OW       188    4.367940007    5.100954901    5.022232941
   29 SOLV  HW1      189    4.361481482    5.095207419    5.121858510
   29 SOLV  HW2      190    4.366788930    5.008796853    4.983406194
   30 SOLV  OW       191    4.966877843    3.857670666    5.885401778
   30 SOLV  HW1      192    4.953286141    3.882214048    5.981395820
   30 SOLV  HW2      193    4.894554958    3.794934222    5.856498086
   31 SOLV  OW       194    3.759013689    5.048893448    4.266780709
   31 SOLV  HW1      195    3.687955789    5.118696409    4.275738344
   31 SOLV  HW2      196    3.805031320    5.036725539    4.354736195
   32 SOLV  OW       197    5.576530870    4.341169133    4.619121008
   32 SOLV  HW1      198    5.553251625    4.280631599    4.543007114
   32 SOLV  HW2      199    5.664120024    4.313132661    4.658390546
   33 SOLV  OW       200    5.227044308    4.729887238    6.105667432
   33 SOLV  HW1      201    5.294399030    4.732464264    6.179546887
   33 SOLV  HW2      202    5.173914019    4.645394615    6.111953972
   34 SOLV  OW       203    3.129396929    3.083427279    5.838282228
   34 SOLV  HW1      204    3.139305319    3.182709559    5.831467505
   34 SOLV  HW2      205    3.069524746    3.050822573    5.765111959
   35 SOLV  OW       206    3.598473672    4.673539913    4.017826455
   35 SOLV  HW1      207    3.545677413    4.588637567    4.020195967
   35 SOLV  HW2      208    3.594159131    4.717963648    4.107321460
   36 SOLV  OW       209    5.948473025    3.945555311    5.125264580
   36 SOLV  HW1      210    5.865419224    3.940114020    5.180708219
   36 SOLV  HW2      211    5.924796987    3.935027832    5.028672119
   37 SOLV  OW       212    0.340012032    2.903867373    4.603948080
   37 SOLV  HW1      213    0.390534568    2.821549698    4.629857035
   37 SOLV  HW2      214    0.242069542    2.883704310    4.602307638
   38 SOLV  OW       215    2.642766883    4.799546033    5.732535143
   38 SOLV  HW1      216    2.731204638    4.817803345    5.689576139
   38 SOLV  HW2      217    2.575730631    4.776146814    5.662117691
   39 SOLV  OW       218    3.603425785    5.618029372    3.801015575
   39 SOLV  HW1      219    3.573346090    5.684125128    3.869779422
   39 SOLV  HW2      220    3.551260538    5.533310572    3.811181110
   40 SOLV  OW       221    5.503435027    2.677110781    3.387666182
   40 SOLV  HW1      222    5.593839386    2.641222159    3.410920785
   40 SOLV  HW2      223    5.437043646    2.602320744    3.387080908
   41 SOLV  OW       224    4.832347165    5.109938778    2.621883356
   41 SOLV  HW1      225    4.833501771    5.209879506    2.625352769
   41 SOLV  HW2      226    4.738882792    5.078241983    2.605721795
   42 SOLV  OW       227    4.363392481    5.635012975    5.703043796
   42 SOLV  HW1      228    4.378055342    5.540970475    5.672335498
   42 SOLV  HW2      229    4.313319192    5.634361768    5.789612355
   43 SOLV  OW       230    0.733529174    5.746415626    0.456762576
   43 SOLV  HW1      231    0.736480064    5.660659881    0.508132931
   43 SOLV  HW2      232    0.810881044    5.750016482    0.393474936
   44 SOLV  OW       233    3.874892739    5.345846158    4.539229563
   44 SOLV  HW1      234    3.936358936    5.354060453    4.460769667
   44 SOLV  HW2      235    3.819522470    5.428762893    4.546998139
   45 SOLV  OW       236    3.268008221    4.803004923    5.407926321
   45 SOLV  HW1      237    3.361684410    4.770609204    5.421165996
   45 SOLV  HW2      238    3.261704716    4.852080824    5.321013844
   46 SOLV  OW       239    3.268969729    4.585936228    3.773130688
   46 SOLV  HW1      240    3.170912468    4.604056328    3.765486975
   46 SOLV  HW2      241    3.299580440    4.606915553    3.866000366
   47 SOLV  OW       242    4.532509519    4.068187119    4.183879946
   47 SOLV  HW1      243    4.497002759    4.122150662    4.107534047
   47 SOLV  HW2      244    4.603448985    4.006044281    4.150604605
   48 SOLV  OW       245    3.607455120    3.675416016    4.080237403
   48 SOLV  HW1      246    3.605436180    3.590062840    4.132318982
   48 SOLV  HW2      247    3.682606332    3.732677817    4.113023912
   49 SOLV  OW       248    6.009485791    4.563144074    0.367984126
   49 SOLV  HW1      249    5.916247835    4.598726362    0.374357866
   49 SOLV  HW2      250    6.035955090    4.556126107    0.271806559
   50 SOLV  OW       251    3.400081151    2.855982339    5.238760072
   50 SOLV  HW1      252    3.373602420    2.890449903    5.328831221
   50 SOLV  HW2      253    3.320604887    2.856899289    5.178059269
   51 SOLV  OW       254    5.542366452    4.532232381    3.744764373
   51 SOLV  HW1      255    5.508788501    4.623534659    3.767964928
   51 SOLV  HW2      256    5.538185340    4.519387020    3.645671596
   52 SOLV  OW       257    3.942710041    6.017224196    5.034007543
   52 SOLV  HW1      258    3.957338854    6.100901945    4.981229047
   52 SOLV  HW2      259    3.845231799    6.006975421    5.053867740
   53 SOLV  OW       260    5.709525150    4.968910344    5.526757695
   53 SOLV  HW1      261    5.718519246    5.050921612    5.583281061
   53 SOLV  HW2      262    5.614953642    4.936531809    5.529842288
   54 SOLV  OW       263    5.455979976    6.098989423    5.540749059
   54 SOLV  HW1      264    5.387444663    6.101823557    5.467970418
   54 SOLV  HW2      265    5.420239615    6.046698322    5.618144529
   55 SOLV  OW       266    4.755577191    4.755654423    5.173917935
   55 SOLV  HW1      267    4.758728220    4.722272454    5.268137429
   55 SOLV  HW2      268    4.698710788    4.837805555    5.169564744
   56 SOLV  OW       269    3.847246379    4.649968250    0.301718217
   56 SOLV  HW1      270    3.806133644    4.678227083    0.388395606
   56 SOLV  HW2      271    3.775204834    4.635047097    0.233975849
   57 SOLV  OW       272    0.045800885    3.454275787    3.725889949
   57 SOLV  HW1      273    0.118906907    3.492212597    3.782619015
   57 SOLV  HW2      274   -0.042649568    3.486683789    3.759478102
   58 SOLV  OW       275    4.422139818    3.572838735    4.299404865
   58 SOLV  HW1      276    4.516043049    3.590034986    4.329208714
   58 SOLV  HW2      277    4.420231407    3.492349201    4.240078581
   59 SOLV  OW       278    2.937290342    4.853245243    4.293660999
   59 SOLV  HW1      279    2.850072123    4.817187300    4.260576302
   59 SOLV  HW2      280    3.002249599    4.858138020    4.217778892
   60 SOLV  OW       281    4.778431321    4.583851780    0.324831747
   60 SOLV  HW1      282    4.837236251    4.642737677    0.269368393
   60 SOLV  HW2      283    4.755213182    4.501577886    0.272931158
   61 SOLV  OW       284    4.732935868    4.141002839    6.055785375
   61 SOLV  HW1      285    4.742928080    4.055782529    6.107159998
   61 SOLV  HW2      286    4.655580361    4.192935746    6.092128868
   62 SOLV  OW       287    3.905623766    5.249943613    5.230778795
   62 SOLV  HW1      288    3.977355144    5.312602409    5.200283015
   62 SOLV  HW2      289    3.860399104    5.287841546    5.311524860
   63 SOLV  OW       290    5.329895887    2.624450817    3.867969214
   63 SOLV  HW1      291    5.315978880    2.674769337    3.953259326
   63 SOLV  HW2      292    5.427178969    2.624406600    3.844817537
   64 SOLV  OW       293    5.374649590    5.841243699    3.280545018
   64 SOLV  HW1      294    5.372867501    5.824200081    3.379075129
   64 SOLV  HW2      295    5.396181966    5.756258435    3.232422709
   65 SOLV  OW       296    5.329583631    3.861004785    4.356777608
   65 SOLV  HW1      297    5.343623315    3.900011042    4.447788196
   65 SOLV  HW2      298    5.418167158    3.846831983    4.312578112
   66 SOLV  OW       299    4.206153438    3.601710577    5.803534498
   66 SOLV  HW1      300    4.110016565    3.576301312    5.814120854
   66 SOLV  HW2      301    4.252909783    3.532818939    5.748129420
   67 SOLV  OW       302    5.219476140    3.598297394    4.680251372
   67 SOLV  HW1      303    5.206058060    3.611444663    4.582022984
   67 SOLV  HW2      304    5.281297914    3.668737139    4.715151119
   68 SOLV  OW       305    3.621319672    5.517821017    4.126280254
   68 SOLV  HW1      306    3.619059428    5.420292288    4.104301223
   68 SOLV  HW2      307    3.527947456    5.551246327    4.139101249
   69 SOLV  OW       308    4.685258248    5.371263481    4.193126520
   69 SOLV  HW1      309    4.750657949    5.297473148    4.209847839
   69 SOLV  HW2      310    4.660855353    5.414461822    4.279959947
   70 SOLV  OW       311    5.889011372    4.931564977    6.055595768
   70 SOLV  HW1      312    5.871660598    4.978671782    6.142092368
   70 SOLV  HW2      313    5.814069047    4.950020100    5.991996204
   71 SOLV  OW       314    5.778482344    4.617717109    4.409111831
   71 SOLV  HW1      315    5.744154000    4.659526609    4.493225734
   71 SOLV  HW2      316    5.871156109    4.583371748    4.424396488
   72 SOLV  OW       317    5.399408791    4.093306267    0.195043340
   72 SOLV  HW1      318    5.408645453    4.155160699    0.117004170
   72 SOLV  HW2      319    5.312693591    4.111097112    0.241576254
   73 SOLV  OW       320    5.895305136    4.911526419    5.337226224
   73 SOLV  HW1      321    5.815643458    4.946958648    5.386216644
   73 SOLV  HW2      322    5.948664466    4.987853585    5.300779069
   74 SOLV  OW       323    3.264524092    2.198950511    5.344902493
   74 SOLV  HW1      324    3.351693597    2.161285131    5.376275098
   74 SOLV  HW2      325    3.204742476    2.124429026    5.315336118
   75 SOLV  OW       326    5.682763238    4.721980224    0.260774545
   75 SOLV  HW1      327    5.742424622    4.667033533    0.202268332
   75 SOLV  HW2      328    5.587407045    4.706821543    0.234718737
   76 SOLV  OW       329    3.208151281    4.735947597    0.347207793
   76 SOLV  HW1      330    3.275538799    4.694928588    0.285740052
   76 SOLV  HW2      331    3.140638780    4.786619052    0.293576343
   77 SOLV  OW       332    3.908447401    4.798985496    3.528315471
   77 SOLV  HW1      333    3.923644103    4.831516888    3.621646971
   77 SOLV  HW2      334    3.976562267    4.729311164    3.505823319
   78 SOLV  OW       335    4.699959028    4.471571388    3.754916489
   78 SOLV  HW1      336    4.713152624    4.570699042    3.756184990
   78 SOLV  HW2      337    4.614053779    4.448811755    3.800788487
   79 SOLV  OW       338    4.005422408    3.990261238    5.196431929
   79 SOLV  HW1      339    3.975507833    4.085633841    5.199770027
   79 SOLV  HW2      340    4.043548693    3.964185446    5.285135670
   80 SOLV  OW       341    3.658242346    4.510103177    6.034576142
   80 SOLV  HW1      342    3.584672988    4.442934349    6.043386714
   80 SOLV  HW2      343    3.711957997    4.490118159    5.952618998
   81 SOLV  OW       344    3.300643875    3.390921439    4.961790791
   81 SOLV  HW1      345    3.271249261    3.431027651    4.875021239
   81 SOLV  HW2      346    3.222849497    3.346071288    5.005812840
   82 SOLV  OW       347    3.669077547    5.361818385    0.006855880
   82 SOLV  HW1      348    3.631249287    5.305952215   -0.066965865
   82 SOLV  HW2      349    3.766446406    5.377472901   -0.009754901
   83 SOLV  OW       350    4.583590808    5.774851000    5.616072604
   83 SOLV  HW1      351    4.496065569    5.732521058    5.639506606
   83 SOLV  HW2      352    4.601319060    5.851252934    5.678120179
   84 SOLV  OW       353    5.415872581    4.472179060    5.326605253
   84 SOLV  HW1      354    5.365349208    4.474205127    5.240319272
   84 SOLV  HW2      355    5.477732433    4.550647825    5.330834954
   85 SOLV  OW       356    3.805149619    4.540873160    4.849079438
   85 SOLV  HW1      357    3.901703676    4.543031831    4.875015806
   85 SOLV  HW2      358    3.749964620    4.514749056    4.928276327
   86 SOLV  OW       359    5.893027986    5.120046051    0.410515221
   86 SOLV  HW1      360    5.916426902    5.052002655    0.479973550
   86 SOLV  HW2      361    5.859964231    5.203206814    0.455157568
   87 SOLV  OW       362    4.377747410    3.248718067    5.317296771
   87 SOLV  HW1      363    4.465261871    3.210574760    5.287502064
   87 SOLV  HW2      364    4.345229778    3.314521451    5.249371426
   88 SOLV  OW       365    0.312841410    4.289713662    5.603713596
   88 SOLV  HW1      366    0.354953366    4.231071287    5.672920156
   88 SOLV  HW2      367    0.345934672    4.383429217    5.614848750
   89 SOLV  OW       368    3.973381184    3.289478739    4.155541998
   89 SOLV  HW1      369    3.910400602    3.211810750    4.156623275
   89 SOLV  HW2      370    4.051479322    3.269858909    4.214835701
   90 SOLV  OW       371    5.496452414    3.939548950    5.462146280
   90 SOLV  HW1      372    5.438692058    3.946560755    5.543485685
   90 SOLV  HW2      373    5.486101225    4.022141950    5.406714279
   91 SOLV  OW       374    3.083384833    0.223491257    4.269079423
   91 SOLV  HW1      375    3.073491301    0.225278246    4.368572969
   91 SOLV  HW2      376    3.114839932    0.312875484    4.237125755
   92 SOLV  OW       377    4.514814409    3.299934416    3.579889062
   92 SOLV  HW1      378    4.559295637    3.305307548    3.669300862
   92 SOLV  HW2      379    4.453301993    3.221102550    3.577969433
   93 SOLV  OW       380    4.459552834    3.453254753    4.858342125
   93 SOLV  HW1      381    4.360799408    3.460098778    4.872576946
   93 SOLV  HW2      382    4.483380480    3.493829697    4.770094412
   94 SOLV  OW       383    4.404821668    5.173880871    6.130036337
   94 SOLV  HW1      384    4.415104195    5.271745596    6.112191367
   94 SOLV  HW2      385    4.465253042    5.147178051    6.205113828
   95 SOLV  OW       386    6.110370666    5.854439040    3.728048441
   95 SOLV  HW1      387    6.177421077    5.834264055    3.799455907
   95 SOLV  HW2      388    6.023337100    5.879800622    3.770282066
   96 SOLV  OW       389    3.558319565    4.697096155    4.790326007
   96 SOLV  HW1      390    3.645941480    4.649522645    4.798123925
   96 SOLV  HW2      391    3.483693883    4.631026247    4.798529619
   97 SOLV  OW       392    2.960544269    3.821484348    5.789914783
   97 SOLV  HW1      393    2.892431724    3.886651512    5.756538681
   97 SOLV  HW2      394    2.921880207    3.768691835    5.865532513
   98 SOLV  OW       395    4.089082083    3.378219404    3.907408360
   98 SOLV  HW1      396    4.030326373    3.345908635    3.981607655
   98 SOLV  HW2      397    4.144097529    3.455271079    3.939624994
   99 SOLV  OW       398    4.910357269    4.470731470    3.135327174
   99 SOLV  HW1      399    4.966144599    4.546993387    3.168087588
   99 SOLV  HW2      400    4.813575925    4.492116599    3.148647898
  100 SOLV  OW       401    4.589380620    5.248405367    4.959261699
  100 SOLV  HW1      402    4.642786420    5.241087927    5.043500313
  100 SOLV  HW2      403    4.497168351    5.213082308    4.975107131
  101 SOLV  OW       404    5.900342919    4.001551087    5.477441640
  101 SOLV  HW1      405    5.840557934    3.986963624    5.556273382
  101 SOLV  HW2      406    5.850327130    3.980700753    5.393387217
  102 SOLV  OW       407    2.579601853    5.857604307    0.023156594
  102 SOLV  HW1      408    2.514535917    5.783989388    0.041838969
  102 SOLV  HW2      409    2.587634981    5.870680153   -0.075667635
  103 SOLV  OW       410    4.775615544    3.197082069    3.427140098
  103 SOLV  HW1      411    4.793697267    3.180198411    3.524039072
  103 SOLV  HW2      412    4.772469744    3.295647145    3.410515745
  104 SOLV  OW       413    4.376104783    4.323888725    5.713690828
  104 SOLV  HW1      414    4.346698694    4.381584070    5.789902762
  104 SOLV  HW2      415    4.298734519    4.307602949    5.652451696
  105 SOLV  OW       416    4.053980117    4.566906832    4.930354220
  105 SOLV  HW1      417    4.076978573    4.470863185    4.946112662
  105 SOLV  HW2      418    4.095369011    4.597434239    4.844583731
  106 SOLV  OW       419    5.800557872    5.394729939    3.857720875
  106 SOLV  HW1      420    5.868839007    5.449957696    3.905564497
  106 SOLV  HW2      421    5.801303916    5.301697514    3.894406829
  107 SOLV  OW       422    3.859501629    5.657123110    5.581938169
  107 SOLV  HW1      423    3.806480266    5.729527892    5.537804447
  107 SOLV  HW2      424    3.957068220    5.673960742    5.567839819
  108 SOLV  OW       425    4.136827191    3.558651569    4.775216404
  108 SOLV  HW1      426    4.079660649    3.566480514    4.693531251
  108 SOLV  HW2      427    4.177508583    3.647603011    4.796056790
  109 SOLV  OW       428    5.942159688    5.368653293    5.162782475
  109 SOLV  HW1      429    5.874800456    5.353856410    5.235208861
  109 SOLV  HW2      430    5.899652787    5.351879820    5.073824170
  110 SOLV  OW       431    4.401214768    5.721949009    5.093797287
  110 SOLV  HW1      432    4.465082739    5.752615662    5.164381099
  110 SOLV  HW2      433    4.442103014    5.646563284    5.042350819
  111 SOLV  OW       434    3.353221050    4.941715974    2.992383788
  111 SOLV  HW1      435    3.415145013    4.980806965    2.924285634
  111 SOLV  HW2      436    3.290089814    4.878430408    2.947557632
  112 SOLV  OW       437    3.421951286    3.726457812    5.472914446
  112 SOLV  HW1      438    3.489119500    3.659958771    5.505592005
  112 SOLV  HW2      439    3.425935782    3.808569966    5.529863268
  113 SOLV  OW       440    4.355954798    4.671618672    5.561286025
  113 SOLV  HW1      441    4.441698164    4.628864617    5.589952460
  113 SOLV  HW2      442    4.345734157    4.759856291    5.607234077
  114 SOLV  OW       443    5.680640210    4.083277453    5.643562370
  114 SOLV  HW1      444    5.667512270    4.085907484    5.742662231
  114 SOLV  HW2      445    5.603397659    4.036165375    5.600970816
  115 SOLV  OW       446    4.814296751    4.615305156    5.406622130
  115 SOLV  HW1      447    4.829888229    4.679190508    5.481971224
  115 SOLV  HW2      448    4.748742053    4.545407745    5.435237570
  116 SOLV  OW       449    4.186425113    3.872649118    4.776476394
  116 SOLV  HW1      450    4.147592955    3.899858336    4.688423492
  116 SOLV  HW2      451    4.250269983    3.942930226    4.807875591
  117 SOLV  OW       452    0.038408750    2.608385639    5.945167638
  117 SOLV  HW1      453   -0.050873602    2.634386990    5.981965372
  117 SOLV  HW2      454    0.065514185    2.673569397    5.874330871
  118 SOLV  OW       455    4.595192217    4.852399623    4.542354340
  118 SOLV  HW1      456    4.600251002    4.886583621    4.636202370
  118 SOLV  HW2      457    4.504791867    4.872278722    4.504484918
  119 SOLV  OW       458    4.995131494    4.383585358    0.088611159
  119 SOLV  HW1      459    4.995838292    4.483580520    0.089998066
  119 SOLV  HW2      460    4.900657888    4.350983695    0.084964524
  120 SOLV  OW       461    0.128302500    5.070927428    4.191726218
  120 SOLV  HW1      462    0.101830194    4.975762716    4.176079809
  120 SOLV  HW2      463    0.052327228    5.131118042    4.167094111
  121 SOLV  OW       464    3.590409424    3.462272103    4.245754883
  121 SOLV  HW1      465    3.567974668    3.370743066    4.212278703
  121 SOLV  HW2      466    3.519246202    3.493006674    4.308941574
  122 SOLV  OW       467    4.332240985    3.710708552    5.093558454
  122 SOLV  HW1      468    4.428006321    3.694744945    5.069561763
  122 SOLV  HW2      469    4.287921994    3.763004569    5.020739955
  123 SOLV  OW       470    5.817960293    4.205178478    4.293481782
  123 SOLV  HW1      471    5.881597082    4.156398449    4.233711349
  123 SOLV  HW2      472    5.837415951    4.182049196    4.388813350
  124 SOLV  OW       473    5.583701666    3.090138912    4.699983225
  124 SOLV  HW1      474    5.500246360    3.130410524    4.662366931
  124 SOLV  HW2      475    5.659362770    3.104633953    4.636211620
  125 SOLV  OW       476    2.710312757    6.068946036    5.463911148
  125 SOLV  HW1      477    2.629823385    6.009789940    5.459018712
  125 SOLV  HW2      478    2.703759361    6.139975984    5.393814192
  126 SOLV  OW       479    3.876624109    2.769090545    5.295851022
  126 SOLV  HW1      480    3.917589127    2.850839273    5.255342679
  126 SOLV  HW2      481    3.791016983    2.747873546    5.248700716
  127 SOLV  OW       482    5.781730604    5.292313086    5.989528225
  127 SOLV  HW1      483    5.816874068    5.380257063    5.957396093
  127 SOLV  HW2      484    5.841264194    5.257014571    6.061717585
  128 SOLV  OW       485    4.778581561    4.172380098    0.372506768
  128 SOLV  HW1      486    4.694286467    4.168530211    0.426183103
  128 SOLV  HW2      487    4.856706760    4.152538974    0.431705110
  129 SOLV  OW       488    3.785513593    0.637840690    5.090904503
  129 SOLV  HW1      489    3.687509403    0.625587682    5.075191167
  129 SOLV  HW2      490    3.833829497    0.553509814    5.067331469
  130 SOLV  OW       491    0.417140326    2.790795571    5.977584225
  130 SOLV  HW1      492    0.480684920    2.866224484    5.994140369
  130 SOLV  HW2      493    0.327226842    2.814257610    6.014551788
  131 SOLV  OW       494    6.070257679    5.240512769    3.075541049
  131 SOLV  HW1      495    6.087800009    5.144903387    3.052031114
  131 SOLV  HW2      496    5.974881809    5.262822676    3.055360562
  132 SOLV  OW       497    4.483100691    3.712103107    4.057064046
  132 SOLV  HW1      498    4.440402147    3.676627529    4.140240706
  132 SOLV  HW2      499    4.454961506    3.807035923    4.043065947
  133 SOLV  OW       500    3.779449161    5.911872534    3.753928362
  133 SOLV  HW1      501    3.854792983    5.863493392    3.798457115
  133 SOLV  HW2      502    3.756124481    5.865648276    3.668375586
  134 SOLV  OW       503    0.443325717    4.837351861    0.524893607
  134 SOLV  HW1      504    0.405387688    4.746561961    0.542779279
  134 SOLV  HW2      505    0.451650248    4.851120791    0.426186867
  135 SOLV  OW       506    0.177818205    5.309941162    5.417503504
  135 SOLV  HW1      507    0.161580966    5.217739746    5.382356819
  135 SOLV  HW2      508    0.211679923    5.368252185    5.343657659
  136 SOLV  OW       509    0.030853543    5.989983845    4.141563503
  136 SOLV  HW1      510    0.082087200    6.022747102    4.062171902
  136 SOLV  HW2      511    0.086830411    6.000075658    4.223819887
  137 SOLV  OW       512    4.028589493    5.247743403    4.746505109
  137 SOLV  HW1      513    3.978211713    5.270342096    4.663119762
  137 SOLV  HW2      514    4.014251997    5.319580754    4.814589945
  138 SOLV  OW       515    4.390596957    5.314906285    4.562222331
  138 SOLV  HW1      516    4.388794336    5.320999328    4.462417057
  138 SOLV  HW2      517    4.477753737    5.350278337    4.596191225
  139 SOLV  OW       518    4.883749687    5.788937347    5.360615781
  139 SOLV  HW1      519    4.902168997    5.690663701    5.362813790
  139 SOLV  HW2      520    4.937338177    5.834471657    5.431726519
  140 SOLV  OW       521    5.940218917    4.987115513    3.131843112
  140 SOLV  HW1      522    5.960417414    4.909969361    3.192191343
  140 SOLV  HW2      523    5.844062522    5.012793441    3.141641255
  141 SOLV  OW       524    3.863756591    4.645933012    3.902332605
  141 SOLV  HW1      525    3.773764579    4.644488713    3.945934215
  141 SOLV  HW2      526    3.881980103    4.737533665    3.866570488
  142 SOLV  OW       527    4.076475583    0.469437077    4.447815757
  142 SOLV  HW1      528    4.125161971    0.402297013    4.391928865
  142 SOLV  HW2      529    4.024624026    0.530928864    4.388388775
  143 SOLV  OW       530    5.173569670    4.074069370    3.524595768
  143 SOLV  HW1      531    5.170931720    3.977776858    3.551475547
  143 SOLV  HW2      532    5.086448403    4.099294159    3.482463386
  144 SOLV  OW       533    5.070940872    4.164602330    6.016542920
  144 SOLV  HW1      534    5.038758265    4.232532610    6.082495608
  144 SOLV  HW2      535    5.035745151    4.074441410    6.041726995
  145 SOLV  OW       536    6.091516239    6.000191849    5.381164197
  145 SOLV  HW1      537    6.056577524    6.052033362    5.459225796
  145 SOLV  HW2      538    6.163065262    5.937545033    5.412115839
  146 SOLV  OW       539    5.858471618    4.638462371    5.875389755
  146 SOLV  HW1      540    5.859735048    4.726273198    5.923239001
  146 SOLV  HW2      541    5.815604264    4.649975159    5.785770288
  147 SOLV  OW       542    4.265662089    0.089907434    3.925114997
  147 SOLV  HW1      543    4.326314122    0.048533985    3.857210602
  147 SOLV  HW2      544    4.188536848    0.028690406    3.942593381
  148 SOLV  OW       545    5.793095736    3.830427715    4.126121448
  148 SOLV  HW1      546    5.783126167    3.767738721    4.048841365
  148 SOLV  HW2      547    5.858484787    3.792477145    4.191584675
  149 SOLV  OW       548    5.128103691    3.744639011    3.983328374
  149 SOLV  HW1      549    5.107237071    3.647684444    3.996207632
  149 SOLV  HW2      550    5.071447002    3.799380603    4.044930419
  150 SOLV  OW       551    4.912032086    4.435581730    4.883145164
  150 SOLV  HW1      552    4.943630779    4.383542367    4.803803112
  150 SOLV  HW2      553    4.844504628    4.381730108    4.933561679
  151 SOLV  OW       554    0.041516785    5.049854212    4.722895413
  151 SOLV  HW1      555    0.066407430    4.992253541    4.800768798
  151 SOLV  HW2      556   -0.046478629    5.093875234    4.740799364
  152 SOLV  OW       557    3.146234633    4.929054927    3.277774939
  152 SOLV  HW1      558    3.207259056    4.999612213    3.313798393
  152 SOLV  HW2      559    3.182813843    4.838730136    3.300255594
  153 SOLV  OW       560    2.891000953    4.810276216    5.647389715
  153 SOLV  HW1      561    2.949496400    4.742810950    5.692426594
  153 SOLV  HW2      562    2.945603735    4.890183409    5.622192917
  154 SOLV  OW       563    5.259030994    4.430262228    0.011542237
  154 SOLV  HW1      564    5.201347417    4.457259707   -0.065565344
  154 SOLV  HW2      565    5.202814448    4.385613472    0.081169890
  155 SOLV  OW       566    5.775960272    5.145186927    3.968333908
  155 SOLV  HW1      567    5.697320632    5.134811568    3.907438919
  155 SOLV  HW2      568    5.766576695    5.082651547    4.045801803
  156 SOLV  OW       569    4.557779712    4.500646722    5.620219152
  156 SOLV  HW1      570    4.524759104    4.425568895    5.677428937
  156 SOLV  HW2      571    4.656822957    4.509510254    5.630798303
  157 SOLV  OW       572    4.447007406    4.647486716    2.535348272
  157 SOLV  HW1      573    4.493433931    4.601094002    2.459891306
  157 SOLV  HW2      574    4.511947316    4.663292588    2.609741745
  158 SOLV  OW       575    3.530276059    3.273869423    5.046616577
  158 SOLV  HW1      576    3.603330683    3.341757284    5.054087623
  158 SOLV  HW2      577    3.445787381    3.318892747    5.017702399
  159 SOLV  OW       578    5.887594778    2.273266328    3.387091844
  159 SOLV  HW1      579    5.880449171    2.371518100    3.369847651
  159 SOLV  HW2      580    5.825882601    2.247948721    3.461606367
  160 SOLV  OW       581    5.420686674    3.588873587    3.877292255
  160 SOLV  HW1      582    5.380665864    3.530183380    3.806898365
  160 SOLV  HW2      583    5.388249906    3.682655841    3.864874176
  161 SOLV  OW       584    4.463783663    5.216053433    2.850386233
  161 SOLV  HW1      585    4.493886914    5.301146964    2.807322043
  161 SOLV  HW2      586    4.483942736    5.139097551    2.789781670
  162 SOLV  OW       587    4.841549869    4.328739111    3.991447181
  162 SOLV  HW1      588    4.815406669    4.391505829    3.918109278
  162 SOLV  HW2      589    4.778607661    4.339390282    4.068430157
  163 SOLV  OW       590    5.700581024    0.417663646    3.543594553
  163 SOLV  HW1      591    5.676190559    0.500053542    3.492423514
  163 SOLV  HW2      592    5.796399518    0.394842056    3.526289622
  164 SOLV  OW       593    5.862471884    4.503387437    5.435126607
  164 SOLV  HW1      594    5.864129476    4.575944383    5.503933446
  164 SOLV  HW2      595    5.820113757    4.421562249    5.474011262
  165 SOLV  OW       596    5.052130158    3.500018609    4.253159190
  165 SOLV  HW1      597    4.966299744    3.452363344    4.272234829
  165 SOLV  HW2      598    5.084338095    3.475331400    4.161754153
  166 SOLV  OW       599    3.502640117    4.144299492    4.011199730
  166 SOLV  HW1      600    3.483818878    4.079995947    4.085445327
  166 SOLV  HW2      601    3.502684804    4.095384296    3.923971369
  167 SOLV  OW       602    5.813974836    4.400408604    3.959054689
  167 SOLV  HW1      603    5.779365990    4.493253764    3.972600719
  167 SOLV  HW2      604    5.744290371    4.334437956    3.987222749
  168 SOLV  OW       605    4.101320822    4.849845381    4.999834408
  168 SOLV  HW1      606    4.148922745    4.874899657    4.915526225
  168 SOLV  HW2      607    4.081306289    4.751865149    4.998935388
  169 SOLV  OW       608    3.449915362    3.817630755    3.502003259
  169 SOLV  HW1      609    3.504790516    3.768644729    3.434275209
  169 SOLV  HW2      610    3.491773836    3.807795686    3.592276262
  170 SOLV  OW       611    0.395945304    5.105228963    4.128040720
  170 SOLV  HW1      612    0.439100674    5.041546329    4.064135588
  170 SOLV  HW2      613    0.298451573    5.084165599    4.135325419
  171 SOLV  OW       614    4.066285716    4.522488426    3.224493437
  171 SOLV  HW1      615    4.080853833    4.500031255    3.128142581
  171 SOLV  HW2      616    3.975217218    4.492022564    3.252392542
  172 SOLV  OW       617    5.239935859    3.611019267    4.419301328
  172 SOLV  HW1      618    5.262272720    3.700539351    4.380716509
  172 SOLV  HW2      619    5.160462620    3.573172324    4.371833502
  173 SOLV  OW       620    2.419594815    5.668532494    4.905060056
  173 SOLV  HW1      621    2.515719920    5.692255789    4.890968368
  173 SOLV  HW2      622    2.364185670    5.709570842    4.832623500
  174 SOLV  OW       623    0.411615282    5.377595622    6.032098751
  174 SOLV  HW1      624    0.369343929    5.379185227    6.122720160
  174 SOLV  HW2      625    0.452714374    5.287840481    6.016080251
  175 SOLV  OW       626    2.319569732    3.463506441    5.526165752
  175 SOLV  HW1      627    2.306501965    3.549518287    5.476838392
  175 SOLV  HW2      628    2.242466035    3.402521246    5.507787280
  176 SOLV  OW       629    3.993716233    6.138690852    3.408231105
  176 SOLV  HW1      630    3.953503252    6.080759907    3.337319191
  176 SOLV  HW2      631    4.093391320    6.131343577    3.404692662
  177 SOLV  OW       632    3.994240717    4.467910967    0.015635422
  177 SOLV  HW1      633    4.049574122    4.482543864    0.097647935
  177 SOLV  HW2      634    3.909133477    4.519891701    0.023162174
  178 SOLV  OW       635    5.901903009    5.795841310    5.073123796
  178 SOLV  HW1      636    5.914656787    5.893997076    5.087427325
  178 SOLV  HW2      637    5.954220075    5.745121070    5.141623681
  179 SOLV  OW       638    5.006399457    4.619634947    4.054038028
  179 SOLV  HW1      639    5.032534453    4.693600599    4.116069284
  179 SOLV  HW2      640    4.911752886    4.632785665    4.024527377
  180 SOLV  OW       641    3.321526565    0.215447288    5.300212613
  180 SOLV  HW1      642    3.256598182    0.278968973    5.342058700
  180 SOLV  HW2      643    3.349938906    0.147482467    5.367853500
  181 SOLV  OW       644    3.473238986    3.325052100    4.654849770
  181 SOLV  HW1      645    3.559177250    3.375972431    4.659673567
  181 SOLV  HW2      646    3.398260941    3.383161246    4.686521774
  182 SOLV  OW       647    3.425633284    0.270095574    5.044342295
  182 SOLV  HW1      648    3.524252029    0.256907148    5.034229880
  182 SOLV  HW2      649    3.399956608    0.257240658    5.140140697
  183 SOLV  OW       650    0.111155431    3.916205646    3.212271885
  183 SOLV  HW1      651    0.133599486    3.933702825    3.308145331
  183 SOLV  HW2      652    0.195336387    3.913200320    3.158362935
  184 SOLV  OW       653    3.220629768    0.090403133    3.974108361
  184 SOLV  HW1      654    3.317302855    0.069354389    3.988691322
  184 SOLV  HW2      655    3.191919217    0.161397112    4.038427065
  185 SOLV  OW       656    5.127448397    3.632322757    5.658202502
  185 SOLV  HW1      657    5.167369156    3.714311180    5.617162638
  185 SOLV  HW2      658    5.107880085    3.565362501    5.586554715
  186 SOLV  OW       659    5.346790379    5.490679168    3.892340500
  186 SOLV  HW1      660    5.420442425    5.506899499    3.826660484
  186 SOLV  HW2      661    5.385893106    5.462363925    3.979923301
  187 SOLV  OW       662    5.067256495    5.877114505    5.527406356
  187 SOLV  HW1      663    5.100669714    5.969217733    5.507357156
  187 SOLV  HW2      664    5.056806830    5.866251130    5.626270948
  188 SOLV  OW       665    3.667994344    6.100633573    4.714071320
  188 SOLV  HW1      666    3.577744796    6.060412766    4.729476055
  188 SOLV  HW2      667    3.727399331    6.033293336    4.670044775
  189 SOLV  OW       668    3.570520462    2.911517429    3.875077796
  189 SOLV  HW1      669    3.568472544    3.010105095    3.891754138
  189 SOLV  HW2      670    3.665480435    2.880614688    3.869657362
  190 SOLV  OW       671    5.089991923    5.993113405    3.522977925
  190 SOLV  HW1      672    5.063244719    5.967689275    3.430036004
  190 SOLV  HW2      673    5.174951623    5.946235142    3.547190934
  191 SOLV  OW       674    4.050688385    5.417298719    4.321441380
  191 SOLV  HW1      675    4.120953974    5.393916137    4.254226788
  191 SOLV  HW2      676    3.984425357    5.479712702    4.280023108
  192 SOLV  OW       677    4.522469568    3.641680098    3.790458261
  192 SOLV  HW1      678    4.513374863    3.678345953    3.883056760
  192 SOLV  HW2      679    4.437882178    3.658062234    3.739683161
  193 SOLV  OW       680    5.194587867    5.309976298    3.725971150
  193 SOLV  HW1      681    5.127074982    5.341390911    3.659211934
  193 SOLV  HW2      682    5.248934660    5.387773692    3.757524803
  194 SOLV  OW       683    3.833187907    4.256193999    3.609172713
  194 SOLV  HW1      684    3.884507106    4.308424065    3.677290404
  194 SOLV  HW2      685    3.844840382    4.158386370    3.626478940
  195 SOLV  OW       686    4.896787214    5.335227780    5.043740481
  195 SOLV  HW1      687    4.937819139    5.423359358    5.020270146
  195 SOLV  HW2      688    4.968443321    5.265753536    5.050088397
  196 SOLV  OW       689    2.412506225    3.626069645    3.822393024
  196 SOLV  HW1      690    2.454819467    3.607896990    3.911158695
  196 SOLV  HW2      691    2.453161301    3.708121538    3.782234776
  197 SOLV  OW       692    5.244264924    0.143510230    4.211466663
  197 SOLV  HW1      693    5.302465310    0.123495981    4.132637106
  197 SOLV  HW2      694    5.236965874    0.242561589    4.223189681
  198 SOLV  OW       695    4.001573790    5.694006801    3.812950814
  198 SOLV  HW1      696    3.975499595    5.630638193    3.740108753
  198 SOLV  HW2      697    4.065139159    5.648629377    3.875414442
  199 SOLV  OW       698    3.184850039    2.902356298    4.167577834
  199 SOLV  HW1      699    3.279727940    2.872368246    4.177603735
  199 SOLV  HW2      700    3.172212456    2.989391107    4.215188766
  200 SOLV  OW       701    4.566452794    3.400066757    3.336031926
  200 SOLV  HW1      702    4.659523796    3.432975382    3.320020934
  200 SOLV  HW2      703    4.554942231    3.378565135    3.433019983
  201 SOLV  OW       704    4.865902743    4.228701965    2.675156568
  201 SOLV  HW1      705    4.905334353    4.236970763    2.583631844
  201 SOLV  HW2      706    4.937034388    4.200779315    2.739674589
  202 SOLV  OW       707    4.043240716    3.877129288    4.525113826
  202 SOLV  HW1      708    4.034119539    3.918512810    4.434536515
  202 SOLV  HW2      709    3.956214474    3.884171831    4.573866631
  203 SOLV  OW       710    4.324642411    3.100376297    3.529007759
  203 SOLV  HW1      711    4.229955226    3.068194736    3.528559039
  203 SOLV  HW2      712    4.381046404    3.038716360    3.474070096
  204 SOLV  OW       713    4.804192479    4.509236486    5.713529499
  204 SOLV  HW1      714    4.856093882    4.577988888    5.764332411
  204 SOLV  HW2      715    4.864940803    4.434202705    5.687430983
  205 SOLV  OW       716    4.719315397    4.494204594    2.743631230
  205 SOLV  HW1      717    4.816726716    4.516779114    2.741950167
  205 SOLV  HW2      718    4.705775899    4.402278776    2.706649281
  206 SOLV  OW       719    3.450461731    4.405700760    4.040999055
  206 SOLV  HW1      720    3.493991243    4.317587869    4.022484826
  206 SOLV  HW2      721    3.351124996    4.395636508    4.035299244
  207 SOLV  OW       722    4.680421600    3.630862139    4.366118449
  207 SOLV  HW1      723    4.742204685    3.708733532    4.355129187
  207 SOLV  HW2      724    4.732896169    3.545836080    4.361787673
  208 SOLV  OW       725    3.235639682    4.894155439    5.798162950
  208 SOLV  HW1      726    3.308431558    4.849798911    5.745858969
  208 SOLV  HW2      727    3.147781443    4.852344475    5.775041578
  209 SOLV  OW       728    5.116744603    4.931269852    4.500575441
  209 SOLV  HW1      729    5.017740607    4.942312185    4.509407182
  209 SOLV  HW2      730    5.148501620    4.862263127    4.565623459
  210 SOLV  OW       731    6.002034854    5.178492871    4.224014882
  210 SOLV  HW1      732    5.933360568    5.108267322    4.205246447
  210 SOLV  HW2      733    5.986730483    5.256947118    4.163925720
  211 SOLV  OW       734    0.063669629    4.680280242    3.831522727
  211 SOLV  HW1      735    0.117292714    4.717706137    3.907189706
  211 SOLV  HW2      736    0.026383663    4.591316279    3.857917889
  212 SOLV  OW       737    3.014399815    4.215889719    0.484654182
  212 SOLV  HW1      738    3.058661710    4.266245417    0.558864599
  212 SOLV  HW2      739    2.966316718    4.136647698    0.522212211
  213 SOLV  OW       740    0.374593286    4.481050938    2.596346473
  213 SOLV  HW1      741    0.277963297    4.491152072    2.572628757
  213 SOLV  HW2      742    0.427971691    4.551298064    2.549251308
  214 SOLV  OW       743    4.599059933    4.760265773    2.745048392
  214 SOLV  HW1      744    4.650460921    4.675027169    2.754727306
  214 SOLV  HW2      745    4.582070554    4.799381683    2.835506488
  215 SOLV  OW       746    5.097356561    3.201352048    4.418632961
  215 SOLV  HW1      747    5.015339786    3.175401330    4.367644216
  215 SOLV  HW2      748    5.138354895    3.282384507    4.376765583
  216 SOLV  OW       749    4.568576096    5.441608092    3.652408971
  216 SOLV  HW1      750    4.520789338    5.403909804    3.731761355
  216 SOLV  HW2      751    4.646072695    5.382824263    3.629164844
  217 SOLV  OW       752    4.681105918    4.588669708    4.666855417
  217 SOLV  HW1      753    4.744022050    4.623651350    4.736266406
  217 SOLV  HW2      754    4.646193158    4.664763887    4.612167438
  218 SOLV  OW       755    3.246860851    4.139667418    5.915662776
  218 SOLV  HW1      756    3.217324930    4.103655105    5.827160539
  218 SOLV  HW2      757    3.173364092    4.194560366    5.955496980
  219 SOLV  OW       758    5.830808615    4.631271650    4.126801084
  219 SOLV  HW1      759    5.765071322    4.683823687    4.072778547
  219 SOLV  HW2      760    5.842259418    4.674266565    4.216365535
  220 SOLV  OW       761    0.071387587    5.033323841    3.411387983
  220 SOLV  HW1      762    0.115089942    4.965205350    3.470137386
  220 SOLV  HW2      763    0.101633977    5.124790673    3.438230873
  221 SOLV  OW       764    0.477679589    4.585237766    0.118137191
  221 SOLV  HW1      765    0.491192787    4.596529693    0.019699751
  221 SOLV  HW2      766    0.566410056    4.586069879    0.164248057
  222 SOLV  OW       767    5.218340851    5.632217481    5.450703052
  222 SOLV  HW1      768    5.163728373    5.714868785    5.464351511
  222 SOLV  HW2      769    5.208123089    5.572083130    5.529946079
  223 SOLV  OW       770    3.825432099    4.079760685    3.823302490
  223 SOLV  HW1      771    3.818891267    4.155423551    3.888371520
  223 SOLV  HW2      772    3.914139124    4.034701126    3.833412395
  224 SOLV  OW       773    3.596692598    3.884806219    4.451455960
  224 SOLV  HW1      774    3.686823549    3.870701452    4.410482165
  224 SOLV  HW2      775    3.561733002    3.974672433    4.424937402
  225 SOLV  OW       776    4.787630160    4.189789288    5.781707728
  225 SOLV  HW1      777    4.783480995    4.154918025    5.875346237
  225 SOLV  HW2      778    4.879388543    4.225057222    5.763324815
  226 SOLV  OW       779    5.848553289    4.501319496    5.000054136
  226 SOLV  HW1      780    5.861495734    4.405846425    5.026872902
  226 SOLV  HW2      781    5.876886624    4.561118483    5.075042108
  227 SOLV  OW       782    5.453935097    5.220970038    5.599878305
  227 SOLV  HW1      783    5.541996320    5.200235243    5.642484967
  227 SOLV  HW2      784    5.451920279    5.317182257    5.572691001
  228 SOLV  OW       785    4.788548102    4.077999346    3.147883212
  228 SOLV  HW1      786    4.705814668    4.117430359    3.107878020
  228 SOLV  HW2      787    4.808143059    3.990245275    3.104119518
  229 SOLV  OW       788    5.692501917    4.905716546    4.839048777
  229 SOLV  HW1      789    5.641138893    4.973838024    4.786865575
  229 SOLV  HW2      790    5.784220479    4.940662514    4.858235098
  230 SOLV  OW       791    3.585566902    0.174626623    3.575909344
  230 SOLV  HW1      792    3.669141010    0.121494684    3.589845397
  230 SOLV  HW2      793    3.596370754    0.265122835    3.617085222
  231 SOLV  OW       794    3.687921493    4.702669481    3.176661726
  231 SOLV  HW1      795    3.728675416    4.674405152    3.263504767
  231 SOLV  HW2      796    3.660002811    4.798517409    3.182592562
  232 SOLV  OW       797    5.368360820    4.654460814    0.764213690
  232 SOLV  HW1      798    5.380091206    4.559840158    0.794398049
  232 SOLV  HW2      799    5.280728852    4.689395639    0.797408655
  233 SOLV  OW       800    5.442077839    4.835141793    5.515754391
  233 SOLV  HW1      801    5.345169680    4.842321716    5.492117711
  233 SOLV  HW2      802    5.462580403    4.741485682    5.544207828
  234 SOLV  OW       803    0.120716222    4.297805092    5.378970886
  234 SOLV  HW1      804    0.181992019    4.277804569    5.455437579
  234 SOLV  HW2      805    0.079262458    4.212821913    5.346394213
  235 SOLV  OW       806    5.327421643    4.950795151    0.372933417
  235 SOLV  HW1      807    5.418071008    4.990868345    0.359571986
  235 SOLV  HW2      808    5.299477897    4.962641488    0.468225023
  236 SOLV  OW       809    0.018107928    3.776649202    5.220035008
  236 SOLV  HW1      810   -0.043343359    3.783764961    5.141456479
  236 SOLV  HW2      811   -0.035668207    3.763198281    5.303273250
  237 SOLV  OW       812    2.817174198    4.831222011    3.926899355
  237 SOLV  HW1      813    2.883592686    4.905834674    3.922051258
  237 SOLV  HW2      814    2.793370909    4.813974408    4.022491720
  238 SOLV  OW       815    4.292705025    4.430474310    4.468863610
  238 SOLV  HW1      816    4.314728278    4.478209958    4.553939511
  238 SOLV  HW2      817    4.193658288    4.431009638    4.455041832
  239 SOLV  OW       818    3.442924985    4.879270916    3.484460430
  239 SOLV  HW1      819    3.490519833    4.967219164    3.485777941
  239 SOLV  HW2      820    3.402774183    4.861772915    3.574368873
  240 SOLV  OW       821    0.496556175    5.013575809    5.307152959
  240 SOLV  HW1      822    0.418338195    5.000619773    5.246194681
  240 SOLV  HW2      823    0.506157946    4.933634856    5.366474671
  241 SOLV  OW       824    0.146356089    5.608933470    4.477127120
  241 SOLV  HW1      825    0.204905868    5.564275956    4.409458212
  241 SOLV  HW2      826    0.185990709    5.697203253    4.502405047
  242 SOLV  OW       827    3.572072655    4.782053472    3.773368426
  242 SOLV  HW1      828    3.559346736    4.715666111    3.699664961
  242 SOLV  HW2      829    3.570028384    4.734805337    3.861486332
  243 SOLV  OW       830    3.324461221    4.106106708    0.111435359
  243 SOLV  HW1      831    3.358711745    4.045247624    0.039849818
  243 SOLV  HW2      832    3.293258565    4.051683209    0.189318973
  244 SOLV  OW       833    3.442040377    5.690066369    0.392566746
  244 SOLV  HW1      834    3.387344025    5.627063606    0.337426710
  244 SOLV  HW2      835    3.381724989    5.755945894    0.437548366
  245 SOLV  OW       836    4.317084219    4.613240269    4.252757047
  245 SOLV  HW1      837    4.307823077    4.544236928    4.324550526
  245 SOLV  HW2      838    4.405637769    4.602578142    4.207524236
  246 SOLV  OW       839    2.959159199    3.012625900    5.650390021
  246 SOLV  HW1      840    2.937250852    2.925787999    5.694896070
  246 SOLV  HW2      841    2.975777581    2.996903579    5.553034062
  247 SOLV  OW       842    5.916363229    4.942443049    0.609612870
  247 SOLV  HW1      843    5.845057420    4.874401113    0.592656457
  247 SOLV  HW2      844    5.932010533    4.950474847    0.708062293
  248 SOLV  OW       845    5.540488343    4.019960212    5.986972212
  248 SOLV  HW1      846    5.448701923    3.993197656    5.957637155
  248 SOLV  HW2      847    5.541833343    4.117942224    6.006951404
  249 SOLV  OW       848    3.143271843    4.041768455    3.156180305
  249 SOLV  HW1      849    3.216011850    4.076944449    3.097244515
  249 SOLV  HW2      850    3.056791869    4.085995262    3.132367788
  250 SOLV  OW       851    5.110983237    4.918485748    5.945480311
  250 SOLV  HW1      852    5.159356137    5.005859895    5.950738699
  250 SOLV  HW2      853    5.159151037    4.850370158    6.000633221
  251 SOLV  OW       854    3.884477437    5.008036905    4.812451074
  251 SOLV  HW1      855    3.952019486    5.080363615    4.797998297
  251 SOLV  HW2      856    3.878050291    4.987496005    4.910117560
  252 SOLV  OW       857    5.543283993    5.740299388    3.974650115
  252 SOLV  HW1      858    5.448853792    5.770702996    3.987299223
  252 SOLV  HW2      859    5.605790537    5.812560620    4.004191856
  253 SOLV  OW       860    4.809151574    3.173811225    2.998611053
  253 SOLV  HW1      861    4.730735284    3.232435090    3.019000143
  253 SOLV  HW2      862    4.849358937    3.201154918    2.911220074
  254 SOLV  OW       863    4.762315559    3.656739495    5.856033173
  254 SOLV  HW1      864    4.727529299    3.719038257    5.926108123
  254 SOLV  HW2      865    4.688784373    3.634051721    5.792157822
  255 SOLV  OW       866    0.323943099    5.823235044    3.703923225
  255 SOLV  HW1      867    0.292593121    5.898218671    3.645643556
  255 SOLV  HW2      868    0.390977561    5.857856375    3.769570756
  256 SOLV  OW       869    3.456777182    5.983977162    5.060808310
  256 SOLV  HW1      870    3.465764908    5.888535567    5.089305433
  256 SOLV  HW2      871    3.363366743    6.000650597    5.029210509
  257 SOLV  OW       872    4.727649711    4.102540196    5.287132830
  257 SOLV  HW1      873    4.701464272    4.114785559    5.382863567
  257 SOLV  HW2      874    4.645688761    4.103245900    5.229827699
  258 SOLV  OW       875    3.777025500    3.741682059    3.511094186
  258 SOLV  HW1      876    3.715379907    3.671346109    3.546509805
  258 SOLV  HW2      877    3.746778523    3.831556577    3.542863334
  259 SOLV  OW       878    3.997810252    4.791238264    0.071653855
  259 SOLV  HW1      879    3.959203361    4.726570140    0.137438239
  259 SOLV  HW2      880    3.926481397    4.820574374    0.008001776
  260 SOLV  OW       881    3.217880649    5.336212910    5.518638170
  260 SOLV  HW1      882    3.228779045    5.237687368    5.505377554
  260 SOLV  HW2      883    3.164004596    5.352951739    5.601215747
  261 SOLV  OW       884    3.568223972    3.192578809    3.917032019
  261 SOLV  HW1      885    3.476093649    3.230678622    3.909167639
  261 SOLV  HW2      886    3.633724569    3.254604430    3.873860239
  262 SOLV  OW       887    4.781834317    3.791479920    4.841351922
  262 SOLV  HW1      888    4.770062328    3.693721885    4.858862977
  262 SOLV  HW2      889    4.779230667    3.808216960    4.742788074
  263 SOLV  OW       890    5.325548938    5.277845250    0.506939412
  263 SOLV  HW1      891    5.288145153    5.200952106    0.558803324
  263 SOLV  HW2      892    5.256627246    5.311370667    0.442695931
  264 SOLV  OW       893    4.325566634    4.939511117    4.458252709
  264 SOLV  HW1      894    4.244909401    4.885740790    4.433664703
  264 SOLV  HW2      895    4.302154982    5.002871303    4.532000607
  265 SOLV  OW       896    3.971274842    4.927941046    3.823279169
  265 SOLV  HW1      897    3.893894592    4.971033116    3.776853201
  265 SOLV  HW2      898    3.988960640    4.975341961    3.909548102
  266 SOLV  OW       899    3.292313807    4.768850838    6.146386369
  266 SOLV  HW1      900    3.327509847    4.716194132    6.068988115
  266 SOLV  HW2      901    3.347002574    4.749077344    6.227749861
  267 SOLV  OW       902    0.695066841    4.908379516    4.455275420
  267 SOLV  HW1      903    0.746109749    4.961510495    4.387647497
  267 SOLV  HW2      904    0.624957084    4.854118625    4.408991859
  268 SOLV  OW       905    5.508533937    5.334155922    6.031731494
  268 SOLV  HW1      906    5.599673249    5.300997744    6.007322529
  268 SOLV  HW2      907    5.516002743    5.400065179    6.106577018
  269 SOLV  OW       908    6.018053164    3.936685280    3.119524960
  269 SOLV  HW1      909    5.961558477    3.877496633    3.177029320
  269 SOLV  HW2      910    6.114190892    3.925805273    3.144839494
  270 SOLV  OW       911    5.603542398    4.671178758    4.950474003
  270 SOLV  HW1      912    5.664167720    4.592091129    4.958928702
  270 SOLV  HW2      913    5.652287211    4.745824099    4.905155183
  271 SOLV  OW       914    3.504048709    4.410708115    5.356857601
  271 SOLV  HW1      915    3.575363956    4.342685604    5.339862575
  271 SOLV  HW2      916    3.439541381    4.411149254    5.280435978
  272 SOLV  OW       917    4.726698465    0.294498511    5.920956830
  272 SOLV  HW1      918    4.697326603    0.227802359    5.989443802
  272 SOLV  HW2      919    4.787856099    0.250196734    5.855393565
  273 SOLV  OW       920    4.510391325    5.366901479    5.371440264
  273 SOLV  HW1      921    4.601299817    5.346279603    5.407660619
  273 SOLV  HW2      922    4.518775729    5.430118444    5.294402563
  274 SOLV  OW       923    3.233107177    3.788650809    3.724745236
  274 SOLV  HW1      924    3.195573534    3.868976329    3.678478413
  274 SOLV  HW2      925    3.260929788    3.813603761    3.817507196
  275 SOLV  OW       926    5.258344475    4.424615912    4.603785402
  275 SOLV  HW1      927    5.324232334    4.475830787    4.658900035
  275 SOLV  HW2      928    5.304198776    4.387460773    4.523047316
  276 SOLV  OW       929    5.930645742    5.170923083    4.758712437
  276 SOLV  HW1      930    5.894357238    5.247854671    4.811307002
  276 SOLV  HW2      931    5.918641408    5.188728477    4.661037458
  277 SOLV  OW       932    5.544611809    5.681293216    5.897991249
  277 SOLV  HW1      933    5.608966245    5.663054568    5.823643929
  277 SOLV  HW2      934    5.594489164    5.715786735    5.977514967
  278 SOLV  OW       935    4.765736874    4.221052144    5.029617466
  278 SOLV  HW1      936    4.746397339    4.195001545    5.124216345
  278 SOLV  HW2      937    4.711981319    4.163846167    4.967655034
  279 SOLV  OW       938    5.501118313    2.627114501    4.201590113
  279 SOLV  HW1      939    5.479268718    2.696776564    4.133243156
  279 SOLV  HW2      940    5.597589291    2.601924423    4.193822666
  280 SOLV  OW       941    3.479679920    5.354162485    5.590169779
  280 SOLV  HW1      942    3.388498315    5.354852963    5.549093605
  280 SOLV  HW2      943    3.514417143    5.260412165    5.592590135
  281 SOLV  OW       944    0.209342617    5.243918669    4.842012517
  281 SOLV  HW1      945    0.156173894    5.171618412    4.797881314
  281 SOLV  HW2      946    0.147628887    5.315723049    4.874218725
  282 SOLV  OW       947    3.895225138    5.423341944    4.931585941
  282 SOLV  HW1      948    3.924990060    5.474153437    5.012420328
  282 SOLV  HW2      949    3.797643271    5.439113246    4.916391455
  283 SOLV  OW       950    4.378391640    3.946343886    5.275508772
  283 SOLV  HW1      951    4.391718806    3.858563956    5.229477419
  283 SOLV  HW2      952    4.301779716    3.939166214    5.339390112
  284 SOLV  OW       953    2.932488187    5.705785650    5.249878679
  284 SOLV  HW1      954    2.841135437    5.675381543    5.276934010
  284 SOLV  HW2      955    2.998556647    5.679397959    5.320165881
  285 SOLV  OW       956    5.546101043    5.708912575    3.581085773
  285 SOLV  HW1      957    5.566320463    5.654980969    3.662843428
  285 SOLV  HW2      958    5.631696066    5.735741309    3.536865803
  286 SOLV  OW       959    3.322668522    5.720700706    3.581611877
  286 SOLV  HW1      960    3.377930893    5.638926373    3.597754722
  286 SOLV  HW2      961    3.253648334    5.701050418    3.511958379
  287 SOLV  OW       962    5.246833374    2.179600776    5.804238959
  287 SOLV  HW1      963    5.325156901    2.160627124    5.863459353
  287 SOLV  HW2      964    5.184757969    2.242991349    5.850388845
  288 SOLV  OW       965    3.181160916    2.880624703    2.846519609
  288 SOLV  HW1      966    3.232805863    2.865503644    2.930814549
  288 SOLV  HW2      967    3.236681797    2.933737239    2.782505017
  289 SOLV  OW       968    4.091599158    3.637443195    3.136606754
  289 SOLV  HW1      969    4.074750567    3.577524867    3.214884687
  289 SOLV  HW2      970    4.017742385    3.704493343    3.129470186
  290 SOLV  OW       971    0.855390294    0.378919238    4.027846477
  290 SOLV  HW1      972    0.816627762    0.346152327    4.114016818
  290 SOLV  HW2      973    0.874792500    0.300973076    3.968269563
  291 SOLV  OW       974    6.047547979    4.668469007    4.670941362
  291 SOLV  HW1      975    6.109373368    4.733235229    4.715489870
  291 SOLV  HW2      976    6.101017490    4.596868862    4.626041801
  292 SOLV  OW       977    3.041382001    4.033284745    0.081045298
  292 SOLV  HW1      978    3.086823792    4.025221965    0.169769772
  292 SOLV  HW2      979    3.084553046    4.106267830    0.028020079
  293 SOLV  OW       980    5.258664341    3.248819781    5.063701547
  293 SOLV  HW1      981    5.345285844    3.208118715    5.034690818
  293 SOLV  HW2      982    5.217430628    3.192102643    5.135005786
  294 SOLV  OW       983    3.792305172    5.892563236    5.433610126
  294 SOLV  HW1      984    3.871635381    5.879667755    5.374092493
  294 SOLV  HW2      985    3.803237306    5.977155907    5.485825780
  295 SOLV  OW       986    5.089862879    5.199893387    4.475152906
  295 SOLV  HW1      987    5.124824052    5.106692879    4.484789342
  295 SOLV  HW2      988    5.063985787    5.235231340    4.565058473
  296 SOLV  OW       989    3.261413595    5.089377162    5.412284182
  296 SOLV  HW1      990    3.270563640    4.997546112    5.450819168
  296 SOLV  HW2      991    3.185189570    5.090902142    5.347559866
  297 SOLV  OW       992    4.668151989    5.628557330    3.504086312
  297 SOLV  HW1      993    4.616437834    5.649725508    3.421145493
  297 SOLV  HW2      994    4.618013073    5.561119601    3.558306259
  298 SOLV  OW       995    4.079783104    4.183055678    5.599148515
  298 SOLV  HW1      996    4.034194101    4.189045339    5.687959685
  298 SOLV  HW2      997    4.023055277    4.227088869    5.529545102
  299 SOLV  OW       998    4.235194221    5.101467362    4.633455460
  299 SOLV  HW1      999    4.286279336    5.174079893    4.587417750
  299 SOLV  HW2     1000    4.159937060    5.141628534    4.685657773
  300 SOLV  OW      1001    4.139576957    3.324369053    4.919367395
  300 SOLV  HW1     1002    4.052711700    3.312095877    4.967380443
  300 SOLV  HW2     1003    4.134380897    3.405662642    4.861352303
  301 SOLV  OW      1004    3.981910452    4.370014239    5.413052159
  301 SOLV  HW1     1005    4.062992279    4.416198517    5.377096767
  301 SOLV  HW2     1006    3.935793702    4.321182789    5.338966162
  302 SOLV  OW      1007    5.666541516    3.639143882    5.976984892
  302 SOLV  HW1     1008    5.747275699    3.657487629    5.920887410
  302 SOLV  HW2     1009    5.671831032    3.692462376    6.061427201
  303 SOLV  OW      1010    3.591327570    5.456439350    4.989275721
  303 SOLV  HW1     1011    3.617421683    5.361870190    5.008699909
  303 SOLV  HW2     1012    3.574210346    5.504602879    5.075233537
  304 SOLV  OW      1013    3.212801918    4.445881747    5.745587395
  304 SOLV  HW1     1014    3.182428424    4.372519721    5.684782292
  304 SOLV  HW2     1015    3.167831064    4.436301605    5.834399644
  305 SOLV  OW      1016    4.158977910    3.976843086    4.075655502
  305 SOLV  HW1     1017    4.242906145    3.936581223    4.039097115
  305 SOLV  HW2     1018    4.107735269    4.020130088    4.001480825
  306 SOLV  OW      1019    4.723681138    3.481444069    5.282242398
  306 SOLV  HW1     1020    4.725040136    3.386814415    5.249912282
  306 SOLV  HW2     1021    4.777705370    3.488781815    5.366082788
  307 SOLV  OW      1022    3.830921094    0.036968393    3.609489201
  307 SOLV  HW1     1023    3.899039061    0.026334282    3.537041048
  307 SOLV  HW2     1024    3.809211929   -0.052647125    3.648214730
  308 SOLV  OW      1025    3.388632439    4.641824097    5.947156752
  308 SOLV  HW1     1026    3.441223006    4.671514613    5.867452890
  308 SOLV  HW2     1027    3.383279965    4.541963083    5.948217929
  309 SOLV  OW      1028    4.750668526    3.711833516    3.982051103
  309 SOLV  HW1     1029    4.659310062    3.705077861    4.022169544
  309 SOLV  HW2     1030    4.763724848    3.637668348    3.916244695
  310 SOLV  OW      1031    3.274987044    4.705478776    3.367320115
  310 SOLV  HW1     1032    3.346240566    4.769630912    3.395767212
  310 SOLV  HW2     1033    3.317406387    4.621884586    3.332472845
  311 SOLV  OW      1034    3.849142252    4.161580258    5.799818352
  311 SOLV  HW1     1035    3.876437314    4.187306066    5.892517884
  311 SOLV  HW2     1036    3.751169628    4.141605350    5.798279494
  312 SOLV  OW      1037    3.195512883    4.460180114    5.279054132
  312 SOLV  HW1     1038    3.150699209    4.486304715    5.364558958
  312 SOLV  HW2     1039    3.201864253    4.360507703    5.273873711
  313 SOLV  OW      1040    5.571557008    5.480709997    5.524513644
  313 SOLV  HW1     1041    5.620764239    5.517236998    5.603544967
  313 SOLV  HW2     1042    5.542951643    5.556080950    5.465331687
  314 SOLV  OW      1043    4.044752560    5.327133461    2.983022051
  314 SOLV  HW1     1044    4.097394774    5.280248938    2.912083491
  314 SOLV  HW2     1045    4.106173058    5.356036378    3.056464132
  315 SOLV  OW      1046    0.106165980    5.385535883    3.203314389
  315 SOLV  HW1     1047    0.062075526    5.472066474    3.227190338
  315 SOLV  HW2     1048    0.039287264    5.324785088    3.160441166
  316 SOLV  OW      1049    3.260944895    3.889106713    4.963667003
  316 SOLV  HW1     1050    3.310891181    3.845001238    5.038245489
  316 SOLV  HW2     1051    3.265933264    3.988414754    4.974386948
  317 SOLV  OW      1052    4.924672310    4.613811621    2.861636813
  317 SOLV  HW1     1053    4.926566491    4.542434260    2.931648844
  317 SOLV  HW2     1054    4.888770361    4.698348694    2.901215653
  318 SOLV  OW      1055    2.946140964    0.438805036    4.029057027
  318 SOLV  HW1     1056    2.913936619    0.369193802    3.964880721
  318 SOLV  HW2     1057    2.876701720    0.453924966    4.099419771
  319 SOLV  OW      1058    4.456054235    4.183888100    5.193469475
  319 SOLV  HW1     1059    4.386180359    4.233953752    5.244585356
  319 SOLV  HW2     1060    4.430090382    4.087512259    5.187197526
  320 SOLV  OW      1061    5.557170149    3.339175799    4.000429890
  320 SOLV  HW1     1062    5.509640871    3.412458887    3.951724177
  320 SOLV  HW2     1063    5.629700085    3.378376824    4.057036863
  321 SOLV  OW      1064    3.007821388    2.956986481    4.987567208
  321 SOLV  HW1     1065    3.077432026    2.893995868    5.022036748
  321 SOLV  HW2     1066    3.048853349    3.018255134    4.920009998
  322 SOLV  OW      1067    3.467131356    4.534603986    4.549248103
  322 SOLV  HW1     1068    3.405085173    4.465627941    4.586589527
  322 SOLV  HW2     1069    3.561715709    4.507608027    4.567325278
  323 SOLV  OW      1070    3.790408798    4.954970791    3.304162766
  323 SOLV  HW1     1071    3.725544290    5.019645655    3.344285043
  323 SOLV  HW2     1072    3.852741193    4.922000044    3.375068355
  324 SOLV  OW      1073    5.744132392    3.701344086    3.874354317
  324 SOLV  HW1     1074    5.724488389    3.788840574    3.830081338
  324 SOLV  HW2     1075    5.661474401    3.645052132    3.875033368
  325 SOLV  OW      1076    3.512055747    3.968280591    5.584621179
  325 SOLV  HW1     1077    3.602535400    3.952476274    5.545077539
  325 SOLV  HW2     1078    3.493346289    4.066490915    5.586786486
  326 SOLV  OW      1079    3.479034700    3.571316216    0.032268545
  326 SOLV  HW1     1080    3.499658175    3.544232817    0.126295997
  326 SOLV  HW2     1081    3.516598724    3.662346794    0.014823343
  327 SOLV  OW      1082    3.713738892    5.810118375    4.881785471
  327 SOLV  HW1     1083    3.613825603    5.809904197    4.886127187
  327 SOLV  HW2     1084    3.742932367    5.808610085    4.786145526
  328 SOLV  OW      1085    5.059983828    4.164023559    4.005167599
  328 SOLV  HW1     1086    5.146898036    4.209188649    4.025356499
  328 SOLV  HW2     1087    4.984723550    4.227880764    4.021281610
  329 SOLV  OW      1088    5.032569779    4.348638573    5.445274423
  329 SOLV  HW1     1089    5.025632619    4.391233025    5.355055337
  329 SOLV  HW2     1090    5.061884176    4.253568726    5.435061144
  330 SOLV  OW      1091    4.133898825    4.203021535    4.585449057
  330 SOLV  HW1     1092    4.112375421    4.172615880    4.492637261
  330 SOLV  HW2     1093    4.232530228    4.196443387    4.600626317
  331 SOLV  OW      1094    2.550157080    6.026960453    5.923183870
  331 SOLV  HW1     1095    2.640261129    6.070294091    5.920918220
  331 SOLV  HW2     1096    2.519746126    6.008425800    5.829731530
  332 SOLV  OW      1097    5.047778009    3.056421058    5.109245745
  332 SOLV  HW1     1098    4.967194450    2.998181986    5.098543457
  332 SOLV  HW2     1099    5.109606236    3.015706904    5.176473925
  333 SOLV  OW      1100    5.256487148    5.194284756    4.272063927
  333 SOLV  HW1     1101    5.194867303    5.202831250    4.193760305
  333 SOLV  HW2     1102    5.203724688    5.200387021    4.356800595
  334 SOLV  OW      1103    4.223447063    2.941968814    4.482790833
  334 SOLV  HW1     1104    4.244622063    2.884993702    4.403375228
  334 SOLV  HW2     1105    4.211446762    2.883819238    4.563264514
  335 SOLV  OW      1106    3.869568944    5.556849318    3.135744023
  335 SOLV  HW1     1107    3.926468166    5.485523723    3.094794732
  335 SOLV  HW2     1108    3.902633552    5.576997256    3.227952788
  336 SOLV  OW      1109    3.966212894    5.071110938    4.045471029
  336 SOLV  HW1     1110    4.053913594    5.082433082    4.092184991
  336 SOLV  HW2     1111    3.892423544    5.069954777    4.112965255
  337 SOLV  OW      1112    5.997797981    6.070154504    5.112846517
  337 SOLV  HW1     1113    6.030435301    6.058619709    5.206672679
  337 SOLV  HW2     1114    5.926402900    6.140154553    5.110777462
  338 SOLV  OW      1115    3.677762730    4.903652066    5.273123238
  338 SOLV  HW1     1116    3.640931520    4.987206965    5.313915177
  338 SOLV  HW2     1117    3.744030206    4.927635856    5.202163185
  339 SOLV  OW      1118    2.850308793    3.748808852    3.480781215
  339 SOLV  HW1     1119    2.816813691    3.672663206    3.536293304
  339 SOLV  HW2     1120    2.948647409    3.738415948    3.465844659
  340 SOLV  OW      1121    3.316529960    3.669712017    2.789041268
  340 SOLV  HW1     1122    3.298118587    3.744630706    2.725404548
  340 SOLV  HW2     1123    3.251761863    3.673946871    2.865123599
  341 SOLV  OW      1124    4.405978275    4.187431629    4.584444534
  341 SOLV  HW1     1125    4.389317867    4.264736926    4.523237010
  341 SOLV  HW2     1126    4.460529166    4.118434190    4.536867714
  342 SOLV  OW      1127    2.746352416    4.757558097    5.280684452
  342 SOLV  HW1     1128    2.701822358    4.831215927    5.331607691
  342 SOLV  HW2     1129    2.738429553    4.672073417    5.331979841
  343 SOLV  OW      1130    5.612674491    0.077909414    3.604456982
  343 SOLV  HW1     1131    5.519349701    0.109569278    3.587433465
  343 SOLV  HW2     1132    5.657952348    0.140365886    3.668102164
  344 SOLV  OW      1133    4.930450555    2.635619583    4.881236184
  344 SOLV  HW1     1134    4.987933007    2.706733930    4.840738426
  344 SOLV  HW2     1135    4.933667750    2.553618569    4.824079137
  345 SOLV  OW      1136    4.239157048    3.650143066    3.712204606
  345 SOLV  HW1     1137    4.178096149    3.633160825    3.634843856
  345 SOLV  HW2     1138    4.196202678    3.617386446    3.796367496
  346 SOLV  OW      1139    5.439178706    3.945316040    4.610293078
  346 SOLV  HW1     1140    5.351723555    3.986387271    4.636106041
  346 SOLV  HW2     1141    5.465691419    3.877539545    4.678885268
  347 SOLV  OW      1142    5.053873938    4.510503007    4.333299714
  347 SOLV  HW1     1143    4.957914602    4.496427327    4.357693205
  347 SOLV  HW2     1144    5.099213271    4.421877394    4.323821014
  348 SOLV  OW      1145    5.387048797    3.511723757    2.479122167
  348 SOLV  HW1     1146    5.447168474    3.456996949    2.420876460
  348 SOLV  HW2     1147    5.395606788    3.481084635    2.573937689
  349 SOLV  OW      1148    3.422829167    3.668383889    4.471240426
  349 SOLV  HW1     1149    3.488471711    3.742918632    4.459534941
  349 SOLV  HW2     1150    3.332183489    3.698929248    4.442056680
  350 SOLV  OW      1151    3.325570431    5.122579049    0.228560697
  350 SOLV  HW1     1152    3.424557822    5.125570366    0.214632902
  350 SOLV  HW2     1153    3.282747450    5.198653385    0.179772403
  351 SOLV  OW      1154    4.246814872    5.912884403    3.582634829
  351 SOLV  HW1     1155    4.196138002    5.844493242    3.635134127
  351 SOLV  HW2     1156    4.332220373    5.934609412    3.629916086
  352 SOLV  OW      1157    2.734821106    3.267221926    3.834766486
  352 SOLV  HW1     1158    2.652844456    3.275119905    3.891503669
  352 SOLV  HW2     1159    2.723087050    3.192347231    3.769515037
  353 SOLV  OW      1160    5.943063435    0.433068494    5.424632474
  353 SOLV  HW1     1161    5.879812396    0.358460203    5.445479302
  353 SOLV  HW2     1162    5.998001298    0.408803681    5.344665208
  354 SOLV  OW      1163    3.953336549    5.647241085    4.501997970
  354 SOLV  HW1     1164    4.001278788    5.571819088    4.546884672
  354 SOLV  HW2     1165    4.020123407    5.711198505    4.463909843
  355 SOLV  OW      1166    0.761135084    5.463055929    5.739369342
  355 SOLV  HW1     1167    0.837883095    5.407172116    5.770782412
  355 SOLV  HW2     1168    0.703179018    5.486871345    5.817304703
  356 SOLV  OW      1169    5.623779375    3.849849592    4.338027192
  356 SOLV  HW1     1170    5.688633586    3.830989200    4.264282923
  356 SOLV  HW2     1171    5.622891169    3.773033031    4.402061733
  357 SOLV  OW      1172    4.715757643    5.000811664    4.097152149
  357 SOLV  HW1     1173    4.806399095    5.036843382    4.075109376
  357 SOLV  HW2     1174    4.689121492    5.031316316    4.188585085
  358 SOLV  OW      1175    4.459344729    4.962374883    3.724964907
  358 SOLV  HW1     1176    4.372391128    4.915095745    3.739290470
  358 SOLV  HW2     1177    4.481319240    5.016938177    3.805843824
  359 SOLV  OW      1178    3.666717099    5.188795442    5.044680130
  359 SOLV  HW1     1179    3.761383161    5.198185101    5.075536390
  359 SOLV  HW2     1180    3.663463876    5.128309166    4.965102106
  360 SOLV  OW      1181    4.687199773    5.922620117    4.456092048
  360 SOLV  HW1     1182    4.697816579    5.876707029    4.367881927
  360 SOLV  HW2     1183    4.589993556    5.929543225    4.478557561
  361 SOLV  OW      1184    3.467279855    4.360199731    2.675458368
  361 SOLV  HW1     1185    3.509528223    4.291182139    2.734223966
  361 SOLV  HW2     1186    3.438952630    4.438406923    2.730981700
  362 SOLV  OW      1187    3.513930863    2.492392332    5.446242890
  362 SOLV  HW1     1188    3.438671669    2.551180726    5.416552137
  362 SOLV  HW2     1189    3.480676854    2.398724354    5.457285207
  363 SOLV  OW      1190    2.785043131    4.812674555    5.970812672
  363 SOLV  HW1     1191    2.739922344    4.792772503    5.883808387
  363 SOLV  HW2     1192    2.723062362    4.790924212    6.046224177
  364 SOLV  OW      1193    4.936304002    4.679270632    0.083989531
  364 SOLV  HW1     1194    4.851574092    4.699295225    0.034782018
  364 SOLV  HW2     1195    5.008593433    4.740627283    0.052193253
  365 SOLV  OW      1196    3.133665277    5.551113748    4.598945072
  365 SOLV  HW1     1197    3.094670364    5.531319596    4.688876092
  365 SOLV  HW2     1198    3.144769672    5.465805694    4.547943288
  366 SOLV  OW      1199    4.787685415    4.267487042    3.598994944
  366 SOLV  HW1     1200    4.747365145    4.342989847    3.650718817
  366 SOLV  HW2     1201    4.842592574    4.210678481    3.660310648
  367 SOLV  OW      1202    3.117480711    3.195945690    2.761917703
  367 SOLV  HW1     1203    3.061448556    3.183564762    2.680009562
  367 SOLV  HW2     1204    3.191030025    3.128182019    2.762519917
  368 SOLV  OW      1205    0.026963950    3.833461806    4.667415790
  368 SOLV  HW1     1206    0.090812001    3.759381759    4.646545403
  368 SOLV  HW2     1207    0.064344191    3.920031839    4.634095067
  369 SOLV  OW      1208    4.154642171    3.625975870    4.251927013
  369 SOLV  HW1     1209    4.244998942    3.598897351    4.285152781
  369 SOLV  HW2     1210    4.085435052    3.564474415    4.289734287
  370 SOLV  OW      1211    3.481208043    4.746447258    5.701969581
  370 SOLV  HW1     1212    3.472970597    4.715344555    5.607279384
  370 SOLV  HW2     1213    3.569624104    4.791415428    5.714693933
  371 SOLV  OW      1214    3.153832849    3.952017503    5.452457386
  371 SOLV  HW1     1215    3.161647409    3.953204156    5.552154131
  371 SOLV  HW2     1216    3.059026627    3.970108081    5.426258158
  372 SOLV  OW      1217    5.386210984    5.678522815    4.897118038
  372 SOLV  HW1     1218    5.431738546    5.621573853    4.828665514
  372 SOLV  HW2     1219    5.453798213    5.736793816    4.942262587
  373 SOLV  OW      1220    3.565374590    5.419649191    5.279230225
  373 SOLV  HW1     1221    3.512446065    5.494311357    5.319550590
  373 SOLV  HW2     1222    3.660951551    5.427451385    5.307616242
  374 SOLV  OW      1223    5.152093739    5.307473496    0.303665126
  374 SOLV  HW1     1224    5.115917018    5.215852371    0.286382620
  374 SOLV  HW2     1225    5.094995885    5.375149873    0.257173448
  375 SOLV  OW      1226    3.615182118    5.996331472    5.747863260
  375 SOLV  HW1     1227    3.589410736    6.054950278    5.824682803
  375 SOLV  HW2     1228    3.645785762    5.907625104    5.782448773
  376 SOLV  OW      1229    3.998745511    4.914151450    3.071548900
  376 SOLV  HW1     1230    4.072266134    4.943600255    3.132617520
  376 SOLV  HW2     1231    3.913795435    4.905237799    3.123566361
  377 SOLV  OW      1232    3.980041561    5.865831079    5.252519202
  377 SOLV  HW1     1233    3.936135173    5.790685564    5.203271047
  377 SOLV  HW2     1234    3.985247809    5.946081183    5.193064896
  378 SOLV  OW      1235    3.362242828    4.029490930    4.228201914
  378 SOLV  HW1     1236    3.317914205    3.947909276    4.265360505
  378 SOLV  HW2     1237    3.292548464    4.093179010    4.195218882
  379 SOLV  OW      1238    0.711782685    5.223144769    0.101799253
  379 SOLV  HW1     1239    0.796767632    5.255263745    0.059997279
  379 SOLV  HW2     1240    0.690616021    5.279423491    0.181712955
  380 SOLV  OW      1241    3.877834523    3.277539283    4.502499465
  380 SOLV  HW1     1242    3.883447327    3.345081694    4.428970428
  380 SOLV  HW2     1243    3.829349635    3.317149245    4.580487249
  381 SOLV  OW      1244    4.186397624    5.070024185    4.211286207
  381 SOLV  HW1     1245    4.236058196    5.146226765    4.252866576
  381 SOLV  HW2     1246    4.170504558    4.999151221    4.280034001
  382 SOLV  OW      1247    5.052235399    4.094991998    5.076500158
  382 SOLV  HW1     1248    5.112738471    4.157703506    5.027422874
  382 SOLV  HW2     1249    4.966710967    4.141807093    5.098765961
  383 SOLV  OW      1250    4.155138306    4.502330956    5.661958126
  383 SOLV  HW1     1251    4.231808877    4.564607610    5.646315866
  383 SOLV  HW2     1252    4.136130312    4.451180511    5.578150853
  384 SOLV  OW      1253    5.160954355    5.013985786    3.634550922
  384 SOLV  HW1     1254    5.201836563    5.000111402    3.724760337
  384 SOLV  HW2     1255    5.230347679    5.048832326    3.571528645
  385 SOLV  OW      1256    3.683951321    0.182735757    4.403351297
  385 SOLV  HW1     1257    3.753757006    0.116405240    4.376345302
  385 SOLV  HW2     1258    3.649950410    0.160019815    4.494618389
  386 SOLV  OW      1259    2.607921852    4.216336444    5.892335101
  386 SOLV  HW1     1260    2.704185912    4.243408858    5.893769373
  386 SOLV  HW2     1261    2.598238332    4.130366968    5.842163123
  387 SOLV  OW      1262    2.515111936    3.573426624    4.350746708
  387 SOLV  HW1     1263    2.558390018    3.596242310    4.437971667
  387 SOLV  HW2     1264    2.530119402    3.476662640    4.330416850
  388 SOLV  OW      1265    4.622933068    5.328492215    3.275130560
  388 SOLV  HW1     1266    4.648563441    5.236225990    3.246293178
  388 SOLV  HW2     1267    4.559313297    5.322876554    3.352088524
  389 SOLV  OW      1268    5.205552293    2.928922706    3.850790831
  389 SOLV  HW1     1269    5.292655221    2.913584225    3.804108647
  389 SOLV  HW2     1270    5.139607822    2.859497412    3.821932052
  390 SOLV  OW      1271    5.835599582    5.991023809    4.423722743
  390 SOLV  HW1     1272    5.898770501    5.945636177    4.360866751
  390 SOLV  HW2     1273    5.746132322    5.946598800    4.418894532
  391 SOLV  OW      1274    3.187722295    3.936108999    5.725896243
  391 SOLV  HW1     1275    3.109574818    3.893042235    5.771063760
  391 SOLV  HW2     1276    3.266282941    3.874306731    5.729133950
  392 SOLV  OW      1277    3.258811774    4.643588788    5.071611581
  392 SOLV  HW1     1278    3.168284311    4.646140853    5.029187940
  392 SOLV  HW2     1279    3.255031839    4.588345427    5.154890442
  393 SOLV  OW      1280    5.711600769    3.959749643    5.264025066
  393 SOLV  HW1     1281    5.654822924    4.015273717    5.203239170
  393 SOLV  HW2     1282    5.663207461    3.875262876    5.286864691
  394 SOLV  OW      1283    3.615407585    5.632150636    3.111578117
  394 SOLV  HW1     1284    3.566959118    5.544731517    3.115046001
  394 SOLV  HW2     1285    3.705949908    5.621718594    3.152743662
  395 SOLV  OW      1286    5.502908865    4.160861568    4.130852510
  395 SOLV  HW1     1287    5.532228122    4.214931117    4.209709172
  395 SOLV  HW2     1288    5.494858466    4.220306770    4.050834457
  396 SOLV  OW      1289    5.527011965    4.306218642    3.912368682
  396 SOLV  HW1     1290    5.487868911    4.239431261    3.849065405
  396 SOLV  HW2     1291    5.516899410    4.398123090    3.874272634
  397 SOLV  OW      1292    3.859885663    3.467116611    4.304265473
  397 SOLV  HW1     1293    3.906182574    3.403375025    4.242661398
  397 SOLV  HW2     1294    3.761344310    3.464031003    4.287486538
  398 SOLV  OW      1295    3.896117887    2.688238933    5.570874174
  398 SOLV  HW1     1296    3.897209728    2.696964387    5.471252787
  398 SOLV  HW2     1297    3.893551405    2.779247210    5.612258878
  399 SOLV  OW      1298    0.466549443    5.096592237    6.045291978
  399 SOLV  HW1     1299    0.506722481    5.071057607    6.133235982
  399 SOLV  HW2     1300    0.367674303    5.081948099    6.048334354
  400 SOLV  OW      1301    3.870531504    4.179445794    4.619213628
  400 SOLV  HW1     1302    3.837801989    4.090961501    4.652395475
  400 SOLV  HW2     1303    3.968369515    4.187987581    4.638090767
  401 SOLV  OW      1304    3.342563307    5.772276868    4.628471204
  401 SOLV  HW1     1305    3.276608575    5.706784446    4.591559003
  401 SOLV  HW2     1306    3.349966486    5.759911874    4.727436364
  402 SOLV  OW      1307    5.996871797    5.637545583    5.271414536
  402 SOLV  HW1     1308    6.027716920    5.553249897    5.227316051
  402 SOLV  HW2     1309    6.057416611    5.659139398    5.348030200
  403 SOLV  OW      1310    5.367135521    3.959433070    5.695863644
  403 SOLV  HW1     1311    5.272648064    3.982763479    5.672888626
  403 SOLV  HW2     1312    5.372847855    3.935179175    5.792709491
  404 SOLV  OW      1313    5.493587588    5.000696618    5.274698082
  404 SOLV  HW1     1314    5.507834965    4.925446061    5.339011459
  404 SOLV  HW2     1315    5.479080301    4.963764239    5.182897878
  405 SOLV  OW      1316    2.571787076    5.149818699    5.202919528
  405 SOLV  HW1     1317    2.503105449    5.175531067    5.134925950
  405 SOLV  HW2     1318    2.655142942    5.202972778    5.187823177
  406 SOLV  OW      1319    4.352377020    4.912224775    4.812114281
  406 SOLV  HW1     1320    4.448359274    4.936820946    4.825692946
  406 SOLV  HW2     1321    4.308115175    4.981170028    4.754761180
  407 SOLV  OW      1322    3.282141138    4.862035745    3.708284743
  407 SOLV  HW1     1323    3.194635561    4.898634121    3.676608624
  407 SOLV  HW2     1324    3.276746603    4.762297375    3.713096890
  408 SOLV  OW      1325    5.296588777    2.825834513    4.109828874
  408 SOLV  HW1     1326    5.271406881    2.882201465    4.031151821
  408 SOLV  HW2     1327    5.222801494    2.827937736    4.177300812
  409 SOLV  OW      1328    4.729787004    4.506346422    5.986865971
  409 SOLV  HW1     1329    4.740072372    4.522028071    5.888631871
  409 SOLV  HW2     1330    4.666563021    4.430357408    6.002031292
  410 SOLV  OW      1331    0.137255726    6.076890740    3.882699050
  410 SOLV  HW1     1332    0.228733120    6.063469625    3.844575229
  410 SOLV  HW2     1333    0.068840568    6.061127711    3.811477632
  411 SOLV  OW      1334    5.226151044    5.195035546    5.849583580
  411 SOLV  HW1     1335    5.144262173    5.249341558    5.868160697
  411 SOLV  HW2     1336    5.282947311    5.242379274    5.782257838
  412 SOLV  OW      1337    2.544848540    0.682286544    4.667910678
  412 SOLV  HW1     1338    2.636034470    0.680114026    4.708923442
  412 SOLV  HW2     1339    2.488477696    0.610163897    4.708187497
  413 SOLV  OW      1340    3.571110084    5.181925738    5.942972616
  413 SOLV  HW1     1341    3.563569586    5.181269311    5.843259284
  413 SOLV  HW2     1342    3.497569136    5.126743587    5.982300206
  414 SOLV  OW      1343    4.607837367    4.964666732    5.234100129
  414 SOLV  HW1     1344    4.692423312    4.987212527    5.282460005
  414 SOLV  HW2     1345    4.534523648    5.025134994    5.265251103
  415 SOLV  OW      1346    4.230611761    4.658036471    4.742976455
  415 SOLV  HW1     1347    4.272030937    4.746731549    4.763452848
  415 SOLV  HW2     1348    4.294631474    4.585041937    4.766952681
  416 SOLV  OW      1349    5.884538497    3.833147594    4.593219152
  416 SOLV  HW1     1350    5.980057174    3.845365476    4.620212061
  416 SOLV  HW2     1351    5.841803794    3.922666571    4.580499250
  417 SOLV  OW      1352    4.803522996    4.823300720    5.564886950
  417 SOLV  HW1     1353    4.717682883    4.870276876    5.544239632
  417 SOLV  HW2     1354    4.855834946    4.877044346    5.631042700
  418 SOLV  OW      1355    0.225725812    4.662949110    4.172872929
  418 SOLV  HW1     1356    0.138899322    4.650477945    4.124840883
  418 SOLV  HW2     1357    0.286196478    4.720639372    4.117949892
  419 SOLV  OW      1358    5.994950934    5.596427028    5.620268507
  419 SOLV  HW1     1359    5.980388315    5.497578010    5.615967511
  419 SOLV  HW2     1360    6.080404466    5.619565296    5.573748613
  420 SOLV  OW      1361    4.779857254    5.807923078    4.714127624
  420 SOLV  HW1     1362    4.756586741    5.859248588    4.796746626
  420 SOLV  HW2     1363    4.755647495    5.861869178    4.633471355
  421 SOLV  OW      1364    4.763798370    2.511238893    4.125044196
  421 SOLV  HW1     1365    4.813448086    2.589550893    4.087577526
  421 SOLV  HW2     1366    4.791910833    2.496223051    4.219837211
  422 SOLV  OW      1367    5.158943816    5.041350468    0.182036286
  422 SOLV  HW1     1368    5.237965831    5.010466354    0.234984477
  422 SOLV  HW2     1369    5.190377147    5.092269005    0.101904774
  423 SOLV  OW      1370    5.680636426    5.129141757    0.048710328
  423 SOLV  HW1     1371    5.601309270    5.081888374    0.087131618
  423 SOLV  HW2     1372    5.685140658    5.222017934    0.085528901
  424 SOLV  OW      1373    6.009377986    4.822894565    3.662525811
  424 SOLV  HW1     1374    6.011197535    4.900503508    3.725573590
  424 SOLV  HW2     1375    6.063447464    4.747831396    3.700518956
  425 SOLV  OW      1376    6.110287614    3.478325560    4.316622367
  425 SOLV  HW1     1377    6.120523640    3.408644646    4.387625312
  425 SOLV  HW2     1378    6.140927972    3.441281975    4.228927386
  426 SOLV  OW      1379    2.995710361    2.944624079    5.392374646
  426 SOLV  HW1     1380    3.030911501    2.851287401    5.385239895
  426 SOLV  HW2     1381    2.928242951    2.960386605    5.320254539
  427 SOLV  OW      1382    5.066271413    4.503858857    5.982506875
  427 SOLV  HW1     1383    5.023252540    4.415786082    6.002369632
  427 SOLV  HW2     1384    5.000901765    4.562945920    5.935205735
  428 SOLV  OW      1385    5.413570301    3.150490693    6.055057322
  428 SOLV  HW1     1386    5.357237724    3.175772648    5.976396641
  428 SOLV  HW2     1387    5.492110736    3.212107277    6.060956190
  429 SOLV  OW      1388    5.442163557    5.180399472    4.008580810
  429 SOLV  HW1     1389    5.352970615    5.141226752    4.031166585
  429 SOLV  HW2     1390    5.464989124    5.158729760    3.913652577
  430 SOLV  OW      1391    4.488354210    5.750271105    3.337607676
  430 SOLV  HW1     1392    4.536333447    5.832834547    3.307891263
  430 SOLV  HW2     1393    4.432568532    5.715252327    3.262351963
  431 SOLV  OW      1394    6.104700399    5.399439667    5.855885774
  431 SOLV  HW1     1395    6.138052635    5.483488965    5.813185142
  431 SOLV  HW2     1396    6.060569350    5.421514226    5.942875023
  432 SOLV  OW      1397    5.006874334    4.338339855    4.615212367
  432 SOLV  HW1     1398    5.011141261    4.261399600    4.551466898
  432 SOLV  HW2     1399    5.095974107    4.383615253    4.618796580
  433 SOLV  OW      1400    3.029040315    5.023016226    5.249508028
  433 SOLV  HW1     1401    2.956014655    4.972780139    5.203192151
  433 SOLV  HW2     1402    3.117731564    4.991960409    5.215288522
  434 SOLV  OW      1403    5.627701754    5.816436362    4.992656092
  434 SOLV  HW1     1404    5.575103994    5.849094166    5.071196965
  434 SOLV  HW2     1405    5.718444022    5.787415269    5.023073023
  435 SOLV  OW      1406    5.232207849    4.749064900    4.961865499
  435 SOLV  HW1     1407    5.307614138    4.810306129    4.985638316
  435 SOLV  HW2     1408    5.228441570    4.673786176    5.027597472
  436 SOLV  OW      1409    5.919515536    3.681872956    5.861713893
  436 SOLV  HW1     1410    6.009181371    3.710232724    5.827717397
  436 SOLV  HW2     1411    5.918032455    3.688700449    5.961479350
  437 SOLV  OW      1412    5.894504856    4.896457724    0.896514894
  437 SOLV  HW1     1413    5.908662850    4.803282947    0.863056532
  437 SOLV  HW2     1414    5.814618845    4.898486491    0.956643785
  438 SOLV  OW      1415    3.645200109    2.793051703    5.129708013
  438 SOLV  HW1     1416    3.639916537    2.786245647    5.030071501
  438 SOLV  HW2     1417    3.556627546    2.822210960    5.165850748
  439 SOLV  OW      1418    3.613618051    0.019510874    5.160788536
  439 SOLV  HW1     1419    3.535891388   -0.040357840    5.141400961
  439 SOLV  HW2     1420    3.638453512    0.069742709    5.077954576
  440 SOLV  OW      1421    4.912838522    3.777435903    4.307419515
  440 SOLV  HW1     1422    4.968176275    3.858216607    4.287070662
  440 SOLV  HW2     1423    4.972707571    3.698269919    4.319675696
  441 SOLV  OW      1424    3.828587841    3.419328678    5.517821024
  441 SOLV  HW1     1425    3.786497507    3.331912523    5.542079964
  441 SOLV  HW2     1426    3.928126431    3.409662332    5.518356999
  442 SOLV  OW      1427    5.722825473    3.003975048    4.186064177
  442 SOLV  HW1     1428    5.635462590    3.049738721    4.202600597
  442 SOLV  HW2     1429    5.718850741    2.955100917    4.098911891
  443 SOLV  OW      1430    5.188423085    4.273501317    4.935202120
  443 SOLV  HW1     1431    5.119164170    4.241627262    4.870481226
  443 SOLV  HW2     1432    5.276463344    4.281628581    4.888465333
  444 SOLV  OW      1433    5.656722701    5.028117804    5.945759099
  444 SOLV  HW1     1434    5.667239965    5.075347766    6.033281848
  444 SOLV  HW2     1435    5.561366043    5.000294896    5.934164024
  445 SOLV  OW      1436    0.221349989    5.918795489    3.097737895
  445 SOLV  HW1     1437    0.279249266    5.849343564    3.055011433
  445 SOLV  HW2     1438    0.205259817    5.894501251    3.193405467
  446 SOLV  OW      1439    0.183749085    5.248501222    3.562225773
  446 SOLV  HW1     1440    0.160447641    5.345521926    3.555590584
  446 SOLV  HW2     1441    0.280640534    5.239003425    3.585112262
  447 SOLV  OW      1442    5.602694051    2.623125017    3.818120752
  447 SOLV  HW1     1443    5.643262652    2.548294399    3.870619085
  447 SOLV  HW2     1444    5.672847924    2.691450734    3.797834889
  448 SOLV  OW      1445    4.434320995    4.699507465    0.109552345
  448 SOLV  HW1     1446    4.455807833    4.778802356    0.166582525
  448 SOLV  HW2     1447    4.461723203    4.615887589    0.157077216
  449 SOLV  OW      1448    3.587631401    3.541643715    5.575381643
  449 SOLV  HW1     1449    3.548450065    3.453278272    5.601040100
  449 SOLV  HW2     1450    3.687098938    3.533399218    5.569044976
  450 SOLV  OW      1451    5.195172770    4.842206183    5.425991883
  450 SOLV  HW1     1452    5.111924744    4.814168002    5.378186965
  450 SOLV  HW2     1453    5.212144675    4.939318026    5.409170845
  451 SOLV  OW      1454    4.964031520    4.700953709    5.834285916
  451 SOLV  HW1     1455    5.015799447    4.764686800    5.891379184
  451 SOLV  HW2     1456    5.010770677    4.689213393    5.746655171
  452 SOLV  OW      1457    3.336409376    5.845917569    4.088205260
  452 SOLV  HW1     1458    3.253114769    5.893276843    4.059553802
  452 SOLV  HW2     1459    3.408063718    5.860295296    4.019935568
  453 SOLV  OW      1460    2.555920001    4.688204992    4.902205366
  453 SOLV  HW1     1461    2.563477011    4.756410183    4.829456605
  453 SOLV  HW2     1462    2.509491915    4.728587162    4.981041738
  454 SOLV  OW      1463    3.916243897    4.167187445    4.110798300
  454 SOLV  HW1     1464    3.867066105    4.254186395    4.114611871
  454 SOLV  HW2     1465    4.004011169    4.180524283    4.064746990
  455 SOLV  OW      1466    3.251249260    4.014436856    3.425386319
  455 SOLV  HW1     1467    3.322156628    3.943974251    3.428408795
  455 SOLV  HW2     1468    3.215887538    4.022130693    3.332153846
  456 SOLV  OW      1469    4.442463422    4.520141958    6.048576614
  456 SOLV  HW1     1470    4.450483894    4.574898988    6.131876946
  456 SOLV  HW2     1471    4.361183472    4.548573866    5.997716645
  457 SOLV  OW      1472    0.414828912    5.483685961    5.769143440
  457 SOLV  HW1     1473    0.331204581    5.433452407    5.747120038
  457 SOLV  HW2     1474    0.445332269    5.458915033    5.861107271
  458 SOLV  OW      1475    4.167256099    5.878989425    4.860688711
  458 SOLV  HW1     1476    4.113057220    5.906897457    4.939966819
  458 SOLV  HW2     1477    4.123997983    5.912910887    4.777145745
  459 SOLV  OW      1478    4.784218193    4.464739660    4.462931949
  459 SOLV  HW1     1479    4.725442624    4.481270647    4.542140948
  459 SOLV  HW2     1480    4.877732112    4.447433145    4.493876063
  460 SOLV  OW      1481    4.971114438    5.259719105    5.975382581
  460 SOLV  HW1     1482    4.893713040    5.220390447    5.925760758
  460 SOLV  HW2     1483    4.950744039    5.354739228    5.998966965
  461 SOLV  OW      1484    3.567713894    5.104528584    5.619026299
  461 SOLV  HW1     1485    3.578899631    5.108194810    5.519713900
  461 SOLV  HW2     1486    3.604796526    5.018313030    5.653568971
  462 SOLV  OW      1487    4.954916737    5.003835264    5.689848681
  462 SOLV  HW1     1488    4.993501421    4.984657211    5.780098241
  462 SOLV  HW2     1489    5.011675198    5.071593892    5.643064336
  463 SOLV  OW      1490    5.055137204    5.204818941    5.545499321
  463 SOLV  HW1     1491    5.124822243    5.184912515    5.476585251
  463 SOLV  HW2     1492    5.079780204    5.288364431    5.594633883
  464 SOLV  OW      1493    4.352658476    4.079755266    4.828060154
  464 SOLV  HW1     1494    4.372354711    4.133387318    4.745977707
  464 SOLV  HW2     1495    4.431231549    4.083318910    4.889829146
  465 SOLV  OW      1496    5.330214470    2.361544024    5.227609375
  465 SOLV  HW1     1497    5.364180218    2.394432000    5.315736589
  465 SOLV  HW2     1498    5.361213329    2.422890458    5.154963838
  466 SOLV  OW      1499    4.328151832    3.344236936    4.156205132
  466 SOLV  HW1     1500    4.339198640    3.303385857    4.065590328
  466 SOLV  HW2     1501    4.272703943    3.283817279    4.213448672
  467 SOLV  OW      1502    5.593170210    3.487045215    4.717558023
  467 SOLV  HW1     1503    5.636722929    3.420615239    4.778305196
  467 SOLV  HW2     1504    5.544479909    3.438719302    4.644785509
  468 SOLV  OW      1505    4.060476554    0.199619069    5.253597699
  468 SOLV  HW1     1506    3.976383167    0.177851350    5.303158649
  468 SOLV  HW2     1507    4.088600422    0.293136005    5.275171153
  469 SOLV  OW      1508    5.778876854    5.324904815    5.390081164
  469 SOLV  HW1     1509    5.691976328    5.346475464    5.434629006
  469 SOLV  HW2     1510    5.854060858    5.341557160    5.453889824
  470 SOLV  OW      1511    3.379904699    5.593963869    4.226758093
  470 SOLV  HW1     1512    3.338932345    5.680313577    4.197314011
  470 SOLV  HW2     1513    3.310477717    5.521991865    4.225441105
  471 SOLV  OW      1514    4.795036122    5.411860177    3.927940826
  471 SOLV  HW1     1515    4.815714483    5.509680893    3.925607612
  471 SOLV  HW2     1516    4.734606718    5.392421411    4.005221105
  472 SOLV  OW      1517    4.426918137    5.861421019    4.346522194
  472 SOLV  HW1     1518    4.392290126    5.911353587    4.267092181
  472 SOLV  HW2     1519    4.352302862    5.809735729    4.388506321
  473 SOLV  OW      1520    5.307208958    5.148526992    4.925519456
  473 SOLV  HW1     1521    5.270885776    5.221405595    4.983565436
  473 SOLV  HW2     1522    5.236411609    5.079508284    4.910484713
  474 SOLV  OW      1523    2.227262278    4.069451308    3.638093970
  474 SOLV  HW1     1524    2.217147588    4.024929774    3.549124510
  474 SOLV  HW2     1525    2.321674525    4.100453220    3.649283666
  475 SOLV  OW      1526    5.412822099    5.945201522    5.774746034
  475 SOLV  HW1     1527    5.456653443    6.023943459    5.818110636
  475 SOLV  HW2     1528    5.465763500    5.862643432    5.794322569
  476 SOLV  OW      1529    2.970451275    3.105502542    2.980563582
  476 SOLV  HW1     1530    2.890524476    3.159902110    3.006133527
  476 SOLV  HW2     1531    3.030887097    3.160258451    2.922678323
  477 SOLV  OW      1532    5.307806817    4.519958239    5.772631108
  477 SOLV  HW1     1533    5.230718050    4.553634225    5.718564018
  477 SOLV  HW2     1534    5.275500289    4.450752200    5.837197248
  478 SOLV  OW      1535    0.386723520    3.965925678    5.273697329
  478 SOLV  HW1     1536    0.362252994    3.985074431    5.368755537
  478 SOLV  HW2     1537    0.381135581    3.867473767    5.257041189
  479 SOLV  OW      1538    5.067877891    3.655014785    5.098104698
  479 SOLV  HW1     1539    5.091809144    3.730453344    5.036963074
  479 SOLV  HW2     1540    5.032272533    3.578573221    5.044337641
  480 SOLV  OW      1541    4.766454025    5.600089808    2.652688861
  480 SOLV  HW1     1542    4.698720583    5.653836727    2.602454912
  480 SOLV  HW2     1543    4.740929506    5.596251346    2.749310031
  481 SOLV  OW      1544    4.793323781    3.933913124    4.549326983
  481 SOLV  HW1     1545    4.695035415    3.952364531    4.548460897
  481 SOLV  HW2     1546    4.816904507    3.875330840    4.471777791
  482 SOLV  OW      1547    3.555241980    5.141131794    5.342054520
  482 SOLV  HW1     1548    3.459388471    5.121996728    5.320902475
  482 SOLV  HW2     1549    3.580212895    5.230744291    5.305346458
  483 SOLV  OW      1550    3.694981818    4.627319204    3.464949199
  483 SOLV  HW1     1551    3.623867426    4.614506242    3.534089423
  483 SOLV  HW2     1552    3.753691654    4.703861012    3.491334791
  484 SOLV  OW      1553    6.009830920    5.081030613    5.592711092
  484 SOLV  HW1     1554    6.007937947    4.985382404    5.563563167
  484 SOLV  HW2     1555    6.074231894    5.091489474    5.668505847
  485 SOLV  OW      1556    5.624962448    5.246319442    5.178970875
  485 SOLV  HW1     1557    5.691515027    5.286886996    5.241634045
  485 SOLV  HW2     1558    5.592516032    5.159477059    5.216485073
  486 SOLV  OW      1559    5.641470041    3.576181853    0.214302673
  486 SOLV  HW1     1560    5.597282131    3.486952238    0.204977953
  486 SOLV  HW2     1561    5.571610262    3.647189020    0.223190378
  487 SOLV  OW      1562    3.588898396    0.435518080    3.607539261
  487 SOLV  HW1     1563    3.514838539    0.453220427    3.672360592
  487 SOLV  HW2     1564    3.616443007    0.521323165    3.564194342
  488 SOLV  OW      1565    3.949993966    5.304851250    3.349292101
  488 SOLV  HW1     1566    3.973149554    5.212450922    3.379723001
  488 SOLV  HW2     1567    3.874379418    5.300445383    3.284000229
  489 SOLV  OW      1568    4.385124903    4.612527964    5.100002039
  489 SOLV  HW1     1569    4.303575756    4.659227764    5.134216234
  489 SOLV  HW2     1570    4.466364027    4.666022376    5.123244640
  490 SOLV  OW      1571    3.168521450    3.663802347    4.044293143
  490 SOLV  HW1     1572    3.145843063    3.637667847    4.138124019
  490 SOLV  HW2     1573    3.240505197    3.733216679    4.045516974
  491 SOLV  OW      1574    5.503855803    4.796868208    4.146873060
  491 SOLV  HW1     1575    5.425024793    4.847968489    4.112575715
  491 SOLV  HW2     1576    5.544208470    4.845817346    4.224187487
  492 SOLV  OW      1577    3.599661101    0.241638414    4.134602056
  492 SOLV  HW1     1578    3.593458566    0.223966029    4.232841036
  492 SOLV  HW2     1579    3.514678270    0.283764132    4.102900990
  493 SOLV  OW      1580    4.711536982    5.542367462    5.714661188
  493 SOLV  HW1     1581    4.675709831    5.631383919    5.686477288
  493 SOLV  HW2     1582    4.639636575    5.473358021    5.706304034
  494 SOLV  OW      1583    2.473898145    4.373531313    5.337033179
  494 SOLV  HW1     1584    2.383043117    4.357276829    5.375539727
  494 SOLV  HW2     1585    2.518175637    4.285904020    5.317992462
  495 SOLV  OW      1586    4.330377271    4.842418373    4.058777059
  495 SOLV  HW1     1587    4.264332952    4.875039688    4.126422943
  495 SOLV  HW2     1588    4.377697090    4.761903899    4.094557137
  496 SOLV  OW      1589    4.044712678    6.145548734    5.746611200
  496 SOLV  HW1     1590    4.084691444    6.226752392    5.704094565
  496 SOLV  HW2     1591    4.079689431    6.136115325    5.839829184
  497 SOLV  OW      1592    0.669743844    4.443820802    4.827144197
  497 SOLV  HW1     1593    0.680894949    4.352702641    4.787480955
  497 SOLV  HW2     1594    0.759043467    4.488292638    4.834060364
  498 SOLV  OW      1595    5.413773978    4.954855578    5.824809562
  498 SOLV  HW1     1596    5.352226642    5.033286902    5.832712107
  498 SOLV  HW2     1597    5.432336088    4.936677867    5.728233712
  499 SOLV  OW      1598    0.101163666    5.135696245    4.480410855
  499 SOLV  HW1     1599    0.074083509    5.108939611    4.572891634
  499 SOLV  HW2     1600    0.019651511    5.145035948    4.423222747
  500 SOLV  OW      1601    4.085601645    5.021559324    3.459938690
  500 SOLV  HW1     1602    4.074336010    4.928045845    3.493550041
  500 SOLV  HW2     1603    4.140159426    5.020493085    3.376130497
  501 SOLV  OW      1604    5.990857657    3.536986525    3.922978852
  501 SOLV  HW1     1605    5.892841315    3.533566224    3.942551304
  501 SOLV  HW2     1606    6.015142310    3.628353712    3.890355876
  502 SOLV  OW      1607    2.986937682    5.034280506    4.902435329
  502 SOLV  HW1     1608    2.976478495    4.947375143    4.854066771
  502 SOLV  HW2     1609    2.955723072    5.023818199    4.996868155
  503 SOLV  OW      1610    2.795275765    5.470756639    4.548309809
  503 SOLV  HW1     1611    2.792415386    5.400767608    4.619689401
  503 SOLV  HW2     1612    2.773327905    5.559842012    4.588105135
  504 SOLV  OW      1613    3.242176260    5.784515622    0.169794142
  504 SOLV  HW1     1614    3.287239802    5.852263356    0.227940381
  504 SOLV  HW2     1615    3.196495288    5.830885004    0.093869643
  505 SOLV  OW      1616    4.740756076    5.162334249    5.770989437
  505 SOLV  HW1     1617    4.656346551    5.134330988    5.725248042
  505 SOLV  HW2     1618    4.810957472    5.092486140    5.757044824
  506 SOLV  OW      1619    3.755231401    3.909037465    5.242688841
  506 SOLV  HW1     1620    3.848246394    3.927831480    5.211115399
  506 SOLV  HW2     1621    3.754749567    3.824846404    5.296666443
  507 SOLV  OW      1622    2.984397997    5.497619221    4.836749125
  507 SOLV  HW1     1623    3.055398538    5.466665258    4.900013145
  507 SOLV  HW2     1624    2.934750019    5.418472164    4.801079206
  508 SOLV  OW      1625    5.506812796    5.152164452    4.439136116
  508 SOLV  HW1     1626    5.565604392    5.232164109    4.451178565
  508 SOLV  HW2     1627    5.454449720    5.161741135    4.354473822
  509 SOLV  OW      1628    3.251217363    5.342089239    5.237146770
  509 SOLV  HW1     1629    3.274459036    5.367185925    5.331122826
  509 SOLV  HW2     1630    3.318578514    5.276811363    5.202466408
  510 SOLV  OW      1631    5.785702441    6.024217196    3.615969297
  510 SOLV  HW1     1632    5.712780073    6.092012194    3.625331170
  510 SOLV  HW2     1633    5.796306208    5.974578651    3.702138147
  511 SOLV  OW      1634    5.662436208    3.574094673    4.442327680
  511 SOLV  HW1     1635    5.596294295    3.500699793    4.426885011
  511 SOLV  HW2     1636    5.673478600    3.588843656    4.540615692
  512 SOLV  OW      1637    3.064466924    3.995712673    3.636393982
  512 SOLV  HW1     1638    3.113485308    4.016622076    3.551776978
  512 SOLV  HW2     1639    2.970509473    4.029269801    3.629617805
  513 SOLV  OW      1640    3.525202290    4.999711186    3.965733598
  513 SOLV  HW1     1641    3.510960965    4.930552150    3.894909253
  513 SOLV  HW2     1642    3.458726553    4.986296182    4.039237812
  514 SOLV  OW      1643    6.014252235    3.646504085    6.146178747
  514 SOLV  HW1     1644    5.979232232    3.659990147    6.238878653
  514 SOLV  HW2     1645    6.101920431    3.598560550    6.150331636
  515 SOLV  OW      1646    3.121749229    3.637652658    2.977675478
  515 SOLV  HW1     1647    3.038544035    3.692487328    2.969191251
  515 SOLV  HW2     1648    3.099967282    3.541368611    2.961649227
  516 SOLV  OW      1649    3.145920793    3.754009734    4.752974190
  516 SOLV  HW1     1650    3.213110221    3.687552411    4.720252544
  516 SOLV  HW2     1651    3.184372943    3.805182932    4.829814368
  517 SOLV  OW      1652    2.115667242    4.173151636    5.957837706
  517 SOLV  HW1     1653    2.052799154    4.214059742    5.891685517
  517 SOLV  HW2     1654    2.182410606    4.116362263    5.909647653
  518 SOLV  OW      1655    3.476211498    5.084697174    4.495586419
  518 SOLV  HW1     1656    3.395760005    5.126990931    4.537308591
  518 SOLV  HW2     1657    3.532292128    5.042387767    4.566767847
  519 SOLV  OW      1658    4.699255317    5.773977589    5.965581910
  519 SOLV  HW1     1659    4.654917252    5.735645317    5.884548225
  519 SOLV  HW2     1660    4.786738563    5.814823492    5.939507504
  520 SOLV  OW      1661    2.703597203    4.752851914    4.168305729
  520 SOLV  HW1     1662    2.658937106    4.821973985    4.225132202
  520 SOLV  HW2     1663    2.642542375    4.674446442    4.157063115
  521 SOLV  OW      1664    3.180234773    3.772512652    0.013312211
  521 SOLV  HW1     1665    3.122349062    3.837958917    0.061970748
  521 SOLV  HW2     1666    3.270784728    3.812434424   -0.001131686
  522 SOLV  OW      1667    5.249164684    4.323153693    3.764500437
  522 SOLV  HW1     1668    5.215248774    4.390766648    3.699078217
  522 SOLV  HW2     1669    5.243567202    4.360628169    3.857053856
  523 SOLV  OW      1670    4.105302704    0.707368020    3.296077530
  523 SOLV  HW1     1671    4.154566769    0.691337778    3.381611863
  523 SOLV  HW2     1672    4.100664369    0.622215987    3.243850934
  524 SOLV  OW      1673    5.496876392    3.772364211    4.798497731
  524 SOLV  HW1     1674    5.499665882    3.808498463    4.891709920
  524 SOLV  HW2     1675    5.532857461    3.679053497    4.797854265
  525 SOLV  OW      1676    4.793441361    3.306030546    4.632911181
  525 SOLV  HW1     1677    4.798691406    3.243840680    4.711054189
  525 SOLV  HW2     1678    4.827556005    3.396142387    4.659696729
  526 SOLV  OW      1679    5.136825694    4.768744854    4.264743454
  526 SOLV  HW1     1680    5.124458988    4.676141171    4.300403866
  526 SOLV  HW2     1681    5.128983348    4.834585182    4.339600310
  527 SOLV  OW      1682    3.507770408    3.857954220    5.109081594
  527 SOLV  HW1     1683    3.607640727    3.863139644    5.108323772
  527 SOLV  HW2     1684    3.472893157    3.899444278    5.193127249
  528 SOLV  OW      1685    4.526860398    4.270119528    0.024203303
  528 SOLV  HW1     1686    4.463159137    4.207412950    0.069057312
  528 SOLV  HW2     1687    4.481084893    4.357324642    0.006834199
  529 SOLV  OW      1688    4.159095928    3.779067736    6.021999017
  529 SOLV  HW1     1689    4.112704579    3.859732432    5.985355817
  529 SOLV  HW2     1690    4.202715961    3.728909573    5.947278335
  530 SOLV  OW      1691    4.110203603    3.393892499    5.494737224
  530 SOLV  HW1     1692    4.154905006    3.357432695    5.413043573
  530 SOLV  HW2     1693    4.172656403    3.387432163    5.572578784
  531 SOLV  OW      1694    4.445316179    4.477480179    4.731851522
  531 SOLV  HW1     1695    4.433315763    4.422771465    4.814694703
  531 SOLV  HW2     1696    4.540875232    4.505966623    4.724302353
  532 SOLV  OW      1697    4.435805202    5.431807785    6.052359208
  532 SOLV  HW1     1698    4.460793847    5.500779779    6.120328922
  532 SOLV  HW2     1699    4.517206588    5.404588598    6.001033394
  533 SOLV  OW      1700    5.828254844    5.391600570    4.880056766
  533 SOLV  HW1     1701    5.864732281    5.483600142    4.865672824
  533 SOLV  HW2     1702    5.728866633    5.393070156    4.869050823
  534 SOLV  OW      1703    5.285560531    3.500527567    5.200258089
  534 SOLV  HW1     1704    5.288594130    3.414254314    5.149768490
  534 SOLV  HW2     1705    5.211462224    3.557425830    5.164572200
  535 SOLV  OW      1706    3.678962726    5.600675903    4.497709963
  535 SOLV  HW1     1707    3.771812247    5.634541735    4.482421949
  535 SOLV  HW2     1708    3.614461260    5.676948518    4.492857244
  536 SOLV  OW      1709    3.359572065    5.266147136    2.897947962
  536 SOLV  HW1     1710    3.389874786    5.201278263    2.828125616
  536 SOLV  HW2     1711    3.280702901    5.228411013    2.946497391
  537 SOLV  OW      1712    5.313950160    2.120788845    4.187659412
  537 SOLV  HW1     1713    5.367774131    2.195663835    4.148952028
  537 SOLV  HW2     1714    5.291759825    2.055021996    4.115661459
  538 SOLV  OW      1715    4.637499464    4.133631389    5.562907536
  538 SOLV  HW1     1716    4.711684190    4.131697438    5.629948708
  538 SOLV  HW2     1717    4.583201364    4.216636870    5.575689884
  539 SOLV  OW      1718    4.536707105    4.594819808    4.110198146
  539 SOLV  HW1     1719    4.575820115    4.511268137    4.148807852
  539 SOLV  HW2     1720    4.610337098    4.658189725    4.086444493
  540 SOLV  OW      1721    4.921064399    5.759723527    3.439273228
  540 SOLV  HW1     1722    4.833451464    5.752944189    3.487002210
  540 SOLV  HW2     1723    4.994630349    5.730502635    3.500381252
  541 SOLV  OW      1724    3.793633419    5.384788546    5.445135492
  541 SOLV  HW1     1725    3.708620619    5.351070456    5.485581930
  541 SOLV  HW2     1726    3.827519494    5.462238949    5.498569058
  542 SOLV  OW      1727    5.535760360    6.054596762    3.180210678
  542 SOLV  HW1     1728    5.487378196    6.136639425    3.149714595
  542 SOLV  HW2     1729    5.469370911    5.983728239    3.204124801
  543 SOLV  OW      1730    5.936311535    5.340735324    5.619835716
  543 SOLV  HW1     1731    5.951765868    5.247430239    5.587323490
  543 SOLV  HW2     1732    5.951546479    5.344550027    5.718602820
  544 SOLV  OW      1733    3.907888655    5.678993821    3.403253271
  544 SOLV  HW1     1734    3.973477088    5.622617559    3.453469333
  544 SOLV  HW2     1735    3.832834657    5.704923696    3.464050936
  545 SOLV  OW      1736    5.495493859    3.557363283    5.701763090
  545 SOLV  HW1     1737    5.487782728    3.625505734    5.774554344
  545 SOLV  HW2     1738    5.440062201    3.585772841    5.623522518
  546 SOLV  OW      1739    6.050515244    4.492628529    6.056425687
  546 SOLV  HW1     1740    6.001798614    4.498950436    5.969313158
  546 SOLV  HW2     1741    6.062584839    4.584285557    6.094570956
  547 SOLV  OW      1742    5.952493880    4.895332085    2.494014509
  547 SOLV  HW1     1743    6.026786588    4.834661068    2.522323510
  547 SOLV  HW2     1744    5.908002421    4.857814939    2.412684176
  548 SOLV  OW      1745    4.874325409    5.492031518    5.282115727
  548 SOLV  HW1     1746    4.928939978    5.434743777    5.220982935
  548 SOLV  HW2     1747    4.860209405    5.444213406    5.368810532
  549 SOLV  OW      1748    5.250487748    4.468034482    5.125072271
  549 SOLV  HW1     1749    5.152695508    4.488951925    5.125992289
  549 SOLV  HW2     1750    5.265101371    4.378975759    5.081984011
  550 SOLV  OW      1751    6.059361480    4.228151149    4.512861696
  550 SOLV  HW1     1752    5.989648868    4.265784295    4.573900190
  550 SOLV  HW2     1753    6.129877472    4.182385455    4.567034620
  551 SOLV  OW      1754    5.543327975    0.034352563    4.521995939
  551 SOLV  HW1     1755    5.591236015    0.106094346    4.471402145
  551 SOLV  HW2     1756    5.610144126   -0.026380380    4.564994315
  552 SOLV  OW      1757    4.401505563    5.305447415    3.832522360
  552 SOLV  HW1     1758    4.352100199    5.273906178    3.751490323
  552 SOLV  HW2     1759    4.419132993    5.227843613    3.893093319
  553 SOLV  OW      1760    0.018942193    5.630364738    0.564593661
  553 SOLV  HW1     1761    0.102932169    5.633278796    0.618803770
  553 SOLV  HW2     1762    0.028281574    5.690742144    0.485417803
  554 SOLV  OW      1763    5.657798312    5.969017067    4.758353639
  554 SOLV  HW1     1764    5.630886889    5.916555679    4.839133168
  554 SOLV  HW2     1765    5.754137188    5.951621181    4.737908970
  555 SOLV  OW      1766    5.640234455    4.919206475    4.382939980
  555 SOLV  HW1     1767    5.680728874    4.882297452    4.466602645
  555 SOLV  HW2     1768    5.590470371    5.003283694    4.404294574
  556 SOLV  OW      1769    3.659541520    4.144012445    5.335401168
  556 SOLV  HW1     1770    3.661940847    4.063924199    5.275551220
  556 SOLV  HW2     1771    3.715369571    4.126647029    5.416539808
  557 SOLV  OW      1772    3.341379994    3.550317415    3.703118001
  557 SOLV  HW1     1773    3.349377466    3.512807661    3.795480307
  557 SOLV  HW2     1774    3.294205836    3.638419082    3.706911543
  558 SOLV  OW      1775    5.448081973    4.929984099    4.999509578
  558 SOLV  HW1     1776    5.401732264    5.011249451    4.964163229
  558 SOLV  HW2     1777    5.538181383    4.921833864    4.956879381
  559 SOLV  OW      1778    2.371371762    4.519524958    4.451890553
  559 SOLV  HW1     1779    2.315464607    4.454040259    4.401020606
  559 SOLV  HW2     1780    2.422511196    4.576633991    4.387665142
  560 SOLV  OW      1781    5.024684703    5.392078890    3.540833496
  560 SOLV  HW1     1782    5.013958697    5.372342987    3.443380552
  560 SOLV  HW2     1783    5.030293714    5.491007835    3.554368771
  561 SOLV  OW      1784    4.608784464    5.538855287    5.184999050
  561 SOLV  HW1     1785    4.574182314    5.493733036    5.102739256
  561 SOLV  HW2     1786    4.706359056    5.519395874    5.195123146
  562 SOLV  OW      1787    5.391995588    4.792240395    3.758394803
  562 SOLV  HW1     1788    5.347381007    4.824207394    3.841995642
  562 SOLV  HW2     1789    5.322643927    4.760893397    3.693516760
  563 SOLV  OW      1790    5.412509264    4.780403522    3.359443308
  563 SOLV  HW1     1791    5.379027048    4.861669934    3.407137245
  563 SOLV  HW2     1792    5.396639014    4.699582944    3.416172151
  564 SOLV  OW      1793    6.145717042    3.542854439    3.314833264
  564 SOLV  HW1     1794    6.234676202    3.529945019    3.358666158
  564 SOLV  HW2     1795    6.159158966    3.572850543    3.220380848
  565 SOLV  OW      1796    4.360222182    5.382760697    0.532191714
  565 SOLV  HW1     1797    4.301996889    5.463947646    0.536669227
  565 SOLV  HW2     1798    4.319153440    5.309290612    0.586201220
  566 SOLV  OW      1799    4.828267620    5.953637613    0.117843939
  566 SOLV  HW1     1800    4.911680796    5.925621628    0.070312506
  566 SOLV  HW2     1801    4.804351869    5.884924753    0.186462537
  567 SOLV  OW      1802    3.185473371    4.592041680    4.105983651
  567 SOLV  HW1     1803    3.263203804    4.574957396    4.166547231
  567 SOLV  HW2     1804    3.157055864    4.687558754    4.114392529
  568 SOLV  OW      1805    5.847770305    4.591847413    3.639768060
  568 SOLV  HW1     1806    5.753395351    4.559590623    3.647041774
  568 SOLV  HW2     1807    5.849794643    4.691358634    3.649433419
  569 SOLV  OW      1808    4.754837570    2.209255974    4.390255786
  569 SOLV  HW1     1809    4.840969566    2.187949507    4.344113581
  569 SOLV  HW2     1810    4.692030241    2.131994859    4.380892907
  570 SOLV  OW      1811    3.448345369    5.462528747    3.543819117
  570 SOLV  HW1     1812    3.390213693    5.473937447    3.463244371
  570 SOLV  HW2     1813    3.539543221    5.433104347    3.515205067
  571 SOLV  OW      1814    2.755679834    5.765858293    3.079044163
  571 SOLV  HW1     1815    2.661496132    5.780136662    3.109494840
  571 SOLV  HW2     1816    2.758856212    5.766644277    2.979089571
  572 SOLV  OW      1817    3.747412611    5.826056037    2.756795282
  572 SOLV  HW1     1818    3.820086057    5.863387514    2.699119541
  572 SOLV  HW2     1819    3.747331563    5.873215799    2.844985069
  573 SOLV  OW      1820    4.516062222    3.573276992    4.612980964
  573 SOLV  HW1     1821    4.584916495    3.628853399    4.566393503
  573 SOLV  HW2     1822    4.501958235    3.488276028    4.562227505
  574 SOLV  OW      1823    4.450364811    3.485774167    5.453647072
  574 SOLV  HW1     1824    4.497278224    3.537733325    5.382226851
  574 SOLV  HW2     1825    4.419461448    3.398280738    5.416345598
  575 SOLV  OW      1826    4.117788529    4.853420472    5.882537551
  575 SOLV  HW1     1827    4.181941165    4.810953197    5.946420338
  575 SOLV  HW2     1828    4.032654251    4.800981022    5.881034619
  576 SOLV  OW      1829    5.325916995    5.340321548    3.353691955
  576 SOLV  HW1     1830    5.227150828    5.333573199    3.339507087
  576 SOLV  HW2     1831    5.373304791    5.285690929    3.284617462
  577 SOLV  OW      1832    4.592446120    2.691878528    3.056669078
  577 SOLV  HW1     1833    4.636788281    2.781195853    3.064167778
  577 SOLV  HW2     1834    4.631295835    2.641794869    2.979323575
  578 SOLV  OW      1835    4.906962017    3.238005065    3.673161984
  578 SOLV  HW1     1836    4.916920183    3.167664590    3.743549739
  578 SOLV  HW2     1837    4.987570733    3.237555356    3.613972178
  579 SOLV  OW      1838    4.138283445    4.290497912    4.915547647
  579 SOLV  HW1     1839    4.237567113    4.300401045    4.922341775
  579 SOLV  HW2     1840    4.114807171    4.250064884    4.827142872
  580 SOLV  OW      1841    3.037633926    4.335776044    5.957157813
  580 SOLV  HW1     1842    2.993810543    4.370107957    6.040237744
  580 SOLV  HW2     1843    2.967605262    4.313427503    5.889349796
  581 SOLV  OW      1844    4.377885263    4.207356849    4.008601580
  581 SOLV  HW1     1845    4.419573967    4.281376713    3.955831522
  581 SOLV  HW2     1846    4.303601538    4.166411871    3.955620144
  582 SOLV  OW      1847    5.660330972    4.429150359    5.832052293
  582 SOLV  HW1     1848    5.733174718    4.487495446    5.867963843
  582 SOLV  HW2     1849    5.575633827    4.446958398    5.882164693
  583 SOLV  OW      1850    3.479738123    6.051158023    4.293793090
  583 SOLV  HW1     1851    3.420529721    6.044230809    4.213493920
  583 SOLV  HW2     1852    3.426268438    6.083357800    4.371932266
  584 SOLV  OW      1853    3.725019943    4.162997767    5.050632820
  584 SOLV  HW1     1854    3.694708178    4.180622730    5.144292615
  584 SOLV  HW2     1855    3.653600520    4.191327959    4.986615342
  585 SOLV  OW      1856    4.953980903    4.666996013    4.721380275
  585 SOLV  HW1     1857    4.953586815    4.576709429    4.764371166
  585 SOLV  HW2     1858    5.048391827    4.697327285    4.708473236
  586 SOLV  OW      1859    3.814006176    3.106522412    5.383974706
  586 SOLV  HW1     1860    3.722458104    3.109673421    5.343862093
  586 SOLV  HW2     1861    3.806561846    3.099928755    5.483488830
  587 SOLV  OW      1862    5.587032375    0.046475010    4.881869717
  587 SOLV  HW1     1863    5.620331314   -0.030847637    4.827887280
  587 SOLV  HW2     1864    5.504089116    0.019630765    4.930873912
  588 SOLV  OW      1865    5.428611884    3.427363682    3.050686127
  588 SOLV  HW1     1866    5.376094938    3.342592620    3.043098266
  588 SOLV  HW2     1867    5.368696795    3.500958370    3.082240578
  589 SOLV  OW      1868    5.640386671    5.028164009    3.090980375
  589 SOLV  HW1     1869    5.579575654    4.948997676    3.084955520
  589 SOLV  HW2     1870    5.654582456    5.066296732    2.999623960
  590 SOLV  OW      1871    4.753401950    4.793300857    3.747437271
  590 SOLV  HW1     1872    4.814108765    4.871843844    3.735365802
  590 SOLV  HW2     1873    4.675540295    4.801513327    3.685226998
  591 SOLV  OW      1874    2.795792768    5.292290708    4.785996005
  591 SOLV  HW1     1875    2.832105085    5.216682542    4.840459804
  591 SOLV  HW2     1876    2.700377216    5.308621501    4.811107459
  592 SOLV  OW      1877    4.006089675    5.276101596    3.879824458
  592 SOLV  HW1     1878    3.922398071    5.327605437    3.861255719
  592 SOLV  HW2     1879    3.987804897    5.206878001    3.949649141
  593 SOLV  OW      1880    3.323050481    2.475847198    4.667626729
  593 SOLV  HW1     1881    3.275422355    2.533168969    4.600938898
  593 SOLV  HW2     1882    3.413980223    2.452879045    4.632904647
  594 SOLV  OW      1883    5.658843038    5.892884231    5.573017408
  594 SOLV  HW1     1884    5.613817553    5.826042855    5.513798209
  594 SOLV  HW2     1885    5.609261746    5.979636329    5.569046395
  595 SOLV  OW      1886    3.072677008    4.325348352    4.909078374
  595 SOLV  HW1     1887    3.081312053    4.424679185    4.901306614
  595 SOLV  HW2     1888    3.122386399    4.293810498    4.989922914
  596 SOLV  OW      1889    2.821359156    5.515886086    5.832926564
  596 SOLV  HW1     1890    2.859996465    5.589653225    5.777543587
  596 SOLV  HW2     1891    2.806911345    5.548449135    5.926374890
  597 SOLV  OW      1892    5.706557289    5.190125642    5.709484412
  597 SOLV  HW1     1893    5.758884192    5.275160719    5.703780463
  597 SOLV  HW2     1894    5.700926055    5.160813101    5.804934011
  598 SOLV  OW      1895    5.997075102    3.218815568    5.013111953
  598 SOLV  HW1     1896    6.024024218    3.146572707    4.949422866
  598 SOLV  HW2     1897    6.052472127    3.300374050    4.996352888
  599 SOLV  OW      1898    3.720434230    4.405510872    4.606538905
  599 SOLV  HW1     1899    3.774064099    4.321100951    4.606034156
  599 SOLV  HW2     1900    3.740919750    4.457502837    4.689476000
  600 SOLV  OW      1901    4.154268160    3.973424330    5.455515853
  600 SOLV  HW1     1902    4.155817641    3.898787066    5.522061341
  600 SOLV  HW2     1903    4.129414548    4.058632476    5.501594654
  601 SOLV  OW      1904    5.479097165    0.430951395    5.434942168
  601 SOLV  HW1     1905    5.498173938    0.382779132    5.520472922
  601 SOLV  HW2     1906    5.394523941    0.483478213    5.444443863
  602 SOLV  OW      1907    5.621862563    4.412165208    4.256699144
  602 SOLV  HW1     1908    5.665891014    4.496276566    4.288135888
  602 SOLV  HW2     1909    5.683654566    4.334849799    4.271035622
  603 SOLV  OW      1910    4.132530405    3.246028037    4.376411124
  603 SOLV  HW1     1911    4.044305607    3.271474285    4.416020695
  603 SOLV  HW2     1912    4.197734706    3.226976583    4.449796690
  604 SOLV  OW      1913    3.673612341    4.537629368    2.949613322
  604 SOLV  HW1     1914    3.695200589    4.600993949    3.023915584
  604 SOLV  HW2     1915    3.642650778    4.589253606    2.869749292
  605 SOLV  OW      1916    3.950039567    3.605307668    4.542704275
  605 SOLV  HW1     1917    3.891841408    3.581836324    4.464833392
  605 SOLV  HW2     1918    3.976836290    3.701457752    4.536479382
  606 SOLV  OW      1919    3.935615054    5.157334616    5.584168598
  606 SOLV  HW1     1920    3.915940963    5.254656025    5.572201852
  606 SOLV  HW2     1921    3.911381579    5.129637228    5.677159350
  607 SOLV  OW      1922    3.411713727    4.130744463    3.607996357
  607 SOLV  HW1     1923    3.352576847    4.095578823    3.535414161
  607 SOLV  HW2     1924    3.355747392    4.175097699    3.678000356
  608 SOLV  OW      1925    4.682886376    5.035666705    6.122789878
  608 SOLV  HW1     1926    4.760054595    5.038359825    6.186346030
  608 SOLV  HW2     1927    4.662714044    4.940676180    6.098885830
  609 SOLV  OW      1928    3.440326612    4.233930146    5.586043892
  609 SOLV  HW1     1929    3.463930409    4.318084585    5.537435707
  609 SOLV  HW2     1930    3.341323710    4.229955083    5.599623744
  610 SOLV  OW      1931    5.454210190    4.831361598    3.094562698
  610 SOLV  HW1     1932    5.502645283    4.747113527    3.070935995
  610 SOLV  HW2     1933    5.406644106    4.819125887    3.181681459
  611 SOLV  OW      1934    4.099528618    4.834631323    4.356862955
  611 SOLV  HW1     1935    4.057109370    4.833728368    4.447424780
  611 SOLV  HW2     1936    4.105439460    4.741117091    4.321910169
  612 SOLV  OW      1937    3.910997351    3.791578735    5.820131412
  612 SOLV  HW1     1938    3.920160307    3.699407472    5.857847406
  612 SOLV  HW2     1939    3.946391242    3.792969813    5.726604919
  613 SOLV  OW      1940    5.898658044    5.957764806    3.857053298
  613 SOLV  HW1     1941    5.887661182    5.909613243    3.944015272
  613 SOLV  HW2     1942    5.868995947    6.052695032    3.867557605
  614 SOLV  OW      1943    3.275266706    4.106422799    2.911609272
  614 SOLV  HW1     1944    3.195745432    4.091189801    2.852903895
  614 SOLV  HW2     1945    3.265793442    4.194312404    2.958381709
  615 SOLV  OW      1946    0.005404693    4.880532433    0.520174005
  615 SOLV  HW1     1947    0.053236998    4.957788974    0.561948322
  615 SOLV  HW2     1948   -0.092818113    4.889191121    0.536872380
  616 SOLV  OW      1949    5.194994048    3.202091793    3.863193176
  616 SOLV  HW1     1950    5.224403220    3.109070030    3.841202513
  616 SOLV  HW2     1951    5.261242102    3.267492507    3.826649871
  617 SOLV  OW      1952    3.343836724    2.585000782    3.623142161
  617 SOLV  HW1     1953    3.409869999    2.634171272    3.566365479
  617 SOLV  HW2     1954    3.304022087    2.647866114    3.689958499
  618 SOLV  OW      1955    3.994893134    5.074781371    0.570144049
  618 SOLV  HW1     1956    4.002934581    5.159855291    0.622099892
  618 SOLV  HW2     1957    4.001866486    4.996890086    0.632480880
  619 SOLV  OW      1958    5.508467211    0.570670148    3.750356630
  619 SOLV  HW1     1959    5.487962940    0.476787523    3.778052371
  619 SOLV  HW2     1960    5.542106424    0.571030049    3.656177873
  620 SOLV  OW      1961    4.841304270    3.754305885    3.376540308
  620 SOLV  HW1     1962    4.787552563    3.829732145    3.338814644
  620 SOLV  HW2     1963    4.828319819    3.750440141    3.475626093
  621 SOLV  OW      1964    5.316611777    5.403430545    5.300123771
  621 SOLV  HW1     1965    5.292645277    5.484730744    5.353204706
  621 SOLV  HW2     1966    5.411792631    5.378666726    5.318263382
  622 SOLV  OW      1967    4.258235198    5.690995928    3.176896095
  622 SOLV  HW1     1968    4.191513334    5.762549203    3.156165175
  622 SOLV  HW2     1969    4.210347544    5.605277703    3.195883072
  623 SOLV  OW      1970    4.654706356    5.284902032    6.008181235
  623 SOLV  HW1     1971    4.643041403    5.197358803    6.055101782
  623 SOLV  HW2     1972    4.695178925    5.269274712    5.918074980
  624 SOLV  OW      1973    5.715359990    4.322519013    5.564440150
  624 SOLV  HW1     1974    5.668331496    4.367598651    5.640318611
  624 SOLV  HW2     1975    5.716807505    4.223756549    5.580101586
  625 SOLV  OW      1976    2.978440388    3.805599803    3.861162411
  625 SOLV  HW1     1977    3.022442040    3.858687489    3.788725318
  625 SOLV  HW2     1978    3.048182669    3.757310877    3.914131722
  626 SOLV  OW      1979    3.246189314    4.730621676    4.569214666
  626 SOLV  HW1     1980    3.301033043    4.661702899    4.616584404
  626 SOLV  HW2     1981    3.292687417    4.758120304    4.485052665
  627 SOLV  OW      1982    3.257182325    4.901833945    5.162014515
  627 SOLV  HW1     1983    3.271245691    4.811823765    5.120758198
  627 SOLV  HW2     1984    3.322224678    4.966946936    5.122881495
  628 SOLV  OW      1985    5.073276364    3.445639691    5.465877573
  628 SOLV  HW1     1986    5.095300378    3.507619625    5.390545858
  628 SOLV  HW2     1987    4.976305053    3.454186163    5.488788118
  629 SOLV  OW      1988    4.200538182    5.224208101    2.791488818
  629 SOLV  HW1     1989    4.299662287    5.216342518    2.802186226
  629 SOLV  HW2     1990    4.177030161    5.219457659    2.694398373
  630 SOLV  OW      1991    0.014076143    3.727776202    5.683089638
  630 SOLV  HW1     1992   -0.024144942    3.817279917    5.660106302
  630 SOLV  HW2     1993    0.113887877    3.731979614    5.678404945
  631 SOLV  OW      1994    5.747368850    5.842714965    3.160048034
  631 SOLV  HW1     1995    5.680673818    5.917157503    3.163229942
  631 SOLV  HW2     1996    5.726115209    5.782212400    3.083316538
  632 SOLV  OW      1997    5.415399411    5.125557536    3.213559365
  632 SOLV  HW1     1998    5.331188580    5.112345906    3.161253284
  632 SOLV  HW2     1999    5.494314550    5.109820005    3.154175019
  633 SOLV  OW      2000    3.124521033    3.262478100    5.099620070
  633 SOLV  HW1     2001    3.036016158    3.217261734    5.088483003
  633 SOLV  HW2     2002    3.137209617    3.287693512    5.195561535
  634 SOLV  OW      2003    4.804012057    5.885953828    2.976702612
  634 SOLV  HW1     2004    4.761639047    5.795649325    2.969520529
  634 SOLV  HW2     2005    4.851675338    5.893512088    3.064298743
  635 SOLV  OW      2006    4.476283018    5.379924620    5.662599006
  635 SOLV  HW1     2007    4.445304950    5.311394042    5.728507703
  635 SOLV  HW2     2008    4.461826986    5.345751479    5.569737713
  636 SOLV  OW      2009    2.920576936    3.302278495    1.459643434
  636 SOLV  HW1     2010    2.895021655    3.248477677    1.539970265
  636 SOLV  HW2     2011    2.883080189    3.259327154    1.377477992
  637 SOLV  OW      2012    5.713410119    3.955252589    3.768657050
  637 SOLV  HW1     2013    5.745109100    4.002931905    3.850654361
  637 SOLV  HW2     2014    5.621847923    3.987530556    3.744654151
  638 SOLV  OW      2015    4.806784645    5.292276021    3.704927406
  638 SOLV  HW1     2016    4.815908851    5.333392256    3.795635410
  638 SOLV  HW2     2017    4.880249914    5.325489145    3.645754350
  639 SOLV  OW      2018    6.040481949    5.106514684    5.206490208
  639 SOLV  HW1     2019    6.138286361    5.102018905    5.226882899
  639 SOLV  HW2     2020    6.014090592    5.201673072    5.190674864
  640 SOLV  OW      2021    5.318756782    3.849993855    3.836034367
  640 SOLV  HW1     2022    5.374815770    3.883151076    3.911927837
  640 SOLV  HW2     2023    5.226615175    3.829572481    3.869120343
  641 SOLV  OW      2024    3.872498972    4.432233019    3.372972314
  641 SOLV  HW1     2025    3.907127119    4.353390815    3.423830074
  641 SOLV  HW2     2026    3.822674724    4.492698978    3.435125755
  642 SOLV  OW      2027    5.514877614    5.093137511    4.738479465
  642 SOLV  HW1     2028    5.486021567    5.097028508    4.642801981
  642 SOLV  HW2     2029    5.439009533    5.121133415    4.797318601
  643 SOLV  OW      2030    3.768495401    4.215671303    3.178723847
  643 SOLV  HW1     2031    3.718039792    4.237042612    3.095062721
  643 SOLV  HW2     2032    3.783307361    4.299598041    3.231053628
  644 SOLV  OW      2033    3.816807995    4.012448176    5.559970122
  644 SOLV  HW1     2034    3.842481520    4.042364822    5.651879665
  644 SOLV  HW2     2035    3.877276872    3.938257273    5.530976954
  645 SOLV  OW      2036    5.024161527    5.547266332    0.175369021
  645 SOLV  HW1     2037    4.938203940    5.499177061    0.158045712
  645 SOLV  HW2     2038    5.004892444    5.635586485    0.218142936
  646 SOLV  OW      2039    5.420879239    4.193264314    4.821762056
  646 SOLV  HW1     2040    5.454139989    4.099702406    4.833665569
  646 SOLV  HW2     2041    5.465945011    4.234840812    4.742754532
  647 SOLV  OW      2042    5.102371295    4.612507849    5.614276540
  647 SOLV  HW1     2043    5.045119975    4.550941450    5.560112837
  647 SOLV  HW2     2044    5.162892015    4.663865087    5.553437312
  648 SOLV  OW      2045    0.036629185    4.413497827    0.131794859
  648 SOLV  HW1     2046    0.062849100    4.317809056    0.144353059
  648 SOLV  HW2     2047    0.005651952    4.427484936    0.037740436
  649 SOLV  OW      2048    4.121553395    4.632650764    3.464290987
  649 SOLV  HW1     2049    4.212094650    4.595524308    3.484915768
  649 SOLV  HW2     2050    4.089784410    4.596269666    3.376720512
  650 SOLV  OW      2051    3.952138952    3.593222631    5.106352444
  650 SOLV  HW1     2052    4.022059195    3.521828441    5.110276077
  650 SOLV  HW2     2053    3.979429388    3.662977144    5.040088422
  651 SOLV  OW      2054    3.537724212    3.121868701    4.465743542
  651 SOLV  HW1     2055    3.494176599    3.133216941    4.376433242
  651 SOLV  HW2     2056    3.519829814    3.202571791    4.522029879
  652 SOLV  OW      2057    3.411518489    4.370734884    0.145730658
  652 SOLV  HW1     2058    3.501400706    4.327008228    0.149023417
  652 SOLV  HW2     2059    3.340929588    4.300921070    0.133692264
  653 SOLV  OW      2060    4.713182278    3.394590153    5.977316288
  653 SOLV  HW1     2061    4.809494983    3.421524217    5.977315469
  653 SOLV  HW2     2062    4.673888574    3.411396802    5.886900310
  654 SOLV  OW      2063    3.813835429    0.032668193    4.070794662
  654 SOLV  HW1     2064    3.771328592   -0.023591916    4.141713009
  654 SOLV  HW2     2065    3.780957270    0.126778995    4.078765085
  655 SOLV  OW      2066    4.160271854    5.073939345    5.468837380
  655 SOLV  HW1     2067    4.076279018    5.121496846    5.495011884
  655 SOLV  HW2     2068    4.185147694    5.008507637    5.540262449
  656 SOLV  OW      2069    5.251312239    6.028374183    4.270659568
  656 SOLV  HW1     2070    5.229184038    6.018853973    4.367722158
  656 SOLV  HW2     2071    5.234494370    6.122620097    4.241742177
  657 SOLV  OW      2072    5.682758843    3.376359698    5.599475599
  657 SOLV  HW1     2073    5.609557952    3.443890049    5.608569534
  657 SOLV  HW2     2074    5.698923462    3.332628704    5.687950152
  658 SOLV  OW      2075    4.004535427    4.423396919    3.811262057
  658 SOLV  HW1     2076    4.096111291    4.451431793    3.782459845
  658 SOLV  HW2     2077    3.954218287    4.503145751    3.844577524
  659 SOLV  OW      2078    5.252589166    5.392380688    5.018085968
  659 SOLV  HW1     2079    5.275235137    5.388264045    5.115410900
  659 SOLV  HW2     2080    5.224511975    5.485380413    4.994323593
  660 SOLV  OW      2081    2.919998733    3.257772190    4.033315237
  660 SOLV  HW1     2082    2.843602285    3.263580035    3.969038585
  660 SOLV  HW2     2083    2.895108536    3.197709105    4.109305083
  661 SOLV  OW      2084    3.627891169    4.789691440    4.267066194
  661 SOLV  HW1     2085    3.681634527    4.731907125    4.328500989
  661 SOLV  HW2     2086    3.660029953    4.884170047    4.273584609
  662 SOLV  OW      2087    3.999998058    4.431177982    4.437185201
  662 SOLV  HW1     2088    3.954266294    4.344913512    4.458833397
  662 SOLV  HW2     2089    3.931436950    4.500810417    4.415920231
  663 SOLV  OW      2090    4.398064498    4.450740077    0.240478683
  663 SOLV  HW1     2091    4.312223048    4.424636322    0.196304396
  663 SOLV  HW2     2092    4.381330064    4.469649955    0.337246074
  664 SOLV  OW      2093    5.355136488    0.012768697    4.000358478
  664 SOLV  HW1     2094    5.413077299   -0.068693225    4.003258444
  664 SOLV  HW2     2095    5.295392018    0.008322567    3.920280699
  665 SOLV  OW      2096    4.400964215    5.105523231    5.298818356
  665 SOLV  HW1     2097    4.320281889    5.093066646    5.356569877
  665 SOLV  HW2     2098    4.427931429    5.201815348    5.299591462
  666 SOLV  OW      2099    3.164077636    4.397659897    4.369900307
  666 SOLV  HW1     2100    3.243970562    4.449873979    4.340053107
  666 SOLV  HW2     2101    3.087913694    4.460170358    4.386973573
  667 SOLV  OW      2102    5.290754597    5.121026503    5.399898386
  667 SOLV  HW1     2103    5.350325176    5.082300702    5.329516870
  667 SOLV  HW2     2104    5.346422287    5.154411623    5.475979651
  668 SOLV  OW      2105    4.133870735    3.649738180    3.959287641
  668 SOLV  HW1     2106    4.059028233    3.715152168    3.948263838
  668 SOLV  HW2     2107    4.165718692    3.651223659    4.054079034
  669 SOLV  OW      2108    5.082064234    3.966458407    4.206323755
  669 SOLV  HW1     2109    5.172683494    3.965700803    4.248621628
  669 SOLV  HW2     2110    5.075981555    4.042751846    4.141951878
  670 SOLV  OW      2111    3.830621457    5.864226690    4.104640541
  670 SOLV  HW1     2112    3.919376771    5.874187618    4.059639155
  670 SOLV  HW2     2113    3.796620396    5.954343095    4.131559499
  671 SOLV  OW      2114    4.516715155    3.995469290    3.625034471
  671 SOLV  HW1     2115    4.608990331    4.004330734    3.662564583
  671 SOLV  HW2     2116    4.505355701    3.904206945    3.585742360
  672 SOLV  OW      2117    5.147348001    5.053550583    3.134389067
  672 SOLV  HW1     2118    5.174727560    5.033212965    3.040386283
  672 SOLV  HW2     2119    5.135239606    4.968065264    3.184843510
  673 SOLV  OW      2120    4.356955235    3.896428917    3.887087759
  673 SOLV  HW1     2121    4.454572553    3.916635553    3.879073049
  673 SOLV  HW2     2122    4.318984442    3.878948629    3.796235113
  674 SOLV  OW      2123    3.905385880    5.916209710    3.235483372
  674 SOLV  HW1     2124    3.903279743    5.825504796    3.277533630
  674 SOLV  HW2     2125    3.812371785    5.943919246    3.211388565
  675 SOLV  OW      2126    5.040971180    4.700080640    3.215171155
  675 SOLV  HW1     2127    5.027526274    4.773851136    3.281342980
  675 SOLV  HW2     2128    5.133595023    4.705306107    3.177817316
  676 SOLV  OW      2129    5.153018872    2.979383134    5.647088463
  676 SOLV  HW1     2130    5.141480467    3.078724993    5.646946679
  676 SOLV  HW2     2131    5.181547546    2.949032214    5.556166856
  677 SOLV  OW      2132    4.611095993    3.366951472    3.073928248
  677 SOLV  HW1     2133    4.652525351    3.447687381    3.031893106
  677 SOLV  HW2     2134    4.571510515    3.392001584    3.162285790
  678 SOLV  OW      2135    5.703492195    5.662820272    5.688437457
  678 SOLV  HW1     2136    5.801845882    5.644724936    5.689455677
  678 SOLV  HW2     2137    5.686184300    5.750299173    5.643162665
  679 SOLV  OW      2138    5.002739336    4.151759548    3.740873926
  679 SOLV  HW1     2139    5.081120561    4.182195479    3.686727568
  679 SOLV  HW2     2140    5.021226721    4.167334427    3.837917650
  680 SOLV  OW      2141    4.250928310    3.037645734    5.439364645
  680 SOLV  HW1     2142    4.295518800    3.126051942    5.425301365
  680 SOLV  HW2     2143    4.179139667    3.025269869    5.370845558
  681 SOLV  OW      2144    5.162061133    4.693297241    3.681190511
  681 SOLV  HW1     2145    5.106178541    4.629255934    3.628487096
  681 SOLV  HW2     2146    5.114457397    4.717200529    3.765832546
  682 SOLV  OW      2147    4.092019942    5.507695765    4.031472410
  682 SOLV  HW1     2148    4.023606728    5.554465845    4.087438757
  682 SOLV  HW2     2149    4.049461197    5.430260717    3.984647558
  683 SOLV  OW      2150    3.822090514    4.424628123    4.111516616
  683 SOLV  HW1     2151    3.767946377    4.465746757    4.038174424
  683 SOLV  HW2     2152    3.911705477    4.468832819    4.115571848
  684 SOLV  OW      2153    5.833232089    5.358128145    2.971959901
  684 SOLV  HW1     2154    5.812812971    5.287277882    2.904396541
  684 SOLV  HW2     2155    5.760472692    5.360743069    3.040521209
  685 SOLV  OW      2156    3.558287774    4.334672057    3.504777829
  685 SOLV  HW1     2157    3.646637832    4.329626743    3.551348337
  685 SOLV  HW2     2158    3.513065311    4.245589953    3.509393694
  686 SOLV  OW      2159    0.033438223    0.229138100    3.296848884
  686 SOLV  HW1     2160    0.025038891    0.224582760    3.197297874
  686 SOLV  HW2     2161    0.020983737    0.323663434    3.327040464
  687 SOLV  OW      2162    5.898552916    0.859579632    2.737825789
  687 SOLV  HW1     2163    5.857298197    0.795794681    2.672777107
  687 SOLV  HW2     2164    5.997839854    0.847588232    2.737831196
  688 SOLV  OW      2165    4.993952462    4.578041379    5.097664418
  688 SOLV  HW1     2166    4.912910793    4.618643560    5.139918748
  688 SOLV  HW2     2167    4.965799598    4.515868895    5.024564050
  689 SOLV  OW      2168    0.740070347    5.178145398    5.237864813
  689 SOLV  HW1     2169    0.665021946    5.134668073    5.287654278
  689 SOLV  HW2     2170    0.824662253    5.127323624    5.254074594
  690 SOLV  OW      2171    3.768670161    0.416258764    4.785592964
  690 SOLV  HW1     2172    3.865804378    0.438577401    4.793871466
  690 SOLV  HW2     2173    3.743501117    0.350262113    4.856392551
  691 SOLV  OW      2174    6.061673102    4.434467841    5.255789682
  691 SOLV  HW1     2175    6.000515137    4.481900569    5.319126753
  691 SOLV  HW2     2176    6.136456985    4.392234463    5.307028528
  692 SOLV  OW      2177    3.750866070    3.389064357    3.801594773
  692 SOLV  HW1     2178    3.823818159    3.455398932    3.818259617
  692 SOLV  HW2     2179    3.694308392    3.420233023    3.725229314
  693 SOLV  OW      2180    6.015405214    5.049073830    0.147299456
  693 SOLV  HW1     2181    5.947806214    5.067775699    0.218590202
  693 SOLV  HW2     2182    6.088468026    4.992012056    0.184816117
  694 SOLV  OW      2183    3.882095104    4.995876127    5.116357359
  694 SOLV  HW1     2184    3.905747056    5.069901706    5.179292561
  694 SOLV  HW2     2185    3.962340238    4.938175958    5.101145221
  695 SOLV  OW      2186    5.889105649    4.077471589    3.936567453
  695 SOLV  HW1     2187    5.905352503    4.016215224    4.013922082
  695 SOLV  HW2     2188    5.941342016    4.161786755    3.949307733
  696 SOLV  OW      2189    4.141753389    5.730900727    5.512669459
  696 SOLV  HW1     2190    4.145522867    5.699793445    5.417695740
  696 SOLV  HW2     2191    4.223006827    5.698943774    5.561438838
  697 SOLV  OW      2192    3.156370740    2.561248103    2.941068546
  697 SOLV  HW1     2193    3.250415487    2.549002392    2.972780187
  697 SOLV  HW2     2194    3.103772737    2.609937954    3.010816184
  698 SOLV  OW      2195    3.594243998    3.452861037    3.589651862
  698 SOLV  HW1     2196    3.513724812    3.471938187    3.645801361
  698 SOLV  HW2     2197    3.565158917    3.420152067    3.499739785
  699 SOLV  OW      2198    5.530161432    5.911297727    5.220038165
  699 SOLV  HW1     2199    5.466439492    5.988299253    5.216571261
  699 SOLV  HW2     2200    5.616824142    5.941535771    5.259747617
  700 SOLV  OW      2201    5.869337699    3.394631575    0.102586234
  700 SOLV  HW1     2202    5.884992613    3.438365854    0.191152350
  700 SOLV  HW2     2203    5.876317976    3.463031084    0.029960102
  701 SOLV  OW      2204    2.971372004    3.575944154    4.382986795
  701 SOLV  HW1     2205    2.903115765    3.563933554    4.310888183
  701 SOLV  HW2     2206    3.010539747    3.487093613    4.406920862
  702 SOLV  OW      2207    5.266350450    4.309772408    0.956437487
  702 SOLV  HW1     2208    5.323820086    4.379980593    0.998506956
  702 SOLV  HW2     2209    5.191691313    4.286156557    1.018646501
  703 SOLV  OW      2210    5.245284134    5.210733012    6.143090235
  703 SOLV  HW1     2211    5.327298507    5.255703802    6.107694559
  703 SOLV  HW2     2212    5.177922700    5.201746637    6.069720143
  704 SOLV  OW      2213    5.412115862    3.570222386    5.427559153
  704 SOLV  HW1     2214    5.497087084    3.617720483    5.404640067
  704 SOLV  HW2     2215    5.367081111    3.540081929    5.343506887
  705 SOLV  OW      2216    4.030142632    4.808815769    4.617725682
  705 SOLV  HW1     2217    4.076291693    4.731854882    4.661874238
  705 SOLV  HW2     2218    3.989486895    4.867770543    4.687534013
  706 SOLV  OW      2219    4.351842518    5.704046338    4.726592004
  706 SOLV  HW1     2220    4.305931019    5.755848273    4.798776319
  706 SOLV  HW2     2221    4.294155644    5.627184262    4.698909023
  707 SOLV  OW      2222    0.123603308    4.107580586    4.627894799
  707 SOLV  HW1     2223    0.178829072    4.140040480    4.704693071
  707 SOLV  HW2     2224    0.175909747    4.116506740    4.543125115
  708 SOLV  OW      2225    2.961275553    4.002951831    4.983552672
  708 SOLV  HW1     2226    3.046452675    3.950593833    4.981270069
  708 SOLV  HW2     2227    2.941952875    4.039124176    4.892339005
  709 SOLV  OW      2228    5.612953173    5.004245295    0.348154245
  709 SOLV  HW1     2229    5.678312404    5.078490716    0.362892465
  709 SOLV  HW2     2230    5.662547205    4.918915342    0.332010070
  710 SOLV  OW      2231    4.245736945    4.550537080    3.766534609
  710 SOLV  HW1     2232    4.225663014    4.648475840    3.769091879
  710 SOLV  HW2     2233    4.292912951    4.528416147    3.681173281
  711 SOLV  OW      2234    5.551490804    5.881622432    4.345707334
  711 SOLV  HW1     2235    5.513580598    5.959501771    4.395697648
  711 SOLV  HW2     2236    5.479448911    5.814181731    4.329488302
  712 SOLV  OW      2237    5.112461746    4.003679983    5.668887195
  712 SOLV  HW1     2238    5.062030387    3.975779090    5.750607800
  712 SOLV  HW2     2239    5.058522855    3.982130670    5.587485577
  713 SOLV  OW      2240    5.907019382    5.237955233    4.489780739
  713 SOLV  HW1     2241    5.930432012    5.223974783    4.393561567
  713 SOLV  HW2     2242    5.963055133    5.311800726    4.527310957
  714 SOLV  OW      2243    4.861680496    5.927353478    4.084160664
  714 SOLV  HW1     2244    4.959406306    5.934518397    4.064158324
  714 SOLV  HW2     2245    4.821932908    6.018977916    4.089342017
  715 SOLV  OW      2246    4.745023479    4.722642214    4.908827238
  715 SOLV  HW1     2247    4.834826584    4.727735908    4.865110397
  715 SOLV  HW2     2248    4.756429551    4.702502714    5.006120166
  716 SOLV  OW      2249    4.774575054    3.388173987    4.358375239
  716 SOLV  HW1     2250    4.791166769    3.355802608    4.451524629
  716 SOLV  HW2     2251    4.691088195    3.346094043    4.322862203
  717 SOLV  OW      2252    5.243364647    5.467466155    4.379887094
  717 SOLV  HW1     2253    5.265637252    5.376179441    4.345642899
  717 SOLV  HW2     2254    5.145705961    5.472247735    4.400905296
  718 SOLV  OW      2255    5.755783918    4.716566145    5.589950793
  718 SOLV  HW1     2256    5.736483353    4.811062869    5.563503592
  718 SOLV  HW2     2257    5.673628935    4.660972590    5.577243826
  719 SOLV  OW      2258    4.416949240    4.363346993    4.977034620
  719 SOLV  HW1     2259    4.434231170    4.293115802    5.046105641
  719 SOLV  HW2     2260    4.407350781    4.452323868    5.021676144
  720 SOLV  OW      2261    5.467427935    4.700125073    5.911855472
  720 SOLV  HW1     2262    5.387708291    4.666064211    5.862008947
  720 SOLV  HW2     2263    5.489513795    4.792407333    5.880292846
  721 SOLV  OW      2264    5.313082136    5.609047967    0.227399006
  721 SOLV  HW1     2265    5.236090237    5.565051793    0.181175344
  721 SOLV  HW2     2266    5.312066066    5.584646670    0.324370880
  722 SOLV  OW      2267    5.520469386    5.332599923    4.944291602
  722 SOLV  HW1     2268    5.569883097    5.315408727    5.029524613
  722 SOLV  HW2     2269    5.427026996    5.297887811    4.952377249
  723 SOLV  OW      2270    3.511692277    4.689912620    5.450792133
  723 SOLV  HW1     2271    3.590433539    4.749780684    5.436043197
  723 SOLV  HW2     2272    3.531893595    4.598825747    5.414777123
  724 SOLV  OW      2273    3.842682165    4.687478223    4.401630928
  724 SOLV  HW1     2274    3.869139955    4.767047881    4.347132278
  724 SOLV  HW2     2275    3.885364348    4.693232052    4.491889164
  725 SOLV  OW      2276    2.850980891    0.621230047    0.052835334
  725 SOLV  HW1     2277    2.878158967    0.714517715    0.076505201
  725 SOLV  HW2     2278    2.928877644    0.572991413    0.012751886
  726 SOLV  OW      2279    4.386954339    5.232703990    3.117956561
  726 SOLV  HW1     2280    4.427311062    5.229202735    3.026519264
  726 SOLV  HW2     2281    4.450291022    5.278148778    3.180606155
  727 SOLV  OW      2282    3.524562639    3.848108274    4.710561627
  727 SOLV  HW1     2283    3.449546749    3.914158485    4.713947708
  727 SOLV  HW2     2284    3.571480314    3.855463108    4.622549556
  728 SOLV  OW      2285    3.425147196    5.681665725    4.891007190
  728 SOLV  HW1     2286    3.358285434    5.675270672    4.965092605
  728 SOLV  HW2     2287    3.491345060    5.607180834    4.899364454
  729 SOLV  OW      2288    5.109065216    4.093083077    5.349574517
  729 SOLV  HW1     2289    5.033729423    4.037783309    5.385184431
  729 SOLV  HW2     2290    5.117191071    4.078741465    5.250934118
  730 SOLV  OW      2291    5.773116805    2.643580164    5.382530550
  730 SOLV  HW1     2292    5.745828820    2.547676055    5.390227250
  730 SOLV  HW2     2293    5.696813892    2.697125201    5.346306261
  731 SOLV  OW      2294    5.461440506    3.094286861    4.978353382
  731 SOLV  HW1     2295    5.499285329    3.135269776    4.895348297
  731 SOLV  HW2     2296    5.528582970    3.031833303    5.018267410
  732 SOLV  OW      2297    0.508665177    4.964729017    4.657643482
  732 SOLV  HW1     2298    0.424650164    4.948049841    4.606019539
  732 SOLV  HW2     2299    0.587800232    4.946956929    4.599132984
  733 SOLV  OW      2300    0.048827989    2.572094356    3.679091854
  733 SOLV  HW1     2301    0.098654329    2.630651583    3.615139570
  733 SOLV  HW2     2302    0.111166117    2.503842252    3.717264065
  734 SOLV  OW      2303    3.030033975    4.613015691    4.891029437
  734 SOLV  HW1     2304    3.023658711    4.684476900    4.821368165
  734 SOLV  HW2     2305    2.960064468    4.628215517    4.960837985
  735 SOLV  OW      2306    5.672920472    4.866549373    3.666653267
  735 SOLV  HW1     2307    5.705901012    4.864959106    3.572261768
  735 SOLV  HW2     2308    5.591273713    4.809312037    3.674379057
  736 SOLV  OW      2309    4.860722889    4.912816937    4.592088996
  736 SOLV  HW1     2310    4.765233823    4.923159677    4.564218440
  736 SOLV  HW2     2311    4.877697729    4.817778731    4.618193341
  737 SOLV  OW      2312    5.191095396    3.891927975    2.583626419
  737 SOLV  HW1     2313    5.242014607    3.975702123    2.563855653
  737 SOLV  HW2     2314    5.188354363    3.877159532    2.682500079
  738 SOLV  OW      2315    0.049261902    4.832317911    0.255603566
  738 SOLV  HW1     2316    0.072546097    4.735677759    0.244714412
  738 SOLV  HW2     2317    0.042251092    4.854124517    0.352944825
  739 SOLV  OW      2318    5.588047343    2.791815520    5.850009641
  739 SOLV  HW1     2319    5.556706725    2.811687496    5.942879730
  739 SOLV  HW2     2320    5.605898140    2.877604040    5.801806069
  740 SOLV  OW      2321    4.446951713    4.226456590    3.319962160
  740 SOLV  HW1     2322    4.348548616    4.232499658    3.303169368
  740 SOLV  HW2     2323    4.495453190    4.222174548    3.232607323
  741 SOLV  OW      2324    4.897806915    5.532101312    6.040808523
  741 SOLV  HW1     2325    4.880000043    5.468979547    6.116308447
  741 SOLV  HW2     2326    4.818154885    5.535107204    5.980408215
  742 SOLV  OW      2327    4.228555440    5.322427693    4.931855768
  742 SOLV  HW1     2328    4.267058344    5.237038460    4.966900911
  742 SOLV  HW2     2329    4.145322546    5.302651582    4.880056926
  743 SOLV  OW      2330    4.416547993    3.752661523    4.827917964
  743 SOLV  HW1     2331    4.340134530    3.808947292    4.796407100
  743 SOLV  HW2     2332    4.457742314    3.705698173    4.749831654
  744 SOLV  OW      2333    3.549571550    5.371276962    3.069649244
  744 SOLV  HW1     2334    3.493138207    5.333594795    2.996185503
  744 SOLV  HW2     2335    3.641170095    5.331395470    3.065093317
  745 SOLV  OW      2336    3.636770196    5.722053621    5.269272548
  745 SOLV  HW1     2337    3.691866975    5.778744566    5.330529637
  745 SOLV  HW2     2338    3.540803125    5.749412301    5.275886291
  746 SOLV  OW      2339    5.716245020    4.750245557    0.540885034
  746 SOLV  HW1     2340    5.670802732    4.666348337    0.570848375
  746 SOLV  HW2     2341    5.734478725    4.745013087    0.442693044
  747 SOLV  OW      2342    4.088319152    4.486098454    4.161875480
  747 SOLV  HW1     2343    4.182260505    4.520385482    4.160736666
  747 SOLV  HW2     2344    4.076033013    4.425201034    4.240248958
  748 SOLV  OW      2345    3.736697392    4.886594268    6.062933697
  748 SOLV  HW1     2346    3.802776642    4.955420677    6.092907331
  748 SOLV  HW2     2347    3.646737598    4.929052762    6.052619442
  749 SOLV  OW      2348    5.535142940    4.264299886    3.571845425
  749 SOLV  HW1     2349    5.464175555    4.238773738    3.637522696
  749 SOLV  HW2     2350    5.624907532    4.240123035    3.608713415
  750 SOLV  OW      2351    5.662067908    3.725366524    5.425002227
  750 SOLV  HW1     2352    5.721074735    3.690396044    5.497781597
  750 SOLV  HW2     2353    5.605041356    3.799237878    5.460953972
  751 SOLV  OW      2354    5.675159325    5.355122073    4.546425840
  751 SOLV  HW1     2355    5.705858471    5.425800656    4.482679418
  751 SOLV  HW2     2356    5.736903540    5.276613234    4.541381041
  752 SOLV  OW      2357    3.741113088    5.753249960    5.826570589
  752 SOLV  HW1     2358    3.767597234    5.698611947    5.747103154
  752 SOLV  HW2     2359    3.793032223    5.723074634    5.906543432
  753 SOLV  OW      2360    5.521257021    4.563569582    5.587263114
  753 SOLV  HW1     2361    5.465311226    4.542769036    5.667505633
  753 SOLV  HW2     2362    5.517076208    4.487062221    5.522993692
  754 SOLV  OW      2363    3.760726203    3.895344820    4.176576749
  754 SOLV  HW1     2364    3.845889950    3.863651191    4.218342641
  754 SOLV  HW2     2365    3.781658830    3.959847765    4.103072758
  755 SOLV  OW      2366    3.117591545    4.352686666    4.017320180
  755 SOLV  HW1     2367    3.125236936    4.441181434    4.063274868
  755 SOLV  HW2     2368    3.036529485    4.352456413    3.958750122
  756 SOLV  OW      2369    5.981416868    0.081373671    3.651108254
  756 SOLV  HW1     2370    5.918732532    0.003453570    3.651860286
  756 SOLV  HW2     2371    6.074108365    0.049376910    3.631465164
  757 SOLV  OW      2372    5.357110839    5.658340781    4.574303215
  757 SOLV  HW1     2373    5.300692902    5.583010205    4.540476026
  757 SOLV  HW2     2374    5.421096222    5.623807533    4.642970817
  758 SOLV  OW      2375    4.609873768    4.521134568    2.998533429
  758 SOLV  HW1     2376    4.670470543    4.502282913    2.921237920
  758 SOLV  HW2     2377    4.515447023    4.527144029    2.966140005
  759 SOLV  OW      2378    3.462735788    4.185369004    4.891099124
  759 SOLV  HW1     2379    3.441678705    4.134475359    4.807623434
  759 SOLV  HW2     2380    3.441564778    4.282139253    4.877350942
  760 SOLV  OW      2381    5.950867258    5.661769616    4.801156891
  760 SOLV  HW1     2382    5.939994847    5.692228522    4.895790861
  760 SOLV  HW2     2383    5.919544668    5.733742667    4.739186488
  761 SOLV  OW      2384    4.555013874    3.892302718    2.993308307
  761 SOLV  HW1     2385    4.530232114    3.857565614    3.083755342
  761 SOLV  HW2     2386    4.485598545    3.957337006    2.962429015
  762 SOLV  OW      2387    5.158191933    5.665201126    3.860698549
  762 SOLV  HW1     2388    5.164460980    5.751928872    3.910102942
  762 SOLV  HW2     2389    5.237246550    5.608240237    3.883225433
  763 SOLV  OW      2390    5.534118428    5.500537030    4.730668085
  763 SOLV  HW1     2391    5.593172843    5.454229174    4.664561355
  763 SOLV  HW2     2392    5.522602196    5.442593360    4.811363793
  764 SOLV  OW      2393    2.961788242    3.618863955    5.615630179
  764 SOLV  HW1     2394    2.956896510    3.704487322    5.667071630
  764 SOLV  HW2     2395    3.057333844    3.590638928    5.606926398
  765 SOLV  OW      2396    5.820532470    4.281964301    3.651107798
  765 SOLV  HW1     2397    5.875834729    4.310642376    3.729333541
  765 SOLV  HW2     2398    5.848261104    4.333512584    3.570028223
  766 SOLV  OW      2399    5.730828299    5.898110498    4.115718852
  766 SOLV  HW1     2400    5.659146563    5.923079595    4.180821181
  766 SOLV  HW2     2401    5.816067207    5.880785835    4.165056311
  767 SOLV  OW      2402    4.222207289    4.812337049    3.833224567
  767 SOLV  HW1     2403    4.122669330    4.821253643    3.829439561
  767 SOLV  HW2     2404    4.254263177    4.835525298    3.925073985
  768 SOLV  OW      2405    3.193651462    5.436439560    4.999770736
  768 SOLV  HW1     2406    3.234831964    5.376418096    4.931188774
  768 SOLV  HW2     2407    3.207769597    5.397579365    5.090833357
  769 SOLV  OW      2408    4.005492125    0.131151378    4.975719530
  769 SOLV  HW1     2409    4.065681790    0.156767272    4.900072102
  769 SOLV  HW2     2410    4.038041361    0.173817672    5.060109142
  770 SOLV  OW      2411    4.289252928    3.449692037    5.168710925
  770 SOLV  HW1     2412    4.344982255    3.531547436    5.154720043
  770 SOLV  HW2     2413    4.246198999    3.423537390    5.082316575
  771 SOLV  OW      2414    5.099938021    3.680032608    3.355840862
  771 SOLV  HW1     2415    5.000305042    3.675468750    3.348488246
  771 SOLV  HW2     2416    5.125006069    3.738664935    3.432882914
  772 SOLV  OW      2417    4.090630002    5.420616212    5.163646443
  772 SOLV  HW1     2418    4.156040090    5.393813070    5.092900731
  772 SOLV  HW2     2419    4.109226469    5.514603973    5.192322090
  773 SOLV  OW      2420    2.799575564    3.962395378    4.447905697
  773 SOLV  HW1     2421    2.793879287    3.939877653    4.350633602
  773 SOLV  HW2     2422    2.848273914    3.889586428    4.496162228
  774 SOLV  OW      2423    3.738554837    3.439964204    4.706070615
  774 SOLV  HW1     2424    3.798674849    3.516991765    4.684756882
  774 SOLV  HW2     2425    3.693970024    3.455888751    4.794163852
  775 SOLV  OW      2426    4.353266324    5.269643135    4.290269401
  775 SOLV  HW1     2427    4.366825849    5.330995751    4.212463005
  775 SOLV  HW2     2428    4.432472626    5.209251573    4.299269800
  776 SOLV  OW      2429    3.260975076    5.239684396    4.558990420
  776 SOLV  HW1     2430    3.296383702    5.331966834    4.543771126
  776 SOLV  HW2     2431    3.190769942    5.219264293    4.490757592
  777 SOLV  OW      2432    3.357066191    4.309865302    3.121780701
  777 SOLV  HW1     2433    3.430672525    4.370269647    3.152333344
  777 SOLV  HW2     2434    3.269541099    4.344098538    3.155948580
  778 SOLV  OW      2435    5.021206352    3.897209465    4.888930924
  778 SOLV  HW1     2436    5.016631637    3.947011425    4.975535717
  778 SOLV  HW2     2437    4.932762865    3.854345871    4.870437250
  779 SOLV  OW      2438    4.909446723    5.065258093    4.834204017
  779 SOLV  HW1     2439    4.898779205    5.012990034    4.749611872
  779 SOLV  HW2     2440    4.922999648    5.161866547    4.812187568
  780 SOLV  OW      2441    4.044613718    5.871553138    5.715628189
  780 SOLV  HW1     2442    4.051963066    5.849127055    5.618442814
  780 SOLV  HW2     2443    4.057596161    5.969917509    5.728190243
  781 SOLV  OW      2444    0.349000075    5.182480892    5.053681238
  781 SOLV  HW1     2445    0.448851700    5.186336348    5.057526825
  781 SOLV  HW2     2446    0.318268014    5.206335231    4.961548132
  782 SOLV  OW      2447    3.793899001    5.385096747    3.760882394
  782 SOLV  HW1     2448    3.709881491    5.358256164    3.808021737
  782 SOLV  HW2     2449    3.794428932    5.484214821    3.747584077
  783 SOLV  OW      2450    4.313967699    2.697443031    5.156655319
  783 SOLV  HW1     2451    4.361852030    2.671264557    5.072850340
  783 SOLV  HW2     2452    4.273606489    2.788198921    5.145000480
  784 SOLV  OW      2453    0.081527006    4.782507398    4.825452468
  784 SOLV  HW1     2454    0.029723969    4.779893183    4.910958556
  784 SOLV  HW2     2455    0.171570856    4.822643830    4.842267896
  785 SOLV  OW      2456    5.623922092    3.396897792    5.311144003
  785 SOLV  HW1     2457    5.665863629    3.451656275    5.383559493
  785 SOLV  HW2     2458    5.527555159    3.381220445    5.332803956
  786 SOLV  OW      2459    5.217259947    4.755354140    4.686557974
  786 SOLV  HW1     2460    5.264436549    4.764237459    4.774292162
  786 SOLV  HW2     2461    5.247576251    4.671785615    4.640744603
  787 SOLV  OW      2462    4.243372530    5.978329322    5.441768584
  787 SOLV  HW1     2463    4.230426878    6.026589657    5.355138284
  787 SOLV  HW2     2464    4.188231091    5.894897507    5.441990209
  788 SOLV  OW      2465    4.199593434    5.047653615    3.209622076
  788 SOLV  HW1     2466    4.248707713    4.961938940    3.225186920
  788 SOLV  HW2     2467    4.262903994    5.116304620    3.173842338
  789 SOLV  OW      2468    3.394365957    3.941251422    6.055547246
  789 SOLV  HW1     2469    3.330721138    3.997679296    6.002944994
  789 SOLV  HW2     2470    3.468415679    3.910170492    5.995945953
  790 SOLV  OW      2471    0.373771373    5.529779426    4.321278115
  790 SOLV  HW1     2472    0.320809002    5.446748677    4.303885267
  790 SOLV  HW2     2473    0.471314704    5.507716019    4.321135787
  791 SOLV  OW      2474    6.118603730    4.757614871    6.138981951
  791 SOLV  HW1     2475    6.036235374    4.808553663    6.114032420
  791 SOLV  HW2     2476    6.143584029    4.778879860    6.233457273
  792 SOLV  OW      2477    4.464606839    4.434542431    3.904788665
  792 SOLV  HW1     2478    4.486992618    4.485001389    3.988180375
  792 SOLV  HW2     2479    4.382927962    4.474132129    3.862805058
  793 SOLV  OW      2480    3.785005085    4.463644188    5.760972204
  793 SOLV  HW1     2481    3.824596165    4.373991658    5.741097207
  793 SOLV  HW2     2482    3.785869746    4.519555152    5.678067340
  794 SOLV  OW      2483    3.150443135    4.397067132    3.289298287
  794 SOLV  HW1     2484    3.141019757    4.363119889    3.382896120
  794 SOLV  HW2     2485    3.125837639    4.493956816    3.286367546
  795 SOLV  OW      2486    0.091106123    5.092085209    0.677454872
  795 SOLV  HW1     2487    0.181843963    5.115553767    0.712350537
  795 SOLV  HW2     2488    0.023971067    5.100131056    0.751142969
  796 SOLV  OW      2489    6.063696365    4.438026855    3.576716148
  796 SOLV  HW1     2490    6.159339438    4.463995763    3.563318406
  796 SOLV  HW2     2491    6.011127443    4.518127574    3.605384013
  797 SOLV  OW      2492    3.408698999    4.473034878    4.878686904
  797 SOLV  HW1     2493    3.352508711    4.534426312    4.934145740
  797 SOLV  HW2     2494    3.355991166    4.442008188    4.799559980
  798 SOLV  OW      2495    5.354176409    5.838569445    4.133415235
  798 SOLV  HW1     2496    5.396644074    5.763483209    4.183997806
  798 SOLV  HW2     2497    5.307906444    5.899887906    4.197439737
  799 SOLV  OW      2498    5.081050060    3.441099001    3.956136204
  799 SOLV  HW1     2499    4.990510287    3.438761021    3.913725932
  799 SOLV  HW2     2500    5.115032577    3.347706633    3.967297021
  800 SOLV  OW      2501    0.233176699    4.813932912    5.638233938
  800 SOLV  HW1     2502    0.182682621    4.895098896    5.667630709
  800 SOLV  HW2     2503    0.181595846    4.731872719    5.662876986
  801 SOLV  OW      2504    5.715140552    5.636925460    4.389997955
  801 SOLV  HW1     2505    5.615266489    5.632662831    4.392961026
  801 SOLV  HW2     2506    5.743651393    5.726186637    4.355050897
  802 SOLV  OW      2507    4.222914301    4.795137456    5.299857353
  802 SOLV  HW1     2508    4.160335392    4.873136983    5.301021957
  802 SOLV  HW2     2509    4.209000851    4.740029433    5.382142959
  803 SOLV  OW      2510    0.169168370    5.048028432    5.253339496
  803 SOLV  HW1     2511    0.183619452    4.949991620    5.239868730
  803 SOLV  HW2     2512    0.223612360    5.099175348    5.186846598
  804 SOLV  OW      2513    5.971679274    5.826969498    4.211152757
  804 SOLV  HW1     2514    5.995049814    5.735449991    4.244014461
  804 SOLV  HW2     2515    6.054918250    5.874216317    4.182157846
  805 SOLV  OW      2516    3.958922485    3.698646605    0.083939172
  805 SOLV  HW1     2517    3.960077170    3.600199257    0.066376722
  805 SOLV  HW2     2518    3.991823008    3.747312916    0.003002144
  806 SOLV  OW      2519    3.975828937    3.729656649    5.538793639
  806 SOLV  HW1     2520    3.923999838    3.684068467    5.466426203
  806 SOLV  HW2     2521    4.069197830    3.693868014    5.540507751
  807 SOLV  OW      2522    3.785045450    3.116720551    5.643498519
  807 SOLV  HW1     2523    3.731339000    3.168880493    5.709792996
  807 SOLV  HW2     2524    3.826727425    3.037994659    5.688960887
  808 SOLV  OW      2525    5.145229013    5.893988319    5.803890900
  808 SOLV  HW1     2526    5.130034672    5.824775448    5.874461127
  808 SOLV  HW2     2527    5.243398366    5.910020596    5.793538316
  809 SOLV  OW      2528    2.457984414    5.074818666    0.564716629
  809 SOLV  HW1     2529    2.534663905    5.056717091    0.503121337
  809 SOLV  HW2     2530    2.471383597    5.024705674    0.650218025
  810 SOLV  OW      2531    3.632761950    6.062283765    3.329918938
  810 SOLV  HW1     2532    3.550516667    6.026119095    3.373843752
  810 SOLV  HW2     2533    3.667772627    6.139396220    3.383111788
  811 SOLV  OW      2534    4.078452076    5.528816960    3.565154761
  811 SOLV  HW1     2535    4.171419970    5.561850557    3.548792021
  811 SOLV  HW2     2536    4.081859611    5.433908894    3.596504041
  812 SOLV  OW      2537    3.591219383    5.232310667    3.875196693
  812 SOLV  HW1     2538    3.556113334    5.151516540    3.922542908
  812 SOLV  HW2     2539    3.514617505    5.288028946    3.843113551
  813 SOLV  OW      2540    4.359957555    3.211476169    3.931347502
  813 SOLV  HW1     2541    4.351281655    3.284221136    3.863269810
  813 SOLV  HW2     2542    4.318330549    3.127675376    3.896045003
  814 SOLV  OW      2543    3.441293017    5.446041479    4.461195105
  814 SOLV  HW1     2544    3.529859726    5.481318650    4.491416230
  814 SOLV  HW2     2545    3.402629675    5.507552327    4.392467393
  815 SOLV  OW      2546    4.993687846    5.306695805    4.711959577
  815 SOLV  HW1     2547    4.898907959    5.337935349    4.705567078
  815 SOLV  HW2     2548    5.048876197    5.376764498    4.757198611
  816 SOLV  OW      2549    4.218134712    4.017057018    3.645833783
  816 SOLV  HW1     2550    4.313952500    4.044962788    3.652324710
  816 SOLV  HW2     2551    4.196244993    3.994946496    3.550787144
  817 SOLV  OW      2552    4.101635037    4.191836207    3.870908811
  817 SOLV  HW1     2553    4.057540991    4.277389386    3.843739158
  817 SOLV  HW2     2554    4.129432896    4.141280393    3.789218888
  818 SOLV  OW      2555    4.883550344    3.247645510    2.729455940
  818 SOLV  HW1     2556    4.949143189    3.300580279    2.675645821
  818 SOLV  HW2     2557    4.799888072    3.301000828    2.741858944
  819 SOLV  OW      2558    5.415978041    4.087877801    3.748691987
  819 SOLV  HW1     2559    5.396951858    3.994557267    3.779203242
  819 SOLV  HW2     2560    5.331746748    4.141711533    3.751626453
  820 SOLV  OW      2561    2.871155363    4.356329616    0.282706841
  820 SOLV  HW1     2562    2.822357658    4.419163677    0.343293222
  820 SOLV  HW2     2563    2.940105669    4.306337417    0.335115194
  821 SOLV  OW      2564    4.381627269    4.551501917    3.503731952
  821 SOLV  HW1     2565    4.453742451    4.620349238    3.495916870
  821 SOLV  HW2     2566    4.422767932    4.461944047    3.520714822
  822 SOLV  OW      2567    4.531100491    5.069354747    5.619291382
  822 SOLV  HW1     2568    4.501323081    5.099123606    5.528587903
  822 SOLV  HW2     2569    4.466122244    5.002445940    5.655388494
  823 SOLV  OW      2570    4.250368475    4.486952534    5.376596990
  823 SOLV  HW1     2571    4.307261502    4.529660596    5.446888683
  823 SOLV  HW2     2572    4.301331037    4.482488723    5.290663820
  824 SOLV  OW      2573    4.259888189    3.677832052    5.519570787
  824 SOLV  HW1     2574    4.308300922    3.608394433    5.466312703
  824 SOLV  HW2     2575    4.320801083    3.714223163    5.590048671
  825 SOLV  OW      2576    0.096823934    5.205239518    3.827498584
  825 SOLV  HW1     2577    0.103765844    5.285346088    3.886964720
  825 SOLV  HW2     2578    0.087409785    5.234994117    3.732485847
  826 SOLV  OW      2579    2.142610622    3.689215034    5.116003365
  826 SOLV  HW1     2580    2.195362798    3.674197847    5.032386783
  826 SOLV  HW2     2581    2.051004798    3.650658754    5.104967677
  827 SOLV  OW      2582    0.521465926    5.267714461    5.491754070
  827 SOLV  HW1     2583    0.478778185    5.295866036    5.577691753
  827 SOLV  HW2     2584    0.469371857    5.192263878    5.451836434
  828 SOLV  OW      2585    3.813061084    5.007750684    0.225661469
  828 SOLV  HW1     2586    3.868721868    4.934789227    0.265392309
  828 SOLV  HW2     2587    3.809084146    5.084926882    0.289128142
  829 SOLV  OW      2588    3.613297385    3.165746203    3.295873030
  829 SOLV  HW1     2589    3.596822387    3.127476846    3.386788654
  829 SOLV  HW2     2590    3.615644467    3.265558604    3.301666852
  830 SOLV  OW      2591    3.826694898    3.914849066    4.690351474
  830 SOLV  HW1     2592    3.896134523    3.875057995    4.750320391
  830 SOLV  HW2     2593    3.736700021    3.879023183    4.715227931
  831 SOLV  OW      2594    3.397882499    4.986657471    6.028882272
  831 SOLV  HW1     2595    3.357248533    4.933980802    6.103552649
  831 SOLV  HW2     2596    3.368914798    4.948075189    5.941281856
  832 SOLV  OW      2597    5.577030270    2.817076804    2.881907466
  832 SOLV  HW1     2598    5.648281694    2.886644427    2.891144522
  832 SOLV  HW2     2599    5.561888610    2.772949606    2.970367540
  833 SOLV  OW      2600    5.089134547    4.961842426    5.012424092
  833 SOLV  HW1     2601    5.104399976    4.864673680    4.994389644
  833 SOLV  HW2     2602    5.011558857    4.994008659    4.958134629
  834 SOLV  OW      2603    3.479606940    4.268676496    6.039655039
  834 SOLV  HW1     2604    3.388912450    4.239051576    6.009707188
  834 SOLV  HW2     2605    3.500593532    4.227304630    6.128254301
  835 SOLV  OW      2606    3.574829874    3.959336055    3.763962041
  835 SOLV  HW1     2607    3.518963670    4.011486169    3.699457457
  835 SOLV  HW2     2608    3.661561144    4.006833495    3.778898484
  836 SOLV  OW      2609    4.867389764    3.497126607    3.777952941
  836 SOLV  HW1     2610    4.838223286    3.573161620    3.719902372
  836 SOLV  HW2     2611    4.894900135    3.420014896    3.720518542
  837 SOLV  OW      2612    5.274619757    3.686480935    6.100171322
  837 SOLV  HW1     2613    5.329842160    3.612178381    6.138006400
  837 SOLV  HW2     2614    5.195587368    3.648207005    6.052308367
  838 SOLV  OW      2615    5.760076758    3.433155565    4.181175389
  838 SOLV  HW1     2616    5.837018267    3.372101334    4.199985432
  838 SOLV  HW2     2617    5.733602667    3.480286722    4.265313063
  839 SOLV  OW      2618    4.144350092    4.579802765    0.223225422
  839 SOLV  HW1     2619    4.091059934    4.604985286    0.303999171
  839 SOLV  HW2     2620    4.180008754    4.662458534    0.179695120
  840 SOLV  OW      2621    3.592145373    4.595297011    5.096980258
  840 SOLV  HW1     2622    3.627874456    4.656467426    5.167574046
  840 SOLV  HW2     2623    3.549697737    4.649415709    5.024377545
  841 SOLV  OW      2624    6.139719614    4.837589320    4.080529119
  841 SOLV  HW1     2625    6.102217108    4.883386748    3.999918618
  841 SOLV  HW2     2626    6.070200402    4.777562978    4.120096920
  842 SOLV  OW      2627    4.631029041    5.125726581    3.560198253
  842 SOLV  HW1     2628    4.561103070    5.079936019    3.615108309
  842 SOLV  HW2     2629    4.692289713    5.177041064    3.620327364
  843 SOLV  OW      2630    4.304900544    3.785208492    0.348701791
  843 SOLV  HW1     2631    4.298647035    3.705386799    0.408628141
  843 SOLV  HW2     2632    4.290750855    3.756844530    0.253849861
  844 SOLV  OW      2633    5.682396504    4.749409140    4.624195297
  844 SOLV  HW1     2634    5.590948394    4.709711410    4.632133492
  844 SOLV  HW2     2635    5.697189703    4.814200485    4.698927066
  845 SOLV  OW      2636    4.198065086    0.649508417    3.556747181
  845 SOLV  HW1     2637    4.132961545    0.593132173    3.607591109
  845 SOLV  HW2     2638    4.289642642    0.637415035    3.595076077
  846 SOLV  OW      2639    3.243700891    6.037366510    4.469594342
  846 SOLV  HW1     2640    3.235607514    5.940260451    4.447089076
  846 SOLV  HW2     2641    3.162400621    6.066807476    4.519843217
  847 SOLV  OW      2642    3.886915400    4.897882081    5.457592536
  847 SOLV  HW1     2643    3.813147807    4.916263201    5.392614333
  847 SOLV  HW2     2644    3.945683221    4.978467204    5.464944063
  848 SOLV  OW      2645    5.011575254    5.637913771    2.879615294
  848 SOLV  HW1     2646    5.060101274    5.602662894    2.959641921
  848 SOLV  HW2     2647    4.913348054    5.639674826    2.898321670
  849 SOLV  OW      2648    3.706691158    3.733648405    3.827037003
  849 SOLV  HW1     2649    3.664406004    3.682296502    3.901714348
  849 SOLV  HW2     2650    3.652464621    3.815495049    3.808001412
  850 SOLV  OW      2651    5.819661049    3.618462030    5.628556289
  850 SOLV  HW1     2652    5.876564814    3.641758437    5.707430233
  850 SOLV  HW2     2653    5.800140978    3.520379874    5.629371246
  851 SOLV  OW      2654    5.981850413    3.851320516    3.711335742
  851 SOLV  HW1     2655    5.995214425    3.853603534    3.612251698
  851 SOLV  HW2     2656    5.894794472    3.894895818    3.734224417
  852 SOLV  OW      2657    4.048859604    3.450507521    3.336656231
  852 SOLV  HW1     2658    4.143010254    3.417303664    3.330727105
  852 SOLV  HW2     2659    3.985698376    3.374245369    3.322632651
  853 SOLV  OW      2660    5.134959422    3.275750508    3.515017970
  853 SOLV  HW1     2661    5.190191926    3.192423426    3.512263174
  853 SOLV  HW2     2662    5.137292732    3.320240311    3.425481361
  854 SOLV  OW      2663    5.231916827    3.798066105    3.569279171
  854 SOLV  HW1     2664    5.236769568    3.811673376    3.668239759
  854 SOLV  HW2     2665    5.323992720    3.783348357    3.533123590
  855 SOLV  OW      2666    5.552891282    0.013653159    5.855580066
  855 SOLV  HW1     2667    5.642052787   -0.020513746    5.885317021
  855 SOLV  HW2     2668    5.564958175    0.099958410    5.806516994
  856 SOLV  OW      2669    5.415799298    4.534851483    4.145925665
  856 SOLV  HW1     2670    5.508869685    4.503641371    4.165038636
  856 SOLV  HW2     2671    5.415920983    4.634010828    4.132930894
  857 SOLV  OW      2672    5.137049890    5.672876377    5.984972669
  857 SOLV  HW1     2673    5.054279117    5.628860757    6.019802398
  857 SOLV  HW2     2674    5.203184623    5.602872081    5.958009981
  858 SOLV  OW      2675    4.464553541    5.928520858    4.005236387
  858 SOLV  HW1     2676    4.472564752    5.963076845    3.911731223
  858 SOLV  HW2     2677    4.488288762    5.831387322    4.007005505
  859 SOLV  OW      2678    3.350220901    4.875780455    4.351246275
  859 SOLV  HW1     2679    3.430847632    4.824716172    4.321359500
  859 SOLV  HW2     2680    3.378071971    4.966448374    4.382949079
  860 SOLV  OW      2681    4.337598170    4.902783415    5.717213853
  860 SOLV  HW1     2682    4.246301385    4.911706810    5.757047612
  860 SOLV  HW2     2683    4.399978303    4.864187249    5.785187619
  861 SOLV  OW      2684    4.972633119    5.612429868    5.738531739
  861 SOLV  HW1     2685    4.989852777    5.627962702    5.835805860
  861 SOLV  HW2     2686    4.877560135    5.584243408    5.725622385
  862 SOLV  OW      2687    5.661525707    3.870734538    0.036046514
  862 SOLV  HW1     2688    5.631690439    3.919793312   -0.045836534
  862 SOLV  HW2     2689    5.730946914    3.924655053    0.083743864
  863 SOLV  OW      2690    2.176546517    3.308813115    0.462147474
  863 SOLV  HW1     2691    2.239317096    3.240120047    0.498790308
  863 SOLV  HW2     2692    2.216192721    3.399859713    0.473989778
  864 SOLV  OW      2693    3.839070091    5.034775806    4.517318877
  864 SOLV  HW1     2694    3.769073254    4.978236960    4.560968988
  864 SOLV  HW2     2695    3.840818179    5.124930754    4.560568739
  865 SOLV  OW      2696    5.803732673    4.951521529    4.165260931
  865 SOLV  HW1     2697    5.767563985    4.910790448    4.081388315
  865 SOLV  HW2     2698    5.741383613    4.932500771    4.241106235
  866 SOLV  OW      2699    3.472137244    5.846163631    5.542993102
  866 SOLV  HW1     2700    3.384996155    5.895226992    5.542011868
  866 SOLV  HW2     2701    3.525553653    5.874725143    5.622571335
  867 SOLV  OW      2702    3.401164648    5.141605775    5.079608425
  867 SOLV  HW1     2703    3.348271562    5.180967003    5.004411790
  867 SOLV  HW2     2704    3.497480998    5.136064407    5.053267340
  868 SOLV  OW      2705    3.018179777    6.104533499    4.649549628
  868 SOLV  HW1     2706    3.047213898    6.153738171    4.731622514
  868 SOLV  HW2     2707    2.953465743    6.160810800    4.598120459
  869 SOLV  OW      2708    2.973557188    4.240231088    3.118520790
  869 SOLV  HW1     2709    3.003574197    4.280236898    3.031916969
  869 SOLV  HW2     2710    3.022899443    4.283407867    3.194037429
  870 SOLV  OW      2711    3.530019298    3.650248011    4.907592508
  870 SOLV  HW1     2712    3.505437185    3.689865628    4.996066550
  870 SOLV  HW2     2713    3.522065488    3.720085642    4.836451971
  871 SOLV  OW      2714    4.002754430    3.851295592    4.249540092
  871 SOLV  HW1     2715    4.055435120    3.911533971    4.189559888
  871 SOLV  HW2     2716    4.052548447    3.765574191    4.262730740
  872 SOLV  OW      2717    5.394748341    5.026406275    3.463929126
  872 SOLV  HW1     2718    5.382265249    5.062202915    3.371385142
  872 SOLV  HW2     2719    5.439902171    5.095396059    3.520525225
  873 SOLV  OW      2720    6.024977112    5.443846675    4.087146410
  873 SOLV  HW1     2721    6.068071305    5.495591231    4.161085277
  873 SOLV  HW2     2722    6.085887384    5.442040351    4.007848681
  874 SOLV  OW      2723    6.041069734    5.287988419    6.140187981
  874 SOLV  HW1     2724    6.056687019    5.203232405    6.190922341
  874 SOLV  HW2     2725    6.106071665    5.357572549    6.170752052
  875 SOLV  OW      2726    3.841651933    2.805490016    3.892336684
  875 SOLV  HW1     2727    3.825139354    2.802985529    3.793731938
  875 SOLV  HW2     2728    3.918544071    2.866436819    3.911698275
  876 SOLV  OW      2729    3.552733270    5.247359927    4.298002906
  876 SOLV  HW1     2730    3.519000248    5.340271255    4.313206846
  876 SOLV  HW2     2731    3.514448880    5.186260622    4.367304661
  877 SOLV  OW      2732    4.242668484    5.952775924    4.588446271
  877 SOLV  HW1     2733    4.306735064    5.905721801    4.649135684
  877 SOLV  HW2     2734    4.278851970    6.043116061    4.565398510
  878 SOLV  OW      2735    5.110174319    5.157188162    5.180776394
  878 SOLV  HW1     2736    5.111681025    5.067103053    5.137373874
  878 SOLV  HW2     2737    5.178487149    5.160154437    5.253756628
  879 SOLV  OW      2738    6.040305601    5.013286974    3.862012795
  879 SOLV  HW1     2739    6.118678519    5.073454349    3.846552001
  879 SOLV  HW2     2740    5.965896617    5.065536952    3.903662147
  880 SOLV  OW      2741    5.778572884    4.091567477    4.595723644
  880 SOLV  HW1     2742    5.681957944    4.088127353    4.570117381
  880 SOLV  HW2     2743    5.786449491    4.098348400    4.695191802
  881 SOLV  OW      2744    5.373868652    3.345708406    5.804663429
  881 SOLV  HW1     2745    5.399699402    3.343021465    5.901240310
  881 SOLV  HW2     2746    5.420356366    3.422079497    5.759855441
  882 SOLV  OW      2747    4.713971538    2.350232645    3.132345938
  882 SOLV  HW1     2748    4.637147577    2.381798354    3.076635861
  882 SOLV  HW2     2749    4.679297349    2.299047828    3.210957532
  883 SOLV  OW      2750    3.846733145    5.698345882    5.097252618
  883 SOLV  HW1     2751    3.793235010    5.716196376    5.014662964
  883 SOLV  HW2     2752    3.786959442    5.661113528    5.168263292
  884 SOLV  OW      2753    5.261255129    4.886980941    4.061832716
  884 SOLV  HW1     2754    5.210629786    4.850207788    4.139849574
  884 SOLV  HW2     2755    5.211295811    4.964568597    4.023283174
  885 SOLV  OW      2756    5.609214003    2.588447555    4.682898109
  885 SOLV  HW1     2757    5.538615966    2.605126223    4.614052874
  885 SOLV  HW2     2758    5.616292489    2.667863178    4.743269731
  886 SOLV  OW      2759    3.369696623    4.991306562    0.633306038
  886 SOLV  HW1     2760    3.349138711    5.017029550    0.727736280
  886 SOLV  HW2     2761    3.343396850    5.065813666    0.572000270
  887 SOLV  OW      2762    2.583279054    5.474341432    0.123589020
  887 SOLV  HW1     2763    2.679780562    5.490558935    0.102951352
  887 SOLV  HW2     2764    2.563179568    5.376806320    0.114401888
  888 SOLV  OW      2765    5.073772099    3.543249414    5.981522403
  888 SOLV  HW1     2766    5.071729012    3.568383305    5.884743987
  888 SOLV  HW2     2767    5.108524812    3.449951454    5.990982066
  889 SOLV  OW      2768    3.555717223    4.451856927    3.238476695
  889 SOLV  HW1     2769    3.600192998    4.534227513    3.203305797
  889 SOLV  HW2     2770    3.582930771    4.437343795    3.333611806
  890 SOLV  OW      2771    5.453392178    4.579967182    4.704282812
  890 SOLV  HW1     2772    5.490925017    4.612238660    4.791180965
  890 SOLV  HW2     2773    5.507965416    4.503089502    4.670920207
  891 SOLV  OW      2774    4.843269450    0.105359176    5.725590952
  891 SOLV  HW1     2775    4.938928409    0.087421364    5.748602312
  891 SOLV  HW2     2776    4.815774458    0.046704733    5.649396343
  892 SOLV  OW      2777    4.921143681    5.157903104    4.005372094
  892 SOLV  HW1     2778    4.961162133    5.246674796    4.028172627
  892 SOLV  HW2     2779    4.858861476    5.168367873    3.927827396
  893 SOLV  OW      2780    4.734610623    4.356003934    0.186893771
  893 SOLV  HW1     2781    4.683473800    4.319793101    0.108950248
  893 SOLV  HW2     2782    4.732886686    4.289577122    0.261632680
  894 SOLV  OW      2783    0.020494758    5.408931634    4.938649664
  894 SOLV  HW1     2784   -0.075298006    5.416555984    4.910948640
  894 SOLV  HW2     2785    0.029973590    5.437533071    5.034011294
  895 SOLV  OW      2786    5.724556065    4.146095758    4.883725401
  895 SOLV  HW1     2787    5.746784520    4.063465266    4.935476155
  895 SOLV  HW2     2788    5.775796934    4.223490536    4.920933219
  896 SOLV  OW      2789    4.679731544    0.032480053    3.684067951
  896 SOLV  HW1     2790    4.750723812    0.031003322    3.613645150
  896 SOLV  HW2     2791    4.705515448    0.096973601    3.756020322
  897 SOLV  OW      2792    4.691002809    5.955739705    4.913543684
  897 SOLV  HW1     2793    4.623762260    6.028015186    4.897518238
  897 SOLV  HW2     2794    4.687180198    5.927334365    5.009357860
  898 SOLV  OW      2795    4.417335218    3.755783451    3.509104572
  898 SOLV  HW1     2796    4.423636504    3.657657378    3.527367391
  898 SOLV  HW2     2797    4.321398782    3.783932928    3.511055766
  899 SOLV  OW      2798    5.554607394    4.700866926    5.235595204
  899 SOLV  HW1     2799    5.653147744    4.701739020    5.252645174
  899 SOLV  HW2     2800    5.537312762    4.671224500    5.141660108
  900 SOLV  OW      2801    0.204528150    4.591617916    0.237967321
  900 SOLV  HW1     2802    0.284671822    4.616214242    0.183436535
  900 SOLV  HW2     2803    0.142920102    4.535141060    0.183045950
  901 SOLV  OW      2804    5.587597588    5.103760751    3.772315988
  901 SOLV  HW1     2805    5.552049554    5.157251312    3.695657163
  901 SOLV  HW2     2806    5.620560131    5.015460466    3.738880078
  902 SOLV  OW      2807    5.316502110    4.437238833    3.442883338
  902 SOLV  HW1     2808    5.411975703    4.446561916    3.471155593
  902 SOLV  HW2     2809    5.268813551    4.376249046    3.506187893
  903 SOLV  OW      2810    0.344441575    4.765787497    3.931952861
  903 SOLV  HW1     2811    0.299295887    4.844448107    3.889809105
  903 SOLV  HW2     2812    0.363209173    4.696759855    3.862063193
  904 SOLV  OW      2813    3.588166375    4.143416219    5.818406316
  904 SOLV  HW1     2814    3.552432572    4.198773596    5.743170843
  904 SOLV  HW2     2815    3.556875326    4.181375397    5.905479587
  905 SOLV  OW      2816    3.896838952    5.602429239    4.197578374
  905 SOLV  HW1     2817    3.809531899    5.555238300    4.185248208
  905 SOLV  HW2     2818    3.887057217    5.698202757    4.170498534
  906 SOLV  OW      2819    4.627052486    4.955219800    4.790598981
  906 SOLV  HW1     2820    4.668429509    4.882052072    4.844782400
  906 SOLV  HW2     2821    4.683553657    5.037483890    4.797045896
  907 SOLV  OW      2822    5.288525969    4.235280280    5.877481872
  907 SOLV  HW1     2823    5.233429222    4.191716233    5.948672353
  907 SOLV  HW2     2824    5.300322948    4.171900457    5.801027074
  908 SOLV  OW      2825    4.541262415    3.988550918    4.438194786
  908 SOLV  HW1     2826    4.530556066    4.018005045    4.343224176
  908 SOLV  HW2     2827    4.477412504    3.914001277    4.457353672
  909 SOLV  OW      2828    3.650562814    4.332383474    4.313223415
  909 SOLV  HW1     2829    3.702646506    4.376190450    4.239945095
  909 SOLV  HW2     2830    3.688616669    4.359160246    4.401746515
  910 SOLV  OW      2831    3.032296921    5.802745802    4.197167716
  910 SOLV  HW1     2832    3.066402536    5.849157315    4.115407798
  910 SOLV  HW2     2833    2.939333198    5.833932666    4.216838352
  911 SOLV  OW      2834    3.161590329    3.515134330    5.290076302
  911 SOLV  HW1     2835    3.236792257    3.450932553    5.305066303
  911 SOLV  HW2     2836    3.198587028    3.606761821    5.274666241
  912 SOLV  OW      2837    5.179759950    5.101139690    3.937532430
  912 SOLV  HW1     2838    5.190126001    5.184843750    3.883792436
  912 SOLV  HW2     2839    5.088829575    5.099304641    3.979126893
  913 SOLV  OW      2840    5.547634819    0.195763584    5.623907268
  913 SOLV  HW1     2841    5.531495679    0.101488462    5.594695589
  913 SOLV  HW2     2842    5.459950579    0.241693451    5.638174591
  914 SOLV  OW      2843    2.239977913    2.767610900    5.166432611
  914 SOLV  HW1     2844    2.272272814    2.811589895    5.082618766
  914 SOLV  HW2     2845    2.282574137    2.811441867    5.245592459
  915 SOLV  OW      2846    5.189005672    4.428122137    4.003117060
  915 SOLV  HW1     2847    5.276902079    4.448505476    4.046230666
  915 SOLV  HW2     2848    5.120935197    4.494995384    4.033023237
  916 SOLV  OW      2849    4.752620601    4.734403191    4.007591392
  916 SOLV  HW1     2850    4.754944927    4.748877645    3.908663643
  916 SOLV  HW2     2851    4.738874593    4.822040215    4.053768938
  917 SOLV  OW      2852    5.762978632    3.280179046    4.865105007
  917 SOLV  HW1     2853    5.834823633    3.248120433    4.926845672
  917 SOLV  HW2     2854    5.729117438    3.203413436    4.810681786
  918 SOLV  OW      2855    5.533798357    5.406668143    4.118942973
  918 SOLV  HW1     2856    5.511128740    5.318657059    4.077208092
  918 SOLV  HW2     2857    5.623650764    5.400746737    4.162452697
  919 SOLV  OW      2858    3.785830468    5.896072353    4.605157041
  919 SOLV  HW1     2859    3.862319722    5.838120993    4.577004750
  919 SOLV  HW2     2860    3.701827620    5.863933203    4.561429814
  920 SOLV  OW      2861    4.776949232    3.980351704    4.024751175
  920 SOLV  HW1     2862    4.868863738    4.017479559    4.011516737
  920 SOLV  HW2     2863    4.780801703    3.880433436    4.022918585
  921 SOLV  OW      2864    3.340476773    5.132635677    4.134714289
  921 SOLV  HW1     2865    3.257507432    5.164998423    4.180215773
  921 SOLV  HW2     2866    3.417881655    5.189785959    4.161988035
  922 SOLV  OW      2867    0.074203677    5.197929064    2.664049134
  922 SOLV  HW1     2868    0.154664393    5.153236790    2.624929580
  922 SOLV  HW2     2869    0.037451849    5.141555564    2.738028352
  923 SOLV  OW      2870    3.738383293    6.052897227    4.281704656
  923 SOLV  HW1     2871    3.778433612    5.974349258    4.328903718
  923 SOLV  HW2     2872    3.638766932    6.049400308    4.289825305
  924 SOLV  OW      2873    3.996122610    3.821601703    4.982841747
  924 SOLV  HW1     2874    3.998854927    3.885828623    5.059450583
  924 SOLV  HW2     2875    4.064522255    3.847962273    4.914811358
  925 SOLV  OW      2876    5.116537999    5.937786206    5.092878705
  925 SOLV  HW1     2877    5.056728872    5.858490602    5.081181377
  925 SOLV  HW2     2878    5.165161403    5.955743172    5.007351251
  926 SOLV  OW      2879    5.331444192    5.506356522    5.899062973
  926 SOLV  HW1     2880    5.384112751    5.591196872    5.893582042
  926 SOLV  HW2     2881    5.390338583    5.432674906    5.932293656
  927 SOLV  OW      2882    5.428770624    4.920896005    2.837502522
  927 SOLV  HW1     2883    5.520567980    4.900209144    2.803638304
  927 SOLV  HW2     2884    5.420497746    4.890086439    2.932285273
  928 SOLV  OW      2885    5.046878411    5.664577494    4.575479548
  928 SOLV  HW1     2886    5.092248648    5.642471205    4.661820043
  928 SOLV  HW2     2887    4.952749801    5.693062042    4.593649647
  929 SOLV  OW      2888    5.680993391    4.905399950    3.367442394
  929 SOLV  HW1     2889    5.663956999    4.979568757    3.302554257
  929 SOLV  HW2     2890    5.617150608    4.830451137    3.349879313
  930 SOLV  OW      2891    4.457680035    4.309856348    3.593384040
  930 SOLV  HW1     2892    4.482648694    4.226430548    3.642559842
  930 SOLV  HW2     2893    4.430686720    4.286628414    3.499931885
  931 SOLV  OW      2894    6.112347598    5.068957678    5.993248898
  931 SOLV  HW1     2895    6.086363583    5.153589051    6.039770580
  931 SOLV  HW2     2896    6.043711282    4.998527484    6.011428814
  932 SOLV  OW      2897    3.214211834    3.557642981    5.567786636
  932 SOLV  HW1     2898    3.297207040    3.613386909    5.569886710
  932 SOLV  HW2     2899    3.216235047    3.497895308    5.487611151
  933 SOLV  OW      2900    2.980625331    5.050412623    3.970014164
  933 SOLV  HW1     2901    3.062393103    5.106124411    3.955449675
  933 SOLV  HW2     2902    2.929376711    5.086236979    4.048065513
  934 SOLV  OW      2903    3.623314929    4.199577545    0.132550514
  934 SOLV  HW1     2904    3.596769272    4.118009349    0.183965139
  934 SOLV  HW2     2905    3.722968168    4.207987159    0.132541447
  935 SOLV  OW      2906    3.808417858    4.643152883    5.530956233
  935 SOLV  HW1     2907    3.818750069    4.581508966    5.452885773
  935 SOLV  HW2     2908    3.856625370    4.728787057    5.512393665
  936 SOLV  OW      2909    3.059914761    4.097789217    4.263522146
  936 SOLV  HW1     2910    2.981725722    4.063343369    4.211544393
  936 SOLV  HW2     2911    3.082600063    4.190065075    4.232342003
  937 SOLV  OW      2912    3.491100352    4.556867768    3.644781150
  937 SOLV  HW1     2913    3.508289647    4.461436499    3.620338557
  937 SOLV  HW2     2914    3.397370823    4.566291479    3.678336615
  938 SOLV  OW      2915    4.090733134    4.171015131    4.317231964
  938 SOLV  HW1     2916    4.020965684    4.173492649    4.245621064
  938 SOLV  HW2     2917    4.179094005    4.147284459    4.276848117
  939 SOLV  OW      2918    4.972986229    5.522028935    4.367486517
  939 SOLV  HW1     2919    4.873363123    5.513386882    4.368998528
  939 SOLV  HW2     2920    5.001419187    5.591356020    4.433721180
  940 SOLV  OW      2921    5.019987993    4.339603320    5.705741165
  940 SOLV  HW1     2922    5.019986289    4.336276450    5.605789624
  940 SOLV  HW2     2923    5.109184340    4.310142448    5.740055351
  941 SOLV  OW      2924    4.830532967    5.062587954    5.389018809
  941 SOLV  HW1     2925    4.901957261    5.126316603    5.360050003
  941 SOLV  HW2     2926    4.865884294    5.003759825    5.461761071
  942 SOLV  OW      2927    5.318862340    3.128043140    4.571983763
  942 SOLV  HW1     2928    5.236828043    3.144205816    4.517113687
  942 SOLV  HW2     2929    5.319007626    3.189768923    4.650669230
  943 SOLV  OW      2930    4.530873139    4.214468450    0.464120117
  943 SOLV  HW1     2931    4.487727184    4.303927416    0.475763118
  943 SOLV  HW2     2932    4.469940421    4.143299120    0.499079098
  944 SOLV  OW      2933    4.443754214    5.072383771    3.966618256
  944 SOLV  HW1     2934    4.392455725    4.992587097    3.998256747
  944 SOLV  HW2     2935    4.536141832    5.069871941    4.004804889
  945 SOLV  OW      2936    4.061213577    3.058980640    5.272788094
  945 SOLV  HW1     2937    3.980381233    3.059217158    5.331673363
  945 SOLV  HW2     2938    4.051786681    3.129968501    5.202979645
  946 SOLV  OW      2939    5.052429485    3.402370029    4.971211043
  946 SOLV  HW1     2940    5.125573522    3.337736332    4.992979323
  946 SOLV  HW2     2941    4.966557395    3.370174741    5.011095193
  947 SOLV  OW      2942    3.237248252    3.783031087    5.244499608
  947 SOLV  HW1     2943    3.175868979    3.852592119    5.281856207
  947 SOLV  HW2     2944    3.315838090    3.771817944    5.305324150
  948 SOLV  OW      2945    4.035056432    0.459220294    5.866343835
  948 SOLV  HW1     2946    4.051174908    0.433775606    5.961708427
  948 SOLV  HW2     2947    4.027930326    0.376529686    5.810549048
  949 SOLV  OW      2948    5.427393356    5.616909191    4.272345336
  949 SOLV  HW1     2949    5.354975019    5.566397895    4.319314355
  949 SOLV  HW2     2950    5.481924707    5.553590384    4.217401116
  950 SOLV  OW      2951    3.104830452    0.539023545    2.276072770
  950 SOLV  HW1     2952    3.120543649    0.469927917    2.205501523
  950 SOLV  HW2     2953    3.181440660    0.539011836    2.340355258
  951 SOLV  OW      2954    5.356037085    5.787662937    1.608263760
  951 SOLV  HW1     2955    5.298778956    5.868351533    1.622784685
  951 SOLV  HW2     2956    5.452413722    5.814146950    1.611723669
  952 SOLV  OW      2957    0.530377815    4.997580258    0.733490909
  952 SOLV  HW1     2958    0.511008304    4.921711690    0.671276526
  952 SOLV  HW2     2959    0.519737430    5.084224499    0.684691191
  953 SOLV  OW      2960    4.251445920    4.065294351    2.587017615
  953 SOLV  HW1     2961    4.303838487    4.057702207    2.671863567
  953 SOLV  HW2     2962    4.244876080    3.975367038    2.543758461
  954 SOLV  OW      2963    3.661386344    4.915249123    0.681911563
  954 SOLV  HW1     2964    3.708844336    4.973410559    0.747979928
  954 SOLV  HW2     2965    3.577844416    4.960907014    0.651315759
  955 SOLV  OW      2966    3.598719279    4.834014661    1.102436293
  955 SOLV  HW1     2967    3.582560201    4.777271473    1.183177206
  955 SOLV  HW2     2968    3.550816018    4.921185132    1.112855011
  956 SOLV  OW      2969    5.190786482    2.491221449    2.683061136
  956 SOLV  HW1     2970    5.161676907    2.524133253    2.593222805
  956 SOLV  HW2     2971    5.110389609    2.466310833    2.737072535
  957 SOLV  OW      2972    5.643100991    3.024088438    2.061312938
  957 SOLV  HW1     2973    5.670865310    3.063843710    2.148777629
  957 SOLV  HW2     2974    5.723987616    2.991504580    2.012353164
  958 SOLV  OW      2975    4.199461644    5.867369727    2.457703366
  958 SOLV  HW1     2976    4.285893347    5.917134911    2.465105171
  958 SOLV  HW2     2977    4.216110681    5.777571916    2.416947993
  959 SOLV  OW      2978    5.844009080    3.713441023    2.235072689
  959 SOLV  HW1     2979    5.820248463    3.650167118    2.308774016
  959 SOLV  HW2     2980    5.852311886    3.662912091    2.149178042
  960 SOLV  OW      2981    4.215596995    3.007843654    2.441222411
  960 SOLV  HW1     2982    4.197102226    3.037887087    2.534802376
  960 SOLV  HW2     2983    4.314401390    3.000977497    2.427354006
  961 SOLV  OW      2984    2.743014612    5.057401557    0.733363225
  961 SOLV  HW1     2985    2.791113601    5.013233900    0.809097936
  961 SOLV  HW2     2986    2.791202309    5.038555521    0.647790023
  962 SOLV  OW      2987    3.468406600    5.598014322    5.717488838
  962 SOLV  HW1     2988    3.540084662    5.603994886    5.786974323
  962 SOLV  HW2     2989    3.488263400    5.522004521    5.655601949
  963 SOLV  OW      2990    4.171944063    5.413798908    3.220175272
  963 SOLV  HW1     2991    4.099859508    5.392838162    3.286253597
  963 SOLV  HW2     2992    4.261046186    5.392121958    3.260082891
  964 SOLV  OW      2993    4.933000576    3.648722991    2.128899856
  964 SOLV  HW1     2994    4.997954897    3.573571447    2.140523778
  964 SOLV  HW2     2995    4.895599940    3.674507094    2.217996494
  965 SOLV  OW      2996    2.957235459    5.263095635    1.340788045
  965 SOLV  HW1     2997    2.961983763    5.164536271    1.324499734
  965 SOLV  HW2     2998    3.024722245    5.288709266    1.410007125
  966 SOLV  OW      2999    4.391188416    4.258612352    1.195682807
  966 SOLV  HW1     3000    4.415783454    4.351125061    1.224628581
  966 SOLV  HW2     3001    4.336847855    4.214662149    1.267215064
  967 SOLV  OW      3002    4.975492037    3.843409478    1.502321790
  967 SOLV  HW1     3003    4.947185047    3.890127715    1.586095403
  967 SOLV  HW2     3004    5.055593727    3.786614712    1.521294320
  968 SOLV  OW      3005    3.874127360    4.667370163    1.570006994
  968 SOLV  HW1     3006    3.894423387    4.638648555    1.663629063
  968 SOLV  HW2     3007    3.869153152    4.767180272    1.566122259
  969 SOLV  OW      3008    3.870374690    3.297240186    2.947739643
  969 SOLV  HW1     3009    3.913699763    3.387194419    2.953449471
  969 SOLV  HW2     3010    3.869661476    3.254796419    3.038290277
  970 SOLV  OW      3011    4.658532414    3.874461627    5.980366833
  970 SOLV  HW1     3012    4.712615407    3.957832904    5.969136181
  970 SOLV  HW2     3013    4.562158964    3.894664320    5.962878983
  971 SOLV  OW      3014    2.941457025    4.452385270    0.045200904
  971 SOLV  HW1     3015    3.001542602    4.526657201    0.074779892
  971 SOLV  HW2     3016    2.922534056    4.391995161    0.122637475
  972 SOLV  OW      3017    2.906727045    5.259939927    0.333478423
  972 SOLV  HW1     3018    2.820886206    5.310308313    0.323673693
  972 SOLV  HW2     3019    2.982542539    5.324627400    0.341805364
  973 SOLV  OW      3020    5.106690829    3.858308291    0.809293788
  973 SOLV  HW1     3021    5.166983531    3.928806440    0.846641354
  973 SOLV  HW2     3022    5.052658478    3.896890361    0.734514586
  974 SOLV  OW      3023    4.735154443    3.966393948    2.718940443
  974 SOLV  HW1     3024    4.779904030    4.018538540    2.646275131
  974 SOLV  HW2     3025    4.706059010    4.028685829    2.791569692
  975 SOLV  OW      3026    4.759702331    5.583776942    0.653061040
  975 SOLV  HW1     3027    4.710453193    5.544016236    0.730479694
  975 SOLV  HW2     3028    4.855171581    5.599037751    0.678609624
  976 SOLV  OW      3029    4.124918070    4.603010343    2.349678537
  976 SOLV  HW1     3030    4.209671586    4.571224221    2.307175311
  976 SOLV  HW2     3031    4.056715934    4.620796899    2.278741190
  977 SOLV  OW      3032    4.768089530    3.423693659    2.021360397
  977 SOLV  HW1     3033    4.819433642    3.337928433    2.024445239
  977 SOLV  HW2     3034    4.831878071    3.500545953    2.016245096
  978 SOLV  OW      3035    0.313227853    3.573513672    0.243315471
  978 SOLV  HW1     3036    0.364635722    3.652680896    0.276355870
  978 SOLV  HW2     3037    0.216011638    3.586364013    0.262957491
  979 SOLV  OW      3038    6.002985266    5.476964395    0.703304570
  979 SOLV  HW1     3039    6.075094933    5.523571051    0.652021453
  979 SOLV  HW2     3040    5.937643085    5.436306184    0.639435885
  980 SOLV  OW      3041    4.296803758    6.065974043    3.358164802
  980 SOLV  HW1     3042    4.272918477    6.003844698    3.432803850
  980 SOLV  HW2     3043    4.363727022    6.132837681    3.390599796
  981 SOLV  OW      3044    4.822846531    4.826518233    2.971945315
  981 SOLV  HW1     3045    4.895134038    4.832828386    3.040765971
  981 SOLV  HW2     3046    4.843826681    4.887944079    2.895864697
  982 SOLV  OW      3047    5.774682610    2.635422590    1.211608956
  982 SOLV  HW1     3048    5.736110416    2.543291805    1.206511152
  982 SOLV  HW2     3049    5.843368735    2.638807922    1.284221436
  983 SOLV  OW      3050    4.247477638    5.207305770    0.718744506
  983 SOLV  HW1     3051    4.270262733    5.184747444    0.813474184
  983 SOLV  HW2     3052    4.151198527    5.233754228    0.713032091
  984 SOLV  OW      3053    3.393676452    5.615027334    5.393714485
  984 SOLV  HW1     3054    3.322438128    5.561095868    5.438640322
  984 SOLV  HW2     3055    3.412989736    5.696654281    5.448173789
  985 SOLV  OW      3056    5.977220288    3.928174555    2.175067324
  985 SOLV  HW1     3057    5.917029885    3.848357205    2.172216226
  985 SOLV  HW2     3058    5.956014642    3.988646427    2.098285942
  986 SOLV  OW      3059    4.017449295    4.986834100    1.803685665
  986 SOLV  HW1     3060    3.949152523    4.992389458    1.730839782
  986 SOLV  HW2     3061    3.987709299    5.042143228    1.881519911
  987 SOLV  OW      3062    5.343876697    6.088938781    2.466187590
  987 SOLV  HW1     3063    5.303317971    6.002220013    2.437259741
  987 SOLV  HW2     3064    5.305979545    6.163409861    2.411234510
  988 SOLV  OW      3065    5.286553696    2.490859268    3.479622483
  988 SOLV  HW1     3066    5.356240206    2.463938294    3.546112446
  988 SOLV  HW2     3067    5.214834770    2.421229431    3.476491905
  989 SOLV  OW      3068    4.902494909    4.515541872    2.195979998
  989 SOLV  HW1     3069    4.980707689    4.505986853    2.257568821
  989 SOLV  HW2     3070    4.925292848    4.579918514    2.122921621
  990 SOLV  OW      3071    5.609689804    5.342376038    3.159007099
  990 SOLV  HW1     3072    5.595735205    5.252510958    3.200617191
  990 SOLV  HW2     3073    5.632306234    5.408892032    3.230182096
  991 SOLV  OW      3074    4.044613907    4.424507791    2.956804708
  991 SOLV  HW1     3075    4.107801143    4.434046795    2.879876423
  991 SOLV  HW2     3076    3.956931387    4.389559997    2.923760422
  992 SOLV  OW      3077    5.047733413    5.861420270    1.417096270
  992 SOLV  HW1     3078    5.048877717    5.930247399    1.489632859
  992 SOLV  HW2     3079    5.074534730    5.903777337    1.330565533
  993 SOLV  OW      3080    4.692405692    4.793076857    1.953372945
  993 SOLV  HW1     3081    4.641531248    4.877670254    1.937380817
  993 SOLV  HW2     3082    4.655569527    4.746791905    2.034012869
  994 SOLV  OW      3083    5.270759029    4.469392994    3.176290230
  994 SOLV  HW1     3084    5.220691279    4.383971831    3.162224231
  994 SOLV  HW2     3085    5.306355867    4.472151622    3.269706631
  995 SOLV  OW      3086    4.670874789    3.680771381    0.044055158
  995 SOLV  HW1     3087    4.644178798    3.699563531    0.138586492
  995 SOLV  HW2     3088    4.678386807    3.766917149   -0.006188735
  996 SOLV  OW      3089    5.555581007    3.405995544    6.044624612
  996 SOLV  HW1     3090    5.514078951    3.428913512    6.132680093
  996 SOLV  HW2     3091    5.588006268    3.489581154    6.000314113
  997 SOLV  OW      3092    4.819976330    2.907609901    1.475082017
  997 SOLV  HW1     3093    4.834136452    2.813101040    1.445601432
  997 SOLV  HW2     3094    4.725503494    2.934549472    1.456358873
  998 SOLV  OW      3095    4.107068394    5.040898974    2.322142759
  998 SOLV  HW1     3096    4.109463722    5.094465418    2.237724057
  998 SOLV  HW2     3097    4.170471614    4.963929944    2.314568646
  999 SOLV  OW      3098    3.876285686    4.045911720    0.128760555
  999 SOLV  HW1     3099    3.958659419    4.003722169    0.166659131
  999 SOLV  HW2     3100    3.795427604    4.005078643    0.171142235
 1000 SOLV  OW      3101    5.790362452    4.042901655    3.510899427
 1000 SOLV  HW1     3102    5.828243696    4.121872666    3.559170816
 1000 SOLV  HW2     3103    5.740082229    3.985382491    3.575435860
 1001 SOLV  OW      3104    4.260673077    5.928549259    0.416333255
 1001 SOLV  HW1     3105    4.305764830    6.016311487    0.432653232
 1001 SOLV  HW2     3106    4.161497450    5.941409081    0.417061040
 1002 SOLV  OW      3107    4.564006738    4.126682564    1.730850503
 1002 SOLV  HW1     3108    4.516682123    4.038612451    1.728477333
 1002 SOLV  HW2     3109    4.588601514    4.153804545    1.637785843
 1003 SOLV  OW      3110    6.079705785    4.404241260    3.854984216
 1003 SOLV  HW1     3111    6.063073218    4.394620407    3.756839912
 1003 SOLV  HW2     3112    5.994480894    4.429305701    3.900918319
 1004 SOLV  OW      3113    4.999858713    2.837601922    2.410758984
 1004 SOLV  HW1     3114    4.937664292    2.827789315    2.333060640
 1004 SOLV  HW2     3115    4.951782878    2.881706919    2.486553706
 1005 SOLV  OW      3116    5.335299102    5.397832085    2.261829570
 1005 SOLV  HW1     3117    5.384089624    5.464865819    2.317754234
 1005 SOLV  HW2     3118    5.311847262    5.318415891    2.317906923
 1006 SOLV  OW      3119    3.959428818    4.322247042    2.312128173
 1006 SOLV  HW1     3120    3.991752720    4.415483781    2.328375470
 1006 SOLV  HW2     3121    3.861764187    4.316748413    2.332944097
 1007 SOLV  OW      3122    3.219835700    3.528993249    6.000989442
 1007 SOLV  HW1     3123    3.197249777    3.613752929    6.049024369
 1007 SOLV  HW2     3124    3.317707034    3.510580012    6.010140413
 1008 SOLV  OW      3125    5.350909593    4.739698392    1.439372980
 1008 SOLV  HW1     3126    5.417605556    4.791899529    1.386188869
 1008 SOLV  HW2     3127    5.337128651    4.783835742    1.528051503
 1009 SOLV  OW      3128    3.744860699    2.588487364    0.377661843
 1009 SOLV  HW1     3129    3.698866785    2.659578164    0.430882559
 1009 SOLV  HW2     3130    3.821066567    2.628846753    0.327010727
 1010 SOLV  OW      3131    3.313996140    5.931439764    5.978186746
 1010 SOLV  HW1     3132    3.256700353    5.901416640    5.901913657
 1010 SOLV  HW2     3133    3.378661520    5.858909426    6.001839500
 1011 SOLV  OW      3134    4.700289693    4.636092033    2.364003076
 1011 SOLV  HW1     3135    4.771609996    4.596047962    2.306458601
 1011 SOLV  HW2     3136    4.730694893    4.636538147    2.459275691
 1012 SOLV  OW      3137    3.267731075    5.054991658    2.351912524
 1012 SOLV  HW1     3138    3.251059206    5.153131264    2.342388316
 1012 SOLV  HW2     3139    3.180314268    5.006609299    2.356089751
 1013 SOLV  OW      3140    3.214930595    3.693200953    0.420728284
 1013 SOLV  HW1     3141    3.193463469    3.641298880    0.337981014
 1013 SOLV  HW2     3142    3.297136561    3.655428245    0.463355712
 1014 SOLV  OW      3143    5.267914734    2.996690636    3.532710099
 1014 SOLV  HW1     3144    5.193351724    2.931771148    3.547738651
 1014 SOLV  HW2     3145    5.344934595    2.973266340    3.592033311
 1015 SOLV  OW      3146    4.511173625    4.828095758    5.918129613
 1015 SOLV  HW1     3147    4.443533547    4.830917254    5.991741849
 1015 SOLV  HW2     3148    4.596617608    4.789437498    5.952866870
 1016 SOLV  OW      3149    5.169344246    5.673146710    2.656406884
 1016 SOLV  HW1     3150    5.117780610    5.678168939    2.741949908
 1016 SOLV  HW2     3151    5.118774556    5.720380670    2.584204082
 1017 SOLV  OW      3152    5.077773394    5.364652403    4.127077691
 1017 SOLV  HW1     3153    5.128920951    5.424676390    4.065575964
 1017 SOLV  HW2     3154    5.044371217    5.417549397    4.205100558
 1018 SOLV  OW      3155    3.552179077    5.331805790    1.581341149
 1018 SOLV  HW1     3156    3.505956420    5.368015781    1.662297950
 1018 SOLV  HW2     3157    3.613441164    5.401479078    1.544002551
 1019 SOLV  OW      3158    5.397263945    5.975711699    1.007786495
 1019 SOLV  HW1     3159    5.423079140    6.066041311    0.973520199
 1019 SOLV  HW2     3160    5.322642409    5.939079534    0.952201327
 1020 SOLV  OW      3161    4.940219604    5.794478203    0.949943212
 1020 SOLV  HW1     3162    4.950058029    5.699348427    0.920699718
 1020 SOLV  HW2     3163    4.845793995    5.810967730    0.978463949
 1021 SOLV  OW      3164    0.866459219    4.445989147    0.432417043
 1021 SOLV  HW1     3165    0.818857562    4.399648084    0.357660304
 1021 SOLV  HW2     3166    0.879439491    4.382142375    0.508292120
 1022 SOLV  OW      3167    2.276753418    5.974533632    1.248343331
 1022 SOLV  HW1     3168    2.283328908    6.027909709    1.164027057
 1022 SOLV  HW2     3169    2.269057769    5.877410443    1.225775491
 1023 SOLV  OW      3170    3.384174867    3.370641358    1.972782796
 1023 SOLV  HW1     3171    3.293385703    3.384823955    2.012254602
 1023 SOLV  HW2     3172    3.384887730    3.285271949    1.920694015
 1024 SOLV  OW      3173    5.422001231    0.104750240    6.077226341
 1024 SOLV  HW1     3174    5.453372530    0.052997534    5.997609167
 1024 SOLV  HW2     3175    5.406551024    0.200027376    6.051055736
 1025 SOLV  OW      3176    5.789463373    6.106778536    2.167410228
 1025 SOLV  HW1     3177    5.858735522    6.051744701    2.120779698
 1025 SOLV  HW2     3178    5.728543626    6.148030885    2.099670342
 1026 SOLV  OW      3179    3.671449590    4.435595824    1.689437989
 1026 SOLV  HW1     3180    3.605421442    4.467167042    1.621282538
 1026 SOLV  HW2     3181    3.745567984    4.386411490    1.643733629
 1027 SOLV  OW      3182    6.112081221    2.722181939    2.093801527
 1027 SOLV  HW1     3183    6.090077078    2.624816108    2.087662433
 1027 SOLV  HW2     3184    6.151368110    2.741853061    2.183643289
 1028 SOLV  OW      3185    3.916347650    0.366711385    2.544148473
 1028 SOLV  HW1     3186    3.825443500    0.337784841    2.574172331
 1028 SOLV  HW2     3187    3.945133152    0.446466122    2.597179511
 1029 SOLV  OW      3188    4.237181055    4.963025789    1.326805973
 1029 SOLV  HW1     3189    4.252786904    4.875451414    1.281102989
 1029 SOLV  HW2     3190    4.280915464    5.036173077    1.274477657
 1030 SOLV  OW      3191    4.807142632    3.713354274    2.762039224
 1030 SOLV  HW1     3192    4.896531776    3.715340820    2.806823535
 1030 SOLV  HW2     3193    4.782078206    3.805896402    2.733583496
 1031 SOLV  OW      3194    4.742097888    5.621056012    1.205720226
 1031 SOLV  HW1     3195    4.753823895    5.702631448    1.262373197
 1031 SOLV  HW2     3196    4.721318758    5.648426442    1.111801628
 1032 SOLV  OW      3197    5.271555475    4.332040092    0.684224605
 1032 SOLV  HW1     3198    5.285789002    4.353070106    0.780939027
 1032 SOLV  HW2     3199    5.271473556    4.416884088    0.631308123
 1033 SOLV  OW      3200    5.038580113    5.291429963    3.276250447
 1033 SOLV  HW1     3201    5.065784363    5.205350895    3.233218902
 1033 SOLV  HW2     3202    4.977624139    5.341573175    3.214838777
 1034 SOLV  OW      3203    3.431144376    3.755594685    1.237773371
 1034 SOLV  HW1     3204    3.372536193    3.811809119    1.179407977
 1034 SOLV  HW2     3205    3.494541286    3.703276348    1.180807417
 1035 SOLV  OW      3206    5.380726244    6.147236227    1.641871037
 1035 SOLV  HW1     3207    5.404402915    6.098550281    1.557783235
 1035 SOLV  HW2     3208    5.429653219    6.234409424    1.644796333
 1036 SOLV  OW      3209    4.804252696    3.387456344    1.375516679
 1036 SOLV  HW1     3210    4.751308851    3.341718334    1.304053643
 1036 SOLV  HW2     3211    4.890902838    3.339306773    1.388754688
 1037 SOLV  OW      3212    4.463631852    5.078098762    0.646192828
 1037 SOLV  HW1     3213    4.539256201    5.142618137    0.657143853
 1037 SOLV  HW2     3214    4.378670973    5.120783478    0.677198672
 1038 SOLV  OW      3215    4.554545067    4.883306950    0.252137783
 1038 SOLV  HW1     3216    4.620203971    4.841837726    0.315139775
 1038 SOLV  HW2     3217    4.530233497    4.974663475    0.284740438
 1039 SOLV  OW      3218    1.919934887    5.438248386    5.700324662
 1039 SOLV  HW1     3219    1.956843856    5.428105497    5.792719374
 1039 SOLV  HW2     3220    1.934578562    5.353596076    5.649125618
 1040 SOLV  OW      3221    0.216512978    0.173376733    1.934314010
 1040 SOLV  HW1     3222    0.281447743    0.177484291    2.010263614
 1040 SOLV  HW2     3223    0.127810232    0.208431666    1.964390537
 1041 SOLV  OW      3224    4.763429918    5.999306894    2.052409829
 1041 SOLV  HW1     3225    4.849670515    5.970674991    2.010645358
 1041 SOLV  HW2     3226    4.712040708    5.918567629    2.081422634
 1042 SOLV  OW      3227    4.556503190    5.066500671    1.672565170
 1042 SOLV  HW1     3228    4.582657482    5.086679008    1.766961520
 1042 SOLV  HW2     3229    4.634079574    5.025555494    1.624531719
 1043 SOLV  OW      3230    5.422195308    3.033038464    2.540854588
 1043 SOLV  HW1     3231    5.324717809    3.042109686    2.520415033
 1043 SOLV  HW2     3232    5.442506682    2.938096903    2.564841223
 1044 SOLV  OW      3233    4.362722808    4.469955428    2.214832916
 1044 SOLV  HW1     3234    4.277638172    4.428611682    2.182380869
 1044 SOLV  HW2     3235    4.413801044    4.403039365    2.268823293
 1045 SOLV  OW      3236    5.200323541    5.565595580    3.085017740
 1045 SOLV  HW1     3237    5.171420748    5.596848667    3.175513391
 1045 SOLV  HW2     3238    5.298688072    5.580299093    3.074539614
 1046 SOLV  OW      3239    3.298118383    4.934719133    1.182258303
 1046 SOLV  HW1     3240    3.308530592    5.033458233    1.170277186
 1046 SOLV  HW2     3241    3.279492604    4.892190787    1.093681706
 1047 SOLV  OW      3242    4.366708416    4.019025112    0.543419262
 1047 SOLV  HW1     3243    4.366354560    4.038503847    0.641513286
 1047 SOLV  HW2     3244    4.307607537    3.940516630    0.524834853
 1048 SOLV  OW      3245    4.529747982    4.901919334    1.091271368
 1048 SOLV  HW1     3246    4.490338268    4.950695777    1.013366275
 1048 SOLV  HW2     3247    4.528325849    4.803571767    1.073182937
 1049 SOLV  OW      3248    5.562736256    0.054222883    2.012755483
 1049 SOLV  HW1     3249    5.586112268    0.146854047    1.983178667
 1049 SOLV  HW2     3250    5.600091106   -0.011934953    1.947721515
 1050 SOLV  OW      3251    5.129975479    3.616701247    2.534509798
 1050 SOLV  HW1     3252    5.220956959    3.581100699    2.513133166
 1050 SOLV  HW2     3253    5.134431045    3.716196076    2.543613804
 1051 SOLV  OW      3254    3.806787262    3.211013784    1.110958385
 1051 SOLV  HW1     3255    3.849922094    3.252628363    1.030910580
 1051 SOLV  HW2     3256    3.711177172    3.239871956    1.116049225
 1052 SOLV  OW      3257    5.646691518    0.374070799    2.212811195
 1052 SOLV  HW1     3258    5.579675862    0.300236748    2.220482589
 1052 SOLV  HW2     3259    5.610356249    0.456658932    2.255942115
 1053 SOLV  OW      3260    4.818373118    3.410775718    0.680160677
 1053 SOLV  HW1     3261    4.753880066    3.352015695    0.631277587
 1053 SOLV  HW2     3262    4.846763258    3.365839998    0.764874612
 1054 SOLV  OW      3263    4.190637455    4.106701826    5.951110092
 1054 SOLV  HW1     3264    4.118776459    4.169921078    5.980081173
 1054 SOLV  HW2     3265    4.240228185    4.145896806    5.873621011
 1055 SOLV  OW      3266    4.659128745    3.174715562    2.228337709
 1055 SOLV  HW1     3267    4.755526459    3.154370327    2.245516048
 1055 SOLV  HW2     3268    4.648952536    3.271761849    2.206429052
 1056 SOLV  OW      3269    5.020167690    5.659670199    1.720216877
 1056 SOLV  HW1     3270    5.015825268    5.616039156    1.630333978
 1056 SOLV  HW2     3271    5.092557831    5.617046757    1.774478566
 1057 SOLV  OW      3272    3.953976684    3.742708246    0.335774277
 1057 SOLV  HW1     3273    3.950527140    3.719100652    0.238653910
 1057 SOLV  HW2     3274    4.028693786    3.807236708    0.351740491
 1058 SOLV  OW      3275    3.361591943    4.996108528    1.594187566
 1058 SOLV  HW1     3276    3.349642873    4.914820066    1.537168169
 1058 SOLV  HW2     3277    3.300892683    5.068708035    1.561835471
 1059 SOLV  OW      3278    3.303381627    5.123632417    0.876422900
 1059 SOLV  HW1     3279    3.273687055    5.200579585    0.819862800
 1059 SOLV  HW2     3280    3.327077772    5.156648386    0.967802128
 1060 SOLV  OW      3281    3.930552518    5.321273974    1.230680014
 1060 SOLV  HW1     3282    4.000625906    5.388156217    1.255540071
 1060 SOLV  HW2     3283    3.956880881    5.231111199    1.265016296
 1061 SOLV  OW      3284    3.374103456    4.051902265    0.914662949
 1061 SOLV  HW1     3285    3.296303398    4.109042533    0.888507410
 1061 SOLV  HW2     3286    3.340970585    3.969684841    0.960970089
 1062 SOLV  OW      3287    3.103543075    5.728913443    2.557506410
 1062 SOLV  HW1     3288    3.038469074    5.722198038    2.481864161
 1062 SOLV  HW2     3289    3.115770333    5.824970510    2.582506588
 1063 SOLV  OW      3290    5.491129468    3.800958834    0.260815571
 1063 SOLV  HW1     3291    5.512954266    3.867882483    0.331854456
 1063 SOLV  HW2     3292    5.523747130    3.834402341    0.172389231
 1064 SOLV  OW      3293    3.232613424    4.445259446    0.705473290
 1064 SOLV  HW1     3294    3.227595098    4.540328679    0.736100448
 1064 SOLV  HW2     3295    3.255080447    4.442782362    0.608054224
 1065 SOLV  OW      3296    3.947342439    2.646781326    5.971068090
 1065 SOLV  HW1     3297    3.934923530    2.553834158    5.936308727
 1065 SOLV  HW2     3298    3.869927313    2.671111161    6.029519028
 1066 SOLV  OW      3299    6.064586646    5.215396146    2.116226370
 1066 SOLV  HW1     3300    6.044260299    5.291971557    2.177255123
 1066 SOLV  HW2     3301    6.056293267    5.129458992    2.166698733
 1067 SOLV  OW      3302    5.719149343    5.161996708    2.794519204
 1067 SOLV  HW1     3303    5.633337395    5.206843630    2.819554744
 1067 SOLV  HW2     3304    5.702101746    5.065096074    2.776593618
 1068 SOLV  OW      3305    0.022886369    5.591933889    1.847210709
 1068 SOLV  HW1     3306   -0.010279082    5.628870237    1.760401729
 1068 SOLV  HW2     3307   -0.051479206    5.543635908    1.893439125
 1069 SOLV  OW      3308    3.673445035    3.762994027    0.040175258
 1069 SOLV  HW1     3309    3.648601083    3.787279112   -0.053604090
 1069 SOLV  HW2     3310    3.772712683    3.768710722    0.050885571
 1070 SOLV  OW      3311    5.610653744    5.473967886    0.107281223
 1070 SOLV  HW1     3312    5.635392591    5.565729342    0.138421005
 1070 SOLV  HW2     3313    5.556570630    5.428273833    0.177913354
 1071 SOLV  OW      3314    3.238477055    3.806091142    1.995085919
 1071 SOLV  HW1     3315    3.314377312    3.741019143    1.992595895
 1071 SOLV  HW2     3316    3.169550045    3.779476807    1.927691083
 1072 SOLV  OW      3317    0.113480755    4.757430851    1.004836765
 1072 SOLV  HW1     3318    0.127705314    4.851595491    1.035373479
 1072 SOLV  HW2     3319    0.189694740    4.729481648    0.946423580
 1073 SOLV  OW      3320    2.930257617    5.295406265    0.781289090
 1073 SOLV  HW1     3321    2.952999886    5.198037074    0.779313406
 1073 SOLV  HW2     3322    2.851052023    5.312311780    0.722616947
 1074 SOLV  OW      3323    3.790452903    4.881878463    2.848326744
 1074 SOLV  HW1     3324    3.826499852    4.846165863    2.934496745
 1074 SOLV  HW2     3325    3.863593626    4.928193198    2.798272974
 1075 SOLV  OW      3326    3.164083819    4.212720657    1.894435170
 1075 SOLV  HW1     3327    3.255731576    4.176409388    1.877590945
 1075 SOLV  HW2     3328    3.129836252    4.177608117    1.981588513
 1076 SOLV  OW      3329    5.241168464    3.800000638    1.832187350
 1076 SOLV  HW1     3330    5.273057285    3.892884075    1.813277645
 1076 SOLV  HW2     3331    5.141222441    3.797869871    1.829353672
 1077 SOLV  OW      3332    4.831157442    3.999864272    2.340374891
 1077 SOLV  HW1     3333    4.858575970    3.904959669    2.324839743
 1077 SOLV  HW2     3334    4.733261792    4.009622675    2.322397110
 1078 SOLV  OW      3335    4.953029652    3.943013738    0.014966263
 1078 SOLV  HW1     3336    4.862023472    3.922236419    0.050849680
 1078 SOLV  HW2     3337    5.022370289    3.912003727    0.080017367
 1079 SOLV  OW      3338    5.435550562    2.757642109    1.474204406
 1079 SOLV  HW1     3339    5.482476461    2.780451356    1.388894742
 1079 SOLV  HW2     3340    5.456359878    2.826948032    1.543223690
 1080 SOLV  OW      3341    0.319691725    3.922137824    0.645420213
 1080 SOLV  HW1     3342    0.332595975    3.935868734    0.743638332
 1080 SOLV  HW2     3343    0.387756809    3.975410279    0.595111187
 1081 SOLV  OW      3344    2.902568999    0.477341552    2.458417213
 1081 SOLV  HW1     3345    2.964275948    0.496320875    2.382038961
 1081 SOLV  HW2     3346    2.888529016    0.560946657    2.511470311
 1082 SOLV  OW      3347    5.650340264    3.376009768    1.662361188
 1082 SOLV  HW1     3348    5.576087325    3.440859903    1.645549526
 1082 SOLV  HW2     3349    5.633814928    3.292223282    1.610318252
 1083 SOLV  OW      3350    0.148471197    2.952169184    2.215838716
 1083 SOLV  HW1     3351    0.239892562    2.949786389    2.256314598
 1083 SOLV  HW2     3352    0.079795056    2.946321636    2.288304408
 1084 SOLV  OW      3353    5.504709799    3.900021027    0.779095581
 1084 SOLV  HW1     3354    5.461412513    3.925939782    0.692750320
 1084 SOLV  HW2     3355    5.512094571    3.800409526    0.784074182
 1085 SOLV  OW      3356    0.955323067    5.246138526    1.836172363
 1085 SOLV  HW1     3357    1.028962908    5.261461091    1.770275226
 1085 SOLV  HW2     3358    0.982748027    5.174931789    1.900805731
 1086 SOLV  OW      3359    0.090227909    3.901273311    0.305624710
 1086 SOLV  HW1     3360    0.091490363    3.910978561    0.405153524
 1086 SOLV  HW2     3361    0.083248500    3.804422973    0.281684734
 1087 SOLV  OW      3362    5.567472524    4.541595069    3.485208927
 1087 SOLV  HW1     3363    5.602288412    4.448319103    3.494647377
 1087 SOLV  HW2     3364    5.606896053    4.583765309    3.403544914
 1088 SOLV  OW      3365    5.262423803    3.430558443    3.699362490
 1088 SOLV  HW1     3366    5.219918463    3.374933915    3.627941827
 1088 SOLV  HW2     3367    5.200664404    3.436987241    3.777759148
 1089 SOLV  OW      3368    3.967827266    5.874343158    2.626076463
 1089 SOLV  HW1     3369    4.039410803    5.897276878    2.560123132
 1089 SOLV  HW2     3370    3.956171392    5.775071035    2.629412369
 1090 SOLV  OW      3371    4.808271946    5.372246899    0.120697844
 1090 SOLV  HW1     3372    4.722760615    5.420776986    0.102408128
 1090 SOLV  HW2     3373    4.798308543    5.276214412    0.094614747
 1091 SOLV  OW      3374    3.171963490    3.437643546    2.563111936
 1091 SOLV  HW1     3375    3.253845033    3.380971984    2.572265506
 1091 SOLV  HW2     3376    3.111504044    3.421663361    2.641145834
 1092 SOLV  OW      3377    3.034600771    4.990580785    1.331805492
 1092 SOLV  HW1     3378    3.113562625    4.979778685    1.271389413
 1092 SOLV  HW2     3379    3.014336233    4.903227432    1.376082261
 1093 SOLV  OW      3380    5.682333067    4.000210621    2.814130004
 1093 SOLV  HW1     3381    5.668540100    4.085261654    2.763360557
 1093 SOLV  HW2     3382    5.778824437    3.974245821    2.810044747
 1094 SOLV  OW      3383    2.841939001    4.621706624    1.960407243
 1094 SOLV  HW1     3384    2.840637224    4.618563420    2.060356805
 1094 SOLV  HW2     3385    2.757658913    4.581410801    1.924707084
 1095 SOLV  OW      3386    5.318566879    3.062848766    3.105950523
 1095 SOLV  HW1     3387    5.412970042    3.079942400    3.134186773
 1095 SOLV  HW2     3388    5.268894972    3.018753054    3.180714203
 1096 SOLV  OW      3389    3.597436617    4.274715368    2.962654290
 1096 SOLV  HW1     3390    3.520390330    4.259485164    3.024570301
 1096 SOLV  HW2     3391    3.618901036    4.372344246    2.959570054
 1097 SOLV  OW      3392    4.364367914    5.132451638    0.955347950
 1097 SOLV  HW1     3393    4.462112973    5.153061246    0.950575218
 1097 SOLV  HW2     3394    4.322327743    5.186976280    1.027882552
 1098 SOLV  OW      3395    3.339634676    4.530928689    2.899026056
 1098 SOLV  HW1     3396    3.308678472    4.625385352    2.888024330
 1098 SOLV  HW2     3397    3.436661011    4.530274148    2.923250632
 1099 SOLV  OW      3398    5.025062401    4.119539666    2.859050314
 1099 SOLV  HW1     3399    5.028061285    4.019589667    2.860739034
 1099 SOLV  HW2     3400    5.028319118    4.154550708    2.952673874
 1100 SOLV  OW      3401    5.542400503    4.840914573    1.791866419
 1100 SOLV  HW1     3402    5.485008663    4.922807301    1.792990202
 1100 SOLV  HW2     3403    5.549819907    4.804157355    1.884577629
 1101 SOLV  OW      3404    0.331964144    5.685170423    1.203520013
 1101 SOLV  HW1     3405    0.250566193    5.690262777    1.145639775
 1101 SOLV  HW2     3406    0.393391812    5.760914181    1.181357917
 1102 SOLV  OW      3407    4.626480307    5.126291877    1.947895994
 1102 SOLV  HW1     3408    4.562676592    5.146192956    2.022293490
 1102 SOLV  HW2     3409    4.710493335    5.087280750    1.985603894
 1103 SOLV  OW      3410    5.285238638    4.495339871    1.798851849
 1103 SOLV  HW1     3411    5.226341853    4.447277322    1.733870414
 1103 SOLV  HW2     3412    5.264904337    4.593220830    1.796159988
 1104 SOLV  OW      3413    4.720072432    3.811332363    1.049068885
 1104 SOLV  HW1     3414    4.812825937    3.802161182    1.085324709
 1104 SOLV  HW2     3415    4.656129098    3.826168685    1.124520427
 1105 SOLV  OW      3416    6.131284187    4.269883607    1.463869661
 1105 SOLV  HW1     3417    6.229014697    4.249287880    1.458736982
 1105 SOLV  HW2     3418    6.079018073    4.192610507    1.427829830
 1106 SOLV  OW      3419    4.986270794    4.309698236    1.715431999
 1106 SOLV  HW1     3420    5.011720738    4.347538948    1.804428753
 1106 SOLV  HW2     3421    4.935631132    4.224497408    1.728715209
 1107 SOLV  OW      3422    4.222991945    4.695405693    1.956934757
 1107 SOLV  HW1     3423    4.274911127    4.758919443    1.899734591
 1107 SOLV  HW2     3424    4.167048590    4.747064749    2.021766157
 1108 SOLV  OW      3425    4.596845857    5.942841637    6.145646570
 1108 SOLV  HW1     3426    4.602243731    5.867894324    6.079651550
 1108 SOLV  HW2     3427    4.687159469    5.958626102    6.185593165
 1109 SOLV  OW      3428    3.353837967    5.722024946    0.799448127
 1109 SOLV  HW1     3429    3.301436245    5.805104608    0.780640199
 1109 SOLV  HW2     3430    3.336605788    5.692320951    0.893376678
 1110 SOLV  OW      3431    4.715745340    3.687169723    1.607862188
 1110 SOLV  HW1     3432    4.796788443    3.667726166    1.663141205
 1110 SOLV  HW2     3433    4.719047740    3.633160642    1.523756229
 1111 SOLV  OW      3434    4.266858843    5.458372182    1.805606855
 1111 SOLV  HW1     3435    4.288749653    5.395155236    1.731270390
 1111 SOLV  HW2     3436    4.320097776    5.542326558    1.794709027
 1112 SOLV  OW      3437    5.209746928    2.846045582    1.743854229
 1112 SOLV  HW1     3438    5.142935002    2.915804549    1.717944881
 1112 SOLV  HW2     3439    5.296969950    2.889885514    1.765568426
 1113 SOLV  OW      3440    3.764274354    4.693596622    0.581847117
 1113 SOLV  HW1     3441    3.729012263    4.783554178    0.607649055
 1113 SOLV  HW2     3442    3.827090628    4.660925346    0.652475025
 1114 SOLV  OW      3443    5.994727968    4.661804547    2.166444480
 1114 SOLV  HW1     3444    6.056810300    4.597344288    2.121811172
 1114 SOLV  HW2     3445    5.900178844    4.637326143    2.144932632
 1115 SOLV  OW      3446    3.012972142    4.711984450    0.059168245
 1115 SOLV  HW1     3447    3.109305596    4.723086033    0.034706971
 1115 SOLV  HW2     3448    2.955683477    4.754267925   -0.011058716
 1116 SOLV  OW      3449    3.832437916    3.912077320    2.809911031
 1116 SOLV  HW1     3450    3.747579606    3.874275985    2.772875761
 1116 SOLV  HW2     3451    3.828060842    4.011969524    2.807944605
 1117 SOLV  OW      3452    5.520809386    5.258583922    3.551710323
 1117 SOLV  HW1     3453    5.611264902    5.300544918    3.559358414
 1117 SOLV  HW2     3454    5.458736833    5.321514877    3.504934039
 1118 SOLV  OW      3455    4.963946819    6.065376387    0.931047493
 1118 SOLV  HW1     3456    4.950341641    5.967490556    0.946367493
 1118 SOLV  HW2     3457    4.929329211    6.116535345    1.009697520
 1119 SOLV  OW      3458    3.733553949    2.999693194    0.373742929
 1119 SOLV  HW1     3459    3.726551223    3.097029184    0.395611625
 1119 SOLV  HW2     3460    3.678536632    2.979724384    0.292651698
 1120 SOLV  OW      3461    3.961969300    3.790849969    0.836803465
 1120 SOLV  HW1     3462    4.050740950    3.775438698    0.793400782
 1120 SOLV  HW2     3463    3.912807030    3.862652046    0.787516104
 1121 SOLV  OW      3464    4.137783071    5.225154166    2.509449488
 1121 SOLV  HW1     3465    4.053091309    5.267444906    2.541680526
 1121 SOLV  HW2     3466    4.115854529    5.147895392    2.449865758
 1122 SOLV  OW      3467    5.165329457    4.636832844    1.002334002
 1122 SOLV  HW1     3468    5.215414894    4.603573267    1.082253292
 1122 SOLV  HW2     3469    5.159281911    4.736593098    1.005955345
 1123 SOLV  OW      3470    3.721288083    3.637874790    0.454677758
 1123 SOLV  HW1     3471    3.713493054    3.617907001    0.552353576
 1123 SOLV  HW2     3472    3.809401508    3.681543750    0.436538125
 1124 SOLV  OW      3473    5.622824391    3.055154197    2.334965025
 1124 SOLV  HW1     3474    5.529908754    3.054676737    2.371956164
 1124 SOLV  HW2     3475    5.670797979    2.972465058    2.364338431
 1125 SOLV  OW      3476    2.720597393    4.254897106    0.586812662
 1125 SOLV  HW1     3477    2.666462076    4.199343552    0.523687050
 1125 SOLV  HW2     3478    2.747005349    4.340232407    0.541844017
 1126 SOLV  OW      3479    6.039389248    2.698912350    2.644876078
 1126 SOLV  HW1     3480    5.992648125    2.780123351    2.679825523
 1126 SOLV  HW2     3481    6.129456973    2.691306996    2.687671399
 1127 SOLV  OW      3482    4.561390587    5.114239868    2.301470489
 1127 SOLV  HW1     3483    4.489165340    5.063534541    2.348525158
 1127 SOLV  HW2     3484    4.646407357    5.061660894    2.304502420
 1128 SOLV  OW      3485    5.549863031    4.556235574    2.587302103
 1128 SOLV  HW1     3486    5.535288207    4.465905548    2.546929950
 1128 SOLV  HW2     3487    5.505109777    4.560408419    2.676641297
 1129 SOLV  OW      3488    3.807400523    4.640437660    2.484042426
 1129 SOLV  HW1     3489    3.842301348    4.608529236    2.395919685
 1129 SOLV  HW2     3490    3.843875102    4.731543479    2.503304894
 1130 SOLV  OW      3491    5.836186733    3.037184535    0.499134229
 1130 SOLV  HW1     3492    5.800771177    3.066894254    0.587808416
 1130 SOLV  HW2     3493    5.856792100    2.939390723    0.502567766
 1131 SOLV  OW      3494    3.777516603    3.110481621    0.645129096
 1131 SOLV  HW1     3495    3.681426970    3.099963708    0.670775461
 1131 SOLV  HW2     3496    3.791551295    3.200963892    0.604910754
 1132 SOLV  OW      3497    5.121944252    5.908192821    3.971995115
 1132 SOLV  HW1     3498    5.145083807    5.980220713    3.906589439
 1132 SOLV  HW2     3499    5.197913318    5.895441309    4.035771710
 1133 SOLV  OW      3500    6.045045753    5.181651313    1.829527710
 1133 SOLV  HW1     3501    6.141764171    5.201483335    1.813592158
 1133 SOLV  HW2     3502    6.032915912    5.147803636    1.922849242
 1134 SOLV  OW      3503    3.099718713    5.404905826    1.155107932
 1134 SOLV  HW1     3504    3.026397151    5.453387987    1.107408006
 1134 SOLV  HW2     3505    3.060275580    5.345664112    1.225367248
 1135 SOLV  OW      3506    3.290725393    4.666108281    1.902262788
 1135 SOLV  HW1     3507    3.333571730    4.575998854    1.908935395
 1135 SOLV  HW2     3508    3.221926632    4.664984182    1.829699251
 1136 SOLV  OW      3509    0.188611718    4.659506820    0.579918060
 1136 SOLV  HW1     3510    0.180298704    4.573866031    0.630888647
 1136 SOLV  HW2     3511    0.099565556    4.704881094    0.576264697
 1137 SOLV  OW      3512    4.201244986    0.418692766    0.978285128
 1137 SOLV  HW1     3513    4.196712352    0.428990591    1.077657859
 1137 SOLV  HW2     3514    4.190258451    0.322240094    0.954251043
 1138 SOLV  OW      3515    5.584377445    4.297780953    1.258313570
 1138 SOLV  HW1     3516    5.650402012    4.365277827    1.225346552
 1138 SOLV  HW2     3517    5.491566756    4.331885246    1.243314881
 1139 SOLV  OW      3518    4.589488078    4.518355823    1.897024413
 1139 SOLV  HW1     3519    4.499242225    4.497379413    1.859374752
 1139 SOLV  HW2     3520    4.610206127    4.615032566    1.881986956
 1140 SOLV  OW      3521    4.689358864    3.076172793    1.944219603
 1140 SOLV  HW1     3522    4.633140816    3.157920112    1.931628942
 1140 SOLV  HW2     3523    4.782399205    3.094509559    1.912456067
 1141 SOLV  OW      3524    3.810545176    5.925615900    6.148751657
 1141 SOLV  HW1     3525    3.907956797    5.942455970    6.163831055
 1141 SOLV  HW2     3526    3.772910520    5.997672840    6.090498665
 1142 SOLV  OW      3527    3.998555270    3.912169888    0.589647629
 1142 SOLV  HW1     3528    4.043456221    3.998101657    0.565129634
 1142 SOLV  HW2     3529    4.067062745    3.839676071    0.596920034
 1143 SOLV  OW      3530    5.772410355    5.982835164    1.551846888
 1143 SOLV  HW1     3531    5.742724057    6.031716408    1.469803344
 1143 SOLV  HW2     3532    5.767059113    5.884287669    1.535675459
 1144 SOLV  OW      3533    3.523123058    4.569874237    0.561338371
 1144 SOLV  HW1     3534    3.610066661    4.619297456    0.561515966
 1144 SOLV  HW2     3535    3.449102884    4.632594544    0.585607747
 1145 SOLV  OW      3536    3.426384116    3.170589945    0.973803248
 1145 SOLV  HW1     3537    3.328421157    3.153397128    0.963427026
 1145 SOLV  HW2     3538    3.440110658    3.252417598    1.029623144
 1146 SOLV  OW      3539    4.790386276    5.561500563    3.023037489
 1146 SOLV  HW1     3540    4.810377343    5.534992809    3.117372499
 1146 SOLV  HW2     3541    4.691746995    5.573815882    3.012081601
 1147 SOLV  OW      3542    3.020459934    4.970594934    0.877316867
 1147 SOLV  HW1     3543    3.007616344    4.887026783    0.930731755
 1147 SOLV  HW2     3544    3.102730028    5.017943347    0.908804503
 1148 SOLV  OW      3545    4.800837457    4.938443588    1.602229280
 1148 SOLV  HW1     3546    4.875202576    5.000228733    1.627800792
 1148 SOLV  HW2     3547    4.823469584    4.845373677    1.630990310
 1149 SOLV  OW      3548    3.979479162    5.416796650    1.675422952
 1149 SOLV  HW1     3549    4.026006325    5.504970127    1.667512727
 1149 SOLV  HW2     3550    4.039228720    5.344391562    1.640937235
 1150 SOLV  OW      3551    5.586235570    4.895173727    1.395210618
 1150 SOLV  HW1     3552    5.682406112    4.912958164    1.374316653
 1150 SOLV  HW2     3553    5.554070445    4.961347760    1.462944906
 1151 SOLV  OW      3554    5.639208708    4.912264832    1.058828839
 1151 SOLV  HW1     3555    5.598936377    5.001560503    1.038678773
 1151 SOLV  HW2     3556    5.704900249    4.921469085    1.133671333
 1152 SOLV  OW      3557    2.947893032    5.668673414    0.300963892
 1152 SOLV  HW1     3558    2.992107024    5.753468226    0.271723476
 1152 SOLV  HW2     3559    3.013983769    5.593710371    0.297420332
 1153 SOLV  OW      3560    5.395928656    4.360535272    0.377159231
 1153 SOLV  HW1     3561    5.471258203    4.322820289    0.323262627
 1153 SOLV  HW2     3562    5.320963857    4.294421202    0.380461098
 1154 SOLV  OW      3563    4.775225140    4.581860361    1.665048713
 1154 SOLV  HW1     3564    4.744998103    4.579289091    1.760346574
 1154 SOLV  HW2     3565    4.695443563    4.586285382    1.604905385
 1155 SOLV  OW      3566    4.326625790    4.556494723    1.358542792
 1155 SOLV  HW1     3567    4.280760572    4.470163701    1.379645442
 1155 SOLV  HW2     3568    4.283150361    4.630668035    1.409632297
 1156 SOLV  OW      3569    5.513725164    0.248977858    1.617843844
 1156 SOLV  HW1     3570    5.568065318    0.228478885    1.699258618
 1156 SOLV  HW2     3571    5.525865826    0.345090524    1.593016008
 1157 SOLV  OW      3572    4.672699654    4.150470235    0.841663460
 1157 SOLV  HW1     3573    4.703473165    4.179706711    0.932216563
 1157 SOLV  HW2     3574    4.697980678    4.054803104    0.827166645
 1158 SOLV  OW      3575    5.651701860    4.635746614    3.004602068
 1158 SOLV  HW1     3576    5.578708584    4.604307356    2.943896111
 1158 SOLV  HW2     3577    5.724506388    4.567239889    3.007422224
 1159 SOLV  OW      3578    3.636851099    0.406772514    2.657234505
 1159 SOLV  HW1     3579    3.643897920    0.459763141    2.741756435
 1159 SOLV  HW2     3580    3.656692021    0.465925931    2.579076089
 1160 SOLV  OW      3581    4.919212803    4.214214250    1.063937898
 1160 SOLV  HW1     3582    4.844801803    4.158959909    1.101512262
 1160 SOLV  HW2     3583    4.921164420    4.303066259    1.109799258
 1161 SOLV  OW      3584    5.187679155    6.012764400    3.157013028
 1161 SOLV  HW1     3585    5.262671717    5.984072895    3.216634076
 1161 SOLV  HW2     3586    5.202764386    5.976879230    3.064891114
 1162 SOLV  OW      3587    4.956728770    5.089123887    1.800877340
 1162 SOLV  HW1     3588    5.021512958    5.164238956    1.813555489
 1162 SOLV  HW2     3589    4.910625244    5.069916915    1.887523485
 1163 SOLV  OW      3590    4.628279217    6.060137376    2.436285005
 1163 SOLV  HW1     3591    4.568500948    6.022861054    2.507267970
 1163 SOLV  HW2     3592    4.617909381    6.006561200    2.352478806
 1164 SOLV  OW      3593    4.959522901    5.998322175    2.757727419
 1164 SOLV  HW1     3594    4.929789401    5.956541235    2.671876902
 1164 SOLV  HW2     3595    4.908585215    5.958038654    2.833770763
 1165 SOLV  OW      3596    4.733851924    4.971795352    3.355842149
 1165 SOLV  HW1     3597    4.699161905    5.007805102    3.269229092
 1165 SOLV  HW2     3598    4.690781672    5.020527550    3.431815914
 1166 SOLV  OW      3599    5.202910900    3.865924508    0.149056397
 1166 SOLV  HW1     3600    5.201452838    3.811547688    0.065134289
 1166 SOLV  HW2     3601    5.287577964    3.919015068    0.152882729
 1167 SOLV  OW      3602    4.929079036    5.937417825    3.207267619
 1167 SOLV  HW1     3603    5.024299833    5.965090401    3.194271549
 1167 SOLV  HW2     3604    4.925807698    5.854481825    3.263058220
 1168 SOLV  OW      3605    5.689079545    4.437258033    0.838019538
 1168 SOLV  HW1     3606    5.635178703    4.500903803    0.893204484
 1168 SOLV  HW2     3607    5.765226052    4.402142582    0.892517592
 1169 SOLV  OW      3608    4.350161878    4.075462331    2.847826877
 1169 SOLV  HW1     3609    4.330624585    4.154505934    2.905896357
 1169 SOLV  HW2     3610    4.297807019    3.996623491    2.880153295
 1170 SOLV  OW      3611    5.782954392    5.866461517    2.538202702
 1170 SOLV  HW1     3612    5.870700595    5.847183055    2.582144553
 1170 SOLV  HW2     3613    5.788328949    5.953943902    2.490038106
 1171 SOLV  OW      3614    3.796928622    4.385573935    2.661189820
 1171 SOLV  HW1     3615    3.731988966    4.461387200    2.655114880
 1171 SOLV  HW2     3616    3.889728525    4.419966402    2.646801463
 1172 SOLV  OW      3617    5.169757614    3.457585553    1.884903706
 1172 SOLV  HW1     3618    5.173827247    3.443418061    1.983820826
 1172 SOLV  HW2     3619    5.262476970    3.468041754    1.848908024
 1173 SOLV  OW      3620    0.366599942    3.825683430    0.319199338
 1173 SOLV  HW1     3621    0.359121073    3.832876676    0.418666618
 1173 SOLV  HW2     3622    0.284747856    3.864405682    0.276747239
 1174 SOLV  OW      3623    5.245900579    3.860217800    5.369214056
 1174 SOLV  HW1     3624    5.336574409    3.841568706    5.407055364
 1174 SOLV  HW2     3625    5.229406706    3.958855392    5.369299827
 1175 SOLV  OW      3626    4.695535570    3.258815216    1.609798874
 1175 SOLV  HW1     3627    4.737923233    3.286878578    1.523672937
 1175 SOLV  HW2     3628    4.642747626    3.175130941    1.595231538
 1176 SOLV  OW      3629    4.801708280    4.335105934    2.380240808
 1176 SOLV  HW1     3630    4.822157562    4.406674626    2.313448291
 1176 SOLV  HW2     3631    4.886647577    4.290229745    2.408043172
 1177 SOLV  OW      3632    3.660323516    2.371478199    2.114852760
 1177 SOLV  HW1     3633    3.739773422    2.339927459    2.166740179
 1177 SOLV  HW2     3634    3.606216814    2.433749794    2.171374556
 1178 SOLV  OW      3635    4.234403496    3.749173414    2.293244037
 1178 SOLV  HW1     3636    4.159606093    3.791682747    2.344232476
 1178 SOLV  HW2     3637    4.292871018    3.698076218    2.356267477
 1179 SOLV  OW      3638    5.269640854    4.980014736    0.628464028
 1179 SOLV  HW1     3639    5.359525076    4.946750996    0.657028492
 1179 SOLV  HW2     3640    5.247282404    5.063280166    0.679144070
 1180 SOLV  OW      3641    5.012477478    4.086437831    0.515107607
 1180 SOLV  HW1     3642    5.005094023    4.137679315    0.600672419
 1180 SOLV  HW2     3643    4.951061730    4.007567246    0.518101694
 1181 SOLV  OW      3644    4.970758629    4.745814776    1.289736108
 1181 SOLV  HW1     3645    5.001329596    4.707284293    1.376812224
 1181 SOLV  HW2     3646    4.870794311    4.746657159    1.286940756
 1182 SOLV  OW      3647    2.697728546    4.085702692    1.748665015
 1182 SOLV  HW1     3648    2.751883578    4.144268820    1.808987444
 1182 SOLV  HW2     3649    2.601399047    4.111949541    1.754430740
 1183 SOLV  OW      3650    4.910634770    4.718861903    2.539427087
 1183 SOLV  HW1     3651    4.894372530    4.734179557    2.636907663
 1183 SOLV  HW2     3652    4.989460631    4.772869238    2.509911894
 1184 SOLV  OW      3653    5.410971332    3.800844697    1.395944115
 1184 SOLV  HW1     3654    5.316469470    3.770117641    1.384689208
 1184 SOLV  HW2     3655    5.438471409    3.789719860    1.491449893
 1185 SOLV  OW      3656    4.363022327    5.360702401    3.425575270
 1185 SOLV  HW1     3657    4.402133451    5.427946420    3.488427205
 1185 SOLV  HW2     3658    4.283756271    5.317261397    3.468371463
 1186 SOLV  OW      3659    5.211446726    5.517227243    0.841693308
 1186 SOLV  HW1     3660    5.216378091    5.537499363    0.939502496
 1186 SOLV  HW2     3661    5.292501368    5.553836413    0.795958387
 1187 SOLV  OW      3662    4.159774199    3.937608584    3.391872839
 1187 SOLV  HW1     3663    4.126292688    3.844510727    3.406426908
 1187 SOLV  HW2     3664    4.133424293    3.968578177    3.300513292
 1188 SOLV  OW      3665    4.972960974    3.091755056    1.121097423
 1188 SOLV  HW1     3666    5.003123521    2.996407437    1.121946859
 1188 SOLV  HW2     3667    5.000668644    3.136221032    1.206283660
 1189 SOLV  OW      3668    5.397266587    5.828640826    0.055505207
 1189 SOLV  HW1     3669    5.453729005    5.795268771   -0.019994440
 1189 SOLV  HW2     3670    5.381779299    5.754503922    0.120817601
 1190 SOLV  OW      3671    3.297381440    4.763316474    0.945053157
 1190 SOLV  HW1     3672    3.284985169    4.746784539    0.847201409
 1190 SOLV  HW2     3673    3.390828176    4.739247693    0.971326418
 1191 SOLV  OW      3674    6.009619994    5.422721055    2.275428874
 1191 SOLV  HW1     3675    5.995730428    5.518727995    2.251112010
 1191 SOLV  HW2     3676    6.059801924    5.417142585    2.361754730
 1192 SOLV  OW      3677    5.039665799    4.181441358    2.431436893
 1192 SOLV  HW1     3678    4.993834273    4.103820386    2.388141905
 1192 SOLV  HW2     3679    5.130946604    4.153714963    2.461454575
 1193 SOLV  OW      3680    5.201464217    5.622455089    1.488018841
 1193 SOLV  HW1     3681    5.149240809    5.704460863    1.464585158
 1193 SOLV  HW2     3682    5.296359222    5.647679068    1.506994640
 1194 SOLV  OW      3683    4.460835413    5.908729914    1.906364556
 1194 SOLV  HW1     3684    4.507467008    5.994246782    1.929034367
 1194 SOLV  HW2     3685    4.370029631    5.929005801    1.869695125
 1195 SOLV  OW      3686    5.295117289    3.259707526    1.095130892
 1195 SOLV  HW1     3687    5.343484617    3.179894626    1.131078708
 1195 SOLV  HW2     3688    5.347399244    3.299072214    1.019508363
 1196 SOLV  OW      3689    5.507615400    5.376415511    2.571154575
 1196 SOLV  HW1     3690    5.474975704    5.350695153    2.662119954
 1196 SOLV  HW2     3691    5.464774609    5.462439956    2.543479318
 1197 SOLV  OW      3692    5.826230235    4.389819347    2.976146574
 1197 SOLV  HW1     3693    5.741443420    4.375916264    3.027326130
 1197 SOLV  HW2     3694    5.899404794    4.335674253    3.017561475
 1198 SOLV  OW      3695    5.256531286    5.106921056    1.133181315
 1198 SOLV  HW1     3696    5.336698750    5.159675707    1.161320610
 1198 SOLV  HW2     3697    5.217198798    5.061036651    1.212863428
 1199 SOLV  OW      3698    6.069817047    3.277741789    1.586091840
 1199 SOLV  HW1     3699    6.151601851    3.268835127    1.642958155
 1199 SOLV  HW2     3700    6.000196541    3.213191631    1.617525944
 1200 SOLV  OW      3701    4.178161854    3.816535097    2.864247273
 1200 SOLV  HW1     3702    4.137542624    3.793088239    2.775919124
 1200 SOLV  HW2     3703    4.175615500    3.736641070    2.924346672
 1201 SOLV  OW      3704    3.068289482    4.659367629    3.132257043
 1201 SOLV  HW1     3705    3.090646912    4.755906086    3.145753552
 1201 SOLV  HW2     3706    3.051749351    4.642267581    3.035119769
 1202 SOLV  OW      3707    5.470676632    5.027661672    2.206140201
 1202 SOLV  HW1     3708    5.405128462    4.962051848    2.243561159
 1202 SOLV  HW2     3709    5.516432289    5.075489692    2.281109494
 1203 SOLV  OW      3710    5.100423331    3.328148798    2.598601566
 1203 SOLV  HW1     3711    5.133144245    3.264975600    2.668885813
 1203 SOLV  HW2     3712    5.122350801    3.421989099    2.625333244
 1204 SOLV  OW      3713    4.859224228    4.824459002    0.722100920
 1204 SOLV  HW1     3714    4.780725659    4.838205204    0.661680242
 1204 SOLV  HW2     3715    4.943046137    4.821379568    0.667640457
 1205 SOLV  OW      3716    3.779773319    5.471586523    1.467651595
 1205 SOLV  HW1     3717    3.818154165    5.463542686    1.375652598
 1205 SOLV  HW2     3718    3.852990033    5.462678622    1.535190303
 1206 SOLV  OW      3719    4.072979428    4.455428278    2.592876953
 1206 SOLV  HW1     3720    4.074693611    4.515795038    2.513171771
 1206 SOLV  HW2     3721    4.166692715    4.434707536    2.620991310
 1207 SOLV  OW      3722    3.733825828    0.314450391    2.293562387
 1207 SOLV  HW1     3723    3.780041861    0.373456421    2.359774526
 1207 SOLV  HW2     3724    3.639228979    0.344842637    2.282188784
 1208 SOLV  OW      3725    4.014167449    4.050026008    3.169608716
 1208 SOLV  HW1     3726    3.996802255    3.960864926    3.127771882
 1208 SOLV  HW2     3727    3.931519105    4.106067981    3.164113965
 1209 SOLV  OW      3728    0.057903690    3.972492672    1.711534740
 1209 SOLV  HW1     3729    0.125557937    4.043225200    1.691002116
 1209 SOLV  HW2     3730    0.092338999    3.883642876    1.681176247
 1210 SOLV  OW      3731    5.166642747    6.005185024    1.223348502
 1210 SOLV  HW1     3732    5.175148636    6.104388185    1.232740995
 1210 SOLV  HW2     3733    5.177898685    5.979732567    1.127289689
 1211 SOLV  OW      3734    5.675754674    3.707325198    1.796085771
 1211 SOLV  HW1     3735    5.626315930    3.783984918    1.837086325
 1211 SOLV  HW2     3736    5.724561220    3.738875591    1.714695248
 1212 SOLV  OW      3737    5.336954937    4.895837967    2.578339867
 1212 SOLV  HW1     3738    5.336844969    4.995299040    2.567880332
 1212 SOLV  HW2     3739    5.314130472    4.872253010    2.672810261
 1213 SOLV  OW      3740    5.252762751    3.655459978    0.917996205
 1213 SOLV  HW1     3741    5.222527901    3.622247320    1.007353353
 1213 SOLV  HW2     3742    5.193758963    3.730715450    0.888721246
 1214 SOLV  OW      3743    5.327060247    2.752953825    1.064201769
 1214 SOLV  HW1     3744    5.230356595    2.737850445    1.043655192
 1214 SOLV  HW2     3745    5.367528448    2.810793622    0.993358677
 1215 SOLV  OW      3746    5.509455268    5.100798130    0.879928355
 1215 SOLV  HW1     3747    5.512346270    5.002547467    0.861481793
 1215 SOLV  HW2     3748    5.414664085    5.129195957    0.894419838
 1216 SOLV  OW      3749    3.963363053    5.142008443    2.013267057
 1216 SOLV  HW1     3750    3.988178287    5.234503139    1.984446018
 1216 SOLV  HW2     3751    3.874073070    5.143967240    2.058268876
 1217 SOLV  OW      3752    5.259861810    6.111953670    1.881345680
 1217 SOLV  HW1     3753    5.271070852    6.123381170    1.782634947
 1217 SOLV  HW2     3754    5.331143787    6.051053981    1.916132281
 1218 SOLV  OW      3755    4.679283010    4.055203594    1.484391192
 1218 SOLV  HW1     3756    4.741902562    4.133179034    1.484235837
 1218 SOLV  HW2     3757    4.731526978    3.970538378    1.494576436
 1219 SOLV  OW      3758    2.977644348    5.060425760    2.808227283
 1219 SOLV  HW1     3759    3.050289681    5.060898644    2.876961158
 1219 SOLV  HW2     3760    3.000102805    5.125381394    2.735575811
 1220 SOLV  OW      3761    4.569500159    4.217657693    3.066506202
 1220 SOLV  HW1     3762    4.492143215    4.195102698    3.007272902
 1220 SOLV  HW2     3763    4.604247217    4.308395366    3.042826071
 1221 SOLV  OW      3764    4.114001250    3.974591942    1.262595558
 1221 SOLV  HW1     3765    4.211458439    3.993305887    1.250201300
 1221 SOLV  HW2     3766    4.062443400    4.059935144    1.254851473
 1222 SOLV  OW      3767    2.793287713    5.565391787    1.405680072
 1222 SOLV  HW1     3768    2.709441122    5.554395148    1.459067750
 1222 SOLV  HW2     3769    2.819277800    5.477368893    1.365958009
 1223 SOLV  OW      3770    5.118756751    0.364354720    1.840456553
 1223 SOLV  HW1     3771    5.099174774    0.291768744    1.906406032
 1223 SOLV  HW2     3772    5.043798467    0.430556555    1.840542751
 1224 SOLV  OW      3773    4.679487930    5.091494888    1.231326443
 1224 SOLV  HW1     3774    4.714362551    5.170273214    1.180555029
 1224 SOLV  HW2     3775    4.618250354    5.038477365    1.172699590
 1225 SOLV  OW      3776    4.885542549    4.891440564    0.405133636
 1225 SOLV  HW1     3777    4.800742383    4.881721503    0.457252942
 1225 SOLV  HW2     3778    4.962946678    4.863434104    0.461932838
 1226 SOLV  OW      3779    4.121347713    5.173587908    1.596314907
 1226 SOLV  HW1     3780    4.207283113    5.192273496    1.548696710
 1226 SOLV  HW2     3781    4.109216654    5.074754733    1.605607812
 1227 SOLV  OW      3782    3.101524197    4.011487834    2.697724940
 1227 SOLV  HW1     3783    3.188572377    3.968760508    2.673261967
 1227 SOLV  HW2     3784    3.026243813    3.958358430    2.658846783
 1228 SOLV  OW      3785    4.323437481    3.286259106    2.390960057
 1228 SOLV  HW1     3786    4.269162191    3.204758278    2.370631154
 1228 SOLV  HW2     3787    4.332265169    3.341875565    2.308314004
 1229 SOLV  OW      3788    0.521992466    4.540616624    0.717146618
 1229 SOLV  HW1     3789    0.598803085    4.545495261    0.653285694
 1229 SOLV  HW2     3790    0.443555613    4.498334198    0.671741603
 1230 SOLV  OW      3791    4.437644924    5.708668478    2.305924367
 1230 SOLV  HW1     3792    4.489256359    5.707600429    2.391578809
 1230 SOLV  HW2     3793    4.399717808    5.617740828    2.288745625
 1231 SOLV  OW      3794    4.399711520    3.266815701    2.893925751
 1231 SOLV  HW1     3795    4.407224726    3.167496428    2.902932638
 1231 SOLV  HW2     3796    4.475336691    3.310498301    2.942654025
 1232 SOLV  OW      3797    3.214605816    3.648068253    1.350339588
 1232 SOLV  HW1     3798    3.291293497    3.702707921    1.316647449
 1232 SOLV  HW2     3799    3.130715145    3.702363024    1.346329728
 1233 SOLV  OW      3800    5.668458180    3.102604823    0.711676284
 1233 SOLV  HW1     3801    5.655496221    3.116319220    0.809888373
 1233 SOLV  HW2     3802    5.585993596    3.061703013    0.672582076
 1234 SOLV  OW      3803    2.759605158    6.083433022    0.641167584
 1234 SOLV  HW1     3804    2.826161236    6.048047727    0.575441089
 1234 SOLV  HW2     3805    2.758057667    6.183321404    0.636510722
 1235 SOLV  OW      3806    3.698386855    3.731225819    3.233176946
 1235 SOLV  HW1     3807    3.654047343    3.644132687    3.211951287
 1235 SOLV  HW2     3808    3.741383076    3.725625895    3.323297102
 1236 SOLV  OW      3809    5.088758034    4.139060335    2.013522964
 1236 SOLV  HW1     3810    5.098472162    4.039525622    2.013360381
 1236 SOLV  HW2     3811    4.992376014    4.163108493    2.025084080
 1237 SOLV  OW      3812    4.248079781    1.542781377    0.959108264
 1237 SOLV  HW1     3813    4.165262757    1.487796482    0.969973000
 1237 SOLV  HW2     3814    4.256783655    1.571390197    0.863684063
 1238 SOLV  OW      3815    3.907485409    4.682633458    5.891343556
 1238 SOLV  HW1     3816    3.821470004    4.713561389    5.931917447
 1238 SOLV  HW2     3817    3.892038838    4.597308314    5.841519295
 1239 SOLV  OW      3818    4.107309059    3.723774642    1.493283331
 1239 SOLV  HW1     3819    4.128637913    3.798218237    1.556566727
 1239 SOLV  HW2     3820    4.062422200    3.649558096    1.543068373
 1240 SOLV  OW      3821    3.609352827    3.613212379    1.035270823
 1240 SOLV  HW1     3822    3.706949264    3.618648803    1.056417250
 1240 SOLV  HW2     3823    3.596270246    3.559545930    0.951901369
 1241 SOLV  OW      3824    4.276765152    4.849316264    2.168206998
 1241 SOLV  HW1     3825    4.332178386    4.781460963    2.119973275
 1241 SOLV  HW2     3826    4.293107782    4.939770811    2.128807517
 1242 SOLV  OW      3827    3.398783864    5.386475829    2.138738623
 1242 SOLV  HW1     3828    3.423208032    5.478917659    2.109420999
 1242 SOLV  HW2     3829    3.422996214    5.321252867    2.066896511
 1243 SOLV  OW      3830    3.496861050    5.854966490    2.602372959
 1243 SOLV  HW1     3831    3.447735403    5.774843337    2.636534224
 1243 SOLV  HW2     3832    3.595032279    5.835951745    2.601451341
 1244 SOLV  OW      3833    0.127369588    2.861817416    0.714934327
 1244 SOLV  HW1     3834    0.127606333    2.764158105    0.693394162
 1244 SOLV  HW2     3835    0.102045998    2.874725550    0.810816787
 1245 SOLV  OW      3836    4.699770958    6.031125304    1.662410866
 1245 SOLV  HW1     3837    4.743091211    5.965007444    1.723676729
 1245 SOLV  HW2     3838    4.622417598    5.987882733    1.616060912
 1246 SOLV  OW      3839    5.950449228    4.800752369    1.829524239
 1246 SOLV  HW1     3840    6.039452575    4.820085488    1.788236534
 1246 SOLV  HW2     3841    5.944942951    4.844988120    1.919038926
 1247 SOLV  OW      3842    4.224388490    3.127321297    0.003208264
 1247 SOLV  HW1     3843    4.257672427    3.221130525   -0.006386021
 1247 SOLV  HW2     3844    4.295551870    3.063552367   -0.026275576
 1248 SOLV  OW      3845    4.124479637    4.211133871    0.437887820
 1248 SOLV  HW1     3846    4.066137636    4.291243185    0.424445471
 1248 SOLV  HW2     3847    4.219697164    4.235892958    0.419982228
 1249 SOLV  OW      3848    3.959206244    4.638119979    0.753047839
 1249 SOLV  HW1     3849    4.022807730    4.561544133    0.762690633
 1249 SOLV  HW2     3850    4.010072918    4.724190545    0.755581957
 1250 SOLV  OW      3851    4.943286605    4.696887469    2.015303812
 1250 SOLV  HW1     3852    4.864359840    4.754956140    1.995292838
 1250 SOLV  HW2     3853    4.989941286    4.673526840    1.929984849
 1251 SOLV  OW      3854    3.850397873    3.065798525    2.811708524
 1251 SOLV  HW1     3855    3.820553764    3.119802058    2.733002281
 1251 SOLV  HW2     3856    3.848187845    3.122702665    2.893919986
 1252 SOLV  OW      3857    5.133627925    4.443107312    2.421840850
 1252 SOLV  HW1     3858    5.106374805    4.347014901    2.416793930
 1252 SOLV  HW2     3859    5.155816777    4.466509962    2.516508452
 1253 SOLV  OW      3860    4.365834050    4.920716120    1.564760547
 1253 SOLV  HW1     3861    4.331119956    4.967334007    1.483386419
 1253 SOLV  HW2     3862    4.436912306    4.976650911    1.607412402
 1254 SOLV  OW      3863    4.470657553    5.425607834    1.347557963
 1254 SOLV  HW1     3864    4.556842653    5.409135663    1.299590916
 1254 SOLV  HW2     3865    4.431638011    5.512480633    1.317052353
 1255 SOLV  OW      3866    5.472452934    2.957199073    1.640463752
 1255 SOLV  HW1     3867    5.459622743    2.986619512    1.735183344
 1255 SOLV  HW2     3868    5.517801720    3.029880668    1.588860949
 1256 SOLV  OW      3869    3.850558135    3.189807700    1.628855379
 1256 SOLV  HW1     3870    3.784747703    3.123823128    1.592571122
 1256 SOLV  HW2     3871    3.806449816    3.245656212    1.699118209
 1257 SOLV  OW      3872    3.123317821    3.052391958    3.211572321
 1257 SOLV  HW1     3873    3.198291144    2.986902451    3.201999012
 1257 SOLV  HW2     3874    3.067555475    3.051564658    3.128558236
 1258 SOLV  OW      3875    5.289823294    3.647433589    3.172017060
 1258 SOLV  HW1     3876    5.205580529    3.666899757    3.222273605
 1258 SOLV  HW2     3877    5.358052645    3.717489170    3.192955881
 1259 SOLV  OW      3878    5.759949039    4.660006367    1.424896439
 1259 SOLV  HW1     3879    5.703650796    4.741127696    1.409041680
 1259 SOLV  HW2     3880    5.723213414    4.608589608    1.502409355
 1260 SOLV  OW      3881    4.363050575    4.514226414    1.715226990
 1260 SOLV  HW1     3882    4.286004868    4.479787725    1.768873755
 1260 SOLV  HW2     3883    4.332784930    4.533127380    1.621809944
 1261 SOLV  OW      3884    4.438756455    3.607806259    1.656674412
 1261 SOLV  HW1     3885    4.531109030    3.644576591    1.645691354
 1261 SOLV  HW2     3886    4.395417533    3.599250818    1.566951557
 1262 SOLV  OW      3887    3.752840088    2.786837687    1.659268563
 1262 SOLV  HW1     3888    3.703178667    2.700427182    1.650992715
 1262 SOLV  HW2     3889    3.761507847    2.829057043    1.569025470
 1263 SOLV  OW      3890    5.001621160    5.900105464    1.959948932
 1263 SOLV  HW1     3891    4.978054846    5.847088151    1.878492260
 1263 SOLV  HW2     3892    5.086555085    5.950309548    1.943604510
 1264 SOLV  OW      3893    3.883771879    4.607703399    2.185190433
 1264 SOLV  HW1     3894    3.868802901    4.694576811    2.137962180
 1264 SOLV  HW2     3895    3.835095273    4.534797140    2.137058614
 1265 SOLV  OW      3896    4.355416792    5.633808481    1.230638049
 1265 SOLV  HW1     3897    4.316247385    5.724086557    1.248451735
 1265 SOLV  HW2     3898    4.344808213    5.611420332    1.133747050
 1266 SOLV  OW      3899    4.650071761    6.141957658    2.809520202
 1266 SOLV  HW1     3900    4.582150577    6.122740172    2.880366971
 1266 SOLV  HW2     3901    4.741696703    6.124503783    2.845603668
 1267 SOLV  OW      3902    3.352551977    4.791687194    1.415583109
 1267 SOLV  HW1     3903    3.448990393    4.766377467    1.407788889
 1267 SOLV  HW2     3904    3.318904959    4.822520268    1.326595728
 1268 SOLV  OW      3905    3.107083816    5.376330085    1.828503237
 1268 SOLV  HW1     3906    3.067449762    5.433398898    1.900435046
 1268 SOLV  HW2     3907    3.197855215    5.410940143    1.804744995
 1269 SOLV  OW      3908    4.834252265    0.079611100    2.185773452
 1269 SOLV  HW1     3909    4.799706628    0.002845496    2.131779023
 1269 SOLV  HW2     3910    4.914341077    0.050250545    2.237978214
 1270 SOLV  OW      3911    0.341634303    5.605334846    0.115980144
 1270 SOLV  HW1     3912    0.313574341    5.591901503    0.211018163
 1270 SOLV  HW2     3913    0.313709636    5.696412138    0.085564031
 1271 SOLV  OW      3914    3.969609624    4.220720043    6.071991207
 1271 SOLV  HW1     3915    3.968144559    4.315247969    6.104612374
 1271 SOLV  HW2     3916    3.951039367    4.158843377    6.148333993
 1272 SOLV  OW      3917    3.497559063    3.291496375    2.225614538
 1272 SOLV  HW1     3918    3.463307182    3.328326538    2.139173633
 1272 SOLV  HW2     3919    3.530834399    3.198285901    2.211257414
 1273 SOLV  OW      3920    3.980415468    4.066600771    2.203588513
 1273 SOLV  HW1     3921    3.988789305    4.165279376    2.217512203
 1273 SOLV  HW2     3922    4.066881564    4.022183294    2.227086850
 1274 SOLV  OW      3923    5.589980510    5.819296607    1.929978676
 1274 SOLV  HW1     3924    5.527544268    5.749863883    1.894168394
 1274 SOLV  HW2     3925    5.585541268    5.819745813    2.029886586
 1275 SOLV  OW      3926    4.319007442    4.105964838    1.914647698
 1275 SOLV  HW1     3927    4.237061501    4.129386689    1.862324356
 1275 SOLV  HW2     3928    4.389428269    4.175238779    1.899046522
 1276 SOLV  OW      3929    5.273217988    4.090978744    1.372801252
 1276 SOLV  HW1     3930    5.224989061    4.073818984    1.286896938
 1276 SOLV  HW2     3931    5.269946966    4.008884202    1.429808152
 1277 SOLV  OW      3932    5.658174590    4.628520846    1.665107538
 1277 SOLV  HW1     3933    5.618029605    4.565001237    1.731102912
 1277 SOLV  HW2     3934    5.654520393    4.721461013    1.701856979
 1278 SOLV  OW      3935    4.245758801    3.889849856    1.027229638
 1278 SOLV  HW1     3936    4.191964339    3.974155521    1.026747815
 1278 SOLV  HW2     3937    4.196674328    3.819301481    1.078367636
 1279 SOLV  OW      3938    4.267629137    4.172445471    2.335325207
 1279 SOLV  HW1     3939    4.264255072    4.180353212    2.434962331
 1279 SOLV  HW2     3940    4.362876407    4.165365443    2.305672878
 1280 SOLV  OW      3941    4.803520447    4.362366121    0.706490950
 1280 SOLV  HW1     3942    4.762870001    4.283260082    0.752221776
 1280 SOLV  HW2     3943    4.864611584    4.409759049    0.769919958
 1281 SOLV  OW      3944    5.119396647    5.315562805    1.854654044
 1281 SOLV  HW1     3945    5.101630363    5.337988838    1.950483726
 1281 SOLV  HW2     3946    5.162206788    5.393860704    1.809503603
 1282 SOLV  OW      3947    4.225245563    3.492713267    2.915682550
 1282 SOLV  HW1     3948    4.277604701    3.407532300    2.913547131
 1282 SOLV  HW2     3949    4.200033366    3.513959717    3.010100000
 1283 SOLV  OW      3950    5.831890729    3.442862871    1.251887516
 1283 SOLV  HW1     3951    5.766324700    3.507093284    1.291601422
 1283 SOLV  HW2     3952    5.782574299    3.370687542    1.203306530
 1284 SOLV  OW      3953    5.898818633    3.716269213    0.250989355
 1284 SOLV  HW1     3954    5.920749778    3.808851836    0.220183225
 1284 SOLV  HW2     3955    5.800537752    3.700398535    0.241479093
 1285 SOLV  OW      3956    5.567826428    3.140674689    2.798530760
 1285 SOLV  HW1     3957    5.628041381    3.108120321    2.871430784
 1285 SOLV  HW2     3958    5.491470013    3.077050439    2.787501132
 1286 SOLV  OW      3959    5.794347328    5.790874612    1.310230177
 1286 SOLV  HW1     3960    5.850552077    5.709428929    1.324701338
 1286 SOLV  HW2     3961    5.812988904    5.828518341    1.219471666
 1287 SOLV  OW      3962    3.681307324    4.032084671    3.480642009
 1287 SOLV  HW1     3963    3.712633349    4.086185055    3.402581532
 1287 SOLV  HW2     3964    3.589289834    3.997432131    3.462380023
 1288 SOLV  OW      3965    2.977121603    5.184821591    2.556424795
 1288 SOLV  HW1     3966    3.010788863    5.101071718    2.513368399
 1288 SOLV  HW2     3967    2.898059257    5.218961363    2.505581790
 1289 SOLV  OW      3968    6.017016023    0.694155210    3.757254331
 1289 SOLV  HW1     3969    6.030751080    0.600761955    3.790278498
 1289 SOLV  HW2     3970    5.919104604    0.711882905    3.747223156
 1290 SOLV  OW      3971    5.258292122    5.633134640    2.082507656
 1290 SOLV  HW1     3972    5.246870625    5.586682402    2.170334548
 1290 SOLV  HW2     3973    5.207819195    5.583585371    2.011803927
 1291 SOLV  OW      3974    5.078462394    4.254827910    3.088753275
 1291 SOLV  HW1     3975    5.006671642    4.321190368    3.109815764
 1291 SOLV  HW2     3976    5.075333984    4.180149156    3.155196631
 1292 SOLV  OW      3977    4.586269792    4.550418365    1.424653805
 1292 SOLV  HW1     3978    4.489968544    4.577364781    1.423289554
 1292 SOLV  HW2     3979    4.643348382    4.629689665    1.403207329
 1293 SOLV  OW      3980    4.342593375    4.535254737    2.888277166
 1293 SOLV  HW1     3981    4.325135790    4.509669762    2.793184667
 1293 SOLV  HW2     3982    4.277924471    4.606300354    2.916067473
 1294 SOLV  OW      3983    5.832015783    4.496435144    2.562418577
 1294 SOLV  HW1     3984    5.891393545    4.543992000    2.627336080
 1294 SOLV  HW2     3985    5.745828853    4.546349412    2.553363608
 1295 SOLV  OW      3986    4.902383023    3.223890253    1.793775217
 1295 SOLV  HW1     3987    4.952607063    3.305673575    1.821889636
 1295 SOLV  HW2     3988    4.837153457    3.247923071    1.721880098
 1296 SOLV  OW      3989    3.055880481    2.854345878    0.544911725
 1296 SOLV  HW1     3990    3.075093879    2.758105908    0.525664911
 1296 SOLV  HW2     3991    3.071316033    2.872625372    0.642016035
 1297 SOLV  OW      3992    4.111004965    4.851354991    0.724309263
 1297 SOLV  HW1     3993    4.169068648    4.844033659    0.643211735
 1297 SOLV  HW2     3994    4.168393768    4.855410078    0.806112581
 1298 SOLV  OW      3995    5.328983343    3.428561078    1.581767383
 1298 SOLV  HW1     3996    5.356911136    3.340868424    1.620907715
 1298 SOLV  HW2     3997    5.305206745    3.415984884    1.485442822
 1299 SOLV  OW      3998    4.744672958    5.219264636    0.664446914
 1299 SOLV  HW1     3999    4.746887550    5.225367786    0.564650432
 1299 SOLV  HW2     4000    4.810066658    5.150065850    0.695052052
 1300 SOLV  OW      4001    3.576935482    5.271801488    0.609348261
 1300 SOLV  HW1     4002    3.497131424    5.256951710    0.550934019
 1300 SOLV  HW2     4003    3.598352138    5.369443203    0.612306608
 1301 SOLV  OW      4004    4.864878650    5.830107277    2.513474793
 1301 SOLV  HW1     4005    4.812930028    5.760970171    2.563706075
 1301 SOLV  HW2     4006    4.852702020    5.816050369    2.415210539
 1302 SOLV  OW      4007    4.971347333    3.806271463    1.859597293
 1302 SOLV  HW1     4008    4.915179069    3.806208248    1.942332785
 1302 SOLV  HW2     4009    4.954796125    3.722201118    1.808039221
 1303 SOLV  OW      4010    5.807390496    5.781181456    3.448557598
 1303 SOLV  HW1     4011    5.816969734    5.810297555    3.353363077
 1303 SOLV  HW2     4012    5.798701037    5.861653984    3.507295970
 1304 SOLV  OW      4013    2.952571826    3.748196741    1.299446529
 1304 SOLV  HW1     4014    2.858312769    3.730083816    1.327502759
 1304 SOLV  HW2     4015    2.971798263    3.845930832    1.308408552
 1305 SOLV  OW      4016    5.304918808    3.155132515    1.460896579
 1305 SOLV  HW1     4017    5.304072033    3.100468336    1.377163967
 1305 SOLV  HW2     4018    5.234322259    3.121599224    1.523279636
 1306 SOLV  OW      4019    2.788201375    3.954827255    0.035483734
 1306 SOLV  HW1     4020    2.730333651    4.036013426    0.027631898
 1306 SOLV  HW2     4021    2.876956923    3.980737262    0.073596295
 1307 SOLV  OW      4022    5.112294237    3.296737473    3.025779148
 1307 SOLV  HW1     4023    5.096824318    3.221206261    3.089478857
 1307 SOLV  HW2     4024    5.130313631    3.260143314    2.934466162
 1308 SOLV  OW      4025    5.302217966    3.345019476    0.363603444
 1308 SOLV  HW1     4026    5.274304269    3.440791103    0.356531468
 1308 SOLV  HW2     4027    5.402031798    3.339535592    0.366509619
 1309 SOLV  OW      4028    4.776120272    5.851381587    1.348135099
 1309 SOLV  HW1     4029    4.866603915    5.850139999    1.390713849
 1309 SOLV  HW2     4030    4.711280357    5.897110210    1.409015638
 1310 SOLV  OW      4031    3.035467577    4.714979564    1.004842980
 1310 SOLV  HW1     4032    3.005096584    4.702416139    1.099297500
 1310 SOLV  HW2     4033    3.134644447    4.727743873    1.003159989
 1311 SOLV  OW      4034    4.496593113    6.038292807    3.029811626
 1311 SOLV  HW1     4035    4.556528947    6.036117763    3.109840729
 1311 SOLV  HW2     4036    4.422674923    6.103845580    3.045322461
 1312 SOLV  OW      4037    4.304329460    0.424145343    2.409520543
 1312 SOLV  HW1     4038    4.386026841    0.473127987    2.439978277
 1312 SOLV  HW2     4039    4.295034602    0.339260125    2.461573916
 1313 SOLV  OW      4040    3.470483658    5.597443309    1.253212809
 1313 SOLV  HW1     4041    3.405394524    5.559195518    1.318805629
 1313 SOLV  HW2     4042    3.508817854    5.523764498    1.197500964
 1314 SOLV  OW      4043    5.629500984    5.814030214    2.211329305
 1314 SOLV  HW1     4044    5.668298707    5.905383860    2.223602290
 1314 SOLV  HW2     4045    5.701157041    5.745425276    2.223983411
 1315 SOLV  OW      4046    3.624519813    4.670644948    2.721919457
 1315 SOLV  HW1     4047    3.679361504    4.745999996    2.758194056
 1315 SOLV  HW2     4048    3.649966681    4.653756701    2.626688608
 1316 SOLV  OW      4049    3.513732766    5.015989207    2.770354850
 1316 SOLV  HW1     4050    3.607824560    4.984314691    2.782402982
 1316 SOLV  HW2     4051    3.471839104    4.967513981    2.693564612
 1317 SOLV  OW      4052    3.002856265    4.384758798    1.429281397
 1317 SOLV  HW1     4053    3.060139680    4.409849067    1.351239159
 1317 SOLV  HW2     4054    3.055838409    4.328529728    1.492785010
 1318 SOLV  OW      4055    3.396130809    2.618228218    1.747189263
 1318 SOLV  HW1     4056    3.437702635    2.653200221    1.831156337
 1318 SOLV  HW2     4057    3.468008161    2.588885974    1.684146757
 1319 SOLV  OW      4058    3.433467695    2.756968834    0.194685485
 1319 SOLV  HW1     4059    3.396776411    2.673562858    0.153467933
 1319 SOLV  HW2     4060    3.443747243    2.743672730    0.293271047
 1320 SOLV  OW      4061    4.311242308    4.290842365    2.990199930
 1320 SOLV  HW1     4062    4.329581453    4.383775960    2.958126689
 1320 SOLV  HW2     4063    4.261978528    4.294721347    3.077146369
 1321 SOLV  OW      4064    5.763476395    3.724772927    0.594223014
 1321 SOLV  HW1     4065    5.861897926    3.713817160    0.608181841
 1321 SOLV  HW2     4066    5.714598535    3.693609202    0.675717696
 1322 SOLV  OW      4067    3.857897509    3.383157644    0.556257392
 1322 SOLV  HW1     4068    3.829096306    3.438246567    0.477917713
 1322 SOLV  HW2     4069    3.952595972    3.405313612    0.579553418
 1323 SOLV  OW      4070    0.136419899    2.994584577    0.482901491
 1323 SOLV  HW1     4071    0.066181372    3.064214033    0.468076548
 1323 SOLV  HW2     4072    0.117562488    2.945868483    0.568180871
 1324 SOLV  OW      4073    3.936110527    0.171957605    1.285191241
 1324 SOLV  HW1     4074    3.938335631    0.152507050    1.187119370
 1324 SOLV  HW2     4075    4.021090382    0.140320635    1.327368099
 1325 SOLV  OW      4076    4.838324814    5.305221870    2.940518448
 1325 SOLV  HW1     4077    4.929047070    5.298674940    2.898948111
 1325 SOLV  HW2     4078    4.816682238    5.401223748    2.958315192
 1326 SOLV  OW      4079    4.538862419    4.696174845    2.164528982
 1326 SOLV  HW1     4080    4.604145417    4.689808801    2.240011724
 1326 SOLV  HW2     4081    4.465043124    4.630217921    2.178685106
 1327 SOLV  OW      4082    3.811462491    5.819610694    1.979724736
 1327 SOLV  HW1     4083    3.752717715    5.749926799    2.020873801
 1327 SOLV  HW2     4084    3.906518391    5.788642863    1.982041934
 1328 SOLV  OW      4085    3.596010993    3.969731729    0.760754311
 1328 SOLV  HW1     4086    3.621650463    4.052185332    0.710315585
 1328 SOLV  HW2     4087    3.508780558    3.984898635    0.807238891
 1329 SOLV  OW      4088    3.932454691    5.365111618    6.057375906
 1329 SOLV  HW1     4089    4.023834296    5.377957399    6.018823176
 1329 SOLV  HW2     4090    3.917813176    5.268101332    6.076769104
 1330 SOLV  OW      4091    2.965659961    3.417611740    2.773038643
 1330 SOLV  HW1     4092    3.032664768    3.351525734    2.806868579
 1330 SOLV  HW2     4093    2.879557528    3.370681186    2.753410132
 1331 SOLV  OW      4094    3.543542775    3.526506419    0.284326013
 1331 SOLV  HW1     4095    3.467142439    3.500940662    0.343578991
 1331 SOLV  HW2     4096    3.613898923    3.572385703    0.338608671
 1332 SOLV  OW      4097    5.606906131    5.115619284    2.417688101
 1332 SOLV  HW1     4098    5.698053023    5.155399408    2.428236868
 1332 SOLV  HW2     4099    5.592254332    5.046631405    2.488591836
 1333 SOLV  OW      4100    5.397373614    5.615926193    2.770344120
 1333 SOLV  HW1     4101    5.468346920    5.686385679    2.770701930
 1333 SOLV  HW2     4102    5.311910210    5.654905282    2.736016137
 1334 SOLV  OW      4103    4.896700483    3.701269094    2.395927647
 1334 SOLV  HW1     4104    4.834750036    3.723706805    2.471162795
 1334 SOLV  HW2     4105    4.979991834    3.659800735    2.432595996
 1335 SOLV  OW      4106    2.904778471    4.171974039    1.046357608
 1335 SOLV  HW1     4107    2.843806144    4.248146577    1.024445098
 1335 SOLV  HW2     4108    2.925433671    4.120793752    0.962967315
 1336 SOLV  OW      4109    3.114361894    5.443032667    0.354461045
 1336 SOLV  HW1     4110    3.108834711    5.502199043    0.434901170
 1336 SOLV  HW2     4111    3.203854651    5.453938581    0.311172828
 1337 SOLV  OW      4112    3.230132126    4.792121679    2.820349151
 1337 SOLV  HW1     4113    3.162306947    4.726911062    2.854249299
 1337 SOLV  HW2     4114    3.232522986    4.788775690    2.720424639
 1338 SOLV  OW      4115    5.189075871    5.212852615    0.747793337
 1338 SOLV  HW1     4116    5.182118823    5.312085384    0.758090505
 1338 SOLV  HW2     4117    5.104939829    5.169963694    0.780704477
 1339 SOLV  OW      4118    5.333679492    3.258886433    2.055112818
 1339 SOLV  HW1     4119    5.264731575    3.233394809    2.122923599
 1339 SOLV  HW2     4120    5.401166708    3.319408312    2.097356122
 1340 SOLV  OW      4121    3.452857975    3.297468484    5.660249505
 1340 SOLV  HW1     4122    3.383058276    3.321994586    5.727528869
 1340 SOLV  HW2     4123    3.529356614    3.252608492    5.706461403
 1341 SOLV  OW      4124    4.563360050    0.075716239    6.048043149
 1341 SOLV  HW1     4125    4.600809931   -0.015932468    6.033917925
 1341 SOLV  HW2     4126    4.496939683    0.096019483    5.976088037
 1342 SOLV  OW      4127    3.336151716    4.246530333    2.268405908
 1342 SOLV  HW1     4128    3.352742398    4.148441227    2.258169049
 1342 SOLV  HW2     4129    3.258848707    4.273420253    2.210937897
 1343 SOLV  OW      4130    3.120267731    4.329204056    2.912950401
 1343 SOLV  HW1     4131    3.085221721    4.333959874    2.819405659
 1343 SOLV  HW2     4132    3.186299377    4.402874411    2.927575238
 1344 SOLV  OW      4133    4.978651594    3.607961944    0.588302357
 1344 SOLV  HW1     4134    5.074251252    3.582549170    0.573582063
 1344 SOLV  HW2     4135    4.927948265    3.528694699    0.622179345
 1345 SOLV  OW      4136    3.921464368    5.912852791    0.834670670
 1345 SOLV  HW1     4137    3.944306496    5.951010327    0.924237872
 1345 SOLV  HW2     4138    3.993080971    5.849038884    0.806406779
 1346 SOLV  OW      4139    5.312494726    5.887430279    3.611166476
 1346 SOLV  HW1     4140    5.380650424    5.814991950    3.600723381
 1346 SOLV  HW2     4141    5.347009198    5.956779002    3.674420487
 1347 SOLV  OW      4142    4.381239511    5.186349573    5.840999131
 1347 SOLV  HW1     4143    4.374577402    5.104577179    5.783811874
 1347 SOLV  HW2     4144    4.404347304    5.159756196    5.934595139
 1348 SOLV  OW      4145    5.013850627    5.604143869    1.276324924
 1348 SOLV  HW1     4146    5.036147593    5.631545543    1.369885497
 1348 SOLV  HW2     4147    4.914502904    5.601533136    1.265155421
 1349 SOLV  OW      4148    5.510612061    4.871298729    0.696139953
 1349 SOLV  HW1     4149    5.585178747    4.823319885    0.649888087
 1349 SOLV  HW2     4150    5.435300739    4.807642171    0.712795602
 1350 SOLV  OW      4151    4.637781737    5.606417960    0.056379358
 1350 SOLV  HW1     4152    4.648861092    5.673181939   -0.017250539
 1350 SOLV  HW2     4153    4.650658255    5.651690196    0.144618046
 1351 SOLV  OW      4154    3.569940485    4.316941531    0.674564449
 1351 SOLV  HW1     4155    3.590035276    4.347815269    0.581596649
 1351 SOLV  HW2     4156    3.509291274    4.382786994    0.719151796
 1352 SOLV  OW      4157    6.021901743    3.483572362    2.456286150
 1352 SOLV  HW1     4158    6.108290407    3.508357352    2.500155892
 1352 SOLV  HW2     4159    5.964027198    3.564755787    2.448446060
 1353 SOLV  OW      4160    4.178246838    0.455037728    1.250683725
 1353 SOLV  HW1     4161    4.085109335    0.490458020    1.259189537
 1353 SOLV  HW2     4162    4.177887238    0.356266059    1.266354873
 1354 SOLV  OW      4163    5.848631025    6.135417875    2.452126134
 1354 SOLV  HW1     4164    5.828537915    6.169323461    2.360220111
 1354 SOLV  HW2     4165    5.942613580    6.101397256    2.455268880
 1355 SOLV  OW      4166    4.955940564    4.478463150    0.531005759
 1355 SOLV  HW1     4167    4.894458338    4.429313326    0.592695638
 1355 SOLV  HW2     4168    4.911012155    4.491515736    0.442617675
 1356 SOLV  OW      4169    5.304937668    3.658660872    0.659885703
 1356 SOLV  HW1     4170    5.277549309    3.679456996    0.753796438
 1356 SOLV  HW2     4171    5.293139462    3.740030256    0.602950851
 1357 SOLV  OW      4172    5.142907408    4.525556306    2.691039295
 1357 SOLV  HW1     4173    5.183766708    4.461243222    2.755814087
 1357 SOLV  HW2     4174    5.059467148    4.564074937    2.730479888
 1358 SOLV  OW      4175    3.469112482    5.094842392    3.201948473
 1358 SOLV  HW1     4176    3.525995921    5.042963746    3.265780957
 1358 SOLV  HW2     4177    3.467869457    5.048601238    3.113281460
 1359 SOLV  OW      4178    2.962406024    5.604414163    1.036024874
 1359 SOLV  HW1     4179    2.992573350    5.672576933    1.102696951
 1359 SOLV  HW2     4180    2.873594947    5.631311758    0.998735956
 1360 SOLV  OW      4181    2.615665153    3.093329915    1.526314733
 1360 SOLV  HW1     4182    2.689294565    3.103780694    1.593180517
 1360 SOLV  HW2     4183    2.647905564    3.037762236    1.449670664
 1361 SOLV  OW      4184    3.990176233    5.546330073    2.152872241
 1361 SOLV  HW1     4185    3.928104183    5.477648460    2.190708552
 1361 SOLV  HW2     4186    4.055714710    5.574270150    2.223056135
 1362 SOLV  OW      4187    4.594624241    4.719881097    3.321019465
 1362 SOLV  HW1     4188    4.647150349    4.635887115    3.307320504
 1362 SOLV  HW2     4189    4.657351054    4.797060336    3.331521791
 1363 SOLV  OW      4190    5.217207453    3.417207194    1.296182159
 1363 SOLV  HW1     4191    5.208476735    3.501062257    1.242390053
 1363 SOLV  HW2     4192    5.234282162    3.339985828    1.234971986
 1364 SOLV  OW      4193    4.118260841    3.189674675    1.122708192
 1364 SOLV  HW1     4194    4.171298381    3.118368841    1.076854756
 1364 SOLV  HW2     4195    4.040062326    3.214878003    1.065701310
 1365 SOLV  OW      4196    0.088165887    4.159798364    0.174119663
 1365 SOLV  HW1     4197    0.061681635    4.070377535    0.210230686
 1365 SOLV  HW2     4198    0.110015113    4.221214816    0.249961697
 1366 SOLV  OW      4199    4.023351596    5.861810362    1.466791263
 1366 SOLV  HW1     4200    4.047522894    5.795034438    1.537206517
 1366 SOLV  HW2     4201    4.004715539    5.950203204    1.509697463
 1367 SOLV  OW      4202    4.631134318    4.544591909    0.558104458
 1367 SOLV  HW1     4203    4.681363188    4.574937792    0.477123928
 1367 SOLV  HW2     4204    4.670744666    4.459169150    0.591803623
 1368 SOLV  OW      4205    5.007124865    3.199363016    1.381734205
 1368 SOLV  HW1     4206    5.093994375    3.248675248    1.376885653
 1368 SOLV  HW2     4207    5.024792362    3.102261631    1.397878461
 1369 SOLV  OW      4208    5.411414048    5.242122923    1.759285525
 1369 SOLV  HW1     4209    5.493496508    5.246901284    1.816219606
 1369 SOLV  HW2     4210    5.331636927    5.225289234    1.817199091
 1370 SOLV  OW      4211    5.881185687    5.898551332    0.436136951
 1370 SOLV  HW1     4212    5.797474982    5.911980399    0.383089996
 1370 SOLV  HW2     4213    5.944138994    5.974294689    0.418771371
 1371 SOLV  OW      4214    0.053440944    3.533495929    1.813410784
 1371 SOLV  HW1     4215   -0.043365939    3.544765620    1.790983183
 1371 SOLV  HW2     4216    0.062746682    3.510695183    1.910339293
 1372 SOLV  OW      4217    4.330673365    0.198243259    0.829328630
 1372 SOLV  HW1     4218    4.382169947    0.265141040    0.775729866
 1372 SOLV  HW2     4219    4.238348806    0.189541850    0.791905890
 1373 SOLV  OW      4220    3.989529764    6.073653144    2.357077244
 1373 SOLV  HW1     4221    4.062745176    6.005556231    2.355103485
 1373 SOLV  HW2     4222    3.906824833    6.034837559    2.316399298
 1374 SOLV  OW      4223    4.381090634    3.899403328    0.806186255
 1374 SOLV  HW1     4224    4.354997046    3.926333467    0.898897882
 1374 SOLV  HW2     4225    4.480713363    3.901511216    0.797676207
 1375 SOLV  OW      4226    5.412180280    3.640817939    2.110944000
 1375 SOLV  HW1     4227    5.447503285    3.728505396    2.143551306
 1375 SOLV  HW2     4228    5.488166545    3.583915242    2.079508815
 1376 SOLV  OW      4229    3.565697299    4.005702377    2.445095353
 1376 SOLV  HW1     4230    3.566216490    4.105441661    2.437783946
 1376 SOLV  HW2     4231    3.575402446    3.965571415    2.354007478
 1377 SOLV  OW      4232    4.313769729    3.576518965    1.386707094
 1377 SOLV  HW1     4233    4.261107612    3.661170172    1.378902536
 1377 SOLV  HW2     4234    4.264053442    3.511546035    1.444211957
 1378 SOLV  OW      4235    0.249826046    5.276057398    0.255010362
 1378 SOLV  HW1     4236    0.268790101    5.178772488    0.268278752
 1378 SOLV  HW2     4237    0.156230369    5.296006074    0.284025871
 1379 SOLV  OW      4238    4.120768079    3.989981002    0.258158037
 1379 SOLV  HW1     4239    4.211813999    3.949563574    0.266939315
 1379 SOLV  HW2     4240    4.112407188    4.067231037    0.321106648
 1380 SOLV  OW      4241    4.234367546    5.874609675    2.121870584
 1380 SOLV  HW1     4242    4.268684040    5.968205539    2.113873169
 1380 SOLV  HW2     4243    4.300592406    5.819029127    2.172138238
 1381 SOLV  OW      4244    5.972400908    4.494223539    0.635996476
 1381 SOLV  HW1     4245    5.904017600    4.422020515    0.625409872
 1381 SOLV  HW2     4246    5.986405177    4.539978971    0.548178703
 1382 SOLV  OW      4247    4.179508580    0.233381100    3.575287826
 1382 SOLV  HW1     4248    4.278173049    0.227597465    3.559996432
 1382 SOLV  HW2     4249    4.138509393    0.292847481    3.506116355
 1383 SOLV  OW      4250    4.152341453    4.756444288    2.878461953
 1383 SOLV  HW1     4251    4.123544969    4.807876310    2.959254543
 1383 SOLV  HW2     4252    4.088801239    4.774171625    2.803294833
 1384 SOLV  OW      4253    5.928749774    4.353433649    0.964229118
 1384 SOLV  HW1     4254    6.020161753    4.342597251    1.003320273
 1384 SOLV  HW2     4255    5.882180600    4.264933415    0.963369128
 1385 SOLV  OW      4256    3.330848397    3.648556376    2.469030335
 1385 SOLV  HW1     4257    3.300154763    3.558369834    2.499458743
 1385 SOLV  HW2     4258    3.410003530    3.638232495    2.408784781
 1386 SOLV  OW      4259    4.559357368    3.851289584    1.769572015
 1386 SOLV  HW1     4260    4.640732694    3.817423656    1.722316595
 1386 SOLV  HW2     4261    4.575254218    3.850091839    1.868302631
 1387 SOLV  OW      4262    4.469238123    4.668515750    0.811997692
 1387 SOLV  HW1     4263    4.470825709    4.640360447    0.907947345
 1387 SOLV  HW2     4264    4.539370752    4.618305949    0.761380841
 1388 SOLV  OW      4265    4.202850127    4.528638262    5.923006875
 1388 SOLV  HW1     4266    4.127235774    4.534464899    5.988187844
 1388 SOLV  HW2     4267    4.166536359    4.528023983    5.829835350
 1389 SOLV  OW      4268    4.188624343    5.876674315    1.240119005
 1389 SOLV  HW1     4269    4.250539115    5.954494530    1.229520006
 1389 SOLV  HW2     4270    4.147858534    5.878732264    1.331418687
 1390 SOLV  OW      4271    3.525187889    3.957337140    2.911990800
 1390 SOLV  HW1     4272    3.431052421    3.987536621    2.896891464
 1390 SOLV  HW2     4273    3.588378722    4.027307605    2.878635844
 1391 SOLV  OW      4274    6.082746452    5.567312484    3.288842365
 1391 SOLV  HW1     4275    6.076221537    5.619610380    3.373836169
 1391 SOLV  HW2     4276    6.051666565    5.623879122    3.212450312
 1392 SOLV  OW      4277    5.378166967    5.614292832    2.445652684
 1392 SOLV  HW1     4278    5.322156714    5.621428514    2.528197607
 1392 SOLV  HW2     4279    5.364409729    5.695505304    2.388935711
 1393 SOLV  OW      4280    3.453152864    5.652976357    2.340486404
 1393 SOLV  HW1     4281    3.416839131    5.691441463    2.425359553
 1393 SOLV  HW2     4282    3.541908584    5.694459943    2.320406780
 1394 SOLV  OW      4283    5.177836894    0.351018281    2.584865192
 1394 SOLV  HW1     4284    5.182146778    0.448324208    2.562178056
 1394 SOLV  HW2     4285    5.105552044    0.307469203    2.531199382
 1395 SOLV  OW      4286    4.762953211    3.945018806    2.003848650
 1395 SOLV  HW1     4287    4.800403309    4.028657479    2.043892033
 1395 SOLV  HW2     4288    4.677948133    3.920835516    2.050653520
 1396 SOLV  OW      4289    5.614028319    5.562711480    3.799566264
 1396 SOLV  HW1     4290    5.694810616    5.504946539    3.811373554
 1396 SOLV  HW2     4291    5.594898634    5.611088455    3.884980980
 1397 SOLV  OW      4292    2.416271654    4.910667943    0.862546334
 1397 SOLV  HW1     4293    2.369997784    4.829976902    0.899257689
 1397 SOLV  HW2     4294    2.384799765    4.992146149    0.911237423
 1398 SOLV  OW      4295    3.817778191    4.176536376    2.824463031
 1398 SOLV  HW1     4296    3.830801845    4.239473516    2.747851667
 1398 SOLV  HW2     4297    3.749514151    4.214074269    2.887175790
 1399 SOLV  OW      4298    3.757485294    3.686619691    2.310003932
 1399 SOLV  HW1     4299    3.841389932    3.633033735    2.319511072
 1399 SOLV  HW2     4300    3.678565267    3.625191913    2.309857159
 1400 SOLV  OW      4301    3.322793540    4.417632450    0.460461032
 1400 SOLV  HW1     4302    3.286930166    4.484548975    0.395362604
 1400 SOLV  HW2     4303    3.414550418    4.445056516    0.489277357
 1401 SOLV  OW      4304    5.929889742    4.262280911    0.199293559
 1401 SOLV  HW1     4305    6.001758237    4.317321787    0.156786073
 1401 SOLV  HW2     4306    5.957571850    4.237257762    0.292077902
 1402 SOLV  OW      4307    4.354331737    4.455493571    0.514403328
 1402 SOLV  HW1     4308    4.296706767    4.432231671    0.592760659
 1402 SOLV  HW2     4309    4.440370736    4.494825857    0.546834679
 1403 SOLV  OW      4310    4.207588386    4.313572142    1.490889138
 1403 SOLV  HW1     4311    4.203228117    4.229357754    1.544654030
 1403 SOLV  HW2     4312    4.124696635    4.322122265    1.435593884
 1404 SOLV  OW      4313    4.184392463    5.425489682    1.047728749
 1404 SOLV  HW1     4314    4.133469711    5.469780131    1.121531885
 1404 SOLV  HW2     4315    4.120449839    5.392464134    0.978286350
 1405 SOLV  OW      4316    5.262153126    2.913833471    2.296095210
 1405 SOLV  HW1     4317    5.177735484    2.893088416    2.345540413
 1405 SOLV  HW2     4318    5.333383178    2.849056524    2.323145066
 1406 SOLV  OW      4319    3.938750918    5.515027526    2.812898678
 1406 SOLV  HW1     4320    3.976505722    5.443564605    2.871801517
 1406 SOLV  HW2     4321    3.885169212    5.578882454    2.868156566
 1407 SOLV  OW      4322    3.362823517    0.048688088    0.674904835
 1407 SOLV  HW1     4323    3.397729770    0.142389648    0.673171786
 1407 SOLV  HW2     4324    3.263593182    0.049866775    0.662520150
 1408 SOLV  OW      4325    4.768941100    2.616809650    1.888691954
 1408 SOLV  HW1     4326    4.712277140    2.538591589    1.914634456
 1408 SOLV  HW2     4327    4.746926418    2.694791048    1.947310451
 1409 SOLV  OW      4328    2.619364589    2.486635626    4.831615520
 1409 SOLV  HW1     4329    2.551525992    2.555402238    4.805721705
 1409 SOLV  HW2     4330    2.670667667    2.458283395    4.750587727
 1410 SOLV  OW      4331    4.175640414    5.691898919    5.259749370
 1410 SOLV  HW1     4332    4.268088110    5.691123172    5.221611290
 1410 SOLV  HW2     4333    4.125178801    5.770123060    5.223195895
 1411 SOLV  OW      4334    5.649852955    3.675338348    1.283762935
 1411 SOLV  HW1     4335    5.565626479    3.706486267    1.327760076
 1411 SOLV  HW2     4336    5.652900059    3.709389517    1.189788294
 1412 SOLV  OW      4337    5.535912606    4.299219895    2.478400972
 1412 SOLV  HW1     4338    5.572481948    4.347133040    2.398598178
 1412 SOLV  HW2     4339    5.606506592    4.239652076    2.516736782
 1413 SOLV  OW      4340    3.858699179    5.558492532    0.621913038
 1413 SOLV  HW1     4341    3.865088721    5.617305045    0.541279290
 1413 SOLV  HW2     4342    3.764468110    5.557997559    0.655405003
 1414 SOLV  OW      4343    3.923510871    2.934179011    1.153649916
 1414 SOLV  HW1     4344    3.925519119    3.034104408    1.157193969
 1414 SOLV  HW2     4345    3.912985630    2.904414931    1.058755587
 1415 SOLV  OW      4346    3.077557945    3.367430645    0.027723871
 1415 SOLV  HW1     4347    2.995175546    3.343818074   -0.023823565
 1415 SOLV  HW2     4348    3.137367235    3.423943562   -0.029114469
 1416 SOLV  OW      4349    4.469737066    5.937004037    1.556494706
 1416 SOLV  HW1     4350    4.458021404    6.024145217    1.508859025
 1416 SOLV  HW2     4351    4.459439311    5.951215475    1.654952463
 1417 SOLV  OW      4352    4.211028125    5.603392051    0.540076033
 1417 SOLV  HW1     4353    4.253662851    5.673966754    0.483481667
 1417 SOLV  HW2     4354    4.114369458    5.595099366    0.515790326
 1418 SOLV  OW      4355    4.937244203    3.871907814    1.227484170
 1418 SOLV  HW1     4356    4.933945141    3.841940050    1.322839873
 1418 SOLV  HW2     4357    4.999564600    3.949678096    1.219142410
 1419 SOLV  OW      4358    3.497259821    3.889755226    3.191522488
 1419 SOLV  HW1     4359    3.582888941    3.841693415    3.210472440
 1419 SOLV  HW2     4360    3.501046467    3.929711315    3.099922803
 1420 SOLV  OW      4361    4.551515052    5.944990142    0.903532680
 1420 SOLV  HW1     4362    4.575601460    5.949427351    0.806578076
 1420 SOLV  HW2     4363    4.526151895    6.036194399    0.935758352
 1421 SOLV  OW      4364    4.566533181    4.993100185    2.637917408
 1421 SOLV  HW1     4365    4.595374284    4.900808813    2.663455864
 1421 SOLV  HW2     4366    4.507595213    4.988459749    2.557254583
 1422 SOLV  OW      4367    5.887834136    3.845760070    3.337624243
 1422 SOLV  HW1     4368    5.864227833    3.925718777    3.392861508
 1422 SOLV  HW2     4369    5.804690060    3.794686902    3.315709288
 1423 SOLV  OW      4370    3.406514692    5.617756005    2.664596472
 1423 SOLV  HW1     4371    3.484827308    5.574431617    2.709225872
 1423 SOLV  HW2     4372    3.336450652    5.548856597    2.646005227
 1424 SOLV  OW      4373    4.383629156    3.048710972    1.157852538
 1424 SOLV  HW1     4374    4.395231530    3.111705860    1.081050112
 1424 SOLV  HW2     4375    4.338028183    3.096087283    1.233202670
 1425 SOLV  OW      4376    3.640084821    0.045118630    1.176061046
 1425 SOLV  HW1     4377    3.690792989    0.104000750    1.113119639
 1425 SOLV  HW2     4378    3.697014890   -0.032962143    1.201797405
 1426 SOLV  OW      4379    3.901299174    4.894242832    2.523007867
 1426 SOLV  HW1     4380    3.977872547    4.854205269    2.573359267
 1426 SOLV  HW2     4381    3.908837936    4.993953342    2.524663657
 1427 SOLV  OW      4382    4.787098621    4.955770442    2.326284546
 1427 SOLV  HW1     4383    4.845252245    5.007087912    2.389419816
 1427 SOLV  HW2     4384    4.794156708    4.858066987    2.346424774
 1428 SOLV  OW      4385    5.935236400    2.922732257    2.023284073
 1428 SOLV  HW1     4386    6.005022758    2.851181643    2.019854086
 1428 SOLV  HW2     4387    5.943381461    2.973121141    2.109283796
 1429 SOLV  OW      4388    5.586654648    3.323516692    0.308369476
 1429 SOLV  HW1     4389    5.625318192    3.240828893    0.267508491
 1429 SOLV  HW2     4390    5.660696976    3.382377104    0.340850221
 1430 SOLV  OW      4391    4.384343195    5.789682985    2.952371454
 1430 SOLV  HW1     4392    4.426385526    5.879715176    2.963691996
 1430 SOLV  HW2     4393    4.348660230    5.758275927    3.040359140
 1431 SOLV  OW      4394    1.748662391    5.614952693    0.576325872
 1431 SOLV  HW1     4395    1.649271887    5.610398164    0.586438509
 1431 SOLV  HW2     4396    1.771736143    5.629254127    0.480073465
 1432 SOLV  OW      4397    3.923880706    4.653431924    1.850010735
 1432 SOLV  HW1     4398    3.956918329    4.730190489    1.904947734
 1432 SOLV  HW2     4399    3.838775620    4.618551157    1.889278540
 1433 SOLV  OW      4400    4.106729804    3.386066742    1.819200375
 1433 SOLV  HW1     4401    4.133121503    3.326729644    1.743146760
 1433 SOLV  HW2     4402    4.155994913    3.472832865    1.812408725
 1434 SOLV  OW      4403    2.828597908    4.591360857    2.234706000
 1434 SOLV  HW1     4404    2.791720962    4.678260763    2.267722492
 1434 SOLV  HW2     4405    2.913226343    4.570331547    2.283668983
 1435 SOLV  OW      4406    0.359190228    4.254335574    1.920853550
 1435 SOLV  HW1     4407    0.399728980    4.340754099    1.891015038
 1435 SOLV  HW2     4408    0.346703144    4.255899415    2.020067382
 1436 SOLV  OW      4409    5.049671620    2.931378125    2.073408186
 1436 SOLV  HW1     4410    5.135664926    2.926670073    2.124250011
 1436 SOLV  HW2     4411    5.063947101    2.897064861    1.980560593
 1437 SOLV  OW      4412    4.279347955    5.691704363    1.507350734
 1437 SOLV  HW1     4413    4.349882724    5.756259527    1.478036694
 1437 SOLV  HW2     4414    4.250047339    5.636620732    1.429189806
 1438 SOLV  OW      4415    5.520477440    4.034798384    0.427741175
 1438 SOLV  HW1     4416    5.501653231    4.074647662    0.337966985
 1438 SOLV  HW2     4417    5.619357153    4.029312138    0.441683140
 1439 SOLV  OW      4418    5.486571335    4.296477339    1.781838540
 1439 SOLV  HW1     4419    5.507813351    4.285088044    1.684777335
 1439 SOLV  HW2     4420    5.416048824    4.366582154    1.792501731
 1440 SOLV  OW      4421    4.629594570    2.826435356    2.030933404
 1440 SOLV  HW1     4422    4.650653921    2.915139094    1.989845798
 1440 SOLV  HW2     4423    4.531298999    2.809227212    2.024463428
 1441 SOLV  OW      4424    5.236590957    4.552461228    0.475399661
 1441 SOLV  HW1     4425    5.146267868    4.513641506    0.493747974
 1441 SOLV  HW2     4426    5.302902858    4.478503249    0.463792224
 1442 SOLV  OW      4427    4.202861453    3.758291397    0.677898557
 1442 SOLV  HW1     4428    4.247736605    3.675050901    0.645357787
 1442 SOLV  HW2     4429    4.267882302    3.812586559    0.731058765
 1443 SOLV  OW      4430    5.095141211    4.790181483    0.569679747
 1443 SOLV  HW1     4431    5.176965396    4.839939359    0.598472075
 1443 SOLV  HW2     4432    5.121968921    4.710193678    0.515993387
 1444 SOLV  OW      4433    2.308923783    5.224921825    1.631766340
 1444 SOLV  HW1     4434    2.252945715    5.163482972    1.576148330
 1444 SOLV  HW2     4435    2.262122027    5.312734539    1.641770954
 1445 SOLV  OW      4436    5.992585648    5.562720414    0.171866624
 1445 SOLV  HW1     4437    6.055030586    5.636604849    0.146499651
 1445 SOLV  HW2     4438    5.954924908    5.521049064    0.089121279
 1446 SOLV  OW      4439    5.924174581    4.813973204    3.412830489
 1446 SOLV  HW1     4440    5.957702545    4.800549295    3.506091476
 1446 SOLV  HW2     4441    5.847187958    4.877797982    3.413973453
 1447 SOLV  OW      4442    5.628382701    3.318926650    2.599223907
 1447 SOLV  HW1     4443    5.573902163    3.297567510    2.518124143
 1447 SOLV  HW2     4444    5.619706400    3.244701708    2.665683428
 1448 SOLV  OW      4445    3.449749399    4.421184962    1.866213755
 1448 SOLV  HW1     4446    3.516678303    4.437300236    1.793669537
 1448 SOLV  HW2     4447    3.437028454    4.322756212    1.878534913
 1449 SOLV  OW      4448    5.800655104    6.079107415    1.792355864
 1449 SOLV  HW1     4449    5.825647212    6.011103755    1.861282614
 1449 SOLV  HW2     4450    5.791153720    6.034424540    1.703388947
 1450 SOLV  OW      4451    5.720952615    0.634864846    6.101214958
 1450 SOLV  HW1     4452    5.668048831    0.625242711    6.016892631
 1450 SOLV  HW2     4453    5.764978293    0.724645148    6.102860059
 1451 SOLV  OW      4454    5.429967299    6.105079963    2.755471476
 1451 SOLV  HW1     4455    5.529700005    6.108072508    2.762137211
 1451 SOLV  HW2     4456    5.402644714    6.115557254    2.659838602
 1452 SOLV  OW      4457    5.550057905    3.351066152    2.332076328
 1452 SOLV  HW1     4458    5.589941334    3.259354225    2.332343621
 1452 SOLV  HW2     4459    5.568133457    3.394995786    2.244069348
 1453 SOLV  OW      4460    4.714448947    3.179946969    1.217674195
 1453 SOLV  HW1     4461    4.678517514    3.093928792    1.253885063
 1453 SOLV  HW2     4462    4.798475719    3.162033862    1.166487738
 1454 SOLV  OW      4463    3.707848736    3.085006662    1.931501956
 1454 SOLV  HW1     4464    3.652323734    3.043651848    1.859332637
 1454 SOLV  HW2     4465    3.718051946    3.182891751    1.913725792
 1455 SOLV  OW      4466    3.225857072    5.336621409    2.341032906
 1455 SOLV  HW1     4467    3.285480626    5.346469716    2.261346101
 1455 SOLV  HW2     4468    3.140904555    5.387058413    2.325509028
 1456 SOLV  OW      4469    5.489985682    3.840159466    3.225945883
 1456 SOLV  HW1     4470    5.458578283    3.909148867    3.291181362
 1456 SOLV  HW2     4471    5.572057379    3.795506393    3.261610317
 1457 SOLV  OW      4472    4.666557826    4.108286402    1.137354221
 1457 SOLV  HW1     4473    4.660646196    4.011078269    1.160103909
 1457 SOLV  HW2     4474    4.574402161    4.145804509    1.127280587
 1458 SOLV  OW      4475    4.482182610    3.287877368    2.631032475
 1458 SOLV  HW1     4476    4.415117188    3.292409593    2.556982497
 1458 SOLV  HW2     4477    4.434574297    3.281561636    2.718754889
 1459 SOLV  OW      4478    4.219544307    5.372479858    0.155413183
 1459 SOLV  HW1     4479    4.288556247    5.343624389    0.089034181
 1459 SOLV  HW2     4480    4.161369104    5.294620866    0.178971098
 1460 SOLV  OW      4481    3.246414821    3.430929752    0.963813957
 1460 SOLV  HW1     4482    3.165586623    3.479083532    0.997719074
 1460 SOLV  HW2     4483    3.230236649    3.332293403    0.967066246
 1461 SOLV  OW      4484    5.590407268    5.243953680    0.639227415
 1461 SOLV  HW1     4485    5.508424706    5.259833004    0.584194756
 1461 SOLV  HW2     4486    5.567100984    5.186971803    0.718041324
 1462 SOLV  OW      4487    5.587302140    5.580039852    0.881931952
 1462 SOLV  HW1     4488    5.540264555    5.636236589    0.949971591
 1462 SOLV  HW2     4489    5.623848474    5.498026196    0.925978613
 1463 SOLV  OW      4490    5.918350242    4.059666308    0.950896966
 1463 SOLV  HW1     4491    6.006069176    4.025861639    0.985016844
 1463 SOLV  HW2     4492    5.845039468    3.998952215    0.981570118
 1464 SOLV  OW      4493    5.168430446    4.323445828    1.521029439
 1464 SOLV  HW1     4494    5.179053884    4.236293605    1.473143170
 1464 SOLV  HW2     4495    5.083699452    4.322167074    1.574137445
 1465 SOLV  OW      4496    4.372760527    5.628002004    0.952830349
 1465 SOLV  HW1     4497    4.333989003    5.709010696    0.908828075
 1465 SOLV  HW2     4498    4.311253627    5.550259410    0.939612743
 1466 SOLV  OW      4499    5.998287234    4.521555890    1.910637151
 1466 SOLV  HW1     4500    6.033564495    4.449045929    1.851481000
 1466 SOLV  HW2     4501    6.001468076    4.608820868    1.861890257
 1467 SOLV  OW      4502    3.715171820    5.162812671    2.127384631
 1467 SOLV  HW1     4503    3.687528931    5.103672285    2.051622203
 1467 SOLV  HW2     4504    3.646187869    5.158776765    2.199679545
 1468 SOLV  OW      4505    5.168533615    4.952683259    1.314532722
 1468 SOLV  HW1     4506    5.071049235    4.930501195    1.312034445
 1468 SOLV  HW2     4507    5.221526826    4.868678727    1.326213328
 1469 SOLV  OW      4508    3.336344576    3.878297389    2.596624882
 1469 SOLV  HW1     4509    3.406631567    3.942045846    2.565042694
 1469 SOLV  HW2     4510    3.335104222    3.797924052    2.537126550
 1470 SOLV  OW      4511    4.487004938    3.885626126    2.039016769
 1470 SOLV  HW1     4512    4.438120704    3.950628077    1.980821959
 1470 SOLV  HW2     4513    4.423088975    3.816498958    2.072745788
 1471 SOLV  OW      4514    5.920116969    4.624745641    0.861299551
 1471 SOLV  HW1     4515    5.915048264    4.591311992    0.767181975
 1471 SOLV  HW2     4516    5.920016704    4.547073214    0.924295975
 1472 SOLV  OW      4517    5.540910136    5.752039397    1.112173292
 1472 SOLV  HW1     4518    5.504252573    5.754916963    1.205176337
 1472 SOLV  HW2     4519    5.498926309    5.824540485    1.057559401
 1473 SOLV  OW      4520    3.883851680    5.080344267    5.840882282
 1473 SOLV  HW1     4521    3.846759864    5.148787278    5.903663356
 1473 SOLV  HW2     4522    3.948801512    5.022059560    5.889729538
 1474 SOLV  OW      4523    3.483384268    6.129817513    2.534716246
 1474 SOLV  HW1     4524    3.497186464    6.034132261    2.560315062
 1474 SOLV  HW2     4525    3.571954202    6.172546034    2.516520354
 1475 SOLV  OW      4526    4.506492853    0.189891715    3.304449158
 1475 SOLV  HW1     4527    4.529991867    0.284898554    3.283883880
 1475 SOLV  HW2     4528    4.435782241    0.158584939    3.241035537
 1476 SOLV  OW      4529    3.859862466    6.097902252    1.526520290
 1476 SOLV  HW1     4530    3.859345949    6.196716970    1.511120970
 1476 SOLV  HW2     4531    3.854887862    6.079459578    1.624687661
 1477 SOLV  OW      4532    5.341073232    4.690371895    0.257161011
 1477 SOLV  HW1     4533    5.303688464    4.626492007    0.324418199
 1477 SOLV  HW2     4534    5.349626792    4.781037015    0.298493801
 1478 SOLV  OW      4535    5.847839060    4.420953215    3.334369637
 1478 SOLV  HW1     4536    5.935202405    4.400692987    3.378630486
 1478 SOLV  HW2     4537    5.800881361    4.335375756    3.312614727
 1479 SOLV  OW      4538    2.511848881    3.958939539    0.844728399
 1479 SOLV  HW1     4539    2.453401332    3.930845157    0.768596411
 1479 SOLV  HW2     4540    2.532647764    4.056417749    0.836552947
 1480 SOLV  OW      4541    3.702324449    5.800963657    0.493101709
 1480 SOLV  HW1     4542    3.624983583    5.766086170    0.440150692
 1480 SOLV  HW2     4543    3.676461187    5.886936040    0.537165789
 1481 SOLV  OW      4544    5.526479758    5.552544341    1.802396371
 1481 SOLV  HW1     4545    5.558213897    5.459773529    1.822091396
 1481 SOLV  HW2     4546    5.557036558    5.579525112    1.711074569
 1482 SOLV  OW      4547    6.134119929    5.337741482    0.370860653
 1482 SOLV  HW1     4548    6.113988689    5.435120764    0.360204625
 1482 SOLV  HW2     4549    6.054066494    5.291097550    0.408507918
 1483 SOLV  OW      4550    4.633566784    5.689994256    0.964949326
 1483 SOLV  HW1     4551    4.610701325    5.785992674    0.981120733
 1483 SOLV  HW2     4552    4.550440023    5.639364691    0.942001802
 1484 SOLV  OW      4553    3.638039954    5.117022209    3.472553189
 1484 SOLV  HW1     4554    3.626030359    5.211723196    3.442737345
 1484 SOLV  HW2     4555    3.696220298    5.114818187    3.553864999
 1485 SOLV  OW      4556    3.970241012    3.487798650    1.563221997
 1485 SOLV  HW1     4557    3.933067187    3.434702321    1.487060589
 1485 SOLV  HW2     4558    3.986388063    3.427340859    1.641233404
 1486 SOLV  OW      4559    4.397042044    5.262625288    1.558990451
 1486 SOLV  HW1     4560    4.470090333    5.206185978    1.597460681
 1486 SOLV  HW2     4561    4.437053686    5.336111999    1.504217062
 1487 SOLV  OW      4562    5.733715992    5.675960487    2.940295108
 1487 SOLV  HW1     4563    5.817342647    5.621405163    2.945803060
 1487 SOLV  HW2     4564    5.704591193    5.682732209    2.844870321
 1488 SOLV  OW      4565    3.896963543    0.373030628    2.089474777
 1488 SOLV  HW1     4566    3.844509187    0.363210420    2.004904433
 1488 SOLV  HW2     4567    3.859082567    0.312398603    2.159394654
 1489 SOLV  OW      4568    5.695801077    3.919684349    1.014979957
 1489 SOLV  HW1     4569    5.631267508    3.905431144    1.090038022
 1489 SOLV  HW2     4570    5.645629034    3.945031009    0.932265524
 1490 SOLV  OW      4571    4.717757370    4.797873009    1.381030098
 1490 SOLV  HW1     4572    4.670824070    4.872162598    1.333277736
 1490 SOLV  HW2     4573    4.758997832    4.833095494    1.465056767
 1491 SOLV  OW      4574    2.925681986    5.801602799    1.334328905
 1491 SOLV  HW1     4575    2.874832305    5.715969051    1.343421922
 1491 SOLV  HW2     4576    2.889726587    5.868742954    1.399143179
 1492 SOLV  OW      4577    5.626775114    5.482381338    1.191977626
 1492 SOLV  HW1     4578    5.645818386    5.409561128    1.126139842
 1492 SOLV  HW2     4579    5.575846287    5.555636041    1.146811232
 1493 SOLV  OW      4580    5.144476485    5.862312718    2.398069216
 1493 SOLV  HW1     4581    5.067985451    5.828597429    2.343169952
 1493 SOLV  HW2     4582    5.229603863    5.851702135    2.346666397
 1494 SOLV  OW      4583    3.672678856    0.497348293    1.618958717
 1494 SOLV  HW1     4584    3.693845078    0.459883115    1.528690260
 1494 SOLV  HW2     4585    3.573923513    0.510794080    1.627119173
 1495 SOLV  OW      4586    4.001417851    5.322665988    0.741355824
 1495 SOLV  HW1     4587    3.983432291    5.404457519    0.686692487
 1495 SOLV  HW2     4588    3.941405545    5.322197219    0.821353392
 1496 SOLV  OW      4589    3.911071962    5.090546188    6.144059943
 1496 SOLV  HW1     4590    4.009139115    5.084951335    6.162859635
 1496 SOLV  HW2     4591    3.860049716    5.077163220    6.229028059
 1497 SOLV  OW      4592    4.527447719    5.706735846    2.557829959
 1497 SOLV  HW1     4593    4.531765018    5.797576712    2.599436425
 1497 SOLV  HW2     4594    4.450770282    5.655801940    2.596920384
 1498 SOLV  OW      4595    3.794882162    4.476762024    0.898204812
 1498 SOLV  HW1     4596    3.859552590    4.541217885    0.857405680
 1498 SOLV  HW2     4597    3.768516713    4.408423893    0.830114869
 1499 SOLV  OW      4598    5.144572117    4.074120986    1.143213234
 1499 SOLV  HW1     4599    5.170156763    4.024316176    1.060358500
 1499 SOLV  HW2     4600    5.067034136    4.134103663    1.123417430
 1500 SOLV  OW      4601    5.848447691    4.351395309    1.503762479
 1500 SOLV  HW1     4602    5.862306808    4.273704496    1.442333282
 1500 SOLV  HW2     4603    5.833485469    4.318016512    1.596840044
 1501 SOLV  OW      4604    6.091588098    2.421208294    0.230767209
 1501 SOLV  HW1     4605    5.991990622    2.429568738    0.227303685
 1501 SOLV  HW2     4606    6.126348626    2.399047098    0.139651417
 1502 SOLV  OW      4607    4.092457092    5.679917017    0.285753056
 1502 SOLV  HW1     4608    4.007670653    5.702906407    0.237957569
 1502 SOLV  HW2     4609    4.166530087    5.670012993    0.219295648
 1503 SOLV  OW      4610    4.755156410    5.519272547    2.015437670
 1503 SOLV  HW1     4611    4.726908621    5.502051229    1.921060931
 1503 SOLV  HW2     4612    4.853101139    5.501314156    2.024701989
 1504 SOLV  OW      4613    4.749074011    5.530417421    0.383305169
 1504 SOLV  HW1     4614    4.713712839    5.532054370    0.476840288
 1504 SOLV  HW2     4615    4.782844831    5.438711206    0.362060562
 1505 SOLV  OW      4616    5.146878639    3.863985487    2.084446502
 1505 SOLV  HW1     4617    5.080124867    3.796866283    2.116702608
 1505 SOLV  HW2     4618    5.199962671    3.824730002    2.009329065
 1506 SOLV  OW      4619    3.778677418    5.420081747    1.832031511
 1506 SOLV  HW1     4620    3.862883733    5.405160886    1.780185123
 1506 SOLV  HW2     4621    3.704987345    5.365326219    1.792370926
 1507 SOLV  OW      4622    5.836821742    0.061607201    3.346304362
 1507 SOLV  HW1     4623    5.780455729    0.016747205    3.415675977
 1507 SOLV  HW2     4624    5.925039654    0.086691563    3.386182941
 1508 SOLV  OW      4625    0.646602310    3.412386791    6.008510955
 1508 SOLV  HW1     4626    0.558380352    3.409267266    6.055509676
 1508 SOLV  HW2     4627    0.631577459    3.418692890    5.909839140
 1509 SOLV  OW      4628    5.093836663    3.601782450    1.146976525
 1509 SOLV  HW1     4629    5.063898863    3.696316233    1.159977791
 1509 SOLV  HW2     4630    5.014548645    3.540936077    1.150590194
 1510 SOLV  OW      4631    5.846815773    5.677482421    0.820705769
 1510 SOLV  HW1     4632    5.759519772    5.639153573    0.850901001
 1510 SOLV  HW2     4633    5.913400788    5.603746127    0.809265570
 1511 SOLV  OW      4634    2.473254540    0.179800663    2.575546931
 1511 SOLV  HW1     4635    2.399178296    0.241607375    2.601865820
 1511 SOLV  HW2     4636    2.546618144    0.232242610    2.532330917
 1512 SOLV  OW      4637    3.715291753    5.747528793    2.405620829
 1512 SOLV  HW1     4638    3.796027775    5.690537787    2.420954558
 1512 SOLV  HW2     4639    3.740703982    5.827259015    2.350860712
 1513 SOLV  OW      4640    5.309649151    0.631495450    3.380519333
 1513 SOLV  HW1     4641    5.313568099    0.685368751    3.296353524
 1513 SOLV  HW2     4642    5.280923490    0.538146587    3.359015536
 1514 SOLV  OW      4643    4.194133836    2.381028603    2.110780992
 1514 SOLV  HW1     4644    4.213824722    2.311041648    2.042108933
 1514 SOLV  HW2     4645    4.118799931    2.350347468    2.168962808
 1515 SOLV  OW      4646    4.137864192    4.173555955    1.721498514
 1515 SOLV  HW1     4647    4.133035345    4.273313188    1.716296482
 1515 SOLV  HW2     4648    4.052863328    4.138077951    1.760460296
 1516 SOLV  OW      4649    3.448608217    4.840688887    2.050131280
 1516 SOLV  HW1     4650    3.410376586    4.766435281    1.995133603
 1516 SOLV  HW2     4651    3.481369953    4.804140957    2.137268304
 1517 SOLV  OW      4652    4.332209382    5.635965949    0.122336469
 1517 SOLV  HW1     4653    4.408428009    5.651691544    0.185144607
 1517 SOLV  HW2     4654    4.289286259    5.548121570    0.143370601
 1518 SOLV  OW      4655    4.858500055    3.310453384    2.400159911
 1518 SOLV  HW1     4656    4.776768016    3.355428487    2.436195336
 1518 SOLV  HW2     4657    4.938927934    3.342341732    2.450318421
 1519 SOLV  OW      4658    4.452393532    3.651841286    2.476771953
 1519 SOLV  HW1     4659    4.385878639    3.606721242    2.536269438
 1519 SOLV  HW2     4660    4.540220555    3.604412048    2.483002999
 1520 SOLV  OW      4661    4.344420952    5.624483253    3.567583554
 1520 SOLV  HW1     4662    4.378664149    5.680605257    3.492223135
 1520 SOLV  HW2     4663    4.407922853    5.629859929    3.644654771
 1521 SOLV  OW      4664    0.048892787    2.825423327    2.911326036
 1521 SOLV  HW1     4665    0.058980930    2.736370703    2.866948526
 1521 SOLV  HW2     4666    0.130846292    2.880324101    2.894865413
 1522 SOLV  OW      4667    3.661063846    5.590500035    2.065670956
 1522 SOLV  HW1     4668    3.712228382    5.533309643    2.001550063
 1522 SOLV  HW2     4669    3.700034821    5.580910133    2.157264061
 1523 SOLV  OW      4670    3.824849352    5.727748854    0.210000703
 1523 SOLV  HW1     4671    3.812861191    5.755437707    0.114661035
 1523 SOLV  HW2     4672    3.790167360    5.799683953    0.270187919
 1524 SOLV  OW      4673    4.329487875    5.445421427    2.267095758
 1524 SOLV  HW1     4674    4.350182532    5.379662092    2.339547340
 1524 SOLV  HW2     4675    4.315856244    5.396728781    2.180811717
 1525 SOLV  OW      4676    5.298771007    4.354336838    2.879841941
 1525 SOLV  HW1     4677    5.234784929    4.339772309    2.955308433
 1525 SOLV  HW2     4678    5.363104849    4.277892933    2.875486728
 1526 SOLV  OW      4679    4.890895142    0.037208604    3.509267023
 1526 SOLV  HW1     4680    4.900516292    0.078763225    3.418810298
 1526 SOLV  HW2     4681    4.964389887   -0.029118963    3.523443760
 1527 SOLV  OW      4682    5.620662147    5.428594758    2.193495663
 1527 SOLV  HW1     4683    5.675132690    5.413353909    2.275970380
 1527 SOLV  HW2     4684    5.530910103    5.464572335    2.219022318
 1528 SOLV  OW      4685    0.020440213    3.677583508    1.098851295
 1528 SOLV  HW1     4686   -0.065376963    3.718344842    1.067621178
 1528 SOLV  HW2     4687    0.034742159    3.590255914    1.052260464
 1529 SOLV  OW      4688    5.221711007    5.344611539    2.893591983
 1529 SOLV  HW1     4689    5.219708690    5.403878317    2.813060855
 1529 SOLV  HW2     4690    5.203786191    5.399106010    2.975511657
 1530 SOLV  OW      4691    5.247334244    5.551091205    1.796938381
 1530 SOLV  HW1     4692    5.345828236    5.546086341    1.813545803
 1530 SOLV  HW2     4693    5.230645517    5.594483193    1.708392344
 1531 SOLV  OW      4694    3.574673849    4.906311643    2.498750644
 1531 SOLV  HW1     4695    3.527949592    4.987490286    2.463696105
 1531 SOLV  HW2     4696    3.673535563    4.921273427    2.496659969
 1532 SOLV  OW      4697    3.292718755    4.730741270    0.596539889
 1532 SOLV  HW1     4698    3.313182609    4.824743800    0.623856740
 1532 SOLV  HW2     4699    3.258014062    4.730107292    0.502749654
 1533 SOLV  OW      4700    4.431759134    4.300254973    0.761034025
 1533 SOLV  HW1     4701    4.366147820    4.272850301    0.831358369
 1533 SOLV  HW2     4702    4.516853177    4.249124963    0.773121203
 1534 SOLV  OW      4703    3.614849284    5.081364154    1.674152582
 1534 SOLV  HW1     4704    3.608264938    5.171122657    1.630543622
 1534 SOLV  HW2     4705    3.532891547    5.028035401    1.653158944
 1535 SOLV  OW      4706    3.980294144    5.055373564    1.329626192
 1535 SOLV  HW1     4707    3.942914775    5.032023347    1.239851198
 1535 SOLV  HW2     4708    4.069924959    5.012386436    1.340595274
 1536 SOLV  OW      4709    3.614466436    2.740354240    3.180527809
 1536 SOLV  HW1     4710    3.564582777    2.674188267    3.124548131
 1536 SOLV  HW2     4711    3.654205540    2.810643683    3.121534607
 1537 SOLV  OW      4712    3.232079226    4.191703616    3.803512377
 1537 SOLV  HW1     4713    3.212547281    4.270852502    3.861438031
 1537 SOLV  HW2     4714    3.146698630    4.144286605    3.781992500
 1538 SOLV  OW      4715    4.061571478    3.034741254    3.299155905
 1538 SOLV  HW1     4716    4.155603631    3.020293394    3.268345943
 1538 SOLV  HW2     4717    4.057853009    3.028400264    3.398885364
 1539 SOLV  OW      4718    3.790433901    3.737131685    1.661602201
 1539 SOLV  HW1     4719    3.854940089    3.666368396    1.632733661
 1539 SOLV  HW2     4720    3.797845243    3.815915379    1.600446788
 1540 SOLV  OW      4721    5.495478200    5.314809562    2.876417382
 1540 SOLV  HW1     4722    5.403026456    5.318620254    2.914364381
 1540 SOLV  HW2     4723    5.519318465    5.403910145    2.837759113
 1541 SOLV  OW      4724    3.816359893    4.230607408    0.756791811
 1541 SOLV  HW1     4725    3.721042489    4.246679079    0.731143042
 1541 SOLV  HW2     4726    3.876488718    4.264184623    0.684275251
 1542 SOLV  OW      4727    5.359573519    5.547670098    0.515618371
 1542 SOLV  HW1     4728    5.334482469    5.454388943    0.541517833
 1542 SOLV  HW2     4729    5.455831194    5.563593348    0.537587349
 1543 SOLV  OW      4730    5.192992665    0.155324968    1.175588853
 1543 SOLV  HW1     4731    5.261068844    0.155800983    1.102328329
 1543 SOLV  HW2     4732    5.119604186    0.219499833    1.153286850
 1544 SOLV  OW      4733    4.765076311    4.335943612    1.452332959
 1544 SOLV  HW1     4734    4.796283524    4.363944112    1.543127678
 1544 SOLV  HW2     4735    4.674675833    4.374907448    1.434693649
 1545 SOLV  OW      4736    3.427580508    3.987616682    1.435082907
 1545 SOLV  HW1     4737    3.344842970    3.955968342    1.481502906
 1545 SOLV  HW2     4738    3.446222253    3.928751391    1.356410770
 1546 SOLV  OW      4739    4.553207214    3.049902180    0.288690327
 1546 SOLV  HW1     4740    4.496092492    2.977685549    0.249649011
 1546 SOLV  HW2     4741    4.502780433    3.136263234    0.288054129
 1547 SOLV  OW      4742    2.611843078    3.741574371    2.916581173
 1547 SOLV  HW1     4743    2.571164073    3.780151680    2.999396738
 1547 SOLV  HW2     4744    2.574156711    3.650378621    2.900318179
 1548 SOLV  OW      4745    5.268192296    4.828387029    2.004266474
 1548 SOLV  HW1     4746    5.241970568    4.924509115    2.012916952
 1548 SOLV  HW2     4747    5.302844811    4.795281824    2.092044682
 1549 SOLV  OW      4748    5.593764300    4.725926427    2.043282227
 1549 SOLV  HW1     4749    5.534055762    4.647961781    2.062160911
 1549 SOLV  HW2     4750    5.649011736    4.745991839    2.124183767
 1550 SOLV  OW      4751    5.435384024    3.548098452    1.844232929
 1550 SOLV  HW1     4752    5.529010854    3.557682147    1.810410525
 1550 SOLV  HW2     4753    5.399500974    3.638125001    1.868914388
 1551 SOLV  OW      4754    5.555560644    4.093396840    3.067691805
 1551 SOLV  HW1     4755    5.526862823    4.005244603    3.105203197
 1551 SOLV  HW2     4756    5.592174319    4.080080077    2.975585977
 1552 SOLV  OW      4757    5.699964324    0.069243522    0.090420218
 1552 SOLV  HW1     4758    5.607027661    0.088035792    0.058644922
 1552 SOLV  HW2     4759    5.709280123   -0.028317957    0.110294167
 1553 SOLV  OW      4760    3.051530762    3.876472867    2.190002459
 1553 SOLV  HW1     4761    3.106906875    3.850204252    2.110974600
 1553 SOLV  HW2     4762    3.009924079    3.794860817    2.230129983
 1554 SOLV  OW      4763    3.742345278    4.447648696    1.966989816
 1554 SOLV  HW1     4764    3.734402015    4.444027000    1.867371605
 1554 SOLV  HW2     4765    3.654975891    4.421963715    2.008327964
 1555 SOLV  OW      4766    3.781567742    5.397335343    2.249436598
 1555 SOLV  HW1     4767    3.759814928    5.312330701    2.201467194
 1555 SOLV  HW2     4768    3.716760822    5.410802377    2.324394601
 1556 SOLV  OW      4769    3.662403938    3.974233819    1.934081051
 1556 SOLV  HW1     4770    3.693678872    3.884403532    1.903190580
 1556 SOLV  HW2     4771    3.664178937    3.977572050    2.034018502
 1557 SOLV  OW      4772    4.682732041    5.825694814    0.544342751
 1557 SOLV  HW1     4773    4.678025885    5.752308103    0.612119994
 1557 SOLV  HW2     4774    4.649522884    5.910801713    0.585029066
 1558 SOLV  OW      4775    5.753265419    4.290993741    1.798073642
 1558 SOLV  HW1     4776    5.654736344    4.277122010    1.808132052
 1558 SOLV  HW2     4777    5.772745267    4.388940232    1.792732598
 1559 SOLV  OW      4778    3.366103396    3.474394842    0.733589339
 1559 SOLV  HW1     4779    3.326972249    3.451504936    0.822732400
 1559 SOLV  HW2     4780    3.464941030    3.459287109    0.735723107
 1560 SOLV  OW      4781    5.553807559    5.115793809    1.566503561
 1560 SOLV  HW1     4782    5.487558832    5.172802574    1.615113708
 1560 SOLV  HW2     4783    5.645297757    5.132207438    1.603407709
 1561 SOLV  OW      4784    3.799161111    2.664613191    1.969911318
 1561 SOLV  HW1     4785    3.820449722    2.698651567    1.878324077
 1561 SOLV  HW2     4786    3.706699951    2.692983176    1.995329379
 1562 SOLV  OW      4787    4.127038559    3.191068287    1.591583465
 1562 SOLV  HW1     4788    4.164576857    3.109047773    1.634751874
 1562 SOLV  HW2     4789    4.029385365    3.177962357    1.574435228
 1563 SOLV  OW      4790    4.662222632    3.873207970    0.800823009
 1563 SOLV  HW1     4791    4.643394354    3.792611956    0.744684063
 1563 SOLV  HW2     4792    4.700364437    3.844436058    0.888681409
 1564 SOLV  OW      4793    4.955416160    5.138819983    0.871369130
 1564 SOLV  HW1     4794    4.876315821    5.192592195    0.900581412
 1564 SOLV  HW2     4795    4.951033585    5.047904958    0.912805275
 1565 SOLV  OW      4796    5.208063791    4.891593587    0.935680358
 1565 SOLV  HW1     4797    5.242159952    4.961866802    0.998138152
 1565 SOLV  HW2     4798    5.110484289    4.906113027    0.919273709
 1566 SOLV  OW      4799    4.180017713    4.488589184    0.760966434
 1566 SOLV  HW1     4800    4.219693621    4.428976915    0.830767873
 1566 SOLV  HW2     4801    4.235298856    4.571502597    0.752638092
 1567 SOLV  OW      4802    3.187711709    3.955990790    0.306138114
 1567 SOLV  HW1     4803    3.182994332    3.862321840    0.340835005
 1567 SOLV  HW2     4804    3.232480937    4.014386978    0.373869745
 1568 SOLV  OW      4805    4.575960643    5.625438363    2.867070243
 1568 SOLV  HW1     4806    4.504470920    5.692144591    2.888078730
 1568 SOLV  HW2     4807    4.541210621    5.559142485    2.800744899
 1569 SOLV  OW      4808    5.794016405    5.334031495    3.568406813
 1569 SOLV  HW1     4809    5.809853489    5.313397524    3.664974543
 1569 SOLV  HW2     4810    5.867922608    5.295040510    3.513457014
 1570 SOLV  OW      4811    5.214490046    5.054383588    2.874900627
 1570 SOLV  HW1     4812    5.300888957    5.005482333    2.862831405
 1570 SOLV  HW2     4813    5.226797455    5.150428895    2.849888943
 1571 SOLV  OW      4814    4.344617877    4.819147201    3.239874769
 1571 SOLV  HW1     4815    4.279797538    4.749505493    3.209052125
 1571 SOLV  HW2     4816    4.408766656    4.778483458    3.304936472
 1572 SOLV  OW      4817    4.431996344    2.824063600    1.028932074
 1572 SOLV  HW1     4818    4.457483264    2.873808078    0.946001153
 1572 SOLV  HW2     4819    4.407969445    2.889280923    1.100841511
 1573 SOLV  OW      4820    5.741580790    4.184162622    3.287094836
 1573 SOLV  HW1     4821    5.754207227    4.112835893    3.356050657
 1573 SOLV  HW2     4822    5.651865436    4.173522018    3.244202921
 1574 SOLV  OW      4823    6.104692193    6.060324041    2.437248688
 1574 SOLV  HW1     4824    6.174418652    6.079270455    2.368105679
 1574 SOLV  HW2     4825    6.147760282    6.054725252    2.527333277
 1575 SOLV  OW      4826    5.968760018    5.690245330    2.652902618
 1575 SOLV  HW1     4827    6.054074825    5.685716296    2.600914016
 1575 SOLV  HW2     4828    5.975952252    5.631972156    2.733861355
 1576 SOLV  OW      4829    5.342246296    4.232520271    2.122810793
 1576 SOLV  HW1     4830    5.376497419    4.164372807    2.187496310
 1576 SOLV  HW2     4831    5.262129436    4.196075744    2.075329238
 1577 SOLV  OW      4832    2.999731567    3.180992517    2.504391875
 1577 SOLV  HW1     4833    2.902607101    3.169313073    2.483599345
 1577 SOLV  HW2     4834    3.045904650    3.222158716    2.425809083
 1578 SOLV  OW      4835    5.677887428    3.647244738    3.261106266
 1578 SOLV  HW1     4836    5.726832548    3.648121703    3.173899151
 1578 SOLV  HW2     4837    5.614898266    3.569594978    3.263178677
 1579 SOLV  OW      4838    5.072315014    5.201006157    2.190625835
 1579 SOLV  HW1     4839    5.159603659    5.192965676    2.142482517
 1579 SOLV  HW2     4840    5.069031281    5.134252685    2.265022278
 1580 SOLV  OW      4841    3.931543534    3.565566721    2.876734365
 1580 SOLV  HW1     4842    3.938047189    3.606388971    2.785669664
 1580 SOLV  HW2     4843    4.013468642    3.588332920    2.929378213
 1581 SOLV  OW      4844    4.180520552    4.767153993    2.569765873
 1581 SOLV  HW1     4845    4.262579342    4.710892706    2.579889494
 1581 SOLV  HW2     4846    4.131282497    4.739695712    2.487163613
 1582 SOLV  OW      4847    4.558176987    5.396919150    0.754961499
 1582 SOLV  HW1     4848    4.496615459    5.412922941    0.677789630
 1582 SOLV  HW2     4849    4.646170472    5.363634538    0.721039084
 1583 SOLV  OW      4850    4.213396661    3.660174651    1.789829893
 1583 SOLV  HW1     4851    4.227188233    3.659202966    1.888878790
 1583 SOLV  HW2     4852    4.299245486    3.637093321    1.744015131
 1584 SOLV  OW      4853    4.459810133    5.147404743    0.316705719
 1584 SOLV  HW1     4854    4.370445659    5.117991025    0.350621271
 1584 SOLV  HW2     4855    4.458621351    5.246160755    0.300981253
 1585 SOLV  OW      4856    4.422573796    3.291381348    0.261666220
 1585 SOLV  HW1     4857    4.450536319    3.349001608    0.184857696
 1585 SOLV  HW2     4858    4.322883138    3.283517540    0.262851707
 1586 SOLV  OW      4859    4.508167910    4.804658072    3.017144550
 1586 SOLV  HW1     4860    4.459350601    4.871991028    3.072686354
 1586 SOLV  HW2     4861    4.554916645    4.739648483    3.077061945
 1587 SOLV  OW      4862    4.678653641    5.749921279    2.157992302
 1587 SOLV  HW1     4863    4.692769057    5.679086308    2.088820416
 1587 SOLV  HW2     4864    4.588243941    5.738666047    2.199234719
 1588 SOLV  OW      4865    4.268242686    5.617521316    2.713759254
 1588 SOLV  HW1     4866    4.194837744    5.648503379    2.653328911
 1588 SOLV  HW2     4867    4.263759325    5.667790679    2.800100462
 1589 SOLV  OW      4868    4.551164636    3.853443327    1.232230262
 1589 SOLV  HW1     4869    4.491952072    3.925906071    1.267507532
 1589 SOLV  HW2     4870    4.569860886    3.787352659    1.304920529
 1590 SOLV  OW      4871    4.719147679    5.113169844    3.118534525
 1590 SOLV  HW1     4872    4.746893109    5.190675967    3.061748163
 1590 SOLV  HW2     4873    4.722626999    5.029210312    3.064309775
 1591 SOLV  OW      4874    3.895216180    5.302950204    2.599778709
 1591 SOLV  HW1     4875    3.939682058    5.313026090    2.688789654
 1591 SOLV  HW2     4876    3.796207732    5.311732261    2.610815250
 1592 SOLV  OW      4877    3.987749474    3.719948691    1.955621346
 1592 SOLV  HW1     4878    3.994428634    3.819726606    1.954367160
 1592 SOLV  HW2     4879    4.063519034    3.680831044    1.903366147
 1593 SOLV  OW      4880    5.575449670    3.404255763    2.056067763
 1593 SOLV  HW1     4881    5.529512304    3.371590111    1.973456214
 1593 SOLV  HW2     4882    5.673562004    3.412560473    2.038553660
 1594 SOLV  OW      4883    4.188308083    4.716130852    1.532035358
 1594 SOLV  HW1     4884    4.099758132    4.740116663    1.571854301
 1594 SOLV  HW2     4885    4.255684259    4.786005837    1.556112938
 1595 SOLV  OW      4886    3.405871974    3.367825895    2.681580179
 1595 SOLV  HW1     4887    3.403960424    3.458927919    2.722772519
 1595 SOLV  HW2     4888    3.397091837    3.298666044    2.753272746
 1596 SOLV  OW      4889    4.419004701    4.060241225    1.398489005
 1596 SOLV  HW1     4890    4.359940954    4.019712705    1.468266892
 1596 SOLV  HW2     4891    4.512908014    4.064345218    1.432625864
 1597 SOLV  OW      4892    0.041733959    3.332197053    2.737377682
 1597 SOLV  HW1     4893   -0.042846362    3.289770685    2.705003243
 1597 SOLV  HW2     4894    0.037111165    3.431034890    2.722829690
 1598 SOLV  OW      4895    4.497789719    3.073720557    1.511955816
 1598 SOLV  HW1     4896    4.447056556    2.987594889    1.515193932
 1598 SOLV  HW2     4897    4.469820264    3.125841710    1.431326448
 1599 SOLV  OW      4898    3.574992364    3.648903682    2.875057647
 1599 SOLV  HW1     4899    3.484226284    3.654284824    2.833413123
 1599 SOLV  HW2     4900    3.607822734    3.741148091    2.895423235
 1600 SOLV  OW      4901    5.115237190    3.390326889    3.277543420
 1600 SOLV  HW1     4902    5.162199671    3.472350174    3.310226082
 1600 SOLV  HW2     4903    5.093474424    3.400833847    3.180500143
 1601 SOLV  OW      4904    5.058775152    5.018240173    2.404912240
 1601 SOLV  HW1     4905    5.134223095    4.955102151    2.386949442
 1601 SOLV  HW2     4906    5.058410206    5.043008873    2.501803166
 1602 SOLV  OW      4907    3.842732937    4.852151246    2.070659434
 1602 SOLV  HW1     4908    3.769920129    4.907402656    2.030070098
 1602 SOLV  HW2     4909    3.926937404    4.905943408    2.074903233
 1603 SOLV  OW      4910    2.833189029    5.687055658    6.097268759
 1603 SOLV  HW1     4911    2.735433728    5.667726464    6.105738824
 1603 SOLV  HW2     4912    2.882592044    5.642227789    6.171775263
 1604 SOLV  OW      4913    5.859423814    5.562536561    6.007011709
 1604 SOLV  HW1     4914    5.772985579    5.579535634    6.054354430
 1604 SOLV  HW2     4915    5.918881005    5.642387227    6.016528963
 1605 SOLV  OW      4916    4.507825357    5.414076348    0.259641036
 1605 SOLV  HW1     4917    4.440342389    5.438023939    0.329457209
 1605 SOLV  HW2     4918    4.586677988    5.475124942    0.267199906
 1606 SOLV  OW      4919    6.011968382    4.945810473    2.152068415
 1606 SOLV  HW1     4920    5.917370254    4.932993322    2.181876941
 1606 SOLV  HW2     4921    6.054904713    4.856562666    2.138182648
 1607 SOLV  OW      4922    4.601512008    4.257773018    1.961165142
 1607 SOLV  HW1     4923    4.611960036    4.355618353    1.943357023
 1607 SOLV  HW2     4924    4.596930720    4.208414738    1.874315756
 1608 SOLV  OW      4925    4.932449580    5.521710265    0.859033201
 1608 SOLV  HW1     4926    5.031200893    5.536055593    0.852392462
 1608 SOLV  HW2     4927    4.912738805    5.460674503    0.935765051
 1609 SOLV  OW      4928    3.454848992    4.151086327    1.840500376
 1609 SOLV  HW1     4929    3.491378754    4.140557102    1.747999876
 1609 SOLV  HW2     4930    3.483469494    4.073442524    1.896659356
 1610 SOLV  OW      4931    5.758120819    3.011311159    2.979803224
 1610 SOLV  HW1     4932    5.739501325    3.081330811    3.048737408
 1610 SOLV  HW2     4933    5.856969130    3.000496524    2.969152885
 1611 SOLV  OW      4934    3.937089814    4.948863416    1.072949956
 1611 SOLV  HW1     4935    4.011704783    4.902369697    1.025276201
 1611 SOLV  HW2     4936    3.849558325    4.911309698    1.042456607
 1612 SOLV  OW      4937    0.030008082    3.609082397    0.351624504
 1612 SOLV  HW1     4938   -0.068649766    3.618730366    0.338395012
 1612 SOLV  HW2     4939    0.048533072    3.583160170    0.446420507
 1613 SOLV  OW      4940    3.022433978    3.782144700    0.930866056
 1613 SOLV  HW1     4941    3.023495766    3.751992701    0.835518414
 1613 SOLV  HW2     4942    3.033430215    3.702973446    0.990969316
 1614 SOLV  OW      4943    0.136054237    4.302475925    3.033732126
 1614 SOLV  HW1     4944    0.036715991    4.291019820    3.032889650
 1614 SOLV  HW2     4945    0.159194413    4.389341139    3.077538141
 1615 SOLV  OW      4946    4.165903748    0.169021110    2.373442651
 1615 SOLV  HW1     4947    4.147073346    0.259939757    2.410606421
 1615 SOLV  HW2     4948    4.082327011    0.131444150    2.333383658
 1616 SOLV  OW      4949    4.680525226    4.503919348    1.153916528
 1616 SOLV  HW1     4950    4.764566959    4.460202275    1.121857517
 1616 SOLV  HW2     4951    4.679322754    4.504476463    1.253917298
 1617 SOLV  OW      4952    4.013620165    3.859427485    2.392879275
 1617 SOLV  HW1     4953    3.985620150    3.950862349    2.422161130
 1617 SOLV  HW2     4954    3.944602067    3.821620579    2.331163078
 1618 SOLV  OW      4955    5.474102430    5.593332407    3.101986255
 1618 SOLV  HW1     4956    5.543915870    5.628492988    3.039602859
 1618 SOLV  HW2     4957    5.493427495    5.497483000    3.122992732
 1619 SOLV  OW      4958    5.274226962    4.495156239    1.333712241
 1619 SOLV  HW1     4959    5.244762286    4.431650662    1.405130506
 1619 SOLV  HW2     4960    5.274387257    4.588349611    1.369996989
 1620 SOLV  OW      4961    5.774078149    4.939284516    1.653383682
 1620 SOLV  HW1     4962    5.835643428    4.885508215    1.710998420
 1620 SOLV  HW2     4963    5.679310307    4.915059456    1.674211964
 1621 SOLV  OW      4964    5.484945918    0.260105833    0.322051214
 1621 SOLV  HW1     4965    5.398910556    0.238933286    0.275668934
 1621 SOLV  HW2     4966    5.528115277    0.338771888    0.277895490
 1622 SOLV  OW      4967    3.979181014    4.113084954    2.516277893
 1622 SOLV  HW1     4968    4.023075754    4.106203692    2.605873034
 1622 SOLV  HW2     4969    4.023544184    4.185073020    2.462883617
 1623 SOLV  OW      4970    4.661441652    4.445177651    3.373798031
 1623 SOLV  HW1     4971    4.717908731    4.392063497    3.436979970
 1623 SOLV  HW2     4972    4.578023820    4.394186152    3.352752483
 1624 SOLV  OW      4973    6.082981591    0.521206676    2.760325991
 1624 SOLV  HW1     4974    6.049385231    0.451519216    2.696947629
 1624 SOLV  HW2     4975    6.098045138    0.606782223    2.710810387
 1625 SOLV  OW      4976    5.222746300    0.313674886    3.253091793
 1625 SOLV  HW1     4977    5.165830453    0.249333596    3.201897802
 1625 SOLV  HW2     4978    5.249892103    0.389048191    3.193242228
 1626 SOLV  OW      4979    4.933538890    3.160363990    0.858395983
 1626 SOLV  HW1     4980    4.951230192    3.122984820    0.949444644
 1626 SOLV  HW2     4981    4.993865989    3.238445193    0.842148925
 1627 SOLV  OW      4982    3.587041641    5.498525407    0.939867493
 1627 SOLV  HW1     4983    3.636724047    5.571895047    0.893514991
 1627 SOLV  HW2     4984    3.490963727    5.524457160    0.949795861
 1628 SOLV  OW      4985    2.958423607    3.418274600    3.257613984
 1628 SOLV  HW1     4986    2.966631218    3.416504320    3.357270888
 1628 SOLV  HW2     4987    2.915941870    3.504242774    3.229211849
 1629 SOLV  OW      4988    6.025741961    4.035931534    1.331682256
 1629 SOLV  HW1     4989    5.935018591    4.068374950    1.304874492
 1629 SOLV  HW2     4990    6.016301837    3.957056570    1.392440560
 1630 SOLV  OW      4991    3.711392132    3.654161634    1.913062505
 1630 SOLV  HW1     4992    3.781158778    3.644680960    1.984087446
 1630 SOLV  HW2     4993    3.755712715    3.667081271    1.824346131
 1631 SOLV  OW      4994    5.588778668    5.290254528    1.967246482
 1631 SOLV  HW1     4995    5.600928866    5.303170203    2.065670064
 1631 SOLV  HW2     4996    5.656897846    5.225265932    1.933514998
 1632 SOLV  OW      4997    5.124645096    5.382904214    2.584151037
 1632 SOLV  HW1     4998    5.050635491    5.357137268    2.522017700
 1632 SOLV  HW2     4999    5.104342711    5.471879981    2.625052685
 1633 SOLV  OW      5000    3.651337806    3.082802644    1.451884971
 1633 SOLV  HW1     5001    3.676615577    2.989134121    1.427651108
 1633 SOLV  HW2     5002    3.599206085    3.123673332    1.376972551
 1634 SOLV  OW      5003    4.140387404    4.358637741    2.102480648
 1634 SOLV  HW1     5004    4.160761301    4.261121359    2.111249418
 1634 SOLV  HW2     5005    4.041624254    4.372787267    2.109338186
 1635 SOLV  OW      5006    4.369235246    6.086056206    1.232302386
 1635 SOLV  HW1     5007    4.400203804    6.101340265    1.138445836
 1635 SOLV  HW2     5008    4.433085898    6.129382892    1.295922636
 1636 SOLV  OW      5009    5.681711530    5.487412848    3.386695897
 1636 SOLV  HW1     5010    5.719670508    5.425445723    3.455406163
 1636 SOLV  HW2     5011    5.719660754    5.579003169    3.399848314
 1637 SOLV  OW      5012    5.527479440    3.906557179    1.921137895
 1637 SOLV  HW1     5013    5.575075944    3.985771916    1.959361963
 1637 SOLV  HW2     5014    5.452932717    3.937724843    1.862207063
 1638 SOLV  OW      5015    3.816217441    5.221255132    3.139470352
 1638 SOLV  HW1     5016    3.879079905    5.263760534    3.074332235
 1638 SOLV  HW2     5017    3.828829090    5.122056670    3.138061615
 1639 SOLV  OW      5018    5.310375442    5.173756365    2.039661595
 1639 SOLV  HW1     5019    5.330176520    5.270657947    2.024842471
 1639 SOLV  HW2     5020    5.365303465    5.139829865    2.116038273
 1640 SOLV  OW      5021    3.576985806    5.415284903    2.427476948
 1640 SOLV  HW1     5022    3.614659421    5.380977710    2.513531452
 1640 SOLV  HW2     5023    3.509729226    5.486759468    2.446700040
 1641 SOLV  OW      5024    4.337977013    2.843654693    1.491783239
 1641 SOLV  HW1     5025    4.338238299    2.788199314    1.575007895
 1641 SOLV  HW2     5026    4.265454809    2.811779850    1.430740484
 1642 SOLV  OW      5027    4.137015392    3.374676225    0.614667934
 1642 SOLV  HW1     5028    4.167985711    3.372117545    0.709725615
 1642 SOLV  HW2     5029    4.114126838    3.282086923    0.584584604
 1643 SOLV  OW      5030    5.254493272    4.852063960    2.320694567
 1643 SOLV  HW1     5031    5.294549562    4.855401075    2.412271618
 1643 SOLV  HW2     5032    5.242170883    4.756706323    2.293181804
 1644 SOLV  OW      5033    4.278120283    3.621048936    2.051480831
 1644 SOLV  HW1     5034    4.290872716    3.524009294    2.072029088
 1644 SOLV  HW2     5035    4.255842677    3.670275096    2.135635497
 1645 SOLV  OW      5036    4.071723761    5.731022722    1.964151586
 1645 SOLV  HW1     5037    4.120046052    5.798338644    2.020146941
 1645 SOLV  HW2     5038    4.051132297    5.650294703    2.019476372
 1646 SOLV  OW      5039    3.844762800    4.931935546    1.555031428
 1646 SOLV  HW1     5040    3.778081654    5.003270792    1.576635780
 1646 SOLV  HW2     5041    3.896718752    4.958406984    1.473781313
 1647 SOLV  OW      5042    5.917095887    0.208430983    2.205412549
 1647 SOLV  HW1     5043    5.989389706    0.159326484    2.156791638
 1647 SOLV  HW2     5044    5.832800235    0.154676939    2.202885922
 1648 SOLV  OW      5045    0.280407165    3.642684331    1.488271691
 1648 SOLV  HW1     5046    0.213415956    3.709444439    1.455765231
 1648 SOLV  HW2     5047    0.294899258    3.573074832    1.417945059
 1649 SOLV  OW      5048    4.993485653    3.203831982    2.122818917
 1649 SOLV  HW1     5049    4.988552011    3.106628743    2.099822397
 1649 SOLV  HW2     5050    4.998122542    3.214369100    2.222162024
 1650 SOLV  OW      5051    5.438204816    4.607511612    2.851619201
 1650 SOLV  HW1     5052    5.373825530    4.682572522    2.836698689
 1650 SOLV  HW2     5053    5.387533338    4.522392689    2.865353197
 1651 SOLV  OW      5054    6.016662987    3.720647244    0.684419127
 1651 SOLV  HW1     5055    6.087493858    3.650898259    0.673553271
 1651 SOLV  HW2     5056    6.052636499    3.809417943    0.655650172
 1652 SOLV  OW      5057    5.057660490    5.312346038    1.067202681
 1652 SOLV  HW1     5058    5.135736765    5.368997255    1.093561285
 1652 SOLV  HW2     5059    5.089171785    5.219696933    1.046631297
 1653 SOLV  OW      5060    4.128116991    3.689353762    1.182193291
 1653 SOLV  HW1     5061    4.088329646    3.737800589    1.260112207
 1653 SOLV  HW2     5062    4.180713571    3.610904270    1.215066692
 1654 SOLV  OW      5063    5.444679128    4.461094424    2.066346357
 1654 SOLV  HW1     5064    5.435867999    4.472514604    1.967385001
 1654 SOLV  HW2     5065    5.410796383    4.370740086    2.092604509
 1655 SOLV  OW      5066    3.777567217    5.952440088    2.241932529
 1655 SOLV  HW1     5067    3.814285561    5.917630437    2.155676571
 1655 SOLV  HW2     5068    3.690802371    5.999105312    2.224779731
 1656 SOLV  OW      5069    3.705702460    5.402379825    3.495659875
 1656 SOLV  HW1     5070    3.787836083    5.415174093    3.440053958
 1656 SOLV  HW2     5071    3.730312643    5.405110712    3.592554273
 1657 SOLV  OW      5072    5.303045021    5.181530961    2.562551637
 1657 SOLV  HW1     5073    5.226123941    5.237775772    2.592878344
 1657 SOLV  HW2     5074    5.383254367    5.239577398    2.548513403
 1658 SOLV  OW      5075    3.872353973    3.834588078    1.210657347
 1658 SOLV  HW1     5076    3.832849382    3.867374411    1.124829740
 1658 SOLV  HW2     5077    3.968098962    3.862936961    1.216232278
 1659 SOLV  OW      5078    5.028502424    5.452477451    2.123712498
 1659 SOLV  HW1     5079    4.988368973    5.498961767    2.202645625
 1659 SOLV  HW2     5080    5.029841544    5.353856787    2.140266665
 1660 SOLV  OW      5081    5.407921709    4.478053990    1.101499998
 1660 SOLV  HW1     5082    5.358677196    4.489540623    1.187780956
 1660 SOLV  HW2     5083    5.472343433    4.553614523    1.089591926
 1661 SOLV  OW      5084    2.829984167    5.509710347    1.743591372
 1661 SOLV  HW1     5085    2.929218644    5.516527271    1.753965044
 1661 SOLV  HW2     5086    2.792676140    5.452681023    1.816785144
 1662 SOLV  OW      5087    3.271960605    5.763308700    2.183565013
 1662 SOLV  HW1     5088    3.272094236    5.855169093    2.223105744
 1662 SOLV  HW2     5089    3.350291288    5.711883675    2.218515112
 1663 SOLV  OW      5090    4.601133112    3.483738234    0.917150588
 1663 SOLV  HW1     5091    4.591288884    3.520216300    0.824554780
 1663 SOLV  HW2     5092    4.528204784    3.520014282    0.975176555
 1664 SOLV  OW      5093    0.087333306    3.412263855    0.975014844
 1664 SOLV  HW1     5094    0.147021763    3.385423658    0.899394122
 1664 SOLV  HW2     5095   -0.006170624    3.423378548    0.941323619
 1665 SOLV  OW      5096    5.087651803    5.398418955    1.553275392
 1665 SOLV  HW1     5097    5.123217572    5.462355298    1.485093969
 1665 SOLV  HW2     5098    5.153356424    5.324261211    1.566875608
 1666 SOLV  OW      5099    5.591977915    4.653437044    1.051694449
 1666 SOLV  HW1     5100    5.667805780    4.619934876    1.107637425
 1666 SOLV  HW2     5101    5.589366324    4.753339011    1.055511111
 1667 SOLV  OW      5102    4.649764377    4.864594835    0.551583724
 1667 SOLV  HW1     5103    4.587980598    4.786020073    0.548371915
 1667 SOLV  HW2     5104    4.600202897    4.944583330    0.585451192
 1668 SOLV  OW      5105    4.082637913    0.128405737    0.701757693
 1668 SOLV  HW1     5106    4.119846745    0.179840299    0.624491736
 1668 SOLV  HW2     5107    3.987204717    0.154511286    0.716283723
 1669 SOLV  OW      5108    3.165906765    2.821560897    5.877549246
 1669 SOLV  HW1     5109    3.084244602    2.787145417    5.831198564
 1669 SOLV  HW2     5110    3.171929201    2.920628040    5.865262682
 1670 SOLV  OW      5111    4.892651303    5.378210817    2.448074181
 1670 SOLV  HW1     5112    4.849046482    5.355482495    2.360987889
 1670 SOLV  HW2     5113    4.825583791    5.420860756    2.508777432
 1671 SOLV  OW      5114    3.722712662    3.954173342    2.203915261
 1671 SOLV  HW1     5115    3.740063545    3.865796310    2.247393070
 1671 SOLV  HW2     5116    3.806038233    4.009424990    2.206347890
 1672 SOLV  OW      5117    6.055718911    5.754828059    1.657000834
 1672 SOLV  HW1     5118    5.962137643    5.736708415    1.687269868
 1672 SOLV  HW2     5119    6.098473840    5.820920734    1.718691048
 1673 SOLV  OW      5120    3.942942905    4.134854390    0.959330502
 1673 SOLV  HW1     5121    3.903012098    4.203808222    0.898893410
 1673 SOLV  HW2     5122    3.899800986    4.046320488    0.941949955
 1674 SOLV  OW      5123    6.001241551    5.231493549    3.406807485
 1674 SOLV  HW1     5124    6.039355811    5.294621831    3.339252315
 1674 SOLV  HW2     5125    6.028964468    5.138044212    3.384441176
 1675 SOLV  OW      5126    5.262581739    3.267217372    2.330378209
 1675 SOLV  HW1     5127    5.211905981    3.244666418    2.413596613
 1675 SOLV  HW2     5128    5.359892048    3.275608549    2.351877308
 1676 SOLV  OW      5129    5.125140020    2.616798327    0.151836438
 1676 SOLV  HW1     5130    5.207554919    2.585502970    0.199062083
 1676 SOLV  HW2     5131    5.053441042    2.635703589    0.218946108
 1677 SOLV  OW      5132    3.651885740    2.885089900    0.117978921
 1677 SOLV  HW1     5133    3.574748991    2.833053311    0.154634683
 1677 SOLV  HW2     5134    3.617656770    2.964769937    0.068169564
 1678 SOLV  OW      5135    5.308927698    4.110654165    2.493097910
 1678 SOLV  HW1     5136    5.386394354    4.171382582    2.510733727
 1678 SOLV  HW2     5137    5.326957484    4.056693064    2.410859680
 1679 SOLV  OW      5138    5.893963487    5.099786875    1.456375358
 1679 SOLV  HW1     5139    5.969982776    5.155693872    1.489498296
 1679 SOLV  HW2     5140    5.863596433    5.038338959    1.529201372
 1680 SOLV  OW      5141    3.048194954    3.706230655    1.830741540
 1680 SOLV  HW1     5142    2.973116936    3.761242387    1.794153858
 1680 SOLV  HW2     5143    3.059861114    3.624271841    1.774632564
 1681 SOLV  OW      5144    5.837181668    3.570052155    2.007741158
 1681 SOLV  HW1     5145    5.912374350    3.537485775    1.950405456
 1681 SOLV  HW2     5146    5.765113198    3.608056873    1.949744108
 1682 SOLV  OW      5147    5.151263389    6.113192473    3.781736141
 1682 SOLV  HW1     5148    5.112439104    6.065306704    3.702988401
 1682 SOLV  HW2     5149    5.177964226    6.205682073    3.754638937
 1683 SOLV  OW      5150    4.059045739    3.092005880    0.561635701
 1683 SOLV  HW1     5151    3.967308109    3.060750028    0.586308527
 1683 SOLV  HW2     5152    4.067965115    3.093810079    0.462043633
 1684 SOLV  OW      5153    5.520463336    4.374084186    3.081421790
 1684 SOLV  HW1     5154    5.434736559    4.422762346    3.098250640
 1684 SOLV  HW2     5155    5.502345585    4.275935444    3.075067794
 1685 SOLV  OW      5156    4.866908301    5.042757566    2.058780250
 1685 SOLV  HW1     5157    4.854939318    4.965309293    2.120910626
 1685 SOLV  HW2     5158    4.911229013    5.118012639    2.107504583
 1686 SOLV  OW      5159    4.157334686    5.083046458    0.112322303
 1686 SOLV  HW1     5160    4.198591676    5.057792873    0.199854158
 1686 SOLV  HW2     5161    4.228541488    5.088688486    0.042326276
 1687 SOLV  OW      5162    4.604389449    3.602751921    1.363831866
 1687 SOLV  HW1     5163    4.514556855    3.558816632    1.365045253
 1687 SOLV  HW2     5164    4.675681292    3.533022143    1.371379595
 1688 SOLV  OW      5165    4.946048262    4.145042677    3.383281934
 1688 SOLV  HW1     5166    4.872559592    4.189488110    3.434524156
 1688 SOLV  HW2     5167    4.912483305    4.118952913    3.292758691
 1689 SOLV  OW      5168    4.770677283    6.042155324    0.410261400
 1689 SOLV  HW1     5169    4.682981809    6.086125477    0.390829682
 1689 SOLV  HW2     5170    4.754638592    5.949846657    0.445235126
 1690 SOLV  OW      5171    0.090627304    4.424841902    0.660743094
 1690 SOLV  HW1     5172    0.094287989    4.327986267    0.685383320
 1690 SOLV  HW2     5173   -0.002532315    4.458939466    0.673397832
 1691 SOLV  OW      5174    3.375455235    5.428549446    0.240886223
 1691 SOLV  HW1     5175    3.394007254    5.471440925    0.152468410
 1691 SOLV  HW2     5176    3.443896978    5.357819330    0.258617891
 1692 SOLV  OW      5177    4.601873172    6.070916388    3.337907036
 1692 SOLV  HW1     5178    4.693919712    6.063471695    3.376299002
 1692 SOLV  HW2     5179    4.583726071    6.166085594    3.313098424
 1693 SOLV  OW      5180    6.014462604    0.106156373    1.734038167
 1693 SOLV  HW1     5181    5.939810368    0.040712887    1.746110954
 1693 SOLV  HW2     5182    5.977268570    0.193903196    1.703729638
 1694 SOLV  OW      5183    4.221051193    4.890673091    0.967961446
 1694 SOLV  HW1     5184    4.252049413    4.982028880    0.941632181
 1694 SOLV  HW2     5185    4.291716689    4.846066083    1.022885454
 1695 SOLV  OW      5186    5.057943871    4.158057100    0.801853391
 1695 SOLV  HW1     5187    5.117402237    4.220202827    0.750821215
 1695 SOLV  HW2     5188    5.006599651    4.209797321    0.870324672
 1696 SOLV  OW      5189    3.666275412    4.659363020    0.104294641
 1696 SOLV  HW1     5190    3.677488248    4.607786592    0.019349278
 1696 SOLV  HW2     5191    3.677591676    4.756980340    0.085740380
 1697 SOLV  OW      5192    3.870214334    4.096444747    1.809411114
 1697 SOLV  HW1     5193    3.799311879    4.061724509    1.870804792
 1697 SOLV  HW2     5194    3.835330132    4.175995881    1.759848482
 1698 SOLV  OW      5195    2.915891994    3.578473300    2.143805593
 1698 SOLV  HW1     5196    2.938388129    3.623595204    2.057437286
 1698 SOLV  HW2     5197    2.836395587    3.519223065    2.130721265
 1699 SOLV  OW      5198    4.411514672    3.620189203    1.086104700
 1699 SOLV  HW1     5199    4.413635705    3.717333548    1.062441507
 1699 SOLV  HW2     5200    4.374196394    3.609146417    1.178228592
 1700 SOLV  OW      5201    4.865059806    3.528213637    0.984889939
 1700 SOLV  HW1     5202    4.770703566    3.499024532    0.969184907
 1700 SOLV  HW2     5203    4.882986630    3.612080852    0.933444933
 1701 SOLV  OW      5204    5.977409923    3.803312350    1.475491217
 1701 SOLV  HW1     5205    5.893740540    3.756118535    1.447674991
 1701 SOLV  HW2     5206    6.056885499    3.753215893    1.441205000
 1702 SOLV  OW      5207    4.686197084    0.302807199    2.135485624
 1702 SOLV  HW1     5208    4.592335481    0.268492749    2.131682331
 1702 SOLV  HW2     5209    4.747096350    0.229855461    2.166650849
 1703 SOLV  OW      5210    4.949278113    3.301321519    5.784322745
 1703 SOLV  HW1     5211    4.991238354    3.326235175    5.871618256
 1703 SOLV  HW2     5212    5.020785966    3.277525306    5.718579532
 1704 SOLV  OW      5213    4.534512565    3.338262514    1.879252053
 1704 SOLV  HW1     5214    4.503565331    3.389301192    1.799006798
 1704 SOLV  HW2     5215    4.609192142    3.387898212    1.923536201
 1705 SOLV  OW      5216    4.283496516    3.433409075    0.927849327
 1705 SOLV  HW1     5217    4.363122994    3.372955076    0.930401672
 1705 SOLV  HW2     5218    4.305235503    3.519126247    0.974555841
 1706 SOLV  OW      5219    4.119181894    5.268311113    3.623999135
 1706 SOLV  HW1     5220    4.088469273    5.248093276    3.716993851
 1706 SOLV  HW2     5221    4.089783349    5.195095247    3.562556782
 1707 SOLV  OW      5222    3.559449168    3.509071907    2.377051500
 1707 SOLV  HW1     5223    3.590643275    3.498339978    2.471462268
 1707 SOLV  HW2     5224    3.541352711    3.419016424    2.337504148
 1708 SOLV  OW      5225    0.334165681    2.695181900    0.478847660
 1708 SOLV  HW1     5226    0.354037072    2.787526379    0.511704131
 1708 SOLV  HW2     5227    0.419745792    2.644635695    0.467758935
 1709 SOLV  OW      5228    5.668475362    5.780225439    6.118910669
 1709 SOLV  HW1     5229    5.686754114    5.863547681    6.066725086
 1709 SOLV  HW2     5230    5.687046431    5.796834417    6.215757235
 1710 SOLV  OW      5231    3.082313223    5.922416819    1.126990695
 1710 SOLV  HW1     5232    3.030942489    5.960705668    1.050199979
 1710 SOLV  HW2     5233    3.027220333    5.852301948    1.172271036
 1711 SOLV  OW      5234    4.525033381    3.902932552    2.549559859
 1711 SOLV  HW1     5235    4.487513689    3.810391570    2.555067294
 1711 SOLV  HW2     5236    4.590540081    3.916793640    2.623847567
 1712 SOLV  OW      5237    4.203233999    5.918770577    1.783176762
 1712 SOLV  HW1     5238    4.146935602    5.848813669    1.827201641
 1712 SOLV  HW2     5239    4.155471633    6.006591753    1.785973297
 1713 SOLV  OW      5240    3.055451687    4.238641022    2.186821595
 1713 SOLV  HW1     5241    3.008680655    4.165162323    2.235961761
 1713 SOLV  HW2     5242    3.004354674    4.323896577    2.197866011
 1714 SOLV  OW      5243    4.837500160    6.123646766    1.270277737
 1714 SOLV  HW1     5244    4.830037603    6.139437946    1.368750435
 1714 SOLV  HW2     5245    4.810296421    6.029688090    1.249453248
 1715 SOLV  OW      5246    5.159169407    5.001796768    1.638691936
 1715 SOLV  HW1     5247    5.081623676    5.043678500    1.685957898
 1715 SOLV  HW2     5248    5.199324347    5.068010846    1.575409029
 1716 SOLV  OW      5249    4.911031593    3.582000697    0.054749360
 1716 SOLV  HW1     5250    4.948744759    3.568245211   -0.036847359
 1716 SOLV  HW2     5251    4.816954771    3.615124637    0.047415814
 1717 SOLV  OW      5252    4.305065621    5.114630849    2.070865482
 1717 SOLV  HW1     5253    4.259443452    5.203593573    2.072937155
 1717 SOLV  HW2     5254    4.309747816    5.081789679    1.976528137
 1718 SOLV  OW      5255    5.273188121    5.189342223    1.458614963
 1718 SOLV  HW1     5256    5.284767771    5.258700221    1.387503628
 1718 SOLV  HW2     5257    5.263271693    5.099367898    1.416098966
 1719 SOLV  OW      5258    5.637666847    4.310783846    0.211059003
 1719 SOLV  HW1     5259    5.714374085    4.246812033    0.215921996
 1719 SOLV  HW2     5260    5.666167152    4.399737386    0.246766153
 1720 SOLV  OW      5261    5.127022393    6.098288506    0.704511614
 1720 SOLV  HW1     5262    5.188391533    6.022055182    0.683927013
 1720 SOLV  HW2     5263    5.073575942    6.076888709    0.786285346
 1721 SOLV  OW      5264    0.096275187    4.417856717    2.577382694
 1721 SOLV  HW1     5265    0.102976385    4.355441875    2.655234947
 1721 SOLV  HW2     5266    0.007663736    4.405864713    2.532598900
 1722 SOLV  OW      5267    4.274916891    3.700206235    0.107484764
 1722 SOLV  HW1     5268    4.297689056    3.604933889    0.087322293
 1722 SOLV  HW2     5269    4.222701235    3.738791418    0.031415651
 1723 SOLV  OW      5270    5.177096385    4.744798705    1.769054594
 1723 SOLV  HW1     5271    5.165627927    4.815237889    1.698994345
 1723 SOLV  HW2     5272    5.202969178    4.787768074    1.855575328
 1724 SOLV  OW      5273    3.847109508    6.052837248    0.588042876
 1724 SOLV  HW1     5274    3.910621663    6.130006781    0.584709754
 1724 SOLV  HW2     5275    3.850736841    6.010604279    0.678614499
 1725 SOLV  OW      5276    3.198207504    2.942562988    1.202528808
 1725 SOLV  HW1     5277    3.127897616    2.987105449    1.257974505
 1725 SOLV  HW2     5278    3.288335695    2.976545401    1.229432046
 1726 SOLV  OW      5279    5.462506193    3.915649323    1.149202958
 1726 SOLV  HW1     5280    5.438504551    3.877470084    1.238467096
 1726 SOLV  HW2     5281    5.382993946    3.962329834    1.110467255
 1727 SOLV  OW      5282    5.726915076    4.902506365    2.218495418
 1727 SOLV  HW1     5283    5.665625707    4.980504244    2.205773818
 1727 SOLV  HW2     5284    5.730556350    4.878479548    2.315507755
 1728 SOLV  OW      5285    4.150981805    3.210367523    0.304696866
 1728 SOLV  HW1     5286    4.078789359    3.142390754    0.291687716
 1728 SOLV  HW2     5287    4.114647867    3.301592796    0.285734467
 1729 SOLV  OW      5288    4.677174780    5.473387175    1.731858622
 1729 SOLV  HW1     5289    4.583088666    5.502014391    1.713690813
 1729 SOLV  HW2     5290    4.733026733    5.488846055    1.650352555
 1730 SOLV  OW      5291    4.619577550    5.238956291    0.977335286
 1730 SOLV  HW1     5292    4.679068209    5.282725071    1.044765206
 1730 SOLV  HW2     5293    4.605180201    5.301084755    0.900300512
 1731 SOLV  OW      5294    4.974647735    3.585125335    1.711969004
 1731 SOLV  HW1     5295    4.992977976    3.552683794    1.619162198
 1731 SOLV  HW2     5296    5.022002582    3.526502961    1.777714082
 1732 SOLV  OW      5297    5.840156369    5.605304712    0.419318554
 1732 SOLV  HW1     5298    5.861725064    5.694954308    0.458019744
 1732 SOLV  HW2     5299    5.890134958    5.593149819    0.333560759
 1733 SOLV  OW      5300    4.248296331    0.009681795    2.588189132
 1733 SOLV  HW1     5301    4.171257417    0.002820504    2.651587445
 1733 SOLV  HW2     5302    4.214643497    0.034994560    2.497480203
 1734 SOLV  OW      5303    3.852714035    6.021340608    1.788449579
 1734 SOLV  HW1     5304    3.834922940    5.966154029    1.869931928
 1734 SOLV  HW2     5305    3.924466884    6.088077751    1.808425408
 1735 SOLV  OW      5306    4.454575418    5.672294345    1.765724352
 1735 SOLV  HW1     5307    4.429399364    5.707969945    1.675760927
 1735 SOLV  HW2     5308    4.481971320    5.747969201    1.825093830
 1736 SOLV  OW      5309    4.201419131    5.010865965    0.369068852
 1736 SOLV  HW1     5310    4.120502339    5.029314535    0.424868683
 1736 SOLV  HW2     5311    4.234380912    4.918314916    0.387756436
 1737 SOLV  OW      5312    3.735160038    3.104705604    2.307480462
 1737 SOLV  HW1     5313    3.805108117    3.097094689    2.378539473
 1737 SOLV  HW2     5314    3.778462113    3.099905083    2.217469988
 1738 SOLV  OW      5315    5.479962075    4.067592689    3.398901112
 1738 SOLV  HW1     5316    5.532302493    4.142329774    3.439849205
 1738 SOLV  HW2     5317    5.413890861    4.032830536    3.465445420
 1739 SOLV  OW      5318    4.285553918    3.949925585    1.634504247
 1739 SOLV  HW1     5319    4.250706406    4.000991683    1.713112810
 1739 SOLV  HW2     5320    4.329984835    3.866140506    1.666244330
 1740 SOLV  OW      5321    5.121015119    2.568619728    2.422051579
 1740 SOLV  HW1     5322    5.074227149    2.656312560    2.411056447
 1740 SOLV  HW2     5323    5.175286330    2.549344773    2.340301276
 1741 SOLV  OW      5324    4.446436858    3.988644602    5.897866867
 1741 SOLV  HW1     5325    4.359297698    4.018544282    5.936761288
 1741 SOLV  HW2     5326    4.498275121    4.068420055    5.867035115
 1742 SOLV  OW      5327    4.135790669    3.487271663    0.269756912
 1742 SOLV  HW1     5328    4.119901323    3.571636029    0.218471224
 1742 SOLV  HW2     5329    4.161357109    3.509764375    0.363780500
 1743 SOLV  OW      5330    2.841600476    3.026876340    5.190129238
 1743 SOLV  HW1     5331    2.906447773    3.002108190    5.118147526
 1743 SOLV  HW2     5332    2.749057579    3.029083254    5.152275346
 1744 SOLV  OW      5333    5.570833019    3.633662352    0.776014757
 1744 SOLV  HW1     5334    5.611482214    3.548733010    0.809724269
 1744 SOLV  HW2     5335    5.499060104    3.612236251    0.709748415
 1745 SOLV  OW      5336    3.561460061    5.586886408    0.661122282
 1745 SOLV  HW1     5337    3.535010059    5.598567055    0.565384568
 1745 SOLV  HW2     5338    3.485514294    5.614104098    0.720224270
 1746 SOLV  OW      5339    4.363350021    3.338465420    2.090429207
 1746 SOLV  HW1     5340    4.410020592    3.308957858    2.007046258
 1746 SOLV  HW2     5341    4.272185470    3.297492153    2.093859740
 1747 SOLV  OW      5342    4.335908500    0.252138939    1.508217403
 1747 SOLV  HW1     5343    4.317405834    0.293157719    1.597531142
 1747 SOLV  HW2     5344    4.362593278    0.323653465    1.443600416
 1748 SOLV  OW      5345    5.823062539    3.447746228    0.425317676
 1748 SOLV  HW1     5346    5.855336912    3.410609489    0.512384741
 1748 SOLV  HW2     5347    5.801555433    3.544781152    0.436410527
 1749 SOLV  OW      5348    5.438054849    2.499402269    2.532362895
 1749 SOLV  HW1     5349    5.352242714    2.481230399    2.580404620
 1749 SOLV  HW2     5350    5.507463068    2.433878117    2.562212119
 1750 SOLV  OW      5351    3.703636228    3.414154474    6.019684465
 1750 SOLV  HW1     5352    3.618425337    3.450432739    6.057431194
 1750 SOLV  HW2     5353    3.762158725    3.382218530    6.094229274
 1751 SOLV  OW      5354    3.888479025    3.581298265    1.048381238
 1751 SOLV  HW1     5355    3.906925846    3.602741752    1.144306637
 1751 SOLV  HW2     5356    3.922367018    3.655515002    0.990543449
 1752 SOLV  OW      5357    4.805209680    5.471855840    1.496196752
 1752 SOLV  HW1     5358    4.773524952    5.430309543    1.410922893
 1752 SOLV  HW2     5359    4.896023675    5.436543724    1.518727168
 1753 SOLV  OW      5360    4.838162478    3.523135193    0.337107490
 1753 SOLV  HW1     5361    4.904157885    3.519164119    0.412144019
 1753 SOLV  HW2     5362    4.871069941    3.586542066    0.267120007
 1754 SOLV  OW      5363    4.816048435    4.181626434    2.111118240
 1754 SOLV  HW1     5364    4.733072743    4.219256960    2.069880007
 1754 SOLV  HW2     5365    4.803856455    4.174720856    2.210139642
 1755 SOLV  OW      5366    5.583414243    3.017699039    5.669213306
 1755 SOLV  HW1     5367    5.549225133    3.094064385    5.723993254
 1755 SOLV  HW2     5368    5.616245955    3.051925222    5.581167963
 1756 SOLV  OW      5369    3.150594137    5.310804687    1.536619025
 1756 SOLV  HW1     5370    3.182664998    5.403375225    1.516521381
 1756 SOLV  HW2     5371    3.108060214    5.309199164    1.627117762
 1757 SOLV  OW      5372    5.205019037    5.621693129    1.089390311
 1757 SOLV  HW1     5373    5.239095760    5.714907695    1.077077647
 1757 SOLV  HW2     5374    5.137255520    5.620438751    1.162930708
 1758 SOLV  OW      5375    3.442595247    3.635956619    1.948412835
 1758 SOLV  HW1     5376    3.420727820    3.538484363    1.953145320
 1758 SOLV  HW2     5377    3.540456108    3.647351254    1.931243244
 1759 SOLV  OW      5378    5.772974141    3.973392258    0.477001470
 1759 SOLV  HW1     5379    5.771206154    3.876670922    0.502370089
 1759 SOLV  HW2     5380    5.820461877    4.025562023    0.547887971
 1760 SOLV  OW      5381    3.147125976    0.092091666    2.708603556
 1760 SOLV  HW1     5382    3.196006466    0.150437758    2.643733224
 1760 SOLV  HW2     5383    3.056898635    0.131085299    2.727046233
 1761 SOLV  OW      5384    4.446049103    0.164244073    3.559903374
 1761 SOLV  HW1     5385    4.507660017    0.126444975    3.629019994
 1761 SOLV  HW2     5386    4.493338265    0.168520118    3.471885868
 1762 SOLV  OW      5387    4.899285660    5.019388235    3.707188573
 1762 SOLV  HW1     5388    4.872811480    5.115668440    3.701628343
 1762 SOLV  HW2     5389    4.994804866    5.009438359    3.679282264
 1763 SOLV  OW      5390    4.081172822    0.046321256    1.846319472
 1763 SOLV  HW1     5391    4.121990058    0.084792223    1.929117008
 1763 SOLV  HW2     5392    4.032423539    0.118188396    1.796719508
 1764 SOLV  OW      5393    4.579310503    3.432075569    0.443886698
 1764 SOLV  HW1     5394    4.669205277    3.438953409    0.400607549
 1764 SOLV  HW2     5395    4.518199087    3.378671182    0.385450131
 1765 SOLV  OW      5396    3.969823126    4.187016693    1.238002669
 1765 SOLV  HW1     5397    3.891019116    4.245809591    1.256303142
 1765 SOLV  HW2     5398    3.975545851    4.168561869    1.139878985
 1766 SOLV  OW      5399    5.753868670    4.093069337    1.257243388
 1766 SOLV  HW1     5400    5.687779589    4.164915811    1.278974826
 1766 SOLV  HW2     5401    5.717606280    4.035520185    1.183929024
 1767 SOLV  OW      5402    3.685160223    3.494385775    3.078800512
 1767 SOLV  HW1     5403    3.781950210    3.480441689    3.057888835
 1767 SOLV  HW2     5404    3.640434239    3.539023551    3.001295316
 1768 SOLV  OW      5405    0.175809900    5.873278185    0.734356069
 1768 SOLV  HW1     5406    0.205999261    5.958867568    0.692344962
 1768 SOLV  HW2     5407    0.084081656    5.885348476    0.772329990
 1769 SOLV  OW      5408    5.947700305    4.603253564    2.804856486
 1769 SOLV  HW1     5409    5.911318349    4.691905142    2.833471141
 1769 SOLV  HW2     5410    5.917893565    4.532686644    2.869147465
 1770 SOLV  OW      5411    4.872378078    5.074693688    0.197597109
 1770 SOLV  HW1     5412    4.953895381    5.075573223    0.139667774
 1770 SOLV  HW2     5413    4.872393034    4.992022892    0.253874925
 1771 SOLV  OW      5414    4.714853695    3.457561533    2.784203007
 1771 SOLV  HW1     5415    4.720300755    3.556744978    2.772594896
 1771 SOLV  HW2     5416    4.619273109    3.428605620    2.778941824
 1772 SOLV  OW      5417    5.662607657    5.968058175    0.281512636
 1772 SOLV  HW1     5418    5.595281272    6.037775527    0.306178854
 1772 SOLV  HW2     5419    5.615635990    5.882209446    0.260885986
 1773 SOLV  OW      5420    4.548314830    3.886493572    3.294499713
 1773 SOLV  HW1     5421    4.490647260    3.832757161    3.356049891
 1773 SOLV  HW2     5422    4.556865984    3.979692121    3.329748528
 1774 SOLV  OW      5423    5.979091811    5.562302755    1.400460713
 1774 SOLV  HW1     5424    6.049816291    5.573328368    1.470303279
 1774 SOLV  HW2     5425    5.920655746    5.484688738    1.424182423
 1775 SOLV  OW      5426    3.890578667    5.630874172    6.029752537
 1775 SOLV  HW1     5427    3.886974216    5.532108831    6.045053783
 1775 SOLV  HW2     5428    3.985716783    5.659276043    6.017759654
 1776 SOLV  OW      5429    4.361646149    4.834059077    0.593739401
 1776 SOLV  HW1     5430    4.381024766    4.780155018    0.675719841
 1776 SOLV  HW2     5431    4.398644878    4.926278136    0.604997263
 1777 SOLV  OW      5432    5.285083403    4.606784905    2.248639034
 1777 SOLV  HW1     5433    5.237310417    4.567678442    2.327317910
 1777 SOLV  HW2     5434    5.329739218    4.533656277    2.197064414
 1778 SOLV  OW      5435    3.841468382    3.265265887    0.105492612
 1778 SOLV  HW1     5436    3.877233910    3.180490838    0.066301630
 1778 SOLV  HW2     5437    3.785656900    3.243940623    0.185693170
 1779 SOLV  OW      5438    5.647726986    4.441076841    0.576172510
 1779 SOLV  HW1     5439    5.574758189    4.376284092    0.554321781
 1779 SOLV  HW2     5440    5.666427698    4.438307915    0.674379313
 1780 SOLV  OW      5441    4.719680708    5.238817637    0.368185558
 1780 SOLV  HW1     5442    4.627848901    5.252210545    0.330915849
 1780 SOLV  HW2     5443    4.768636424    5.171489402    0.312762778
 1781 SOLV  OW      5444    3.318944692    5.196704508    1.134025391
 1781 SOLV  HW1     5445    3.389650021    5.201258799    1.204604963
 1781 SOLV  HW2     5446    3.261326263    5.278276292    1.139275930
 1782 SOLV  OW      5447    3.740579464    0.328462216    1.860178068
 1782 SOLV  HW1     5448    3.714062799    0.415450120    1.818566172
 1782 SOLV  HW2     5449    3.671909638    0.258983319    1.838760596
 1783 SOLV  OW      5450    5.771955399    4.530177873    1.194700186
 1783 SOLV  HW1     5451    5.776302217    4.555781742    1.291277268
 1783 SOLV  HW2     5452    5.864685463    4.522859765    1.157968944
 1784 SOLV  OW      5453    3.634765518    3.966077808    0.231252935
 1784 SOLV  HW1     5454    3.627342320    3.943112157    0.328303894
 1784 SOLV  HW2     5455    3.604526906    3.888260270    0.176194423
 1785 SOLV  OW      5456    4.986063802    4.944560479    2.784329464
 1785 SOLV  HW1     5457    4.932791699    5.010298139    2.731016701
 1785 SOLV  HW2     5458    5.072566939    4.986425682    2.812007760
 1786 SOLV  OW      5459    3.190596528    3.904059208    1.585291414
 1786 SOLV  HW1     5460    3.142925247    3.981032130    1.627768794
 1786 SOLV  HW2     5461    3.185981818    3.824543569    1.645769509
 1787 SOLV  OW      5462    3.671834592    3.512214882    2.651432146
 1787 SOLV  HW1     5463    3.751087994    3.453068566    2.666333118
 1787 SOLV  HW2     5464    3.640612683    3.548801797    2.739113043
 1788 SOLV  OW      5465    3.893974337    3.821041480    3.097959923
 1788 SOLV  HW1     5466    3.868475503    3.859355085    3.009179763
 1788 SOLV  HW2     5467    3.811545417    3.792349760    3.146768309
 1789 SOLV  OW      5468    5.282029179    3.884353183    0.518191770
 1789 SOLV  HW1     5469    5.362637113    3.912551570    0.466145831
 1789 SOLV  HW2     5470    5.200301425    3.925689266    0.478023927
 1790 SOLV  OW      5471    3.155682976    4.233798166    1.608375433
 1790 SOLV  HW1     5472    3.232465949    4.284192577    1.568795691
 1790 SOLV  HW2     5473    3.165218322    4.231324637    1.707897457
 1791 SOLV  OW      5474    5.253845900    3.647273211    0.316407403
 1791 SOLV  HW1     5475    5.332032141    3.708297345    0.329229517
 1791 SOLV  HW2     5476    5.183224119    3.694282903    0.263454659
 1792 SOLV  OW      5477    3.577072517    4.631569944    0.932967970
 1792 SOLV  HW1     5478    3.601281216    4.711476962    0.988002923
 1792 SOLV  HW2     5479    3.659811356    4.579770354    0.911263428
 1793 SOLV  OW      5480    5.084365252    0.096453348    3.083729713
 1793 SOLV  HW1     5481    5.064624194    0.115083481    2.987474239
 1793 SOLV  HW2     5482    5.144635593    0.016940673    3.090589365
 1794 SOLV  OW      5483    4.711683184    5.339261992    2.238045128
 1794 SOLV  HW1     5484    4.719859937    5.405404681    2.163481535
 1794 SOLV  HW2     5485    4.666767849    5.256492274    2.204382499
 1795 SOLV  OW      5486    4.152246857    5.704631169    5.894718154
 1795 SOLV  HW1     5487    4.209634635    5.766940186    5.947876135
 1795 SOLV  HW2     5488    4.098977284    5.756970178    5.828201103
 1796 SOLV  OW      5489    5.171503831    3.482390336    2.166505825
 1796 SOLV  HW1     5490    5.255490866    3.536670891    2.165409247
 1796 SOLV  HW2     5491    5.183288298    3.404005421    2.227483605
 1797 SOLV  OW      5492    4.369432304    4.942014866    2.414169780
 1797 SOLV  HW1     5493    4.389118066    4.869968636    2.347658264
 1797 SOLV  HW2     5494    4.304321991    4.907872799    2.481969335
 1798 SOLV  OW      5495    5.346767634    3.940082074    2.278646631
 1798 SOLV  HW1     5496    5.287094182    3.891439628    2.214815025
 1798 SOLV  HW2     5497    5.376983677    3.877330384    2.350415068
 1799 SOLV  OW      5498    3.822743165    5.332242265    0.968359083
 1799 SOLV  HW1     5499    3.869378631    5.343319050    1.056130875
 1799 SOLV  HW2     5500    3.742029889    5.391237444    0.965838633
 1800 SOLV  OW      5501    4.467433763    0.295833324    1.170462543
 1800 SOLV  HW1     5502    4.373122090    0.270235272    1.191714456
 1800 SOLV  HW2     5503    4.469873524    0.390634744    1.138707937
 1801 SOLV  OW      5504    4.522216043    6.045989031    0.624662365
 1801 SOLV  HW1     5505    4.433091653    6.043929824    0.669987652
 1801 SOLV  HW2     5506    4.513057454    6.089602392    0.535131984
 1802 SOLV  OW      5507    4.554409278    4.043139030    2.323096051
 1802 SOLV  HW1     5508    4.526627131    4.006740834    2.412007826
 1802 SOLV  HW2     5509    4.507986781    3.992520241    2.250400660
 1803 SOLV  OW      5510    5.542537147    5.783491968    1.378054144
 1803 SOLV  HW1     5511    5.559080115    5.698199369    1.427586730
 1803 SOLV  HW2     5512    5.626911351    5.812795953    1.333084486
 1804 SOLV  OW      5513    4.183747396    2.988650858    2.028989528
 1804 SOLV  HW1     5514    4.235312115    2.995391976    1.943565760
 1804 SOLV  HW2     5515    4.221513218    2.914882378    2.084967170
 1805 SOLV  OW      5516    0.206100550    5.381732116    1.839655528
 1805 SOLV  HW1     5517    0.291641969    5.432639826    1.830012294
 1805 SOLV  HW2     5518    0.130898563    5.445686732    1.855661849
 1806 SOLV  OW      5519    5.029646366    4.619253581    1.540050421
 1806 SOLV  HW1     5520    5.106675224    4.606977124    1.602627417
 1806 SOLV  HW2     5521    4.946300139    4.583846615    1.582473922
 1807 SOLV  OW      5522    3.967636527    4.449121519    1.420047318
 1807 SOLV  HW1     5523    3.942165192    4.535602983    1.463316310
 1807 SOLV  HW2     5524    3.896072994    4.381259006    1.436580326
 1808 SOLV  OW      5525    5.139219267    4.212100864    0.317273487
 1808 SOLV  HW1     5526    5.093043400    4.159651028    0.388818046
 1808 SOLV  HW2     5527    5.073151154    4.271948512    0.271941455
 1809 SOLV  OW      5528    0.649652654    4.503626206    1.013457104
 1809 SOLV  HW1     5529    0.660906918    4.552696857    0.927044509
 1809 SOLV  HW2     5530    0.559011456    4.522819439    1.051105859
 1810 SOLV  OW      5531    3.261563379    4.338988181    2.508182849
 1810 SOLV  HW1     5532    3.275211068    4.295597855    2.419116862
 1810 SOLV  HW2     5533    3.348939496    4.343895665    2.556586874
 1811 SOLV  OW      5534    5.467327673    5.278586913    0.250798746
 1811 SOLV  HW1     5535    5.413555020    5.270859544    0.334764306
 1811 SOLV  HW2     5536    5.416629888    5.237734921    0.174889767
 1812 SOLV  OW      5537    4.902387205    4.018592087    1.696687913
 1812 SOLV  HW1     5538    4.809703203    4.043453981    1.724823353
 1812 SOLV  HW2     5539    4.937346000    3.946811302    1.756899221
 1813 SOLV  OW      5540    5.089227749    3.824250616    3.002617514
 1813 SOLV  HW1     5541    5.146731421    3.753107675    3.043036294
 1813 SOLV  HW2     5542    5.000151363    3.824909051    3.048077418
 1814 SOLV  OW      5543    4.411508790    5.163149182    1.245814095
 1814 SOLV  HW1     5544    4.400691733    5.246286726    1.300337862
 1814 SOLV  HW2     5545    4.507302471    5.153218181    1.218858045
 1815 SOLV  OW      5546    5.233952783    3.127677536    0.195290918
 1815 SOLV  HW1     5547    5.254373455    3.169729316    0.106879907
 1815 SOLV  HW2     5548    5.204746235    3.198288350    0.259811540
 1816 SOLV  OW      5549    4.655721113    0.419811777    3.149700489
 1816 SOLV  HW1     5550    4.750581769    0.445070017    3.130599395
 1816 SOLV  HW2     5551    4.603768414    0.418399096    3.064258875
 1817 SOLV  OW      5552    4.581217093    3.814934527    0.329122136
 1817 SOLV  HW1     5553    4.648782658    3.846212051    0.395891812
 1817 SOLV  HW2     5554    4.489562192    3.822555580    0.368400392
 1818 SOLV  OW      5555    4.743712422    3.718365459    3.626637181
 1818 SOLV  HW1     5556    4.755967543    3.803254202    3.678054630
 1818 SOLV  HW2     5557    4.652990566    3.680782354    3.645533085
 1819 SOLV  OW      5558    3.633439969    5.810356373    1.371734010
 1819 SOLV  HW1     5559    3.610397098    5.734981712    1.310189496
 1819 SOLV  HW2     5560    3.625878210    5.779448727    1.466536633
 1820 SOLV  OW      5561    3.049992078    4.674220755    1.753535027
 1820 SOLV  HW1     5562    3.016996375    4.620824156    1.831392010
 1820 SOLV  HW2     5563    2.984306083    4.746665548    1.732589921
 1821 SOLV  OW      5564    5.578310057    3.774984065    2.698980630
 1821 SOLV  HW1     5565    5.586216794    3.684700012    2.741263268
 1821 SOLV  HW2     5566    5.617881110    3.843826123    2.759778552
 1822 SOLV  OW      5567    4.956865537    4.396713682    1.264392234
 1822 SOLV  HW1     5568    5.036075618    4.448809085    1.296231235
 1822 SOLV  HW2     5569    4.907155601    4.360226821    1.343128735
 1823 SOLV  OW      5570    4.477426830    5.446228635    2.693301976
 1823 SOLV  HW1     5571    4.396258065    5.501534281    2.712125446
 1823 SOLV  HW2     5572    4.468931320    5.404277304    2.602918112
 1824 SOLV  OW      5573    5.583000251    4.800848646    2.488871015
 1824 SOLV  HW1     5574    5.602942542    4.704794967    2.508308911
 1824 SOLV  HW2     5575    5.494277202    4.825062695    2.528160394
 1825 SOLV  OW      5576    5.759644507    5.115858380    1.845216668
 1825 SOLV  HW1     5577    5.741060003    5.032161052    1.793726004
 1825 SOLV  HW2     5578    5.855069414    5.142665117    1.831900209
 1826 SOLV  OW      5579    0.816585999    4.869446120    0.843262055
 1826 SOLV  HW1     5580    0.733225818    4.881236761    0.789298142
 1826 SOLV  HW2     5581    0.850181937    4.775859651    0.832637279
 1827 SOLV  OW      5582    4.523265528    0.071682870    1.421514421
 1827 SOLV  HW1     5583    4.610807077    0.119193606    1.412525151
 1827 SOLV  HW2     5584    4.459007052    0.129478428    1.471833992
 1828 SOLV  OW      5585    4.444333393    4.638415819    1.088088018
 1828 SOLV  HW1     5586    4.363792103    4.599489970    1.132802868
 1828 SOLV  HW2     5587    4.527053270    4.600283383    1.129378561
 1829 SOLV  OW      5588    5.469481003    4.268578975    0.001871959
 1829 SOLV  HW1     5589    5.391857725    4.328822705   -0.016752470
 1829 SOLV  HW2     5590    5.529888183    4.311810123    0.068832157
 1830 SOLV  OW      5591    4.908416901    4.890468835    0.969736310
 1830 SOLV  HW1     5592    4.871465002    4.823904652    1.034586199
 1830 SOLV  HW2     5593    4.872403603    4.871511387    0.878383505
 1831 SOLV  OW      5594    5.410585281    3.409758598    0.895226187
 1831 SOLV  HW1     5595    5.356553478    3.487302802    0.927922259
 1831 SOLV  HW2     5596    5.385871175    3.389532438    0.800454646
 1832 SOLV  OW      5597    4.238150461    4.812323506    6.116139336
 1832 SOLV  HW1     5598    4.308810295    4.782868740    6.180491444
 1832 SOLV  HW2     5599    4.148518232    4.806483187    6.160110662
 1833 SOLV  OW      5600    4.877262564    3.862706665    0.596522312
 1833 SOLV  HW1     5601    4.818442321    3.886013145    0.673974567
 1833 SOLV  HW2     5602    4.913595263    3.770355494    0.608891625
 1834 SOLV  OW      5603    3.364958321    0.088684832    1.968117749
 1834 SOLV  HW1     5604    3.448427109    0.102482959    1.914801963
 1834 SOLV  HW2     5605    3.288459919    0.134312134    1.922641365
 1835 SOLV  OW      5606    3.844996859    0.288241489    0.651089550
 1835 SOLV  HW1     5607    3.891734205    0.243987260    0.574545976
 1835 SOLV  HW2     5608    3.817393495    0.380578073    0.624375409
 1836 SOLV  OW      5609    4.122062735    4.417067507    1.852772328
 1836 SOLV  HW1     5610    4.057766874    4.493097213    1.843427090
 1836 SOLV  HW2     5611    4.140879954    4.401074267    1.949684124
 1837 SOLV  OW      5612    5.251937719    3.914247553    5.937357937
 1837 SOLV  HW1     5613    5.285863758    3.824931923    5.966914453
 1837 SOLV  HW2     5614    5.151971804    3.914541917    5.940276936
 1838 SOLV  OW      5615    4.979774691    0.307079581    1.024758772
 1838 SOLV  HW1     5616    4.887321688    0.284572186    0.993976694
 1838 SOLV  HW2     5617    5.036377410    0.330651231    0.945751420
 1839 SOLV  OW      5618    0.508900948    4.044454642    0.497330898
 1839 SOLV  HW1     5619    0.596978653    4.003608393    0.473336505
 1839 SOLV  HW2     5620    0.524219914    4.128635094    0.549106246
 1840 SOLV  OW      5621    4.888626483    5.762349758    0.324402935
 1840 SOLV  HW1     5622    4.879109647    5.838931057    0.388015553
 1840 SOLV  HW2     5623    4.840673316    5.682548643    0.360927679
 1841 SOLV  OW      5624    5.113470291    5.646007943    3.601417350
 1841 SOLV  HW1     5625    5.150387127    5.662364506    3.692911581
 1841 SOLV  HW2     5626    5.187422808    5.618087749    3.540155269
 1842 SOLV  OW      5627    4.394565568    5.287294538    2.470538987
 1842 SOLV  HW1     5628    4.309332497    5.236152981    2.481568571
 1842 SOLV  HW2     5629    4.462737669    5.229220799    2.426022539
 1843 SOLV  OW      5630    5.579657042    5.810015280    2.722641057
 1843 SOLV  HW1     5631    5.534883882    5.892586843    2.756977512
 1843 SOLV  HW2     5632    5.651667692    5.835546879    2.658111199
 1844 SOLV  OW      5633    5.036287735    2.844201229    1.029807434
 1844 SOLV  HW1     5634    5.060236053    2.885265862    0.941821046
 1844 SOLV  HW2     5635    4.997099873    2.753448814    1.014654092
 1845 SOLV  OW      5636    5.800213261    5.695200308    1.726463977
 1845 SOLV  HW1     5637    5.812390019    5.601897020    1.760344286
 1845 SOLV  HW2     5638    5.747178187    5.748059182    1.792757291
 1846 SOLV  OW      5639    4.963680082    4.527601412    0.831303742
 1846 SOLV  HW1     5640    4.972580323    4.582992383    0.748512328
 1846 SOLV  HW2     5641    5.037857790    4.550027389    0.894521661
 1847 SOLV  OW      5642    4.695284607    3.986867628    0.139388784
 1847 SOLV  HW1     5643    4.657952905    3.913115786    0.195680003
 1847 SOLV  HW2     5644    4.721168867    4.063664718    0.197987571
 1848 SOLV  OW      5645    5.473560947    3.772204336    2.426807725
 1848 SOLV  HW1     5646    5.516847895    3.808176850    2.509476000
 1848 SOLV  HW2     5647    5.446648250    3.677088515    2.441989542
 1849 SOLV  OW      5648    3.076207766    4.510564291    2.342045925
 1849 SOLV  HW1     5649    3.133812345    4.453468435    2.400557146
 1849 SOLV  HW2     5650    3.132090606    4.581846916    2.299648449
 1850 SOLV  OW      5651    2.938210351    4.032625743    0.773594404
 1850 SOLV  HW1     5652    2.902245811    3.984094360    0.693889289
 1850 SOLV  HW2     5653    2.975946324    3.966617055    0.838559058
 1851 SOLV  OW      5654    5.433454103    2.985195022    0.352195260
 1851 SOLV  HW1     5655    5.520807086    2.999174431    0.305548624
 1851 SOLV  HW2     5656    5.359681265    3.024382643    0.297207165
 1852 SOLV  OW      5657    6.129010250    5.423421665    2.522014589
 1852 SOLV  HW1     5658    6.154922417    5.329436132    2.544270427
 1852 SOLV  HW2     5659    6.096184887    5.469354568    2.604553452
 1853 SOLV  OW      5660    3.808698914    0.190286394    2.746945417
 1853 SOLV  HW1     5661    3.788027877    0.281087128    2.783406677
 1853 SOLV  HW2     5662    3.734582320    0.160976473    2.686537865
 1854 SOLV  OW      5663    4.795251156    5.338057038    1.143881040
 1854 SOLV  HW1     5664    4.893901376    5.322663310    1.149467444
 1854 SOLV  HW2     5665    4.774982822    5.433097626    1.167470899
 1855 SOLV  OW      5666    5.203106327    3.712773415    1.573387167
 1855 SOLV  HW1     5667    5.234280530    3.619706255    1.554198082
 1855 SOLV  HW2     5668    5.229259969    3.738130491    1.666523760
 1856 SOLV  OW      5669    2.856248126    5.404668371    0.069216500
 1856 SOLV  HW1     5670    2.910527760    5.360194997    0.140461700
 1856 SOLV  HW2     5671    2.850997960    5.344942105   -0.010816050
 1857 SOLV  OW      5672    3.998550608    3.368904865    2.458565245
 1857 SOLV  HW1     5673    4.092002621    3.347329420    2.486902783
 1857 SOLV  HW2     5674    4.000957576    3.425425782    2.376095194
 1858 SOLV  OW      5675    3.432866806    5.151411978    1.957108474
 1858 SOLV  HW1     5676    3.437775252    5.113213883    1.864812630
 1858 SOLV  HW2     5677    3.408378354    5.079181305    2.021797246
 1859 SOLV  OW      5678    5.668824542    4.636436362    3.263789157
 1859 SOLV  HW1     5679    5.658461631    4.636220437    3.164319004
 1859 SOLV  HW2     5680    5.759698063    4.602337529    3.287889620
 1860 SOLV  OW      5681    3.683869404    5.116364852    0.848350680
 1860 SOLV  HW1     5682    3.616120911    5.162940830    0.791406151
 1860 SOLV  HW2     5683    3.752716797    5.182205214    0.878796147
 1861 SOLV  OW      5684    3.120721417    3.613184325    0.693507511
 1861 SOLV  HW1     5685    3.190305073    3.547711943    0.723057822
 1861 SOLV  HW2     5686    3.137821960    3.639369949    0.598515072
 1862 SOLV  OW      5687    4.573895530    0.193956886    1.709953927
 1862 SOLV  HW1     5688    4.556451781    0.165757048    1.615602020
 1862 SOLV  HW2     5689    4.495812190    0.246324429    1.744047732
 1863 SOLV  OW      5690    0.138574805    4.358568412    0.399978500
 1863 SOLV  HW1     5691    0.161224052    4.437247091    0.342549303
 1863 SOLV  HW2     5692    0.133078703    4.387551220    0.495535327
 1864 SOLV  OW      5693    4.847773121    5.499595758    3.283319505
 1864 SOLV  HW1     5694    4.865365313    5.539773118    3.373195476
 1864 SOLV  HW2     5695    4.760893505    5.450108065    3.285375301
 1865 SOLV  OW      5696    3.950044441    3.516299425    5.850290673
 1865 SOLV  HW1     5697    3.864430892    3.509415369    5.799059393
 1865 SOLV  HW2     5698    3.938976327    3.472804339    5.939662289
 1866 SOLV  OW      5699    2.824352817    4.562203778    0.456363514
 1866 SOLV  HW1     5700    2.853407740    4.648876856    0.415821810
 1866 SOLV  HW2     5701    2.838732871    4.565222803    0.555278122
 1867 SOLV  OW      5702    5.296536768    4.058686537    1.853553229
 1867 SOLV  HW1     5703    5.219253704    4.101787296    1.900151527
 1867 SOLV  HW2     5704    5.368794591    4.126344867    1.839315579
 1868 SOLV  OW      5705    5.615705060    5.604362884    0.587641177
 1868 SOLV  HW1     5706    5.703633190    5.599426680    0.540250416
 1868 SOLV  HW2     5707    5.630766683    5.599547924    0.686390832
 1869 SOLV  OW      5708    4.508168978    4.309204699    2.425590788
 1869 SOLV  HW1     5709    4.546241202    4.225330864    2.386639917
 1869 SOLV  HW2     5710    4.580874156    4.377071579    2.436055273
 1870 SOLV  OW      5711    4.346861062    4.355898442    2.645663297
 1870 SOLV  HW1     5712    4.407273066    4.340306442    2.567504117
[truncated: 3,469,126 more chars]
