# Supplementary material for: Flexible Gaussian Accelerated Molecular Dynamics to Enhance Biological Sampling
Source: J Chem Theory Comput. 2023 Aug 31;19(18):6521–31. doi: 10.1021/acs.jctc.3c00619 (PMC10536968; doi:10.1021/acs.jctc.3c00619)
Supplement: Supplementary file 2 — ct3c00619_si_002.zip [file ct3c00619_si_002.zip › chignolin/eq/eq_chignolin_5_5.cnf]

TITLE
	final configuration
END
TIMESTEP
          10000  100.000000000
END
POSITION
# first 24 chars ignored
    1 GLY   H1         1    0.086863424    5.954381863    1.610708962
    1 GLY   H2         2   -0.008921605    5.823651995    1.585001914
    1 GLY   N          3   -0.006573831    5.919011671    1.615021022
    1 GLY   H3         4   -0.027776472    5.934239087    1.711553785
    1 GLY   CA         5   -0.099358323    5.997581704    1.532412368
    1 GLY   C          6    6.078645410    5.990729533    1.382366977
    1 GLY   O          7    6.190102846    6.000405739    1.331242728
    2 TYR   N          8    5.975686132    5.980817809    1.298749364
    2 TYR   H          9    5.890826870    5.939074614    1.331277391
    2 TYR   CA        10    5.980170600    5.989336196    1.152061484
    2 TYR   CB        11    5.846347517    5.927021129    1.111810265
    2 TYR   CG        12    5.803149618    5.930375739    0.965073465
    2 TYR   CD1       13    5.738884282    6.046755711    0.924491142
    2 TYR   HD1       14    5.735866769    6.132400719    0.991855330
    2 TYR   CD2       15    5.833180011    5.828133860    0.875822570
    2 TYR   HD2       16    5.891781222    5.740344383    0.903010714
    2 TYR   CE1       17    5.701284449    6.060416481    0.791367703
    2 TYR   HE1       18    5.672720489    6.158198044    0.752587985
    2 TYR   CE2       19    5.796696880    5.846720485    0.742982505
    2 TYR   HE2       20    5.826371895    5.772520026    0.668856360
    2 TYR   CZ        21    5.720916560    5.955802003    0.701972175
    2 TYR   OH        22    5.670778425    5.961534847    0.575677501
    2 TYR   HH        23    5.644438294    6.054464899    0.549754418
    2 TYR   C         24    6.013548164    6.127757992    1.096053439
    2 TYR   O         25    5.932507506    6.220285729    1.095880524
    3 ASP   N         26    6.138620916    0.006827244    1.060426588
    3 ASP   H         27    6.216650857   -0.043029253    1.098203516
    3 ASP   CA        28    0.021410054    0.127709681    0.982975450
    3 ASP   CB        29    0.171562994    0.152888386    0.967719757
    3 ASP   CG        30    0.248743957    0.157432160    1.099744496
    3 ASP   OD1       31    0.271053765    0.044706519    1.148912767
    3 ASP   OD2       32    0.312299974    0.257170315    1.140215892
    3 ASP   C         33    6.114547109    0.127835058    0.840452854
    3 ASP   O         34    6.155762552    0.037638238    0.767678182
    4 PRO   N         35    6.013893087    0.211297211    0.816098461
    4 PRO   CA        36    5.923417327    0.209141234    0.700242352
    4 PRO   CB        37    5.827978886    0.328429967    0.708708826
    4 PRO   CG        38    5.849334360    0.373302651    0.853413312
    4 PRO   CD        39    5.990067920    0.331813068    0.896828195
    4 PRO   C         40    5.999740793    0.207697469    0.567646559
    4 PRO   O         41    6.091283411    0.284705948    0.539011382
    5 GLU   N         42    5.949431961    0.127407398    0.474298958
    5 GLU   H         43    5.856069181    0.091973828    0.468881116
    5 GLU   CA        44    6.032036924    0.067429521    0.368505278
    5 GLU   CB        45    6.004163675   -0.081755107    0.349079976
    5 GLU   CG        46    6.042260064    5.991437622    0.476502022
    5 GLU   CD        47    6.074887559    5.843903186    0.452546201
    5 GLU   OE1       48    6.131296901    5.803401953    0.348616781
    5 GLU   OE2       49    6.045015718    5.761453103    0.541622895
    5 GLU   C         50    6.022963283    0.145020514    0.236934723
    5 GLU   O         51    5.918320162    0.167274798    0.176221651
    6 THR   N         52    6.139301178    0.175805683    0.180289950
    6 THR   H         53    6.220716381    0.134078662    0.220688795
    6 THR   CA        54    0.010261652    0.268009417    0.067513974
    6 THR   CB        55    0.043678155    0.411094170    0.110187253
    6 THR   OG1       56    0.175857215    0.416942019    0.164451572
    6 THR   HG1       57    0.229511310    0.464571755    0.094780014
    6 THR   CG2       58    6.080091131    0.471767275    0.194410951
    6 THR   C         59    0.105764516    0.217609376    6.107930308
    6 THR   O         60    0.174641255    0.116772170    6.122656231
    7 GLY   N         61    0.080133706    0.278319944    5.992403884
    7 GLY   H         62    0.017528867    0.355790848    5.983492950
    7 GLY   CA        63    0.158084221    0.263934883    5.868615266
    7 GLY   C         64    0.067431935    0.206888688    5.759367466
    7 GLY   O         65    0.043354540    0.086321776    5.762559831
    8 THR   N         66    0.024864372    0.280703683    5.657248175
    8 THR   H         67    0.044132938    0.378807444    5.655459795
    8 THR   CA        68    6.099785744    0.218270150    5.546580337
    8 THR   CB        69    6.031805071    0.326388482    5.462336244
    8 THR   OG1       70    6.112135685    0.438529110    5.424682164
    8 THR   HG1       71    6.074274057    0.524587188    5.458748343
    8 THR   CG2       72    5.896631982    0.362060288    5.524503426
    8 THR   C         73    0.045729130    0.158184252    5.442559734
    8 THR   O         74    0.167262546    0.172905259    5.454523750
    9 TRP   N         75    6.137251112    0.075341964    5.355705245
    9 TRP   H         76    6.048737209    0.043596828    5.389735832
    9 TRP   CA        77    0.046362471    0.015127358    5.234750773
    9 TRP   CB        78    0.012052442   -0.133991349    5.234998146
    9 TRP   CG        79    0.125243709    5.942014198    5.162239626
    9 TRP   CD1       80    0.119287030    5.882505696    5.043444607
    9 TRP   HD1       81    0.026786281    5.882088471    4.985780362
    9 TRP   CD2       82    0.247806544    5.904482238    5.215973662
    9 TRP   NE1       83    0.231831842    5.814630129    5.023112499
    9 TRP   HE1       84    0.248333989    5.772643584    4.933872021
    9 TRP   CE2       85    0.316397172    5.824534006    5.125284047
    9 TRP   CE3       86    0.299115226    5.909944230    5.345037155
    9 TRP   HE3       87    0.269011794    5.994937740    5.406269583
    9 TRP   CZ2       88    0.434622859    5.759863612    5.159417960
    9 TRP   HZ2       89    0.497132507    5.718324979    5.080373121
    9 TRP   CZ3       90    0.413922706    5.843768664    5.387023268
    9 TRP   HZ3       91    0.459751398    5.882014357    5.478226327
    9 TRP   CH2       92    0.481105526    5.770312427    5.290007637
    9 TRP   HH2       93    0.578474246    5.725156254    5.309014291
    9 TRP   C         94    6.142384964    0.090415162    5.112465321
    9 TRP   O         95    6.077789723    0.193977331    5.127709456
   10 GLY   N         96    0.026357122    0.035335781    4.995920176
   10 GLY   H         97    0.073482622   -0.052825648    4.998518242
   10 GLY   CA        98    0.001724879    0.088893992    4.861246818
   10 GLY   C         99    6.128899981    6.121175174    4.764511949
   10 GLY   O1       100    6.150130469    6.002433164    4.797293082
   10 GLY   O2       101    6.082408800    6.152739444    4.652861391
   11 NA+   NA       102    1.011280121    4.726506428    0.077752363
   12 NA+   NA       103    3.277962737    3.142480783    5.982691008
    1 SOLV  OW       104    0.559349364    5.694674255    4.421561654
    1 SOLV  HW1      105    0.607909838    5.686758177    4.508628900
    1 SOLV  HW2      106    0.625225522    5.692433055    4.346349738
    2 SOLV  OW       107    3.298321948    3.870419311    4.797752072
    2 SOLV  HW1      108    3.336103324    3.795883684    4.742807402
    2 SOLV  HW2      109    3.207384247    3.844826217    4.830571810
    3 SOLV  OW       110    4.709536761    3.622733765    4.339546500
    3 SOLV  HW1      111    4.698513964    3.529895279    4.304037073
    3 SOLV  HW2      112    4.628914330    3.677115943    4.316224396
    4 SOLV  OW       113    4.020806678    2.455360937    3.642877543
    4 SOLV  HW1      114    3.924015010    2.450960210    3.667655437
    4 SOLV  HW2      115    4.032802353    2.422000593    3.549362501
    5 SOLV  OW       116    3.790104591    4.169157354    5.441322603
    5 SOLV  HW1      117    3.873566194    4.124458087    5.409110342
    5 SOLV  HW2      118    3.762741305    4.129462635    5.528940899
    6 SOLV  OW       119    5.574154463    4.283727660    6.079040639
    6 SOLV  HW1      120    5.485484263    4.290228881    6.124815888
    6 SOLV  HW2      121    5.643959949    4.256681253    6.145340610
    7 SOLV  OW       122    4.490539104    2.778963104    3.608993171
    7 SOLV  HW1      123    4.410816386    2.763438816    3.550638591
    7 SOLV  HW2      124    4.573781658    2.756416012    3.558356375
    8 SOLV  OW       125    0.370333428    3.838536396    4.936678161
    8 SOLV  HW1      126    0.409108681    3.759875725    4.984745600
    8 SOLV  HW2      127    0.272018236    3.843246569    4.954379894
    9 SOLV  OW       128    3.314436379    5.416004091    5.036592902
    9 SOLV  HW1      129    3.238018350    5.455681070    4.985724976
    9 SOLV  HW2      130    3.383944434    5.486151234    5.052386139
   10 SOLV  OW       131    4.690737965    5.789940802    5.140359896
   10 SOLV  HW1      132    4.700354311    5.691662688    5.124525309
   10 SOLV  HW2      133    4.778816559    5.834874210    5.125361776
   11 SOLV  OW       134    4.710463393    4.519542106    3.217474659
   11 SOLV  HW1      135    4.623121950    4.568207833    3.215328971
   11 SOLV  HW2      136    4.770645585    4.555955453    3.146385371
   12 SOLV  OW       137    3.740236995    4.042587693    4.462338212
   12 SOLV  HW1      138    3.700668190    3.964324999    4.414264849
   12 SOLV  HW2      139    3.668289187    4.090835287    4.512312343
   13 SOLV  OW       140    4.377668652    5.377881455    3.728160090
   13 SOLV  HW1      141    4.390265490    5.367653706    3.629485090
   13 SOLV  HW2      142    4.466994320    5.380654748    3.773029166
   14 SOLV  OW       143    4.033624924    0.002921903    4.046391711
   14 SOLV  HW1      144    3.991435011   -0.085974410    4.064258725
   14 SOLV  HW2      145    3.969665078    0.075721863    4.071110689
   15 SOLV  OW       146    4.831782265    0.031358411    3.425922052
   15 SOLV  HW1      147    4.877489302    0.044294421    3.513928603
   15 SOLV  HW2      148    4.791507597    0.117956149    3.396252522
   16 SOLV  OW       149    4.439549099    4.081436421    2.775693612
   16 SOLV  HW1      150    4.461331674    4.133914454    2.857993418
   16 SOLV  HW2      151    4.378886765    4.005611547    2.799617354
   17 SOLV  OW       152    4.272709037    5.777409697    5.204624937
   17 SOLV  HW1      153    4.185686112    5.784730000    5.155891440
   17 SOLV  HW2      154    4.301260268    5.868101616    5.235630714
   18 SOLV  OW       155    4.253569397    5.839863009    0.556271835
   18 SOLV  HW1      156    4.212539569    5.837668571    0.465094423
   18 SOLV  HW2      157    4.306368941    5.756227725    0.571066123
   19 SOLV  OW       158    4.216536953    5.085090440    3.559300550
   19 SOLV  HW1      159    4.151750770    5.159988086    3.573268066
   19 SOLV  HW2      160    4.217905200    5.026661147    3.640454990
   20 SOLV  OW       161    3.709639214    0.005472307    5.116120851
   20 SOLV  HW1      162    3.784314375   -0.041811495    5.162895444
   20 SOLV  HW2      163    3.671387931   -0.054245872    5.045604892
   21 SOLV  OW       164    4.223255010    5.241430255    4.949542344
   21 SOLV  HW1      165    4.272501605    5.155256795    4.961809350
   21 SOLV  HW2      166    4.131307200    5.222628743    4.914993497
   22 SOLV  OW       167    4.513966256    5.694718420    5.319914225
   22 SOLV  HW1      168    4.549164201    5.744827302    5.240846894
   22 SOLV  HW2      169    4.416996918    5.674534776    5.306095142
   23 SOLV  OW       170    5.212229664    3.410239381    5.242766595
   23 SOLV  HW1      171    5.201285540    3.494556636    5.295420586
   23 SOLV  HW2      172    5.135288807    3.349120500    5.261371719
   24 SOLV  OW       173    2.812970628    3.542131428    5.178272073
   24 SOLV  HW1      174    2.780978419    3.515799919    5.269292692
   24 SOLV  HW2      175    2.759622645    3.493710920    5.108910116
   25 SOLV  OW       176    4.302853937    5.342499554    6.049055919
   25 SOLV  HW1      177    4.397972236    5.370943661    6.061094465
   25 SOLV  HW2      178    4.246603082    5.382944544    6.121177088
   26 SOLV  OW       179    4.346119464    5.992317144    3.124786087
   26 SOLV  HW1      180    4.365779947    5.894553325    3.132360036
   26 SOLV  HW2      181    4.345257160    6.033289548    3.216011932
   27 SOLV  OW       182    4.547747255    5.782319391    0.024224127
   27 SOLV  HW1      183    4.551943550    5.811270658    0.119858557
   27 SOLV  HW2      184    4.611468496    5.837106628   -0.029994195
   28 SOLV  OW       185    5.255023625    4.970214596    3.701508148
   28 SOLV  HW1      186    5.243419948    4.990260895    3.798798039
   28 SOLV  HW2      187    5.195118264    4.894390313    3.675743813
   29 SOLV  OW       188    4.202905571    4.853539087    5.506212108
   29 SOLV  HW1      189    4.148733745    4.923106804    5.459013217
   29 SOLV  HW2      190    4.232921760    4.889087702    5.594739569
   30 SOLV  OW       191    4.786340751    3.464014049    5.631483169
   30 SOLV  HW1      192    4.855795522    3.498167147    5.568161461
   30 SOLV  HW2      193    4.735810007    3.541114041    5.670241851
   31 SOLV  OW       194    2.898014580    4.519955537    5.256143102
   31 SOLV  HW1      195    2.880356298    4.571053602    5.340278295
   31 SOLV  HW2      196    2.907219425    4.583786807    5.179708056
   32 SOLV  OW       197    5.634387906    5.321442032    3.729519597
   32 SOLV  HW1      198    5.635848070    5.283998883    3.822241776
   32 SOLV  HW2      199    5.592117234    5.255306464    3.667545548
   33 SOLV  OW       200    5.437059571    3.239691339    5.271215925
   33 SOLV  HW1      201    5.349376247    3.277900139    5.242003373
   33 SOLV  HW2      202    5.432426516    3.216078857    5.368286174
   34 SOLV  OW       203    3.581825463    2.952457973    5.017433836
   34 SOLV  HW1      204    3.619590444    2.926725321    4.928478690
   34 SOLV  HW2      205    3.511994732    3.022933777    5.004857086
   35 SOLV  OW       206    5.210624074    3.070923908    4.264849261
   35 SOLV  HW1      207    5.182118938    2.984065279    4.305407430
   35 SOLV  HW2      208    5.182531481    3.146265371    4.324315730
   36 SOLV  OW       209    0.004605617    4.637915292    4.245164680
   36 SOLV  HW1      210   -0.009137471    4.716407718    4.184736362
   36 SOLV  HW2      211    0.082783079    4.655273656    4.305068413
   37 SOLV  OW       212    1.275588399    3.434770736    4.403535068
   37 SOLV  HW1      213    1.253795747    3.337958476    4.391113164
   37 SOLV  HW2      214    1.192543620    3.489330777    4.392193612
   38 SOLV  OW       215    3.398548631    5.133676689    5.584789989
   38 SOLV  HW1      216    3.391394238    5.226411746    5.548041960
   38 SOLV  HW2      217    3.330623868    5.075021218    5.540664033
   39 SOLV  OW       218    4.400279601    4.949277988    4.226782386
   39 SOLV  HW1      219    4.418019453    4.905091805    4.138836267
   39 SOLV  HW2      220    4.474452399    4.927902894    4.290366926
   40 SOLV  OW       221    0.002973461    3.220031610    2.348218647
   40 SOLV  HW1      222    0.020564002    3.126057333    2.377508283
   40 SOLV  HW2      223    0.083435110    3.255812994    2.300845020
   41 SOLV  OW       224    4.876907826    5.900100719    3.178577307
   41 SOLV  HW1      225    4.928457464    5.965917613    3.123690431
   41 SOLV  HW2      226    4.805134335    5.947921272    3.229208682
   42 SOLV  OW       227    3.784810622    5.831911784    5.273373696
   42 SOLV  HW1      228    3.708044361    5.846247145    5.210898287
   42 SOLV  HW2      229    3.849309330    5.767257887    5.232611641
   43 SOLV  OW       230    0.511513606    4.908017271    6.055800667
   43 SOLV  HW1      231    0.440764360    4.975145673    6.077932245
   43 SOLV  HW2      232    0.471712105    4.816272879    6.056293477
   44 SOLV  OW       233    3.918927945    4.127794500    3.012797357
   44 SOLV  HW1      234    3.943276717    4.042486266    2.966632150
   44 SOLV  HW2      235    3.997382203    4.189805118    3.011757707
   45 SOLV  OW       236    3.923602468    4.573269590    4.704502159
   45 SOLV  HW1      237    3.969697531    4.514596376    4.637911253
   45 SOLV  HW2      238    3.954002450    4.667762909    4.692319355
   46 SOLV  OW       239    3.701034978    5.949159897    3.715585166
   46 SOLV  HW1      240    3.792756930    5.971351855    3.748693967
   46 SOLV  HW2      241    3.702345382    5.942469541    3.615810080
   47 SOLV  OW       242    5.028178179    4.720987619    3.954786811
   47 SOLV  HW1      243    5.035883334    4.772231564    4.040323633
   47 SOLV  HW2      244    5.094719695    4.646328348    3.954572675
   48 SOLV  OW       245    3.209413377    3.765929942    4.144272073
   48 SOLV  HW1      246    3.160208487    3.760513002    4.231169014
   48 SOLV  HW2      247    3.143742403    3.773174290    4.069196412
   49 SOLV  OW       248    5.648085186    3.687814701    5.569341529
   49 SOLV  HW1      249    5.585675511    3.628273362    5.518746455
   49 SOLV  HW2      250    5.712309609    3.631886315    5.621774416
   50 SOLV  OW       251    3.470457424    4.143423495    5.171917473
   50 SOLV  HW1      252    3.389333106    4.135478276    5.113973238
   50 SOLV  HW2      253    3.510087344    4.052745255    5.186362637
   51 SOLV  OW       254    5.173435476    4.587126895    2.780303077
   51 SOLV  HW1      255    5.235075037    4.538626659    2.842349824
   51 SOLV  HW2      256    5.118842857    4.520850891    2.729033161
   52 SOLV  OW       257    4.097040549    0.175361042    4.665903193
   52 SOLV  HW1      258    4.183895258    0.224123015    4.674848073
   52 SOLV  HW2      259    4.071731153    0.169833105    4.569309535
   53 SOLV  OW       260    5.210377652    4.164883098    5.758110167
   53 SOLV  HW1      261    5.134796355    4.194213343    5.816652825
   53 SOLV  HW2      262    5.282098078    4.234564906    5.758901609
   54 SOLV  OW       263    6.062191470    5.633485214    5.969067252
   54 SOLV  HW1      264    6.120547561    5.711722961    5.947270764
   54 SOLV  HW2      265    6.088735202    5.555359624    5.912557014
   55 SOLV  OW       266    5.209736453    3.694529585    4.688418976
   55 SOLV  HW1      267    5.239800336    3.685454406    4.593468811
   55 SOLV  HW2      268    5.280372061    3.741511142    4.741381425
   56 SOLV  OW       269    4.004865688    4.635846671    6.062842014
   56 SOLV  HW1      270    4.000458601    4.627957489    6.162440082
   56 SOLV  HW2      271    4.098636625    4.619372460    6.032232799
   57 SOLV  OW       272    6.075377572    4.841476699    4.092031962
   57 SOLV  HW1      273    6.160002054    4.873203666    4.049228480
   57 SOLV  HW2      274    6.007149269    4.914526745    4.089101169
   58 SOLV  OW       275    5.500320203    2.854541992    3.041582820
   58 SOLV  HW1      276    5.468468791    2.766911510    3.077751970
   58 SOLV  HW2      277    5.593639193    2.871688331    3.073196506
   59 SOLV  OW       278    3.434860085    5.976019742    4.588918708
   59 SOLV  HW1      279    3.355286451    5.951969198    4.644517141
   59 SOLV  HW2      280    3.503100504    6.021355703    4.646272786
   60 SOLV  OW       281    5.379273920    5.322777541    0.151852107
   60 SOLV  HW1      282    5.329198056    5.409215240    0.147114454
   60 SOLV  HW2      283    5.467038758    5.332503722    0.104902519
   61 SOLV  OW       284    4.387220792    4.119723847    4.961002997
   61 SOLV  HW1      285    4.447427624    4.179550943    4.908109152
   61 SOLV  HW2      286    4.350644853    4.048191784    4.901443553
   62 SOLV  OW       287    3.797136136    5.401166568    5.606815083
   62 SOLV  HW1      288    3.728368892    5.360327771    5.666857223
   62 SOLV  HW2      289    3.825758167    5.334026568    5.538443284
   63 SOLV  OW       290    5.828257360    3.018003545    4.511353630
   63 SOLV  HW1      291    5.834354365    3.115091077    4.488145650
   63 SOLV  HW2      292    5.733347127    2.994731683    4.532617191
   64 SOLV  OW       293    5.917320600    5.208784804    4.406488066
   64 SOLV  HW1      294    5.907100300    5.300897718    4.368903998
   64 SOLV  HW2      295    5.960182861    5.214175990    4.496685637
   65 SOLV  OW       296    5.678938279    3.910701822    4.486866455
   65 SOLV  HW1      297    5.682608800    3.811157191    4.477982844
   65 SOLV  HW2      298    5.718801645    3.952908971    4.405435793
   66 SOLV  OW       299    5.137520791    2.879656730    5.296703655
   66 SOLV  HW1      300    5.194743229    2.814272986    5.346222625
   66 SOLV  HW2      301    5.096854858    2.944086288    5.361484898
   67 SOLV  OW       302    5.634745053    3.470252218    5.031387164
   67 SOLV  HW1      303    5.693071171    3.493458168    4.953554067
   67 SOLV  HW2      304    5.547657317    3.434041657    4.998175287
   68 SOLV  OW       305    4.143925221    5.420768855    3.847669315
   68 SOLV  HW1      306    4.098407561    5.353482744    3.906000117
   68 SOLV  HW2      307    4.238790265    5.392972368    3.832516584
   69 SOLV  OW       308    4.952624192    5.424914939    4.448405213
   69 SOLV  HW1      309    4.855086263    5.407904756    4.462501859
   69 SOLV  HW2      310    4.966645243    5.465538366    4.358101070
   70 SOLV  OW       311    5.407179805    4.241378482    0.145833535
   70 SOLV  HW1      312    5.327612276    4.183171457    0.129021473
   70 SOLV  HW2      313    5.378552494    4.337181505    0.147798137
   71 SOLV  OW       314    5.946592865    5.089540994    3.719716546
   71 SOLV  HW1      315    5.992352168    5.107634997    3.806780155
   71 SOLV  HW2      316    5.932472493    5.175708410    3.670960427
   72 SOLV  OW       317    5.387218766    3.869660461    4.914186315
   72 SOLV  HW1      318    5.307614030    3.910528069    4.958844122
   72 SOLV  HW2      319    5.436561885    3.812548642    4.979797554
   73 SOLV  OW       320    0.061360610    3.742473966    4.953425666
   73 SOLV  HW1      321    0.076382274    3.693230149    4.867685704
   73 SOLV  HW2      322   -0.029102214    3.719726786    4.989495043
   74 SOLV  OW       323    4.453129770    3.143816520    4.420218598
   74 SOLV  HW1      324    4.540008765    3.103026560    4.392142645
   74 SOLV  HW2      325    4.392061690    3.072177104    4.453960024
   75 SOLV  OW       326    5.435985871    3.463545419    6.091593121
   75 SOLV  HW1      327    5.518284519    3.416014730    6.122730017
   75 SOLV  HW2      328    5.461702857    3.537093270    6.028894701
   76 SOLV  OW       329    3.929123731    3.597317483    5.383917014
   76 SOLV  HW1      330    3.871815404    3.579778913    5.463978671
   76 SOLV  HW2      331    3.877597839    3.576305043    5.300819057
   77 SOLV  OW       332    4.252667119    4.520134601    2.970269643
   77 SOLV  HW1      333    4.345380008    4.546764179    2.943870912
   77 SOLV  HW2      334    4.199789253    4.497909760    2.888344870
   78 SOLV  OW       335    4.917279431    5.006970223    3.538206805
   78 SOLV  HW1      336    4.977858145    4.928656500    3.552250351
   78 SOLV  HW2      337    4.838592266    4.999620516    3.599479245
   79 SOLV  OW       338    4.555423001    4.522033765    4.513550274
   79 SOLV  HW1      339    4.596349902    4.430934266    4.508304208
   79 SOLV  HW2      340    4.498525654    4.537693715    4.432809836
   80 SOLV  OW       341    4.994797967    5.287431441    0.078457463
   80 SOLV  HW1      342    5.043845394    5.237030413    0.149549845
   80 SOLV  HW2      343    5.038693637    5.271502406   -0.009970113
   81 SOLV  OW       344    2.599506814    2.620002894    4.290937640
   81 SOLV  HW1      345    2.688118451    2.603411550    4.247646165
   81 SOLV  HW2      346    2.546062752    2.535473562    4.290903208
   82 SOLV  OW       347    4.110071808    5.087519470    5.676943651
   82 SOLV  HW1      348    4.047977934    5.165882252    5.674664405
   82 SOLV  HW2      349    4.178663016    5.101431580    5.748380644
   83 SOLV  OW       350    4.324371563    0.189831920    5.704405355
   83 SOLV  HW1      351    4.294363411    0.241902422    5.624470565
   83 SOLV  HW2      352    4.404672685    0.233839797    5.744609742
   84 SOLV  OW       353    6.041478693    4.207103893    5.018462469
   84 SOLV  HW1      354    5.968736597    4.143902282    5.045220283
   84 SOLV  HW2      355    6.034854506    4.225951170    4.920468666
   85 SOLV  OW       356    4.725627184    4.042432802    4.089147171
   85 SOLV  HW1      357    4.648587268    4.105648677    4.097536685
   85 SOLV  HW2      358    4.809642125    4.088267373    4.118171297
   86 SOLV  OW       359    5.460981439    4.274072117    5.551080317
   86 SOLV  HW1      360    5.557566263    4.299802444    5.548020323
   86 SOLV  HW2      361    5.419085987    4.311719945    5.633708473
   87 SOLV  OW       362    5.178416165    3.471569216    4.840100333
   87 SOLV  HW1      363    5.173921355    3.557128758    4.788513361
   87 SOLV  HW2      364    5.089575567    3.453395123    4.882277346
   88 SOLV  OW       365    5.642959785    3.097974839    0.339755324
   88 SOLV  HW1      366    5.670896786    3.055079975    0.253850761
   88 SOLV  HW2      367    5.557387183    3.147804743    0.325815792
   89 SOLV  OW       368    4.862789303    2.777833956    3.775913102
   89 SOLV  HW1      369    4.813903151    2.842729504    3.717597846
   89 SOLV  HW2      370    4.948594555    2.751498879    3.731802161
   90 SOLV  OW       371    4.761521585    3.698149949    6.080537287
   90 SOLV  HW1      372    4.676423954    3.745014793    6.056788187
   90 SOLV  HW2      373    4.744094819    3.600104612    6.089776936
   91 SOLV  OW       374    3.207004750    5.778800073    3.555746131
   91 SOLV  HW1      375    3.258717617    5.764584244    3.640157871
   91 SOLV  HW2      376    3.264739387    5.756584396    3.477166140
   92 SOLV  OW       377    4.604987236    2.504896530    3.305370631
   92 SOLV  HW1      378    4.666514191    2.484051937    3.229332236
   92 SOLV  HW2      379    4.596589308    2.424604262    3.364399066
   93 SOLV  OW       380    5.278060656    4.489648151    4.606900181
   93 SOLV  HW1      381    5.342295787    4.441998149    4.546861040
   93 SOLV  HW2      382    5.326578131    4.523249770    4.687636369
   94 SOLV  OW       383    5.273526757    4.008227972    5.527448019
   94 SOLV  HW1      384    5.256415793    4.044087348    5.619224950
   94 SOLV  HW2      385    5.364111290    4.037349874    5.496657213
   95 SOLV  OW       386    4.523532288    5.067043728    3.676640660
   95 SOLV  HW1      387    4.516749457    5.060467675    3.577087697
   95 SOLV  HW2      388    4.578473071    4.991049093    3.711372863
   96 SOLV  OW       389    3.924735186    3.967159193    5.256043455
   96 SOLV  HW1      390    3.940570818    3.932638500    5.163525878
   96 SOLV  HW2      391    3.971199708    3.908104171    5.322039290
   97 SOLV  OW       392    3.094290931    3.957100656    5.460187246
   97 SOLV  HW1      393    3.019211318    4.019196022    5.437630895
   97 SOLV  HW2      394    3.173589890    4.010191220    5.490097397
   98 SOLV  OW       395    4.397663627    4.035690580    3.887440090
   98 SOLV  HW1      396    4.301585600    4.023640796    3.862428577
   98 SOLV  HW2      397    4.431167563    3.952638082    3.931953344
   99 SOLV  OW       398    5.466525702    3.653491394    2.533224446
   99 SOLV  HW1      399    5.416283204    3.705547597    2.602271842
   99 SOLV  HW2      400    5.484090138    3.561149297    2.567373210
  100 SOLV  OW       401    4.044094263    5.254773586    4.015021954
  100 SOLV  HW1      402    4.122977415    5.231333655    4.071853706
  100 SOLV  HW2      403    3.991983719    5.171905447    3.994552326
  101 SOLV  OW       404    5.662696222    3.873473460    0.287592606
  101 SOLV  HW1      405    5.729609392    3.883960985    0.361176770
  101 SOLV  HW2      406    5.708817598    3.881581592    0.199224296
  102 SOLV  OW       407    3.443901449    4.901482489    5.792656336
  102 SOLV  HW1      408    3.394231703    4.977798053    5.751297323
  102 SOLV  HW2      409    3.523578915    4.936415820    5.841980140
  103 SOLV  OW       410    5.559563847    2.989525654    4.590388296
  103 SOLV  HW1      411    5.470195496    2.983527209    4.634873657
  103 SOLV  HW2      412    5.554871959    2.946441101    4.500259092
  104 SOLV  OW       413    4.847917652    3.432596381    5.335311959
  104 SOLV  HW1      414    4.763183283    3.481550629    5.314686840
  104 SOLV  HW2      415    4.909809325    3.492887731    5.385671611
  105 SOLV  OW       416    3.668651534    5.181952075    5.706656085
  105 SOLV  HW1      417    3.580409701    5.147075574    5.738253419
  105 SOLV  HW2      418    3.683641429    5.153711498    5.611897816
  106 SOLV  OW       419    4.839594710    5.129994197    4.839225213
  106 SOLV  HW1      420    4.741393918    5.148482619    4.835198406
  106 SOLV  HW2      421    4.865008221    5.105122547    4.932696981
  107 SOLV  OW       422    3.646777759    5.933105276    0.230643377
  107 SOLV  HW1      423    3.684777511    5.867639396    0.165281391
  107 SOLV  HW2      424    3.595652689    6.003525130    0.181356132
  108 SOLV  OW       425    3.540517376    4.178346572    4.571330186
  108 SOLV  HW1      426    3.517077745    4.225275064    4.486185031
  108 SOLV  HW2      427    3.456702961    4.154607990    4.620451980
  109 SOLV  OW       428    4.419839382    4.701017030    5.425919227
  109 SOLV  HW1      429    4.461809766    4.647619940    5.499328270
  109 SOLV  HW2      430    4.338724464    4.747847358    5.460974167
  110 SOLV  OW       431    4.413562731    6.052023055    6.005224314
  110 SOLV  HW1      432    4.359740222    6.017128604    6.081941679
  110 SOLV  HW2      433    4.377346012    6.015134104    5.919623177
  111 SOLV  OW       434    3.423044214    5.396997940    2.903844965
  111 SOLV  HW1      435    3.371602006    5.469530072    2.858079691
  111 SOLV  HW2      436    3.460730140    5.334594878    2.835380943
  112 SOLV  OW       437    4.123582908    3.799467314    4.627582270
  112 SOLV  HW1      438    4.080886099    3.888596421    4.642898962
  112 SOLV  HW2      439    4.067269264    3.727982306    4.669057169
  113 SOLV  OW       440    4.426238570    4.906905462    6.024910460
  113 SOLV  HW1      441    4.484461098    4.875081132    6.099738504
  113 SOLV  HW2      442    4.456556420    4.865370110    5.939134678
  114 SOLV  OW       443    5.101543077    3.627745784    5.974268819
  114 SOLV  HW1      444    5.117958442    3.534146203    6.005408094
  114 SOLV  HW2      445    5.153489476    3.691410904    6.031280144
  115 SOLV  OW       446    4.535514815    5.014880208    4.590132635
  115 SOLV  HW1      447    4.562468648    4.984420490    4.681495939
  115 SOLV  HW2      448    4.463802053    4.954798987    4.554791427
  116 SOLV  OW       449    4.099457771    4.169647643    3.404546718
  116 SOLV  HW1      450    4.176963989    4.106484198    3.402301429
  116 SOLV  HW2      451    4.122160683    4.252092066    3.352687821
  117 SOLV  OW       452    4.777488063    3.156749704    5.987240053
  117 SOLV  HW1      453    4.681935882    3.151900723    5.958121444
  117 SOLV  HW2      454    4.805050007    3.068718834    6.025872823
  118 SOLV  OW       455    4.221159754    5.942931313    3.989229903
  118 SOLV  HW1      456    4.261772110    5.952257546    3.898315046
  118 SOLV  HW2      457    4.149702165    6.011897683    4.001027972
  119 SOLV  OW       458    5.011440349    3.058297552    5.478176785
  119 SOLV  HW1      459    4.917532474    3.060586272    5.512492647
  119 SOLV  HW2      460    5.060818398    3.138899493    5.510835209
  120 SOLV  OW       461    5.635646939    4.794591313    3.939579590
  120 SOLV  HW1      462    5.665120546    4.857794361    3.867895487
  120 SOLV  HW2      463    5.538928720    4.772555528    3.926857580
  121 SOLV  OW       464    4.209873578    3.726603777    4.147999395
  121 SOLV  HW1      465    4.196882744    3.752255917    4.052214539
  121 SOLV  HW2      466    4.130415804    3.755640298    4.201336153
  122 SOLV  OW       467    4.713160898    3.300502781    4.554176132
  122 SOLV  HW1      468    4.726391902    3.342450735    4.464357968
  122 SOLV  HW2      469    4.728992843    3.201974533    4.547581979
  123 SOLV  OW       470    5.981091041    4.204953543    3.976351872
  123 SOLV  HW1      471    6.047276333    4.245436553    3.913248285
  123 SOLV  HW2      472    5.897426212    4.181935978    3.926634166
  124 SOLV  OW       473    0.610775487    3.529196493    4.120369038
  124 SOLV  HW1      474    0.636285117    3.486368048    4.033671932
  124 SOLV  HW2      475    0.589122717    3.625584019    4.104813939
  125 SOLV  OW       476    4.075970252    0.145750338    4.392468784
  125 SOLV  HW1      477    4.062490289    0.221097742    4.328117720
  125 SOLV  HW2      478    4.096547378    0.061988760    4.341847665
  126 SOLV  OW       479    4.461610922    3.104398623    4.865404517
  126 SOLV  HW1      480    4.497091596    3.018476560    4.828526255
  126 SOLV  HW2      481    4.370655888    3.121819749    4.827654012
  127 SOLV  OW       482    0.194805393    4.875658932    5.312958512
  127 SOLV  HW1      483    0.138957033    4.792996120    5.305941652
  127 SOLV  HW2      484    0.268813614    4.860403897    5.378467673
  128 SOLV  OW       485    3.772120602    3.708871999    5.808072975
  128 SOLV  HW1      486    3.704440657    3.760405428    5.860662768
  128 SOLV  HW2      487    3.747887760    3.611844254    5.808619606
  129 SOLV  OW       488    3.582653640    1.022264767    6.113205394
  129 SOLV  HW1      489    3.630818167    1.109128700    6.101516615
  129 SOLV  HW2      490    3.597358882    0.964912084    6.032606473
  130 SOLV  OW       491    5.501743272    3.721100193    5.966288567
  130 SOLV  HW1      492    5.495643457    3.772342865    5.880623860
  130 SOLV  HW2      493    5.437481660    3.759391305    6.032663414
  131 SOLV  OW       494    5.566881939    5.205376392    4.015234330
  131 SOLV  HW1      495    5.577919435    5.124093849    4.072445158
  131 SOLV  HW2      496    5.470023829    5.218172237    3.993868069
  132 SOLV  OW       497    4.798726372    3.373816762    3.786997532
  132 SOLV  HW1      498    4.786905363    3.436943193    3.863660458
  132 SOLV  HW2      499    4.867875845    3.409964012    3.724439523
  133 SOLV  OW       500    3.537257592    0.181399650    3.705759016
  133 SOLV  HW1      501    3.618250078    0.174927128    3.764054495
  133 SOLV  HW2      502    3.531606132    0.273272462    3.666676444
  134 SOLV  OW       503    0.440480219    5.429651547    5.336889282
  134 SOLV  HW1      504    0.356581882    5.471285156    5.301830558
  134 SOLV  HW2      505    0.419439550    5.339929768    5.375730757
  135 SOLV  OW       506    5.524314049    5.603083685    6.001057752
  135 SOLV  HW1      507    5.440667220    5.657595767    6.006844994
  135 SOLV  HW2      508    5.531116523    5.562064079    5.910102117
  136 SOLV  OW       509    0.428179119    5.769384963    4.008821297
  136 SOLV  HW1      510    0.402373311    5.675683138    4.032400784
  136 SOLV  HW2      511    0.351982464    5.830973216    4.028891104
  137 SOLV  OW       512    3.503710931    4.839186053    4.922520853
  137 SOLV  HW1      513    3.425933790    4.848896757    4.860406381
  137 SOLV  HW2      514    3.577524066    4.899977726    4.893234520
  138 SOLV  OW       515    3.405774299    3.798807413    3.917260861
  138 SOLV  HW1      516    3.486011593    3.854885918    3.937724256
  138 SOLV  HW2      517    3.345704805    3.796181905    3.997175141
  139 SOLV  OW       518    4.311804706    6.052692842    4.723645271
  139 SOLV  HW1      519    4.340184759    5.956870267    4.727200991
  139 SOLV  HW2      520    4.215642877    6.057971404    4.696718713
  140 SOLV  OW       521    0.191891495    4.975202951    3.958669452
  140 SOLV  HW1      522    0.249368734    5.009475300    4.032990499
  140 SOLV  HW2      523    0.230126388    5.004173532    3.870915864
  141 SOLV  OW       524    4.250595508    4.419671123    3.388791864
  141 SOLV  HW1      525    4.184052991    4.441705628    3.460124658
  141 SOLV  HW2      526    4.336532388    4.390955853    3.431123665
  142 SOLV  OW       527    3.633384344    5.367716668    4.086880558
  142 SOLV  HW1      528    3.567056726    5.433702863    4.051574635
  142 SOLV  HW2      529    3.623167047    5.280944025    4.038237827
  143 SOLV  OW       530    5.920754557    3.288339900    4.487350267
  143 SOLV  HW1      531    5.919410184    3.379459681    4.446174839
  143 SOLV  HW2      532    5.949577056    3.295366204    4.582848406
  144 SOLV  OW       533    4.264249742    3.774395261    6.113580362
  144 SOLV  HW1      534    4.186361207    3.799586830    6.056130248
  144 SOLV  HW2      535    4.318364466    3.855986535    6.133981240
  145 SOLV  OW       536    5.883778520    5.959379411    5.755552324
  145 SOLV  HW1      537    5.903044491    6.044244928    5.804828539
  145 SOLV  HW2      538    5.836952728    5.895373463    5.816478830
  146 SOLV  OW       539    5.696307428    3.253870539    5.214742940
  146 SOLV  HW1      540    5.598221960    3.243351936    5.231177277
  146 SOLV  HW2      541    5.712399359    3.336703112    5.161065629
  147 SOLV  OW       542    5.070737436    6.069502244    4.401547438
  147 SOLV  HW1      543    5.012913451    6.003679122    4.353326646
  147 SOLV  HW2      544    5.102088331    6.029486075    4.487671001
  148 SOLV  OW       545    5.571773098    4.266455231    4.256563763
  148 SOLV  HW1      546    5.568117946    4.344389003    4.193996610
  148 SOLV  HW2      547    5.663299244    4.226209833    4.254335387
  149 SOLV  OW       548    5.234369492    3.648983671    4.407272682
  149 SOLV  HW1      549    5.238353921    3.742288781    4.371492203
  149 SOLV  HW2      550    5.321658516    3.603132855    4.390532599
  150 SOLV  OW       551    4.909803339    4.699325919    3.471208093
  150 SOLV  HW1      552    4.944067264    4.631313101    3.406387699
  150 SOLV  HW2      553    4.827596644    4.742403885    3.433955728
  151 SOLV  OW       554    5.599171248    5.192827872    5.439150167
  151 SOLV  HW1      555    5.594155255    5.288922874    5.466394810
  151 SOLV  HW2      556    5.532926779    5.175356009    5.366293839
  152 SOLV  OW       557    4.576225178    4.694796176    3.503220499
  152 SOLV  HW1      558    4.600126067    4.696737078    3.600311006
  152 SOLV  HW2      559    4.544646446    4.603178905    3.478510170
  153 SOLV  OW       560    2.928638298    4.788237816    4.647524162
  153 SOLV  HW1      561    3.014447054    4.811239348    4.693434804
  153 SOLV  HW2      562    2.871500162    4.870040813    4.640779220
  154 SOLV  OW       563    5.472998102    4.138899604    4.866356306
  154 SOLV  HW1      564    5.559764257    4.105357836    4.829659955
  154 SOLV  HW2      565    5.400580371    4.072961249    4.846162109
  155 SOLV  OW       566    0.000172642    6.012286732    2.673046190
  155 SOLV  HW1      567    0.071368504    6.082378537    2.677327289
  155 SOLV  HW2      568   -0.017321675    5.976926087    2.764935110
  156 SOLV  OW       569    4.627258324    3.701134175    5.478831558
  156 SOLV  HW1      570    4.610344626    3.632692461    5.407899086
  156 SOLV  HW2      571    4.702519907    3.760583684    5.450491534
  157 SOLV  OW       572    4.095515974    5.618310168    3.467281445
  157 SOLV  HW1      573    4.090250441    5.521871073    3.441362819
  157 SOLV  HW2      574    4.191381580    5.644793610    3.477785351
  158 SOLV  OW       575    4.844899303    3.700978659    4.725720470
  158 SOLV  HW1      576    4.908095143    3.705176822    4.803107147
  158 SOLV  HW2      577    4.791093885    3.616864823    4.731183047
  159 SOLV  OW       578    5.578449367    3.132771816    3.174166597
  159 SOLV  HW1      579    5.636537525    3.131291784    3.092772550
  159 SOLV  HW2      580    5.482592571    3.139903557    3.146562438
  160 SOLV  OW       581    4.706886571    3.984127689    3.499940742
  160 SOLV  HW1      582    4.689711157    4.010437777    3.594885672
  160 SOLV  HW2      583    4.775186608    3.911116548    3.497439254
  161 SOLV  OW       584    5.395479273    4.767274522    3.137082602
  161 SOLV  HW1      585    5.356647439    4.808851536    3.219322994
  161 SOLV  HW2      586    5.402651456    4.836294168    3.065076711
  162 SOLV  OW       587    4.387518657    5.223389290    4.681295948
  162 SOLV  HW1      588    4.412128388    5.201404840    4.775702990
  162 SOLV  HW2      589    4.446544046    5.172360399    4.618736284
  163 SOLV  OW       590    5.599732899    6.050356993    3.976580848
  163 SOLV  HW1      591    5.660127105    6.129734852    3.969387983
  163 SOLV  HW2      592    5.653210202    5.970108152    4.003044062
  164 SOLV  OW       593    6.032162150    4.379040167    5.491220730
  164 SOLV  HW1      594    6.031778090    4.470634127    5.531369714
  164 SOLV  HW2      595    5.998290051    4.313099013    5.558347534
  165 SOLV  OW       596    5.313598948    3.666951880    3.940018542
  165 SOLV  HW1      597    5.364897087    3.581685457    3.950000294
  165 SOLV  HW2      598    5.370016723    3.743573201    3.970802011
  166 SOLV  OW       599    3.664930678    4.758418991    3.795681903
  166 SOLV  HW1      600    3.570930176    4.764790876    3.829218355
  166 SOLV  HW2      601    3.666365389    4.775365960    3.697131825
  167 SOLV  OW       602    0.141147957    5.025262682    4.308820470
  167 SOLV  HW1      603    0.228840896    5.064307040    4.336877103
  167 SOLV  HW2      604    0.093611035    4.989070049    4.389019636
  168 SOLV  OW       605    4.327273752    4.936302422    4.952476412
  168 SOLV  HW1      606    4.229047529    4.920094239    4.942950617
  168 SOLV  HW2      607    4.376497365    4.849928043    4.941603534
  169 SOLV  OW       608    3.753003739    2.745647522    2.835113276
  169 SOLV  HW1      609    3.692458415    2.669773122    2.859180860
  169 SOLV  HW2      610    3.782265687    2.792626397    2.918411686
  170 SOLV  OW       611    0.500453658    4.125546749    5.223741008
  170 SOLV  HW1      612    0.433951373    4.052742840    5.207095361
  170 SOLV  HW2      613    0.526881683    4.167059075    5.136687655
  171 SOLV  OW       614    5.172590029    4.343399066    3.782642708
  171 SOLV  HW1      615    5.211191429    4.296004815    3.703487944
  171 SOLV  HW2      616    5.121870276    4.278209372    3.839029885
  172 SOLV  OW       617    5.424073799    3.976341593    4.564882801
  172 SOLV  HW1      618    5.516019086    3.961715351    4.528359802
  172 SOLV  HW2      619    5.422990222    3.953939059    4.662343845
  173 SOLV  OW       620    3.506704385    0.419216267    3.577484156
  173 SOLV  HW1      621    3.562329360    0.454139698    3.502066557
  173 SOLV  HW2      622    3.517346479    0.478795730    3.657099406
  174 SOLV  OW       623    5.959015849    5.255756521    5.729910858
  174 SOLV  HW1      624    6.033606120    5.306187423    5.773440818
  174 SOLV  HW2      625    5.996917044    5.182910208    5.672826685
  175 SOLV  OW       626    3.594034865    4.141275642    0.180124229
  175 SOLV  HW1      627    3.627983755    4.052080915    0.210016201
  175 SOLV  HW2      628    3.531236955    4.128969151    0.103269681
  176 SOLV  OW       629    5.189489338    5.943214753    4.617879944
  176 SOLV  HW1      630    5.139837249    5.894496899    4.689733628
  176 SOLV  HW2      631    5.229621546    5.877133755    4.554441851
  177 SOLV  OW       632    3.405055094    4.088716333    6.144739524
  177 SOLV  HW1      633    3.404629365    4.182898407    6.111104902
  177 SOLV  HW2      634    3.428905651    4.026744199    6.069957741
  178 SOLV  OW       635    5.444271021    6.096161259    4.994902770
  178 SOLV  HW1      636    5.503891107    6.015890352    4.996908349
  178 SOLV  HW2      637    5.487874159    6.171286451    5.044469611
  179 SOLV  OW       638    5.659206999    4.851137633    4.412835388
  179 SOLV  HW1      639    5.613721768    4.762821538    4.401372262
  179 SOLV  HW2      640    5.605790418    4.908273645    4.475142250
  180 SOLV  OW       641    3.424157433    5.985376490    5.930241103
  180 SOLV  HW1      642    3.469376225    5.959633685    5.844834312
  180 SOLV  HW2      643    3.344593733    5.926571991    5.944848401
  181 SOLV  OW       644    3.224190296    4.167356344    3.739882639
  181 SOLV  HW1      645    3.184952659    4.173200084    3.831685854
  181 SOLV  HW2      646    3.227652543    4.071623314    3.711164307
  182 SOLV  OW       647    3.485870520    4.738702623    5.586142408
  182 SOLV  HW1      648    3.577210817    4.751197001    5.547401228
  182 SOLV  HW2      649    3.464923529    4.814975719    5.647327687
  183 SOLV  OW       650    5.749889935    5.279198416    3.113384052
  183 SOLV  HW1      651    5.782603029    5.214846685    3.044172639
  183 SOLV  HW2      652    5.659038345    5.312277197    3.087826139
  184 SOLV  OW       653    3.232361756    0.297433658    2.720404691
  184 SOLV  HW1      654    3.165506896    0.354388812    2.768238842
  184 SOLV  HW2      655    3.270248801    0.230088088    2.783892180
  185 SOLV  OW       656    5.127101285    3.336485023    4.474541227
  185 SOLV  HW1      657    5.198901882    3.334386240    4.544125428
  185 SOLV  HW2      658    5.101584023    3.431359887    4.455853633
  186 SOLV  OW       659    5.885002016    5.600839540    3.320955529
  186 SOLV  HW1      660    5.927932637    5.510991449    3.330234826
  186 SOLV  HW2      661    5.897696765    5.652716950    3.405509246
  187 SOLV  OW       662    5.598365297    5.694996702    5.611012369
  187 SOLV  HW1      663    5.597169383    5.618821397    5.675800290
  187 SOLV  HW2      664    5.577205885    5.780042119    5.659190012
  188 SOLV  OW       665    3.562087002    5.844430344    5.085351246
  188 SOLV  HW1      666    3.462876571    5.849220328    5.073696408
  188 SOLV  HW2      667    3.601559509    5.788681206    5.012307313
  189 SOLV  OW       668    3.878255618    3.143568844    3.584813128
  189 SOLV  HW1      669    3.947519772    3.214152845    3.599723178
  189 SOLV  HW2      670    3.882924042    3.111797952    3.490099131
  190 SOLV  OW       671    4.027894446    0.321163894    3.869611658
  190 SOLV  HW1      672    4.001816656    0.243324075    3.812490964
  190 SOLV  HW2      673    3.998773148    0.304574181    3.963837340
  191 SOLV  OW       674    3.926548367    5.902036917    4.064064164
  191 SOLV  HW1      675    3.856039557    5.845565561    4.021174352
  191 SOLV  HW2      676    3.961203488    5.855771708    4.145664121
  192 SOLV  OW       677    4.585908868    4.519448695    3.971726988
  192 SOLV  HW1      678    4.678712499    4.511887500    4.008200985
  192 SOLV  HW2      679    4.541930341    4.429659961    3.973694862
  193 SOLV  OW       680    5.174708079    5.424058465    3.184716112
  193 SOLV  HW1      681    5.172763044    5.444219455    3.282651791
  193 SOLV  HW2      682    5.110046823    5.350476824    3.164560477
  194 SOLV  OW       683    4.551253765    3.281490991    3.834671316
  194 SOLV  HW1      684    4.648264180    3.302392217    3.822260368
  194 SOLV  HW2      685    4.518554771    3.227717499    3.756947891
  195 SOLV  OW       686    4.428474962    4.493816628    4.913420185
  195 SOLV  HW1      687    4.361851272    4.491188975    4.987957902
  195 SOLV  HW2      688    4.440380471    4.588237933    4.882690488
  196 SOLV  OW       689    3.021144433    3.739461552    3.516445254
  196 SOLV  HW1      690    2.963140751    3.709215066    3.440799987
  196 SOLV  HW2      691    2.974645481    3.721802132    3.603206177
  197 SOLV  OW       692    4.932074699    0.124560277    4.664090984
  197 SOLV  HW1      693    4.891582685    0.046012526    4.710910063
  197 SOLV  HW2      694    4.894658742    0.131125384    4.571579869
  198 SOLV  OW       695    4.164023810    6.019630421    4.342741878
  198 SOLV  HW1      696    4.110355327    5.972806712    4.272547334
  198 SOLV  HW2      697    4.257442307    5.983951948    4.342565443
  199 SOLV  OW       698    3.610285249    2.993428469    4.088116032
  199 SOLV  HW1      699    3.594362361    3.090768335    4.104639090
  199 SOLV  HW2      700    3.675356618    2.958407297    4.155502140
  200 SOLV  OW       701    4.060708135    2.903167015    2.458140500
  200 SOLV  HW1      702    4.159248654    2.919063657    2.464366967
  200 SOLV  HW2      703    4.016911071    2.931682995    2.543407012
  201 SOLV  OW       704    5.017485001    3.740201171    2.919181021
  201 SOLV  HW1      705    4.991991537    3.778782982    2.830505496
  201 SOLV  HW2      706    4.975829683    3.794293196    2.992260841
  202 SOLV  OW       707    4.586442949    3.669238007    4.602360413
  202 SOLV  HW1      708    4.560995754    3.762951909    4.626274582
  202 SOLV  HW2      709    4.672673038    3.670027940    4.551709952
  203 SOLV  OW       710    3.946003354    2.987497908    3.297017703
  203 SOLV  HW1      711    4.039031826    3.013589615    3.271201723
  203 SOLV  HW2      712    3.925792706    2.896362409    3.261139541
  204 SOLV  OW       713    5.195231722    3.538273444    4.162933563
  204 SOLV  HW1      714    5.207011967    3.584457622    4.250853513
  204 SOLV  HW2      715    5.188603616    3.606483353    4.090097289
  205 SOLV  OW       716    5.190811295    4.157240732    2.732785105
  205 SOLV  HW1      717    5.197648890    4.075398504    2.789850878
  205 SOLV  HW2      718    5.245063904    4.144575451    2.649733319
  206 SOLV  OW       719    4.867503424    3.945737161    3.029143162
  206 SOLV  HW1      720    4.886778424    3.975089526    3.122775178
  206 SOLV  HW2      721    4.858978429    4.026034135    2.970154006
  207 SOLV  OW       722    4.821488991    3.179593433    3.409334849
  207 SOLV  HW1      723    4.833497855    3.228862549    3.495531738
  207 SOLV  HW2      724    4.873540600    3.225384926    3.337256507
  208 SOLV  OW       725    3.225340962    5.205462434    5.174402836
  208 SOLV  HW1      726    3.152881483    5.234662807    5.236843648
  208 SOLV  HW2      727    3.269110804    5.285907858    5.134221751
  209 SOLV  OW       728    4.831799585    5.037292270    3.267540315
  209 SOLV  HW1      729    4.763668276    5.109587231    3.279094631
  209 SOLV  HW2      730    4.863733935    5.006956840    3.357327812
  210 SOLV  OW       731    0.539223193    5.110705875    3.251903252
  210 SOLV  HW1      732    0.525301326    5.059859264    3.166927713
  210 SOLV  HW2      733    0.542790051    5.208624730    3.231923876
  211 SOLV  OW       734    0.852037547    4.129533619    4.473058770
  211 SOLV  HW1      735    0.907042408    4.147843060    4.391568231
  211 SOLV  HW2      736    0.905006275    4.074061415    4.537234586
  212 SOLV  OW       737    4.233002003    5.496603397    5.596636601
  212 SOLV  HW1      738    4.288428352    5.413414278    5.593892680
  212 SOLV  HW2      739    4.194684318    5.514102684    5.505941893
  213 SOLV  OW       740    5.953682168    5.333939599    3.293756183
  213 SOLV  HW1      741    5.884788046    5.317748480    3.223096084
  213 SOLV  HW2      742    6.025745744    5.264984812    3.286448166
  214 SOLV  OW       743    5.106436816    4.751032478    3.648228787
  214 SOLV  HW1      744    5.033638902    4.714009318    3.590509621
  214 SOLV  HW2      745    5.080296581    4.742510396    3.744383964
  215 SOLV  OW       746    5.366267021    3.830466099    3.590912773
  215 SOLV  HW1      747    5.418099031    3.745719828    3.579381943
  215 SOLV  HW2      748    5.364924189    3.855798593    3.687648583
  216 SOLV  OW       749    3.399387614    4.795438073    3.883626762
  216 SOLV  HW1      750    3.361651391    4.754249573    3.966579888
  216 SOLV  HW2      751    3.326605723    4.806759279    3.815977445
  217 SOLV  OW       752    5.051711597    4.714228702    4.814018564
  217 SOLV  HW1      753    4.976813233    4.741279117    4.753532944
  217 SOLV  HW2      754    5.138951801    4.740681081    4.772892619
  218 SOLV  OW       755    3.433481744    3.996621413    5.752161528
  218 SOLV  HW1      756    3.336748865    3.991681237    5.777064162
  218 SOLV  HW2      757    3.486820776    3.939056618    5.814153712
  219 SOLV  OW       758    6.027115365    4.571187861    4.483135506
  219 SOLV  HW1      759    6.041129869    4.598199921    4.387870030
  219 SOLV  HW2      760    6.107271116    4.596819840    4.537168370
  220 SOLV  OW       761    0.672756354    5.108505989    3.857152632
  220 SOLV  HW1      762    0.711367909    5.190042364    3.813996068
  220 SOLV  HW2      763    0.710843336    5.026744211    3.813956606
  221 SOLV  OW       764    5.180390885    3.939189509    5.088892568
  221 SOLV  HW1      765    5.114490781    4.011038902    5.111173409
  221 SOLV  HW2      766    5.268063735    3.959741418    5.132397914
  222 SOLV  OW       767    5.061381391    4.920829002    5.335007402
  222 SOLV  HW1      768    5.118359851    5.002777147    5.328843003
  222 SOLV  HW2      769    5.055135904    4.877755760    5.244975797
  223 SOLV  OW       770    3.895080807    3.125478574    4.023918138
  223 SOLV  HW1      771    3.842364647    3.098922964    3.943186351
  223 SOLV  HW2      772    3.887845943    3.053948855    4.093437291
  224 SOLV  OW       773    3.483995116    4.758006507    4.225510090
  224 SOLV  HW1      774    3.394644516    4.743295892    4.183082880
  224 SOLV  HW2      775    3.525396509    4.669656585    4.247466687
  225 SOLV  OW       776    4.634590920    3.963839247    4.691555241
  225 SOLV  HW1      777    4.592275242    4.036271272    4.746000888
  225 SOLV  HW2      778    4.663457224    3.889417423    4.751800560
  226 SOLV  OW       779    0.365781643    4.749144508    4.603962279
  226 SOLV  HW1      780    0.443576708    4.810130328    4.588783868
  226 SOLV  HW2      781    0.300477639    4.793160051    4.665603332
  227 SOLV  OW       782    4.355818982    5.132071481    5.381688591
  227 SOLV  HW1      783    4.360507028    5.184382843    5.466794221
  227 SOLV  HW2      784    4.321881480    5.190877687    5.308262054
  228 SOLV  OW       785    4.620620580    3.818156453    3.078294940
  228 SOLV  HW1      786    4.712389122    3.853619129    3.060381341
  228 SOLV  HW2      787    4.625987631    3.743953424    3.145116383
  229 SOLV  OW       788    5.071410747    4.868012811    4.169482024
  229 SOLV  HW1      789    5.154217892    4.851995168    4.223223999
  229 SOLV  HW2      790    5.009799460    4.928163592    4.220351430
  230 SOLV  OW       791    2.676596554    5.351980478    3.806615473
  230 SOLV  HW1      792    2.725470333    5.281492670    3.755192540
  230 SOLV  HW2      793    2.708888805    5.442295806    3.778300286
  231 SOLV  OW       794    3.756321292    3.987172683    2.361884842
  231 SOLV  HW1      795    3.743554503    3.976728410    2.263247539
  231 SOLV  HW2      796    3.849739503    3.961153968    2.386327782
  232 SOLV  OW       797    5.728719035    4.450231225    5.516325726
  232 SOLV  HW1      798    5.653486216    4.507211963    5.549416011
  232 SOLV  HW2      799    5.812687439    4.474365392    5.564992824
  233 SOLV  OW       800    0.695182699    3.171034470    5.159064684
  233 SOLV  HW1      801    0.625601083    3.184669331    5.229590675
  233 SOLV  HW2      802    0.663264494    3.102523280    5.093575758
  234 SOLV  OW       803    5.754963361    3.652730148    4.566620385
  234 SOLV  HW1      804    5.835790330    3.620755075    4.517162524
  234 SOLV  HW2      805    5.694097360    3.575418713    4.584499588
  235 SOLV  OW       806    4.553766833    4.841995250    0.115441837
  235 SOLV  HW1      807    4.530651337    4.897345699    0.195466323
  235 SOLV  HW2      808    4.641169999    4.795922156    0.130925995
  236 SOLV  OW       809    5.763418877    3.037986589    5.561319979
  236 SOLV  HW1      810    5.695233109    2.966191883    5.547310683
  236 SOLV  HW2      811    5.813942654    3.052977214    5.476333926
  237 SOLV  OW       812    3.963572676    5.115941847    4.575426130
  237 SOLV  HW1      813    3.913088740    5.193988850    4.538546932
  237 SOLV  HW2      814    3.986754006    5.133473760    4.671109243
  238 SOLV  OW       815    4.627301764    4.292673630    5.166913598
  238 SOLV  HW1      816    4.568498985    4.355047896    5.115402564
  238 SOLV  HW2      817    4.636452403    4.325526478    5.260927073
  239 SOLV  OW       818    4.027042940    4.431670850    3.575601448
  239 SOLV  HW1      819    4.025278221    4.531428637    3.568747418
  239 SOLV  HW2      820    3.933401172    4.396995779    3.581115858
  240 SOLV  OW       821    0.061098198    4.634712514    5.231613968
  240 SOLV  HW1      822    0.100427156    4.557272211    5.182037593
  240 SOLV  HW2      823   -0.029961751    4.610181594    5.264898283
  241 SOLV  OW       824    0.651155995    4.569602797    4.541130545
  241 SOLV  HW1      825    0.608713033    4.517941057    4.615503857
  241 SOLV  HW2      826    0.580232341    4.602831331    4.478942312
  242 SOLV  OW       827    3.205350736    5.169540628    4.103568285
  242 SOLV  HW1      828    3.117067258    5.199747174    4.067577593
  242 SOLV  HW2      829    3.199862951    5.161834072    4.203128446
  243 SOLV  OW       830    3.330738655    4.086777952    5.508689237
  243 SOLV  HW1      831    3.395119830    4.085111656    5.585200265
  243 SOLV  HW2      832    3.367055395    4.144892604    5.435851045
  244 SOLV  OW       833    4.098022150    0.085253057    6.135575384
  244 SOLV  HW1      834    4.002459256    0.063668933    6.155622760
  244 SOLV  HW2      835    4.104160425    0.129113386    6.045917182
  245 SOLV  OW       836    4.748808828    5.830827290    4.700484231
  245 SOLV  HW1      837    4.745406271    5.784567291    4.611883963
  245 SOLV  HW2      838    4.662503537    5.816434415    4.748917488
  246 SOLV  OW       839    3.553148304    3.370419874    4.850367652
  246 SOLV  HW1      840    3.553273907    3.464579938    4.884070021
  246 SOLV  HW2      841    3.508216701    3.367057765    4.761082876
  247 SOLV  OW       842    5.697172796    4.154873077    5.857430571
  247 SOLV  HW1      843    5.658999081    4.063629526    5.842685310
  247 SOLV  HW2      844    5.648074513    4.199862092    5.932031825
  248 SOLV  OW       845    5.261795078    3.814715434    6.136235427
  248 SOLV  HW1      846    5.286478312    3.830801074    6.231804454
  248 SOLV  HW2      847    5.287519216    3.894253210    6.081340815
  249 SOLV  OW       848    3.879376382    4.479075466    3.177412597
  249 SOLV  HW1      849    3.977021508    4.498534660    3.168011230
  249 SOLV  HW2      850    3.865998005    4.408707793    3.247203903
  250 SOLV  OW       851    5.354294350    3.962818092    0.626133166
  250 SOLV  HW1      852    5.397649619    4.018269703    0.697174133
  250 SOLV  HW2      853    5.352354136    3.867121734    0.655112578
  251 SOLV  OW       854    4.051131555    5.564162298    4.932499166
  251 SOLV  HW1      855    4.139546925    5.524514721    4.957250684
  251 SOLV  HW2      856    4.057316391    5.605165768    4.841491831
  252 SOLV  OW       857    4.912373834    5.503062171    4.153029856
  252 SOLV  HW1      858    4.854863597    5.581418667    4.176575511
  252 SOLV  HW2      859    4.909557412    5.488179741    4.054175948
  253 SOLV  OW       860    5.318008842    3.169031501    3.090656281
  253 SOLV  HW1      861    5.278569544    3.227492704    3.161566730
  253 SOLV  HW2      862    5.322903190    3.219731585    3.004592667
  254 SOLV  OW       863    5.074333974    3.150618308    4.998698456
  254 SOLV  HW1      864    5.082184903    3.190987120    5.089850647
  254 SOLV  HW2      865    5.039364585    3.219158158    4.934812422
  255 SOLV  OW       866    0.237836157    5.523753103    4.426612178
  255 SOLV  HW1      867    0.316317673    5.508285816    4.366600044
  255 SOLV  HW2      868    0.174481620    5.587537399    4.382819870
  256 SOLV  OW       869    2.619951920    5.727881412    5.336592778
  256 SOLV  HW1      870    2.583361172    5.662501497    5.402824362
  256 SOLV  HW2      871    2.558043575    5.806073501    5.329288391
  257 SOLV  OW       872    3.711536957    4.837874758    4.583719866
  257 SOLV  HW1      873    3.808232863    4.821351707    4.603133537
  257 SOLV  HW2      874    3.703272153    4.895879964    4.502670370
  258 SOLV  OW       875    3.055319140    3.566930616    2.757113507
  258 SOLV  HW1      876    3.022622215    3.517151725    2.837455372
  258 SOLV  HW2      877    3.065662701    3.503453343    2.680527252
  259 SOLV  OW       878    3.373597018    4.571182870    5.149653153
  259 SOLV  HW1      879    3.468763888    4.580680145    5.120445812
  259 SOLV  HW2      880    3.359516076    4.622309382    5.234445581
  260 SOLV  OW       881    3.618402539    4.311980347    5.307435862
  260 SOLV  HW1      882    3.566701548    4.248914849    5.249546281
  260 SOLV  HW2      883    3.693641630    4.262844716    5.351324166
  261 SOLV  OW       884    4.913572094    3.793227033    4.484455809
  261 SOLV  HW1      885    4.899183963    3.771927354    4.581106073
  261 SOLV  HW2      886    4.862249216    3.728497671    4.428082378
  262 SOLV  OW       887    4.953769274    3.217489940    4.739319227
  262 SOLV  HW1      888    4.945238858    3.289392734    4.670333872
  262 SOLV  HW2      889    4.883367531    3.148126073    4.724020306
  263 SOLV  OW       890    5.467635722    5.011322365    6.137590539
  263 SOLV  HW1      891    5.392552467    5.077203640    6.142500665
  263 SOLV  HW2      892    5.547710962    5.055066533    6.096649236
  264 SOLV  OW       893    4.306391073    5.785316500    3.737385644
  264 SOLV  HW1      894    4.212316427    5.793553206    3.704490085
  264 SOLV  HW2      895    4.356134627    5.720174518    3.680078792
  265 SOLV  OW       896    3.982985463    6.057790038    3.549277792
  265 SOLV  HW1      897    3.959618092    6.003459860    3.629924659
  265 SOLV  HW2      898    3.990809216    5.997676567    3.469736548
  266 SOLV  OW       899    4.192008959    3.805008148    5.245721453
  266 SOLV  HW1      900    4.211874122    3.709262460    5.266654211
  266 SOLV  HW2      901    4.151348130    3.811433538    5.154587423
  267 SOLV  OW       902    0.026432563    5.683193732    4.357799209
  267 SOLV  HW1      903   -0.004944207    5.732830798    4.438752878
  267 SOLV  HW2      904   -0.047392096    5.679253351    4.290448469
  268 SOLV  OW       905    5.428658024    4.760161389    0.089642141
  268 SOLV  HW1      906    5.457234562    4.850581105    0.057867637
  268 SOLV  HW2      907    5.501144540    4.720113424    0.145712170
  269 SOLV  OW       908    5.134462213    3.649581662    3.392724939
  269 SOLV  HW1      909    5.150403247    3.566944383    3.446734260
  269 SOLV  HW2      910    5.204381536    3.656892531    3.321606449
  270 SOLV  OW       911    6.129588378    4.932179944    4.936264132
  270 SOLV  HW1      912    6.062213532    4.991955434    4.892800599
  270 SOLV  HW2      913    6.114219221    4.930966889    5.035076281
  271 SOLV  OW       914    2.348074284    4.375313576    5.340265674
  271 SOLV  HW1      915    2.442171855    4.352246404    5.315458139
  271 SOLV  HW2      916    2.337090288    4.474717323    5.340464177
  272 SOLV  OW       917    4.820072204    5.584179755    5.851615482
  272 SOLV  HW1      918    4.744706316    5.537940899    5.804885665
  272 SOLV  HW2      919    4.799801161    5.590505586    5.949343532
  273 SOLV  OW       920    4.072972532    4.895331181    4.944654387
  273 SOLV  HW1      921    4.047036612    4.848525174    4.860176426
  273 SOLV  HW2      922    4.044710673    4.840315432    5.023244764
  274 SOLV  OW       923    3.276429941    4.240573596    3.459709170
  274 SOLV  HW1      924    3.250371797    4.178096425    3.533324219
  274 SOLV  HW2      925    3.357882170    4.205479219    3.413498237
  275 SOLV  OW       926    0.021244304    4.333771557    4.764847376
  275 SOLV  HW1      927    0.000871405    4.417192373    4.816107228
  275 SOLV  HW2      928   -0.055191630    4.312598521    4.703930465
  276 SOLV  OW       929    5.380050131    5.053436282    4.351610941
  276 SOLV  HW1      930    5.453552032    5.107242356    4.392894952
  276 SOLV  HW2      931    5.302774354    5.113300539    4.330477374
  277 SOLV  OW       932    5.273591454    4.859607392    5.522667202
  277 SOLV  HW1      933    5.347772992    4.803538338    5.485853865
  277 SOLV  HW2      934    5.204074110    4.873380932    5.452101721
  278 SOLV  OW       935    4.646165969    3.562916497    3.520780353
  278 SOLV  HW1      936    4.634872873    3.651315794    3.566164273
  278 SOLV  HW2      937    4.736237201    3.525438131    3.542783706
  279 SOLV  OW       938    0.621942679    2.726751555    3.977992950
  279 SOLV  HW1      939    0.676436726    2.752125322    3.898066427
  279 SOLV  HW2      940    0.575581855    2.639884061    3.960490447
  280 SOLV  OW       941    3.421046040    4.548505691    5.783625802
  280 SOLV  HW1      942    3.400322664    4.451165616    5.773758141
  280 SOLV  HW2      943    3.449366693    4.585663995    5.695199671
  281 SOLV  OW       944    5.894093847    5.963355001    4.883880922
  281 SOLV  HW1      945    5.984994415    6.004804540    4.879349398
  281 SOLV  HW2      946    5.865290334    5.936102534    4.792070930
  282 SOLV  OW       947    2.390543543    5.082400598    6.039185811
  282 SOLV  HW1      948    2.461857021    5.025436237    6.080066344
  282 SOLV  HW2      949    2.342734900    5.132709706    6.111193292
  283 SOLV  OW       950    4.051460796    4.644833349    5.417172250
  283 SOLV  HW1      951    3.988959580    4.616617355    5.489969478
  283 SOLV  HW2      952    4.100869186    4.726982745    5.445671793
  284 SOLV  OW       953    3.393539731    5.389378793    5.429142734
  284 SOLV  HW1      954    3.461683198    5.424468881    5.493384215
  284 SOLV  HW2      955    3.309955826    5.443836610    5.436198033
  285 SOLV  OW       956    5.040040201    4.476935744    3.141784567
  285 SOLV  HW1      957    5.072454054    4.563794155    3.104301226
  285 SOLV  HW2      958    5.061915038    4.402964005    3.078147523
  286 SOLV  OW       959    4.142991032    4.832388330    4.176039208
  286 SOLV  HW1      960    4.060546735    4.877926732    4.209668575
  286 SOLV  HW2      961    4.223578174    4.884892025    4.203439733
  287 SOLV  OW       962    4.062737792    2.835111847    5.794146212
  287 SOLV  HW1      963    3.975740313    2.786662589    5.803395730
  287 SOLV  HW2      964    4.069548935    2.874118990    5.702312179
  288 SOLV  OW       965    4.072480670    3.173512566    2.436830301
  288 SOLV  HW1      966    3.981893724    3.207895417    2.461599838
  288 SOLV  HW2      967    4.069423901    3.073817288    2.429536036
  289 SOLV  OW       968    4.079239009    4.313710513    2.750572359
  289 SOLV  HW1      969    4.107819274    4.254172655    2.825661998
  289 SOLV  HW2      970    4.019010901    4.262992083    2.688926467
  290 SOLV  OW       971    6.065942216    5.771333831    4.632219592
  290 SOLV  HW1      972    6.109353286    5.854103406    4.667803119
  290 SOLV  HW2      973    5.971751514    5.766201757    4.665433326
  291 SOLV  OW       974    0.748075483    4.640870704    4.842882662
  291 SOLV  HW1      975    0.816506085    4.708617091    4.815872845
  291 SOLV  HW2      976    0.792796382    4.552826153    4.858693369
  292 SOLV  OW       977    3.730801567    4.037666071    6.071361823
  292 SOLV  HW1      978    3.783741880    3.983514190    6.136679760
  292 SOLV  HW2      979    3.791161738    4.070621398    5.998752809
  293 SOLV  OW       980    6.032510128    2.535458716    5.695634631
  293 SOLV  HW1      981    5.935215520    2.549803378    5.713783767
  293 SOLV  HW2      982    6.070517129    2.473765014    5.764559799
  294 SOLV  OW       983    3.572873792    5.556767893    5.579162565
  294 SOLV  HW1      984    3.613270859    5.648075900    5.584900415
  294 SOLV  HW2      985    3.645459944    5.488014161    5.581634486
  295 SOLV  OW       986    4.731744196    5.928553495    4.072038289
  295 SOLV  HW1      987    4.702170154    6.013774667    4.115217317
  295 SOLV  HW2      988    4.656344325    5.890389947    4.018559322
  296 SOLV  OW       989    2.438155768    4.180689271    5.937234436
  296 SOLV  HW1      990    2.382357348    4.261613355    5.918816456
  296 SOLV  HW2      991    2.497810774    4.162838424    5.858978481
  297 SOLV  OW       992    3.612363508    4.516114179    4.049246731
  297 SOLV  HW1      993    3.569413937    4.445053355    3.993500395
  297 SOLV  HW2      994    3.684666137    4.560702481    3.996462495
  298 SOLV  OW       995    4.526763656    4.287673881    4.772975661
  298 SOLV  HW1      996    4.502817019    4.360613910    4.837069666
  298 SOLV  HW2      997    4.578284277    4.326197893    4.696404124
  299 SOLV  OW       998    3.296704658    4.825562173    4.714648880
  299 SOLV  HW1      999    3.283937652    4.924685619    4.711250904
  299 SOLV  HW2     1000    3.361007745    4.797795747    4.643275344
  300 SOLV  OW      1001    4.938283441    3.439421949    4.962288669
  300 SOLV  HW1     1002    4.869994703    3.396017131    4.903516532
  300 SOLV  HW2     1003    4.899458813    3.522084668    5.003042438
  301 SOLV  OW      1004    4.483195026    5.426976397    0.219929307
  301 SOLV  HW1     1005    4.504971259    5.337873348    0.180074559
  301 SOLV  HW2     1006    4.444083097    5.414043538    0.311060427
  302 SOLV  OW      1007    4.917073933    2.951233267    5.822688002
  302 SOLV  HW1     1008    4.903338314    2.912808593    5.913991527
  302 SOLV  HW2     1009    4.877782297    3.043122542    5.818956121
  303 SOLV  OW      1010    3.520467010    6.103925639    0.066088664
  303 SOLV  HW1     1011    3.488838519    6.087399560   -0.027335956
  303 SOLV  HW2     1012    3.479412766    6.188283470    0.100727137
  304 SOLV  OW      1013    3.785055994    3.554900349    3.917918019
  304 SOLV  HW1     1014    3.688790131    3.529723434    3.927944741
  304 SOLV  HW2     1015    3.791648131    3.644685439    3.874367388
  305 SOLV  OW      1016    4.204060414    3.226524738    3.451673698
  305 SOLV  HW1     1017    4.167502691    3.309762224    3.493328181
  305 SOLV  HW2     1018    4.177536370    3.147335811    3.506679052
  306 SOLV  OW      1019    4.974528866    3.610594436    5.485657661
  306 SOLV  HW1     1020    4.983958650    3.700773608    5.443465023
  306 SOLV  HW2     1021    5.058421242    3.588060125    5.535212267
  307 SOLV  OW      1022    4.777577119    5.079275984    4.024531632
  307 SOLV  HW1     1023    4.739074277    4.987137394    4.019084291
  307 SOLV  HW2     1024    4.854330808    5.079570875    4.088643959
  308 SOLV  OW      1025    3.908759576    4.157160444    5.879446111
  308 SOLV  HW1     1026    4.002347176    4.127662543    5.898750732
  308 SOLV  HW2     1027    3.900380473    4.255205533    5.897287517
  309 SOLV  OW      1028    5.884327653    3.156079272    4.172809617
  309 SOLV  HW1     1029    5.829024314    3.148443412    4.255775110
  309 SOLV  HW2     1030    5.847584618    3.228829930    4.114867481
  310 SOLV  OW      1031    4.437129045    4.272146689    3.488463720
  310 SOLV  HW1     1032    4.504583427    4.315612937    3.548134414
  310 SOLV  HW2     1033    4.444263289    4.172755335    3.496975790
  311 SOLV  OW      1034    5.032310335    4.451674784    4.785527831
  311 SOLV  HW1     1035    5.112800081    4.433521960    4.729015279
  311 SOLV  HW2     1036    5.017826677    4.550408629    4.792135188
  312 SOLV  OW      1037    3.560389929    4.953058713    5.313532995
  312 SOLV  HW1     1038    3.546065903    4.885293100    5.241403379
  312 SOLV  HW2     1039    3.625019510    4.916977980    5.380772850
  313 SOLV  OW      1040    0.235103353    4.891568340    4.826725315
  313 SOLV  HW1     1041    0.151937109    4.905645903    4.880457119
  313 SOLV  HW2     1042    0.305069370    4.956788281    4.855930981
  314 SOLV  OW      1043    3.775811318    4.278603218    3.693820018
  314 SOLV  HW1     1044    3.782167866    4.369364372    3.735334263
  314 SOLV  HW2     1045    3.686617989    4.238537614    3.714812472
  315 SOLV  OW      1046    0.029123620    0.856344938    4.035637074
  315 SOLV  HW1     1047   -0.049467411    0.816159618    3.988624840
  315 SOLV  HW2     1048    0.111207315    0.843970287    3.979863399
  316 SOLV  OW      1049    5.007292021    4.240751489    5.940130758
  316 SOLV  HW1     1050    5.072123195    4.278091249    6.006494124
  316 SOLV  HW2     1051    5.016014339    4.290144712    5.853611575
  317 SOLV  OW      1052    5.078027431    4.699478454    3.005970804
  317 SOLV  HW1     1053    5.087317757    4.655755527    2.916506484
  317 SOLV  HW2     1054    5.146004549    4.772316063    3.014669947
  318 SOLV  OW      1055    3.226748830    0.927737909    3.322079955
  318 SOLV  HW1     1056    3.244732360    0.927064427    3.223712381
  318 SOLV  HW2     1057    3.128005984    0.927951523    3.337885172
  319 SOLV  OW      1058    5.187082895    2.467066238    5.315889053
  319 SOLV  HW1     1059    5.133147084    2.494083812    5.236123341
  319 SOLV  HW2     1060    5.230206912    2.378523951    5.298508211
  320 SOLV  OW      1061    6.035819778    3.870590124    4.412434557
  320 SOLV  HW1     1062    6.032523592    3.909980194    4.320568377
  320 SOLV  HW2     1063    5.950371223    3.822034785    4.430945717
  321 SOLV  OW      1064    3.499973982    3.498168046    4.543927644
  321 SOLV  HW1     1065    3.590399704    3.458291696    4.559249613
  321 SOLV  HW2     1066    3.472604357    3.483144858    4.448917657
  322 SOLV  OW      1067    4.298976275    4.696086304    3.733763965
  322 SOLV  HW1     1068    4.261713800    4.697710414    3.640972558
  322 SOLV  HW2     1069    4.319829033    4.601764531    3.759646780
  323 SOLV  OW      1070    3.246340238    4.413377579    3.081300822
  323 SOLV  HW1     1071    3.314682209    4.357307586    3.128050485
  323 SOLV  HW2     1072    3.284327681    4.504137396    3.063369216
  324 SOLV  OW      1073    5.619958150    4.966889125    3.349051458
  324 SOLV  HW1     1074    5.584529265    5.000531343    3.436315027
  324 SOLV  HW2     1075    5.543575487    4.943579405    3.288850357
  325 SOLV  OW      1076    3.347681372    3.709935227    4.583357359
  325 SOLV  HW1     1077    3.393263516    3.789591132    4.543623035
  325 SOLV  HW2     1078    3.409064164    3.631073881    4.579528251
  326 SOLV  OW      1079    3.699216791    3.562775268    5.518793793
  326 SOLV  HW1     1080    3.622277244    3.499196105    5.512507838
  326 SOLV  HW2     1081    3.665335999    3.656713504    5.513388991
  327 SOLV  OW      1082    2.578243492    4.564376959    5.456225565
  327 SOLV  HW1     1083    2.568733847    4.578965504    5.357746258
  327 SOLV  HW2     1084    2.663449772    4.605992370    5.487996040
  328 SOLV  OW      1085    4.964300527    5.041095424    4.585027820
  328 SOLV  HW1     1086    5.061726939    5.060028273    4.597260630
  328 SOLV  HW2     1087    4.913887947    5.072645706    4.665421822
  329 SOLV  OW      1088    6.143032702    4.940636598    4.579492403
  329 SOLV  HW1     1089    6.167380390    4.854673835    4.624426223
  329 SOLV  HW2     1090    6.088580024    4.921306842    4.497867508
  330 SOLV  OW      1091    4.046814369    4.630514126    3.923349361
  330 SOLV  HW1     1092    4.079443242    4.681055668    4.003239654
  330 SOLV  HW2     1093    4.112992474    4.639530035    3.848913265
  331 SOLV  OW      1094    3.001829808    0.529600202    5.674212819
  331 SOLV  HW1     1095    2.956063459    0.453172566    5.719664499
  331 SOLV  HW2     1096    2.957414252    0.615316136    5.700320194
  332 SOLV  OW      1097    5.852067980    2.628102470    5.401381368
  332 SOLV  HW1     1098    5.848289184    2.657895342    5.305987610
  332 SOLV  HW2     1099    5.905036020    2.543514837    5.407788694
  333 SOLV  OW      1100    5.908398029    5.129414136    4.146519871
  333 SOLV  HW1     1101    5.929053438    5.166010717    4.237269809
  333 SOLV  HW2     1102    5.827677469    5.070619575    4.151888273
  334 SOLV  OW      1103    3.629729302    2.056455126    4.645482140
  334 SOLV  HW1     1104    3.713694929    2.098958685    4.611670589
  334 SOLV  HW2     1105    3.650926113    1.999255044    4.724733747
  335 SOLV  OW      1106    3.925265406    4.041072506    3.723118073
  335 SOLV  HW1     1107    3.852897938    4.109513694    3.714161614
  335 SOLV  HW2     1108    3.999594342    4.078261973    3.778737605
  336 SOLV  OW      1109    4.937694098    5.170216435    3.782451527
  336 SOLV  HW1     1110    4.874340113    5.109402988    3.830298584
  336 SOLV  HW2     1111    5.031758668    5.143199958    3.803027224
  337 SOLV  OW      1112    5.838253601    5.790577205    5.553640984
  337 SOLV  HW1     1113    5.875294371    5.843621718    5.629903250
  337 SOLV  HW2     1114    5.757048260    5.740752733    5.584051394
  338 SOLV  OW      1115    4.027542318    5.850104500    5.757196804
  338 SOLV  HW1     1116    3.953749034    5.912915322    5.781881861
  338 SOLV  HW2     1117    3.991174233    5.777077824    5.699365063
  339 SOLV  OW      1118    3.576340391    3.811933129    3.201027445
  339 SOLV  HW1     1119    3.570702117    3.742609502    3.129164936
  339 SOLV  HW2     1120    3.660440530    3.798741744    3.253514252
  340 SOLV  OW      1121    3.581011398    3.942011759    3.602281353
  340 SOLV  HW1     1122    3.635640863    3.864811506    3.634798238
  340 SOLV  HW2     1123    3.483836328    3.919764926    3.610261154
  341 SOLV  OW      1124    5.088284864    4.091100604    3.903858761
  341 SOLV  HW1     1125    5.055129294    4.025929933    3.835629536
  341 SOLV  HW2     1126    5.047537608    4.069936045    3.992704016
  342 SOLV  OW      1127    2.964279070    4.805128982    5.371417628
  342 SOLV  HW1     1128    2.940994646    4.813882272    5.274553121
  342 SOLV  HW2     1129    2.934642415    4.887157925    5.420350554
  343 SOLV  OW      1130    6.024520811    5.908037069    3.397331102
  343 SOLV  HW1     1131    6.024949590    5.835260610    3.465923302
  343 SOLV  HW2     1132    6.103609101    5.967594107    3.411452294
  344 SOLV  OW      1133    4.771439552    2.998962543    3.651017521
  344 SOLV  HW1     1134    4.681427734    3.018666025    3.612162866
  344 SOLV  HW2     1135    4.838786649    3.062243721    3.612809393
  345 SOLV  OW      1136    5.373722502    3.125738800    3.480388886
  345 SOLV  HW1     1137    5.321487807    3.204294242    3.513590099
  345 SOLV  HW2     1138    5.441270278    3.156561171    3.413388914
  346 SOLV  OW      1139    0.545760577    4.017761041    4.424264217
  346 SOLV  HW1     1140    0.566474553    3.919940369    4.422262636
  346 SOLV  HW2     1141    0.629739763    4.069245771    4.441549263
  347 SOLV  OW      1142    4.476421286    4.711660351    4.726966190
  347 SOLV  HW1     1143    4.507430442    4.644882157    4.659297104
  347 SOLV  HW2     1144    4.550157889    4.729843845    4.792037160
  348 SOLV  OW      1145    5.409220683    3.617919168    2.281664989
  348 SOLV  HW1     1146    5.448905833    3.643703550    2.369757537
  348 SOLV  HW2     1147    5.433752967    3.686178007    2.212825335
  349 SOLV  OW      1148    3.003657375    5.467721146    5.225846083
  349 SOLV  HW1     1149    2.995073623    5.468273512    5.126207528
  349 SOLV  HW2     1150    2.987077031    5.375272392    5.260197864
  350 SOLV  OW      1151    3.348593257    4.760012701    5.359674978
  350 SOLV  HW1     1152    3.428907967    4.772047072    5.418025310
  350 SOLV  HW2     1153    3.283158113    4.833499927    5.377503877
  351 SOLV  OW      1154    4.345163321    0.139899355    4.134085167
  351 SOLV  HW1     1155    4.258077949    0.110392256    4.094753432
  351 SOLV  HW2     1156    4.389097054    0.205281668    4.072469860
  352 SOLV  OW      1157    2.498601445    3.060966974    3.531770535
  352 SOLV  HW1     1158    2.435115101    3.130167745    3.566159055
  352 SOLV  HW2     1159    2.447679526    2.978718691    3.506393821
  353 SOLV  OW      1160    5.758177711    5.769376105    5.955049564
  353 SOLV  HW1     1161    5.663198415    5.742376968    5.970906391
  353 SOLV  HW2     1162    5.819134610    5.707333782    6.004409255
  354 SOLV  OW      1163    3.842407412    5.191838705    5.378066200
  354 SOLV  HW1     1164    3.902512964    5.111911698    5.378924587
  354 SOLV  HW2     1165    3.761353742    5.171975957    5.322952068
  355 SOLV  OW      1166    0.027462683    5.990352454    6.123750229
  355 SOLV  HW1     1167    0.044350431    6.078437574    6.079509434
  355 SOLV  HW2     1168   -0.070756850    5.971533043    6.124099777
  356 SOLV  OW      1169    5.956710849    4.486223458    4.138502876
  356 SOLV  HW1     1170    5.980727954    4.393737426    4.109014698
  356 SOLV  HW2     1171    6.039649190    4.535209044    4.165366309
  357 SOLV  OW      1172    5.187191844    5.127337226    3.395863012
  357 SOLV  HW1     1173    5.103011019    5.164978171    3.434571203
  357 SOLV  HW2     1174    5.258880180    5.197037160    3.397916194
  358 SOLV  OW      1175    4.690741241    5.307234415    3.765689380
  358 SOLV  HW1     1176    4.640593692    5.227942001    3.731077601
  358 SOLV  HW2     1177    4.785683122    5.281401696    3.783541832
  359 SOLV  OW      1178    4.197240851    5.306602887    5.229376520
  359 SOLV  HW1     1179    4.109912560    5.355283182    5.226960702
  359 SOLV  HW2     1180    4.266574274    5.360151712    5.181135288
  360 SOLV  OW      1181    3.905304108    4.961961068    4.259928611
  360 SOLV  HW1     1182    3.834844732    4.968709914    4.189277424
  360 SOLV  HW2     1183    3.875758277    5.011987131    4.341329153
  361 SOLV  OW      1184    2.782722791    4.652053102    2.850694083
  361 SOLV  HW1     1185    2.683757333    4.663529118    2.859405550
  361 SOLV  HW2     1186    2.827933700    4.690542842    2.931169034
  362 SOLV  OW      1187    3.846737203    2.970158882    6.097279508
  362 SOLV  HW1     1188    3.937719990    2.997056950    6.065652179
  362 SOLV  HW2     1189    3.805830800    3.045395870    6.148929751
  363 SOLV  OW      1190    3.550817617    3.782967244    4.282945683
  363 SOLV  HW1     1191    3.507436948    3.698044463    4.252812252
  363 SOLV  HW2     1192    3.615803206    3.762977562    4.356286937
  364 SOLV  OW      1193    4.636086890    5.353222748    5.223477929
  364 SOLV  HW1     1194    4.595416905    5.271440540    5.182764496
  364 SOLV  HW2     1195    4.712320742    5.384348503    5.166736522
  365 SOLV  OW      1196    2.756328030    5.311383678    5.248769291
  365 SOLV  HW1     1197    2.771295231    5.405833288    5.219524562
  365 SOLV  HW2     1198    2.743808853    5.308811684    5.347958914
  366 SOLV  OW      1199    4.968835602    3.915184078    3.732632224
  366 SOLV  HW1     1200    5.006955422    3.891327579    3.643305714
  366 SOLV  HW2     1201    4.965475557    3.833548275    3.790300736
  367 SOLV  OW      1202    3.092889441    3.644609172    3.131353824
  367 SOLV  HW1     1203    3.145081097    3.713324106    3.181908002
  367 SOLV  HW2     1204    3.155762821    3.578481168    3.090421137
  368 SOLV  OW      1205    0.343142648    4.343559605    4.432444520
  368 SOLV  HW1     1206    0.404736501    4.362136377    4.509012840
  368 SOLV  HW2     1207    0.279371513    4.270839946    4.457874351
  369 SOLV  OW      1208    3.741673371    3.079706672    3.813590044
  369 SOLV  HW1     1209    3.789418844    3.107519927    3.730234009
  369 SOLV  HW2     1210    3.687669913    2.997563268    3.795220561
  370 SOLV  OW      1211    4.253857786    4.588632554    5.954285359
  370 SOLV  HW1     1212    4.291188614    4.607424563    6.045142926
  370 SOLV  HW2     1213    4.297178557    4.506671063    5.916770746
  371 SOLV  OW      1214    3.036049994    3.924585923    5.178530064
  371 SOLV  HW1     1215    3.085997325    3.889030910    5.257542612
  371 SOLV  HW2     1216    3.066692878    4.017741644    5.158914780
  372 SOLV  OW      1217    5.720348849    5.354629130    4.934929793
  372 SOLV  HW1     1218    5.729497566    5.406399882    5.020005257
  372 SOLV  HW2     1219    5.623876148    5.333739446    4.918856155
  373 SOLV  OW      1220    3.030506391    5.716688187    5.635767448
  373 SOLV  HW1     1221    3.122417089    5.734219756    5.671074053
  373 SOLV  HW2     1222    2.984912104    5.803673507    5.616897310
  374 SOLV  OW      1223    5.080692808    5.550659304    0.410654629
  374 SOLV  HW1     1224    4.985261989    5.529208549    0.431495737
  374 SOLV  HW2     1225    5.119486657    5.605427797    0.484796098
  375 SOLV  OW      1226    4.172409307    5.944858915    0.803140955
  375 SOLV  HW1     1227    4.218830973    5.886390284    0.736595312
  375 SOLV  HW2     1228    4.239456709    5.981866651    0.867459388
  376 SOLV  OW      1229    4.330916418    3.705493717    3.035306687
  376 SOLV  HW1     1230    4.427877934    3.713647426    3.058402432
  376 SOLV  HW2     1231    4.279876336    3.675503496    3.115910096
  377 SOLV  OW      1232    3.567456895    0.048668566    5.599244233
  377 SOLV  HW1     1233    3.609450920    0.134975337    5.571144150
  377 SOLV  HW2     1234    3.636013578   -0.024102618    5.596740896
  378 SOLV  OW      1235    4.157186396    3.232530540    3.955742770
  378 SOLV  HW1     1236    4.147901820    3.321546976    3.911116838
  378 SOLV  HW2     1237    4.066395372    3.194623147    3.973675645
  379 SOLV  OW      1238    1.129736118    4.308472589    4.786410656
  379 SOLV  HW1     1239    1.190105708    4.281940184    4.861587670
  379 SOLV  HW2     1240    1.146915054    4.403912246    4.761994352
  380 SOLV  OW      1241    3.212620241    2.795816116    4.300904595
  380 SOLV  HW1     1242    3.282209373    2.864448624    4.322088343
  380 SOLV  HW2     1243    3.219000462    2.770612511    4.204334442
  381 SOLV  OW      1244    3.549089617    3.447463369    3.181344088
  381 SOLV  HW1     1245    3.451716850    3.452285631    3.159057251
  381 SOLV  HW2     1246    3.598039794    3.519796014    3.132627947
  382 SOLV  OW      1247    6.051337590    4.252948489    4.361958156
  382 SOLV  HW1     1248    6.054104604    4.312815668    4.442022270
  382 SOLV  HW2     1249    5.980713058    4.183322669    4.374852277
  383 SOLV  OW      1250    4.391784409    5.258241536    5.613689575
  383 SOLV  HW1     1251    4.342886875    5.190081287    5.668140839
  383 SOLV  HW2     1252    4.441069331    5.320408884    5.674581858
  384 SOLV  OW      1253    4.034456367    5.664148985    3.730551572
  384 SOLV  HW1     1254    4.056113275    5.582462148    3.784026952
  384 SOLV  HW2     1255    4.045545800    5.644145014    3.633195536
  385 SOLV  OW      1256    3.655613455    0.428204376    4.000133563
  385 SOLV  HW1     1257    3.752958349    0.419641852    4.021398424
  385 SOLV  HW2     1258    3.601709189    0.406883822    4.081627055
  386 SOLV  OW      1259    3.028422614    3.252429933    5.660418758
  386 SOLV  HW1     1260    3.084405819    3.230111584    5.580620437
  386 SOLV  HW2     1261    3.087657678    3.266719939    5.739721959
  387 SOLV  OW      1262    3.974237033    3.580593442    4.714218988
  387 SOLV  HW1     1263    3.922358415    3.511889480    4.663325826
  387 SOLV  HW2     1264    3.914212892    3.657094077    4.737594523
  388 SOLV  OW      1265    4.360760870    5.107928387    3.887268349
  388 SOLV  HW1     1266    4.399041853    5.113925620    3.795080285
  388 SOLV  HW2     1267    4.263189774    5.086793710    3.881505811
  389 SOLV  OW      1268    5.720428617    3.597646269    4.184280361
  389 SOLV  HW1     1269    5.719320806    3.523502696    4.117172544
  389 SOLV  HW2     1270    5.715826489    3.685573806    4.136852708
  390 SOLV  OW      1271    5.820638968    5.880663673    5.295524430
  390 SOLV  HW1     1272    5.846559191    5.832235090    5.379087899
  390 SOLV  HW2     1273    5.864290718    5.837034548    5.216841369
  391 SOLV  OW      1274    4.641726225    3.662977243    5.774567437
  391 SOLV  HW1     1275    4.624271174    3.723838966    5.697155157
  391 SOLV  HW2     1276    4.679477558    3.715806476    5.850629252
  392 SOLV  OW      1277    3.438326446    6.090261426    5.168831999
  392 SOLV  HW1     1278    3.404907418    6.081530176    5.262686079
  392 SOLV  HW2     1279    3.536659424    6.108447478    5.170039269
  393 SOLV  OW      1280    0.136658426    4.174826198    5.174221138
  393 SOLV  HW1     1281    0.125154234    4.086209935    5.219124286
  393 SOLV  HW2     1282    0.056062863    4.194608700    5.118413542
  394 SOLV  OW      1283    3.529319633    4.803679718    3.271319339
  394 SOLV  HW1     1284    3.600824297    4.867064292    3.300836397
  394 SOLV  HW2     1285    3.567447553    4.738764427    3.205485983
  395 SOLV  OW      1286    5.445253574    3.888780393    4.053486341
  395 SOLV  HW1     1287    5.541951769    3.906663444    4.071680071
  395 SOLV  HW2     1288    5.417775828    3.936166870    3.969815222
  396 SOLV  OW      1289    6.085377736    5.193440523    4.618122585
  396 SOLV  HW1     1290    6.152616545    5.254809414    4.576718745
  396 SOLV  HW2     1291    6.119326945    5.099445294    4.614406361
  397 SOLV  OW      1292    5.021611018    3.724672324    3.919388236
  397 SOLV  HW1     1293    5.119376223    3.703672961    3.920998251
  397 SOLV  HW2     1294    4.990774728    3.746861096    4.011899320
  398 SOLV  OW      1295    2.850006069    3.112725459    4.764240717
  398 SOLV  HW1     1296    2.942867782    3.089468447    4.793183204
  398 SOLV  HW2     1297    2.854080457    3.176385350    4.687217045
  399 SOLV  OW      1298    4.993230353    4.401578628    5.695389008
  399 SOLV  HW1     1299    4.916151762    4.459504579    5.721946240
  399 SOLV  HW2     1300    4.971784387    4.354857290    5.609605154
  400 SOLV  OW      1301    4.034319448    4.826216844    4.647543101
  400 SOLV  HW1     1302    4.132820154    4.812356785    4.637176710
  400 SOLV  HW2     1303    4.006582593    4.907625761    4.596501605
  401 SOLV  OW      1304    3.307596734    5.718709286    5.651573704
  401 SOLV  HW1     1305    3.299228992    5.620582582    5.668927912
  401 SOLV  HW2     1306    3.302083640    5.735721767    5.553185791
  402 SOLV  OW      1307    5.332223609    5.635940750    5.380065706
  402 SOLV  HW1     1308    5.373672518    5.551775190    5.345451454
  402 SOLV  HW2     1309    5.296681582    5.620124787    5.472198615
  403 SOLV  OW      1310    5.964459848    3.625449698    5.064871842
  403 SOLV  HW1     1311    5.897758623    3.613997485    4.991241861
  403 SOLV  HW2     1312    6.007429458    3.537390449    5.084891388
  404 SOLV  OW      1313    5.922230329    3.851209527    5.196295182
  404 SOLV  HW1     1314    5.934027060    3.764130610    5.148547051
  404 SOLV  HW2     1315    5.868913431    3.913589997    5.139130536
  405 SOLV  OW      1316    3.242446322    5.522310006    5.852287977
  405 SOLV  HW1     1317    3.235948992    5.422936912    5.861475683
  405 SOLV  HW2     1318    3.335921298    5.551589817    5.872454373
  406 SOLV  OW      1319    6.096657224    4.556908866    4.902908616
  406 SOLV  HW1     1320    5.998809724    4.569334001    4.886382549
  406 SOLV  HW2     1321    6.118319003    4.584082566    4.996684751
  407 SOLV  OW      1322    3.232042634    4.668732027    4.106167633
  407 SOLV  HW1     1323    3.190333885    4.668576666    4.197054135
  407 SOLV  HW2     1324    3.202981219    4.587216532    4.056041396
  408 SOLV  OW      1325    5.900762706    3.155131387    4.918938184
  408 SOLV  HW1     1326    5.960991942    3.075569637    4.912294837
  408 SOLV  HW2     1327    5.805585185    3.125680355    4.910240685
  409 SOLV  OW      1328    5.793540593    4.687252198    5.253957932
  409 SOLV  HW1     1329    5.869809068    4.727788683    5.304355485
  409 SOLV  HW2     1330    5.778209915    4.593832879    5.286202967
  410 SOLV  OW      1331    5.717597064    0.136689857    3.955472333
  410 SOLV  HW1     1332    5.648831253    0.171043111    4.019448429
  410 SOLV  HW2     1333    5.802047023    0.189224970    3.965960938
  411 SOLV  OW      1334    4.767412391    5.545669950    6.136200330
  411 SOLV  HW1     1335    4.798156428    5.640688341    6.130883991
  411 SOLV  HW2     1336    4.784527663    5.510215998    6.228135153
  412 SOLV  OW      1337    3.308330380    6.093066215    3.551237850
  412 SOLV  HW1     1338    3.297974289    6.192301725    3.544399199
  412 SOLV  HW2     1339    3.220824248    6.052144998    3.577118107
  413 SOLV  OW      1340    3.742840362    4.565715168    5.314067376
  413 SOLV  HW1     1341    3.754344179    4.518203241    5.401314437
  413 SOLV  HW2     1342    3.694508142    4.506204342    5.249847481
  414 SOLV  OW      1343    4.397587501    5.669263954    5.758442025
  414 SOLV  HW1     1344    4.473188016    5.706606780    5.704665244
  414 SOLV  HW2     1345    4.336035366    5.618196165    5.698398054
  415 SOLV  OW      1346    4.955068445    4.505796626    4.326724791
  415 SOLV  HW1     1347    5.027014178    4.574815287    4.318838612
  415 SOLV  HW2     1348    4.992867146    4.422822040    4.367814086
  416 SOLV  OW      1349    6.067353983    4.023853731    4.138247344
  416 SOLV  HW1     1350    6.162934311    3.994836801    4.133352914
  416 SOLV  HW2     1351    6.048843933    4.089968632    4.065530467
  417 SOLV  OW      1352    4.256956411    4.643549607    4.337979656
  417 SOLV  HW1     1353    4.338280417    4.613305220    4.288244086
  417 SOLV  HW2     1354    4.206543378    4.709623273    4.282349242
  418 SOLV  OW      1355    5.408861060    4.146573054    3.626518742
  418 SOLV  HW1     1356    5.368101036    4.213162731    3.564018728
  418 SOLV  HW2     1357    5.481082412    4.190732603    3.679771317
  419 SOLV  OW      1358    0.105032256    4.540196473    5.943140044
  419 SOLV  HW1     1359    0.158797598    4.618970998    5.913045832
  419 SOLV  HW2     1360    0.159035071    4.456769358    5.931943863
  420 SOLV  OW      1361    4.006966362    5.755157944    4.271187740
  420 SOLV  HW1     1362    3.928334343    5.693640523    4.276901813
  420 SOLV  HW2     1363    4.089547875    5.701995918    4.252370388
  421 SOLV  OW      1364    0.054759902    3.561677188    4.713910050
  421 SOLV  HW1     1365    0.144836718    3.533642000    4.747104675
  421 SOLV  HW2     1366    0.064876385    3.639251033    4.651607863
  422 SOLV  OW      1367    5.098798115    4.808311482    5.829154644
  422 SOLV  HW1     1368    5.046574388    4.792010949    5.912870703
  422 SOLV  HW2     1369    5.045812620    4.866745865    5.767678845
  423 SOLV  OW      1370    4.817190478    3.837236911    5.003358592
  423 SOLV  HW1     1371    4.910281543    3.823887093    4.969360449
  423 SOLV  HW2     1372    4.787963275    3.930989558    4.984485016
  424 SOLV  OW      1373    0.225342852    5.951018847    4.060673331
  424 SOLV  HW1     1374    0.146371321    5.897901298    4.029980931
  424 SOLV  HW2     1375    0.198829413    6.008343828    4.138215400
  425 SOLV  OW      1376    5.511533894    3.556651913    4.365234488
  425 SOLV  HW1     1377    5.574593512    3.573299392    4.289418043
  425 SOLV  HW2     1378    5.554050458    3.494288133    4.430845649
  426 SOLV  OW      1379    3.947436375    3.402402386    4.959137460
  426 SOLV  HW1     1380    3.965605498    3.444542840    4.870279707
  426 SOLV  HW2     1381    4.031799438    3.400113001    5.012796076
  427 SOLV  OW      1382    4.693149959    4.589375319    5.236567818
  427 SOLV  HW1     1383    4.681758112    4.515810249    5.303352101
  427 SOLV  HW2     1384    4.621068107    4.657497252    5.249425483
  428 SOLV  OW      1385    5.624996995    2.800677426    5.440845476
  428 SOLV  HW1     1386    5.557655956    2.771212329    5.373032758
  428 SOLV  HW2     1387    5.709953311    2.749545073    5.427828829
  429 SOLV  OW      1388    5.762777000    4.185593403    3.810725537
  429 SOLV  HW1     1389    5.783046502    4.166102120    3.714750692
  429 SOLV  HW2     1390    5.692040109    4.256080954    3.816181506
  430 SOLV  OW      1391    3.633159076    5.131337734    3.947635233
  430 SOLV  HW1     1392    3.542978843    5.139181881    3.905121353
  430 SOLV  HW2     1393    3.647193380    5.037387056    3.978902838
  431 SOLV  OW      1394    5.600614919    4.349410129    5.299637025
  431 SOLV  HW1     1395    5.505057538    4.349196628    5.329135503
  431 SOLV  HW2     1396    5.657401881    4.390550456    5.370940121
  432 SOLV  OW      1397    5.119374888    4.355626576    5.006268534
  432 SOLV  HW1     1398    5.067433590    4.271634326    5.022046803
  432 SOLV  HW2     1399    5.077999554    4.406724764    4.930912299
  433 SOLV  OW      1400    2.708991281    5.576455710    5.140515398
  433 SOLV  HW1     1401    2.677174768    5.641202360    5.209777728
  433 SOLV  HW2     1402    2.784268915    5.617264180    5.088846463
  434 SOLV  OW      1403    5.528833580    5.660343752    4.620910229
  434 SOLV  HW1     1404    5.550857312    5.671680073    4.717802537
  434 SOLV  HW2     1405    5.611359502    5.634217115    4.570824391
  435 SOLV  OW      1406    4.957666457    5.015980967    5.697786438
  435 SOLV  HW1     1407    4.994964349    5.042989810    5.609012547
  435 SOLV  HW2     1408    4.862989722    5.047356690    5.705086434
  436 SOLV  OW      1409    5.547902501    2.377457499    5.587481753
  436 SOLV  HW1     1410    5.561263549    2.374401424    5.488416997
  436 SOLV  HW2     1411    5.454318699    2.349784316    5.609344085
  437 SOLV  OW      1412    5.699807680    4.334901274    5.026575283
  437 SOLV  HW1     1413    5.683346315    4.354636260    5.123225123
  437 SOLV  HW2     1414    5.638781123    4.261522567    4.996693120
  438 SOLV  OW      1415    3.259805319    2.868814921    4.894257311
  438 SOLV  HW1     1416    3.191893689    2.892331391    4.963802244
  438 SOLV  HW2     1417    3.342733344    2.922702794    4.909107269
  439 SOLV  OW      1418    3.903298169    6.012846896    5.938682290
  439 SOLV  HW1     1419    3.898244920    6.099263847    5.888599004
  439 SOLV  HW2     1420    3.871791955    6.026859145    6.032558594
  440 SOLV  OW      1421    0.297748725    3.950373633    4.556905946
  440 SOLV  HW1     1422    0.244847342    4.019687993    4.605865162
  440 SOLV  HW2     1423    0.381383123    3.991642075    4.520819893
  441 SOLV  OW      1424    3.626605975    4.606228792    5.040697020
  441 SOLV  HW1     1425    3.615590595    4.527988113    4.979390148
  441 SOLV  HW2     1426    3.590170376    4.688356617    4.996777476
  442 SOLV  OW      1427    0.325158400    3.712570017    4.169010716
  442 SOLV  HW1     1428    0.296000081    3.665627292    4.085666752
  442 SOLV  HW2     1429    0.330682792    3.646764693    4.244104927
  443 SOLV  OW      1430    0.534156969    3.610302161    5.014008772
  443 SOLV  HW1     1431    0.558758311    3.624032142    5.109966707
  443 SOLV  HW2     1432    0.540466073    3.513044679    4.991587060
  444 SOLV  OW      1433    5.764118648    5.510997608    5.374571615
  444 SOLV  HW1     1434    5.735329837    5.591678236    5.426182209
  444 SOLV  HW2     1435    5.821292310    5.452985022    5.432601659
  445 SOLV  OW      1436    5.916871369    5.317965689    3.579137308
  445 SOLV  HW1     1437    5.940640367    5.317666531    3.481994580
  445 SOLV  HW2     1438    5.818572195    5.333291686    3.589334134
  446 SOLV  OW      1439    0.882323992    6.098204392    3.253448710
  446 SOLV  HW1     1440    0.843848463    6.045325894    3.329112798
  446 SOLV  HW2     1441    0.975847823    6.067611296    3.235592246
  447 SOLV  OW      1442    0.275483964    3.586298521    3.907027907
  447 SOLV  HW1     1443    0.198627623    3.567463183    3.968181372
  447 SOLV  HW2     1444    0.321757248    3.500602888    3.884304319
  448 SOLV  OW      1445    4.556473003    4.827595106    5.771537223
  448 SOLV  HW1     1446    4.628453099    4.860625410    5.832604850
  448 SOLV  HW2     1447    4.525423574    4.902532154    5.713041873
  449 SOLV  OW      1448    3.798759030    3.396282240    4.601225366
  449 SOLV  HW1     1449    3.823170439    3.302001630    4.623957882
  449 SOLV  HW2     1450    3.810758601    3.411055618    4.503045775
  450 SOLV  OW      1451    5.302845256    5.725645064    4.902796516
  450 SOLV  HW1     1452    5.353442247    5.737823353    4.817394196
  450 SOLV  HW2     1453    5.304533144    5.629156020    4.929044877
  451 SOLV  OW      1454    4.945670876    4.927150209    0.471519462
  451 SOLV  HW1     1455    4.929754218    4.934492865    0.373057748
  451 SOLV  HW2     1456    4.959999811    5.018408016    0.509842307
  452 SOLV  OW      1457    3.865326291    4.569661270    4.270022442
  452 SOLV  HW1     1458    3.963054776    4.551742617    4.281418154
  452 SOLV  HW2     1459    3.825143065    4.592781059    4.358637129
  453 SOLV  OW      1460    3.237560636    5.017441606    5.399745563
  453 SOLV  HW1     1461    3.288652572    5.028588416    5.314499655
  453 SOLV  HW2     1462    3.152147871    5.069187573    5.394404216
  454 SOLV  OW      1463    4.256000077    3.931855114    3.397888745
  454 SOLV  HW1     1464    4.350401473    3.958804252    3.416919226
  454 SOLV  HW2     1465    4.255582292    3.846370165    3.346002822
  455 SOLV  OW      1466    4.157251550    4.233549060    3.700656264
  455 SOLV  HW1     1467    4.145524093    4.171894414    3.622790353
  455 SOLV  HW2     1468    4.115958090    4.322146180    3.679507390
  456 SOLV  OW      1469    5.222644318    4.356742970    6.058761184
  456 SOLV  HW1     1470    5.220544499    4.421368408    6.135054218
  456 SOLV  HW2     1471    5.292004252    4.385450811    5.992681490
  457 SOLV  OW      1472    0.228676876    6.061568597    5.680986752
  457 SOLV  HW1     1473    0.186451164    5.982571338    5.636508065
  457 SOLV  HW2     1474    0.157312505    6.124166192    5.712458048
  458 SOLV  OW      1475    2.901271144    6.038313655    5.119048824
  458 SOLV  HW1     1476    2.895840947    5.944118015    5.152202707
  458 SOLV  HW2     1477    2.980857677    6.083347722    5.159538087
  459 SOLV  OW      1478    4.652419549    4.372054427    5.418214351
  459 SOLV  HW1     1479    4.718109363    4.342723009    5.487686233
  459 SOLV  HW2     1480    4.559449181    4.359451547    5.452848518
  460 SOLV  OW      1481    4.751838765    5.038555510    5.377613262
  460 SOLV  HW1     1482    4.684885311    5.014080743    5.447757503
  460 SOLV  HW2     1483    4.844044841    5.031643804    5.415720852
  461 SOLV  OW      1484    4.062511529    5.388923575    0.039488555
  461 SOLV  HW1     1485    3.994138983    5.318702960    0.059388823
  461 SOLV  HW2     1486    4.017396704    5.477710322    0.030366399
  462 SOLV  OW      1487    5.255302905    3.692594519    5.344993935
  462 SOLV  HW1     1488    5.264718991    3.721457588    5.249703849
  462 SOLV  HW2     1489    5.238952396    3.772693558    5.402600945
  463 SOLV  OW      1490    5.222956217    5.604151474    5.645527355
  463 SOLV  HW1     1491    5.175341299    5.606055507    5.733453060
  463 SOLV  HW2     1492    5.241058185    5.509302655    5.619493680
  464 SOLV  OW      1493    4.945125445    4.035663411    4.642399070
  464 SOLV  HW1     1494    4.867406500    3.973554225    4.652604876
  464 SOLV  HW2     1495    4.985050189    4.024389745    4.551400745
  465 SOLV  OW      1496    5.165021612    3.097208546    6.136098436
  465 SOLV  HW1     1497    5.111343203    3.179829092    6.153250345
  465 SOLV  HW2     1498    5.246141051    3.120707085    6.082534772
  466 SOLV  OW      1499    4.695105038    4.551717035    2.488212029
  466 SOLV  HW1     1500    4.787063136    4.582408392    2.463641341
  466 SOLV  HW2     1501    4.645190647    4.627041007    2.531070492
  467 SOLV  OW      1502    5.798089890    4.109485772    4.230876773
  467 SOLV  HW1     1503    5.741235184    4.054915158    4.169302972
  467 SOLV  HW2     1504    5.888712197    4.121786970    4.190404049
  468 SOLV  OW      1505    3.619729663    6.049758985    4.768066975
  468 SOLV  HW1     1506    3.585637935    6.131825480    4.813940251
  468 SOLV  HW2     1507    3.709242339    6.068869714    4.727771309
  469 SOLV  OW      1508    4.616171844    4.083522516    5.359207051
  469 SOLV  HW1     1509    4.610902601    4.163929929    5.299987772
  469 SOLV  HW2     1510    4.535649702    4.026055535    5.344587514
  470 SOLV  OW      1511    3.767602657    5.633817479    4.252409722
  470 SOLV  HW1     1512    3.767700075    5.586129293    4.164502063
  470 SOLV  HW2     1513    3.674857136    5.664794385    4.273399059
  471 SOLV  OW      1514    4.760306484    5.382307981    3.374932680
  471 SOLV  HW1     1515    4.801479282    5.408962165    3.287775626
  471 SOLV  HW2     1516    4.665261596    5.413298859    3.377733944
  472 SOLV  OW      1517    3.212498355    5.483258191    3.674983144
  472 SOLV  HW1     1518    3.153101315    5.487554441    3.594637288
  472 SOLV  HW2     1519    3.306404870    5.464678322    3.646030546
  473 SOLV  OW      1520    3.815394282    4.521150681    3.855810749
  473 SOLV  HW1     1521    3.751726822    4.575160931    3.800755228
  473 SOLV  HW2     1522    3.899524926    4.573279636    3.870172409
  474 SOLV  OW      1523    3.440424955    4.285717918    3.211696277
  474 SOLV  HW1     1524    3.523006413    4.289863730    3.267952994
  474 SOLV  HW2     1525    3.442249429    4.202734081    3.155911494
  475 SOLV  OW      1526    5.899510826    5.966171767    6.081891452
  475 SOLV  HW1     1527    5.853141016    5.895005938    6.029097133
  475 SOLV  HW2     1528    5.834730325    6.007896689    6.145644500
  476 SOLV  OW      1529    2.871325040    3.621019633    3.303730319
  476 SOLV  HW1     1530    2.818147190    3.539936918    3.279249927
  476 SOLV  HW2     1531    2.943272781    3.635438230    3.235779826
  477 SOLV  OW      1532    4.671285484    4.821220189    4.909679333
  477 SOLV  HW1     1533    4.757340743    4.782921421    4.876071136
  477 SOLV  HW2     1534    4.684150146    4.855419598    5.002774391
  478 SOLV  OW      1535    0.246621260    3.674174546    5.159866713
  478 SOLV  HW1     1536    0.177016914    3.718479300    5.103353507
  478 SOLV  HW2     1537    0.316147133    3.741233677    5.185764575
  479 SOLV  OW      1538    5.880122483    2.836842475    5.892961809
  479 SOLV  HW1     1539    5.794836126    2.794873854    5.924024201
  479 SOLV  HW2     1540    5.891081881    2.821274428    5.794780938
  480 SOLV  OW      1541    3.954892147    5.907945870    3.790808842
  480 SOLV  HW1     1542    3.953538994    5.920336275    3.890029036
  480 SOLV  HW2     1543    3.990919612    5.817231905    3.769059321
  481 SOLV  OW      1544    4.252131106    4.080788119    4.438795900
  481 SOLV  HW1     1545    4.159311850    4.049108361    4.419241704
  481 SOLV  HW2     1546    4.260440792    4.101434291    4.536295102
  482 SOLV  OW      1547    3.009232668    6.075893099    5.792830151
  482 SOLV  HW1     1548    2.994518506    6.019114239    5.873831843
  482 SOLV  HW2     1549    3.037829694    6.167466021    5.821082875
  483 SOLV  OW      1550    5.302215533    4.882705511    3.396511028
  483 SOLV  HW1     1551    5.251503174    4.968610158    3.389533168
  483 SOLV  HW2     1552    5.289567320    4.843882824    3.487795319
  484 SOLV  OW      1553    5.887812890    4.285706681    5.739349939
  484 SOLV  HW1     1554    5.802199299    4.258077218    5.783039438
  484 SOLV  HW2     1555    5.935897655    4.350580828    5.798349427
  485 SOLV  OW      1556    5.249162593    4.849110566    4.658826847
  485 SOLV  HW1     1557    5.200974096    4.830830587    4.573121781
  485 SOLV  HW2     1558    5.233300397    4.943926523    4.686395271
  486 SOLV  OW      1559    5.847974151    3.508317714    5.714393111
  486 SOLV  HW1     1560    5.839131848    3.558574580    5.800402554
  486 SOLV  HW2     1561    5.817645452    3.413950593    5.727678412
  487 SOLV  OW      1562    3.282851748    0.222639090    3.826489253
  487 SOLV  HW1     1563    3.251724470    0.316339221    3.810575418
  487 SOLV  HW2     1564    3.364100286    0.204654472    3.771018413
  488 SOLV  OW      1565    3.935383955    4.848880335    3.709864392
  488 SOLV  HW1     1566    3.865434596    4.796967332    3.758978228
  488 SOLV  HW2     1567    3.899176127    4.938886048    3.685616404
  489 SOLV  OW      1568    4.490871339    5.116077510    5.120879863
  489 SOLV  HW1     1569    4.470256826    5.066587196    5.205302844
  489 SOLV  HW2     1570    4.473046691    5.056813967    5.042320439
  490 SOLV  OW      1571    4.442173051    3.443731155    4.654921322
  490 SOLV  HW1     1572    4.485159895    3.372892971    4.598920913
  490 SOLV  HW2     1573    4.487816652    3.531236894    4.638754410
  491 SOLV  OW      1574    5.527835359    4.623288862    4.358381127
  491 SOLV  HW1     1575    5.553882308    4.576039458    4.442588093
  491 SOLV  HW2     1576    5.582962087    4.588786745    4.282405582
  492 SOLV  OW      1577    3.475199655    5.908690999    3.342242321
  492 SOLV  HW1     1578    3.411835783    5.941084642    3.412510572
  492 SOLV  HW2     1579    3.569261122    5.923233239    3.372948545
  493 SOLV  OW      1580    3.728963522    5.428135830    4.719750427
  493 SOLV  HW1     1581    3.782583898    5.444343366    4.802597217
  493 SOLV  HW2     1582    3.637903138    5.395312521    4.744890912
  494 SOLV  OW      1583    3.677615649    3.824710665    5.326553844
  494 SOLV  HW1     1584    3.646897057    3.790274350    5.237828968
  494 SOLV  HW2     1585    3.766122629    3.870031643    5.315871269
  495 SOLV  OW      1586    4.532603934    4.930131384    3.403969105
  495 SOLV  HW1     1587    4.441075891    4.961073270    3.429790246
  495 SOLV  HW2     1588    4.545261567    4.835378159    3.433346585
  496 SOLV  OW      1589    4.561157678    5.812921046    5.597405193
  496 SOLV  HW1     1590    4.658420095    5.802117121    5.618023492
  496 SOLV  HW2     1591    4.541737541    5.774324938    5.507211309
  497 SOLV  OW      1592    0.137109107    5.624091167    4.719888122
  497 SOLV  HW1     1593    0.183548642    5.567328769    4.651906935
  497 SOLV  HW2     1594    0.059082218    5.669913728    4.677319382
  498 SOLV  OW      1595    4.581834889    5.448168037    5.745166051
  498 SOLV  HW1     1596    4.571858132    5.471636825    5.648462250
  498 SOLV  HW2     1597    4.522993561    5.507521978    5.800090326
  499 SOLV  OW      1598    5.625526025    5.393245181    4.223551657
  499 SOLV  HW1     1599    5.615751154    5.326112257    4.297030380
  499 SOLV  HW2     1600    5.612743378    5.348080971    4.135243815
  500 SOLV  OW      1601    3.847072721    4.276649221    3.405099745
  500 SOLV  HW1     1602    3.933670729    4.227006533    3.411132040
  500 SOLV  HW2     1603    3.811859618    4.293511002    3.497174001
  501 SOLV  OW      1604    0.875109835    4.630787403    3.295584043
  501 SOLV  HW1     1605    0.776338586    4.645493456    3.301027383
  501 SOLV  HW2     1606    0.893620145    4.548393276    3.242009126
  502 SOLV  OW      1607    4.103778190    5.665889897    4.685905835
  502 SOLV  HW1     1608    4.055124363    5.692396649    4.602657782
  502 SOLV  HW2     1609    4.173952911    5.734058759    4.706606435
  503 SOLV  OW      1610    3.019330407    5.781331033    3.914242409
  503 SOLV  HW1     1611    3.022465430    5.848367739    3.840105405
  503 SOLV  HW2     1612    3.004319708    5.828463846    4.001151425
  504 SOLV  OW      1613    4.177360159    5.846557480    0.293900827
  504 SOLV  HW1     1614    4.246240539    5.894591288    0.239586871
  504 SOLV  HW2     1615    4.120934751    5.790042831    0.233700997
  505 SOLV  OW      1616    4.961339216    5.315654312    5.670508665
  505 SOLV  HW1     1617    4.889416828    5.247200784    5.658542944
  505 SOLV  HW2     1618    4.934602218    5.400425098    5.624673281
  506 SOLV  OW      1619    4.170475034    4.439014713    5.066071908
  506 SOLV  HW1     1620    4.083714869    4.480303324    5.038332322
  506 SOLV  HW2     1621    4.159540121    4.339831638    5.072753252
  507 SOLV  OW      1622    2.893509915    0.232209303    4.540155584
  507 SOLV  HW1     1623    2.972219677    0.236302218    4.478608368
  507 SOLV  HW2     1624    2.825750058    0.300206465    4.512137950
  508 SOLV  OW      1625    5.662861904    5.157479253    4.421416646
  508 SOLV  HW1     1626    5.640509246    5.090444378    4.492184527
  508 SOLV  HW2     1627    5.762003553    5.160686960    4.408687959
  509 SOLV  OW      1628    3.033496152    5.168653962    4.850609510
  509 SOLV  HW1     1629    3.097468193    5.123134114    4.912556634
  509 SOLV  HW2     1630    3.083228293    5.203736117    4.771251623
  510 SOLV  OW      1631    5.058516130    0.130126060    3.220240816
  510 SOLV  HW1     1632    4.971372689    0.116152638    3.267279030
  510 SOLV  HW2     1633    5.117914638    0.187611406    3.276534596
  511 SOLV  OW      1634    5.184018412    3.014625924    2.778477848
  511 SOLV  HW1     1635    5.173693834    2.983250236    2.872873965
  511 SOLV  HW2     1636    5.235610299    2.946711186    2.726252640
  512 SOLV  OW      1637    4.228000118    3.652756721    3.301932376
  512 SOLV  HW1     1638    4.265317920    3.564436669    3.330372035
  512 SOLV  HW2     1639    4.129905017    3.655247399    3.321244016
  513 SOLV  OW      1640    3.943939779    3.893657531    3.476435903
  513 SOLV  HW1     1641    3.935550835    3.947131301    3.560528962
  513 SOLV  HW2     1642    3.976765654    3.952596239    3.402611145
  514 SOLV  OW      1643    0.661989637    3.587765574    5.262407687
  514 SOLV  HW1     1644    0.715481882    3.663896441    5.299075754
  514 SOLV  HW2     1645    0.723765377    3.518866190    5.224482364
  515 SOLV  OW      1646    3.557761128    3.583878531    3.553450759
  515 SOLV  HW1     1647    3.597435356    3.511301137    3.497250424
  515 SOLV  HW2     1648    3.465211640    3.604036994    3.521354193
  516 SOLV  OW      1649    3.515925807    4.354932094    4.950991966
  516 SOLV  HW1     1650    3.494726930    4.375816022    4.855522037
  516 SOLV  HW2     1651    3.433973914    4.367671381    5.006863227
  517 SOLV  OW      1652    3.389602068    4.350689258    5.430320383
  517 SOLV  HW1     1653    3.474252402    4.357499232    5.377500609
  517 SOLV  HW2     1654    3.312729135    4.381278950    5.374135645
  518 SOLV  OW      1655    3.593437690    5.200450749    5.248502536
  518 SOLV  HW1     1656    3.576584437    5.103006400    5.263416225
  518 SOLV  HW2     1657    3.512885661    5.252819513    5.276263838
  519 SOLV  OW      1658    4.295695373    5.110658701    5.871746712
  519 SOLV  HW1     1659    4.322490469    5.035601987    5.932149970
  519 SOLV  HW2     1660    4.271561863    5.190643751    5.926700925
  520 SOLV  OW      1661    3.175923938    4.725147346    4.978085911
  520 SOLV  HW1     1662    3.246368196    4.678444110    5.031531725
  520 SOLV  HW2     1663    3.215472450    4.757932401    4.892289318
  521 SOLV  OW      1664    4.447909810    4.217005832    6.032747747
  521 SOLV  HW1     1665    4.486801316    4.247645685    6.119630716
  521 SOLV  HW2     1666    4.466947963    4.284981716    5.961917866
  522 SOLV  OW      1667    5.525737146    3.385155094    3.751173856
  522 SOLV  HW1     1668    5.443866096    3.349365180    3.796095097
  522 SOLV  HW2     1669    5.498994874    3.450375327    3.680231678
  523 SOLV  OW      1670    3.365949904    0.006042740    4.021540316
  523 SOLV  HW1     1671    3.380775014   -0.073784692    3.963150148
  523 SOLV  HW2     1672    3.355450243    0.087532794    3.964524406
  524 SOLV  OW      1673    0.143182583    4.198356364    4.227725995
  524 SOLV  HW1     1674    0.056082313    4.212352740    4.274838836
  524 SOLV  HW2     1675    0.178190832    4.286355734    4.195594716
  525 SOLV  OW      1676    4.385647988    3.491926512    3.923770444
  525 SOLV  HW1     1677    4.442768551    3.414805106    3.895636711
  525 SOLV  HW2     1678    4.423301911    3.532653853    4.006988795
  526 SOLV  OW      1679    4.754061322    4.911717438    3.770224436
  526 SOLV  HW1     1680    4.748484067    4.950133919    3.862391063
  526 SOLV  HW2     1681    4.748541374    4.811991668    3.775309039
  527 SOLV  OW      1682    4.471734718    3.761810308    4.250888865
  527 SOLV  HW1     1683    4.378062336    3.748460550    4.218497800
  527 SOLV  HW2     1684    4.474003218    3.837808430    4.315857275
  528 SOLV  OW      1685    4.766521298    4.541268202    5.768197634
  528 SOLV  HW1     1686    4.689388359    4.562812703    5.708300372
  528 SOLV  HW2     1687    4.733337088    4.527132254    5.861473407
  529 SOLV  OW      1688    4.168184360    4.087272425    5.965593258
  529 SOLV  HW1     1689    4.262121169    4.103159878    5.935181629
  529 SOLV  HW2     1690    4.133309323    4.003455714    5.923642495
  530 SOLV  OW      1691    4.833027551    2.938564056    3.980631933
  530 SOLV  HW1     1692    4.847883308    2.876586530    3.903572912
  530 SOLV  HW2     1693    4.884332983    3.023111087    3.965749948
  531 SOLV  OW      1694    4.529548822    4.961854505    5.528852623
  531 SOLV  HW1     1695    4.506253281    4.869780216    5.497523848
  531 SOLV  HW2     1696    4.467111565    5.027986254    5.487260338
  532 SOLV  OW      1697    4.638020044    5.789606638    0.467406376
  532 SOLV  HW1     1698    4.577677258    5.868361383    0.454828553
  532 SOLV  HW2     1699    4.708182147    5.789680274    0.396140216
  533 SOLV  OW      1700    5.408155873    5.108317198    5.256585814
  533 SOLV  HW1     1701    5.327610802    5.126434772    5.313027624
  533 SOLV  HW2     1702    5.392873401    5.025765538    5.202243771
  534 SOLV  OW      1703    4.817111691    3.057362251    4.538824546
  534 SOLV  HW1     1704    4.866691879    3.074809700    4.453741047
  534 SOLV  HW2     1705    4.779372621    2.964765309    4.537000540
  535 SOLV  OW      1706    2.954716300    5.325093157    4.065921299
  535 SOLV  HW1     1707    2.991675152    5.401264125    4.012686081
  535 SOLV  HW2     1708    2.898626012    5.360787442    4.140631615
  536 SOLV  OW      1709    3.772588946    3.703603482    3.407016626
  536 SOLV  HW1     1710    3.825333713    3.776379217    3.450854080
  536 SOLV  HW2     1711    3.703091558    3.669934944    3.470550418
  537 SOLV  OW      1712    5.945428407    3.547674500    4.383792903
  537 SOLV  HW1     1713    5.884802958    3.556886807    4.304789716
  537 SOLV  HW2     1714    6.036979070    3.579728023    4.359445673
  538 SOLV  OW      1715    3.829924048    4.499720644    5.591133175
  538 SOLV  HW1     1716    3.873581487    4.411472250    5.608683463
  538 SOLV  HW2     1717    3.773865744    4.525398972    5.669871996
  539 SOLV  OW      1718    4.960635574    5.096916155    4.258247619
  539 SOLV  HW1     1719    5.039789448    5.154415229    4.237511144
  539 SOLV  HW2     1720    4.892110018    5.150928723    4.307118571
  540 SOLV  OW      1721    3.994209619    5.823382843    2.458235666
  540 SOLV  HW1     1722    4.036842274    5.913830073    2.459574885
  540 SOLV  HW2     1723    3.986426160    5.791626073    2.363732092
  541 SOLV  OW      1724    3.149677484    6.072881225    5.567999140
  541 SOLV  HW1     1725    3.086494824    6.112030705    5.501087014
  541 SOLV  HW2     1726    3.101828470    6.058688056    5.654664372
  542 SOLV  OW      1727    5.132381962    5.500400889    3.433472714
  542 SOLV  HW1     1728    5.093649761    5.592275918    3.425802280
  542 SOLV  HW2     1729    5.061335283    5.436692973    3.463367042
  543 SOLV  OW      1730    0.067864915    5.333618014    4.844022375
  543 SOLV  HW1     1731    0.047491935    5.237198437    4.826993763
  543 SOLV  HW2     1732    0.055937295    5.385628621    4.759438452
  544 SOLV  OW      1733    3.423083107    0.653011316    3.209811548
  544 SOLV  HW1     1734    3.379436231    0.736330367    3.175830017
  544 SOLV  HW2     1735    3.378118068    0.623919697    3.294272693
  545 SOLV  OW      1736    4.463709031    3.740003119    5.136651185
  545 SOLV  HW1     1737    4.468556851    3.749603640    5.037222492
  545 SOLV  HW2     1738    4.482034244    3.828445128    5.179591532
  546 SOLV  OW      1739    4.398408312    4.305992370    5.471828980
  546 SOLV  HW1     1740    4.397473709    4.208460620    5.449727617
  546 SOLV  HW2     1741    4.328081568    4.352928448    5.418417218
  547 SOLV  OW      1742    5.375430268    5.195047812    3.076172938
  547 SOLV  HW1     1743    5.396396277    5.212719652    3.172347462
  547 SOLV  HW2     1744    5.314484365    5.266449944    3.041695029
  548 SOLV  OW      1745    5.303643423    5.719819901    4.458729534
  548 SOLV  HW1     1746    5.352492018    5.750623630    4.377090419
  548 SOLV  HW2     1747    5.369502972    5.688087041    4.526961413
  549 SOLV  OW      1748    5.537554635    4.954657860    4.627028859
  549 SOLV  HW1     1749    5.554246451    4.954345116    4.725633277
  549 SOLV  HW2     1750    5.442791358    4.928134041    4.609197434
  550 SOLV  OW      1751    5.656525237    4.970682728    4.147035795
  550 SOLV  HW1     1752    5.647058129    4.893177014    4.084547158
  550 SOLV  HW2     1753    5.643594427    4.939381430    4.241134892
  551 SOLV  OW      1754    5.761225415    5.576019680    4.515947399
  551 SOLV  HW1     1755    5.826797480    5.534735994    4.452720299
  551 SOLV  HW2     1756    5.780929384    5.545375619    4.609083593
  552 SOLV  OW      1757    3.613422244    4.985467929    4.364785194
  552 SOLV  HW1     1758    3.550073363    5.062808864    4.367087214
  552 SOLV  HW2     1759    3.593036413    4.928061700    4.285469851
  553 SOLV  OW      1760    5.332302014    4.907648586    5.068217756
  553 SOLV  HW1     1761    5.379177395    4.819385986    5.064473981
  553 SOLV  HW2     1762    5.233596782    4.893281856    5.060974066
  554 SOLV  OW      1763    5.511321002    6.092231832    4.509806020
  554 SOLV  HW1     1764    5.457288784    6.079522377    4.592995885
  554 SOLV  HW2     1765    5.590429889    6.149997965    4.529962549
  555 SOLV  OW      1766    4.804464988    5.227118551    2.825261929
  555 SOLV  HW1     1767    4.828368364    5.285263219    2.747493915
  555 SOLV  HW2     1768    4.878763289    5.162469588    2.842590352
  556 SOLV  OW      1769    3.965857345    4.770055875    5.185006223
  556 SOLV  HW1     1770    4.029722155    4.706133919    5.227865717
  556 SOLV  HW2     1771    3.872395155    4.746938241    5.212061095
  557 SOLV  OW      1772    3.546938326    3.345819149    4.007610286
  557 SOLV  HW1     1773    3.513696118    3.405242952    3.934363096
  557 SOLV  HW2     1774    3.483625246    3.349636019    4.084929279
  558 SOLV  OW      1775    4.585893249    5.233216475    4.885262669
  558 SOLV  HW1     1776    4.566960261    5.232273505    4.983458115
  558 SOLV  HW2     1777    4.599626348    5.327505346    4.854887563
  559 SOLV  OW      1778    3.404427486    5.149226257    4.468088758
  559 SOLV  HW1     1779    3.432994720    5.121671553    4.559882198
  559 SOLV  HW2     1780    3.474964896    5.207160116    4.427229366
  560 SOLV  OW      1781    0.451853254    5.502188147    3.923772441
  560 SOLV  HW1     1782    0.497288021    5.456099793    3.847529376
  560 SOLV  HW2     1783    0.407011854    5.434222510    3.981835601
  561 SOLV  OW      1784    4.300543700    5.484123746    4.621365909
  561 SOLV  HW1     1785    4.325151035    5.392565009    4.653193858
  561 SOLV  HW2     1786    4.203081652    5.499867751    4.637327194
  562 SOLV  OW      1787    4.853838940    4.506770135    4.024103555
  562 SOLV  HW1     1788    4.893547311    4.534811587    4.111503065
  562 SOLV  HW2     1789    4.884726919    4.568848611    3.952034430
  563 SOLV  OW      1790    4.675615489    4.819470150    4.032376281
  563 SOLV  HW1     1791    4.720747878    4.777555107    4.111165506
  563 SOLV  HW2     1792    4.580355495    4.789260177    4.028585037
  564 SOLV  OW      1793    5.764374057    3.866312225    3.223947986
  564 SOLV  HW1     1794    5.835809104    3.830592280    3.284138306
  564 SOLV  HW2     1795    5.787017305    3.844782431    3.128946284
  565 SOLV  OW      1796    3.160430374    5.502165972    5.455208246
  565 SOLV  HW1     1797    3.089730019    5.456642610    5.401074363
  565 SOLV  HW2     1798    3.118206061    5.547751976    5.533568748
  566 SOLV  OW      1799    4.418754731    5.629498774    0.528594664
  566 SOLV  HW1     1800    4.408187605    5.533292631    0.503439972
  566 SOLV  HW2     1801    4.506542744    5.663336269    0.494708254
  567 SOLV  OW      1802    4.522953691    3.968940835    4.435149087
  567 SOLV  HW1     1803    4.433120882    4.012879731    4.436124971
  567 SOLV  HW2     1804    4.558835550    3.964401713    4.528386922
  568 SOLV  OW      1805    0.004210547    5.517588595    4.069719981
  568 SOLV  HW1     1806    0.034646228    5.461205984    4.146509091
  568 SOLV  HW2     1807   -0.074599063    5.474386324    4.025851273
  569 SOLV  OW      1808    5.052068413    3.303732954    4.135395868
  569 SOLV  HW1     1809    5.117100121    3.227756475    4.135085572
  569 SOLV  HW2     1810    5.096543137    3.385502883    4.171964358
  570 SOLV  OW      1811    3.994096449    4.155235612    4.363834857
  570 SOLV  HW1     1812    3.905415404    4.111818429    4.379714717
  570 SOLV  HW2     1813    4.002326369    4.236347605    4.421754138
  571 SOLV  OW      1814    3.066870781    0.507437148    2.754134239
  571 SOLV  HW1     1815    2.972041184    0.531905381    2.733884424
  571 SOLV  HW2     1816    3.117233849    0.589305772    2.781747237
  572 SOLV  OW      1817    3.817184505    6.147874181    2.982447246
  572 SOLV  HW1     1818    3.809434870    6.239113503    2.942232274
  572 SOLV  HW2     1819    3.912960557    6.129124171    3.004291462
  573 SOLV  OW      1820    5.182745673    2.974146434    3.608077795
  573 SOLV  HW1     1821    5.246150130    3.000749486    3.535454473
  573 SOLV  HW2     1822    5.226840539    2.986517087    3.696974419
  574 SOLV  OW      1823    5.058752880    3.777742512    4.894451751
  574 SOLV  HW1     1824    5.125242600    3.805909572    4.963644754
  574 SOLV  HW2     1825    5.104242802    3.770065257    4.805718324
  575 SOLV  OW      1826    4.175413108    4.397309820    5.356884910
  575 SOLV  HW1     1827    4.126703439    4.480254305    5.384263139
  575 SOLV  HW2     1828    4.169991934    4.386739874    5.257583537
  576 SOLV  OW      1829    4.345723161    5.716259165    3.460440539
  576 SOLV  HW1     1830    4.432683865    5.721098231    3.509591808
  576 SOLV  HW2     1831    4.317401248    5.808367120    3.433693041
  577 SOLV  OW      1832    5.211928044    2.569385101    2.693732104
  577 SOLV  HW1     1833    5.130685722    2.627411539    2.699599848
  577 SOLV  HW2     1834    5.190854107    2.478758330    2.730398428
  578 SOLV  OW      1835    1.030325834    3.841279076    4.297183895
  578 SOLV  HW1     1836    0.981633205    3.893549117    4.227194124
  578 SOLV  HW2     1837    1.127808542    3.838653742    4.275004502
  579 SOLV  OW      1838    3.903298020    3.940503268    4.051895443
  579 SOLV  HW1     1839    3.940264782    4.033252232    4.046152545
  579 SOLV  HW2     1840    3.937438132    3.896107542    4.134752251
  580 SOLV  OW      1841    2.956699530    4.211450265    5.475571037
  580 SOLV  HW1     1842    2.859177443    4.206146248    5.497093382
  580 SOLV  HW2     1843    2.993254924    4.298733035    5.507932194
  581 SOLV  OW      1844    4.725480283    4.068370098    3.768502825
  581 SOLV  HW1     1845    4.813337783    4.020717479    3.771932497
  581 SOLV  HW2     1846    4.672743053    4.046975995    3.850737166
  582 SOLV  OW      1847    5.998228715    4.841195050    5.359318980
  582 SOLV  HW1     1848    5.978443502    4.922724552    5.413755724
  582 SOLV  HW2     1849    6.042448367    4.868182805    5.273773085
  583 SOLV  OW      1850    3.213803867    0.661330350    3.424163426
  583 SOLV  HW1     1851    3.201889274    0.760066644    3.413641379
  583 SOLV  HW2     1852    3.127010978    0.615157849    3.405815411
  584 SOLV  OW      1853    3.526959578    5.568735999    5.229496770
  584 SOLV  HW1     1854    3.488957723    5.657921220    5.254062630
  584 SOLV  HW2     1855    3.495321928    5.499912032    5.294795384
  585 SOLV  OW      1856    4.791496417    4.672001287    4.660344350
  585 SOLV  HW1     1857    4.770748010    4.594447325    4.600709583
  585 SOLV  HW2     1858    4.767017811    4.757163451    4.613980293
  586 SOLV  OW      1859    4.610551370    3.508552046    5.212324882
  586 SOLV  HW1     1860    4.552223124    3.588488291    5.197853185
  586 SOLV  HW2     1861    4.588421346    3.438447630    5.144523528
  587 SOLV  OW      1862    5.764772765    0.001341744    5.582339022
  587 SOLV  HW1     1863    5.797017928   -0.085337711    5.620401522
  587 SOLV  HW2     1864    5.714242030    0.051742542    5.652397128
  588 SOLV  OW      1865    5.372074577    3.646614654    3.189163454
  588 SOLV  HW1     1866    5.404610449    3.589941752    3.264870004
  588 SOLV  HW2     1867    5.409612143    3.612050184    3.103151842
  589 SOLV  OW      1868    4.120107151    4.592490866    3.177119022
  589 SOLV  HW1     1869    4.175482437    4.567668034    3.097625384
  589 SOLV  HW2     1870    4.156031387    4.546589115    3.258385764
  590 SOLV  OW      1871    4.360433785    5.790157674    4.161900789
  590 SOLV  HW1     1872    4.442639081    5.738521701    4.137869765
  590 SOLV  HW2     1873    4.337016276    5.852229251    4.087066419
  591 SOLV  OW      1874    3.257863424    5.704343409    4.973090155
  591 SOLV  HW1     1875    3.263445601    5.804002661    4.966855664
  591 SOLV  HW2     1876    3.200009383    5.679007209    5.050632434
  592 SOLV  OW      1877    3.338128955    4.701861976    3.434374395
  592 SOLV  HW1     1878    3.417398002    4.738367347    3.385534993
  592 SOLV  HW2     1879    3.280452802    4.650658805    3.370709761
  593 SOLV  OW      1880    4.012348536    2.765587102    4.392091625
  593 SOLV  HW1     1881    4.086172050    2.820579416    4.353005235
  593 SOLV  HW2     1882    4.050095443    2.702569934    4.459957582
  594 SOLV  OW      1883    5.896203186    5.760491160    5.060199487
  594 SOLV  HW1     1884    5.885295834    5.828448554    4.987643973
  594 SOLV  HW2     1885    5.934151567    5.676382386    5.021637525
  595 SOLV  OW      1886    3.203857920    4.339848064    4.699213812
  595 SOLV  HW1     1887    3.135277214    4.348849092    4.771447106
  595 SOLV  HW2     1888    3.217123675    4.243073897    4.677749032
  596 SOLV  OW      1889    3.197400011    5.245527521    5.876401098
  596 SOLV  HW1     1890    3.292726526    5.239639382    5.906068075
  596 SOLV  HW2     1891    3.149770446    5.160914909    5.900360158
  597 SOLV  OW      1892    5.864600837    5.561266420    4.761102817
  597 SOLV  HW1     1893    5.796627637    5.618595024    4.806868691
  597 SOLV  HW2     1894    5.954843098    5.578665930    4.800536310
  598 SOLV  OW      1895    0.664636735    3.564286869    4.668879831
  598 SOLV  HW1     1896    0.654559909    3.657247450    4.704358106
  598 SOLV  HW2     1897    0.760697159    3.536927633    4.673951041
  599 SOLV  OW      1898    3.544253510    4.499512731    4.318170382
  599 SOLV  HW1     1899    3.608156369    4.476014928    4.391421784
  599 SOLV  HW2     1900    3.593266047    4.503073466    4.231070053
  600 SOLV  OW      1901    4.339352038    4.316468743    0.179037206
  600 SOLV  HW1     1902    4.269517298    4.253584082    0.144826234
  600 SOLV  HW2     1903    4.317871992    4.409496423    0.149268021
  601 SOLV  OW      1904    5.378867190    5.206100105    5.790684053
  601 SOLV  HW1     1905    5.348880147    5.111781304    5.776375273
  601 SOLV  HW2     1906    5.463673708    5.206413051    5.843690469
  602 SOLV  OW      1907    4.935314400    4.449685841    3.703206921
  602 SOLV  HW1     1908    4.912057880    4.388907597    3.627278149
  602 SOLV  HW2     1909    5.032021623    4.438764483    3.726194681
  603 SOLV  OW      1910    4.047032934    3.397261675    3.169935847
  603 SOLV  HW1     1911    3.992579439    3.313413007    3.167455733
  603 SOLV  HW2     1912    4.022067489    3.450819303    3.250621403
  604 SOLV  OW      1913    3.705508239    4.115301314    3.201177169
  604 SOLV  HW1     1914    3.785180646    4.092065805    3.145372374
  604 SOLV  HW2     1915    3.723733128    4.199607130    3.251794317
  605 SOLV  OW      1916    4.432260945    2.247747466    3.314367183
  605 SOLV  HW1     1917    4.427423569    2.147988576    3.309228155
  605 SOLV  HW2     1918    4.402082501    2.287082261    3.227513159
  606 SOLV  OW      1919    3.945323549    5.417961944    5.223803623
  606 SOLV  HW1     1920    3.888756287    5.460480203    5.153134145
  606 SOLV  HW2     1921    3.892871240    5.346322356    5.269828691
  607 SOLV  OW      1922    3.491406682    3.562235379    3.834086293
  607 SOLV  HW1     1923    3.501275413    3.554987267    3.734831749
  607 SOLV  HW2     1924    3.461964034    3.654777369    3.857970349
  608 SOLV  OW      1925    4.736846985    5.537149785    0.281655952
  608 SOLV  HW1     1926    4.745768289    5.486559492    0.367461754
  608 SOLV  HW2     1927    4.654912714    5.506429751    0.233234330
  609 SOLV  OW      1928    3.101574449    5.298068271    4.591280671
  609 SOLV  HW1     1929    3.057543307    5.222692826    4.542477328
  609 SOLV  HW2     1930    3.200681272    5.292166025    4.579240922
  610 SOLV  OW      1931    5.480389598    5.070829040    3.614060833
  610 SOLV  HW1     1932    5.544065779    5.008512354    3.659489117
  610 SOLV  HW2     1933    5.388417219    5.057153739    3.650880686
  611 SOLV  OW      1934    4.044537199    3.844043064    4.975615685
  611 SOLV  HW1     1935    4.100606421    3.879082870    4.900583251
  611 SOLV  HW2     1936    3.948369304    3.844072272    4.948171923
  612 SOLV  OW      1937    4.648443346    4.230371700    5.750840983
  612 SOLV  HW1     1938    4.696780048    4.217742191    5.664215012
  612 SOLV  HW2     1939    4.695616594    4.299550938    5.805530181
  613 SOLV  OW      1940    0.033596683    5.554234371    3.580374108
  613 SOLV  HW1     1941    0.041148104    5.475310290    3.641328662
  613 SOLV  HW2     1942    0.062454307    5.528072640    3.488264153
  614 SOLV  OW      1943    2.952880546    4.058414883    2.180442354
  614 SOLV  HW1     1944    3.009833780    3.988351331    2.223446891
  614 SOLV  HW2     1945    3.010972008    4.121918109    2.129504438
  615 SOLV  OW      1946    5.069510374    4.178842386    5.431078858
  615 SOLV  HW1     1947    5.093605447    4.275375111    5.421033881
  615 SOLV  HW2     1948    5.140073382    4.132285464    5.484495288
  616 SOLV  OW      1949    0.333965642    3.507146860    4.354183220
  616 SOLV  HW1     1950    0.382460672    3.420564003    4.341809537
  616 SOLV  HW2     1951    0.354626222    3.544261352    4.444721019
  617 SOLV  OW      1952    3.529757301    4.163848241    3.746782259
  617 SOLV  HW1     1953    3.558830199    4.091485198    3.684173175
  617 SOLV  HW2     1954    3.437772079    4.194326350    3.722057113
  618 SOLV  OW      1955    4.236266419    4.323221222    0.464432842
  618 SOLV  HW1     1956    4.206769969    4.299598478    0.557025663
  618 SOLV  HW2     1957    4.245326864    4.239784702    0.410048652
  619 SOLV  OW      1958    4.560197666    5.802253913    3.893736833
  619 SOLV  HW1     1959    4.474760228    5.776933704    3.848338504
  619 SOLV  HW2     1960    4.635191036    5.747572064    3.856487965
  620 SOLV  OW      1961    5.713417270    3.982770175    4.003734804
  620 SOLV  HW1     1962    5.722488560    4.039572746    3.921923558
  620 SOLV  HW2     1963    5.783945920    3.911868371    4.003047843
  621 SOLV  OW      1964    4.684677477    5.469819516    4.661655444
  621 SOLV  HW1     1965    4.661870303    5.392528695    4.602429799
  621 SOLV  HW2     1966    4.716293867    5.546456643    4.605720102
  622 SOLV  OW      1967    3.510087058    4.091865952    3.395541532
  622 SOLV  HW1     1968    3.536552149    4.029327214    3.468959802
  622 SOLV  HW2     1969    3.572575775    4.080835452    3.318242306
  623 SOLV  OW      1970    4.118898293    5.289739066    0.286845970
  623 SOLV  HW1     1971    4.129608121    5.322044206    0.192807841
  623 SOLV  HW2     1972    4.077672785    5.361963784    0.342392973
  624 SOLV  OW      1973    5.425939207    4.634170290    5.002457335
  624 SOLV  HW1     1974    5.405045158    4.539917677    4.976354662
  624 SOLV  HW2     1975    5.525105752    4.646268094    5.007040268
  625 SOLV  OW      1976    4.017525645    3.081057395    4.616088704
  625 SOLV  HW1     1977    4.113086307    3.088596520    4.644607246
  625 SOLV  HW2     1978    4.005648848    3.125548202    4.527311340
  626 SOLV  OW      1979    2.927141141    4.767526474    5.085440382
  626 SOLV  HW1     1980    2.866883072    4.710056069    5.030067495
  626 SOLV  HW2     1981    3.018784716    4.767947927    5.045424415
  627 SOLV  OW      1982    3.122113916    4.402990129    5.609334174
  627 SOLV  HW1     1983    3.208335498    4.352390068    5.611954113
  627 SOLV  HW2     1984    3.137046408    4.492058448    5.566378101
  628 SOLV  OW      1985    5.841188055    3.603732080    4.824222933
  628 SOLV  HW1     1986    5.814033516    3.647859344    4.738682702
  628 SOLV  HW2     1987    5.895573718    3.522302283    4.803899139
  629 SOLV  OW      1988    4.063256109    5.753875310    3.072137218
  629 SOLV  HW1     1989    3.970767675    5.791792061    3.075287878
  629 SOLV  HW2     1990    4.063559112    5.671456340    3.015491329
  630 SOLV  OW      1991    0.193198800    3.095506790    4.562195271
  630 SOLV  HW1     1992    0.271645130    3.070490737    4.505463235
  630 SOLV  HW2     1993    0.168391810    3.190773832    4.544671565
  631 SOLV  OW      1994    0.808647308    5.384295110    3.504806937
  631 SOLV  HW1     1995    0.890336997    5.441963725    3.503726479
  631 SOLV  HW2     1996    0.835524303    5.288686591    3.516496177
  632 SOLV  OW      1997    4.852811793    4.773092061    3.107177594
  632 SOLV  HW1     1998    4.945773583    4.756003268    3.074503206
  632 SOLV  HW2     1999    4.850770986    4.858937576    3.158441270
  633 SOLV  OW      2000    3.421364673    3.795105880    5.126028173
  633 SOLV  HW1     2001    3.360100674    3.824052588    5.052483287
  633 SOLV  HW2     2002    3.375268968    3.806188169    5.214075711
  634 SOLV  OW      2003    3.378472836    4.669682871    3.037213650
  634 SOLV  HW1     2004    3.381101035    4.659821961    2.937727637
  634 SOLV  HW2     2005    3.471567205    4.680615716    3.072078133
  635 SOLV  OW      2006    3.958536702    5.027501712    6.121525972
  635 SOLV  HW1     2007    3.940756997    5.061893879    6.029316743
  635 SOLV  HW2     2008    4.057137045    5.026297984    6.138198240
  636 SOLV  OW      2009    3.513484748    3.799189652    5.536561523
  636 SOLV  HW1     2010    3.565338971    3.813936600    5.452337352
  636 SOLV  HW2     2011    3.511205227    3.883967969    5.589546812
  637 SOLV  OW      2012    0.457393068    5.059333295    4.052159133
  637 SOLV  HW1     2013    0.524995023    5.044338710    3.980001733
  637 SOLV  HW2     2014    0.429039386    5.155237161    4.051839141
  638 SOLV  OW      2015    4.616536055    5.656258476    4.235813909
  638 SOLV  HW1     2016    4.643563197    5.585125179    4.170919443
  638 SOLV  HW2     2017    4.547988035    5.619630804    4.298752593
  639 SOLV  OW      2018    0.065026555    4.695521593    4.700139856
  639 SOLV  HW1     2019    0.131832585    4.754748614    4.745207255
  639 SOLV  HW2     2020    0.007257504    4.651918682    4.769157579
  640 SOLV  OW      2021    6.136544784    3.959385837    3.821064076
  640 SOLV  HW1     2022    6.138965751    3.965241434    3.721265023
  640 SOLV  HW2     2023    6.184286592    4.038060911    3.860216122
  641 SOLV  OW      2024    4.241535528    3.921576091    2.876600893
  641 SOLV  HW1     2025    4.150343604    3.887833049    2.853214685
  641 SOLV  HW2     2026    4.279506844    3.866287387    2.950781101
  642 SOLV  OW      2027    5.011182849    5.764675551    4.758199930
  642 SOLV  HW1     2028    4.922657138    5.781809072    4.714944369
  642 SOLV  HW2     2029    5.008832582    5.796955547    4.852824537
  643 SOLV  OW      2030    3.676930397    3.367172676    3.427959129
  643 SOLV  HW1     2031    3.630519100    3.386242766    3.341450343
  643 SOLV  HW2     2032    3.772167920    3.342538731    3.409949489
  644 SOLV  OW      2033    4.329721190    3.597314874    5.888408632
  644 SOLV  HW1     2034    4.416836049    3.612634299    5.841740848
  644 SOLV  HW2     2035    4.323605494    3.657409100    5.968112698
  645 SOLV  OW      2036    5.245464859    5.186986013    6.089074091
  645 SOLV  HW1     2037    5.211995761    5.182344935    5.994946997
  645 SOLV  HW2     2038    5.187076640    5.131111684    6.147985408
  646 SOLV  OW      2039    5.614418316    3.386061657    4.553087629
  646 SOLV  HW1     2040    5.520200599    3.378487531    4.585755964
  646 SOLV  HW2     2041    5.644926047    3.297318115    4.518512732
  647 SOLV  OW      2042    0.439524910    3.395387721    4.667060923
  647 SOLV  HW1     2043    0.513901957    3.462019696    4.672524016
  647 SOLV  HW2     2044    0.363706918    3.425264351    4.725031715
  648 SOLV  OW      2045    5.162933960    3.265729054    5.552796165
  648 SOLV  HW1     2046    5.259560815    3.245660242    5.568983369
  648 SOLV  HW2     2047    5.133945307    3.340434945    5.612630403
  649 SOLV  OW      2048    4.569249095    4.800283968    2.572610318
  649 SOLV  HW1     2049    4.662528912    4.812195425    2.606645422
  649 SOLV  HW2     2050    4.529165572    4.889833170    2.553230410
  650 SOLV  OW      2051    4.626064839    2.889584700    4.729535525
  650 SOLV  HW1     2052    4.673316539    2.824119084    4.670514868
  650 SOLV  HW2     2053    4.691921016    2.931873429    4.791797342
  651 SOLV  OW      2054    4.631524943    3.359566983    4.241807190
  651 SOLV  HW1     2055    4.617446003    3.266741420    4.207379847
  651 SOLV  HW2     2056    4.542897953    3.402026633    4.260312182
  652 SOLV  OW      2057    3.200383461    3.528200206    5.841768143
  652 SOLV  HW1     2058    3.280965185    3.560987964    5.792441966
  652 SOLV  HW2     2059    3.202102045    3.428285189    5.845706801
  653 SOLV  OW      2060    5.026813808    3.246920831    5.285456937
  653 SOLV  HW1     2061    5.057014883    3.191746726    5.363208030
  653 SOLV  HW2     2062    4.943923531    3.297026270    5.310357983
  654 SOLV  OW      2063    3.882458504    5.870972498    4.487404236
  654 SOLV  HW1     2064    3.820172574    5.798276601    4.516345550
  654 SOLV  HW2     2065    3.937105899    5.839135784    4.409932729
  655 SOLV  OW      2066    4.429508105    4.385065677    5.797632065
  655 SOLV  HW1     2067    4.343198201    4.381083805    5.747267170
  655 SOLV  HW2     2068    4.495496868    4.322757837    5.755619504
  656 SOLV  OW      2069    5.325085830    0.007756172    4.742378402
  656 SOLV  HW1     2070    5.361289918   -0.014972177    4.832781539
  656 SOLV  HW2     2071    5.263919990   -0.065165046    4.711698830
  657 SOLV  OW      2072    5.692374440    3.362756591    6.093446148
  657 SOLV  HW1     2073    5.739045370    3.347045520    6.180480778
  657 SOLV  HW2     2074    5.681272399    3.275746734    6.045425011
  658 SOLV  OW      2075    4.759158128    4.235101893    3.337859607
  658 SOLV  HW1     2076    4.694009819    4.292471288    3.288198578
  658 SOLV  HW2     2077    4.709581512    4.175049925    3.400609920
  659 SOLV  OW      2078    5.334014554    6.141988724    4.317687437
  659 SOLV  HW1     2079    5.390585766    6.110934518    4.394089641
  659 SOLV  HW2     2080    5.238120786    6.144219437    4.345994859
  660 SOLV  OW      2081    3.460572341    3.209997332    2.741136255
  660 SOLV  HW1     2082    3.429965762    3.226409934    2.647351330
  660 SOLV  HW2     2083    3.515245963    3.126311787    2.744171844
  661 SOLV  OW      2084    3.821186530    5.335258614    4.490999027
  661 SOLV  HW1     2085    3.782168852    5.376836785    4.573162321
  661 SOLV  HW2     2086    3.850897273    5.407173245    4.428170365
  662 SOLV  OW      2087    4.758810512    4.690558270    4.270150641
  662 SOLV  HW1     2088    4.821760076    4.623769825    4.309880680
  662 SOLV  HW2     2089    4.741696045    4.763629865    4.336252712
  663 SOLV  OW      2090    4.814616203    4.179452839    5.534198681
  663 SOLV  HW1     2091    4.752444535    4.155261052    5.459703846
  663 SOLV  HW2     2092    4.909120944    4.165961501    5.504418857
  664 SOLV  OW      2093    4.914828892    6.049390732    3.858708364
  664 SOLV  HW1     2094    4.834567448    6.030849281    3.915418132
  664 SOLV  HW2     2095    4.917337058    6.146585319    3.835287459
  665 SOLV  OW      2096    4.019122086    5.755437670    5.116173755
  665 SOLV  HW1     2097    3.974530794    5.829354892    5.065683797
  665 SOLV  HW2     2098    4.033807201    5.677557261    5.055179027
  666 SOLV  OW      2099    2.709696018    5.367430546    4.633475483
  666 SOLV  HW1     2100    2.614821286    5.385216632    4.659626153
  666 SOLV  HW2     2101    2.733510905    5.273099111    4.656626216
  667 SOLV  OW      2102    4.190774044    5.571989274    4.178365724
  667 SOLV  HW1     2103    4.197449153    5.502721787    4.106537247
  667 SOLV  HW2     2104    4.230654070    5.657718526    4.145780184
  668 SOLV  OW      2105    4.165274851    3.013216395    3.656205590
  668 SOLV  HW1     2106    4.123217152    3.050129123    3.739093411
  668 SOLV  HW2     2107    4.100690995    2.952066009    3.610474744
  669 SOLV  OW      2108    0.206271952    4.138423561    4.720523482
  669 SOLV  HW1     2109    0.224287195    4.112353567    4.815380062
  669 SOLV  HW2     2110    0.160429482    4.227285497    4.718532720
  670 SOLV  OW      2111    4.117617671    4.971386036    3.884672053
  670 SOLV  HW1     2112    4.044536373    4.951876348    3.819247512
  670 SOLV  HW2     2113    4.130772831    4.892315629    3.944476733
  671 SOLV  OW      2114    4.927873121    3.171018449    3.922455935
  671 SOLV  HW1     2115    4.880726812    3.239260738    3.866581822
  671 SOLV  HW2     2116    4.974246399    3.216498665    3.998500504
  672 SOLV  OW      2117    5.427314629    5.074140979    2.538450090
  672 SOLV  HW1     2118    5.392861827    4.985412023    2.569140492
  672 SOLV  HW2     2119    5.493935234    5.108685965    2.604556103
  673 SOLV  OW      2120    5.328813298    3.972779220    3.825530576
  673 SOLV  HW1     2121    5.244484192    3.997246872    3.873403562
  673 SOLV  HW2     2122    5.341235225    4.033301483    3.746889269
  674 SOLV  OW      2123    3.896607330    6.123092406    4.737620227
  674 SOLV  HW1     2124    3.937674291    6.213175004    4.723467665
  674 SOLV  HW2     2125    3.955390925    6.052968974    4.697262463
  675 SOLV  OW      2126    5.219587455    4.288014411    3.463543888
  675 SOLV  HW1     2127    5.127645148    4.318198197    3.438301038
  675 SOLV  HW2     2128    5.286822407    4.353402872    3.428825016
  676 SOLV  OW      2129    5.435422078    3.180181649    5.610300846
  676 SOLV  HW1     2130    5.533302720    3.197005841    5.598556416
  676 SOLV  HW2     2131    5.419859346    3.082368645    5.624158718
  677 SOLV  OW      2132    4.416787393    4.021710157    3.605699616
  677 SOLV  HW1     2133    4.379340645    3.930266711    3.621104372
  677 SOLV  HW2     2134    4.448693522    4.059707956    3.692530602
  678 SOLV  OW      2135    4.788614157    4.858692313    5.135639513
  678 SOLV  HW1     2136    4.782382256    4.929523374    5.205965413
  678 SOLV  HW2     2137    4.766178368    4.769866043    5.175740683
  679 SOLV  OW      2138    0.494139405    3.609552785    3.060667477
  679 SOLV  HW1     2139    0.435195219    3.568964954    2.990811222
  679 SOLV  HW2     2140    0.479512507    3.708451789    3.063240254
  680 SOLV  OW      2141    5.178516575    2.948919874    5.776730494
  680 SOLV  HW1     2142    5.078615102    2.948834150    5.781332870
  680 SOLV  HW2     2143    5.215485127    2.997162686    5.856149395
  681 SOLV  OW      2144    5.571224456    4.573485434    3.067801658
  681 SOLV  HW1     2145    5.633417579    4.615603927    3.001771205
  681 SOLV  HW2     2146    5.516182104    4.644507412    3.111712079
  682 SOLV  OW      2147    3.769375461    6.139155800    4.377606481
  682 SOLV  HW1     2148    3.708365988    6.126423910    4.299394056
  682 SOLV  HW2     2149    3.792461471    6.050049710    4.416703454
  683 SOLV  OW      2150    3.585184275    3.949404908    4.089484199
  683 SOLV  HW1     2151    3.684802484    3.958134293    4.088298250
  683 SOLV  HW2     2152    3.558084282    3.886929070    4.162721882
  684 SOLV  OW      2153    5.815655894    5.654371761    3.068164181
  684 SOLV  HW1     2154    5.747197526    5.727203298    3.071393041
  684 SOLV  HW2     2155    5.837683889    5.625202113    3.161251486
  685 SOLV  OW      2156    4.072241544    4.427426038    4.137525672
  685 SOLV  HW1     2157    3.993114997    4.368133005    4.152529538
  685 SOLV  HW2     2158    4.044019841    4.508156197    4.085680707
  686 SOLV  OW      2159    5.828873928    0.083491282    3.216273191
  686 SOLV  HW1     2160    5.794142332    0.145913433    3.286253398
  686 SOLV  HW2     2161    5.893322880    0.132131274    3.157277566
  687 SOLV  OW      2162    5.419199260    5.850883067    4.239034728
  687 SOLV  HW1     2163    5.460874367    5.810781312    4.157444230
  687 SOLV  HW2     2164    5.342447359    5.909054485    4.212070149
  688 SOLV  OW      2165    5.728301052    4.052056923    4.769085743
  688 SOLV  HW1     2166    5.791466115    4.114083669    4.722564134
  688 SOLV  HW2     2167    5.726590841    3.964229985    4.721285045
  689 SOLV  OW      2168    6.132265232    5.006815038    5.183010076
  689 SOLV  HW1     2169    6.222371687    4.982363728    5.218853938
  689 SOLV  HW2     2170    6.121840745    5.106273381    5.184119351
  690 SOLV  OW      2171    3.812397083    0.110662883    0.422519295
  690 SOLV  HW1     2172    3.814375227    0.153978650    0.512639682
  690 SOLV  HW2     2173    3.778323599    0.017048183    0.431295407
  691 SOLV  OW      2174    1.384369002    3.508240594    4.685767828
  691 SOLV  HW1     2175    1.445574096    3.442122443    4.729174755
  691 SOLV  HW2     2176    1.306336507    3.460140771    4.645779327
  692 SOLV  OW      2177    3.913915000    4.514437288    4.994395373
  692 SOLV  HW1     2178    3.914596336    4.520570463    4.894576210
  692 SOLV  HW2     2179    3.844060581    4.575896855    5.031068926
  693 SOLV  OW      2180    4.910677221    5.902636630    5.381575676
  693 SOLV  HW1     2181    5.005870202    5.885132905    5.356410370
  693 SOLV  HW2     2182    4.891447209    6.000420947    5.373221376
  694 SOLV  OW      2183    4.534677139    0.152789707    4.736642070
  694 SOLV  HW1     2184    4.539304307    0.095062502    4.818177728
  694 SOLV  HW2     2185    4.538028675    0.095295651    4.654891223
  695 SOLV  OW      2186    5.349581848    3.316795057    4.663608317
  695 SOLV  HW1     2187    5.309441712    3.377596598    4.732117128
  695 SOLV  HW2     2188    5.350407439    3.223113145    4.698602417
  696 SOLV  OW      2189    4.611013301    5.219988999    5.957755026
  696 SOLV  HW1     2190    4.529041457    5.172119897    5.989231656
  696 SOLV  HW2     2191    4.602963196    5.317372610    5.979043943
  697 SOLV  OW      2192    3.991355079    3.831360776    4.290801555
  697 SOLV  HW1     2193    3.920027178    3.768918638    4.322634712
  697 SOLV  HW2     2194    3.999245147    3.908116244    4.354412442
  698 SOLV  OW      2195    3.845580964    3.216168034    3.185918340
  698 SOLV  HW1     2196    3.877544037    3.128741165    3.222481446
  698 SOLV  HW2     2197    3.745758839    3.215244960    3.179863153
  699 SOLV  OW      2198    5.403303200    5.389547587    5.224489561
  699 SOLV  HW1     2199    5.406167272    5.289602940    5.226559795
  699 SOLV  HW2     2200    5.341244450    5.419606484    5.152056980
  700 SOLV  OW      2201    5.748890111    2.916659231    0.133515481
  700 SOLV  HW1     2202    5.831571320    2.905372253    0.078394283
  700 SOLV  HW2     2203    5.730590837    2.832172500    0.183804445
  701 SOLV  OW      2204    4.240191359    4.232801361    4.667638666
  701 SOLV  HW1     2205    4.328415794    4.254156853    4.709612811
  701 SOLV  HW2     2206    4.170888419    4.222756637    4.739035871
  702 SOLV  OW      2207    5.352390862    4.940310061    5.760215741
  702 SOLV  HW1     2208    5.309520760    4.898809109    5.679957044
  702 SOLV  HW2     2209    5.339520357    4.880658372    5.839447290
  703 SOLV  OW      2210    4.566966923    5.475207272    5.462726243
  703 SOLV  HW1     2211    4.585491603    5.393972324    5.407415701
  703 SOLV  HW2     2212    4.550032379    5.553302026    5.402593540
  704 SOLV  OW      2213    4.909593238    2.865438496    6.065246720
  704 SOLV  HW1     2214    5.005566221    2.839530343    6.054384317
  704 SOLV  HW2     2215    4.864655839    2.801412652    6.127546973
  705 SOLV  OW      2216    3.710946412    4.964173112    4.811866200
  705 SOLV  HW1     2217    3.796062207    5.016659254    4.812605999
  705 SOLV  HW2     2218    3.714963404    4.895219275    4.739552769
  706 SOLV  OW      2219    3.741053186    5.226201751    4.982091063
  706 SOLV  HW1     2220    3.669244619    5.172394743    5.026248692
  706 SOLV  HW2     2221    3.737778705    5.320256219    5.015922669
  707 SOLV  OW      2222    0.385849443    5.159788178    4.340866328
  707 SOLV  HW1     2223    0.423640009    5.090262252    4.279713622
  707 SOLV  HW2     2224    0.454044386    5.184087431    4.409863433
  708 SOLV  OW      2225    2.900377572    3.270295928    4.542618281
  708 SOLV  HW1     2226    2.992194311    3.296539059    4.512936232
  708 SOLV  HW2     2227    2.854303601    3.349616211    4.582436392
  709 SOLV  OW      2228    5.157643093    4.875943281    0.102688931
  709 SOLV  HW1     2229    5.147131001    4.956017090    0.161673872
  709 SOLV  HW2     2230    5.254359225    4.851105847    0.097157959
  710 SOLV  OW      2231    4.094474289    4.166927696    3.951323317
  710 SOLV  HW1     2232    4.118812672    4.219666410    3.869911775
  710 SOLV  HW2     2233    4.144646483    4.202402111    4.030227470
  711 SOLV  OW      2234    5.753454420    5.737875554    4.284245822
  711 SOLV  HW1     2235    5.743901767    5.687644263    4.370193232
  711 SOLV  HW2     2236    5.741882511    5.835722061    4.301378610
  712 SOLV  OW      2237    5.991697083    3.387680008    4.763846529
  712 SOLV  HW1     2238    6.071254233    3.448247703    4.762976389
  712 SOLV  HW2     2239    6.015120158    3.302529752    4.810744663
  713 SOLV  OW      2240    0.354027637    5.758321180    4.789944498
  713 SOLV  HW1     2241    0.266213049    5.712871247    4.775013227
  713 SOLV  HW2     2242    0.352687980    5.848430271    4.746602173
  714 SOLV  OW      2243    4.825991265    6.057298817    4.816253397
  714 SOLV  HW1     2244    4.792935140    5.989916885    4.750170359
  714 SOLV  HW2     2245    4.890161607    6.013495297    4.879224945
  715 SOLV  OW      2246    5.642204379    4.512215764    4.598746432
  715 SOLV  HW1     2247    5.622319311    4.430655362    4.653095697
  715 SOLV  HW2     2248    5.712493095    4.566539187    4.644679147
  716 SOLV  OW      2249    4.719987716    4.293896218    4.544819276
  716 SOLV  HW1     2250    4.722560500    4.208728192    4.492457693
  716 SOLV  HW2     2251    4.773435509    4.283083757    4.628654417
  717 SOLV  OW      2252    5.225591142    5.938992184    5.041790514
  717 SOLV  HW1     2253    5.267896947    5.857216150    5.002748414
  717 SOLV  HW2     2254    5.289606731    6.015608754    5.036020506
  718 SOLV  OW      2255    0.038470705    3.949492952    5.305701429
  718 SOLV  HW1     2256   -0.041580406    3.902532207    5.268444308
  718 SOLV  HW2     2257    0.054975246    3.918114076    5.399214240
  719 SOLV  OW      2258    4.711039246    4.094707540    4.983718798
  719 SOLV  HW1     2259    4.749043454    4.165721057    4.924434405
  719 SOLV  HW2     2260    4.680136956    4.135903459    5.069449471
  720 SOLV  OW      2261    5.478587196    3.849189234    5.185917267
  720 SOLV  HW1     2262    5.520684091    3.930274310    5.226595859
  720 SOLV  HW2     2263    5.502864936    3.768485143    5.239760476
  721 SOLV  OW      2264    5.607483217    5.425379465    0.047667225
  721 SOLV  HW1     2265    5.654594287    5.486784820    0.110991532
  721 SOLV  HW2     2266    5.575043093    5.477459671   -0.031296631
  722 SOLV  OW      2267    0.305498520    4.100785705    4.976170581
  722 SOLV  HW1     2268    0.313814241    4.003415802    4.954912592
  722 SOLV  HW2     2269    0.244301978    4.112700726    5.054368183
  723 SOLV  OW      2270    4.106712127    5.487249517    5.895012225
  723 SOLV  HW1     2271    4.173345734    5.444722323    5.956273131
  723 SOLV  HW2     2272    4.127573820    5.462119131    5.800488514
  724 SOLV  OW      2273    4.233788932    5.164238697    4.201978409
  724 SOLV  HW1     2274    4.298602999    5.088755123    4.191813245
  724 SOLV  HW2     2275    4.181218884    5.151896264    4.286156924
  725 SOLV  OW      2276    2.523506173    1.044149356    5.950915665
  725 SOLV  HW1     2277    2.620635897    1.020668848    5.954901400
  725 SOLV  HW2     2278    2.487234645    1.020698224    5.860717172
  726 SOLV  OW      2279    4.080719834    5.053616461    2.719070208
  726 SOLV  HW1     2280    4.129409311    4.984888148    2.772993051
  726 SOLV  HW2     2281    4.145315857    5.123202880    2.687655013
  727 SOLV  OW      2282    3.962985540    4.040953702    4.640865786
  727 SOLV  HW1     2283    3.982901896    4.088578296    4.726519651
  727 SOLV  HW2     2284    3.864858897    4.022563414    4.635007633
  728 SOLV  OW      2285    3.584658806    5.317990483    4.352407480
  728 SOLV  HW1     2286    3.674916177    5.313200200    4.395215966
  728 SOLV  HW2     2287    3.595090532    5.336240554    4.254632993
  729 SOLV  OW      2288    5.269642505    4.343732901    4.158055615
  729 SOLV  HW1     2289    5.237275715    4.325807249    4.250967626
  729 SOLV  HW2     2290    5.363022699    4.309346903    4.148092378
  730 SOLV  OW      2291    5.593720233    2.399118771    5.277939434
  730 SOLV  HW1     2292    5.660838897    2.326846856    5.261397480
  730 SOLV  HW2     2293    5.529504616    2.403103338    5.201373989
  731 SOLV  OW      2294    0.682687789    3.176517289    4.741303826
  731 SOLV  HW1     2295    0.626251210    3.183706558    4.659055197
  731 SOLV  HW2     2296    0.652648979    3.244366302    4.808353948
  732 SOLV  OW      2297    1.083448082    4.588632601    4.719409276
  732 SOLV  HW1     2298    1.165204294    4.643094463    4.738150244
  732 SOLV  HW2     2299    1.043552922    4.617316110    4.632306096
  733 SOLV  OW      2300    6.079042538    3.241868488    3.824061123
  733 SOLV  HW1     2301    6.096939897    3.339791551    3.814534404
  733 SOLV  HW2     2302    6.076653720    3.217727258    3.921084064
  734 SOLV  OW      2303    3.488493429    5.091773597    4.709847576
  734 SOLV  HW1     2304    3.487494039    5.188458375    4.735398834
  734 SOLV  HW2     2305    3.560170205    5.044504496    4.761128573
  735 SOLV  OW      2306    5.374589264    4.745233018    3.985768798
  735 SOLV  HW1     2307    5.313665208    4.824060268    3.977133792
  735 SOLV  HW2     2308    5.322164699    4.665834992    4.016552211
  736 SOLV  OW      2309    4.759137310    4.880959473    4.469076611
  736 SOLV  HW1     2310    4.842743657    4.929673995    4.494343245
  736 SOLV  HW2     2311    4.680437963    4.925460157    4.511826636
  737 SOLV  OW      2312    4.963939473    4.406464222    3.374027005
  737 SOLV  HW1     2313    5.008041160    4.435404585    3.289062115
  737 SOLV  HW2     2314    4.884176162    4.350061172    3.352627259
  738 SOLV  OW      2315    5.516214102    3.573425464    5.281034961
  738 SOLV  HW1     2316    5.569688887    3.533450972    5.206575265
  738 SOLV  HW2     2317    5.418745435    3.560659899    5.262631597
  739 SOLV  OW      2318    5.802967674    4.524424800    4.858667490
  739 SOLV  HW1     2319    5.784833879    4.456919298    4.930192830
  739 SOLV  HW2     2320    5.797801509    4.616404012    4.897588683
  740 SOLV  OW      2321    4.993417979    3.650492987    2.204853440
  740 SOLV  HW1     2322    5.061886629    3.599778216    2.257215091
  740 SOLV  HW2     2323    4.918194315    3.589319927    2.180340472
  741 SOLV  OW      2324    6.084920916    5.613544379    5.529875068
  741 SOLV  HW1     2325    5.991651481    5.628156286    5.562878283
  741 SOLV  HW2     2326    6.143821502    5.687408394    5.562687935
  742 SOLV  OW      2327    4.716101932    5.235286159    4.468564834
  742 SOLV  HW1     2328    4.710426656    5.141431201    4.502609484
  742 SOLV  HW2     2329    4.707138922    5.235187934    4.368957347
  743 SOLV  OW      2330    4.812052778    3.875971011    5.327845410
  743 SOLV  HW1     2331    4.736913955    3.941956755    5.326615645
  743 SOLV  HW2     2332    4.836680446    3.851772365    5.233987428
  744 SOLV  OW      2333    4.213918223    5.097974325    3.283213122
  744 SOLV  HW1     2334    4.211574843    5.072428556    3.379875605
  744 SOLV  HW2     2335    4.308818066    5.111089277    3.254513457
  745 SOLV  OW      2336    3.112503271    4.725490988    0.004712394
  745 SOLV  HW1     2337    3.169551470    4.738358785   -0.076414580
  745 SOLV  HW2     2338    3.166497611    4.682143044    0.076872824
  746 SOLV  OW      2339    6.045487936    3.002808725    5.663153104
  746 SOLV  HW1     2340    6.055648247    3.035653358    5.757065071
  746 SOLV  HW2     2341    5.949371237    3.008427324    5.636108451
  747 SOLV  OW      2342    4.326125241    4.418151966    3.783308841
  747 SOLV  HW1     2343    4.278628446    4.334472977    3.756045208
  747 SOLV  HW2     2344    4.392960858    4.396813272    3.854576172
  748 SOLV  OW      2345    3.300512771    4.075602779    4.644441166
  748 SOLV  HW1     2346    3.316302003    4.000765207    4.708875501
  748 SOLV  HW2     2347    3.231236854    4.048095762    4.577763707
  749 SOLV  OW      2348    5.416140024    5.254665452    3.361141551
  749 SOLV  HW1     2349    5.451557365    5.193192086    3.431626918
  749 SOLV  HW2     2350    5.464554793    5.342050614    3.365757583
  750 SOLV  OW      2351    0.201391860    3.592937991    5.819259618
  750 SOLV  HW1     2352    0.274592013    3.543128965    5.865762501
  750 SOLV  HW2     2353    0.121859835    3.533208488    5.808832459
  751 SOLV  OW      2354    5.309535212    5.332552206    4.627064249
  751 SOLV  HW1     2355    5.348848464    5.366855897    4.541743539
  751 SOLV  HW2     2356    5.236041486    5.393532172    4.656763215
  752 SOLV  OW      2357    3.924453394    5.905300730    4.914143945
  752 SOLV  HW1     2358    3.897041491    5.820559343    4.868658467
  752 SOLV  HW2     2359    3.877889405    5.982710833    4.871238323
  753 SOLV  OW      2360    0.743473450    5.737260845    4.622708921
  753 SOLV  HW1     2361    0.728195044    5.710539058    4.717861858
  753 SOLV  HW2     2362    0.756952603    5.836227052    4.617651604
  754 SOLV  OW      2363    3.832548893    4.376526242    2.903280701
  754 SOLV  HW1     2364    3.850470442    4.425768089    2.988462076
  754 SOLV  HW2     2365    3.829333020    4.278270527    2.921647089
  755 SOLV  OW      2366    3.427953206    4.268202670    4.303154075
  755 SOLV  HW1     2367    3.465934728    4.252047517    4.212058586
  755 SOLV  HW2     2368    3.441863724    4.363928966    4.328547607
  756 SOLV  OW      2369    0.208496578    5.453264529    3.350560021
  756 SOLV  HW1     2370    0.158145770    5.409565628    3.276026514
  756 SOLV  HW2     2371    0.271437195    5.521226380    3.312881571
  757 SOLV  OW      2372    4.908201164    5.110152670    5.105847946
  757 SOLV  HW1     2373    4.834146338    5.120462058    5.172263973
  757 SOLV  HW2     2374    4.974325628    5.184202402    5.117917871
  758 SOLV  OW      2375    5.067870881    5.135163981    2.887900001
  758 SOLV  HW1     2376    5.117100662    5.050618380    2.867199433
  758 SOLV  HW2     2377    5.027513995    5.128712436    2.979167188
  759 SOLV  OW      2378    4.055827760    5.017937247    5.335423799
  759 SOLV  HW1     2379    4.031232022    4.960546807    5.257303265
  759 SOLV  HW2     2380    4.125555177    5.084002589    5.307586223
  760 SOLV  OW      2381    5.917254802    5.173712114    4.835591252
  760 SOLV  HW1     2382    5.843156335    5.236204295    4.860209680
  760 SOLV  HW2     2383    5.956542512    5.201522345    4.747927442
  761 SOLV  OW      2384    5.464770714    3.460037030    4.079429079
  761 SOLV  HW1     2385    5.435306399    3.378081269    4.030270746
  761 SOLV  HW2     2386    5.427099859    3.458673474    4.172059719
  762 SOLV  OW      2387    4.788433386    5.641099366    3.769682551
  762 SOLV  HW1     2388    4.816952227    5.552868467    3.807144798
  762 SOLV  HW2     2389    4.869280543    5.694268800    3.744421143
  763 SOLV  OW      2390    5.794914471    5.012719637    5.071355085
  763 SOLV  HW1     2391    5.847265149    5.012526249    5.156566943
  763 SOLV  HW2     2392    5.803480585    5.102041211    5.027197134
  764 SOLV  OW      2393    3.079291260    3.579174290    5.113240743
  764 SOLV  HW1     2394    3.082461364    3.651248199    5.043978888
  764 SOLV  HW2     2395    2.989679020    3.579561008    5.157640435
  765 SOLV  OW      2396    5.669656657    4.535532598    4.097743997
  765 SOLV  HW1     2397    5.766744616    4.529671209    4.121003826
  765 SOLV  HW2     2398    5.656170052    4.606618445    4.028705655
  766 SOLV  OW      2399    5.889719539    5.456614582    4.301940650
  766 SOLV  HW1     2400    5.960495020    5.475292013    4.233797213
  766 SOLV  HW2     2401    5.799612415    5.463262627    4.259068638
  767 SOLV  OW      2402    4.270857718    4.294109910    4.245650542
  767 SOLV  HW1     2403    4.196368584    4.355503088    4.219503458
  767 SOLV  HW2     2404    4.247183555    4.247400381    4.330850695
  768 SOLV  OW      2405    3.223309374    5.805221283    5.933660506
  768 SOLV  HW1     2406    3.135109635    5.851068127    5.922676751
  768 SOLV  HW2     2407    3.229488563    5.729001213    5.869208534
  769 SOLV  OW      2408    3.268420123    5.610166792    4.396612364
  769 SOLV  HW1     2409    3.236532655    5.612268467    4.301845897
  769 SOLV  HW2     2410    3.366499500    5.629547874    4.399193754
  770 SOLV  OW      2411    4.299211085    3.903914848    4.820475253
  770 SOLV  HW1     2412    4.263958993    3.856336632    4.739883849
  770 SOLV  HW2     2413    4.373471624    3.850487773    4.860876982
  771 SOLV  OW      2414    5.460653524    2.600009639    3.990759671
  771 SOLV  HW1     2415    5.484714888    2.565650831    3.899982343
  771 SOLV  HW2     2416    5.542384015    2.602007925    4.048361972
  772 SOLV  OW      2417    4.312075182    6.020070062    5.315911729
  772 SOLV  HW1     2418    4.278744465    6.021735153    5.410179081
  772 SOLV  HW2     2419    4.411889171    6.026164799    5.315764256
  773 SOLV  OW      2420    2.897148575    3.610920431    4.425043055
  773 SOLV  HW1     2421    2.874087157    3.705613845    4.402608722
  773 SOLV  HW2     2422    2.876813548    3.552219759    4.346667815
  774 SOLV  OW      2423    3.864862703    2.877156502    4.170251002
  774 SOLV  HW1     2424    3.887401334    2.866375185    4.267086920
  774 SOLV  HW2     2425    3.886385214    2.792578278    4.121417611
  775 SOLV  OW      2426    5.010745197    5.736852916    4.375168872
  775 SOLV  HW1     2427    5.014938446    5.706990948    4.279816415
  775 SOLV  HW2     2428    5.098870393    5.719887768    4.419299977
  776 SOLV  OW      2429    3.175873032    5.937117912    4.682546647
  776 SOLV  HW1     2430    3.107057155    6.008633211    4.670300064
  776 SOLV  HW2     2431    3.130859271    5.847910022    4.686510702
  777 SOLV  OW      2432    2.607854025    4.147355848    2.071275894
  777 SOLV  HW1     2433    2.655970598    4.221974955    2.117284831
  777 SOLV  HW2     2434    2.665121061    4.065380005    2.071945021
  778 SOLV  OW      2435    4.763836729    3.105128089    5.253153329
  778 SOLV  HW1     2436    4.854549065    3.142562700    5.272432372
  778 SOLV  HW2     2437    4.697978284    3.141902723    5.318818995
  779 SOLV  OW      2438    5.091357705    5.510540110    4.690303751
  779 SOLV  HW1     2439    5.051275797    5.600385330    4.708266654
  779 SOLV  HW2     2440    5.062237275    5.478486334    4.600160020
  780 SOLV  OW      2441    3.856082069    6.071115775    5.428385256
  780 SOLV  HW1     2442    3.877130882    5.973858316    5.438364702
  780 SOLV  HW2     2443    3.918537674    6.124718168    5.485197877
  781 SOLV  OW      2444    5.852091501    5.948442127    4.591313925
  781 SOLV  HW1     2445    5.821789416    5.947922999    4.496008881
  781 SOLV  HW2     2446    5.910748957    6.027869286    4.607190512
  782 SOLV  OW      2447    3.468237883    5.493024621    3.577551864
  782 SOLV  HW1     2448    3.547561723    5.525396295    3.629143534
  782 SOLV  HW2     2449    3.448320253    5.557103027    3.503396257
  783 SOLV  OW      2450    4.326233729    3.274712477    5.537636476
  783 SOLV  HW1     2451    4.286589230    3.240349916    5.452495039
  783 SOLV  HW2     2452    4.269263540    3.348701294    5.573434541
  784 SOLV  OW      2453    5.402278353    5.442328470    4.386334843
  784 SOLV  HW1     2454    5.478096591    5.423708020    4.323834371
  784 SOLV  HW2     2455    5.414973101    5.532230997    4.428260192
  785 SOLV  OW      2456    5.653491795    3.007879418    4.865608774
  785 SOLV  HW1     2457    5.586570505    3.008449064    4.791293692
  785 SOLV  HW2     2458    5.608365315    3.032917605    4.951271317
  786 SOLV  OW      2459    5.373378996    4.269129774    4.466662891
  786 SOLV  HW1     2460    5.390803887    4.180376736    4.509334829
  786 SOLV  HW2     2461    5.441713538    4.285916774    4.395597977
  787 SOLV  OW      2462    4.531337364    5.467539639    6.051591636
  787 SOLV  HW1     2463    4.624902241    5.485776020    6.081808324
  787 SOLV  HW2     2464    4.486050323    5.553916897    6.029454926
  788 SOLV  OW      2465    3.170053087    3.916517595    3.276134579
  788 SOLV  HW1     2466    3.176192585    3.939600982    3.179020935
  788 SOLV  HW2     2467    3.110586628    3.982332503    3.322326341
  789 SOLV  OW      2468    4.141671593    2.741373141    5.170250213
  789 SOLV  HW1     2469    4.196962536    2.823567077    5.183980359
  789 SOLV  HW2     2470    4.135247927    2.721495362    5.072449037
  790 SOLV  OW      2471    0.425562283    5.947443190    4.488657761
  790 SOLV  HW1     2472    0.472523512    5.859302768    4.483429471
  790 SOLV  HW2     2473    0.377768500    5.954587197    4.576213784
  791 SOLV  OW      2474    5.990904789    4.443456940    5.224056556
  791 SOLV  HW1     2475    5.976458178    4.383514178    5.145317020
  791 SOLV  HW2     2476    5.991649000    4.388825131    5.307821163
  792 SOLV  OW      2477    5.320592673    3.882615188    4.292552853
  792 SOLV  HW1     2478    5.345684418    3.892295147    4.196229663
  792 SOLV  HW2     2479    5.387049946    3.931198151    4.349337511
  793 SOLV  OW      2480    3.719500994    4.075679555    5.690689722
  793 SOLV  HW1     2481    3.626060276    4.083716567    5.725413486
  793 SOLV  HW2     2482    3.784226034    4.094947390    5.764452252
  794 SOLV  OW      2483    3.223241494    3.451222003    3.979699377
  794 SOLV  HW1     2484    3.290269743    3.510901043    3.935567974
  794 SOLV  HW2     2485    3.180445668    3.392592769    3.910902436
  795 SOLV  OW      2486    0.051882903    4.452901282    0.829771662
  795 SOLV  HW1     2487    0.124075893    4.409022695    0.883294442
  795 SOLV  HW2     2488    0.090365743    4.529732358    0.778607447
  796 SOLV  OW      2489    0.012680596    4.737719535    3.615658503
  796 SOLV  HW1     2490   -0.030286678    4.699005327    3.697247143
  796 SOLV  HW2     2491   -0.018258620    4.832011554    3.603272502
  797 SOLV  OW      2492    4.207315163    3.567557734    5.346328563
  797 SOLV  HW1     2493    4.114911480    3.593888394    5.374077867
  797 SOLV  HW2     2494    4.264532408    3.556213842    5.427564033
  798 SOLV  OW      2495    5.517744906    6.019115007    3.680855784
  798 SOLV  HW1     2496    5.547011498    6.032097901    3.775602166
  798 SOLV  HW2     2497    5.500788750    6.108217777    3.638723438
  799 SOLV  OW      2498    5.001768167    3.179793701    3.638567686
  799 SOLV  HW1     2499    5.057029051    3.096600446    3.643736598
  799 SOLV  HW2     2500    4.965540144    3.201410682    3.729241909
  800 SOLV  OW      2501    0.918781188    3.830637423    4.549907795
  800 SOLV  HW1     2502    0.957376250    3.847259794    4.459156496
  800 SOLV  HW2     2503    0.947831887    3.903223768    4.612269208
  801 SOLV  OW      2504    0.268015057    5.237042615    3.489117333
  801 SOLV  HW1     2505    0.254549000    5.333031332    3.464523233
  801 SOLV  HW2     2506    0.364473636    5.221298458    3.510280132
  802 SOLV  OW      2507    4.325463226    5.480859261    4.992948843
  802 SOLV  HW1     2508    4.418704590    5.499106603    4.961753871
  802 SOLV  HW2     2509    4.303976306    5.384202982    4.978953263
  803 SOLV  OW      2510    0.063154906    5.250466685    5.341456223
  803 SOLV  HW1     2511    0.024135410    5.337897451    5.312588588
  803 SOLV  HW2     2512    0.162880292    5.257637886    5.343770530
  804 SOLV  OW      2513    6.134067023    6.090681648    4.386849669
  804 SOLV  HW1     2514    6.226670923    6.086050191    4.349365912
  804 SOLV  HW2     2515    6.138809377    6.106460381    4.485492092
  805 SOLV  OW      2516    4.303009613    3.511500985    4.870581086
  805 SOLV  HW1     2517    4.222171132    3.554041541    4.829893495
  805 SOLV  HW2     2518    4.351496706    3.458676674    4.800877470
  806 SOLV  OW      2519    4.025080572    4.166941664    4.862099224
  806 SOLV  HW1     2520    3.939456376    4.212750511    4.886004002
  806 SOLV  HW2     2521    4.087138920    4.169299051    4.940487032
  807 SOLV  OW      2522    3.899085859    2.902449994    4.869890935
  807 SOLV  HW1     2523    3.987500668    2.855751519    4.867925334
  807 SOLV  HW2     2524    3.870881004    2.916395886    4.964820527
  808 SOLV  OW      2525    4.601167239    5.519484889    4.899462853
  808 SOLV  HW1     2526    4.673753552    5.518738375    4.968254884
  808 SOLV  HW2     2527    4.639600352    5.495804661    4.810222712
  809 SOLV  OW      2528    3.943931761    5.531601756    0.309255350
  809 SOLV  HW1     2529    3.921267936    5.572850567    0.397495784
  809 SOLV  HW2     2530    3.981694800    5.601504796    0.248518964
  810 SOLV  OW      2531    3.865427907    0.181303934    4.182826439
  810 SOLV  HW1     2532    3.827059161    0.114749959    4.246857164
  810 SOLV  HW2     2533    3.869782042    0.271067189    4.226701701
  811 SOLV  OW      2534    4.132354163    0.194839835    2.898202171
  811 SOLV  HW1     2535    4.120967439    0.285704667    2.858027997
  811 SOLV  HW2     2536    4.132996017    0.202352403    2.997917513
  812 SOLV  OW      2537    5.065974121    4.281427459    4.443297901
  812 SOLV  HW1     2538    5.068182351    4.186971642    4.410537236
  812 SOLV  HW2     2539    5.156993773    4.307717820    4.475301650
  813 SOLV  OW      2540    4.384428279    2.588788200    2.957890254
  813 SOLV  HW1     2541    4.399663235    2.603034013    2.860081393
  813 SOLV  HW2     2542    4.422234411    2.665937759    3.009078790
  814 SOLV  OW      2543    3.982304184    5.160767579    4.856748873
  814 SOLV  HW1     2544    3.896956159    5.202101616    4.888507883
  814 SOLV  HW2     2545    4.011322199    5.090310343    4.921518240
  815 SOLV  OW      2546    5.354413418    0.471498605    4.456258775
  815 SOLV  HW1     2547    5.331840547    0.429509989    4.368344889
  815 SOLV  HW2     2548    5.374855680    0.399955349    4.523079453
  816 SOLV  OW      2549    5.667379875    2.981466903    2.664229446
  816 SOLV  HW1     2550    5.722723850    2.911676158    2.709701694
  816 SOLV  HW2     2551    5.646969691    2.952159856    2.570817062
  817 SOLV  OW      2552    3.964073181    3.847619436    2.872256632
  817 SOLV  HW1     2553    3.976460482    3.765082020    2.927354607
  817 SOLV  HW2     2554    3.866378405    3.865727722    2.860879478
  818 SOLV  OW      2555    3.974974228    3.398637635    3.695499540
  818 SOLV  HW1     2556    3.893262452    3.396921500    3.753133262
  818 SOLV  HW2     2557    4.042689448    3.460390586    3.735531800
  819 SOLV  OW      2558    4.947409682    4.016806087    3.266433845
  819 SOLV  HW1     2559    4.868845678    4.066280940    3.303604761
  819 SOLV  HW2     2560    5.021045397    4.081445857    3.246404806
  820 SOLV  OW      2561    4.148497348    3.109652181    4.891024891
  820 SOLV  HW1     2562    4.064102064    3.058963878    4.873425725
  820 SOLV  HW2     2563    4.137714639    3.164554149    4.973916756
  821 SOLV  OW      2564    4.384567853    4.781383247    3.998957061
  821 SOLV  HW1     2565    4.363336895    4.822003015    3.910069767
  821 SOLV  HW2     2566    4.383314003    4.681686140    3.991178666
  822 SOLV  OW      2567    3.935281345    5.660781653    5.594400436
  822 SOLV  HW1     2568    3.895388262    5.572033927    5.617512749
  822 SOLV  HW2     2569    3.992082335    5.651487990    5.512613407
  823 SOLV  OW      2570    4.325684542    4.831945696    4.557703730
  823 SOLV  HW1     2571    4.381310826    4.801411259    4.635002784
  823 SOLV  HW2     2572    4.298819214    4.752861482    4.502697770
  824 SOLV  OW      2573    4.119508716    3.419171364    5.629299617
  824 SOLV  HW1     2574    4.098217704    3.361410611    5.708117824
  824 SOLV  HW2     2575    4.060965340    3.500243791    5.630631223
  825 SOLV  OW      2576    5.267217246    5.265315377    4.054210497
  825 SOLV  HW1     2577    5.234814350    5.329344302    3.984556390
  825 SOLV  HW2     2578    5.256414685    5.306333691    4.144776554
  826 SOLV  OW      2579    3.242851079    3.519403275    5.314842840
  826 SOLV  HW1     2580    3.185810044    3.521120292    5.232716579
  826 SOLV  HW2     2581    3.263103896    3.613110630    5.343305917
  827 SOLV  OW      2582    5.632195060    5.534411123    5.139536004
  827 SOLV  HW1     2583    5.546018678    5.504877639    5.180806727
  827 SOLV  HW2     2584    5.700961273    5.546595202    5.211121761
  828 SOLV  OW      2585    3.277538564    3.782278868    5.364707459
  828 SOLV  HW1     2586    3.359652410    3.776143819    5.421450030
  828 SOLV  HW2     2587    3.202540579    3.820522816    5.418676921
  829 SOLV  OW      2588    3.965556277    3.617747403    3.036084481
  829 SOLV  HW1     2589    3.870924478    3.585810549    3.030940896
  829 SOLV  HW2     2590    4.027398701    3.539185107    3.033847701
  830 SOLV  OW      2591    4.217327102    3.547528023    4.509148480
  830 SOLV  HW1     2592    4.197153435    3.639076432    4.543985136
  830 SOLV  HW2     2593    4.281974946    3.502063276    4.570428850
  831 SOLV  OW      2594    2.955622030    3.701728361    5.914213532
  831 SOLV  HW1     2595    2.909876251    3.768847767    5.855871647
  831 SOLV  HW2     2596    3.031358209    3.745689531    5.962513074
  832 SOLV  OW      2597    5.924828650    2.927164200    3.419413495
  832 SOLV  HW1     2598    5.984461610    2.852987586    3.450129055
  832 SOLV  HW2     2599    5.931943525    3.004094617    3.482917464
  833 SOLV  OW      2600    4.398147178    5.769014913    4.701377793
  833 SOLV  HW1     2601    4.410312399    5.788493727    4.798714549
  833 SOLV  HW2     2602    4.402480697    5.670232661    4.686377784
  834 SOLV  OW      2603    4.380464262    3.987867608    5.359030035
  834 SOLV  HW1     2604    4.331183552    3.949240522    5.281050397
  834 SOLV  HW2     2605    4.348106068    3.945050303    5.443416139
  835 SOLV  OW      2606    4.113960144    3.824806820    3.912923209
  835 SOLV  HW1     2607    4.121790078    3.822073108    3.813257760
  835 SOLV  HW2     2608    4.044248911    3.891577971    3.939037526
  836 SOLV  OW      2609    0.589658253    3.817585725    4.134205372
  836 SOLV  HW1     2610    0.623793784    3.845283606    4.224034280
  836 SOLV  HW2     2611    0.489841122    3.811976476    4.136776711
  837 SOLV  OW      2612    5.775182530    4.041229387    5.060762688
  837 SOLV  HW1     2613    5.700393259    4.028886583    5.126000423
  837 SOLV  HW2     2614    5.737534437    4.061848418    4.970434957
  838 SOLV  OW      2615    5.853425718    3.269627176    3.451809007
  838 SOLV  HW1     2616    5.907425954    3.229130975    3.378025321
  838 SOLV  HW2     2617    5.771422674    3.312223920    3.413559908
  839 SOLV  OW      2618    4.107112908    4.319382201    5.640393296
  839 SOLV  HW1     2619    4.114319972    4.220515395    5.653616095
  839 SOLV  HW2     2620    4.153865947    4.345182466    5.555836746
  840 SOLV  OW      2621    3.504127996    5.349888242    4.822588902
  840 SOLV  HW1     2622    3.457320859    5.329486206    4.908579713
  840 SOLV  HW2     2623    3.470491920    5.436730105    4.786138573
  841 SOLV  OW      2624    5.171415692    5.304488056    4.335238640
  841 SOLV  HW1     2625    5.085133371    5.333761340    4.376451223
  841 SOLV  HW2     2626    5.244206118    5.367634228    4.361961570
  842 SOLV  OW      2627    4.440566978    5.309832838    4.053249280
  842 SOLV  HW1     2628    4.433819873    5.311654429    4.153014391
  842 SOLV  HW2     2629    4.411132203    5.220410888    4.019498662
  843 SOLV  OW      2630    5.640413651    4.277271473    0.278895133
  843 SOLV  HW1     2631    5.559761763    4.252078040    0.225397535
  843 SOLV  HW2     2632    5.613382706    4.295159573    0.373503375
  844 SOLV  OW      2633    5.226134709    4.547353655    5.207159497
  844 SOLV  HW1     2634    5.174694957    4.494361173    5.139722867
  844 SOLV  HW2     2635    5.284584107    4.613431480    5.160050209
  845 SOLV  OW      2636    5.074608984    5.733282013    3.286875457
  845 SOLV  HW1     2637    5.165438141    5.755648417    3.251503673
  845 SOLV  HW2     2638    5.005452975    5.784359398    3.235787758
  846 SOLV  OW      2639    3.508279503    5.740460451    4.136762522
  846 SOLV  HW1     2640    3.591798549    5.753547861    4.083330194
  846 SOLV  HW2     2641    3.434896325    5.708785544    4.076652542
  847 SOLV  OW      2642    4.153653840    4.171181183    5.100802206
  847 SOLV  HW1     2643    4.246886422    4.141727358    5.079778541
  847 SOLV  HW2     2644    4.108956457    4.102168397    5.157733510
  848 SOLV  OW      2645    4.075345036    5.362840104    3.393115858
  848 SOLV  HW1     2646    4.172450630    5.339887129    3.386364743
  848 SOLV  HW2     2647    4.020913286    5.289884418    3.351684401
  849 SOLV  OW      2648    3.982440711    3.180651829    4.303170954
  849 SOLV  HW1     2649    4.079980534    3.187180987    4.282113985
  849 SOLV  HW2     2650    3.931934182    3.246987811    4.247956571
  850 SOLV  OW      2651    4.893584269    3.407416633    0.042450577
  850 SOLV  HW1     2652    4.990176765    3.384122308    0.031096807
  850 SOLV  HW2     2653    4.845163929    3.391609393   -0.043614537
  851 SOLV  OW      2654    5.481513080    4.530519248    3.613836245
  851 SOLV  HW1     2655    5.449089367    4.611757733    3.662323136
  851 SOLV  HW2     2656    5.435119931    4.523718868    3.525499976
  852 SOLV  OW      2657    4.970546134    2.804327759    3.050898568
  852 SOLV  HW1     2658    4.911348551    2.863612442    3.105512740
  852 SOLV  HW2     2659    5.066267086    2.825369392    3.070809996
  853 SOLV  OW      2660    5.873529156    4.154900378    3.551587846
  853 SOLV  HW1     2661    5.972795067    4.142843496    3.552563201
  853 SOLV  HW2     2662    5.840790545    4.153962805    3.457103433
  854 SOLV  OW      2663    5.843380197    4.471549235    3.250244979
  854 SOLV  HW1     2664    5.873593261    4.544749436    3.189164125
  854 SOLV  HW2     2665    5.768821302    4.420776935    3.207058803
  855 SOLV  OW      2666    5.691815435    4.909684448    5.880568753
  855 SOLV  HW1     2667    5.646508281    4.978450056    5.823822173
  855 SOLV  HW2     2668    5.625670182    4.839504432    5.907047477
  856 SOLV  OW      2669    5.319241537    4.811903682    4.272897461
  856 SOLV  HW1     2670    5.357786675    4.900838023    4.297523776
  856 SOLV  HW2     2671    5.389461280    4.756336526    4.228367428
  857 SOLV  OW      2672    4.340401417    4.699493192    5.177741820
  857 SOLV  HW1     2673    4.387532730    4.698634175    5.265944764
  857 SOLV  HW2     2674    4.259600711    4.640759872    5.182574942
  858 SOLV  OW      2675    4.749785113    5.670331548    4.456313639
  858 SOLV  HW1     2676    4.695355543    5.670409926    4.372415394
  858 SOLV  HW2     2677    4.844972297    5.691683802    4.434292796
  859 SOLV  OW      2678    4.728642680    4.645072005    3.743073172
  859 SOLV  HW1     2679    4.687576698    4.606464885    3.825684642
  859 SOLV  HW2     2680    4.800282331    4.583782719    3.709712562
  860 SOLV  OW      2681    4.165702968    3.407542202    5.115151007
  860 SOLV  HW1     2682    4.205348376    3.445881276    5.198576366
  860 SOLV  HW2     2683    4.209822540    3.448634080    5.035361882
  861 SOLV  OW      2684    4.828306485    5.541212645    5.498560268
  861 SOLV  HW1     2685    4.821187769    5.623749989    5.554581976
  861 SOLV  HW2     2686    4.738536314    5.497645148    5.491869378
  862 SOLV  OW      2687    4.969759193    2.725122020    5.116418233
  862 SOLV  HW1     2688    5.017547693    2.789081024    5.176642328
  862 SOLV  HW2     2689    4.874138555    2.717773122    5.144774381
  863 SOLV  OW      2690    2.833286761    4.552667253    5.600769639
  863 SOLV  HW1     2691    2.924699600    4.578781669    5.631813338
  863 SOLV  HW2     2692    2.783807854    4.508997286    5.675901336
  864 SOLV  OW      2693    4.485009537    4.583997073    4.223493408
  864 SOLV  HW1     2694    4.483017896    4.560600069    4.126289236
  864 SOLV  HW2     2695    4.578193789    4.608943203    4.249844611
  865 SOLV  OW      2696    0.520646626    4.916774261    4.981415106
  865 SOLV  HW1     2697    0.448726479    4.848924153    4.966400697
  865 SOLV  HW2     2698    0.575751739    4.889977881    5.060452484
  866 SOLV  OW      2699    3.317610168    0.535718261    4.874164733
  866 SOLV  HW1     2700    3.350248241    0.454911663    4.923220518
  866 SOLV  HW2     2701    3.281599531    0.602165547    4.939658639
  867 SOLV  OW      2702    3.478361248    5.496437976    3.889495226
  867 SOLV  HW1     2703    3.534510063    5.520733602    3.810384823
  867 SOLV  HW2     2704    3.396217582    5.553465022    3.890823666
  868 SOLV  OW      2705    3.134943525    5.616512426    4.170987866
  868 SOLV  HW1     2706    3.100944932    5.708790366    4.189164244
  868 SOLV  HW2     2707    3.105669883    5.587573687    4.079844734
  869 SOLV  OW      2708    3.473354220    3.191582916    3.525824433
  869 SOLV  HW1     2709    3.523697706    3.106356921    3.511545757
  869 SOLV  HW2     2710    3.537784562    3.267916130    3.530696374
  870 SOLV  OW      2711    3.499952079    4.213487266    4.040832752
  870 SOLV  HW1     2712    3.532819387    4.121976969    4.064191833
  870 SOLV  HW2     2713    3.497865137    4.223747911    3.941382443
  871 SOLV  OW      2714    4.166232119    3.549328613    3.829656894
  871 SOLV  HW1     2715    4.114334821    3.590664035    3.904487939
  871 SOLV  HW2     2716    4.257230511    3.523792534    3.862350214
  872 SOLV  OW      2717    5.228180773    5.117524123    4.743458975
  872 SOLV  HW1     2718    5.251577542    5.134655922    4.839169318
  872 SOLV  HW2     2719    5.273451822    5.185255844    4.685456184
  873 SOLV  OW      2720    5.219653524    5.939211850    4.033241708
  873 SOLV  HW1     2721    5.131536875    5.909094671    4.069712928
  873 SOLV  HW2     2722    5.244324384    5.882487856    3.954658075
  874 SOLV  OW      2723    5.031945453    5.202694391    5.911002027
  874 SOLV  HW1     2724    5.013201587    5.104469553    5.909504355
  874 SOLV  HW2     2725    5.005648863    5.242967813    5.823319946
  875 SOLV  OW      2726    3.892461535    3.374789133    4.128383069
  875 SOLV  HW1     2727    3.863789455    3.452385918    4.072181795
  875 SOLV  HW2     2728    3.887979280    3.290900142    4.074120956
  876 SOLV  OW      2729    3.387909211    6.047436472    5.448373888
  876 SOLV  HW1     2730    3.464376650    6.087272392    5.499027915
  876 SOLV  HW2     2731    3.308694182    6.038993954    5.508836212
  877 SOLV  OW      2732    3.901514390    0.421153765    4.314827794
  877 SOLV  HW1     2733    3.809459551    0.431108557    4.352619642
  877 SOLV  HW2     2734    3.964791501    0.479862338    4.365332537
  878 SOLV  OW      2735    4.408539962    5.530816885    4.357441099
  878 SOLV  HW1     2736    4.358780669    5.523508826    4.443882517
  878 SOLV  HW2     2737    4.346264164    5.512083420    4.281465274
  879 SOLV  OW      2738    5.186658314    5.012507283    3.963817652
  879 SOLV  HW1     2739    5.124060505    4.975314418    4.032374812
  879 SOLV  HW2     2740    5.228218828    5.096501161    3.998738803
  880 SOLV  OW      2741    5.070876538    4.448534715    5.426691485
  880 SOLV  HW1     2742    4.993252494    4.509998784    5.412616328
  880 SOLV  HW2     2743    5.145855166    4.475141883    5.366097679
  881 SOLV  OW      2744    5.788941997    3.265084845    5.816359387
  881 SOLV  HW1     2745    5.745870258    3.175461577    5.827035893
  881 SOLV  HW2     2746    5.872224499    3.268816599    5.871600559
  882 SOLV  OW      2747    5.479863205    2.373905042    3.270681834
  882 SOLV  HW1     2748    5.450101541    2.297593708    3.328061234
  882 SOLV  HW2     2749    5.548008883    2.428035150    3.319952823
  883 SOLV  OW      2750    4.446620001    5.801558075    4.957333693
  883 SOLV  HW1     2751    4.536082979    5.779381818    4.996147635
  883 SOLV  HW2     2752    4.374740400    5.771811694    5.020185722
  884 SOLV  OW      2753    5.161947695    4.691888298    4.442362783
  884 SOLV  HW1     2754    5.240732274    4.721227828    4.388197837
  884 SOLV  HW2     2755    5.191958241    4.627208446    4.512487875
  885 SOLV  OW      2756    5.425613669    3.901169141    3.326995371
  885 SOLV  HW1     2757    5.393818318    3.881325523    3.419716239
  885 SOLV  HW2     2758    5.393140613    3.829991272    3.264697211
  886 SOLV  OW      2759    3.449229742    4.456167047    4.698135037
  886 SOLV  HW1     2760    3.354259773    4.426113548    4.689252241
  886 SOLV  HW2     2761    3.475925127    4.506895093    4.616187563
  887 SOLV  OW      2762    3.713681245    5.825272907    5.532121604
  887 SOLV  HW1     2763    3.801303195    5.778836677    5.545084486
  887 SOLV  HW2     2764    3.712645404    5.870104175    5.442729204
  888 SOLV  OW      2765    4.737040650    3.448255511    5.945940547
  888 SOLV  HW1     2766    4.736990512    3.506920132    5.864944636
  888 SOLV  HW2     2767    4.701266457    3.358048860    5.921757488
  889 SOLV  OW      2768    3.555312766    4.418335984    2.908816764
  889 SOLV  HW1     2769    3.655175567    4.414825804    2.912897761
  889 SOLV  HW2     2770    3.527121488    4.480397847    2.835638304
  890 SOLV  OW      2771    5.203831396    4.528752470    3.985183809
  890 SOLV  HW1     2772    5.195204725    4.474686968    3.901492204
  890 SOLV  HW2     2773    5.213169385    4.467438319    4.063638101
  891 SOLV  OW      2774    5.001607240    6.008306983    5.742835623
  891 SOLV  HW1     2775    4.956684312    6.090048233    5.706754844
  891 SOLV  HW2     2776    5.066074738    5.973035150    5.675002095
  892 SOLV  OW      2777    3.599733112    0.000721989    4.159114805
  892 SOLV  HW1     2778    3.539177403   -0.042685085    4.225814672
  892 SOLV  HW2     2779    3.547646570    0.023852079    4.076944304
  893 SOLV  OW      2780    4.952360532    4.711475119    6.131845916
  893 SOLV  HW1     2781    4.892595955    4.650315568    6.183703158
  893 SOLV  HW2     2782    5.028474670    4.740685832    6.189765647
  894 SOLV  OW      2783    5.545479932    5.012502937    4.946835990
  894 SOLV  HW1     2784    5.631590822    4.986778317    4.990690251
  894 SOLV  HW2     2785    5.470073659    4.962845340    4.989824559
  895 SOLV  OW      2786    5.911530754    4.345565754    4.677459770
  895 SOLV  HW1     2787    5.879964458    4.406912681    4.749859199
  895 SOLV  HW2     2788    5.923741872    4.397422634    4.592824041
  896 SOLV  OW      2789    3.949768001    0.117364801    3.716282371
  896 SOLV  HW1     2790    3.953405740    0.040335805    3.652616538
  896 SOLV  HW2     2791    3.856869102    0.126593680    3.752124001
  897 SOLV  OW      2792    3.922108995    0.486903230    4.055902775
  897 SOLV  HW1     2793    3.924718233    0.500198653    4.154980642
  897 SOLV  HW2     2794    3.955754845    0.569317080    4.010340097
  898 SOLV  OW      2795    5.747609217    3.569452322    3.814891013
  898 SOLV  HW1     2796    5.784336280    3.613804233    3.733126615
  898 SOLV  HW2     2797    5.667000298    3.515637721    3.790241998
  899 SOLV  OW      2798    5.516674709    4.756716232    5.406372279
  899 SOLV  HW1     2799    5.598129937    4.777681063    5.352271039
  899 SOLV  HW2     2800    5.544179226    4.717705707    5.494252873
  900 SOLV  OW      2801    5.394815082    3.903656486    0.233826160
  900 SOLV  HW1     2802    5.490647076    3.903591208    0.262427158
  900 SOLV  HW2     2803    5.352568463    3.990710472    0.259096367
  901 SOLV  OW      2804    0.006188275    5.064738599    3.107342432
  901 SOLV  HW1     2805    0.054889812    4.981646150    3.134278892
  901 SOLV  HW2     2806    0.033059275    5.140052827    3.167404653
  902 SOLV  OW      2807    5.364643220    4.440836186    2.935996742
  902 SOLV  HW1     2808    5.428231636    4.504025844    2.980324725
  902 SOLV  HW2     2809    5.393644592    4.346720802    2.953391031
  903 SOLV  OW      2810    5.395216589    4.169104155    3.268135138
  903 SOLV  HW1     2811    5.314720131    4.182022031    3.326060143
  903 SOLV  HW2     2812    5.427849801    4.074981489    3.276962647
  904 SOLV  OW      2813    3.741805706    5.488310987    5.907964176
  904 SOLV  HW1     2814    3.822458275    5.545293815    5.892212327
  904 SOLV  HW2     2815    3.659789551    5.538172648    5.879873392
  905 SOLV  OW      2816    3.842768617    5.492470914    3.988285460
  905 SOLV  HW1     2817    3.923718863    5.444295999    4.021845501
  905 SOLV  HW2     2818    3.762766557    5.433073551    3.996748541
  906 SOLV  OW      2819    4.686105728    5.260088901    4.212698786
  906 SOLV  HW1     2820    4.694087174    5.183559200    4.148816263
  906 SOLV  HW2     2821    4.670207285    5.344593403    4.161634218
  907 SOLV  OW      2822    5.361280239    4.390029540    4.887007408
  907 SOLV  HW1     2823    5.397875458    4.298802290    4.868571121
  907 SOLV  HW2     2824    5.273355856    4.381795741    4.933943283
  908 SOLV  OW      2825    4.464613906    4.269746022    4.024227899
  908 SOLV  HW1     2826    4.442260551    4.183152936    3.979467254
  908 SOLV  HW2     2827    4.408246206    4.280430432    4.106142733
  909 SOLV  OW      2828    4.499996641    4.004926774    3.276388828
  909 SOLV  HW1     2829    4.538678428    3.971249832    3.362235335
  909 SOLV  HW2     2830    4.537141455    3.952014504    3.200096269
  910 SOLV  OW      2831    3.727258902    5.773211310    3.941942386
  910 SOLV  HW1     2832    3.703026442    5.818703557    3.856241118
  910 SOLV  HW2     2833    3.781394577    5.691490201    3.922133159
  911 SOLV  OW      2834    4.507467492    3.133793797    5.394337283
  911 SOLV  HW1     2835    4.493693302    3.128275346    5.295444082
  911 SOLV  HW2     2836    4.442224293    3.198685926    5.433482355
  912 SOLV  OW      2837    5.329785769    5.537099835    3.608826308
  912 SOLV  HW1     2838    5.270839653    5.516358710    3.530743208
  912 SOLV  HW2     2839    5.414489297    5.484430810    3.601538356
  913 SOLV  OW      2840    4.716986828    5.147441613    5.689822573
  913 SOLV  HW1     2841    4.633097806    5.109575098    5.650722712
  913 SOLV  HW2     2842    4.696631917    5.188919447    5.778508913
  914 SOLV  OW      2843    2.830150160    3.366722433    6.016244082
  914 SOLV  HW1     2844    2.809776719    3.440669359    6.080417650
  914 SOLV  HW2     2845    2.751294281    3.305556397    6.009771663
  915 SOLV  OW      2846    4.945234041    4.216715892    4.121634909
  915 SOLV  HW1     2847    4.986991379    4.269384705    4.195677895
  915 SOLV  HW2     2848    4.918263193    4.278590167    4.047850442
  916 SOLV  OW      2849    5.258852075    5.479423485    3.871245482
  916 SOLV  HW1     2850    5.320377371    5.525595762    3.935157279
  916 SOLV  HW2     2851    5.276622063    5.512099081    3.778409467
  917 SOLV  OW      2852    0.024540050    3.031663837    5.108516290
  917 SOLV  HW1     2853    0.084199452    3.111895688    5.106284185
  917 SOLV  HW2     2854    0.007866433    2.999935976    5.015153198
  918 SOLV  OW      2855    4.969535669    5.463277205    3.887082675
  918 SOLV  HW1     2856    5.064851553    5.491481012    3.876072796
  918 SOLV  HW2     2857    4.964211659    5.363413283    3.887770334
  919 SOLV  OW      2858    3.066537362    5.564600190    4.551121159
  919 SOLV  HW1     2859    3.072632415    5.466055463    4.567051769
  919 SOLV  HW2     2860    3.134012650    5.591464446    4.482366366
  920 SOLV  OW      2861    0.321974195    5.069882101    5.160148956
  920 SOLV  HW1     2862    0.421370459    5.078530409    5.167039270
  920 SOLV  HW2     2863    0.293470054    4.981915803    5.198242927
  921 SOLV  OW      2864    4.893214821    3.783449155    4.165838126
  921 SOLV  HW1     2865    4.837023543    3.712163424    4.207821993
  921 SOLV  HW2     2866    4.883631772    3.868350404    4.217815199
  922 SOLV  OW      2867    6.107049617    5.149259469    3.944251189
  922 SOLV  HW1     2868    6.192572832    5.108353343    3.976070503
  922 SOLV  HW2     2869    6.039964567    5.148124892    4.018414727
  923 SOLV  OW      2870    3.342730386    5.555364143    4.743841596
  923 SOLV  HW1     2871    3.266691933    5.568633442    4.680248916
  923 SOLV  HW2     2872    3.334667690    5.620352701    4.819428580
  924 SOLV  OW      2873    4.597067000    3.753861671    4.892355104
  924 SOLV  HW1     2874    4.683790152    3.785805062    4.930548228
  924 SOLV  HW2     2875    4.608330041    3.660858703    4.857348350
  925 SOLV  OW      2876    4.806526629    5.528985519    5.070355607
  925 SOLV  HW1     2877    4.851375443    5.481420315    4.994673571
  925 SOLV  HW2     2878    4.875686175    5.562022953    5.134597717
  926 SOLV  OW      2879    5.226441411    5.328628028    5.607128544
  926 SOLV  HW1     2880    5.135304361    5.314714146    5.645864594
  926 SOLV  HW2     2881    5.293265152    5.275617292    5.659324804
  927 SOLV  OW      2882    0.826166062    5.526286549    3.226285611
  927 SOLV  HW1     2883    0.746572529    5.537040599    3.285874666
  927 SOLV  HW2     2884    0.795629461    5.505764423    3.133290978
  928 SOLV  OW      2885    5.275166937    5.788084161    3.791556946
  928 SOLV  HW1     2886    5.309805311    5.776550190    3.698451950
  928 SOLV  HW2     2887    5.179647410    5.758719687    3.795444515
  929 SOLV  OW      2888    5.321610029    4.547561866    3.351562410
  929 SOLV  HW1     2889    5.292579421    4.490150432    3.274993483
  929 SOLV  HW2     2890    5.298880554    4.642995295    3.332136349
  930 SOLV  OW      2891    4.472786591    4.928851243    2.979155318
  930 SOLV  HW1     2892    4.537581575    4.852854251    2.973894454
  930 SOLV  HW2     2893    4.386285757    4.901869905    2.936832276
  931 SOLV  OW      2894    5.072049485    4.813951948    5.086544393
  931 SOLV  HW1     2895    4.988740292    4.869165684    5.083217899
  931 SOLV  HW2     2896    5.071501773    4.748260345    5.011150007
  932 SOLV  OW      2897    4.129348018    4.024706499    5.699045072
  932 SOLV  HW1     2898    4.214199431    3.974389688    5.682610385
  932 SOLV  HW2     2899    4.054026182    3.979519211    5.651229149
  933 SOLV  OW      2900    4.168177311    5.014646391    4.431854049
  933 SOLV  HW1     2901    4.225560921    4.959935730    4.492781433
  933 SOLV  HW2     2902    4.094062740    5.056396736    4.484410858
  934 SOLV  OW      2903    4.244873336    3.203849271    5.278744451
  934 SOLV  HW1     2904    4.305204393    3.153279456    5.217076803
  934 SOLV  HW2     2905    4.189930020    3.268583540    5.225917313
  935 SOLV  OW      2906    3.703291425    4.470175525    4.559961777
  935 SOLV  HW1     2907    3.774505502    4.511795407    4.616498329
  935 SOLV  HW2     2908    3.641814983    4.416649560    4.617889474
  936 SOLV  OW      2909    3.794150196    3.796727041    4.782662398
  936 SOLV  HW1     2910    3.737354334    3.878490800    4.773141287
  936 SOLV  HW2     2911    3.745686608    3.728724936    4.837696094
  937 SOLV  OW      2912    4.210311751    4.170954748    2.973032725
  937 SOLV  HW1     2913    4.247796497    4.195255472    3.062510484
  937 SOLV  HW2     2914    4.218573029    4.072259351    2.959144594
  938 SOLV  OW      2915    4.871194277    4.249122981    4.786443316
  938 SOLV  HW1     2916    4.901302409    4.166085309    4.739539122
  938 SOLV  HW2     2917    4.939669644    4.320978835    4.774216415
  939 SOLV  OW      2918    3.974928470    0.505816096    3.686270895
  939 SOLV  HW1     2919    3.965971247    0.455188041    3.600491743
  939 SOLV  HW2     2920    3.989484340    0.441565681    3.761513882
  940 SOLV  OW      2921    4.730847189    3.459700120    4.773509990
  940 SOLV  HW1     2922    4.717508291    3.399472565    4.694794334
  940 SOLV  HW2     2923    4.693477020    3.416209735    4.855445910
  941 SOLV  OW      2924    4.111182349    5.622857007    5.375958150
  941 SOLV  HW1     2925    4.150364879    5.703825633    5.332248976
  941 SOLV  HW2     2926    4.086870141    5.555690268    5.305964081
  942 SOLV  OW      2927    0.616640299    3.302694266    4.449829731
  942 SOLV  HW1     2928    0.562586303    3.363883572    4.507587394
  942 SOLV  HW2     2929    0.560598917    3.270967912    4.373314186
  943 SOLV  OW      2930    4.993680150    4.137494279    5.173851832
  943 SOLV  HW1     2931    5.006740838    4.168071587    5.268172448
  943 SOLV  HW2     2932    4.896427446    4.141125446    5.150820733
  944 SOLV  OW      2933    3.525771693    5.746628223    4.402416675
  944 SOLV  HW1     2934    3.499321743    5.752975074    4.306186954
  944 SOLV  HW2     2935    3.480369527    5.819073385    4.454285180
  945 SOLV  OW      2936    4.578201544    3.953723527    5.772729455
  945 SOLV  HW1     2937    4.569873738    4.052362082    5.758547639
  945 SOLV  HW2     2938    4.669853418    3.932576870    5.806681673
  946 SOLV  OW      2939    5.508064904    3.048553275    5.070737997
  946 SOLV  HW1     2940    5.419602171    3.017896788    5.035582003
  946 SOLV  HW2     2941    5.493627017    3.109428699    5.148757951
  947 SOLV  OW      2942    2.890615661    3.870507246    4.361710394
  947 SOLV  HW1     2943    2.978277841    3.898941581    4.400553326
  947 SOLV  HW2     2944    2.829794494    3.949635910    4.355283637
  948 SOLV  OW      2945    4.840966519    0.106710418    5.697976754
  948 SOLV  HW1     2946    4.818400648    0.182030947    5.636178434
  948 SOLV  HW2     2947    4.759138525    0.051715672    5.714743653
  949 SOLV  OW      2948    5.447682789    5.281766413    4.884794615
  949 SOLV  HW1     2949    5.419178170    5.271158555    4.789531827
  949 SOLV  HW2     2950    5.478854342    5.193610588    4.920247190
  950 SOLV  OW      2951    3.109015595    5.136774599    3.079929355
  950 SOLV  HW1     2952    3.124189289    5.159064470    2.983623128
  950 SOLV  HW2     2953    3.169211369    5.061487398    3.106579589
  951 SOLV  OW      2954    5.049030799    5.195015169    1.948350301
  951 SOLV  HW1     2955    4.950092564    5.186873679    1.960447106
  951 SOLV  HW2     2956    5.088706992    5.240546072    2.028062773
  952 SOLV  OW      2957    5.147199977    4.740712217    0.559366789
  952 SOLV  HW1     2958    5.069921049    4.779611771    0.509199950
  952 SOLV  HW2     2959    5.131945693    4.751474190    0.657617549
  953 SOLV  OW      2960    4.231272176    4.176536983    2.491924228
  953 SOLV  HW1     2961    4.133571871    4.155665872    2.487554968
  953 SOLV  HW2     2962    4.260174357    4.180802611    2.587561399
  954 SOLV  OW      2963    3.807294930    4.418013398    1.311889453
  954 SOLV  HW1     2964    3.800874127    4.496200090    1.249861034
  954 SOLV  HW2     2965    3.826269910    4.450480616    1.404558635
  955 SOLV  OW      2966    3.606752273    4.822149805    1.515425100
  955 SOLV  HW1     2967    3.617877578    4.886963435    1.440078727
  955 SOLV  HW2     2968    3.656127607    4.855597544    1.595705460
  956 SOLV  OW      2969    4.855833220    3.385798052    2.837931589
  956 SOLV  HW1     2970    4.875691039    3.452040661    2.910174653
  956 SOLV  HW2     2971    4.857000288    3.293411462    2.876204123
  957 SOLV  OW      2972    5.225549380    3.524366597    2.053129452
  957 SOLV  HW1     2973    5.213644160    3.425074158    2.053950699
  957 SOLV  HW2     2974    5.280845947    3.551943365    2.131762573
  958 SOLV  OW      2975    4.554278414    5.680145218    2.640746267
  958 SOLV  HW1     2976    4.626637905    5.700297789    2.706773679
  958 SOLV  HW2     2977    4.521120489    5.586890302    2.655088278
  959 SOLV  OW      2978    5.737231730    4.473822662    2.405506652
  959 SOLV  HW1     2979    5.765243641    4.409100228    2.476403334
  959 SOLV  HW2     2980    5.749094016    4.567259306    2.439134688
  960 SOLV  OW      2981    4.888938757    2.998447862    2.105709825
  960 SOLV  HW1     2982    4.863078393    2.993963084    2.202212959
  960 SOLV  HW2     2983    4.960293807    2.930873094    2.087167836
  961 SOLV  OW      2984    2.970332826    4.216057893    0.285008644
  961 SOLV  HW1     2985    2.905891545    4.269696296    0.339521192
  961 SOLV  HW2     2986    3.005032677    4.272079430    0.209783302
  962 SOLV  OW      2987    3.527896261    5.888821629    5.710712534
  962 SOLV  HW1     2988    3.594293390    5.869892940    5.638359097
  962 SOLV  HW2     2989    3.441110184    5.844221979    5.688782016
  963 SOLV  OW      2990    4.327194059    5.724471901    3.163319600
  963 SOLV  HW1     2991    4.328577233    5.652771669    3.233026966
  963 SOLV  HW2     2992    4.234791726    5.732864842    3.125994605
  964 SOLV  OW      2993    4.513671636    3.973665404    1.736012853
  964 SOLV  HW1     2994    4.487828872    3.944357026    1.828070965
  964 SOLV  HW2     2995    4.588094569    3.915966836    1.702343677
  965 SOLV  OW      2996    3.259024670    5.610710678    1.473052244
  965 SOLV  HW1     2997    3.166482128    5.596894798    1.437746508
  965 SOLV  HW2     2998    3.325279690    5.595541324    1.399693043
  966 SOLV  OW      2999    3.790011717    4.029702350    1.726917151
  966 SOLV  HW1     3000    3.795432433    4.052578316    1.824114618
  966 SOLV  HW2     3001    3.790387077    4.113814393    1.672833664
  967 SOLV  OW      3002    5.554377441    4.993687973    0.586243452
  967 SOLV  HW1     3003    5.552702625    5.064097105    0.515251978
  967 SOLV  HW2     3004    5.649069135    4.967658642    0.605110282
  968 SOLV  OW      3005    3.822638427    3.418642791    0.282821189
  968 SOLV  HW1     3006    3.741907205    3.473726908    0.304035270
  968 SOLV  HW2     3007    3.905185956    3.471284124    0.303231558
  969 SOLV  OW      3008    3.822861603    2.654725531    2.534017162
  969 SOLV  HW1     3009    3.871421896    2.736932183    2.563778712
  969 SOLV  HW2     3010    3.801202073    2.598178378    2.613609645
  970 SOLV  OW      3011    4.962173997    3.847034365    0.063847441
  970 SOLV  HW1     3012    4.890854231    3.780511575    0.041720651
  970 SOLV  HW2     3013    5.043873389    3.827591928    0.009547039
  971 SOLV  OW      3014    3.445138812    3.608781478    5.742351561
  971 SOLV  HW1     3015    3.470269432    3.670983798    5.668181854
  971 SOLV  HW2     3016    3.521930041    3.547863932    5.762199107
  972 SOLV  OW      3017    3.471803905    4.356209375    6.095331829
  972 SOLV  HW1     3018    3.407826479    4.402294006    6.033813172
  972 SOLV  HW2     3019    3.561216081    4.400667039    6.089809124
  973 SOLV  OW      3020    5.869697845    4.458411441    0.279453047
  973 SOLV  HW1     3021    5.851311911    4.510648519    0.362728867
  973 SOLV  HW2     3022    5.797536423    4.390463576    0.266135182
  974 SOLV  OW      3023    4.150050374    5.899535013    2.751557286
  974 SOLV  HW1     3024    4.173563878    5.813564722    2.796919312
  974 SOLV  HW2     3025    4.135040947    5.882769856    2.654114560
  975 SOLV  OW      3026    4.804595721    5.283576652    1.154491878
  975 SOLV  HW1     3027    4.727790259    5.310517945    1.096379986
  975 SOLV  HW2     3028    4.837105135    5.193109674    1.126910621
  976 SOLV  OW      3029    3.690060640    3.788011517    1.801467748
  976 SOLV  HW1     3030    3.590170797    3.791859229    1.798443650
  976 SOLV  HW2     3031    3.727873866    3.869871671    1.758213220
  977 SOLV  OW      3032    3.407579760    3.945447388    1.147303745
  977 SOLV  HW1     3033    3.447167963    3.963623858    1.237327172
  977 SOLV  HW2     3034    3.480408422    3.921378061    1.083129479
  978 SOLV  OW      3035    6.133945443    3.456475014    5.789929145
  978 SOLV  HW1     3036    6.049900821    3.473886319    5.738599425
  978 SOLV  HW2     3037    6.121758193    3.375488317    5.847323457
  979 SOLV  OW      3038    5.380030584    4.392308074    5.829848628
  979 SOLV  HW1     3039    5.313663741    4.464303229    5.809502606
  979 SOLV  HW2     3040    5.471437513    4.432275300    5.836856082
  980 SOLV  OW      3041    3.995835756    0.269340660    3.134903589
  980 SOLV  HW1     3042    4.009920710    0.361904936    3.170024922
  980 SOLV  HW2     3043    3.940522570    0.273347733    3.051690640
  981 SOLV  OW      3044    5.335851347    5.324836152    2.723000232
  981 SOLV  HW1     3045    5.339974724    5.226226424    2.706847471
  981 SOLV  HW2     3046    5.240620265    5.355191316    2.719626823
  982 SOLV  OW      3047    5.306095464    3.038845821    0.953156932
  982 SOLV  HW1     3048    5.339856027    3.020813402    0.860763528
  982 SOLV  HW2     3049    5.370943238    3.002437618    1.020019547
  983 SOLV  OW      3050    4.460522777    6.041101665    0.561674322
  983 SOLV  HW1     3051    4.482962487    6.058015677    0.657652424
  983 SOLV  HW2     3052    4.389946251    5.970482904    0.555904907
  984 SOLV  OW      3053    3.664583496    5.044372846    0.295349262
  984 SOLV  HW1     3054    3.739303381    4.986299947    0.263006650
  984 SOLV  HW2     3055    3.678627601    5.066000191    0.391975192
  985 SOLV  OW      3056    5.931357791    3.659119723    2.077728627
  985 SOLV  HW1     3057    5.853085690    3.711914950    2.110706732
  985 SOLV  HW2     3058    6.004938094    3.662855230    2.145355760
  986 SOLV  OW      3059    3.720988960    4.441604710    2.031496748
  986 SOLV  HW1     3060    3.642340227    4.419085393    1.973975651
  986 SOLV  HW2     3061    3.782139321    4.503125390    1.981725221
  987 SOLV  OW      3062    5.127099229    5.347122007    0.947015310
  987 SOLV  HW1     3063    5.087571951    5.287817106    1.017175302
  987 SOLV  HW2     3064    5.226880110    5.341989773    0.951409635
  988 SOLV  OW      3065    0.051075785    3.262927605    2.905194712
  988 SOLV  HW1     3066    0.078839343    3.202438667    2.979840527
  988 SOLV  HW2     3067    0.107579513    3.244641497    2.824729317
  989 SOLV  OW      3068    5.408495234    4.892283380    2.130234395
  989 SOLV  HW1     3069    5.355666846    4.957510370    2.075864921
  989 SOLV  HW2     3070    5.424227458    4.809303274    2.076679183
  990 SOLV  OW      3071    4.561115424    5.695592033    2.293569418
  990 SOLV  HW1     3072    4.559531227    5.671923733    2.390724325
  990 SOLV  HW2     3073    4.467941874    5.714022083    2.262249879
  991 SOLV  OW      3074    2.857649526    3.951920525    1.717386923
  991 SOLV  HW1     3075    2.839216023    3.866438016    1.765913599
  991 SOLV  HW2     3076    2.786547036    4.018718409    1.739395232
  992 SOLV  OW      3077    4.969647266    5.697451853    0.789985426
  992 SOLV  HW1     3078    4.939483728    5.761094230    0.718983399
  992 SOLV  HW2     3079    4.898122175    5.629508738    0.806396464
  993 SOLV  OW      3080    4.767056548    4.418704938    2.085599754
  993 SOLV  HW1     3081    4.717891279    4.429163323    2.172056788
  993 SOLV  HW2     3082    4.795459801    4.323433610    2.074738156
  994 SOLV  OW      3083    5.199272577    4.902490016    2.852982410
  994 SOLV  HW1     3084    5.288756370    4.933336412    2.885276608
  994 SOLV  HW2     3085    5.206364584    4.874001457    2.757380086
  995 SOLV  OW      3086    5.278285992    4.318453040    0.591552955
  995 SOLV  HW1     3087    5.256864102    4.240437632    0.532762452
  995 SOLV  HW2     3088    5.224844424    4.312300960    0.675860201
  996 SOLV  OW      3089    4.398658273    3.527518951    0.056908741
  996 SOLV  HW1     3090    4.387795837    3.470580044   -0.024588065
  996 SOLV  HW2     3091    4.365192185    3.619799189    0.037776070
  997 SOLV  OW      3092    4.420266488    3.349032048    6.007635509
  997 SOLV  HW1     3093    4.446443943    3.255772323    5.982751875
  997 SOLV  HW2     3094    4.389007186    3.397742116    5.926075948
  998 SOLV  OW      3095    4.489060945    4.370838021    2.427385664
  998 SOLV  HW1     3096    4.451793502    4.351623206    2.518179012
  998 SOLV  HW2     3097    4.558351058    4.442616841    2.434320743
  999 SOLV  OW      3098    4.542239433    3.832590048    6.012009800
  999 SOLV  HW1     3099    4.531355040    3.885676770    5.927966180
  999 SOLV  HW2     3100    4.500140586    3.881831033    6.088200172
 1000 SOLV  OW      3101    5.351034947    2.827708736    2.626213884
 1000 SOLV  HW1     3102    5.367629782    2.790488393    2.534884700
 1000 SOLV  HW2     3103    5.432774677    2.875809235    2.657941843
 1001 SOLV  OW      3104    3.768515248    0.673332827    0.385002924
 1001 SOLV  HW1     3105    3.867399037    0.668613752    0.399136772
 1001 SOLV  HW2     3106    3.727745412    0.584198848    0.404826003
 1002 SOLV  OW      3107    4.913948482    3.281663856    1.809152613
 1002 SOLV  HW1     3108    4.829160989    3.266109704    1.758465455
 1002 SOLV  HW2     3109    4.931718288    3.379898941    1.814992319
 1003 SOLV  OW      3110    0.033253237    5.179252514    3.350384164
 1003 SOLV  HW1     3111    0.122763943    5.188650671    3.393986094
 1003 SOLV  HW2     3112   -0.021585466    5.112612410    3.400913919
 1004 SOLV  OW      3113    5.688173982    3.237086973    2.761700122
 1004 SOLV  HW1     3114    5.702842662    3.237921863    2.860622655
 1004 SOLV  HW2     3115    5.655448030    3.146849405    2.733633993
 1005 SOLV  OW      3116    4.865360062    4.615286884    1.398133399
 1005 SOLV  HW1     3117    4.863242278    4.548440683    1.472488614
 1005 SOLV  HW2     3118    4.876868433    4.567739276    1.310907501
 1006 SOLV  OW      3119    4.272146994    4.447771708    2.273880168
 1006 SOLV  HW1     3120    4.341374966    4.409884392    2.335311486
 1006 SOLV  HW2     3121    4.255680483    4.543594363    2.297302761
 1007 SOLV  OW      3122    4.201249483    3.315413727    0.365951719
 1007 SOLV  HW1     3123    4.178081070    3.412650294    0.369134100
 1007 SOLV  HW2     3124    4.117494891    3.261487760    0.357060689
 1008 SOLV  OW      3125    5.938460383    4.513465591    0.563185309
 1008 SOLV  HW1     3126    5.881784134    4.481642629    0.639179680
 1008 SOLV  HW2     3127    6.009823112    4.445998803    0.544328119
 1009 SOLV  OW      3128    4.258048680    3.569614379    0.713084514
 1009 SOLV  HW1     3129    4.320037645    3.515199774    0.656530355
 1009 SOLV  HW2     3130    4.164413049    3.536573972    0.701147534
 1010 SOLV  OW      3131    3.595292143    0.042657455    0.811913588
 1010 SOLV  HW1     3132    3.667199178   -0.018187781    0.778318423
 1010 SOLV  HW2     3133    3.562455490    0.100041072    0.736878564
 1011 SOLV  OW      3134    3.653376647    6.090694062    1.664051590
 1011 SOLV  HW1     3135    3.619306873    6.182729150    1.644799913
 1011 SOLV  HW2     3136    3.719011350    6.064027588    1.593462594
 1012 SOLV  OW      3137    3.046249621    6.014588163    2.111845737
 1012 SOLV  HW1     3138    3.058488567    5.971159188    2.201096061
 1012 SOLV  HW2     3139    3.110303765    6.090861017    2.102845254
 1013 SOLV  OW      3140    2.737562145    3.979423068    0.082199502
 1013 SOLV  HW1     3141    2.807374246    4.050657695    0.089539167
 1013 SOLV  HW2     3142    2.775942823    3.891981679    0.111912176
 1014 SOLV  OW      3143    4.949283510    2.676490473    2.808202834
 1014 SOLV  HW1     3144    4.940795209    2.735938862    2.728231873
 1014 SOLV  HW2     3145    4.963441395    2.732386062    2.889913942
 1015 SOLV  OW      3146    4.224555834    5.037687935    0.013873202
 1015 SOLV  HW1     3147    4.309691529    4.990180355   -0.008405130
 1015 SOLV  HW2     3148    4.240981972    5.102302890    0.088414795
 1016 SOLV  OW      3149    4.855594976    5.388143909    2.595345351
 1016 SOLV  HW1     3150    4.856115953    5.481802891    2.630384241
 1016 SOLV  HW2     3151    4.788754897    5.380637583    2.521332742
 1017 SOLV  OW      3152    5.039353217    5.155825115    3.161441332
 1017 SOLV  HW1     3153    5.100520809    5.125459650    3.234503080
 1017 SOLV  HW2     3154    4.945972315    5.126360254    3.181772487
 1018 SOLV  OW      3155    4.085241413    5.402948467    0.836413953
 1018 SOLV  HW1     3156    3.996461670    5.360107774    0.819543236
 1018 SOLV  HW2     3157    4.088929021    5.491395785    0.789881626
 1019 SOLV  OW      3158    5.559479733    5.582188355    1.241497868
 1019 SOLV  HW1     3159    5.624503239    5.518969722    1.283654289
 1019 SOLV  HW2     3160    5.563043592    5.572236914    1.142049622
 1020 SOLV  OW      3161    4.331037659    5.113997233    1.414567200
 1020 SOLV  HW1     3162    4.408223001    5.156496174    1.367277603
 1020 SOLV  HW2     3163    4.362546757    5.074347235    1.500793963
 1021 SOLV  OW      3164    5.508624101    4.737364330    5.975233252
 1021 SOLV  HW1     3165    5.468286995    4.776373216    6.058014702
 1021 SOLV  HW2     3166    5.577007448    4.668925143    6.000557428
 1022 SOLV  OW      3167    3.140442192    6.025242327    0.119728111
 1022 SOLV  HW1     3168    3.195347579    6.107273003    0.135781429
 1022 SOLV  HW2     3169    3.183851690    5.946871916    0.164169800
 1023 SOLV  OW      3170    3.244326595    3.309185266    2.136326725
 1023 SOLV  HW1     3171    3.253241013    3.210212756    2.147576613
 1023 SOLV  HW2     3172    3.333532382    3.348307487    2.113669312
 1024 SOLV  OW      3173    4.816643025    5.775505848    0.257142292
 1024 SOLV  HW1     3174    4.820938724    5.676241129    0.268532507
 1024 SOLV  HW2     3175    4.821673043    5.798123225    0.159855098
 1025 SOLV  OW      3176    0.189407066    4.897472027    2.016794091
 1025 SOLV  HW1     3177    0.099063633    4.877902161    2.054957809
 1025 SOLV  HW2     3178    0.227163972    4.814242281    1.976190517
 1026 SOLV  OW      3179    3.182995733    6.017318967    1.846943145
 1026 SOLV  HW1     3180    3.205918838    5.979423248    1.936610559
 1026 SOLV  HW2     3181    3.266207678    6.025869529    1.792130240
 1027 SOLV  OW      3182    5.127476801    2.778316196    2.137325223
 1027 SOLV  HW1     3183    5.145617443    2.864733535    2.184278590
 1027 SOLV  HW2     3184    5.195426816    2.710402079    2.165111127
 1028 SOLV  OW      3185    3.921154130    0.234357600    1.951915757
 1028 SOLV  HW1     3186    3.957831884    0.227450202    2.044689839
 1028 SOLV  HW2     3187    3.830423872    0.276314670    1.955003967
 1029 SOLV  OW      3188    4.656868416    4.743162058    1.526370946
 1029 SOLV  HW1     3189    4.601337980    4.680561884    1.581134570
 1029 SOLV  HW2     3190    4.733378469    4.693087545    1.485871876
 1030 SOLV  OW      3191    4.544555142    4.257647005    2.978681361
 1030 SOLV  HW1     3192    4.524171815    4.352031845    2.952648179
 1030 SOLV  HW2     3193    4.476923245    4.226106971    3.045260611
 1031 SOLV  OW      3194    3.472851060    1.008754329    1.519498974
 1031 SOLV  HW1     3195    3.441245401    0.981457268    1.610370735
 1031 SOLV  HW2     3196    3.402519263    1.064241519    1.475042919
 1032 SOLV  OW      3197    0.057498356    3.788957107    5.519043141
 1032 SOLV  HW1     3198    0.101985273    3.811336361    5.605770343
 1032 SOLV  HW2     3199   -0.029191647    3.742473941    5.537088858
 1033 SOLV  OW      3200    4.877855699    4.732672225    2.664068496
 1033 SOLV  HW1     3201    4.956718425    4.793395934    2.654329067
 1033 SOLV  HW2     3202    4.904572391    4.639288061    2.640253612
 1034 SOLV  OW      3203    3.185687923    3.095550983    0.884651550
 1034 SOLV  HW1     3204    3.263070184    3.033071783    0.895140594
 1034 SOLV  HW2     3205    3.102044663    3.042783810    0.869782722
 1035 SOLV  OW      3206    5.563525774    5.578025558    0.977471821
 1035 SOLV  HW1     3207    5.554166265    5.674850963    0.954292491
 1035 SOLV  HW2     3208    5.623960083    5.533631359    0.911314059
 1036 SOLV  OW      3209    5.182152000    3.386657045    1.538718320
 1036 SOLV  HW1     3210    5.097908533    3.401088580    1.486789407
 1036 SOLV  HW2     3211    5.175816565    3.300572337    1.589226644
 1037 SOLV  OW      3212    5.233368301    4.604596995    5.719508829
 1037 SOLV  HW1     3213    5.191301807    4.689106508    5.752502047
 1037 SOLV  HW2     3214    5.165544020    4.551086221    5.669145069
 1038 SOLV  OW      3215    4.632605189    5.293064467    0.791377506
 1038 SOLV  HW1     3216    4.563315346    5.363489382    0.806909590
 1038 SOLV  HW2     3217    4.623067530    5.221185756    0.860256741
 1039 SOLV  OW      3218    2.945757360    5.300124166    0.483714278
 1039 SOLV  HW1     3219    2.860308227    5.249730020    0.496385087
 1039 SOLV  HW2     3220    3.022615264    5.236142194    0.484622415
 1040 SOLV  OW      3221    5.664928019    5.491815236    1.664084060
 1040 SOLV  HW1     3222    5.595436347    5.440715180    1.613477218
 1040 SOLV  HW2     3223    5.648171694    5.482592901    1.762244833
 1041 SOLV  OW      3224    5.476312482    5.967616918    1.720592902
 1041 SOLV  HW1     3225    5.421602161    5.887957595    1.746339769
 1041 SOLV  HW2     3226    5.418602515    6.033447454    1.672243434
 1042 SOLV  OW      3227    4.336884378    5.348238466    1.824759696
 1042 SOLV  HW1     3228    4.310630447    5.337911629    1.920697828
 1042 SOLV  HW2     3229    4.385037598    5.266032500    1.794371431
 1043 SOLV  OW      3230    4.609475665    2.695917581    2.737381892
 1043 SOLV  HW1     3231    4.652938465    2.621047639    2.787453111
 1043 SOLV  HW2     3232    4.672975298    2.731369506    2.668734222
 1044 SOLV  OW      3233    2.540416344    4.302100003    1.086596315
 1044 SOLV  HW1     3234    2.470154724    4.295584784    1.015728449
 1044 SOLV  HW2     3235    2.511403467    4.250391606    1.167130831
 1045 SOLV  OW      3236    5.221428607    4.554800497    1.669269296
 1045 SOLV  HW1     3237    5.227466893    4.604810239    1.582872431
 1045 SOLV  HW2     3238    5.140775698    4.585373047    1.719888475
 1046 SOLV  OW      3239    3.367415857    6.071501888    1.642939304
 1046 SOLV  HW1     3240    3.353087725    5.986610858    1.592050458
 1046 SOLV  HW2     3241    3.458565510    6.070703406    1.684080040
 1047 SOLV  OW      3242    3.966772205    3.158997931    0.376049559
 1047 SOLV  HW1     3243    3.921371321    3.074260652    0.348481769
 1047 SOLV  HW2     3244    3.904063029    3.235922553    0.363726976
 1048 SOLV  OW      3245    4.889697978    4.983538989    0.225319277
 1048 SOLV  HW1     3246    4.840142193    5.047860512    0.166935320
 1048 SOLV  HW2     3247    4.906972568    4.899062976    0.174652706
 1049 SOLV  OW      3248    5.193812684    5.571104247    1.585214460
 1049 SOLV  HW1     3249    5.157517434    5.559485218    1.677668204
 1049 SOLV  HW2     3250    5.134638110    5.633157094    1.533757546
 1050 SOLV  OW      3251    6.046311303    4.572598511    2.100299763
 1050 SOLV  HW1     3252    6.106768062    4.525408855    2.164485279
 1050 SOLV  HW2     3253    6.073129855    4.550127308    2.006611807
 1051 SOLV  OW      3254    3.963004458    2.619349367    1.275719230
 1051 SOLV  HW1     3255    3.952245127    2.525741213    1.242200033
 1051 SOLV  HW2     3256    3.880777511    2.672074718    1.254260256
 1052 SOLV  OW      3257    5.960873054    5.202996802    1.683179260
 1052 SOLV  HW1     3258    5.932305010    5.109068276    1.702233654
 1052 SOLV  HW2     3259    6.060347037    5.206219366    1.673363794
 1053 SOLV  OW      3260    4.347903263    3.083175281    0.267905119
 1053 SOLV  HW1     3261    4.436139649    3.108328634    0.307696053
 1053 SOLV  HW2     3262    4.278194352    3.148514582    0.297452194
 1054 SOLV  OW      3263    5.029732112    3.912619512    0.364448210
 1054 SOLV  HW1     3264    5.030442673    3.935198675    0.267023923
 1054 SOLV  HW2     3265    4.992706428    3.820574077    0.377040927
 1055 SOLV  OW      3266    4.924905718    3.332030648    2.448596671
 1055 SOLV  HW1     3267    4.840060196    3.363115235    2.491456260
 1055 SOLV  HW2     3268    4.934960103    3.233469658    2.462257010
 1056 SOLV  OW      3269    3.999621890    4.816428008    1.338460525
 1056 SOLV  HW1     3270    4.020430444    4.776176920    1.427616046
 1056 SOLV  HW2     3271    3.997971503    4.916101504    1.346478690
 1057 SOLV  OW      3272    3.489714008    3.906030019    0.507207688
 1057 SOLV  HW1     3273    3.472198237    3.851193390    0.425429897
 1057 SOLV  HW2     3274    3.585202322    3.935748526    0.507570445
 1058 SOLV  OW      3275    3.374498439    5.465420027    1.280485939
 1058 SOLV  HW1     3276    3.350471670    5.445058851    1.185566601
 1058 SOLV  HW2     3277    3.375335766    5.380659992    1.333556896
 1059 SOLV  OW      3278    2.735444060    4.481405781    1.164576204
 1059 SOLV  HW1     3279    2.653431797    4.441953777    1.123132634
 1059 SOLV  HW2     3280    2.711167492    4.525551997    1.250957683
 1060 SOLV  OW      3281    4.137116192    4.985076180    0.839310392
 1060 SOLV  HW1     3282    4.137611325    4.890655368    0.872242274
 1060 SOLV  HW2     3283    4.055867229    5.000296759    0.783034818
 1061 SOLV  OW      3284    3.459192877    4.762984972    2.245071576
 1061 SOLV  HW1     3285    3.509137966    4.678031116    2.262053101
 1061 SOLV  HW2     3286    3.438090167    4.770299317    2.147597599
 1062 SOLV  OW      3287    3.580976606    5.050247759    2.921996354
 1062 SOLV  HW1     3288    3.589110928    4.951431319    2.908931895
 1062 SOLV  HW2     3289    3.608527454    5.073913087    3.015175853
 1063 SOLV  OW      3290    5.582150736    4.039078267    1.157136726
 1063 SOLV  HW1     3291    5.567056477    4.018298440    1.253782485
 1063 SOLV  HW2     3292    5.544079703    3.965645294    1.100938906
 1064 SOLV  OW      3293    3.161550768    4.361634690    6.067466261
 1064 SOLV  HW1     3294    3.110133602    4.335847630    5.985656395
 1064 SOLV  HW2     3295    3.101740915    4.411818753    6.129963411
 1065 SOLV  OW      3296    3.029753515    4.406240374    0.645041837
 1065 SOLV  HW1     3297    3.076903474    4.431082634    0.560418097
 1065 SOLV  HW2     3298    3.092542086    4.356280517    0.704732479
 1066 SOLV  OW      3299    5.978478957    4.835224463    1.998002231
 1066 SOLV  HW1     3300    5.881458180    4.856638676    2.009412566
 1066 SOLV  HW2     3301    6.000821672    4.752987598    2.050343905
 1067 SOLV  OW      3302    5.621035154    5.438284313    1.943651538
 1067 SOLV  HW1     3303    5.634086550    5.508699951    2.013446528
 1067 SOLV  HW2     3304    5.574705256    5.359449356    1.984131044
 1068 SOLV  OW      3305    0.262031919    4.580349143    2.206205455
 1068 SOLV  HW1     3306    0.227095400    4.620385161    2.121480975
 1068 SOLV  HW2     3307    0.337794521    4.635879064    2.240528056
 1069 SOLV  OW      3308    3.328574173    3.368590669    0.541628630
 1069 SOLV  HW1     3309    3.380394678    3.294874140    0.585013790
 1069 SOLV  HW2     3310    3.241696790    3.380946203    0.589602871
 1070 SOLV  OW      3311    5.404768673    5.397195822    0.418520534
 1070 SOLV  HW1     3312    5.441772963    5.488221187    0.437096478
 1070 SOLV  HW2     3313    5.405115799    5.380586146    0.319900090
 1071 SOLV  OW      3314    3.248955315    3.423439346    1.567940435
 1071 SOLV  HW1     3315    3.153991318    3.419227004    1.599015755
 1071 SOLV  HW2     3316    3.297262809    3.495229442    1.618080718
 1072 SOLV  OW      3317    0.271123683    5.352805689    1.155237292
 1072 SOLV  HW1     3318    0.300334061    5.437312183    1.110455079
 1072 SOLV  HW2     3319    0.344059840    5.319992441    1.215267349
 1073 SOLV  OW      3320    3.697763086    5.980106059    0.485905642
 1073 SOLV  HW1     3321    3.670713958    5.968678126    0.390314078
 1073 SOLV  HW2     3322    3.796106377    5.964314439    0.494808798
 1074 SOLV  OW      3323    4.267804928    5.768836130    1.863554669
 1074 SOLV  HW1     3324    4.326086484    5.716957550    1.800997737
 1074 SOLV  HW2     3325    4.291377252    5.865883035    1.858295492
 1075 SOLV  OW      3326    4.004657844    4.268179525    1.716277327
 1075 SOLV  HW1     3327    3.928939903    4.304411965    1.661908942
 1075 SOLV  HW2     3328    4.017008558    4.171101706    1.695655806
 1076 SOLV  OW      3329    6.018321730    4.873774759    1.172536524
 1076 SOLV  HW1     3330    6.007308216    4.911830199    1.264364788
 1076 SOLV  HW2     3331    6.012141946    4.947314739    1.105041073
 1077 SOLV  OW      3332    6.005310849    4.905978801    2.414547173
 1077 SOLV  HW1     3333    5.948679667    4.863640643    2.343822851
 1077 SOLV  HW2     3334    5.950786213    4.919353214    2.497309775
 1078 SOLV  OW      3335    5.177381797    3.736477670    1.239751664
 1078 SOLV  HW1     3336    5.216577793    3.827122907    1.255518965
 1078 SOLV  HW2     3337    5.090125303    3.729050793    1.288048825
 1079 SOLV  OW      3338    6.101068699    2.486019221    0.725902263
 1079 SOLV  HW1     3339    6.070294515    2.451715488    0.814650466
 1079 SOLV  HW2     3340    6.056245454    2.434439212    0.652892815
 1080 SOLV  OW      3341    5.509300404    3.303217933    1.428621774
 1080 SOLV  HW1     3342    5.467241918    3.229333501    1.481290996
 1080 SOLV  HW2     3343    5.539983516    3.375221481    1.490878546
 1081 SOLV  OW      3344    4.010483048    0.282221549    2.247535898
 1081 SOLV  HW1     3345    3.914065402    0.261561649    2.264219679
 1081 SOLV  HW2     3346    4.018343563    0.372298211    2.204805517
 1082 SOLV  OW      3347    5.776465614    4.013781609    1.470485302
 1082 SOLV  HW1     3348    5.809449021    3.982725412    1.559644093
 1082 SOLV  HW2     3349    5.684474568    4.051749009    1.480374344
 1083 SOLV  OW      3350    5.101206884    2.460167769    1.144151669
 1083 SOLV  HW1     3351    5.010147135    2.426862315    1.119651549
 1083 SOLV  HW2     3352    5.093383940    2.527523520    1.217659304
 1084 SOLV  OW      3353    6.009993334    3.371591628    1.274765201
 1084 SOLV  HW1     3354    5.984803183    3.379518566    1.178306458
 1084 SOLV  HW2     3355    6.075203064    3.296621413    1.286114098
 1085 SOLV  OW      3356    5.231131556    4.744132268    1.448582291
 1085 SOLV  HW1     3357    5.187395962    4.689971414    1.376781967
 1085 SOLV  HW2     3358    5.206298382    4.840373319    1.437515231
 1086 SOLV  OW      3359    5.952926944    4.370441711    0.888872656
 1086 SOLV  HW1     3360    6.050140784    4.392692641    0.881394919
 1086 SOLV  HW2     3361    5.942521860    4.280279111    0.930871472
 1087 SOLV  OW      3362    5.905852525    5.065106806    2.959956994
 1087 SOLV  HW1     3363    5.961857065    5.112671571    2.892113170
 1087 SOLV  HW2     3364    5.964246543    5.032128812    3.034147384
 1088 SOLV  OW      3365    5.762928598    3.269197999    3.020286827
 1088 SOLV  HW1     3366    5.785051300    3.328074781    3.098041163
 1088 SOLV  HW2     3367    5.829676855    3.283936016    2.947286750
 1089 SOLV  OW      3368    4.131519720    0.137222993    3.329529327
 1089 SOLV  HW1     3369    4.066939243    0.064582670    3.353075658
 1089 SOLV  HW2     3370    4.099971796    0.184452405    3.247214141
 1090 SOLV  OW      3371    4.026278006    5.690723690    0.846323338
 1090 SOLV  HW1     3372    4.053206317    5.781647315    0.814547223
 1090 SOLV  HW2     3373    4.042784711    5.683577546    0.944702033
 1091 SOLV  OW      3374    3.149001571    4.468179313    2.113320009
 1091 SOLV  HW1     3375    3.220303300    4.536912186    2.127231946
 1091 SOLV  HW2     3376    3.108208404    4.480342480    2.022823295
 1092 SOLV  OW      3377    3.585021519    0.070958343    1.353443369
 1092 SOLV  HW1     3378    3.522444764    0.130907059    1.303520950
 1092 SOLV  HW2     3379    3.569045128    0.080536132    1.451702392
 1093 SOLV  OW      3380    0.571767790    4.971780784    2.290968952
 1093 SOLV  HW1     3381    0.640014437    4.903678704    2.317548836
 1093 SOLV  HW2     3382    0.578899426    5.051334374    2.351154226
 1094 SOLV  OW      3383    3.704143085    3.917807894    2.109839861
 1094 SOLV  HW1     3384    3.744503233    3.991311873    2.055342523
 1094 SOLV  HW2     3385    3.633177198    3.871846799    2.056425860
 1095 SOLV  OW      3386    6.088800740    5.099886277    2.757140673
 1095 SOLV  HW1     3387    6.062526593    5.003464581    2.760882305
 1095 SOLV  HW2     3388    6.180497497    5.107937581    2.718047484
 1096 SOLV  OW      3389    3.369025946    3.982816764    1.494965954
 1096 SOLV  HW1     3390    3.305765632    3.923925608    1.444648489
 1096 SOLV  HW2     3391    3.355855262    4.077799703    1.466565506
 1097 SOLV  OW      3392    4.070521649    4.522713140    0.968482819
 1097 SOLV  HW1     3393    3.972891765    4.504129343    0.979640958
 1097 SOLV  HW2     3394    4.104757570    4.570662438    1.049292379
 1098 SOLV  OW      3395    4.732761681    5.595822212    1.683180197
 1098 SOLV  HW1     3396    4.797249925    5.648196385    1.738842155
 1098 SOLV  HW2     3397    4.756600136    5.498781620    1.687034008
 1099 SOLV  OW      3398    0.293236151    4.763734077    2.737410983
 1099 SOLV  HW1     3399    0.334250719    4.840972943    2.688895672
 1099 SOLV  HW2     3400    0.230679436    4.715362428    2.676185374
 1100 SOLV  OW      3401    4.736230513    4.122648461    1.891773574
 1100 SOLV  HW1     3402    4.703376917    4.069111824    1.813953915
 1100 SOLV  HW2     3403    4.814416103    4.076287835    1.933475326
 1101 SOLV  OW      3404    6.141677642    4.870952756    0.861634851
 1101 SOLV  HW1     3405    6.071629948    4.800561838    0.873468440
 1101 SOLV  HW2     3406    6.125933455    4.944947931    0.927044078
 1102 SOLV  OW      3407    4.794332785    5.299286774    1.705407842
 1102 SOLV  HW1     3408    4.822417519    5.234204818    1.634857241
 1102 SOLV  HW2     3409    4.765196148    5.249405462    1.787045345
 1103 SOLV  OW      3410    6.059650711    4.832670728    2.778682468
 1103 SOLV  HW1     3411    6.013091379    4.771538724    2.714689447
 1103 SOLV  HW2     3412    6.132220702    4.782539639    2.825825493
 1104 SOLV  OW      3413    4.974426725    4.012487740    1.985472745
 1104 SOLV  HW1     3414    4.965269317    4.040511982    2.081035438
 1104 SOLV  HW2     3415    5.054107000    3.952841846    1.975734075
 1105 SOLV  OW      3416    5.552132653    4.106232723    0.794812346
 1105 SOLV  HW1     3417    5.646594936    4.133887947    0.812478848
 1105 SOLV  HW2     3418    5.491165177    4.153300700    0.858589870
 1106 SOLV  OW      3419    6.083171935    5.242770902    1.376425433
 1106 SOLV  HW1     3420    6.075219733    5.312224724    1.304909897
 1106 SOLV  HW2     3421    6.144197714    5.275896436    1.448398075
 1107 SOLV  OW      3422    4.758569214    3.806660337    1.748402485
 1107 SOLV  HW1     3423    4.741127725    3.791779868    1.845747374
 1107 SOLV  HW2     3424    4.855611734    3.826506398    1.734598628
 1108 SOLV  OW      3425    3.941397758    5.706089219    5.986891016
 1108 SOLV  HW1     3426    3.966367214    5.797182453    5.954028253
 1108 SOLV  HW2     3427    4.009184876    5.639603682    5.955491891
 1109 SOLV  OW      3428    3.899564689    5.181840079    5.894111892
 1109 SOLV  HW1     3429    3.832783879    5.127570634    5.843150244
 1109 SOLV  HW2     3430    3.879339430    5.279083873    5.882429793
 1110 SOLV  OW      3431    5.537039706    4.689500995    1.330528404
 1110 SOLV  HW1     3432    5.450414356    4.685237058    1.380321904
 1110 SOLV  HW2     3433    5.570146309    4.783861132    1.329291373
 1111 SOLV  OW      3434    3.398401262    4.272541689    2.207966825
 1111 SOLV  HW1     3435    3.487397485    4.257002433    2.250860252
 1111 SOLV  HW2     3436    3.342816948    4.331208766    2.266874382
 1112 SOLV  OW      3437    5.321978887    4.405029414    1.889927435
 1112 SOLV  HW1     3438    5.305171843    4.466535178    1.812878694
 1112 SOLV  HW2     3439    5.239999286    4.350520845    1.907534788
 1113 SOLV  OW      3440    3.793407219    4.749201616    5.922124728
 1113 SOLV  HW1     3441    3.835834590    4.768671896    5.833689075
 1113 SOLV  HW2     3442    3.862177078    4.712322768    5.984659976
 1114 SOLV  OW      3443    5.814245864    4.331115122    2.616617017
 1114 SOLV  HW1     3444    5.749136140    4.329622423    2.692510968
 1114 SOLV  HW2     3445    5.907433519    4.334741832    2.652732894
 1115 SOLV  OW      3446    4.415433546    3.992663634    0.036795479
 1115 SOLV  HW1     3447    4.422634172    4.074113818   -0.020772385
 1115 SOLV  HW2     3448    4.453866969    4.012153346    0.127034180
 1116 SOLV  OW      3449    3.567955402    3.986488819    2.565156395
 1116 SOLV  HW1     3450    3.633322084    3.953233159    2.497188018
 1116 SOLV  HW2     3451    3.493044053    3.920886320    2.574274461
 1117 SOLV  OW      3452    5.695117976    4.955148684    2.830503776
 1117 SOLV  HW1     3453    5.773100868    4.984634990    2.885737614
 1117 SOLV  HW2     3454    5.660416551    5.032713621    2.777768852
 1118 SOLV  OW      3455    4.861043975    5.473614975    0.886840314
 1118 SOLV  HW1     3456    4.944972975    5.423394937    0.865968065
 1118 SOLV  HW2     3457    4.781841203    5.418598122    0.860348504
 1119 SOLV  OW      3458    3.439236273    3.076631924    0.395078248
 1119 SOLV  HW1     3459    3.377225935    3.000856562    0.374724565
 1119 SOLV  HW2     3460    3.405177277    3.127176541    0.474366669
 1120 SOLV  OW      3461    2.981710882    3.729075605    1.075166442
 1120 SOLV  HW1     3462    3.026264955    3.746345038    1.163020894
 1120 SOLV  HW2     3463    2.995251764    3.633458390    1.049172968
 1121 SOLV  OW      3464    5.311907679    4.500531896    2.247617870
 1121 SOLV  HW1     3465    5.366382012    4.448421499    2.313335405
 1121 SOLV  HW2     3466    5.237780544    4.443109961    2.212836580
 1122 SOLV  OW      3467    5.099615268    5.520675529    6.142915450
 1122 SOLV  HW1     3468    5.167846926    5.560526045    6.204218787
 1122 SOLV  HW2     3469    5.044963969    5.453563340    6.193024043
 1123 SOLV  OW      3470    4.090445021    3.951187523    0.549191611
 1123 SOLV  HW1     3471    4.116500778    3.996399120    0.463874670
 1123 SOLV  HW2     3472    4.165817693    3.893487993    0.580680945
 1124 SOLV  OW      3473    4.933554424    2.449524496    2.034232761
 1124 SOLV  HW1     3474    4.844835448    2.493315894    2.048831592
 1124 SOLV  HW2     3475    4.972948426    2.481935030    1.948212982
 1125 SOLV  OW      3476    3.486759703    3.792874845    0.257569716
 1125 SOLV  HW1     3477    3.542721848    3.780542858    0.175607070
 1125 SOLV  HW2     3478    3.392960992    3.763870194    0.238537761
 1126 SOLV  OW      3479    0.595711470    3.155020777    2.681315853
 1126 SOLV  HW1     3480    0.656923244    3.084661276    2.645196470
 1126 SOLV  HW2     3481    0.616819888    3.242809516    2.638310324
 1127 SOLV  OW      3482    5.042389587    4.743042490    1.828093197
 1127 SOLV  HW1     3483    5.044318780    4.810988864    1.754747359
 1127 SOLV  HW2     3484    4.961982233    4.758327480    1.885547759
 1128 SOLV  OW      3485    5.761162399    4.684045828    2.863312291
 1128 SOLV  HW1     3486    5.850821124    4.676984229    2.819575140
 1128 SOLV  HW2     3487    5.725003204    4.776396821    2.850454767
 1129 SOLV  OW      3488    5.043381242    3.883261269    2.358339829
 1129 SOLV  HW1     3489    5.137244831    3.884503174    2.392834860
 1129 SOLV  HW2     3490    5.028357452    3.799591201    2.305656540
 1130 SOLV  OW      3491    5.371386367    3.175627535    0.275005608
 1130 SOLV  HW1     3492    5.338307059    3.200071182    0.366165322
 1130 SOLV  HW2     3493    5.360437154    3.253754769    0.213538669
 1131 SOLV  OW      3494    3.167919395    2.950773042    1.203409920
 1131 SOLV  HW1     3495    3.212042828    2.926914665    1.289930180
 1131 SOLV  HW2     3496    3.202996014    3.038743588    1.171275172
 1132 SOLV  OW      3497    4.889804786    5.038645995    2.234017513
 1132 SOLV  HW1     3498    4.909605125    5.136674966    2.234343006
 1132 SOLV  HW2     3499    4.793714211    5.023992376    2.257548476
 1133 SOLV  OW      3500    5.603731802    5.158601131    1.449305109
 1133 SOLV  HW1     3501    5.529103682    5.207688760    1.494277241
 1133 SOLV  HW2     3502    5.641091592    5.215001235    1.375652625
 1134 SOLV  OW      3503    3.590276927    5.000479653    0.907588878
 1134 SOLV  HW1     3504    3.558395146    5.036324883    0.819836652
 1134 SOLV  HW2     3505    3.586748955    5.072934423    0.976432843
 1135 SOLV  OW      3506    4.015889602    4.345661633    2.320832586
 1135 SOLV  HW1     3507    3.972344219    4.328096350    2.409131844
 1135 SOLV  HW2     3508    4.115072089    4.337007310    2.330290778
 1136 SOLV  OW      3509    5.837816281    4.161737557    0.450662850
 1136 SOLV  HW1     3510    5.773777932    4.202793257    0.385736064
 1136 SOLV  HW2     3511    5.804956690    4.176805267    0.543910251
 1137 SOLV  OW      3512    5.589241875    0.737746072    1.323169113
 1137 SOLV  HW1     3513    5.623020302    0.788454832    1.402464011
 1137 SOLV  HW2     3514    5.666510132    0.709453913    1.266343324
 1138 SOLV  OW      3515    5.916095198    4.675956411    0.843007470
 1138 SOLV  HW1     3516    5.887581055    4.594223763    0.893094438
 1138 SOLV  HW2     3517    5.951667772    4.649388068    0.753393485
 1139 SOLV  OW      3518    3.857842078    4.844408144    1.717460806
 1139 SOLV  HW1     3519    3.866117635    4.808063421    1.810261487
 1139 SOLV  HW2     3520    3.929670528    4.805365509    1.659860972
 1140 SOLV  OW      3521    4.891978331    3.344654864    1.141092848
 1140 SOLV  HW1     3522    4.929881165    3.323545881    1.231200272
 1140 SOLV  HW2     3523    4.919295025    3.437044866    1.114270901
 1141 SOLV  OW      3524    3.666809646    5.721096252    0.951504088
 1141 SOLV  HW1     3525    3.688549569    5.800110445    1.008811810
 1141 SOLV  HW2     3526    3.688914119    5.637018621    1.000924169
 1142 SOLV  OW      3527    3.827855154    3.959756375    0.817405805
 1142 SOLV  HW1     3528    3.911571547    3.920842885    0.778947452
 1142 SOLV  HW2     3529    3.851005878    4.037914465    0.875345630
 1143 SOLV  OW      3530    5.146891750    5.546214664    1.878844548
 1143 SOLV  HW1     3531    5.052349512    5.571676249    1.899222436
 1143 SOLV  HW2     3532    5.162724904    5.451582519    1.907053954
 1144 SOLV  OW      3533    4.950788648    4.133431036    2.229805794
 1144 SOLV  HW1     3534    4.858921320    4.153237698    2.264006650
 1144 SOLV  HW2     3535    5.001284706    4.081008162    2.298388687
 1145 SOLV  OW      3536    3.850209938    3.557585139    1.780496033
 1145 SOLV  HW1     3537    3.830193815    3.653082622    1.802434541
 1145 SOLV  HW2     3538    3.764743917    3.505863322    1.775800870
 1146 SOLV  OW      3539    5.509130022    4.206338581    2.674104180
 1146 SOLV  HW1     3540    5.463282498    4.225593186    2.760872571
 1146 SOLV  HW2     3541    5.557900624    4.119286266    2.680792532
 1147 SOLV  OW      3542    2.991090220    5.681197971    1.062964498
 1147 SOLV  HW1     3543    3.070198462    5.742082670    1.069019445
 1147 SOLV  HW2     3544    2.923678531    5.707190143    1.132114492
 1148 SOLV  OW      3545    4.832893385    3.412614169    2.190779706
 1148 SOLV  HW1     3546    4.740144655    3.422059234    2.226978336
 1148 SOLV  HW2     3547    4.887665869    3.357258990    2.253529870
 1149 SOLV  OW      3548    4.787900194    5.217850771    1.976125717
 1149 SOLV  HW1     3549    4.808940841    5.251249026    2.068005461
 1149 SOLV  HW2     3550    4.694100890    5.183254937    1.973930535
 1150 SOLV  OW      3551    5.568076078    5.250649661    0.755028858
 1150 SOLV  HW1     3552    5.654509758    5.242738906    0.804711602
 1150 SOLV  HW2     3553    5.551753553    5.166804247    0.703017680
 1151 SOLV  OW      3554    5.776105180    5.099104792    0.210800440
 1151 SOLV  HW1     3555    5.738668017    5.084117696    0.119282563
 1151 SOLV  HW2     3556    5.830137148    5.019513495    0.238136503
 1152 SOLV  OW      3557    2.141712778    0.069991724    0.024401572
 1152 SOLV  HW1     3558    2.212621116    0.097418635    0.089374359
 1152 SOLV  HW2     3559    2.176275164   -0.003956092   -0.033380275
 1153 SOLV  OW      3560    5.956129099    4.049245686    5.675954533
 1153 SOLV  HW1     3561    5.883685225    4.000412233    5.627282761
 1153 SOLV  HW2     3562    5.929855468    4.145062955    5.687374699
 1154 SOLV  OW      3563    5.074930697    4.214068778    0.749449283
 1154 SOLV  HW1     3564    5.031281772    4.227609656    0.660492454
 1154 SOLV  HW2     3565    5.007999935    4.177578666    0.814185069
 1155 SOLV  OW      3566    3.193356581    4.666810203    2.328515818
 1155 SOLV  HW1     3567    3.152159997    4.692515449    2.415944508
 1155 SOLV  HW2     3568    3.285225534    4.705826167    2.322227107
 1156 SOLV  OW      3569    5.290111398    6.146210834    2.107015716
 1156 SOLV  HW1     3570    5.270053008    6.243787372    2.098189588
 1156 SOLV  HW2     3571    5.363055886    6.121296272    2.043299162
 1157 SOLV  OW      3572    5.461652126    4.253378254    1.023729779
 1157 SOLV  HW1     3573    5.482836939    4.339442765    1.070050488
 1157 SOLV  HW2     3574    5.509214712    4.178288984    1.069565073
 1158 SOLV  OW      3575    5.774859848    4.545467496    2.069745440
 1158 SOLV  HW1     3576    5.785346513    4.459656045    2.019481505
 1158 SOLV  HW2     3577    5.864673107    4.577800351    2.099547537
 1159 SOLV  OW      3578    3.765255425    6.079381217    3.261400626
 1159 SOLV  HW1     3579    3.768052509    6.137512182    3.180080472
 1159 SOLV  HW2     3580    3.690024505    6.108436981    3.320545064
 1160 SOLV  OW      3581    4.492183725    4.297095751    0.931821775
 1160 SOLV  HW1     3582    4.496659102    4.197325448    0.937084100
 1160 SOLV  HW2     3583    4.396835251    4.325704520    0.922232274
 1161 SOLV  OW      3584    5.628979804    5.444805738    3.369885366
 1161 SOLV  HW1     3585    5.573598432    5.528056585    3.367959430
 1161 SOLV  HW2     3586    5.691589452    5.444631344    3.291900821
 1162 SOLV  OW      3587    4.607596916    5.355685498    2.393912291
 1162 SOLV  HW1     3588    4.610173473    5.278822537    2.457830129
 1162 SOLV  HW2     3589    4.513034606    5.385961149    2.382023029
 1163 SOLV  OW      3590    4.822774938    5.992971827    2.778142228
 1163 SOLV  HW1     3591    4.806761626    6.082140791    2.735804197
 1163 SOLV  HW2     3592    4.756326316    5.978497262    2.851457081
 1164 SOLV  OW      3593    3.973966873    5.174267475    3.178053554
 1164 SOLV  HW1     3594    4.058524403    5.147199390    3.224083367
 1164 SOLV  HW2     3595    3.995499627    5.210204398    3.087244739
 1165 SOLV  OW      3596    5.302879240    3.318310153    2.536247954
 1165 SOLV  HW1     3597    5.362171999    3.288827538    2.461304225
 1165 SOLV  HW2     3598    5.356777413    3.369335674    2.603275709
 1166 SOLV  OW      3599    4.790693172    3.522751469    0.266604754
 1166 SOLV  HW1     3600    4.711604832    3.469209715    0.296268193
 1166 SOLV  HW2     3601    4.829372657    3.482005168    0.183868995
 1167 SOLV  OW      3602    4.382690456    6.046217202    3.418042577
 1167 SOLV  HW1     3603    4.320106701    6.020003307    3.491501039
 1167 SOLV  HW2     3604    4.391728829    6.145785564    3.415933270
 1168 SOLV  OW      3605    4.094103390    3.820041844    0.857558962
 1168 SOLV  HW1     3606    4.165100953    3.836630035    0.789104142
 1168 SOLV  HW2     3607    4.068135943    3.723477023    0.855892963
 1169 SOLV  OW      3608    4.652255347    4.044835925    2.590055011
 1169 SOLV  HW1     3609    4.611243723    4.041510729    2.498903159
 1169 SOLV  HW2     3610    4.583538243    4.020224612    2.658420780
 1170 SOLV  OW      3611    5.954575212    4.950915017    1.752357817
 1170 SOLV  HW1     3612    5.984660114    4.900936565    1.833580062
 1170 SOLV  HW2     3613    5.858539383    4.976784994    1.762836578
 1171 SOLV  OW      3614    3.929786151    3.882999127    1.360786530
 1171 SOLV  HW1     3615    3.864008899    3.815785111    1.326767282
 1171 SOLV  HW2     3616    3.925343070    3.965463302    1.304381521
 1172 SOLV  OW      3617    5.711224635    3.770532507    2.210373886
 1172 SOLV  HW1     3618    5.654193630    3.762958710    2.128570703
 1172 SOLV  HW2     3619    5.695103846    3.858993543    2.254150275
 1173 SOLV  OW      3620    5.479904941    4.196049122    1.898917318
 1173 SOLV  HW1     3621    5.442288085    4.147428175    1.977802742
 1173 SOLV  HW2     3622    5.439778007    4.287519196    1.893929209
 1174 SOLV  OW      3623    5.311276522    3.173582099    5.914702117
 1174 SOLV  HW1     3624    5.276725412    3.261885757    5.882914510
 1174 SOLV  HW2     3625    5.407417422    3.182813148    5.940652582
 1175 SOLV  OW      3626    4.375130024    3.583646945    1.569127878
 1175 SOLV  HW1     3627    4.283675613    3.621649995    1.583033740
 1175 SOLV  HW2     3628    4.372263058    3.516012106    1.495515371
 1176 SOLV  OW      3629    0.060914254    3.735650701    2.947728925
 1176 SOLV  HW1     3630    0.091663462    3.668904862    3.015559666
 1176 SOLV  HW2     3631    0.115280748    3.819166536    2.956144039
 1177 SOLV  OW      3632    4.711845511    3.802902658    2.270266099
 1177 SOLV  HW1     3633    4.776194627    3.867497381    2.229174089
 1177 SOLV  HW2     3634    4.758938363    3.748697951    2.339878564
 1178 SOLV  OW      3635    5.664891068    2.895566231    2.402799525
 1178 SOLV  HW1     3636    5.744478943    2.917784371    2.346465247
 1178 SOLV  HW2     3637    5.581285976    2.914332005    2.351229733
 1179 SOLV  OW      3638    6.019817281    5.241653501    0.109954675
 1179 SOLV  HW1     3639    5.993275183    5.334773218    0.084936046
 1179 SOLV  HW2     3640    5.951670373    5.203181355    0.172223990
 1180 SOLV  OW      3641    5.464680372    4.016397711    1.425906337
 1180 SOLV  HW1     3642    5.430910682    4.051435371    1.513275647
 1180 SOLV  HW2     3643    5.489767211    3.920123955    1.436076005
 1181 SOLV  OW      3644    5.065424605    5.726562302    1.400829604
 1181 SOLV  HW1     3645    5.129973188    5.712433971    1.325758628
 1181 SOLV  HW2     3646    5.061045682    5.823958283    1.423113086
 1182 SOLV  OW      3647    2.835119372    4.810622156    1.865466447
 1182 SOLV  HW1     3648    2.884602855    4.863177555    1.796261268
 1182 SOLV  HW2     3649    2.751595158    4.859376848    1.890896464
 1183 SOLV  OW      3650    5.730122839    5.683289618    2.391875381
 1183 SOLV  HW1     3651    5.662474838    5.691385892    2.465088731
 1183 SOLV  HW2     3652    5.769135010    5.773308040    2.372466199
 1184 SOLV  OW      3653    4.397497693    4.476565206    1.510304432
 1184 SOLV  HW1     3654    4.411649778    4.464550672    1.412042483
 1184 SOLV  HW2     3655    4.429204592    4.395023874    1.558736693
 1185 SOLV  OW      3656    4.804770437    4.263210229    2.606586189
 1185 SOLV  HW1     3657    4.754358899    4.343193977    2.573986260
 1185 SOLV  HW2     3658    4.752589833    4.180363099    2.586214885
 1186 SOLV  OW      3659    4.379505088    5.354708844    0.502121877
 1186 SOLV  HW1     3660    4.306199575    5.317673267    0.445060455
 1186 SOLV  HW2     3661    4.352917428    5.349021486    0.598361776
 1187 SOLV  OW      3662    5.765381496    3.537529016    2.347689176
 1187 SOLV  HW1     3663    5.731591484    3.625179486    2.313377577
 1187 SOLV  HW2     3664    5.746310120    3.465889696    2.280564649
 1188 SOLV  OW      3665    4.966463127    3.526154472    1.867602194
 1188 SOLV  HW1     3666    4.884217301    3.574140698    1.898171259
 1188 SOLV  HW2     3667    5.026683361    3.510110704    1.945817301
 1189 SOLV  OW      3668    5.228998056    5.906959068    0.402620830
 1189 SOLV  HW1     3669    5.207838502    5.978086338    0.469665479
 1189 SOLV  HW2     3670    5.217681715    5.816991251    0.444804905
 1190 SOLV  OW      3671    3.100994655    4.656871683    1.829187086
 1190 SOLV  HW1     3672    3.009559315    4.696991089    1.834837035
 1190 SOLV  HW2     3673    3.098448405    4.576383489    1.769882432
 1191 SOLV  OW      3674    0.010259519    5.331615293    3.708585456
 1191 SOLV  HW1     3675   -0.077247112    5.333088297    3.660207571
 1191 SOLV  HW2     3676    0.005526834    5.266115140    3.784000147
 1192 SOLV  OW      3677    5.522034462    3.439155442    2.676187372
 1192 SOLV  HW1     3678    5.603518770    3.493512201    2.696329164
 1192 SOLV  HW2     3679    5.526147611    3.352979381    2.726751871
 1193 SOLV  OW      3680    4.692918001    4.967857265    1.319508694
 1193 SOLV  HW1     3681    4.683396799    4.887924490    1.378852853
 1193 SOLV  HW2     3682    4.750789813    4.944603606    1.241331134
 1194 SOLV  OW      3683    4.335015019    5.435139441    2.332048768
 1194 SOLV  HW1     3684    4.323635455    5.532608635    2.312765781
 1194 SOLV  HW2     3685    4.249768425    5.398358112    2.369219505
 1195 SOLV  OW      3686    4.392419342    3.411609476    1.324268270
 1195 SOLV  HW1     3687    4.354529254    3.326597092    1.287678845
 1195 SOLV  HW2     3688    4.384534185    3.483875499    1.255588807
 1196 SOLV  OW      3689    5.689207866    5.017235955    1.690235224
 1196 SOLV  HW1     3690    5.648232096    4.928804433    1.667822927
 1196 SOLV  HW2     3691    5.644833336    5.089060287    1.636628804
 1197 SOLV  OW      3692    0.541426573    5.086757613    3.560094249
 1197 SOLV  HW1     3693    0.601115339    5.027975205    3.614717320
 1197 SOLV  HW2     3694    0.556611990    5.068568228    3.462933849
 1198 SOLV  OW      3695    4.552795365    5.170177336    0.158679111
 1198 SOLV  HW1     3696    4.543911119    5.135206392    0.251952578
 1198 SOLV  HW2     3697    4.640911534    5.141907170    0.120755844
 1199 SOLV  OW      3698    0.281993579    3.475326134    1.771257846
 1199 SOLV  HW1     3699    0.349022563    3.506527299    1.838604672
 1199 SOLV  HW2     3700    0.219365668    3.550184379    1.749443510
 1200 SOLV  OW      3701    3.854548455    3.474184149    2.572084883
 1200 SOLV  HW1     3702    3.915705137    3.524999690    2.632743387
 1200 SOLV  HW2     3703    3.848918120    3.379082073    2.602509178
 1201 SOLV  OW      3704    4.326442210    4.200133825    3.201678306
 1201 SOLV  HW1     3705    4.392885475    4.135279268    3.238842287
 1201 SOLV  HW2     3706    4.325737625    4.282924795    3.257777133
 1202 SOLV  OW      3707    0.455304053    5.314351725    1.384361810
 1202 SOLV  HW1     3708    0.474562277    5.303720527    1.481921561
 1202 SOLV  HW2     3709    0.448064035    5.411614275    1.362241379
 1203 SOLV  OW      3710    5.236543197    3.574153870    2.862843501
 1203 SOLV  HW1     3711    5.152526198    3.599928995    2.910576839
 1203 SOLV  HW2     3712    5.228893508    3.598865116    2.766238812
 1204 SOLV  OW      3713    3.990939333    4.761802029    0.537878868
 1204 SOLV  HW1     3714    3.977667268    4.729666540    0.631649294
 1204 SOLV  HW2     3715    3.924206082    4.717756514    0.477809713
 1205 SOLV  OW      3716    3.313674881    0.402372228    1.402419192
 1205 SOLV  HW1     3717    3.408647889    0.433668859    1.403986375
 1205 SOLV  HW2     3718    3.261705662    0.450078464    1.473306434
 1206 SOLV  OW      3719    4.477296981    5.925567396    2.495113069
 1206 SOLV  HW1     3720    4.445574699    5.975780596    2.575574243
 1206 SOLV  HW2     3721    4.504562837    5.833208050    2.522094972
 1207 SOLV  OW      3722    2.836593586    5.914802351    1.968581492
 1207 SOLV  HW1     3723    2.875365170    5.853029741    1.900153827
 1207 SOLV  HW2     3724    2.910295071    5.953965168    2.023679150
 1208 SOLV  OW      3725    3.412556003    3.840076934    2.092403917
 1208 SOLV  HW1     3726    3.379026130    3.839861923    2.186615072
 1208 SOLV  HW2     3727    3.336546337    3.858333358    2.030040195
 1209 SOLV  OW      3728    0.437452326    3.576816357    1.369573477
 1209 SOLV  HW1     3729    0.529669676    3.611740074    1.352904247
 1209 SOLV  HW2     3730    0.379256285    3.650998960    1.402915399
 1210 SOLV  OW      3731    4.608950763    5.220248552    1.379292852
 1210 SOLV  HW1     3732    4.663445453    5.275052672    1.315835486
 1210 SOLV  HW2     3733    4.628028345    5.123216295    1.364366917
 1211 SOLV  OW      3734    6.019034595    3.107301990    1.695529285
 1211 SOLV  HW1     3735    6.014223092    3.039173070    1.768585610
 1211 SOLV  HW2     3736    6.102187152    3.092806225    1.641887652
 1212 SOLV  OW      3737    5.998755128    5.648423715    1.407872071
 1212 SOLV  HW1     3738    5.969717217    5.559255632    1.442625224
 1212 SOLV  HW2     3739    5.982234831    5.652758118    1.309331720
 1213 SOLV  OW      3740    4.479127547    4.000219638    0.876877523
 1213 SOLV  HW1     3741    4.557100325    3.968374477    0.930801505
 1213 SOLV  HW2     3742    4.398699865    4.007750816    0.935837557
 1214 SOLV  OW      3743    5.065507922    3.036634376    0.470701172
 1214 SOLV  HW1     3744    5.042144950    2.981310059    0.550670132
 1214 SOLV  HW2     3745    5.062432760    2.979546040    0.388645884
 1215 SOLV  OW      3746    5.156827360    5.623268168    0.981594717
 1215 SOLV  HW1     3747    5.085969991    5.660318413    0.921524178
 1215 SOLV  HW2     3748    5.158831433    5.523628804    0.973232253
 1216 SOLV  OW      3749    4.534518470    4.103822471    2.097740768
 1216 SOLV  HW1     3750    4.592300951    4.121648709    2.018084612
 1216 SOLV  HW2     3751    4.466571589    4.034156164    2.074686255
 1217 SOLV  OW      3752    5.456401779    5.979900967    1.364129759
 1217 SOLV  HW1     3753    5.470263133    5.889555185    1.404715906
 1217 SOLV  HW2     3754    5.434789626    5.969829693    1.267005349
 1218 SOLV  OW      3755    4.717687129    3.991165395    0.706775131
 1218 SOLV  HW1     3756    4.734291093    4.041779788    0.622134490
 1218 SOLV  HW2     3757    4.631207434    4.021125322    0.747089347
 1219 SOLV  OW      3758    3.632721219    4.795308297    2.852663021
 1219 SOLV  HW1     3759    3.556149459    4.779962168    2.790191605
 1219 SOLV  HW2     3760    3.708239514    4.838037251    2.802937734
 1220 SOLV  OW      3761    3.988233887    3.473347638    0.687249485
 1220 SOLV  HW1     3762    3.967187192    3.558163241    0.638615207
 1220 SOLV  HW2     3763    3.917006063    3.455295549    0.755091196
 1221 SOLV  OW      3764    3.423995448    4.716188306    1.691265423
 1221 SOLV  HW1     3765    3.376613444    4.799286788    1.720413116
 1221 SOLV  HW2     3766    3.474604691    4.734525366    1.606977502
 1222 SOLV  OW      3767    3.168706653    5.641841076    2.457324545
 1222 SOLV  HW1     3768    3.177570775    5.610983163    2.552037825
 1222 SOLV  HW2     3769    3.215079139    5.577184432    2.396740265
 1223 SOLV  OW      3770    4.140287013    6.049387807    2.463164655
 1223 SOLV  HW1     3771    4.111325623    6.127054039    2.519116267
 1223 SOLV  HW2     3772    4.174926674    6.082611059    2.375428092
 1224 SOLV  OW      3773    4.199451656    5.362260367    1.563525513
 1224 SOLV  HW1     3774    4.213175648    5.266667802    1.537536977
 1224 SOLV  HW2     3775    4.197033821    5.369659049    1.663230288
 1225 SOLV  OW      3776    4.838330672    4.474300042    0.707742723
 1225 SOLV  HW1     3777    4.827124382    4.572738595    0.694097974
 1225 SOLV  HW2     3778    4.893870864    4.436510686    0.633654382
 1226 SOLV  OW      3779    3.406950149    5.321133036    1.695268684
 1226 SOLV  HW1     3780    3.361318311    5.284536158    1.614150999
 1226 SOLV  HW2     3781    3.506017091    5.318369201    1.681857365
 1227 SOLV  OW      3782    3.294576187    3.643286253    2.667841055
 1227 SOLV  HW1     3783    3.277107382    3.632743582    2.569934607
 1227 SOLV  HW2     3784    3.211264412    3.622218256    2.718999978
 1228 SOLV  OW      3785    5.294287666    3.279578963    2.862880077
 1228 SOLV  HW1     3786    5.246517861    3.205652317    2.815430207
 1228 SOLV  HW2     3787    5.240768400    3.363753732    2.855895625
 1229 SOLV  OW      3788    6.072451491    4.474205178    1.287491913
 1229 SOLV  HW1     3789    5.997736398    4.413547642    1.314697629
 1229 SOLV  HW2     3790    6.144860204    4.470841768    1.356393347
 1230 SOLV  OW      3791    4.211041592    5.300639198    2.067121649
 1230 SOLV  HW1     3792    4.260546618    5.279590640    2.151411369
 1230 SOLV  HW2     3793    4.145971896    5.227304518    2.047462544
 1231 SOLV  OW      3794    4.752603808    2.455424328    2.819390795
 1231 SOLV  HW1     3795    4.824101995    2.524103986    2.806240859
 1231 SOLV  HW2     3796    4.736306541    2.407380743    2.733205205
 1232 SOLV  OW      3797    2.738135613    4.542870728    0.242900971
 1232 SOLV  HW1     3798    2.771998815    4.493949906    0.323286137
 1232 SOLV  HW2     3799    2.799589288    4.618908369    0.221842991
 1233 SOLV  OW      3800    4.712519394    3.992553356    1.103528512
 1233 SOLV  HW1     3801    4.705810604    4.086970512    1.135807180
 1233 SOLV  HW2     3802    4.709609668    3.930315100    1.181755116
 1234 SOLV  OW      3803    3.387797874    6.031438777    0.894081476
 1234 SOLV  HW1     3804    3.465030653    6.093188302    0.879128810
 1234 SOLV  HW2     3805    3.392460063    5.994085664    0.986733365
 1235 SOLV  OW      3806    3.075219955    3.806880428    2.281831501
 1235 SOLV  HW1     3807    3.170099834    3.803677881    2.313279645
 1235 SOLV  HW2     3808    3.015525715    3.768008311    2.352023512
 1236 SOLV  OW      3809    4.599848436    4.134068950    1.392630274
 1236 SOLV  HW1     3810    4.655216269    4.188850679    1.329900960
 1236 SOLV  HW2     3811    4.506004290    4.128954599    1.358445818
 1237 SOLV  OW      3812    3.686400940    0.137790832    1.046697953
 1237 SOLV  HW1     3813    3.669501390    0.119628564    0.949814618
 1237 SOLV  HW2     3814    3.740167868    0.063037414    1.085719932
 1238 SOLV  OW      3815    4.484592991    4.981698821    0.383992693
 1238 SOLV  HW1     3816    4.413073045    4.915311799    0.405849053
 1238 SOLV  HW2     3817    4.521459012    5.020033241    0.468676628
 1239 SOLV  OW      3818    4.138702794    2.939060851    1.110630531
 1239 SOLV  HW1     3819    4.214776030    2.977013817    1.057976185
 1239 SOLV  HW2     3820    4.052169752    2.969311808    1.070669147
 1240 SOLV  OW      3821    3.267258918    3.689431287    1.128828948
 1240 SOLV  HW1     3822    3.209932236    3.701785692    1.047828572
 1240 SOLV  HW2     3823    3.331119229    3.766008428    1.136431730
 1241 SOLV  OW      3824    4.477648795    5.096046844    3.185298250
 1241 SOLV  HW1     3825    4.526726072    5.036623607    3.249033174
 1241 SOLV  HW2     3826    4.498766556    5.068845149    3.091405126
 1242 SOLV  OW      3827    4.341911610    5.029236851    2.374141170
 1242 SOLV  HW1     3828    4.314460514    5.084715697    2.295589077
 1242 SOLV  HW2     3829    4.417623915    4.969419926    2.347845769
 1243 SOLV  OW      3830    4.580039412    5.121220902    2.543687187
 1243 SOLV  HW1     3831    4.542403392    5.131981280    2.635717593
 1243 SOLV  HW2     3832    4.507578304    5.091963540    2.481275508
 1244 SOLV  OW      3833    5.863399530    3.104323090    1.180868662
 1244 SOLV  HW1     3834    5.910483935    3.153995041    1.253787636
 1244 SOLV  HW2     3835    5.787471781    3.052130136    1.219756552
 1245 SOLV  OW      3836    4.532710691    6.111262534    0.814037716
 1245 SOLV  HW1     3837    4.475598180    6.123491686    0.895218362
 1245 SOLV  HW2     3838    4.615430667    6.166775791    0.822831031
 1246 SOLV  OW      3839    5.489549829    3.625862663    2.931019164
 1246 SOLV  HW1     3840    5.545834872    3.643289169    2.850212299
 1246 SOLV  HW2     3841    5.396017367    3.604809056    2.902562656
 1247 SOLV  OW      3842    4.117496340    2.872974512    0.172666082
 1247 SOLV  HW1     3843    4.204296288    2.910914766    0.204725642
 1247 SOLV  HW2     3844    4.094539812    2.912748203    0.083826022
 1248 SOLV  OW      3845    3.155863042    4.053498067    1.130835568
 1248 SOLV  HW1     3846    3.113683455    4.015770447    1.213291593
 1248 SOLV  HW2     3847    3.252529033    4.027998544    1.128209616
 1249 SOLV  OW      3848    3.349707380    4.245986442    1.418249359
 1249 SOLV  HW1     3849    3.353610944    4.335424519    1.462828546
 1249 SOLV  HW2     3850    3.363003450    4.257241376    1.319770023
 1250 SOLV  OW      3851    4.466569045    5.432769468    2.800374145
 1250 SOLV  HW1     3852    4.524027208    5.465851078    2.875248193
 1250 SOLV  HW2     3853    4.455527211    5.333675069    2.808137708
 1251 SOLV  OW      3854    4.221563278    3.312477157    2.978242301
 1251 SOLV  HW1     3855    4.215792872    3.389755650    2.915024118
 1251 SOLV  HW2     3856    4.175730004    3.336055292    3.063946252
 1252 SOLV  OW      3857    4.507879150    4.217373786    1.609283279
 1252 SOLV  HW1     3858    4.492442850    4.139913203    1.670629369
 1252 SOLV  HW2     3859    4.551495291    4.185144240    1.525255622
 1253 SOLV  OW      3860    4.730552999    4.084480721    0.456582432
 1253 SOLV  HW1     3861    4.820372255    4.046149428    0.435021315
 1253 SOLV  HW2     3862    4.722404945    4.175348532    0.415616120
 1254 SOLV  OW      3863    4.291620324    6.132812623    1.000608961
 1254 SOLV  HW1     3864    4.257129824    6.209990094    0.947170335
 1254 SOLV  HW2     3865    4.349235723    6.166851647    1.074928472
 1255 SOLV  OW      3866    5.406880917    3.116228150    1.577683139
 1255 SOLV  HW1     3867    5.490258266    3.069523429    1.607150783
 1255 SOLV  HW2     3868    5.358556443    3.151781313    1.657696150
 1256 SOLV  OW      3869    3.803796441    3.053230523    1.742928051
 1256 SOLV  HW1     3870    3.777134218    2.957387692    1.753166307
 1256 SOLV  HW2     3871    3.777868714    3.103984633    1.825106291
 1257 SOLV  OW      3872    2.566642590    4.018802129    1.553433724
 1257 SOLV  HW1     3873    2.474553750    4.057027356    1.561080798
 1257 SOLV  HW2     3874    2.598022133    3.989205945    1.643663132
 1258 SOLV  OW      3875    0.024517935    4.182660664    3.077398034
 1258 SOLV  HW1     3876    0.031239648    4.098955389    3.131713016
 1258 SOLV  HW2     3877    0.116157397    4.212435409    3.050609225
 1259 SOLV  OW      3878    5.895498641    5.254980405    0.478915944
 1259 SOLV  HW1     3879    5.929638097    5.171207582    0.436276314
 1259 SOLV  HW2     3880    5.800120567    5.242059058    0.506074893
 1260 SOLV  OW      3881    5.485663980    4.642159273    2.065043235
 1260 SOLV  HW1     3882    5.576053176    4.600181107    2.056718744
 1260 SOLV  HW2     3883    5.420528238    4.574469014    2.099350253
 1261 SOLV  OW      3884    4.266534504    3.258264680    1.900485455
 1261 SOLV  HW1     3885    4.204698252    3.179816015    1.895608357
 1261 SOLV  HW2     3886    4.213280479    3.342873898    1.897852446
 1262 SOLV  OW      3887    4.145752066    2.763559201    1.685538990
 1262 SOLV  HW1     3888    4.210232544    2.711865976    1.629218881
 1262 SOLV  HW2     3889    4.160743493    2.861500955    1.671959621
 1263 SOLV  OW      3890    4.066476403    5.095012777    1.080780355
 1263 SOLV  HW1     3891    4.008680109    5.168866768    1.046039831
 1263 SOLV  HW2     3892    4.121442570    5.057743224    1.006005480
 1264 SOLV  OW      3893    3.609578997    4.703192639    1.906393034
 1264 SOLV  HW1     3894    3.588105141    4.753831201    1.822878656
 1264 SOLV  HW2     3895    3.708446105    4.704059641    1.921377805
 1265 SOLV  OW      3896    4.234615867    0.013447544    0.486534449
 1265 SOLV  HW1     3897    4.250557415    0.066285228    0.403134571
 1265 SOLV  HW2     3898    4.321545385   -0.022857315    0.520099860
 1266 SOLV  OW      3899    4.929259509    5.822041826    1.132208923
 1266 SOLV  HW1     3900    5.018257353    5.789281566    1.163950792
 1266 SOLV  HW2     3901    4.866820752    5.744549229    1.122327027
 1267 SOLV  OW      3902    3.357305172    5.862127100    1.478818424
 1267 SOLV  HW1     3903    3.310701235    5.773961156    1.486326685
 1267 SOLV  HW2     3904    3.450743853    5.847747679    1.446199663
 1268 SOLV  OW      3905    3.608396752    4.930904437    2.403970074
 1268 SOLV  HW1     3906    3.564884847    4.908410705    2.316776563
 1268 SOLV  HW2     3907    3.594191597    4.855924020    2.468608135
 1269 SOLV  OW      3908    5.312676959    5.201484371    1.804564287
 1269 SOLV  HW1     3909    5.383993904    5.219313457    1.872371719
 1269 SOLV  HW2     3910    5.233525246    5.160107011    1.849560680
 1270 SOLV  OW      3911    0.051059267    4.634907245    0.343399332
 1270 SOLV  HW1     3912    0.038155687    4.731463799    0.366025802
 1270 SOLV  HW2     3913    0.092689169    4.627196925    0.252795585
 1271 SOLV  OW      3914    4.270557932    4.570384515    0.306802808
 1271 SOLV  HW1     3915    4.254124746    4.496617665    0.372300355
 1271 SOLV  HW2     3916    4.262463426    4.658585987    0.353240118
 1272 SOLV  OW      3917    3.447545154    2.444290814    1.581782212
 1272 SOLV  HW1     3918    3.547030553    2.434813955    1.585371673
 1272 SOLV  HW2     3919    3.423867921    2.529498888    1.535102743
 1273 SOLV  OW      3920    5.182915005    2.991170464    2.273470841
 1273 SOLV  HW1     3921    5.144235731    3.027916594    2.358059279
 1273 SOLV  HW2     3922    5.282223243    3.002941314    2.274379858
 1274 SOLV  OW      3923    4.900348724    5.669773187    1.914439069
 1274 SOLV  HW1     3924    4.866753581    5.657307005    2.007807283
 1274 SOLV  HW2     3925    4.869593674    5.758292266    1.879508901
 1275 SOLV  OW      3926    5.064292214    4.118324503    1.475161053
 1275 SOLV  HW1     3927    5.096063485    4.112114848    1.380537332
 1275 SOLV  HW2     3928    5.009100650    4.037867976    1.497119625
 1276 SOLV  OW      3929    5.709359673    3.562176293    1.201673947
 1276 SOLV  HW1     3930    5.746025692    3.568862819    1.294478667
 1276 SOLV  HW2     3931    5.681911795    3.467755779    1.183423102
 1277 SOLV  OW      3932    5.933078307    5.009635029    1.396972737
 1277 SOLV  HW1     3933    5.903821498    4.974169080    1.485777284
 1277 SOLV  HW2     3934    5.974817502    5.099683866    1.409181208
 1278 SOLV  OW      3935    4.347386518    3.879852012    5.638962008
 1278 SOLV  HW1     3936    4.431654196    3.906887198    5.685539186
 1278 SOLV  HW2     3937    4.358299225    3.787969975    5.601015189
 1279 SOLV  OW      3938    4.033715944    5.293576117    2.950368546
 1279 SOLV  HW1     3939    4.057831140    5.390093404    2.940155586
 1279 SOLV  HW2     3940    4.081794416    5.239719711    2.881163405
 1280 SOLV  OW      3941    4.009989783    4.624527882    0.178038373
 1280 SOLV  HW1     3942    3.928771322    4.618542126    0.236083840
 1280 SOLV  HW2     3943    4.092062952    4.617709270    0.234774756
 1281 SOLV  OW      3944    5.028762856    0.155609115    2.820935611
 1281 SOLV  HW1     3945    5.058242442    0.062439309    2.842202402
 1281 SOLV  HW2     3946    5.106189548    0.218127493    2.830852140
 1282 SOLV  OW      3947    3.589687969    3.676037809    2.263176935
 1282 SOLV  HW1     3948    3.624730710    3.765507087    2.235452196
 1282 SOLV  HW2     3949    3.622328900    3.606252935    2.199411803
 1283 SOLV  OW      3950    5.610266201    3.366347981    0.558715461
 1283 SOLV  HW1     3951    5.619895336    3.436470615    0.488061568
 1283 SOLV  HW2     3952    5.691019102    3.307350749    0.558318482
 1284 SOLV  OW      3953    0.018062685    3.869361074    0.999459304
 1284 SOLV  HW1     3954   -0.037033689    3.807222587    1.055182802
 1284 SOLV  HW2     3955    0.072351659    3.816387099    0.934280274
 1285 SOLV  OW      3956    5.050620527    2.649511427    2.475655106
 1285 SOLV  HW1     3957    5.043172474    2.627117857    2.378471202
 1285 SOLV  HW2     3958    5.141136803    2.623199259    2.509062926
 1286 SOLV  OW      3959    0.461642600    5.569885804    0.478604005
 1286 SOLV  HW1     3960    0.437195565    5.483073761    0.521820111
 1286 SOLV  HW2     3961    0.394639685    5.639703285    0.503854781
 1287 SOLV  OW      3962    4.974590718    4.597424974    2.423122067
 1287 SOLV  HW1     3963    5.040931085    4.527829331    2.450607405
 1287 SOLV  HW2     3964    5.017470359    4.660684714    2.358627558
 1288 SOLV  OW      3965    4.323840167    4.507189534    2.657946799
 1288 SOLV  HW1     3966    4.237519029    4.523286991    2.705814779
 1288 SOLV  HW2     3967    4.338215979    4.579202701    2.590055884
 1289 SOLV  OW      3968    5.724615879    5.585024578    3.800034433
 1289 SOLV  HW1     3969    5.682700998    5.495983061    3.782247238
 1289 SOLV  HW2     3970    5.748359294    5.628608868    3.713211399
 1290 SOLV  OW      3971    4.459889547    5.945040418    1.632397852
 1290 SOLV  HW1     3972    4.502773442    6.000636774    1.703614433
 1290 SOLV  HW2     3973    4.380298390    5.993325305    1.595850952
 1291 SOLV  OW      3974    5.096771791    4.275087336    2.978231364
 1291 SOLV  HW1     3975    5.162595415    4.286815531    2.903858855
 1291 SOLV  HW2     3976    5.014031771    4.231405200    2.942911417
 1292 SOLV  OW      3977    4.751263031    4.382955148    0.936891164
 1292 SOLV  HW1     3978    4.653073574    4.368815564    0.924284004
 1292 SOLV  HW2     3979    4.790048985    4.423134788    0.853937886
 1293 SOLV  OW      3980    3.001477547    4.925643482    2.770526717
 1293 SOLV  HW1     3981    3.017969245    4.880074505    2.858009638
 1293 SOLV  HW2     3982    2.903450457    4.942097369    2.759494791
 1294 SOLV  OW      3983    0.081649175    4.427719337    3.281873943
 1294 SOLV  HW1     3984    0.038873014    4.350148645    3.235454081
 1294 SOLV  HW2     3985    0.020687208    4.506881307    3.277533922
 1295 SOLV  OW      3986    5.561630527    3.496615861    1.604910074
 1295 SOLV  HW1     3987    5.625004099    3.533063258    1.673151457
 1295 SOLV  HW2     3988    5.472523252    3.480597605    1.647392764
 1296 SOLV  OW      3989    3.677071037    3.461449081    5.825096133
 1296 SOLV  HW1     3990    3.680338738    3.421324007    5.916643444
 1296 SOLV  HW2     3991    3.730705048    3.405218900    5.762142881
 1297 SOLV  OW      3992    3.449387788    5.209730607    0.752144699
 1297 SOLV  HW1     3993    3.359639285    5.233582655    0.715022383
 1297 SOLV  HW2     3994    3.513528860    5.284487406    0.734853392
 1298 SOLV  OW      3995    5.656825407    2.995101101    2.019485846
 1298 SOLV  HW1     3996    5.739442237    2.982128104    2.074329491
 1298 SOLV  HW2     3997    5.638150551    3.092890908    2.010000965
 1299 SOLV  OW      3998    3.538107057    4.554347261    1.044812727
 1299 SOLV  HW1     3999    3.538937433    4.599550737    1.134017889
 1299 SOLV  HW2     4000    3.491850226    4.466026938    1.052649875
 1300 SOLV  OW      4001    3.174214454    4.868026986    0.262713992
 1300 SOLV  HW1     4002    3.266502354    4.829700208    0.258735845
 1300 SOLV  HW2     4003    3.164399424    4.938600289    0.192536692
 1301 SOLV  OW      4004    5.013484003    4.429024052    1.888320162
 1301 SOLV  HW1     4005    4.935490704    4.484046812    1.858467153
 1301 SOLV  HW2     4006    5.029856460    4.355804803    1.822195194
 1302 SOLV  OW      4007    4.404894278    3.265459606    2.117215693
 1302 SOLV  HW1     4008    4.492767688    3.235683352    2.079890875
 1302 SOLV  HW2     4009    4.332320414    3.245855239    2.051259270
 1303 SOLV  OW      4010    0.610038273    5.600673170    3.422540941
 1303 SOLV  HW1     4011    0.666784969    5.533804702    3.470587429
 1303 SOLV  HW2     4012    0.544154322    5.640449702    3.486393369
 1304 SOLV  OW      4013    3.288641358    4.486612135    1.523635348
 1304 SOLV  HW1     4014    3.219190622    4.443198734    1.581024150
 1304 SOLV  HW2     4015    3.244871968    4.552537902    1.462483108
 1305 SOLV  OW      4016    5.163644589    3.427512708    0.029836522
 1305 SOLV  HW1     4017    5.259567347    3.446642310    0.009029673
 1305 SOLV  HW2     4018    5.137584222    3.475314522    0.113716460
 1306 SOLV  OW      4019    3.564638952    3.661683233    6.139639077
 1306 SOLV  HW1     4020    3.640469421    3.597891583    6.153000372
 1306 SOLV  HW2     4021    3.477900983    3.612969495    6.149725695
 1307 SOLV  OW      4022    5.236079101    3.388434301    3.285841637
 1307 SOLV  HW1     4023    5.141379556    3.402789284    3.257077082
 1307 SOLV  HW2     4024    5.238931072    3.373090370    3.384624094
 1308 SOLV  OW      4025    4.101611516    2.926663152    5.526637922
 1308 SOLV  HW1     4026    4.186207718    2.907327696    5.476942173
 1308 SOLV  HW2     4027    4.024757215    2.883101139    5.479778905
 1309 SOLV  OW      4028    4.115401632    5.547548535    1.954165612
 1309 SOLV  HW1     4029    4.180229148    5.472323991    1.966024726
 1309 SOLV  HW2     4030    4.165059391    5.634339998    1.952340571
 1310 SOLV  OW      4031    3.227543364    4.941647116    0.782686537
 1310 SOLV  HW1     4032    3.312924118    4.984251163    0.752737140
 1310 SOLV  HW2     4033    3.248183256    4.863393652    0.841442534
 1311 SOLV  OW      4034    4.005139120    5.945781466    3.310408850
 1311 SOLV  HW1     4035    4.060527965    5.927135512    3.229264239
 1311 SOLV  HW2     4036    3.921630069    5.993725710    3.283435008
 1312 SOLV  OW      4037    4.891622515    5.943646881    1.830360841
 1312 SOLV  HW1     4038    4.989491766    5.959959820    1.842830717
 1312 SOLV  HW2     4039    4.865168317    5.969245008    1.737372226
 1313 SOLV  OW      4040    3.662821803    4.763161459    0.049759098
 1313 SOLV  HW1     4041    3.688573741    4.765713108   -0.046842137
 1313 SOLV  HW2     4042    3.735442988    4.804500721    0.104701119
 1314 SOLV  OW      4043    4.881560400    5.528099893    1.289737097
 1314 SOLV  HW1     4044    4.902323350    5.430898414    1.300810074
 1314 SOLV  HW2     4045    4.954377389    5.582656707    1.331246260
 1315 SOLV  OW      4046    4.524234994    5.159580929    2.839812826
 1315 SOLV  HW1     4047    4.518359712    5.079920057    2.899991292
 1315 SOLV  HW2     4048    4.620316172    5.180829010    2.821960354
 1316 SOLV  OW      4049    3.780619654    5.457638424    2.390932768
 1316 SOLV  HW1     4050    3.768966256    5.420215937    2.482941280
 1316 SOLV  HW2     4051    3.697546843    5.506391674    2.364031340
 1317 SOLV  OW      4052    3.872060851    3.247360963    1.546153479
 1317 SOLV  HW1     4053    3.959725910    3.291975815    1.528102782
 1317 SOLV  HW2     4054    3.875927453    3.200873793    1.634614771
 1318 SOLV  OW      4055    3.628303943    2.514089339    2.272470634
 1318 SOLV  HW1     4056    3.601596159    2.604013626    2.307136941
 1318 SOLV  HW2     4057    3.699503155    2.524932809    2.203084031
 1319 SOLV  OW      4058    3.766202187    2.983760742    0.728219524
 1319 SOLV  HW1     4059    3.764376284    2.941944649    0.637392226
 1319 SOLV  HW2     4060    3.714553312    3.069381472    0.726521857
 1320 SOLV  OW      4061    2.605626229    4.367538903    2.575805854
 1320 SOLV  HW1     4062    2.590124065    4.308242020    2.654832804
 1320 SOLV  HW2     4063    2.517927371    4.390041487    2.533329519
 1321 SOLV  OW      4064    5.570942240    4.483332134    1.149996068
 1321 SOLV  HW1     4065    5.515335471    4.536765068    1.213672316
 1321 SOLV  HW2     4066    5.667838062    4.498523118    1.169546620
 1322 SOLV  OW      4067    4.893791788    4.077579093    0.898304489
 1322 SOLV  HW1     4068    4.838114700    4.060161096    0.979532906
 1322 SOLV  HW2     4069    4.853924205    4.030168738    0.819792236
 1323 SOLV  OW      4070    5.768488361    3.181070506    1.696667214
 1323 SOLV  HW1     4071    5.860096773    3.157566986    1.664152022
 1323 SOLV  HW2     4072    5.774545043    3.257364265    1.761043552
 1324 SOLV  OW      4073    4.638786646    5.607107826    1.427112506
 1324 SOLV  HW1     4074    4.712256319    5.570577554    1.369934388
 1324 SOLV  HW2     4075    4.659507438    5.589383699    1.523330764
 1325 SOLV  OW      4076    5.747004255    4.778265923    2.226753536
 1325 SOLV  HW1     4077    5.762518839    4.686151275    2.191057746
 1325 SOLV  HW2     4078    5.701535975    4.833768094    2.157081949
 1326 SOLV  OW      4079    3.970892267    4.905730348    2.010399599
 1326 SOLV  HW1     4080    3.969278161    5.004377491    2.026770745
 1326 SOLV  HW2     4081    4.063725721    4.877498274    1.986176574
 1327 SOLV  OW      4082    4.886388249    0.014748628    2.034219051
 1327 SOLV  HW1     4083    4.874451038   -0.067446640    1.978514091
 1327 SOLV  HW2     4084    4.848954571    0.093695669    1.985560383
 1328 SOLV  OW      4085    2.496448568    3.412469555    0.271903938
 1328 SOLV  HW1     4086    2.504802858    3.420262262    0.172551699
 1328 SOLV  HW2     4087    2.553636575    3.481849483    0.315690952
 1329 SOLV  OW      4088    3.789110710    5.234025891    0.054860826
 1329 SOLV  HW1     4089    3.702680299    5.190979451    0.028815573
 1329 SOLV  HW2     4090    3.864172888    5.169591445    0.040184848
 1330 SOLV  OW      4091    2.922447344    4.562514727    2.237385230
 1330 SOLV  HW1     4092    2.906915044    4.660294323    2.223317601
 1330 SOLV  HW2     4093    3.018692064    4.541292664    2.220397821
 1331 SOLV  OW      4094    3.228915406    3.806737661    0.511471403
 1331 SOLV  HW1     4095    3.307659554    3.868299353    0.508160574
 1331 SOLV  HW2     4096    3.168100517    3.834406929    0.585885361
 1332 SOLV  OW      4097    5.762923538    4.286182529    2.214870904
 1332 SOLV  HW1     4098    5.733208593    4.293895414    2.119690826
 1332 SOLV  HW2     4099    5.760845117    4.376465756    2.257839025
 1333 SOLV  OW      4100    0.239305840    5.424751339    2.693608359
 1333 SOLV  HW1     4101    0.161695042    5.370207383    2.661938847
 1333 SOLV  HW2     4102    0.283443974    5.378411953    2.770458182
 1334 SOLV  OW      4103    4.332927296    4.313214544    2.046160560
 1334 SOLV  HW1     4104    4.408511545    4.248414754    2.055644975
 1334 SOLV  HW2     4105    4.318520483    4.360542098    2.133076436
 1335 SOLV  OW      4106    3.822803068    4.149682192    1.974293560
 1335 SOLV  HW1     4107    3.798819478    4.245574067    1.989499131
 1335 SOLV  HW2     4108    3.913771181    4.131747502    2.011774296
 1336 SOLV  OW      4109    4.308003285    5.921701911    5.796437679
 1336 SOLV  HW1     4110    4.365982504    5.841346970    5.782906130
 1336 SOLV  HW2     4111    4.211920376    5.895239088    5.788108431
 1337 SOLV  OW      4112    4.229353250    4.789915300    2.031011604
 1337 SOLV  HW1     4113    4.221810779    4.811534876    2.128355040
 1337 SOLV  HW2     4114    4.252927110    4.693351652    2.020069245
 1338 SOLV  OW      4115    4.780511796    5.137561231    0.003292389
 1338 SOLV  HW1     4116    4.854133483    5.203357830    0.019181724
 1338 SOLV  HW2     4117    4.721333234    5.170874596   -0.070123915
 1339 SOLV  OW      4118    5.473612980    3.730736965    1.408249911
 1339 SOLV  HW1     4119    5.526668455    3.694879174    1.331433711
 1339 SOLV  HW2     4120    5.496224295    3.679550406    1.491135764
 1340 SOLV  OW      4121    3.330843497    3.590415901    0.389130176
 1340 SOLV  HW1     4122    3.346707632    3.513318297    0.450823261
 1340 SOLV  HW2     4123    3.282885514    3.663106456    0.438300940
 1341 SOLV  OW      4124    3.826170531    6.116594609    0.025207401
 1341 SOLV  HW1     4125    3.738339841    6.164399818    0.024519987
 1341 SOLV  HW2     4126    3.837160867    6.068363778    0.112115396
 1342 SOLV  OW      4127    3.227959706    3.974603684    1.925534045
 1342 SOLV  HW1     4128    3.167139205    3.899342578    1.950802918
 1342 SOLV  HW2     4129    3.216814125    4.049724049    1.990607183
 1343 SOLV  OW      4130    3.796424433    4.460808729    2.620274727
 1343 SOLV  HW1     4131    3.749532442    4.377917724    2.589748201
 1343 SOLV  HW2     4132    3.811869978    4.455920012    2.718962126
 1344 SOLV  OW      4133    5.180234589    3.521896587    0.779579781
 1344 SOLV  HW1     4134    5.083972703    3.527445704    0.753033082
 1344 SOLV  HW2     4135    5.192233297    3.448250241    0.846168930
 1345 SOLV  OW      4136    2.464271122    4.206206852    0.612545929
 1345 SOLV  HW1     4137    2.435073705    4.203688448    0.516926401
 1345 SOLV  HW2     4138    2.521889864    4.126784475    0.631884208
 1346 SOLV  OW      4139    4.586286536    5.684977009    3.581538730
 1346 SOLV  HW1     4140    4.614459199    5.669751628    3.486795802
 1346 SOLV  HW2     4141    4.664856741    5.672313052    3.642102243
 1347 SOLV  OW      4142    4.358781786    5.375299009    0.851074593
 1347 SOLV  HW1     4143    4.366015805    5.278863410    0.825592035
 1347 SOLV  HW2     4144    4.266036346    5.394389062    0.883250471
 1348 SOLV  OW      4145    5.858757614    4.972419760    6.089315341
 1348 SOLV  HW1     4146    5.809606921    4.943857563    6.007033323
 1348 SOLV  HW2     4147    5.858657153    5.072255248    6.095207431
 1349 SOLV  OW      4148    4.923115688    4.203044529    0.258121525
 1349 SOLV  HW1     4149    4.908212640    4.292663174    0.216311988
 1349 SOLV  HW2     4150    4.854119610    4.138813311    0.224721949
 1350 SOLV  OW      4151    4.865334576    5.831713687    6.123295669
 1350 SOLV  HW1     4152    4.954550337    5.858718175    6.087059668
 1350 SOLV  HW2     4153    4.793592624    5.884794057    6.078158715
 1351 SOLV  OW      4154    4.234515178    4.836078841    2.862019193
 1351 SOLV  HW1     4155    4.199985389    4.847287306    2.955204919
 1351 SOLV  HW2     4156    4.199369998    4.750737200    2.823507304
 1352 SOLV  OW      4157    5.931096768    3.200298482    2.195293842
 1352 SOLV  HW1     4158    5.976166484    3.226317962    2.280693610
 1352 SOLV  HW2     4159    5.973699745    3.248909914    2.118983738
 1353 SOLV  OW      4160    4.152366105    0.467162530    0.986476283
 1353 SOLV  HW1     4161    4.147831860    0.546411883    1.047308909
 1353 SOLV  HW2     4162    4.231955733    0.475695927    0.926524012
 1354 SOLV  OW      4163    5.778895632    5.966620114    2.624411867
 1354 SOLV  HW1     4164    5.720074305    6.041983256    2.653771107
 1354 SOLV  HW2     4165    5.756207461    5.884375158    2.676588780
 1355 SOLV  OW      4166    4.623185863    4.507751184    6.032884963
 1355 SOLV  HW1     4167    4.666604750    4.447632220    6.099982829
 1355 SOLV  HW2     4168    4.537633283    4.543357531    6.070494032
 1356 SOLV  OW      4169    5.162180151    3.809058485    1.956721421
 1356 SOLV  HW1     4170    5.146227049    3.784814038    1.861017374
 1356 SOLV  HW2     4171    5.155897227    3.726899249    2.013394960
 1357 SOLV  OW      4172    5.751226045    4.805424853    2.499994175
 1357 SOLV  HW1     4173    5.722461171    4.823524652    2.405946424
 1357 SOLV  HW2     4174    5.670543624    4.797341837    2.558534324
 1358 SOLV  OW      4175    3.662655779    4.657715585    3.082675917
 1358 SOLV  HW1     4176    3.736718874    4.590865447    3.089557606
 1358 SOLV  HW2     4177    3.662824933    4.698333491    2.991288238
 1359 SOLV  OW      4178    3.479937574    5.256364447    1.981111658
 1359 SOLV  HW1     4179    3.462137440    5.253439599    1.882743977
 1359 SOLV  HW2     4180    3.548561023    5.187515859    2.004611071
 1360 SOLV  OW      4181    3.785279957    3.937954609    0.325405745
 1360 SOLV  HW1     4182    3.752871125    3.972521418    0.413477973
 1360 SOLV  HW2     4183    3.873815177    3.979227695    0.303960275
 1361 SOLV  OW      4184    4.035526770    5.815775425    1.274312589
 1361 SOLV  HW1     4185    3.966142239    5.765024350    1.325419783
 1361 SOLV  HW2     4186    4.108273886    5.753320711    1.245869902
 1362 SOLV  OW      4187    3.121366242    4.238961416    1.552560427
 1362 SOLV  HW1     4188    3.210844776    4.235977322    1.507989653
 1362 SOLV  HW2     4189    3.058377160    4.177573372    1.504961631
 1363 SOLV  OW      4190    4.897836259    3.686179225    1.226855411
 1363 SOLV  HW1     4191    4.937459089    3.634327978    1.151070246
 1363 SOLV  HW2     4192    4.821999134    3.741914510    1.193030953
 1364 SOLV  OW      4193    4.300737008    3.846280325    0.658449967
 1364 SOLV  HW1     4194    4.375064384    3.850946191    0.725197660
 1364 SOLV  HW2     4195    4.305020405    3.758970692    0.609868079
 1365 SOLV  OW      4196    5.985871598    4.422680407    0.030175600
 1365 SOLV  HW1     4197    5.919616400    4.425594022    0.105033533
 1365 SOLV  HW2     4198    6.065758164    4.369569328    0.058446171
 1366 SOLV  OW      4199    3.326852457    6.007341825    2.753630328
 1366 SOLV  HW1     4200    3.352500025    5.958901245    2.837280377
 1366 SOLV  HW2     4201    3.409438546    6.034234044    2.704052985
 1367 SOLV  OW      4202    5.274327614    4.005330146    0.924568290
 1367 SOLV  HW1     4203    5.185985906    4.028722275    0.883965412
 1367 SOLV  HW2     4204    5.274245190    3.908956874    0.951255100
 1368 SOLV  OW      4205    4.369910807    3.582677367    0.949743854
 1368 SOLV  HW1     4206    4.317509948    3.557288951    1.031054724
 1368 SOLV  HW2     4207    4.309663226    3.582584706    0.869917770
 1369 SOLV  OW      4208    0.499946182    5.082554069    0.828806410
 1369 SOLV  HW1     4209    0.497174210    5.063056928    0.730764469
 1369 SOLV  HW2     4210    0.557667296    5.162543124    0.845238820
 1370 SOLV  OW      4211    5.962007954    5.498796056    0.602598612
 1370 SOLV  HW1     4212    5.991258921    5.579362041    0.551086092
 1370 SOLV  HW2     4213    5.955733936    5.420313466    0.540945389
 1371 SOLV  OW      4214    4.664356887    3.083351538    0.894566441
 1371 SOLV  HW1     4215    4.621160990    3.000762549    0.858307207
 1371 SOLV  HW2     4216    4.756279338    3.092443055    0.856238237
 1372 SOLV  OW      4217    3.933360817    6.062594693    1.487554890
 1372 SOLV  HW1     4218    3.959237828    5.969227851    1.512314783
 1372 SOLV  HW2     4219    4.013513494    6.122084428    1.493598057
 1373 SOLV  OW      4220    4.019612366    5.163204480    1.928228108
 1373 SOLV  HW1     4221    3.953205734    5.237586376    1.920515093
 1373 SOLV  HW2     4222    4.024456708    5.113743221    1.841440853
 1374 SOLV  OW      4223    4.694027779    3.299749819    1.686302419
 1374 SOLV  HW1     4224    4.713604315    3.333227671    1.594118634
 1374 SOLV  HW2     4225    4.618170027    3.351968766    1.725296498
 1375 SOLV  OW      4226    0.209197740    4.631010417    1.927848192
 1375 SOLV  HW1     4227    0.116435638    4.609427007    1.897362341
 1375 SOLV  HW2     4228    0.268726831    4.552299955    1.911694231
 1376 SOLV  OW      4229    4.456663859    4.032759744    2.372571899
 1376 SOLV  HW1     4230    4.393890691    4.104043709    2.403873658
 1376 SOLV  HW2     4231    4.475713709    4.045541116    2.275230725
 1377 SOLV  OW      4232    4.351733038    3.887033764    1.548906127
 1377 SOLV  HW1     4233    4.346918732    3.942381662    1.465748610
 1377 SOLV  HW2     4234    4.428409756    3.918009087    1.605146438
 1378 SOLV  OW      4235    5.276057896    4.492537863    0.148096500
 1378 SOLV  HW1     4236    5.243672760    4.493375797    0.242712259
 1378 SOLV  HW2     4237    5.323276867    4.578441540    0.128285124
 1379 SOLV  OW      4238    4.470754443    4.032855922    0.310533004
 1379 SOLV  HW1     4239    4.513240672    3.949999810    0.347025586
 1379 SOLV  HW2     4240    4.521133959    4.113049764    0.342669845
 1380 SOLV  OW      4241    4.290529529    0.383295030    1.937524111
 1380 SOLV  HW1     4242    4.208934750    0.416828614    1.890430233
 1380 SOLV  HW2     4243    4.284989055    0.283906589    1.947076130
 1381 SOLV  OW      4244    5.250574529    4.090305118    0.419362146
 1381 SOLV  HW1     4245    5.290782553    4.019184463    0.477042891
 1381 SOLV  HW2     4246    5.169730307    4.053910369    0.373086029
 1382 SOLV  OW      4247    4.378186239    5.423703305    3.421610596
 1382 SOLV  HW1     4248    4.420149943    5.410933936    3.331735825
 1382 SOLV  HW2     4249    4.364736975    5.521346346    3.438530330
 1383 SOLV  OW      4250    3.157223719    3.593493179    1.903259360
 1383 SOLV  HW1     4251    3.088639460    3.650451620    1.948558083
 1383 SOLV  HW2     4252    3.160095086    3.615940201    1.805853577
 1384 SOLV  OW      4253    6.094575802    4.292676527    0.505603957
 1384 SOLV  HW1     4254    6.021970399    4.228781041    0.480157387
 1384 SOLV  HW2     4255    6.126933894    4.340555180    0.423981141
 1385 SOLV  OW      4256    3.467028019    4.356106251    2.588871328
 1385 SOLV  HW1     4257    3.414861304    4.313172544    2.662605949
 1385 SOLV  HW2     4258    3.404520003    4.385369444    2.516499041
 1386 SOLV  OW      4259    4.205817397    4.208045157    1.231676980
 1386 SOLV  HW1     4260    4.222153275    4.305715643    1.245593013
 1386 SOLV  HW2     4261    4.231651980    4.182913112    1.138398072
 1387 SOLV  OW      4262    3.530914506    4.565703482    1.352533267
 1387 SOLV  HW1     4263    3.606886501    4.630680415    1.355337153
 1387 SOLV  HW2     4264    3.489041945    4.559476258    1.443139159
 1388 SOLV  OW      4265    4.136758734    4.150459317    0.078810427
 1388 SOLV  HW1     4266    4.052039257    4.203343168    0.084044907
 1388 SOLV  HW2     4267    4.160679536    4.135269956   -0.017098018
 1389 SOLV  OW      4268    3.540953843    6.121999444    2.629215836
 1389 SOLV  HW1     4269    3.627996020    6.155889502    2.664949037
 1389 SOLV  HW2     4270    3.556955061    6.072907490    2.543566453
 1390 SOLV  OW      4271    3.745253198    4.256167711    1.574092432
 1390 SOLV  HW1     4272    3.676489869    4.304483099    1.628301964
 1390 SOLV  HW2     4273    3.730067652    4.274563485    1.476971856
 1391 SOLV  OW      4274    5.970868793    5.264131926    2.199887661
 1391 SOLV  HW1     4275    5.966374555    5.349001013    2.252599482
 1391 SOLV  HW2     4276    5.943096726    5.282028904    2.105495971
 1392 SOLV  OW      4277    6.122681453    5.552605516    2.519623343
 1392 SOLV  HW1     4278    6.076533167    5.637868710    2.544129813
 1392 SOLV  HW2     4279    6.119421613    5.489501544    2.597129874
 1393 SOLV  OW      4280    4.335628155    4.772466427    1.541584866
 1393 SOLV  HW1     4281    4.387733663    4.776755421    1.626837903
 1393 SOLV  HW2     4282    4.354885694    4.686049395    1.495080583
 1394 SOLV  OW      4283    5.359730793    5.913506503    2.548750077
 1394 SOLV  HW1     4284    5.385137646    5.925900495    2.452820263
 1394 SOLV  HW2     4285    5.263148617    5.936455581    2.560865766
 1395 SOLV  OW      4286    5.311787197    3.961209684    2.428181983
 1395 SOLV  HW1     4287    5.396789589    3.910312821    2.414540215
 1395 SOLV  HW2     4288    5.309609952    4.039645926    2.366174705
 1396 SOLV  OW      4289    5.703987016    5.946172807    2.150469589
 1396 SOLV  HW1     4290    5.636005231    5.885413596    2.109398976
 1396 SOLV  HW2     4291    5.759263451    5.987912306    2.078328585
 1397 SOLV  OW      4292    3.992165267    5.032021812    0.611932221
 1397 SOLV  HW1     4293    4.063140692    5.085113753    0.565611842
 1397 SOLV  HW2     4294    3.992250336    4.938423310    0.576703962
 1398 SOLV  OW      4295    5.252036852    4.804086396    2.604995236
 1398 SOLV  HW1     4296    5.233099349    4.712703439    2.640942957
 1398 SOLV  HW2     4297    5.298697899    4.796216372    2.516890612
 1399 SOLV  OW      4298    3.508653015    3.398141716    2.478102381
 1399 SOLV  HW1     4299    3.450236375    3.443314662    2.410659357
 1399 SOLV  HW2     4300    3.604271239    3.405818301    2.449823722
 1400 SOLV  OW      4301    4.901251989    3.693825564    0.458579496
 1400 SOLV  HW1     4302    4.860544098    3.638239536    0.386090553
 1400 SOLV  HW2     4303    4.842511489    3.691281396    0.539478785
 1401 SOLV  OW      4304    5.690591609    4.505775871    0.702723747
 1401 SOLV  HW1     4305    5.647374484    4.427326686    0.658231673
 1401 SOLV  HW2     4306    5.635484028    4.534078739    0.781232404
 1402 SOLV  OW      4307    4.211576026    4.087171219    0.353560136
 1402 SOLV  HW1     4308    4.304263981    4.054059325    0.335879961
 1402 SOLV  HW2     4309    4.167012060    4.109326233    0.266823706
 1403 SOLV  OW      4310    3.911204744    3.727060311    0.544709626
 1403 SOLV  HW1     4311    3.927288228    3.824295233    0.561684869
 1403 SOLV  HW2     4312    3.814799858    3.705921912    0.560856040
 1404 SOLV  OW      4313    3.643458532    5.736707230    0.679667881
 1404 SOLV  HW1     4314    3.677470871    5.822146489    0.640362574
 1404 SOLV  HW2     4315    3.651308807    5.740420737    0.779297853
 1405 SOLV  OW      4316    5.452249379    3.037802837    2.256749435
 1405 SOLV  HW1     4317    5.472276504    3.131448423    2.285581675
 1405 SOLV  HW2     4318    5.499125821    3.018763950    2.170482207
 1406 SOLV  OW      4319    3.999506066    5.291162639    2.366276269
 1406 SOLV  HW1     4320    3.937944236    5.369976358    2.365962494
 1406 SOLV  HW2     4321    3.948060106    5.208612016    2.343032553
 1407 SOLV  OW      4322    3.113772499    0.213121311    1.354553211
 1407 SOLV  HW1     4323    3.127603907    0.154085650    1.275021135
 1407 SOLV  HW2     4324    3.200556630    0.255982541    1.379718259
 1408 SOLV  OW      4325    4.784344403    3.008296886    2.380473498
 1408 SOLV  HW1     4326    4.793492583    3.063768040    2.463182000
 1408 SOLV  HW2     4327    4.690113414    3.013179452    2.347336819
 1409 SOLV  OW      4328    3.844587739    3.806762191    0.075734546
 1409 SOLV  HW1     4329    3.810412376    3.827218185    0.167468904
 1409 SOLV  HW2     4330    3.864101973    3.708943907    0.068498270
 1410 SOLV  OW      4331    3.314737452    4.399007325    0.439974907
 1410 SOLV  HW1     4332    3.323792210    4.485219076    0.489849887
 1410 SOLV  HW2     4333    3.241145281    4.406999132    0.372727346
 1411 SOLV  OW      4334    5.050151619    3.133102349    1.634304093
 1411 SOLV  HW1     4335    5.064649336    3.037037915    1.658033012
 1411 SOLV  HW2     4336    4.999294108    3.178225171    1.707645678
 1412 SOLV  OW      4337    5.956303704    4.642517811    2.601729660
 1412 SOLV  HW1     4338    5.920175263    4.711964672    2.539505314
 1412 SOLV  HW2     4339    6.028563577    4.590925225    2.555721408
 1413 SOLV  OW      4340    3.923463625    4.691810734    0.799598888
 1413 SOLV  HW1     4341    3.894323709    4.748954099    0.876315909
 1413 SOLV  HW2     4342    3.957306229    4.604299589    0.834217917
 1414 SOLV  OW      4343    2.828692349    3.625209277    2.250219769
 1414 SOLV  HW1     4344    2.734923502    3.605063713    2.278556309
 1414 SOLV  HW2     4345    2.827237987    3.677333803    2.164882946
 1415 SOLV  OW      4346    3.951439902    3.151863595    5.432574160
 1415 SOLV  HW1     4347    3.973715516    3.247239466    5.412354998
 1415 SOLV  HW2     4348    4.034146782    3.103798765    5.461745190
 1416 SOLV  OW      4349    4.405736171    4.838170634    1.090101996
 1416 SOLV  HW1     4350    4.462101333    4.878985571    1.018277482
 1416 SOLV  HW2     4351    4.453357528    4.845059487    1.177773973
 1417 SOLV  OW      4352    4.329295980    0.459046011    0.118432235
 1417 SOLV  HW1     4353    4.248074870    0.401091213    0.125232005
 1417 SOLV  HW2     4354    4.356350442    0.489336505    0.209823570
 1418 SOLV  OW      4355    3.942982236    4.162298412    0.953565149
 1418 SOLV  HW1     4356    4.004811925    4.237836807    0.931816084
 1418 SOLV  HW2     4357    3.912223316    4.170666713    1.048358317
 1419 SOLV  OW      4358    3.025777942    4.240015080    3.056402841
 1419 SOLV  HW1     4359    2.974845555    4.245468809    3.142287351
 1419 SOLV  HW2     4360    3.120744470    4.267093436    3.072216391
 1420 SOLV  OW      4361    3.844989519    6.077693360    0.818753450
 1420 SOLV  HW1     4362    3.925678516    6.029262172    0.784905563
 1420 SOLV  HW2     4363    3.823915173    6.046590385    0.911438243
 1421 SOLV  OW      4364    4.451380868    5.156353226    2.170019527
 1421 SOLV  HW1     4365    4.470450230    5.148432704    2.072167149
 1421 SOLV  HW2     4366    4.537069190    5.150453979    2.221245626
 1422 SOLV  OW      4367    5.138370762    5.560510443    2.944863847
 1422 SOLV  HW1     4368    5.128486135    5.494821213    2.870105886
 1422 SOLV  HW2     4369    5.139093141    5.511753331    3.032177965
 1423 SOLV  OW      4370    3.618472518    5.250673578    3.498315565
 1423 SOLV  HW1     4371    3.679629050    5.268939687    3.421323811
 1423 SOLV  HW2     4372    3.566589675    5.333374107    3.519999385
 1424 SOLV  OW      4373    4.395383955    3.165486477    1.226791684
 1424 SOLV  HW1     4374    4.371942270    3.078620681    1.270436390
 1424 SOLV  HW2     4375    4.484389979    3.196565269    1.260138897
 1425 SOLV  OW      4376    3.923857527    6.119888382    1.786967029
 1425 SOLV  HW1     4377    3.837982474    6.087257975    1.747438035
 1425 SOLV  HW2     4378    3.916184976    6.217498852    1.807340009
 1426 SOLV  OW      4379    4.070440314    5.008873012    2.432037999
 1426 SOLV  HW1     4380    4.042921715    5.048325332    2.519717370
 1426 SOLV  HW2     4381    4.168226641    5.024258953    2.417805405
 1427 SOLV  OW      4382    5.196908430    3.796213951    2.655395261
 1427 SOLV  HW1     4383    5.221839804    3.867337421    2.589655793
 1427 SOLV  HW2     4384    5.097283690    3.789748242    2.661295569
 1428 SOLV  OW      4385    0.014279466    3.014879757    2.092497121
 1428 SOLV  HW1     4386    0.015662931    2.944616835    2.163650177
 1428 SOLV  HW2     4387    0.047808134    3.101200261    2.130260352
 1429 SOLV  OW      4388    4.932481700    2.496338246    0.222573257
 1429 SOLV  HW1     4389    4.892802115    2.588055246    0.226454703
 1429 SOLV  HW2     4390    4.883007629    2.441459817    0.155177695
 1430 SOLV  OW      4391    4.600940696    5.724041518    3.293042399
 1430 SOLV  HW1     4392    4.570978243    5.693344977    3.202699637
 1430 SOLV  HW2     4393    4.634014125    5.818226902    3.286946574
 1431 SOLV  OW      4394    3.606178089    4.757647541    0.468103256
 1431 SOLV  HW1     4395    3.603677172    4.857590026    0.470784118
 1431 SOLV  HW2     4396    3.524258877    4.721079583    0.512307574
 1432 SOLV  OW      4397    3.618232292    3.934189462    1.385496117
 1432 SOLV  HW1     4398    3.542220311    3.942771827    1.449917659
 1432 SOLV  HW2     4399    3.704533093    3.931532441    1.435960556
 1433 SOLV  OW      4400    4.372860742    3.932254947    1.994479389
 1433 SOLV  HW1     4401    4.366258176    3.854602496    2.057154204
 1433 SOLV  HW2     4402    4.311699822    3.917601754    1.916722572
 1434 SOLV  OW      4403    3.758564584    5.333117739    1.902294331
 1434 SOLV  HW1     4404    3.705913141    5.368371171    1.979669806
 1434 SOLV  HW2     4405    3.813143103    5.406989967    1.862721579
 1435 SOLV  OW      4406    0.263079445    4.354729656    2.343773778
 1435 SOLV  HW1     4407    0.257133517    4.425628956    2.273490274
 1435 SOLV  HW2     4408    0.356445476    4.350895266    2.379408044
 1436 SOLV  OW      4409    5.563697455    4.183550240    1.644696736
 1436 SOLV  HW1     4410    5.524996212    4.171741148    1.736153772
 1436 SOLV  HW2     4411    5.510792441    4.252156796    1.594738991
 1437 SOLV  OW      4412    5.249046000    5.708425759    1.215298883
 1437 SOLV  HW1     4413    5.212355670    5.666322849    1.132337339
 1437 SOLV  HW2     4414    5.341999465    5.740933269    1.197853257
 1438 SOLV  OW      4415    5.642831415    3.839672297    0.660312364
 1438 SOLV  HW1     4416    5.574259738    3.910248649    0.642470182
 1438 SOLV  HW2     4417    5.606962840    3.774514763    0.727166009
 1439 SOLV  OW      4418    5.520757552    5.031155396    1.002824658
 1439 SOLV  HW1     4419    5.495624769    5.010766104    1.097451093
 1439 SOLV  HW2     4420    5.614738616    5.001308185    0.986145196
 1440 SOLV  OW      4421    5.040881865    2.798303966    1.586866908
 1440 SOLV  HW1     4422    5.092138944    2.810232554    1.671907157
 1440 SOLV  HW2     4423    4.942840471    2.800383375    1.606489091
 1441 SOLV  OW      4424    5.605375168    5.208579032    0.420929713
 1441 SOLV  HW1     4425    5.542293750    5.282917649    0.398655371
 1441 SOLV  HW2     4426    5.663478563    5.189366165    0.341831741
 1442 SOLV  OW      4427    4.099015217    4.199718606    0.680335859
 1442 SOLV  HW1     4428    4.005116304    4.234134055    0.679935691
 1442 SOLV  HW2     4429    4.100010425    4.105244442    0.647545306
 1443 SOLV  OW      4430    4.607304624    4.338912743    0.323639573
 1443 SOLV  HW1     4431    4.528556551    4.339092959    0.261991570
 1443 SOLV  HW2     4432    4.585211096    4.391077109    0.406055703
 1444 SOLV  OW      4433    3.166418520    5.217204094    1.802878772
 1444 SOLV  HW1     4434    3.209005719    5.297036849    1.760280683
 1444 SOLV  HW2     4435    3.076568657    5.242539200    1.838747201
 1445 SOLV  OW      4436    0.184147023    5.603917324    0.160568363
 1445 SOLV  HW1     4437    0.096496255    5.577115500    0.200573099
 1445 SOLV  HW2     4438    0.206759927    5.697029230    0.189207197
 1446 SOLV  OW      4439    5.447929825    5.262099909    2.041232108
 1446 SOLV  HW1     4440    5.409283904    5.349161406    2.071707591
 1446 SOLV  HW2     4441    5.469388213    5.205494975    2.120839991
 1447 SOLV  OW      4442    5.573182406    3.242887143    1.940486914
 1447 SOLV  HW1     4443    5.637895918    3.306072413    1.897808261
 1447 SOLV  HW2     4444    5.494621044    3.229770151    1.880008288
 1448 SOLV  OW      4445    5.195579991    2.391279538    2.174387084
 1448 SOLV  HW1     4446    5.264908129    2.458999120    2.149697137
 1448 SOLV  HW2     4447    5.124747682    2.388874431    2.103826218
 1449 SOLV  OW      4448    5.371156167    4.996767901    1.646775268
 1449 SOLV  HW1     4449    5.367547422    5.059901654    1.724252897
 1449 SOLV  HW2     4450    5.391259194    4.904553852    1.679852716
 1450 SOLV  OW      4451    5.296952150    5.579737692    0.185078605
 1450 SOLV  HW1     4452    5.378960291    5.633770932    0.203962799
 1450 SOLV  HW2     4453    5.249294483    5.560430299    0.270854454
 1451 SOLV  OW      4454    5.287551990    4.610835312    0.998307228
 1451 SOLV  HW1     4455    5.234977045    4.526629609    0.986192531
 1451 SOLV  HW2     4456    5.379444148    4.598417809    0.960849407
 1452 SOLV  OW      4457    0.191642044    4.168371863    2.692585308
 1452 SOLV  HW1     4458    0.145778112    4.165362286    2.603765111
 1452 SOLV  HW2     4459    0.178025817    4.258341310    2.734078388
 1453 SOLV  OW      4460    5.077569950    4.361558819    2.150122154
 1453 SOLV  HW1     4461    5.057248906    4.426582401    2.076916736
 1453 SOLV  HW2     4462    5.002583472    4.295882238    2.158098047
 1454 SOLV  OW      4463    2.789471395    4.209068984    1.001031888
 1454 SOLV  HW1     4464    2.730461849    4.261960875    1.062038350
 1454 SOLV  HW2     4465    2.875359677    4.258289185    0.986820654
 1455 SOLV  OW      4466    3.043864802    6.064207847    2.661103219
 1455 SOLV  HW1     4467    3.142390532    6.074000735    2.675197571
 1455 SOLV  HW2     4468    3.010149196    5.986566871    2.714365319
 1456 SOLV  OW      4469    5.883551919    3.678502310    3.610503145
 1456 SOLV  HW1     4470    5.808237284    3.742566754    3.595494625
 1456 SOLV  HW2     4471    5.945286146    3.680649186    3.531851967
 1457 SOLV  OW      4472    4.967089509    4.997352898    1.662471651
 1457 SOLV  HW1     4473    4.961892870    5.037210947    1.570897176
 1457 SOLV  HW2     4474    5.058351711    5.012729631    1.700368875
 1458 SOLV  OW      4475    5.490844305    4.181428125    2.959269390
 1458 SOLV  HW1     4476    5.558433390    4.233702533    3.011236349
 1458 SOLV  HW2     4477    5.503104021    4.083840628    2.977374366
 1459 SOLV  OW      4478    4.773055956    4.909621224    5.965169559
 1459 SOLV  HW1     4479    4.766846607    4.995258449    6.016431116
 1459 SOLV  HW2     4480    4.819989077    4.840922955    6.020647753
 1460 SOLV  OW      4481    3.495210133    4.249895839    1.015661629
 1460 SOLV  HW1     4482    3.494138462    4.155390521    0.982965680
 1460 SOLV  HW2     4483    3.513898400    4.250952403    1.113900913
 1461 SOLV  OW      4484    6.104751155    5.418424285    0.833648383
 1461 SOLV  HW1     4485    6.089059109    5.323489631    0.806397980
 1461 SOLV  HW2     4486    6.068961504    5.479671357    0.763155426
 1462 SOLV  OW      4487    5.060350052    0.197700087    0.879286681
 1462 SOLV  HW1     4488    5.000644417    0.231479168    0.806514219
 1462 SOLV  HW2     4489    5.103867480    0.275103002    0.925293529
 1463 SOLV  OW      4490    5.583735618    4.622042298    0.924665161
 1463 SOLV  HW1     4491    5.586724259    4.567338734    1.008331633
 1463 SOLV  HW2     4492    5.623892989    4.711941508    0.942187193
 1464 SOLV  OW      4493    4.727347966    4.265490879    1.195081444
 1464 SOLV  HW1     4494    4.820486306    4.251612675    1.228764804
 1464 SOLV  HW2     4495    4.729747705    4.322797909    1.113154542
 1465 SOLV  OW      4496    3.780167021    5.721529445    0.068391112
 1465 SOLV  HW1     4497    3.731966400    5.635043206    0.082481701
 1465 SOLV  HW2     4498    3.842023302    5.712852613   -0.009712325
 1466 SOLV  OW      4499    5.402568254    5.360599066    0.971334039
 1466 SOLV  HW1     4500    5.462661228    5.440420150    0.975723906
 1466 SOLV  HW2     4501    5.438813639    5.295229486    0.904889397
 1467 SOLV  OW      4502    3.914810813    4.599727070    2.311894879
 1467 SOLV  HW1     4503    3.959449839    4.510461335    2.305542094
 1467 SOLV  HW2     4504    3.824676162    4.595044564    2.268822929
 1468 SOLV  OW      4505    4.843633671    6.036533949    1.579239350
 1468 SOLV  HW1     4506    4.766402721    5.981438268    1.547589628
 1468 SOLV  HW2     4507    4.914818310    6.037565258    1.509000280
 1469 SOLV  OW      4508    4.106708362    3.419619942    1.562027758
 1469 SOLV  HW1     4509    4.115413194    3.514603680    1.531966289
 1469 SOLV  HW2     4510    4.112319289    3.415602868    1.661796296
 1470 SOLV  OW      4511    4.254511377    4.728332795    0.895138429
 1470 SOLV  HW1     4512    4.298950116    4.761441001    0.978370327
 1470 SOLV  HW2     4513    4.164105962    4.692087336    0.917759379
 1471 SOLV  OW      4514    5.774624303    3.648954507    5.927102751
 1471 SOLV  HW1     4515    5.827490339    3.607726844    6.001314336
 1471 SOLV  HW2     4516    5.681275005    3.666453353    5.958432670
 1472 SOLV  OW      4517    5.467780415    5.759938226    0.662631843
 1472 SOLV  HW1     4518    5.539608352    5.828124041    0.648739065
 1472 SOLV  HW2     4519    5.509416178    5.670187558    0.677218246
 1473 SOLV  OW      4520    3.667138047    5.336385558    0.618182136
 1473 SOLV  HW1     4521    3.607166875    5.414160472    0.637051648
 1473 SOLV  HW2     4522    3.710474835    5.348627576    0.528887566
 1474 SOLV  OW      4523    4.086687022    0.395150487    2.513422346
 1474 SOLV  HW1     4524    4.106260043    0.410695281    2.416586790
 1474 SOLV  HW2     4525    4.104823955    0.299456614    2.536129505
 1475 SOLV  OW      4526    5.434689477    4.962844118    2.959612947
 1475 SOLV  HW1     4527    5.529744801    4.948432735    2.932076144
 1475 SOLV  HW2     4528    5.423285006    5.056737031    2.992101600
 1476 SOLV  OW      4529    4.478019692    5.633138658    0.860266148
 1476 SOLV  HW1     4530    4.432286141    5.702221237    0.916282735
 1476 SOLV  HW2     4531    4.445010587    5.542280155    0.885893553
 1477 SOLV  OW      4532    5.979262520    5.511939829    0.072078811
 1477 SOLV  HW1     4533    6.010038630    5.561775512   -0.008981427
 1477 SOLV  HW2     4534    6.035331186    5.538202084    0.150615390
 1478 SOLV  OW      4535    6.096307895    5.370558601    2.743117901
 1478 SOLV  HW1     4536    6.029125853    5.427881566    2.790048491
 1478 SOLV  HW2     4537    6.075444817    5.274209371    2.759949095
 1479 SOLV  OW      4538    3.230680842    5.547233075    0.723381512
 1479 SOLV  HW1     4539    3.198769127    5.452863327    0.714583553
 1479 SOLV  HW2     4540    3.159513842    5.609618716    0.691060495
 1480 SOLV  OW      4541    4.316827240    5.150619031    0.724320951
 1480 SOLV  HW1     4542    4.245670434    5.110529361    0.782038574
 1480 SOLV  HW2     4543    4.288209528    5.146667082    0.628575046
 1481 SOLV  OW      4544    5.242816916    5.029211241    1.407668084
 1481 SOLV  HW1     4545    5.149479946    5.062693717    1.420658732
 1481 SOLV  HW2     4546    5.290864794    5.029616572    1.495376808
 1482 SOLV  OW      4547    5.223182390    4.524593763    0.416813045
 1482 SOLV  HW1     4548    5.183079813    4.601646381    0.466373174
 1482 SOLV  HW2     4549    5.278158141    4.469546755    0.479653377
 1483 SOLV  OW      4550    3.832985859    0.010970255    1.270038206
 1483 SOLV  HW1     4551    3.867806927   -0.024369791    1.356871999
 1483 SOLV  HW2     4552    3.740210254    0.045947361    1.283107842
 1484 SOLV  OW      4553    3.235783865    4.871559604    2.600055306
 1484 SOLV  HW1     4554    3.182342092    4.910515521    2.675077832
 1484 SOLV  HW2     4555    3.227570692    4.930113430    2.519395914
 1485 SOLV  OW      4556    4.689903085    3.780234128    2.006472232
 1485 SOLV  HW1     4557    4.670248846    3.685622296    1.980699954
 1485 SOLV  HW2     4558    4.692488550    3.787751702    2.106165263
 1486 SOLV  OW      4559    3.337064355    4.693482029    0.842682900
 1486 SOLV  HW1     4560    3.248298450    4.674283232    0.884556602
 1486 SOLV  HW2     4561    3.407668510    4.638818581    0.887719867
 1487 SOLV  OW      4562    4.977493968    5.812558268    4.081530981
 1487 SOLV  HW1     4563    4.904305687    5.880516807    4.076376851
 1487 SOLV  HW2     4564    4.997374836    5.777985884    3.989819894
 1488 SOLV  OW      4565    4.049550957    0.396332211    1.783524388
 1488 SOLV  HW1     4566    3.991402487    0.330050146    1.830716055
 1488 SOLV  HW2     4567    3.994796529    0.475666652    1.756885997
 1489 SOLV  OW      4568    5.688777137    3.341705638    2.179594551
 1489 SOLV  HW1     4569    5.776139118    3.293074848    2.177477404
 1489 SOLV  HW2     4570    5.638112634    3.322864338    2.095453995
 1490 SOLV  OW      4571    4.005758654    5.430437204    1.160230694
 1490 SOLV  HW1     4572    4.084658477    5.371432446    1.177398759
 1490 SOLV  HW2     4573    3.999074839    5.449465852    1.062277987
 1491 SOLV  OW      4574    3.483730738    5.515173305    0.685648949
 1491 SOLV  HW1     4575    3.389712342    5.542563809    0.705945021
 1491 SOLV  HW2     4576    3.539493607    5.596669201    0.669823798
 1492 SOLV  OW      4577    5.787695850    5.115914127    1.175367331
 1492 SOLV  HW1     4578    5.840986770    5.084344055    1.253884651
 1492 SOLV  HW2     4579    5.764051796    5.212296633    1.187735491
 1493 SOLV  OW      4580    4.686550377    5.461430595    3.022771932
 1493 SOLV  HW1     4581    4.757680089    5.413729456    2.971146344
 1493 SOLV  HW2     4582    4.704500834    5.559792689    3.021134937
 1494 SOLV  OW      4583    3.902190233    5.345816834    1.557072331
 1494 SOLV  HW1     4584    3.902561624    5.405898988    1.637020791
 1494 SOLV  HW2     4585    3.995260652    5.337092649    1.521525588
 1495 SOLV  OW      4586    4.666192039    5.885041739    1.436585754
 1495 SOLV  HW1     4587    4.674989727    5.790586249    1.404950324
 1495 SOLV  HW2     4588    4.585222047    5.893303322    1.494685725
 1496 SOLV  OW      4589    3.677634686    5.237973805    1.644934918
 1496 SOLV  HW1     4590    3.746111648    5.259584601    1.575323993
 1496 SOLV  HW2     4591    3.722226044    5.229599108    1.734059345
 1497 SOLV  OW      4592    3.957419984    5.920373601    1.988593364
 1497 SOLV  HW1     4593    4.011915094    5.840680941    2.014657234
 1497 SOLV  HW2     4594    4.009008317    5.976281956    1.923686508
 1498 SOLV  OW      4595    3.849735146    4.415663995    6.002596354
 1498 SOLV  HW1     4596    3.917970961    4.487609445    6.015619038
 1498 SOLV  HW2     4597    3.781945780    4.445792895    5.935524779
 1499 SOLV  OW      4598    4.360678163    4.472606117    1.218422820
 1499 SOLV  HW1     4599    4.405547216    4.452509077    1.131332251
 1499 SOLV  HW2     4600    4.304307389    4.554640339    1.208703219
 1500 SOLV  OW      4601    5.758819884    4.368565376    1.594179027
 1500 SOLV  HW1     4602    5.722324996    4.461674231    1.593667257
 1500 SOLV  HW2     4603    5.686162658    4.304437353    1.618874657
 1501 SOLV  OW      4604    5.140623724    4.083460404    0.146458721
 1501 SOLV  HW1     4605    5.085190518    4.153605277    0.191273966
 1501 SOLV  HW2     4606    5.081983322    4.026292722    0.089059529
 1502 SOLV  OW      4607    4.013591963    0.294060072    0.347459628
 1502 SOLV  HW1     4608    4.015295231    0.354846459    0.426855783
 1502 SOLV  HW2     4609    3.954137433    0.215948842    0.366575276
 1503 SOLV  OW      4610    5.599067620    3.953346378    2.723559944
 1503 SOLV  HW1     4611    5.697062494    3.951605101    2.703670102
 1503 SOLV  HW2     4612    5.584968489    3.945697257    2.822272780
 1504 SOLV  OW      4613    4.115410319    4.610238540    5.720407350
 1504 SOLV  HW1     4614    4.154450279    4.596858379    5.811504771
 1504 SOLV  HW2     4615    4.107069699    4.521819012    5.674425458
 1505 SOLV  OW      4616    5.818313952    3.300817759    2.542981994
 1505 SOLV  HW1     4617    5.799639972    3.397851435    2.527576704
 1505 SOLV  HW2     4618    5.767988590    3.269590452    2.623565629
 1506 SOLV  OW      4619    3.980742620    5.627367244    2.195158872
 1506 SOLV  HW1     4620    4.026875641    5.576234646    2.122641995
 1506 SOLV  HW2     4621    3.947965737    5.563808463    2.265068750
 1507 SOLV  OW      4622    6.010861507    5.778499077    2.611183991
 1507 SOLV  HW1     4623    5.922523171    5.822260244    2.594369395
 1507 SOLV  HW2     4624    6.079908210    5.848605591    2.629045552
 1508 SOLV  OW      4625    5.883741644    3.521844681    0.805856971
 1508 SOLV  HW1     4626    5.788407262    3.550994991    0.797914748
 1508 SOLV  HW2     4627    5.887478892    3.431284346    0.848121693
 1509 SOLV  OW      4628    4.971480491    4.357951429    0.485673351
 1509 SOLV  HW1     4629    4.961963305    4.311446951    0.397646661
 1509 SOLV  HW2     4630    5.044772824    4.425740604    0.479781358
 1510 SOLV  OW      4631    0.375741654    5.563759786    1.007144662
 1510 SOLV  HW1     4632    0.315319735    5.574664157    0.928212212
 1510 SOLV  HW2     4633    0.468936076    5.545977006    0.975544464
 1511 SOLV  OW      4634    4.123409216    5.567868292    2.504473042
 1511 SOLV  HW1     4635    4.195909869    5.635285088    2.490318404
 1511 SOLV  HW2     4636    4.034493636    5.610651199    2.488188780
 1512 SOLV  OW      4637    3.747693280    6.036742920    2.230474143
 1512 SOLV  HW1     4638    3.669912798    5.977034939    2.210798164
 1512 SOLV  HW2     4639    3.832108376    5.992611496    2.200003283
 1513 SOLV  OW      4640    4.715627847    5.747504136    3.017839686
 1513 SOLV  HW1     4641    4.788986517    5.777796909    3.078687907
 1513 SOLV  HW2     4642    4.657198204    5.825325326    2.994786453
 1514 SOLV  OW      4643    4.937335455    3.120995514    2.904845619
 1514 SOLV  HW1     4644    4.897727416    3.032183960    2.928205406
 1514 SOLV  HW2     4645    5.003552974    3.109494901    2.830786036
 1515 SOLV  OW      4646    4.154158575    3.534244398    1.131320518
 1515 SOLV  HW1     4647    4.153499239    3.467312035    1.205627033
 1515 SOLV  HW2     4648    4.093595297    3.610372880    1.154522470
 1516 SOLV  OW      4649    4.020152702    5.570872474    2.875129088
 1516 SOLV  HW1     4650    4.089896925    5.590541930    2.806216862
 1516 SOLV  HW2     4651    3.930980753    5.562139325    2.830720802
 1517 SOLV  OW      4652    4.240189762    4.810527388    0.443429319
 1517 SOLV  HW1     4653    4.150175955    4.799991075    0.485713736
 1517 SOLV  HW2     4654    4.311155453    4.800231495    0.513138309
 1518 SOLV  OW      4655    4.221165470    3.049128716    3.223684386
 1518 SOLV  HW1     4656    4.241417208    3.108458298    3.301606548
 1518 SOLV  HW2     4657    4.289995103    3.063014459    3.152470337
 1519 SOLV  OW      4658    4.216093688    3.878286018    1.804725311
 1519 SOLV  HW1     4659    4.122676657    3.844014986    1.794787769
 1519 SOLV  HW2     4660    4.251401050    3.905227048    1.715118260
 1520 SOLV  OW      4661    3.255209737    5.590749678    3.134743816
 1520 SOLV  HW1     4662    3.247119219    5.655762175    3.059181216
 1520 SOLV  HW2     4663    3.322148561    5.520319597    3.111070228
 1521 SOLV  OW      4664    5.516185751    3.277550312    2.385468933
 1521 SOLV  HW1     4665    5.569009499    3.281913088    2.470276348
 1521 SOLV  HW2     4666    5.562762377    3.330365354    2.314456211
 1522 SOLV  OW      4667    4.263015367    6.105066200    1.530855488
 1522 SOLV  HW1     4668    4.225781778    6.069061910    1.445302637
 1522 SOLV  HW2     4669    4.245463394    6.203385213    1.536057516
 1523 SOLV  OW      4670    3.409259206    0.135813284    5.840878180
 1523 SOLV  HW1     4671    3.411596814    0.039328314    5.867082841
 1523 SOLV  HW2     4672    3.501264523    0.165678711    5.815489789
 1524 SOLV  OW      4673    4.587706624    4.818233244    2.005651203
 1524 SOLV  HW1     4674    4.545056816    4.755236168    1.940737813
 1524 SOLV  HW2     4675    4.687180990    4.812801329    1.996894159
 1525 SOLV  OW      4676    0.091637816    4.403752071    2.837631009
 1525 SOLV  HW1     4677    0.101522867    4.483441233    2.897240766
 1525 SOLV  HW2     4678   -0.003580164    4.373185038    2.838389360
 1526 SOLV  OW      4679    4.351703527    5.932032744    2.247430274
 1526 SOLV  HW1     4680    4.369512417    6.016577439    2.197066280
 1526 SOLV  HW2     4681    4.361727156    5.948927505    2.345489459
 1527 SOLV  OW      4682    5.507586789    4.767218118    1.721250517
 1527 SOLV  HW1     4683    5.573306673    4.718760568    1.663507727
 1527 SOLV  HW2     4684    5.449933265    4.700896704    1.768989708
 1528 SOLV  OW      4685    4.865536446    3.020115449    1.298746080
 1528 SOLV  HW1     4686    4.861296302    3.067194446    1.210613743
 1528 SOLV  HW2     4687    4.958858360    3.024548003    1.334426058
 1529 SOLV  OW      4688    4.583744209    0.337702737    3.544226423
 1529 SOLV  HW1     4689    4.559238258    0.434606492    3.540952207
 1529 SOLV  HW2     4690    4.500705208    0.282164496    3.539579753
 1530 SOLV  OW      4691    4.285659032    4.557049622    1.920851640
 1530 SOLV  HW1     4692    4.308430133    4.465680858    1.954535628
 1530 SOLV  HW2     4693    4.231880819    4.549165820    1.836904733
 1531 SOLV  OW      4694    3.842026868    5.660344350    2.665621990
 1531 SOLV  HW1     4695    3.915132948    5.711054331    2.619971153
 1531 SOLV  HW2     4696    3.759637387    5.662432574    2.608968614
 1532 SOLV  OW      4697    3.104073068    4.824378900    0.556398715
 1532 SOLV  HW1     4698    3.132685506    4.851034334    0.464353299
 1532 SOLV  HW2     4699    3.134989184    4.893131104    0.622116155
 1533 SOLV  OW      4700    5.060949173    5.120695265    0.643929167
 1533 SOLV  HW1     4701    5.144877586    5.108085829    0.696831645
 1533 SOLV  HW2     4702    5.078585961    5.183187146    0.567867400
 1534 SOLV  OW      4703    3.647138178    5.754007429    1.412076845
 1534 SOLV  HW1     4704    3.592781524    5.753695418    1.328129475
 1534 SOLV  HW2     4705    3.686616643    5.663264661    1.426535839
 1535 SOLV  OW      4706    3.579596215    3.979848896    0.927475346
 1535 SOLV  HW1     4707    3.503010638    3.960404433    0.866172493
 1535 SOLV  HW2     4708    3.663992827    3.943655669    0.887869899
 1536 SOLV  OW      4709    4.293333695    3.790278081    3.651419668
 1536 SOLV  HW1     4710    4.271280445    3.693231517    3.661274717
 1536 SOLV  HW2     4711    4.264862045    3.821889460    3.560912863
 1537 SOLV  OW      4712    4.080756251    4.600144455    2.747698996
 1537 SOLV  HW1     4713    4.042666530    4.507993368    2.740006627
 1537 SOLV  HW2     4714    4.047970668    4.656197443    2.671640100
 1538 SOLV  OW      4715    3.190470061    3.388544335    2.562263383
 1538 SOLV  HW1     4716    3.281708824    3.427980371    2.551205109
 1538 SOLV  HW2     4717    3.132690610    3.416212699    2.485465792
 1539 SOLV  OW      4718    3.453448816    3.040448654    1.843108471
 1539 SOLV  HW1     4719    3.447229827    2.964025643    1.907313503
 1539 SOLV  HW2     4720    3.369878291    3.095141540    1.848220990
 1540 SOLV  OW      4721    5.558191850    5.428562739    2.859966830
 1540 SOLV  HW1     4722    5.532981278    5.462833249    2.950475469
 1540 SOLV  HW2     4723    5.477534306    5.389692547    2.815410170
 1541 SOLV  OW      4724    3.725104860    4.770886379    0.979516283
 1541 SOLV  HW1     4725    3.680407597    4.686154983    0.950832015
 1541 SOLV  HW2     4726    3.678265147    4.848925944    0.938093250
 1542 SOLV  OW      4727    5.426096072    4.770832329    0.497526585
 1542 SOLV  HW1     4728    5.466565879    4.846622314    0.548709587
 1542 SOLV  HW2     4729    5.327605765    4.767909209    0.514637637
 1543 SOLV  OW      4730    5.095748753    0.688608343    0.769730164
 1543 SOLV  HW1     4731    5.123978558    0.596487343    0.796533195
 1543 SOLV  HW2     4732    5.092360434    0.694709622    0.669966050
 1544 SOLV  OW      4733    5.041186627    4.217111086    1.735340288
 1544 SOLV  HW1     4734    5.070547438    4.205798211    1.640419269
 1544 SOLV  HW2     4735    5.061904289    4.133882115    1.786757375
 1545 SOLV  OW      4736    2.835157686    4.013207939    0.476647081
 1545 SOLV  HW1     4737    2.879196494    4.045940838    0.393034256
 1545 SOLV  HW2     4738    2.902225097    4.010591484    0.550789353
 1546 SOLV  OW      4739    3.727174675    4.020390879    0.579326113
 1546 SOLV  HW1     4740    3.762747260    4.113852209    0.578348686
 1546 SOLV  HW2     4741    3.739529967    3.980990647    0.670410221
 1547 SOLV  OW      4742    4.517517270    4.510345295    2.880001870
 1547 SOLV  HW1     4743    4.503648347    4.493908199    2.782341663
 1547 SOLV  HW2     4744    4.589140458    4.579025888    2.892375035
 1548 SOLV  OW      4745    5.742716103    5.370349018    2.536043961
 1548 SOLV  HW1     4746    5.781732271    5.453808056    2.497136353
 1548 SOLV  HW2     4747    5.723813494    5.305063636    2.462682375
 1549 SOLV  OW      4748    0.111123824    4.694592921    2.918192120
 1549 SOLV  HW1     4749    0.147680339    4.719650123    3.007845353
 1549 SOLV  HW2     4750    0.185511636    4.692127826    2.851391270
 1550 SOLV  OW      4751    5.886030699    3.549559417    1.424878106
 1550 SOLV  HW1     4752    5.956806106    3.619267675    1.413338238
 1550 SOLV  HW2     4753    5.910137586    3.468460442    1.371555569
 1551 SOLV  OW      4754    5.689826694    3.562662810    3.117099128
 1551 SOLV  HW1     4755    5.780897291    3.601224132    3.102236453
 1551 SOLV  HW2     4756    5.628353485    3.593454660    3.044473259
 1552 SOLV  OW      4757    5.702300381    5.244057248    5.787006512
 1552 SOLV  HW1     4758    5.672722807    5.172905346    5.723253249
 1552 SOLV  HW2     4759    5.800482681    5.259731793    5.776216885
 1553 SOLV  OW      4760    2.933515976    4.055358172    1.478568184
 1553 SOLV  HW1     4761    2.851098585    4.045007250    1.422871082
 1553 SOLV  HW2     4762    2.919303900    4.011860923    1.567494455
 1554 SOLV  OW      4763    4.348564960    6.071789594    2.773239439
 1554 SOLV  HW1     4764    4.262637929    6.020701671    2.775802540
 1554 SOLV  HW2     4765    4.356129055    6.128390129    2.855343211
 1555 SOLV  OW      4766    3.787132180    5.498726096    1.353568893
 1555 SOLV  HW1     4767    3.856476510    5.492458862    1.281777950
 1555 SOLV  HW2     4768    3.817106691    5.446592925    1.433477974
 1556 SOLV  OW      4769    3.919942707    4.159326812    1.242506353
 1556 SOLV  HW1     4770    3.857687614    4.231791603    1.272087373
 1556 SOLV  HW2     4771    4.012231567    4.196609885    1.232781173
 1557 SOLV  OW      4772    4.457834811    0.065996317    0.174398114
 1557 SOLV  HW1     4773    4.422045005    0.141899652    0.228798322
 1557 SOLV  HW2     4774    4.496710003    0.101402051    0.089329164
 1558 SOLV  OW      4775    5.430925065    4.383547267    1.521536042
 1558 SOLV  HW1     4776    5.405127471    4.334507149    1.438282747
 1558 SOLV  HW2     4777    5.360848708    4.451519359    1.543230818
 1559 SOLV  OW      4778    3.265766616    4.573894049    0.168398610
 1559 SOLV  HW1     4779    3.266122642    4.475260884    0.151883336
 1559 SOLV  HW2     4780    3.359941482    4.607044031    0.174194571
 1560 SOLV  OW      4781    4.584658636    5.025842554    1.026466420
 1560 SOLV  HW1     4782    4.680704074    5.003374780    1.042968673
 1560 SOLV  HW2     4783    4.559929947    5.107140432    1.079202133
 1561 SOLV  OW      4784    5.354358717    3.999546130    2.033949453
 1561 SOLV  HW1     4785    5.314914467    4.031740149    2.120025527
 1561 SOLV  HW2     4786    5.294835920    3.929782344    1.994057192
 1562 SOLV  OW      4787    4.686442232    2.508595145    2.385981876
 1562 SOLV  HW1     4788    4.692945021    2.535180419    2.289792644
 1562 SOLV  HW2     4789    4.711229337    2.586349939    2.443785916
 1563 SOLV  OW      4790    5.070378304    3.928019186    0.645349826
 1563 SOLV  HW1     4791    5.019724174    3.924846496    0.559177023
 1563 SOLV  HW2     4792    5.164250268    3.957676738    0.627740477
 1564 SOLV  OW      4793    4.170486493    4.492600324    1.678308976
 1564 SOLV  HW1     4794    4.120813191    4.405930383    1.673559605
 1564 SOLV  HW2     4795    4.239591292    4.495393749    1.606071587
 1565 SOLV  OW      4796    5.184270727    5.128411001    0.214644851
 1565 SOLV  HW1     4797    5.257598945    5.184720317    0.176512557
 1565 SOLV  HW2     4798    5.166094214    5.156699813    0.308831488
 1566 SOLV  OW      4799    3.828821944    4.665633745    1.200300427
 1566 SOLV  HW1     4800    3.792592904    4.719417403    1.124164345
 1566 SOLV  HW2     4801    3.916996626    4.703313311    1.228715462
 1567 SOLV  OW      4802    2.717181632    3.708719033    1.048243852
 1567 SOLV  HW1     4803    2.668619416    3.795061341    1.034528380
 1567 SOLV  HW2     4804    2.815723640    3.724543658    1.041888230
 1568 SOLV  OW      4805    4.483202509    4.659784719    1.765803650
 1568 SOLV  HW1     4806    4.412075978    4.621366227    1.824668543
 1568 SOLV  HW2     4807    4.557094939    4.593262997    1.755090598
 1569 SOLV  OW      4808    0.552838940    4.569778760    2.017288167
 1569 SOLV  HW1     4809    0.555561508    4.585083222    1.918496716
 1569 SOLV  HW2     4810    0.499525510    4.487445577    2.036790507
 1570 SOLV  OW      4811    5.391376359    4.740107619    2.379321939
 1570 SOLV  HW1     4812    5.445800444    4.802800973    2.323563282
 1570 SOLV  HW2     4813    5.399085304    4.647469519    2.342441809
 1571 SOLV  OW      4814    3.876800679    4.884955751    3.020313145
 1571 SOLV  HW1     4815    3.965125160    4.878746963    3.066810918
 1571 SOLV  HW2     4816    3.891611386    4.898675544    2.922363210
 1572 SOLV  OW      4817    5.494458964    3.762137228    2.024141967
 1572 SOLV  HW1     4818    5.447903826    3.850646260    2.023364052
 1572 SOLV  HW2     4819    5.494801892    3.723866018    1.931745792
 1573 SOLV  OW      4820    5.675848383    4.911710843    1.956510039
 1573 SOLV  HW1     4821    5.655695209    4.905984086    1.858721587
 1573 SOLV  HW2     4822    5.599391183    4.955554381    2.003770565
 1574 SOLV  OW      4823    0.029147436    5.883961379    2.299764479
 1574 SOLV  HW1     4824   -0.047847782    5.938216483    2.333374340
 1574 SOLV  HW2     4825   -0.000672794    5.828251570    2.222249176
 1575 SOLV  OW      4826    5.748367748    5.176683845    2.346970085
 1575 SOLV  HW1     4827    5.679726618    5.150098923    2.279270227
 1575 SOLV  HW2     4828    5.835526643    5.193899501    2.301051532
 1576 SOLV  OW      4829    5.128230609    4.805584060    0.840309989
 1576 SOLV  HW1     4830    5.178633324    4.891883998    0.836598506
 1576 SOLV  HW2     4831    5.187441734    4.733991261    0.877327605
 1577 SOLV  OW      4832    2.948662855    3.441988364    1.720779623
 1577 SOLV  HW1     4833    2.920314671    3.370563931    1.656775606
 1577 SOLV  HW2     4834    2.965831991    3.401381653    1.810544931
 1578 SOLV  OW      4835    5.664417842    3.840025287    3.560353223
 1578 SOLV  HW1     4836    5.585186499    3.894924493    3.587003830
 1578 SOLV  HW2     4837    5.720451432    3.891655866    3.495574744
 1579 SOLV  OW      4838    5.475371781    4.973572241    1.258329485
 1579 SOLV  HW1     4839    5.386216630    4.972396770    1.303627725
 1579 SOLV  HW2     4840    5.534596184    5.040586089    1.303090354
 1580 SOLV  OW      4841    3.917434665    3.884719834    2.593800328
 1580 SOLV  HW1     4842    3.834667057    3.834750552    2.568224468
 1580 SOLV  HW2     4843    3.927835329    3.883264261    2.693255091
 1581 SOLV  OW      4844    4.685644255    4.229224051    2.306585624
 1581 SOLV  HW1     4845    4.602707774    4.252119672    2.357550018
 1581 SOLV  HW2     4846    4.663110313    4.164788504    2.233508392
 1582 SOLV  OW      4847    4.608510230    5.049647554    0.631820085
 1582 SOLV  HW1     4848    4.570292794    5.141223328    0.644278996
 1582 SOLV  HW2     4849    4.554296754    4.983577976    0.683758530
 1583 SOLV  OW      4850    4.430971341    3.804765676    1.109677198
 1583 SOLV  HW1     4851    4.434109927    3.734544081    1.038539228
 1583 SOLV  HW2     4852    4.506851893    3.791083417    1.173366798
 1584 SOLV  OW      4853    4.972356976    4.456819395    0.130002249
 1584 SOLV  HW1     4854    4.935252011    4.448821746    0.037475295
 1584 SOLV  HW2     4855    5.071513682    4.468929651    0.125196406
 1585 SOLV  OW      4856    4.041039968    3.689826546    5.678435321
 1585 SOLV  HW1     4857    4.107871943    3.682994230    5.752520024
 1585 SOLV  HW2     4858    3.948671798    3.689626551    5.716772436
 1586 SOLV  OW      4859    3.961682689    3.739698486    2.357683495
 1586 SOLV  HW1     4860    3.981090064    3.699421629    2.447140920
 1586 SOLV  HW2     4861    3.981906664    3.837608476    2.360133495
 1587 SOLV  OW      4862    4.828463824    5.327076385    2.208515583
 1587 SOLV  HW1     4863    4.765005432    5.343583293    2.284029826
 1587 SOLV  HW2     4864    4.852590362    5.414147015    2.165639772
 1588 SOLV  OW      4865    4.116332809    5.315206468    2.603986066
 1588 SOLV  HW1     4866    4.061671756    5.283881557    2.526314251
 1588 SOLV  HW2     4867    4.124161181    5.414869329    2.601173046
 1589 SOLV  OW      4868    5.821484063    3.924470464    0.062726903
 1589 SOLV  HW1     4869    5.905923724    3.978009955    0.064972898
 1589 SOLV  HW2     4870    5.812502838    3.880147550   -0.026471357
 1590 SOLV  OW      4871    4.613463555    4.416719849    1.791693231
 1590 SOLV  HW1     4872    4.581835400    4.331815942    1.749350140
 1590 SOLV  HW2     4873    4.613394425    4.406373530    1.891166070
 1591 SOLV  OW      4874    3.593259663    0.211069839    1.626567587
 1591 SOLV  HW1     4875    3.683606400    0.252690189    1.616225714
 1591 SOLV  HW2     4876    3.527216937    0.281115436    1.653654378
 1592 SOLV  OW      4877    3.569047294    4.456870248    1.687639767
 1592 SOLV  HW1     4878    3.510762973    4.537370629    1.676487485
 1592 SOLV  HW2     4879    3.541373926    4.406813219    1.769677056
 1593 SOLV  OW      4880    0.888271776    3.987616009    2.032394434
 1593 SOLV  HW1     4881    0.872481034    4.016213719    2.126916795
 1593 SOLV  HW2     4882    0.985529038    3.968419935    2.019202048
 1594 SOLV  OW      4883    3.293369060    4.988137814    1.686140235
 1594 SOLV  HW1     4884    3.270067084    4.982514706    1.589055743
 1594 SOLV  HW2     4885    3.244101922    5.064524365    1.727851526
 1595 SOLV  OW      4886    2.746002433    3.653474586    1.769905807
 1595 SOLV  HW1     4887    2.825942406    3.593462569    1.772769429
 1595 SOLV  HW2     4888    2.671026739    3.606861213    1.722939448
 1596 SOLV  OW      4889    4.622744776    3.837402603    1.321579999
 1596 SOLV  HW1     4890    4.597206319    3.931893090    1.342105813
 1596 SOLV  HW2     4891    4.610071633    3.780994613    1.403185247
 1597 SOLV  OW      4892    5.853601918    3.966894879    2.644832422
 1597 SOLV  HW1     4893    5.936929678    3.941282710    2.693845627
 1597 SOLV  HW2     4894    5.867253201    3.953526606    2.546666011
 1598 SOLV  OW      4895    4.415368883    3.731415537    2.207258854
 1598 SOLV  HW1     4896    4.507489602    3.759719888    2.233983240
 1598 SOLV  HW2     4897    4.349760011    3.762146704    2.276197579
 1599 SOLV  OW      4898    3.944221859    3.487234374    3.416621054
 1599 SOLV  HW1     4899    3.977109617    3.501328963    3.510007927
 1599 SOLV  HW2     4900    3.875088249    3.556151424    3.394887548
 1600 SOLV  OW      4901    5.197065377    3.374790586    3.565350723
 1600 SOLV  HW1     4902    5.202264244    3.463393240    3.611436971
 1600 SOLV  HW2     4903    5.121061807    3.321954133    3.603208554
 1601 SOLV  OW      4904    5.069296024    5.381153666    2.757255558
 1601 SOLV  HW1     4905    5.078696258    5.292715802    2.802996865
 1601 SOLV  HW2     4906    5.006005422    5.372308687    2.680328292
 1602 SOLV  OW      4907    2.957682179    4.542668914    1.596846589
 1602 SOLV  HW1     4908    2.867284808    4.507457944    1.621137641
 1602 SOLV  HW2     4909    2.956719929    4.642587610    1.600941201
 1603 SOLV  OW      4910    3.847645791    5.603165405    0.568930948
 1603 SOLV  HW1     4911    3.763043419    5.651233774    0.592022976
 1603 SOLV  HW2     4912    3.911202272    5.608713824    0.645944880
 1604 SOLV  OW      4913    0.187875077    5.876142067    0.204979133
 1604 SOLV  HW1     4914    0.155827823    5.873296531    0.110285979
 1604 SOLV  HW2     4915    0.111553577    5.856579906    0.266577085
 1605 SOLV  OW      4916    3.747744649    4.799749577    5.480600609
 1605 SOLV  HW1     4917    3.748270590    4.713927348    5.429260126
 1605 SOLV  HW2     4918    3.819733004    4.797505650    5.549984418
 1606 SOLV  OW      4919    5.756452206    5.401804403    1.286880251
 1606 SOLV  HW1     4920    5.794180440    5.410627480    1.379069045
 1606 SOLV  HW2     4921    5.810317823    5.457206302    1.223404861
 1607 SOLV  OW      4922    4.858662494    4.683299921    2.009841717
 1607 SOLV  HW1     4923    4.929852453    4.698743411    2.078362554
 1607 SOLV  HW2     4924    4.840015026    4.585307299    2.002678678
 1608 SOLV  OW      4925    5.115633871    5.586333922    5.884156421
 1608 SOLV  HW1     4926    5.020059381    5.587936215    5.854749880
 1608 SOLV  HW2     4927    5.121175859    5.550873939    5.977503329
 1609 SOLV  OW      4928    4.107810861    3.317076300    1.306094772
 1609 SOLV  HW1     4929    4.097604770    3.362625701    1.394531902
 1609 SOLV  HW2     4930    4.135355012    3.222039080    1.320560128
 1610 SOLV  OW      4931    6.030604917    3.255319036    3.233201501
 1610 SOLV  HW1     4932    6.068413278    3.347657167    3.239996129
 1610 SOLV  HW2     4933    6.101599511    3.192520921    3.201324166
 1611 SOLV  OW      4934    3.828213067    5.291261424    0.856171632
 1611 SOLV  HW1     4935    3.796143896    5.257456306    0.767681660
 1611 SOLV  HW2     4936    3.766601579    5.259526896    0.928272843
 1612 SOLV  OW      4937    4.940697026    3.104863820    0.231701736
 1612 SOLV  HW1     4938    4.944077251    3.204773684    0.228802022
 1612 SOLV  HW2     4939    5.001260159    3.067431442    0.161468618
 1613 SOLV  OW      4940    3.716208525    5.048343838    0.577410794
 1613 SOLV  HW1     4941    3.813781417    5.046546769    0.599275136
 1613 SOLV  HW2     4942    3.677244706    5.135864102    0.606109192
 1614 SOLV  OW      4943    4.963762121    3.828123247    3.458821790
 1614 SOLV  HW1     4944    4.955420714    3.903691578    3.393849067
 1614 SOLV  HW2     4945    5.021380945    3.756510173    3.419411650
 1615 SOLV  OW      4946    4.258395651    5.654837580    2.809586829
 1615 SOLV  HW1     4947    4.325239757    5.587651561    2.777658567
 1615 SOLV  HW2     4948    4.260402060    5.658949044    2.909489161
 1616 SOLV  OW      4949    4.729980668    4.641366203    0.191881555
 1616 SOLV  HW1     4950    4.759668119    4.547920968    0.172167960
 1616 SOLV  HW2     4951    4.717261072    4.652172440    0.290488866
 1617 SOLV  OW      4952    3.731792367    3.575106359    2.070843540
 1617 SOLV  HW1     4953    3.705490106    3.604476001    1.978935271
 1617 SOLV  HW2     4954    3.831521881    3.571698374    2.077465381
 1618 SOLV  OW      4955    6.017395292    4.651934145    1.596464124
 1618 SOLV  HW1     4956    6.096806840    4.616891133    1.546789648
 1618 SOLV  HW2     4957    6.033297704    4.747417785    1.621595707
 1619 SOLV  OW      4958    5.355208722    4.985933086    0.804646763
 1619 SOLV  HW1     4959    5.406724358    4.992437967    0.890109415
 1619 SOLV  HW2     4960    5.417448067    4.997680682    0.727262927
 1620 SOLV  OW      4961    5.802379523    5.208223642    0.883023658
 1620 SOLV  HW1     4962    5.899082345    5.218272792    0.859623257
 1620 SOLV  HW2     4963    5.790892964    5.130052985    0.944336865
 1621 SOLV  OW      4964    5.700236449    5.985824666    0.168385867
 1621 SOLV  HW1     4965    5.727092898    5.926120288    0.243990376
 1621 SOLV  HW2     4966    5.640961004    5.935407507    0.105564914
 1622 SOLV  OW      4967    4.880076829    3.642563272    2.474481352
 1622 SOLV  HW1     4968    4.968805778    3.597585042    2.464201213
 1622 SOLV  HW2     4969    4.818734885    3.583613851    2.527051008
 1623 SOLV  OW      4970    4.151477165    4.735257441    2.359573792
 1623 SOLV  HW1     4971    4.111496868    4.822451834    2.387867712
 1623 SOLV  HW2     4972    4.078379472    4.671003999    2.336551483
 1624 SOLV  OW      4973    5.897186225    5.971889456    2.356740614
 1624 SOLV  HW1     4974    5.820288530    5.980361200    2.293365324
 1624 SOLV  HW2     4975    5.865757328    5.990205305    2.449897255
 1625 SOLV  OW      4976    4.981756566    5.285954309    3.495177246
 1625 SOLV  HW1     4977    4.968617361    5.224772692    3.573188213
 1625 SOLV  HW2     4978    4.892803119    5.318139518    3.462728265
 1626 SOLV  OW      4979    4.056213394    2.599478245    0.991398595
 1626 SOLV  HW1     4980    4.033576464    2.675520588    1.052268386
 1626 SOLV  HW2     4981    4.066343583    2.633523892    0.897909560
 1627 SOLV  OW      4982    4.378245134    0.556797763    0.826723179
 1627 SOLV  HW1     4983    4.371413329    0.645250409    0.780557498
 1627 SOLV  HW2     4984    4.388215111    0.484317213    0.758539997
 1628 SOLV  OW      4985    3.428915222    2.811643550    3.277587441
 1628 SOLV  HW1     4986    3.482979527    2.851538151    3.351664109
 1628 SOLV  HW2     4987    3.406687812    2.882547228    3.210651431
 1629 SOLV  OW      4988    5.373151599    3.717921144    0.698068826
 1629 SOLV  HW1     4989    5.424508177    3.635299233    0.721223134
 1629 SOLV  HW2     4990    5.279523148    3.693072466    0.673205622
 1630 SOLV  OW      4991    4.239795290    3.540567325    2.826733700
 1630 SOLV  HW1     4992    4.239846840    3.605972666    2.902389381
 1630 SOLV  HW2     4993    4.331636482    3.502632943    2.815428889
 1631 SOLV  OW      4994    4.686914677    4.986470987    1.660017064
 1631 SOLV  HW1     4995    4.785414168    4.977913797    1.675069029
 1631 SOLV  HW2     4996    4.653885185    4.906728783    1.609499338
 1632 SOLV  OW      4997    5.328025262    5.767172424    1.852692751
 1632 SOLV  HW1     4998    5.256416929    5.697845945    1.860926229
 1632 SOLV  HW2     4999    5.383494885    5.767816329    1.935905575
 1633 SOLV  OW      5000    3.187858336    4.245747256    0.822400536
 1633 SOLV  HW1     5001    3.272698224    4.210241161    0.783113057
 1633 SOLV  HW2     5002    3.205793507    4.280632084    0.914396875
 1634 SOLV  OW      5003    5.095704733    3.718007934    1.713849188
 1634 SOLV  HW1     5004    5.072216330    3.715554992    1.616677612
 1634 SOLV  HW2     5005    5.041692770    3.649626851    1.762907679
 1635 SOLV  OW      5006    3.427234138    5.438881045    0.969673870
 1635 SOLV  HW1     5007    3.409655432    5.534965148    0.991139889
 1635 SOLV  HW2     5008    3.423970183    5.425750322    0.870583787
 1636 SOLV  OW      5009    0.190006444    0.538183236    2.713984397
 1636 SOLV  HW1     5010    0.099165915    0.559218084    2.677829307
 1636 SOLV  HW2     5011    0.209740072    0.598231645    2.791486078
 1637 SOLV  OW      5012    5.851227521    4.489208193    1.123150962
 1637 SOLV  HW1     5013    5.923081461    4.527361521    1.181316457
 1637 SOLV  HW2     5014    5.890956822    4.459410405    1.036343296
 1638 SOLV  OW      5015    3.927240278    4.165731988    2.559795649
 1638 SOLV  HW1     5016    3.932333505    4.068489689    2.536996945
 1638 SOLV  HW2     5017    3.835458635    4.187375223    2.593104461
 1639 SOLV  OW      5018    4.494156529    5.163881045    1.648324874
 1639 SOLV  HW1     5019    4.569565322    5.098370307    1.653175401
 1639 SOLV  HW2     5020    4.509196139    5.226377275    1.571711656
 1640 SOLV  OW      5021    3.344830786    4.936536794    1.989753977
 1640 SOLV  HW1     5022    3.339234994    4.969572527    1.895526164
 1640 SOLV  HW2     5023    3.426822299    4.973737397    2.033285671
 1641 SOLV  OW      5024    5.373566997    3.527614360    1.819940106
 1641 SOLV  HW1     5025    5.373899213    3.534915493    1.919681413
 1641 SOLV  HW2     5026    5.291805608    3.572246242    1.783543178
 1642 SOLV  OW      5027    4.511182629    2.510958959    5.055697944
 1642 SOLV  HW1     5028    4.533903319    2.608352365    5.055303436
 1642 SOLV  HW2     5029    4.433601674    2.495099324    5.116784266
 1643 SOLV  OW      5030    5.639397018    5.160301492    2.678895397
 1643 SOLV  HW1     5031    5.702736419    5.159078323    2.601512565
 1643 SOLV  HW2     5032    5.626609810    5.254485898    2.709996194
 1644 SOLV  OW      5033    5.481619507    4.335945708    2.396666299
 1644 SOLV  HW1     5034    5.564673316    4.384204205    2.368824251
 1644 SOLV  HW2     5035    5.487677480    4.312464249    2.493690515
 1645 SOLV  OW      5036    4.023733758    5.841226784    1.616599660
 1645 SOLV  HW1     5037    4.056608975    5.839628358    1.711027967
 1645 SOLV  HW2     5038    4.083558951    5.784959680    1.559547409
 1646 SOLV  OW      5039    4.419980926    5.506832812    1.318557571
 1646 SOLV  HW1     5040    4.504785199    5.547671226    1.352351578
 1646 SOLV  HW2     5041    4.359173146    5.487746517    1.395626545
 1647 SOLV  OW      5042    5.922336144    5.568271836    1.129044048
 1647 SOLV  HW1     5043    5.849126294    5.559675237    1.061457168
 1647 SOLV  HW2     5044    6.010458028    5.574209089    1.082130879
 1648 SOLV  OW      5045    0.291168898    4.156160440    2.143483166
 1648 SOLV  HW1     5046    0.244899852    4.221432884    2.203484684
 1648 SOLV  HW2     5047    0.226629382    4.122331435    2.074986994
 1649 SOLV  OW      5048    5.699116238    3.650501128    2.697915815
 1649 SOLV  HW1     5049    5.646512503    3.715626103    2.643206420
 1649 SOLV  HW2     5050    5.786801654    3.691409432    2.723200611
 1650 SOLV  OW      5051    4.840722750    4.169274070    2.874287958
 1650 SOLV  HW1     5052    4.786249676    4.239018473    2.920873660
 1650 SOLV  HW2     5053    4.834305274    4.182563290    2.775374397
 1651 SOLV  OW      5054    5.339452053    3.308102039    0.522008563
 1651 SOLV  HW1     5055    5.432151013    3.338074262    0.544600371
 1651 SOLV  HW2     5056    5.283886533    3.387477292    0.497234262
 1652 SOLV  OW      5057    4.871306670    4.752629062    0.681071762
 1652 SOLV  HW1     5058    4.862899485    4.841567956    0.636136337
 1652 SOLV  HW2     5059    4.954076311    4.751354105    0.737192316
 1653 SOLV  OW      5060    4.242790876    3.988407499    1.022601814
 1653 SOLV  HW1     5061    4.165632424    3.969884862    0.961731066
 1653 SOLV  HW2     5062    4.282997091    3.901920494    1.052686789
 1654 SOLV  OW      5063    5.976874979    4.334619553    2.913213004
 1654 SOLV  HW1     5064    6.025924925    4.263069169    2.962976230
 1654 SOLV  HW2     5065    5.915055959    4.382283261    2.975729130
 1655 SOLV  OW      5066    4.196804837    0.121957920    0.766906925
 1655 SOLV  HW1     5067    4.119341651    0.182000147    0.786767041
 1655 SOLV  HW2     5068    4.175220258    0.064831392    0.687719388
 1656 SOLV  OW      5069    3.703052011    5.534680089    3.721411868
 1656 SOLV  HW1     5070    3.759544325    5.501586316    3.796999316
 1656 SOLV  HW2     5071    3.762039597    5.567099576    3.647456194
 1657 SOLV  OW      5072    0.224044116    5.526898925    2.401075499
 1657 SOLV  HW1     5073    0.266394815    5.483598611    2.480646495
 1657 SOLV  HW2     5074    0.136921668    5.567981163    2.427944234
 1658 SOLV  OW      5075    3.119542499    4.344690421    1.120074284
 1658 SOLV  HW1     5076    3.134011902    4.246364958    1.131153087
 1658 SOLV  HW2     5077    3.068930049    4.379988091    1.198778840
 1659 SOLV  OW      5078    4.560748660    4.887274478    2.273027288
 1659 SOLV  HW1     5079    4.580342904    4.801689060    2.320911248
 1659 SOLV  HW2     5080    4.545622721    4.868441942    2.175979797
 1660 SOLV  OW      5081    5.170255063    4.589663284    1.245755715
 1660 SOLV  HW1     5082    5.102159414    4.533125191    1.199190148
 1660 SOLV  HW2     5083    5.236242332    4.624116498    1.178968458
 1661 SOLV  OW      5084    3.350086852    4.609946155    1.966794437
 1661 SOLV  HW1     5085    3.435739090    4.657152686    1.945893806
 1661 SOLV  HW2     5086    3.273869295    4.658891847    1.924406403
 1662 SOLV  OW      5087    2.582405069    5.324589619    2.228600419
 1662 SOLV  HW1     5088    2.639802064    5.349285782    2.150513807
 1662 SOLV  HW2     5089    2.640232673    5.307691884    2.308426207
 1663 SOLV  OW      5090    5.218791080    4.012633053    1.241658822
 1663 SOLV  HW1     5091    5.245599549    4.045646653    1.151143792
 1663 SOLV  HW2     5092    5.290685345    4.034372353    1.307690031
 1664 SOLV  OW      5093    4.531402270    2.998769687    0.058349858
 1664 SOLV  HW1     5094    4.581721425    2.920168630    0.022409260
 1664 SOLV  HW2     5095    4.566741781    3.022383285    0.148877985
 1665 SOLV  OW      5096    4.947652436    0.227218392    0.615971130
 1665 SOLV  HW1     5097    5.020858558    0.162587728    0.594395439
 1665 SOLV  HW2     5098    4.860621715    0.191524592    0.582010940
 1666 SOLV  OW      5099    5.965858344    4.789640937    0.531910965
 1666 SOLV  HW1     5100    5.943674172    4.694547671    0.510301107
 1666 SOLV  HW2     5101    5.896685500    4.826727294    0.593890435
 1667 SOLV  OW      5102    4.744382801    3.709656933    0.665026809
 1667 SOLV  HW1     5103    4.678840642    3.649135291    0.710229108
 1667 SOLV  HW2     5104    4.718174382    3.804871608    0.680807678
 1668 SOLV  OW      5105    2.720705243    6.142392507    1.629668179
 1668 SOLV  HW1     5106    2.656355590    6.218419395    1.638652721
 1668 SOLV  HW2     5107    2.812033620    6.172645194    1.656973127
 1669 SOLV  OW      5108    4.611049148    3.360861070    0.102834514
 1669 SOLV  HW1     5109    4.544657355    3.433238806    0.083988958
 1669 SOLV  HW2     5110    4.610988025    3.295144383    0.027449269
 1670 SOLV  OW      5111    5.059237168    4.385085180    2.627468217
 1670 SOLV  HW1     5112    4.972485867    4.339084330    2.608543799
 1670 SOLV  HW2     5113    5.128836823    4.316929940    2.650109105
 1671 SOLV  OW      5114    3.324522337    3.991418699    2.323713873
 1671 SOLV  HW1     5115    3.333492561    4.074005799    2.268029793
 1671 SOLV  HW2     5116    3.397297714    3.989406698    2.392281386
 1672 SOLV  OW      5117    6.097098260    5.127106996    0.997547976
 1672 SOLV  HW1     5118    6.081818716    5.213897184    1.044813174
 1672 SOLV  HW2     5119    6.191273542    5.123534502    0.964077831
 1673 SOLV  OW      5120    3.805721755    4.432695136    0.989042971
 1673 SOLV  HW1     5121    3.792591226    4.342545584    0.947804062
 1673 SOLV  HW2     5122    3.727071587    4.454694705    1.046767549
 1674 SOLV  OW      5123    5.429114900    5.245952377    2.330516816
 1674 SOLV  HW1     5124    5.435160820    5.175569682    2.401296518
 1674 SOLV  HW2     5125    5.416143275    5.335331969    2.373447290
 1675 SOLV  OW      5126    4.044361511    4.003493132    2.332487134
 1675 SOLV  HW1     5127    4.034828651    4.048763456    2.243821379
 1675 SOLV  HW2     5128    4.140361704    3.979965061    2.347725755
 1676 SOLV  OW      5129    4.496621044    3.068521552    5.944223081
 1676 SOLV  HW1     5130    4.451684842    2.993214120    5.896145315
 1676 SOLV  HW2     5131    4.498281445    3.049140259    6.042321877
 1677 SOLV  OW      5132    3.599202711    2.501773427    1.023786438
 1677 SOLV  HW1     5133    3.629564786    2.554058235    1.103448312
 1677 SOLV  HW2     5134    3.557370679    2.416144669    1.054108438
 1678 SOLV  OW      5135    5.801981368    4.320312829    1.936508963
 1678 SOLV  HW1     5136    5.890877283    4.308761727    1.892172942
 1678 SOLV  HW2     5137    5.736172841    4.256645382    1.896294362
 1679 SOLV  OW      5138    0.083964466    5.274380008    1.631150788
 1679 SOLV  HW1     5139    0.139885202    5.209139084    1.579983829
 1679 SOLV  HW2     5140    0.107036740    5.269021437    1.728313348
 1680 SOLV  OW      5141    3.256533269    3.459115408    1.291915039
 1680 SOLV  HW1     5142    3.263422370    3.552941740    1.258015171
 1680 SOLV  HW2     5143    3.242175619    3.460424623    1.390870302
 1681 SOLV  OW      5144    0.000018315    2.577150794    2.450069528
 1681 SOLV  HW1     5145    0.077880295    2.520418408    2.423225837
 1681 SOLV  HW2     5146    0.010230856    2.604655605    2.545676691
 1682 SOLV  OW      5147    4.483179707    5.388594338    3.185905942
 1682 SOLV  HW1     5148    4.477796831    5.288803093    3.182111724
 1682 SOLV  HW2     5149    4.556820386    5.420281512    3.126118271
 1683 SOLV  OW      5150    3.500578155    3.072375902    6.006224945
 1683 SOLV  HW1     5151    3.553532546    3.148722658    6.043220198
 1683 SOLV  HW2     5152    3.562929932    3.001822397    5.972519659
 1684 SOLV  OW      5153    5.859758149    4.858923174    3.391841378
 1684 SOLV  HW1     5154    5.770650924    4.900925902    3.374594799
 1684 SOLV  HW2     5155    5.851418220    4.792375047    3.466027395
 1685 SOLV  OW      5156    5.559852752    4.291251543    0.561083055
 1685 SOLV  HW1     5157    5.586117853    4.211182503    0.614941680
 1685 SOLV  HW2     5158    5.464012667    4.313489120    0.579021723
 1686 SOLV  OW      5159    4.812013674    5.425811727    0.538225061
 1686 SOLV  HW1     5160    4.779772496    5.337694087    0.572825450
 1686 SOLV  HW2     5161    4.766986301    5.499755942    0.588286106
 1687 SOLV  OW      5162    5.245866394    3.450679973    1.276422155
 1687 SOLV  HW1     5163    5.290253868    3.414685047    1.358484059
 1687 SOLV  HW2     5164    5.227196373    3.548152860    1.288688642
 1688 SOLV  OW      5165    5.523128515    3.906449862    3.006326013
 1688 SOLV  HW1     5166    5.471488206    3.828863006    2.970058965
 1688 SOLV  HW2     5167    5.542781283    3.891041854    3.103166635
 1689 SOLV  OW      5168    4.708148370    5.631011377    0.678001476
 1689 SOLV  HW1     5169    4.693029209    5.704200172    0.611543630
 1689 SOLV  HW2     5170    4.625112675    5.617425501    0.732059458
 1690 SOLV  OW      5171    5.018551664    3.549329597    1.019294244
 1690 SOLV  HW1     5172    5.071369888    3.474036948    0.980013669
 1690 SOLV  HW2     5173    5.025040889    3.629286460    0.959574078
 1691 SOLV  OW      5174    3.892071330    4.890848369    0.190753729
 1691 SOLV  HW1     5175    3.927346689    4.952818788    0.120633969
 1691 SOLV  HW2     5176    3.926137879    4.798383470    0.173688988
 1692 SOLV  OW      5177    3.828828926    5.607634657    3.476906858
 1692 SOLV  HW1     5178    3.801608088    5.524502751    3.428449534
 1692 SOLV  HW2     5179    3.919266191    5.636454513    3.445403238
 1693 SOLV  OW      5180    5.726169824    5.989898515    1.470265923
 1693 SOLV  HW1     5181    5.636659156    5.991266102    1.425701246
 1693 SOLV  HW2     5182    5.724678731    5.924609270    1.545996308
 1694 SOLV  OW      5183    3.614862129    5.296339428    1.311693197
 1694 SOLV  HW1     5184    3.532363725    5.341518345    1.345675213
 1694 SOLV  HW2     5185    3.689248994    5.362918772    1.305730277
 1695 SOLV  OW      5186    5.751368625    4.917349035    0.979618843
 1695 SOLV  HW1     5187    5.790375960    4.928025798    1.071086298
 1695 SOLV  HW2     5188    5.792032941    4.837518832    0.935173432
 1696 SOLV  OW      5189    3.813803976    4.547609930    1.555955277
 1696 SOLV  HW1     5190    3.809676768    4.647324134    1.549507562
 1696 SOLV  HW2     5191    3.734407151    4.514195767    1.606760392
 1697 SOLV  OW      5192    4.484173188    3.432435985    1.779196630
 1697 SOLV  HW1     5193    4.426554793    3.368434269    1.830042980
 1697 SOLV  HW2     5194    4.427657331    3.484568205    1.715246389
 1698 SOLV  OW      5195    3.344075356    3.598446798    2.357624161
 1698 SOLV  HW1     5196    3.293468695    3.563476767    2.278782148
 1698 SOLV  HW2     5197    3.435661068    3.626343325    2.328713630
 1699 SOLV  OW      5198    4.979185951    3.726223539    0.809172190
 1699 SOLV  HW1     5199    5.003900635    3.808726199    0.758353513
 1699 SOLV  HW2     5200    4.901458340    3.681734732    0.764684387
 1700 SOLV  OW      5201    4.147650298    3.708587180    1.499269981
 1700 SOLV  HW1     5202    4.098424288    3.737439264    1.417134962
 1700 SOLV  HW2     5203    4.211977286    3.780184116    1.526428869
 1701 SOLV  OW      5204    4.981693967    4.416708790    1.110199150
 1701 SOLV  HW1     5205    4.903240988    4.408574301    1.048711721
 1701 SOLV  HW2     5206    5.059543737    4.367197427    1.071602088
 1702 SOLV  OW      5207    5.208837727    0.181113147    1.445409257
 1702 SOLV  HW1     5208    5.264532656    0.243726738    1.390823902
 1702 SOLV  HW2     5209    5.125949828    0.228114645    1.475780515
 1703 SOLV  OW      5210    4.358969987    2.873452119    5.814211565
 1703 SOLV  HW1     5211    4.412218898    2.866533787    5.729840486
 1703 SOLV  HW2     5212    4.288235217    2.802756629    5.814852750
 1704 SOLV  OW      5213    4.059772664    2.904868614    0.585509996
 1704 SOLV  HW1     5214    3.997481997    2.879359835    0.511544289
 1704 SOLV  HW2     5215    4.015431076    2.972216744    0.644668249
 1705 SOLV  OW      5216    4.365550200    4.005788765    1.290658258
 1705 SOLV  HW1     5217    4.364497690    3.937853052    1.217275515
 1705 SOLV  HW2     5218    4.302050074    4.079791908    1.268463599
 1706 SOLV  OW      5219    3.557987296    0.051456067    3.441659223
 1706 SOLV  HW1     5220    3.463279979    0.082763787    3.434450045
 1706 SOLV  HW2     5221    3.589404895    0.061809334    3.536037349
 1707 SOLV  OW      5222    3.325074938    3.042181563    3.150798527
 1707 SOLV  HW1     5223    3.317759952    3.099854118    3.069432647
 1707 SOLV  HW2     5224    3.239002811    3.045207216    3.201616188
 1708 SOLV  OW      5225    6.027456579    2.683148864    1.687384430
 1708 SOLV  HW1     5226    6.065189541    2.765190935    1.644409831
 1708 SOLV  HW2     5227    6.009236569    2.701519243    1.783986850
 1709 SOLV  OW      5228    5.754449891    5.576035630    0.235834796
 1709 SOLV  HW1     5229    5.782162591    5.646380637    0.301297447
 1709 SOLV  HW2     5230    5.828468039    5.560384030    0.170427463
 1710 SOLV  OW      5231    3.196032167    0.108058169    1.118943979
 1710 SOLV  HW1     5232    3.190590110    0.008203296    1.119826047
 1710 SOLV  HW2     5233    3.291994793    0.136201762    1.119610317
 1711 SOLV  OW      5234    5.633743617    3.992739994    2.336198842
 1711 SOLV  HW1     5235    5.633789355    4.039050430    2.424840421
 1711 SOLV  HW2     5236    5.656110849    4.058501920    2.264247911
 1712 SOLV  OW      5237    5.337757963    5.991932509    1.116478078
 1712 SOLV  HW1     5238    5.247092394    6.019384755    1.084413900
 1712 SOLV  HW2     5239    5.380118829    5.931575347    1.048916863
 1713 SOLV  OW      5240    2.754554455    4.394687921    2.092129422
 1713 SOLV  HW1     5241    2.792421615    4.444476770    2.170149865
 1713 SOLV  HW2     5242    2.738724754    4.458243435    2.016564103
 1714 SOLV  OW      5243    6.145674808    5.389907026    1.097011472
 1714 SOLV  HW1     5244    6.237357283    5.376559493    1.134644013
 1714 SOLV  HW2     5245    6.152479157    5.434367202    1.007697455
 1715 SOLV  OW      5246    4.873511690    4.416265722    1.619938527
 1715 SOLV  HW1     5247    4.962793444    4.371593935    1.625859125
 1715 SOLV  HW2     5248    4.811029358    4.374727261    1.686062183
 1716 SOLV  OW      5249    5.623128638    3.558898687    0.358791288
 1716 SOLV  HW1     5250    5.663625146    3.649899351    0.349822367
 1716 SOLV  HW2     5251    5.531762852    3.558936994    0.318124592
 1717 SOLV  OW      5252    4.076151774    4.752206425    1.600110665
 1717 SOLV  HW1     5253    4.099866861    4.662504017    1.637431604
 1717 SOLV  HW2     5254    4.159776120    4.804268253    1.582839060
 1718 SOLV  OW      5255    5.168014465    5.285447676    0.470672832
 1718 SOLV  HW1     5256    5.117220204    5.371394137    0.476571479
 1718 SOLV  HW2     5257    5.264113492    5.304834274    0.450906128
 1719 SOLV  OW      5258    4.931544110    3.404633696    0.699182173
 1719 SOLV  HW1     5259    4.879913918    3.366256294    0.622612381
 1719 SOLV  HW2     5260    4.870322135    3.418478727    0.777038346
 1720 SOLV  OW      5261    5.504376236    5.635490732    0.381715404
 1720 SOLV  HW1     5262    5.505504682    5.705742806    0.452883652
 1720 SOLV  HW2     5263    5.585221668    5.645528597    0.323709293
 1721 SOLV  OW      5264    5.857982366    5.498730747    2.833404965
 1721 SOLV  HW1     5265    5.809432493    5.530138952    2.914991941
 1721 SOLV  HW2     5266    5.799610359    5.435811922    2.782063697
 1722 SOLV  OW      5267    3.719533150    3.720686568    1.268374462
 1722 SOLV  HW1     5268    3.661541425    3.797993853    1.294107375
 1722 SOLV  HW2     5269    3.674328273    3.635196433    1.293861334
 1723 SOLV  OW      5270    4.929287994    3.716937345    1.493940435
 1723 SOLV  HW1     5271    4.840313106    3.712196234    1.539357457
 1723 SOLV  HW2     5272    4.918822690    3.692495256    1.397531223
 1724 SOLV  OW      5273    3.429283250    0.088620474    0.568230076
 1724 SOLV  HW1     5274    3.442127704   -0.010074534    0.558433107
 1724 SOLV  HW2     5275    3.331985116    0.108551372    0.579952132
 1725 SOLV  OW      5276    2.779811488    3.848290277    0.776018825
 1725 SOLV  HW1     5277    2.732833292    3.914934444    0.718113216
 1725 SOLV  HW2     5278    2.859989565    3.891078426    0.817756260
 1726 SOLV  OW      5279    5.535694154    3.517446358    0.777786663
 1726 SOLV  HW1     5280    5.546193223    3.458378576    0.697772711
 1726 SOLV  HW2     5281    5.491510048    3.466222996    0.851443721
 1727 SOLV  OW      5282    5.924106418    5.497106199    2.308520528
 1727 SOLV  HW1     5283    5.848449831    5.561061116    2.322154605
 1727 SOLV  HW2     5284    5.965497075    5.475157166    2.396866743
 1728 SOLV  OW      5285    3.642054222    3.683954224    0.638517792
 1728 SOLV  HW1     5286    3.591668246    3.764686520    0.607772736
 1728 SOLV  HW2     5287    3.580242834    3.623036673    0.688217404
 1729 SOLV  OW      5288    3.770784129    5.334998527    0.360919232
 1729 SOLV  HW1     5289    3.829074638    5.410672838    0.331327736
 1729 SOLV  HW2     5290    3.748009595    5.277732992    0.282166587
 1730 SOLV  OW      5291    4.191658817    5.657282178    1.514687748
 1730 SOLV  HW1     5292    4.284515275    5.661089171    1.551630910
 1730 SOLV  HW2     5293    4.155693621    5.564478370    1.524466630
 1731 SOLV  OW      5294    5.380780606    2.627334783    2.177059741
 1731 SOLV  HW1     5295    5.405370237    2.630156764    2.273956058
 1731 SOLV  HW2     5296    5.452142396    2.672216486    2.123257987
 1732 SOLV  OW      5297    5.321803455    6.092747148    0.807318153
 1732 SOLV  HW1     5298    5.236231924    6.088544296    0.858907256
 1732 SOLV  HW2     5299    5.394526573    6.127986565    0.866233591
 1733 SOLV  OW      5300    4.400913267    0.227436813    2.527189104
 1733 SOLV  HW1     5301    4.397553424    0.257332230    2.431812431
 1733 SOLV  HW2     5302    4.469711838    0.155540994    2.537160764
 1734 SOLV  OW      5303    3.594706382    5.811490720    2.139656508
 1734 SOLV  HW1     5304    3.497900640    5.829143824    2.121797865
 1734 SOLV  HW2     5305    3.641364894    5.791473086    2.053493494
 1735 SOLV  OW      5306    4.416140018    5.595806604    1.717101958
 1735 SOLV  HW1     5307    4.398823484    5.501230709    1.744616369
 1735 SOLV  HW2     5308    4.514144557    5.608668956    1.701900603
 1736 SOLV  OW      5309    4.407946526    4.597423391    0.071660188
 1736 SOLV  HW1     5310    4.357989565    4.587498419    0.157726035
 1736 SOLV  HW2     5311    4.472445146    4.673483768    0.079157570
 1737 SOLV  OW      5312    4.733529309    3.440279336    2.612009767
 1737 SOLV  HW1     5313    4.782130531    3.433090326    2.699119793
 1737 SOLV  HW2     5314    4.653578490    3.380214428    2.613416374
 1738 SOLV  OW      5315    5.171822608    3.500351326    2.359546566
 1738 SOLV  HW1     5316    5.160670220    3.414140608    2.408995697
 1738 SOLV  HW2     5317    5.269240507    3.519382131    2.347324971
 1739 SOLV  OW      5318    4.921266073    3.855025355    2.675771063
 1739 SOLV  HW1     5319    4.897675984    3.814771920    2.587314314
 1739 SOLV  HW2     5320    4.862320826    3.933897504    2.693265584
 1740 SOLV  OW      5321    5.099527396    3.113960121    2.526638147
 1740 SOLV  HW1     5322    5.134306939    3.204748103    2.503190682
 1740 SOLV  HW2     5323    5.131386748    3.088654849    2.617996574
 1741 SOLV  OW      5324    4.095313412    3.727381728    0.176265255
 1741 SOLV  HW1     5325    4.159729748    3.733366192    0.100000119
 1741 SOLV  HW2     5326    4.017378836    3.787584940    0.158848306
 1742 SOLV  OW      5327    3.489531104    3.481301265    5.137366098
 1742 SOLV  HW1     5328    3.419620245    3.523159130    5.195347633
 1742 SOLV  HW2     5329    3.469517691    3.383973999    5.126034517
 1743 SOLV  OW      5330    3.511704710    2.727289390    0.738465937
 1743 SOLV  HW1     5331    3.542869415    2.792322135    0.669176851
 1743 SOLV  HW2     5332    3.582993245    2.659017595    0.754538093
 1744 SOLV  OW      5333    5.035855034    3.053478862    1.075096982
 1744 SOLV  HW1     5334    5.115506214    2.996039939    1.056181052
 1744 SOLV  HW2     5335    5.057220382    3.116540548    1.149716759
 1745 SOLV  OW      5336    3.929071843    4.816768151    5.696338280
 1745 SOLV  HW1     5337    3.983461232    4.899878781    5.708007966
 1745 SOLV  HW2     5338    3.987922891    4.736642694    5.707209771
 1746 SOLV  OW      5339    4.216453364    3.418909494    2.417654102
 1746 SOLV  HW1     5340    4.184559245    3.325478878    2.433622985
 1746 SOLV  HW2     5341    4.235076571    3.431558713    2.320213849
 1747 SOLV  OW      5342    4.255018845    5.685068763    1.177157999
 1747 SOLV  HW1     5343    4.317254574    5.623964714    1.226093809
 1747 SOLV  HW2     5344    4.307907374    5.746829382    1.118932870
 1748 SOLV  OW      5345    5.230000309    2.955811109    0.225630586
 1748 SOLV  HW1     5346    5.202942865    2.936975753    0.131212658
 1748 SOLV  HW2     5347    5.278760874    3.043039004    0.229542613
 1749 SOLV  OW      5348    5.993077913    2.981744950    2.936417822
 1749 SOLV  HW1     5349    5.940293028    2.955127562    2.855752415
 1749 SOLV  HW2     5350    5.946748237    3.057024463    2.983196189
 1750 SOLV  OW      5351    4.831932021    3.912356403    5.841856888
 1750 SOLV  HW1     5352    4.858924619    3.839025473    5.904271874
 1750 SOLV  HW2     5353    4.906759323    3.978171596    5.833442773
 1751 SOLV  OW      5354    2.995102566    3.685259475    0.165753199
 1751 SOLV  HW1     5355    3.051850277    3.603202739    0.172685770
 1751 SOLV  HW2     5356    3.052782929    3.763871674    0.143510656
 1752 SOLV  OW      5357    4.563744616    5.091224602    1.928313327
 1752 SOLV  HW1     5358    4.551863369    5.105608052    1.830061147
 1752 SOLV  HW2     5359    4.551081296    4.994326823    1.949570311
 1753 SOLV  OW      5360    4.616413327    3.315372797    0.376630991
 1753 SOLV  HW1     5361    4.681852338    3.259873019    0.428006318
 1753 SOLV  HW2     5362    4.616756538    3.287023669    0.280724469
 1754 SOLV  OW      5363    3.433530407    3.850905976    1.726078308
 1754 SOLV  HW1     5364    3.384865695    3.886017920    1.806081699
 1754 SOLV  HW2     5365    3.428493264    3.917878977    1.651977604
 1755 SOLV  OW      5366    5.138679211    3.560789909    0.479948468
 1755 SOLV  HW1     5367    5.062934321    3.613822379    0.441845992
 1755 SOLV  HW2     5368    5.110801317    3.520927205    0.567328266
 1756 SOLV  OW      5369    3.267873706    5.219210156    1.410491113
 1756 SOLV  HW1     5370    3.251334937    5.135730347    1.357960553
 1756 SOLV  HW2     5371    3.180931952    5.254686962    1.444904832
 1757 SOLV  OW      5372    4.753927252    5.629931687    1.086289500
 1757 SOLV  HW1     5373    4.780211084    5.572324316    1.163697624
 1757 SOLV  HW2     5374    4.790293863    5.590774390    1.001757833
 1758 SOLV  OW      5375    3.761558580    2.797594085    1.171806711
 1758 SOLV  HW1     5376    3.779037036    2.846451014    1.086322520
 1758 SOLV  HW2     5377    3.773988966    2.859979989    1.248965539
 1759 SOLV  OW      5378    5.427530329    3.088661313    0.676951228
 1759 SOLV  HW1     5379    5.371932051    3.164718675    0.643401216
 1759 SOLV  HW2     5380    5.495953527    3.123207651    0.741187063
 1760 SOLV  OW      5381    3.306355322    0.159661898    1.874364970
 1760 SOLV  HW1     5382    3.291235880    0.082431122    1.936076429
 1760 SOLV  HW2     5383    3.248498779    0.149461195    1.793433262
 1761 SOLV  OW      5384    4.564462003    5.969052218    2.938721961
 1761 SOLV  HW1     5385    4.545819766    6.026792493    3.018220496
 1761 SOLV  HW2     5386    4.504480029    5.995816057    2.863307455
 1762 SOLV  OW      5387    5.033295359    4.767736450    2.209287144
 1762 SOLV  HW1     5388    4.995769797    4.857605579    2.232031862
 1762 SOLV  HW2     5389    5.133064261    4.770747065    2.215527544
 1763 SOLV  OW      5390    5.056461387    5.352052335    1.394419633
 1763 SOLV  HW1     5391    5.072723461    5.412945206    1.472068788
 1763 SOLV  HW2     5392    5.138097951    5.349107248    1.336726794
 1764 SOLV  OW      5393    3.844314032    4.337338606    0.366939131
 1764 SOLV  HW1     5394    3.889070302    4.315956110    0.280107635
 1764 SOLV  HW2     5395    3.745232225    4.339741882    0.353634254
 1765 SOLV  OW      5396    3.344893550    4.669866588    0.570506571
 1765 SOLV  HW1     5397    3.316447794    4.646982085    0.663613766
 1765 SOLV  HW2     5398    3.277365932    4.730918062    0.529100110
 1766 SOLV  OW      5399    5.779107595    3.807743522    0.895961818
 1766 SOLV  HW1     5400    5.770844492    3.846497915    0.804136887
 1766 SOLV  HW2     5401    5.693460248    3.821471469    0.945741689
 1767 SOLV  OW      5402    3.677831687    4.197308134    2.743998621
 1767 SOLV  HW1     5403    3.625944436    4.122499538    2.702612465
 1767 SOLV  HW2     5404    3.615618768    4.256893329    2.794798436
 1768 SOLV  OW      5405    0.170792738    5.629968524    0.521073938
 1768 SOLV  HW1     5406    0.099569470    5.693600041    0.491438212
 1768 SOLV  HW2     5407    0.140320861    5.536065552    0.505083753
 1769 SOLV  OW      5408    0.312931169    5.069918801    2.280537932
 1769 SOLV  HW1     5409    0.404936933    5.060168310    2.318506664
 1769 SOLV  HW2     5410    0.303403500    5.010539856    2.200631550
 1770 SOLV  OW      5411    4.198558732    5.112586685    0.469788013
 1770 SOLV  HW1     5412    4.217601910    5.014671057    0.462589803
 1770 SOLV  HW2     5413    4.156544365    5.144679685    0.384896196
 1771 SOLV  OW      5414    4.956652451    3.337030454    3.219338504
 1771 SOLV  HW1     5415    4.915900652    3.407720333    3.161526125
 1771 SOLV  HW2     5416    4.977557518    3.256542764    3.163798337
 1772 SOLV  OW      5417    5.690887907    5.194828533    6.069668082
 1772 SOLV  HW1     5418    5.715751541    5.215631496    5.975058280
 1772 SOLV  HW2     5419    5.674331948    5.280076288    6.119272877
 1773 SOLV  OW      5420    5.819697676    4.146019874    3.283261699
 1773 SOLV  HW1     5421    5.783838790    4.055410720    3.260775281
 1773 SOLV  HW2     5422    5.774549823    4.214775175    3.226376887
 1774 SOLV  OW      5423    5.490170157    5.734129533    1.464996406
 1774 SOLV  HW1     5424    5.538347936    5.692292753    1.387986766
 1774 SOLV  HW2     5425    5.462211374    5.662943453    1.529437840
 1775 SOLV  OW      5426    3.999467132    5.989488018    0.459935461
 1775 SOLV  HW1     5427    4.064624925    6.061526015    0.483737783
 1775 SOLV  HW2     5428    4.043710886    5.923170233    0.399554386
 1776 SOLV  OW      5429    3.828487978    4.275227033    0.620037951
 1776 SOLV  HW1     5430    3.756692165    4.329927615    0.663068860
 1776 SOLV  HW2     5431    3.851705463    4.314671302    0.531135991
 1777 SOLV  OW      5432    6.108277690    4.686461113    3.353704163
 1777 SOLV  HW1     5433    6.013994142    4.706119774    3.326760536
 1777 SOLV  HW2     5434    6.115305677    4.687424131    3.453461008
 1778 SOLV  OW      5435    3.881947493    4.240338829    0.093037317
 1778 SOLV  HW1     5436    3.875338824    4.315119169    0.026960464
 1778 SOLV  HW2     5437    3.790442744    4.205126960    0.112756348
 1779 SOLV  OW      5438    5.515082584    3.833950884    0.970236002
 1779 SOLV  HW1     5439    5.426304749    3.788542573    0.977760868
 1779 SOLV  HW2     5440    5.506980100    3.913103831    0.909662405
 1780 SOLV  OW      5441    3.805859177    4.607392204    0.367249183
 1780 SOLV  HW1     5442    3.714578657    4.646286871    0.379760124
 1780 SOLV  HW2     5443    3.801495162    4.508052569    0.377926358
 1781 SOLV  OW      5444    3.452811337    5.560555268    1.888499740
 1781 SOLV  HW1     5445    3.434822855    5.465800798    1.914954801
 1781 SOLV  HW2     5446    3.471802247    5.564719342    1.790398749
 1782 SOLV  OW      5447    4.096829247    0.864223158    2.170262270
 1782 SOLV  HW1     5448    4.100750795    0.792623603    2.100551264
 1782 SOLV  HW2     5449    4.082004096    0.822596066    2.259977663
 1783 SOLV  OW      5450    5.800434211    4.207333452    0.711044299
 1783 SOLV  HW1     5451    5.787117075    4.280456780    0.777958095
 1783 SOLV  HW2     5452    5.860843713    4.137545900    0.749542834
 1784 SOLV  OW      5453    3.919028203    3.662936914    1.104955170
 1784 SOLV  HW1     5454    3.899417731    3.728788157    1.032285049
 1784 SOLV  HW2     5455    3.845453337    3.665149082    1.172657682
 1785 SOLV  OW      5456    0.144339887    5.277397940    1.915148586
 1785 SOLV  HW1     5457    0.197194293    5.263427348    1.998890778
 1785 SOLV  HW2     5458    0.046682474    5.273838244    1.936405826
 1786 SOLV  OW      5459    2.997435380    3.682898166    1.411817508
 1786 SOLV  HW1     5460    2.948563975    3.595821562    1.406264531
 1786 SOLV  HW2     5461    3.009307599    3.708376177    1.507794007
 1787 SOLV  OW      5462    3.533044875    3.726340141    2.746598486
 1787 SOLV  HW1     5463    3.438656300    3.697650779    2.730184578
 1787 SOLV  HW2     5464    3.581238135    3.733861451    2.659291903
 1788 SOLV  OW      5465    4.596504900    3.618404613    3.259633259
 1788 SOLV  HW1     5466    4.635031909    3.579363910    3.343259172
 1788 SOLV  HW2     5467    4.501750786    3.588125293    3.249312675
 1789 SOLV  OW      5468    5.903958568    4.286503284    1.377819195
 1789 SOLV  HW1     5469    5.880915095    4.342534621    1.457377273
 1789 SOLV  HW2     5470    5.853758663    4.200118799    1.382248439
 1790 SOLV  OW      5471    3.435991334    3.435591728    1.043376273
 1790 SOLV  HW1     5472    3.441594799    3.526276690    1.001581781
 1790 SOLV  HW2     5473    3.377503187    3.439807957    1.124390524
 1791 SOLV  OW      5474    5.192082672    4.323739034    0.966128110
 1791 SOLV  HW1     5475    5.277520792    4.274539212    0.982905791
 1791 SOLV  HW2     5476    5.140262086    4.277028779    0.894472689
 1792 SOLV  OW      5477    3.992503469    5.095473747    1.654290239
 1792 SOLV  HW1     5478    3.955849779    5.002590206    1.659836576
 1792 SOLV  HW2     5479    4.015585882    5.116561660    1.559294697
 1793 SOLV  OW      5480    5.226114522    5.818276596    3.015861042
 1793 SOLV  HW1     5481    5.199132931    5.724586667    2.993599276
 1793 SOLV  HW2     5482    5.289284419    5.852211237    2.946152021
 1794 SOLV  OW      5483    4.271829489    5.687709081    2.266160621
 1794 SOLV  HW1     5484    4.294378645    5.782377323    2.243113313
 1794 SOLV  HW2     5485    4.189436278    5.660090876    2.216661690
 1795 SOLV  OW      5486    3.516028172    0.694858318    0.280232036
 1795 SOLV  HW1     5487    3.527519051    0.603162547    0.318460939
 1795 SOLV  HW2     5488    3.586581161    0.755400362    0.317090214
 1796 SOLV  OW      5489    0.021406807    4.912074220    1.607396990
 1796 SOLV  HW1     5490    0.049144281    4.985835314    1.545821547
 1796 SOLV  HW2     5491   -0.039210036    4.948662011    1.678026781
 1797 SOLV  OW      5492    0.125962995    4.891659582    2.409373609
 1797 SOLV  HW1     5493    0.027100452    4.884425176    2.422634474
 1797 SOLV  HW2     5494    0.147722375    4.980447686    2.368837181
 1798 SOLV  OW      5495    0.046891819    3.430007610    2.563307405
 1798 SOLV  HW1     5496   -0.051294890    3.441554038    2.548210100
 1798 SOLV  HW2     5497    0.089664861    3.519723374    2.574410621
 1799 SOLV  OW      5498    4.071062814    5.082098105    1.349817698
 1799 SOLV  HW1     5499    4.050128378    5.082273846    1.252025546
 1799 SOLV  HW2     5500    4.170000100    5.088916763    1.362719745
 1800 SOLV  OW      5501    5.472858859    0.514678421    1.462376510
 1800 SOLV  HW1     5502    5.548194666    0.493517338    1.524639862
 1800 SOLV  HW2     5503    5.491776625    0.600850293    1.415275322
 1801 SOLV  OW      5504    5.799879471    5.787848923    0.402155931
 1801 SOLV  HW1     5505    5.891705216    5.760489901    0.430783828
 1801 SOLV  HW2     5506    5.766080862    5.859725591    0.462912813
 1802 SOLV  OW      5507    4.691394983    3.516924720    1.955922958
 1802 SOLV  HW1     5508    4.631695206    3.479903526    1.884763440
 1802 SOLV  HW2     5509    4.715925071    3.444219215    2.020035475
 1803 SOLV  OW      5510    4.968554490    5.081848768    1.420396879
 1803 SOLV  HW1     5511    4.876413802    5.052541063    1.394840540
 1803 SOLV  HW2     5512    4.979770225    5.178899927    1.399017985
 1804 SOLV  OW      5513    4.456327005    3.019774713    1.927480498
 1804 SOLV  HW1     5514    4.544478308    3.058178000    1.954950071
 1804 SOLV  HW2     5515    4.442913056    3.033988282    1.829408889
 1805 SOLV  OW      5516    5.150821089    4.984922371    1.142021768
 1805 SOLV  HW1     5517    5.229007839    4.975566176    1.080383021
 1805 SOLV  HW2     5518    5.183489969    5.003807882    1.234628905
 1806 SOLV  OW      5519    4.177830848    4.686075570    1.192754636
 1806 SOLV  HW1     5520    4.109553829    4.713737696    1.260390253
 1806 SOLV  HW2     5521    4.214616994    4.767273186    1.147420140
 1807 SOLV  OW      5522    4.076849013    4.158836644    2.100940791
 1807 SOLV  HW1     5523    4.035660902    4.223638875    2.165016619
 1807 SOLV  HW2     5524    4.154022922    4.202348407    2.054546207
 1808 SOLV  OW      5525    0.141675471    4.314802605    5.434879000
 1808 SOLV  HW1     5526    0.133033899    4.250280017    5.358970113
 1808 SOLV  HW2     5527    0.050639638    4.343436337    5.464786669
 1809 SOLV  OW      5528    0.258145695    5.009274934    0.013487808
 1809 SOLV  HW1     5529    0.162874509    4.996447119   -0.014092413
 1809 SOLV  HW2     5530    0.292108819    5.095846357   -0.023303733
 1810 SOLV  OW      5531    3.092829781    4.765190183    3.003589569
 1810 SOLV  HW1     5532    3.121303293    4.689394563    2.944887130
 1810 SOLV  HW2     5533    3.172016312    4.800039164    3.053756437
 1811 SOLV  OW      5534    4.606139490    5.972894902    0.227570710
 1811 SOLV  HW1     5535    4.546556431    6.052658742    0.237029571
 1811 SOLV  HW2     5536    4.701491313    6.001082470    0.238307877
 1812 SOLV  OW      5537    4.868510835    5.013777658    1.090081951
 1812 SOLV  HW1     5538    4.959094281    4.972405497    1.099278431
 1812 SOLV  HW2     5539    4.850634419    5.033751127    0.993733484
 1813 SOLV  OW      5540    5.979422826    4.047813967    1.960614774
 1813 SOLV  HW1     5541    5.991553144    4.060858864    2.059015635
 1813 SOLV  HW2     5542    6.012373669    3.957012572    1.934742998
 1814 SOLV  OW      5543    4.414383663    4.796922561    0.694528532
 1814 SOLV  HW1     5544    4.474168056    4.716968920    0.700430019
 1814 SOLV  HW2     5545    4.346598768    4.793328931    0.767971037
 1815 SOLV  OW      5546    4.340403619    2.612113359    5.538019735
 1815 SOLV  HW1     5547    4.402532669    2.687831796    5.558230453
 1815 SOLV  HW2     5548    4.383893502    2.549778676    5.473021995
 1816 SOLV  OW      5549    4.143394525    0.122203222    2.620917626
 1816 SOLV  HW1     5550    4.115993855    0.115506294    2.716864821
 1816 SOLV  HW2     5551    4.243180297    0.125011202    2.614885267
 1817 SOLV  OW      5552    3.922926188    3.927553640    5.556423422
 1817 SOLV  HW1     5553    3.918614052    3.828028697    5.565154553
 1817 SOLV  HW2     5554    3.845144601    3.968566582    5.604046563
 1818 SOLV  OW      5555    4.685505539    4.312532128    3.626146533
 1818 SOLV  HW1     5556    4.683590644    4.384013903    3.696062673
 1818 SOLV  HW2     5557    4.713811329    4.226067296    3.667670012
 1819 SOLV  OW      5558    2.921800015    5.337177159    1.768141451
 1819 SOLV  HW1     5559    2.833124661    5.339258706    1.721943671
 1819 SOLV  HW2     5560    2.993405996    5.364881050    1.704056444
 1820 SOLV  OW      5561    3.910415266    4.641199284    1.958950405
 1820 SOLV  HW1     5562    3.920093669    4.719390303    2.020546208
 1820 SOLV  HW2     5563    4.000806425    4.603856781    1.938059724
 1821 SOLV  OW      5564    0.384353303    3.702725224    2.232914859
 1821 SOLV  HW1     5565    0.408033222    3.653865758    2.316901562
 1821 SOLV  HW2     5566    0.352877841    3.794869741    2.255727019
 1822 SOLV  OW      5567    5.877192685    3.896019631    0.487306475
 1822 SOLV  HW1     5568    5.805403810    3.888724368    0.556539250
 1822 SOLV  HW2     5569    5.876490240    3.988039208    0.448166928
 1823 SOLV  OW      5570    5.686168559    5.568855138    2.166633334
 1823 SOLV  HW1     5571    5.751828651    5.493461235    2.164154568
 1823 SOLV  HW2     5572    5.692837296    5.615961282    2.254599701
 1824 SOLV  OW      5573    5.874964770    4.467934075    3.525878260
 1824 SOLV  HW1     5574    5.861066843    4.375031311    3.560192739
 1824 SOLV  HW2     5575    5.894018899    4.464703727    3.427755646
 1825 SOLV  OW      5576    5.934015616    4.642315008    3.074353995
 1825 SOLV  HW1     5577    5.866773449    4.664238604    3.003646423
 1825 SOLV  HW2     5578    6.026082464    4.659292797    3.039181485
 1826 SOLV  OW      5579    5.829585321    4.968635216    0.683107603
 1826 SOLV  HW1     5580    5.903413281    5.036096253    0.683283984
 1826 SOLV  HW2     5581    5.774186242    4.979660309    0.765636400
 1827 SOLV  OW      5582    4.511348619    5.332644304    1.092969273
 1827 SOLV  HW1     5583    4.531406943    5.379637766    1.178939422
 1827 SOLV  HW2     5584    4.443457018    5.384971904    1.041451526
 1828 SOLV  OW      5585    4.239928110    4.333035037    0.881259245
 1828 SOLV  HW1     5586    4.176014959    4.406592698    0.903756522
 1828 SOLV  HW2     5587    4.203167477    4.278942972    0.805599240
 1829 SOLV  OW      5588    4.722150025    4.021638922    0.143658211
 1829 SOLV  HW1     5589    4.693128360    3.950541858    0.207726917
 1829 SOLV  HW2     5590    4.782005654    3.981551872    0.074288656
 1830 SOLV  OW      5591    5.269745544    4.319725159    1.305589496
 1830 SOLV  HW1     5592    5.209025003    4.399100425    1.301816735
 1830 SOLV  HW2     5593    5.307389079    4.302223584    1.214604638
 1831 SOLV  OW      5594    5.840779245    3.638836233    1.669840134
 1831 SOLV  HW1     5595    5.851982654    3.737869293    1.678107253
 1831 SOLV  HW2     5596    5.870576211    3.609402250    1.579026164
 1832 SOLV  OW      5597    4.686922705    4.620821020    0.491894363
 1832 SOLV  HW1     5598    4.642445812    4.605685522    0.580180282
 1832 SOLV  HW2     5599    4.755697582    4.692834669    0.501151004
 1833 SOLV  OW      5600    4.586742935    3.521298880    0.816618494
 1833 SOLV  HW1     5601    4.510790135    3.553475192    0.873165417
 1833 SOLV  HW2     5602    4.641646682    3.455890000    0.868664522
 1834 SOLV  OW      5603    3.955534350    1.139639110    1.503879113
 1834 SOLV  HW1     5604    3.993709234    1.232052031    1.505863711
 1834 SOLV  HW2     5605    3.862618692    1.142758824    1.467023567
 1835 SOLV  OW      5606    4.393790235    5.855917205    1.013647465
 1835 SOLV  HW1     5607    4.491057063    5.878728307    1.017990165
 1835 SOLV  HW2     5608    4.339499208    5.938323955    1.029821894
 1836 SOLV  OW      5609    3.004873902    3.960337286    0.910373067
 1836 SOLV  HW1     5610    2.992632529    3.874191427    0.959674406
 1836 SOLV  HW2     5611    3.072126371    4.016827750    0.958200520
 1837 SOLV  OW      5612    5.402449856    2.901080576    5.630634833
 1837 SOLV  HW1     5613    5.304558595    2.915105053    5.645538053
 1837 SOLV  HW2     5614    5.436379040    2.832219883    5.694731370
 1838 SOLV  OW      5615    4.827985496    6.068220139    0.899013544
 1838 SOLV  HW1     5616    4.753791496    6.012903443    0.936917487
 1838 SOLV  HW2     5617    4.866334364    6.022160925    0.818955774
 1839 SOLV  OW      5618    5.871442252    3.912914494    1.140252329
 1839 SOLV  HW1     5619    5.778462356    3.926735317    1.174385782
 1839 SOLV  HW2     5620    5.867957491    3.864951126    1.052566660
 1840 SOLV  OW      5621    4.842829700    5.015364351    0.824509356
 1840 SOLV  HW1     5622    4.766063564    5.027144210    0.761502786
 1840 SOLV  HW2     5623    4.923857153    5.060496128    0.787103503
 1841 SOLV  OW      5624    5.540908227    5.695551533    2.569733980
 1841 SOLV  HW1     5625    5.592980286    5.721846374    2.650964651
 1841 SOLV  HW2     5626    5.467187261    5.761423310    2.554650869
 1842 SOLV  OW      5627    3.716629798    5.817365434    1.875746421
 1842 SOLV  HW1     5628    3.798328200    5.871796309    1.894832192
 1842 SOLV  HW2     5629    3.646026331    5.876040276    1.836072570
 1843 SOLV  OW      5630    5.437333087    5.985532619    2.303378197
 1843 SOLV  HW1     5631    5.531993311    5.985979428    2.271109953
 1843 SOLV  HW2     5632    5.379265814    6.032586492    2.236924325
 1844 SOLV  OW      5633    3.084541118    2.570049503    1.530943685
 1844 SOLV  HW1     5634    3.176359666    2.585993569    1.494651654
 1844 SOLV  HW2     5635    3.080090919    2.478665508    1.571330070
 1845 SOLV  OW      5636    5.285240635    4.183375431    2.235133177
 1845 SOLV  HW1     5637    5.201037758    4.237007294    2.229193730
 1845 SOLV  HW2     5638    5.356549371    4.238071516    2.279009083
 1846 SOLV  OW      5639    4.706555041    4.329126373    0.056819491
 1846 SOLV  HW1     5640    4.678281462    4.344172851    0.151561903
 1846 SOLV  HW2     5641    4.767615008    4.250042663    0.052437794
 1847 SOLV  OW      5642    5.584531552    3.898247300    5.744382733
 1847 SOLV  HW1     5643    5.554208471    3.952874645    5.666292476
 1847 SOLV  HW2     5644    5.632169149    3.816694120    5.711498240
 1848 SOLV  OW      5645    6.073262909    3.798371797    1.890987883
 1848 SOLV  HW1     5646    6.094897441    3.737587127    1.814574493
 1848 SOLV  HW2     5647    6.022983335    3.747454228    1.960853560
 1849 SOLV  OW      5648    3.478677049    4.378624279    1.931983217
 1849 SOLV  HW1     5649    3.442358724    4.471791613    1.933601364
 1849 SOLV  HW2     5650    3.446661633    4.328984349    2.012684447
 1850 SOLV  OW      5651    3.066699419    4.586204395    0.953341058
 1850 SOLV  HW1     5652    2.980114062    4.551883006    0.916920794
 1850 SOLV  HW2     5653    3.107513832    4.517056361    1.012957074
 1851 SOLV  OW      5654    3.820795848    1.857153969    0.587037985
 1851 SOLV  HW1     5655    3.858189969    1.852717542    0.494398700
 1851 SOLV  HW2     5656    3.788754902    1.766464260    0.614401365
 1852 SOLV  OW      5657    0.162149743    4.782918764    3.197083196
 1852 SOLV  HW1     5658    0.092188323    4.726591729    3.241045779
 1852 SOLV  HW2     5659    0.222363241    4.821720236    3.266859843
 1853 SOLV  OW      5660    3.907830254    5.520285463    1.779752010
 1853 SOLV  HW1     5661    3.847912086    5.600019893    1.772524701
 1853 SOLV  HW2     5662    3.984761675    5.541775844    1.839932468
 1854 SOLV  OW      5663    4.336638209    0.336469112    0.645960319
 1854 SOLV  HW1     5664    4.431123995    0.309980460    0.665264872
 1854 SOLV  HW2     5665    4.274278788    0.271479828    0.689427782
 1855 SOLV  OW      5666    0.337792349    4.496377924    1.545512629
 1855 SOLV  HW1     5667    0.325420652    4.586630186    1.504247030
 1855 SOLV  HW2     5668    0.370394033    4.506888835    1.639470089
 1856 SOLV  OW      5669    3.287139926    4.987723530    1.262998119
 1856 SOLV  HW1     5670    3.222022177    4.912225761    1.270848676
 1856 SOLV  HW2     5671    3.378059397    4.956271164    1.290315368
 1857 SOLV  OW      5672    3.623065238    2.782166912    1.948041195
 1857 SOLV  HW1     5673    3.669481205    2.840287097    2.014895745
 1857 SOLV  HW2     5674    3.676639253    2.779140996    1.863646016
 1858 SOLV  OW      5675    3.661063228    5.013573041    1.997066051
 1858 SOLV  HW1     5676    3.757998194    4.996365750    1.979528602
 1858 SOLV  HW2     5677    3.607553046    4.987631215    1.916669022
 1859 SOLV  OW      5678    0.651932845    5.191958034    2.450964115
 1859 SOLV  HW1     5679    0.644622199    5.284945137    2.414890026
 1859 SOLV  HW2     5680    0.745047969    5.176214015    2.483873874
 1860 SOLV  OW      5681    3.003689375    4.442779336    1.346670622
 1860 SOLV  HW1     5682    2.938896853    4.518590562    1.339161266
 1860 SOLV  HW2     5683    3.033672946    4.433869835    1.441662264
 1861 SOLV  OW      5684    3.541028835    2.689764313    6.076580326
 1861 SOLV  HW1     5685    3.547954238    2.784615043    6.107521658
 1861 SOLV  HW2     5686    3.613617794    2.670925918    6.010415303
 1862 SOLV  OW      5687    5.388407044    5.772941251    0.937003215
 1862 SOLV  HW1     5688    5.396412057    5.787508542    0.838385253
 1862 SOLV  HW2     5689    5.331225326    5.692735637    0.954296212
 1863 SOLV  OW      5690    5.982500112    3.627018201    1.062311979
 1863 SOLV  HW1     5691    5.906522578    3.648492879    1.123698056
 1863 SOLV  HW2     5692    5.950855285    3.630895784    0.967520217
 1864 SOLV  OW      5693    4.701692578    4.739041772    2.884146667
 1864 SOLV  HW1     5694    4.761619577    4.724362767    2.962844073
 1864 SOLV  HW2     5695    4.754823181    4.730782201    2.799820586
 1865 SOLV  OW      5696    5.167859593    3.579025980    5.690884350
 1865 SOLV  HW1     5697    5.251465669    3.627022917    5.717491587
 1865 SOLV  HW2     5698    5.093053151    3.606395931    5.751352556
 1866 SOLV  OW      5699    3.632162535    4.337146520    0.788865866
 1866 SOLV  HW1     5700    3.614738590    4.430520255    0.757570874
 1866 SOLV  HW2     5701    3.567658498    4.313820207    0.861643577
 1867 SOLV  OW      5702    6.047641064    4.267796216    1.808127380
 1867 SOLV  HW1     5703    6.023485169    4.231719674    1.718036206
 1867 SOLV  HW2     5704    6.038735148    4.195362027    1.876504257
 1868 SOLV  OW      5705    5.802321321    5.484909467    0.839969736
 1868 SOLV  HW1     5706    5.812435856    5.385989725    0.850652295
 1868 SOLV  HW2     5707    5.892113861    5.526088277    0.824377309
 1869 SOLV  OW      5708    4.281606374    3.514210865    2.122887082
 1869 SOLV  HW1     5709    4.329799595    3.432962352    2.090055747
 1869 SOLV  HW2     5710    4.347552375    3.587432515    2.139959368
 1870 SOLV  OW      5711    4.631707490    3.692139833    1.540698674
 1870 SOLV  HW1     5712    4.532813804    3.680354653    1.549800262
[truncated: 3,469,126 more chars]
