# Supplementary material for: Flexible Gaussian Accelerated Molecular Dynamics to Enhance Biological Sampling
Source: J Chem Theory Comput. 2023 Aug 31;19(18):6521–31. doi: 10.1021/acs.jctc.3c00619 (PMC10536968; doi:10.1021/acs.jctc.3c00619)
Supplement: Supplementary file 2 — ct3c00619_si_002.zip [file ct3c00619_si_002.zip › chignolin/md/README.txt]

Production run for chignolin peptide

Parameters: md.imd x 10
Input configuration for every replicate: eq_chignolin_*_5.cnf
Topologies: ../topo/chignolin_ions_54a8.top
