# Supplementary material for: Flexible Gaussian Accelerated Molecular Dynamics to Enhance Biological Sampling
Source: J Chem Theory Comput. 2023 Aug 31;19(18):6521–31. doi: 10.1021/acs.jctc.3c00619 (PMC10536968; doi:10.1021/acs.jctc.3c00619)
Supplement: Supplementary file 2 — ct3c00619_si_002.zip [file ct3c00619_si_002.zip › nanaf/gamd/README.txt]

GaMD production run for NaNaF glycan 

Search run:
GaMD regions definition: NaNaF.gamd
Parameters: gamd_search.imd
job file: gamd_search.jobs 
Input configuration for every replicate: ../eq/NaNaF_repl1.cnf
Topologies: ../topo/NaNaF.top

Production run:
GaMD regions definition: NaNaF.gamd
Parameters: gamd_run.imd x 10
Input configuration for every replicate: ../eq/NaNaF_repl*.cnf
Topologies: ../topo/NaNaF.top
