# Supplementary material for: Flexible Gaussian Accelerated Molecular Dynamics to Enhance Biological Sampling
Source: J Chem Theory Comput. 2023 Aug 31;19(18):6521–31. doi: 10.1021/acs.jctc.3c00619 (PMC10536968; doi:10.1021/acs.jctc.3c00619)
Supplement: Supplementary file 2 — ct3c00619_si_002.zip [file ct3c00619_si_002.zip › nanaf/gamd_dual/NaNaF_parts.gamd]

TITLE
GAMD by parts
END
GAMDATOMS
2
#  INATOM   FINATOM   AGROUP      
        1       227       1
      228     29672       2
END
GAMDGROUPS
2
# GROUP_1   GROUP_2   ACCELGROUP
  1         1         1
  1         2         1
  2         2         2
END
