# Supplementary material for: Flexible Gaussian Accelerated Molecular Dynamics to Enhance Biological Sampling
Source: J Chem Theory Comput. 2023 Aug 31;19(18):6521–31. doi: 10.1021/acs.jctc.3c00619 (PMC10536968; doi:10.1021/acs.jctc.3c00619)
Supplement: Supplementary file 2 — ct3c00619_si_002.zip [file ct3c00619_si_002.zip › nanaf/coords/NanaF.cnf]

TITLE
NaNaF
END
POSITION
    1 fA4P  HO4        1    3.330000000    5.244100000    5.490700000
    1 fA4P  O4         2    3.350500000    5.228700000    5.394000000
    1 fA4P  C4         3    3.389100000    5.358500000    5.346300000
    1 fA4P  C3         4    3.479600000    5.441800000    5.435700000
    1 fA4P  O3         5    3.414500000    5.462700000    5.561800000
    1 fA4P  HO3        6    3.401400000    5.379200000    5.615200000
    1 fA4P  C2         7    3.608700000    5.362400000    5.448500000
    1 fA4P  O2         8    3.686200000    5.432800000    5.546600000
    1 fA4P  HO2        9    3.639500000    5.497600000    5.606800000
    1 fA4P  C6        10    3.379000000    5.282200000    5.111600000
    1 fA4P  C5        11    3.463800000    5.355800000    5.214000000
    1 fA4P  O5        12    3.590300000    5.288100000    5.215300000
    1 fA4P  C1        13    3.673800000    5.354500000    5.311400000
    2 SIA   HO8       14    4.287200000    5.058000000    7.378300000
    2 SIA   O8        15    4.372000000    5.054900000    7.431200000
    2 SIA   C8        16    4.449700000    5.161600000    7.375000000
    2 SIA   C7        17    4.569800000    5.188900000    7.464100000
    2 SIA   O7        18    4.682300000    5.101200000    7.479600000
    2 SIA   HO7       19    4.735200000    5.092000000    7.395200000
    2 SIA   C9        20    4.376500000    5.268000000    7.294700000
    2 SIA   O9        21    4.247200000    5.224600000    7.250200000
    2 SIA   HO9       22    4.195700000    5.303400000    7.216300000
    2 SIA   C5        23    4.646100000    5.373400000    7.609800000
    2 SIA   N5        24    4.548600000    5.333800000    7.712500000
    2 SIA   HN5       25    4.465000000    5.374300000    7.675600000
    2 SIA   C5A       26    4.580100000    5.271400000    7.825700000
    2 SIA   O5A       27    4.694300000    5.244100000    7.862500000
    2 SIA   C5B       28    4.459700000    5.228800000    7.909900000
    2 SIA   C4        29    4.663500000    5.524400000    7.611500000
    2 SIA   O4        30    4.669000000    5.577400000    7.744700000
    2 SIA   HO4       31    4.586529398    5.550833977    7.794628411
    2 SIA   C3        32    4.785100000    5.559600000    7.527300000
    2 SIA   C1        33    4.879900000    5.506400000    7.304500000
    2 SIA   O1A       34    4.973200000    5.586300000    7.327100000
    2 SIA   O1B       35    4.899000000    5.430600000    7.206900000
    2 SIA   C6        36    4.607800000    5.336000000    7.467500000
    2 SIA   O6        37    4.692000000    5.374100000    7.357800000
    2 SIA   C2        38    4.755400000    5.498400000    7.391400000
    3 LB6P  O6        39    4.663000000    5.577100000    7.314800000
    3 LB6P  C6        40    4.700700000    5.714400000    7.296800000
    3 LB6P  C3        41    4.454900000    5.989200000    7.320500000
    3 LB6P  O3        42    4.397400000    6.074000000    7.421000000
    3 LB6P  HO3       43    4.381700000    6.160000000    7.372300000
    3 LB6P  C2        44    4.342300000    5.948000000    7.227000000
    3 LB6P  O2        45    4.286100000    6.064600000    7.164900000
    3 LB6P  HO2       46    4.350300000    6.118400000    7.110300000
    3 LB6P  C4        47    4.528200000    5.870200000    7.380400000
    3 LB6P  O4        48    4.436200000    5.797600000    7.463200000
    3 LB6P  HO4       49    4.414000000    5.856900000    7.540600000
    3 LB6P  C5        50    4.582400000    5.800800000    7.256500000
    3 LB6P  O5        51    4.474000000    5.754500000    7.174600000
    3 LB6P  C1        52    4.399100000    5.861700000    7.115500000
    4 NAG   O4        53    4.312400000    5.793500000    7.023800000
    4 NAG   C4        54    4.290400000    5.870800000    6.904900000
    4 NAG   C3        55    4.379400000    5.843100000    6.784800000
    4 NAG   O3        56    4.521600000    5.848400000    6.803000000
    4 NAG   HO3       57    4.556900000    5.759300000    6.831500000
    4 NAG   C2        58    4.337800000    5.941300000    6.676400000
    4 NAG   N2        59    4.404000000    5.909300000    6.549100000
    4 NAG   HN2       60    4.392200000    5.815800000    6.515800000
    4 NAG   C7        61    4.496800000    5.985200000    6.491300000
    4 NAG   O7        62    4.565100000    5.946500000    6.396600000
    4 NAG   C8        63    4.515600000    6.124700000    6.551300000
    4 NAG   C6        64    4.043500000    5.863700000    6.967600000
    4 NAG   O6        65    3.906200000    5.879800000    6.929000000
    4 NAG   HO6       66    3.855800000    5.891600000    7.014600000
    4 NAG   C5        67    4.147100000    5.854200000    6.856900000
    4 NAG   O5        68    4.119600000    5.962200000    6.766500000
    4 NAG   C1        69    4.189800000    5.946000000    6.642400000
    5 MA2P  O2        70    4.161800000    6.056100000    6.554600000
    5 MA2P  C2        71    4.034100000    6.039000000    6.491500000
    5 MA2P  C4        72    4.031900000    6.252500000    6.366000000
    5 MA2P  O4        73    3.953600000    6.370700000    6.343600000
    5 MA2P  HO4       74    3.933900000    6.419900000    6.428400000
    5 MA2P  C3        75    3.958500000    6.169000000    6.469700000
    5 MA2P  O3        76    3.937300000    6.233200000    6.596300000
    5 MA2P  HO3       77    3.864100000    6.297000000    6.572100000
    5 MA2P  C6        78    4.115700000    6.242500000    6.125300000
    5 MA2P  O6        79    4.112100000    6.164900000    6.004600000
    5 MA2P  HO6       80    4.167800000    6.203600000    5.931200000
    5 MA2P  C5        81    4.045200000    6.170200000    6.238900000
    5 MA2P  O5        82    4.114700000    6.046100000    6.258300000
    5 MA2P  C1        83    4.052400000    5.965800000    6.359600000
    6 SIA   HO8       84    3.404200000    4.193900000    6.036500000
    6 SIA   O8        85    3.332300000    4.129800000    6.009600000
    6 SIA   C8        86    3.369300000    4.039900000    5.904000000
    6 SIA   C7        87    3.500900000    3.964500000    5.914000000
    6 SIA   O7        88    3.598900000    3.988300000    5.812000000
    6 SIA   HO7       89    3.673000000    4.031000000    5.863800000
    6 SIA   C9        90    3.297200000    4.036900000    5.770200000
    6 SIA   O9        91    3.248400000    3.902600000    5.756900000
    6 SIA   HO9       92    3.166000000    3.905900000    5.813500000
    6 SIA   C5        93    3.564400000    3.743000000    6.017600000
    6 SIA   N5        94    3.462300000    3.667600000    5.943300000
    6 SIA   HN5       95    3.371700000    3.635200000    5.970400000
    6 SIA   C5A       96    3.480600000    3.630200000    5.817000000
    6 SIA   O5A       97    3.582500000    3.657200000    5.753500000
    6 SIA   C5B       98    3.372000000    3.546400000    5.749200000
    6 SIA   C4        99    3.581900000    3.679200000    6.154500000
    6 SIA   O4       100    3.613100000    3.539800000    6.141300000
    6 SIA   HO4      101    3.538300000    3.492900000    6.094400000
    6 SIA   C3       102    3.694000000    3.752900000    6.226000000
    6 SIA   C1       103    3.543000000    3.900000000    6.361900000
    6 SIA   O1A      104    3.551700000    3.819100000    6.456800000
    6 SIA   O1B      105    3.443900000    3.975600000    6.353200000
    6 SIA   C6       106    3.531800000    3.889300000    6.042500000
    6 SIA   O6       107    3.629200000    3.956200000    6.123900000
    6 SIA   C2       108    3.648400000    3.895500000    6.252500000
    7 LB6P  O6       109    3.772800000    3.954700000    6.292700000
    7 LB6P  C6       110    3.777400000    4.087400000    6.347000000
    7 LB6P  C3       111    4.131200000    4.172600000    6.416000000
    7 LB6P  O3       112    4.235100000    4.117000000    6.498000000
    7 LB6P  HO3      113    4.262500000    4.026600000    6.465200000
    7 LB6P  C2       114    4.117500000    4.321700000    6.441900000
    7 LB6P  O2       115    4.240800000    4.390400000    6.416000000
    7 LB6P  HO2      116    4.231300000    4.466900000    6.479700000
    7 LB6P  C4       117    4.001000000    4.095300000    6.429000000
    7 LB6P  O4       118    3.957300000    4.099000000    6.565600000
    7 LB6P  HO4      119    3.987200000    4.022100000    6.622200000
    7 LB6P  C5       120    3.907200000    4.165100000    6.331900000
    7 LB6P  O5       121    3.883300000    4.301600000    6.369200000
    7 LB6P  C1       122    4.003600000    4.379200000    6.359200000
    8 NAG   O4       123    3.987900000    4.511200000    6.413200000
    8 NAG   C4       124    3.949100000    4.595100000    6.303500000
    8 NAG   C3       125    3.803300000    4.632000000    6.325500000
    8 NAG   O3       126    3.712900000    4.524300000    6.354500000
    8 NAG   HO3      127    3.777600000    4.448200000    6.358700000
    8 NAG   C2       128    3.763500000    4.721300000    6.209100000
    8 NAG   N2       129    3.624600000    4.768800000    6.201700000
    8 NAG   HN2      130    3.599200000    4.828300000    6.278000000
    8 NAG   C7       131    3.534800000    4.726400000    6.113200000
    8 NAG   O7       132    3.564400000    4.634000000    6.037600000
    8 NAG   C8       133    3.401300000    4.801100000    6.110500000
    8 NAG   C6       134    4.176100000    4.707000000    6.281700000
    8 NAG   O6       135    4.227800000    4.653800000    6.158900000
    8 NAG   HO6      136    4.326500000    4.664900000    6.170100000
    8 NAG   C5       137    4.026000000    4.726000000    6.296900000
    8 NAG   O5       138    3.979700000    4.799500000    6.182700000
    8 NAG   C1       139    3.846000000    4.848600000    6.199900000
    9 MA2P  O2       140    3.816000000    4.931700000    6.086800000
    9 MA2P  C2       141    3.885300000    5.056200000    6.070200000
    9 MA2P  C4       142    3.765500000    5.117000000    5.856500000
    9 MA2P  O4       143    3.772300000    5.157200000    5.718900000
    9 MA2P  HO4      144    3.787000000    5.081300000    5.655500000
    9 MA2P  C3       145    3.899900000    5.097400000    5.924600000
    9 MA2P  O3       146    3.972700000    4.994400000    5.856100000
    9 MA2P  HO3      147    4.058000000    4.969600000    5.902000000
    9 MA2P  C6       148    3.562300000    5.250600000    5.888100000
    9 MA2P  O6       149    3.474900000    5.147500000    5.936000000
    9 MA2P  HO6      150    3.455900000    5.178100000    6.029300000
    9 MA2P  C5       151    3.706100000    5.233400000    5.934200000
    9 MA2P  O5       152    3.707500000    5.235400000    6.077700000
    9 MA2P  C1       153    3.834700000    5.188700000    6.125000000
   10 MB6P  O6       154    3.924200000    5.300200000    6.112900000
   10 MB6P  C6       155    3.914200000    5.400300000    6.215200000
   10 MB6P  C3       156    3.974100000    5.776800000    6.245900000
   10 MB6P  O3       157    3.939300000    5.879600000    6.339700000
   10 MB6P  C2       158    3.914100000    5.808500000    6.109800000
   10 MB6P  O2       159    3.771000000    5.813400000    6.099900000
   10 MB6P  HO2      160    3.743800000    5.890100000    6.158000000
   10 MB6P  C4       161    3.925600000    5.639800000    6.290300000
   10 MB6P  O4       162    3.965600000    5.594700000    6.420600000
   10 MB6P  HO4      163    3.900800000    5.631600000    6.487300000
   10 MB6P  C5       164    3.973800000    5.537600000    6.188600000
   10 MB6P  O5       165    3.939900000    5.571100000    6.053300000
   10 MB6P  C1       166    3.973800000    5.705300000    6.015500000
   11 NAG   O4       167    3.932600000    5.726100000    5.879600000
   11 NAG   C4       168    4.018100000    5.689700000    5.770200000
   11 NAG   C3       169    3.973000000    5.553600000    5.719500000
   11 NAG   O3       170    4.012500000    5.462700000    5.823300000
   11 NAG   HO3      171    3.977000000    5.489100000    5.913000000
   11 NAG   C2       172    4.041300000    5.511200000    5.590500000
   11 NAG   N2       173    3.994600000    5.375400000    5.559000000
   11 NAG   HN2      174    3.896500000    5.357900000    5.550600000
   11 NAG   C7       175    4.079700000    5.275200000    5.538300000
   11 NAG   O7       176    4.200400000    5.298700000    5.536300000
   11 NAG   C8       177    4.024000000    5.136500000    5.505700000
   11 NAG   C6       178    4.034400000    5.919100000    5.692700000
   11 NAG   O6       179    4.003300000    6.038000000    5.618700000
   11 NAG   HO6      180    4.049500000    6.116900000    5.659200000
   11 NAG   C5       181    3.992000000    5.779400000    5.650400000
   11 NAG   O5       182    4.062900000    5.744800000    5.530500000
   11 NAG   C1       183    4.009000000    5.618800000    5.488000000
   12 NAG   O4       184    4.045500000    5.593700000    5.351500000
   12 NAG   C4       185    3.971400000    5.670300000    5.255300000
   12 NAG   C3       186    4.078000000    5.757900000    5.191600000
   12 NAG   O3       187    4.132800000    5.846700000    5.290000000
   12 NAG   HO3      188    4.118200000    5.820000000    5.385300000
   12 NAG   C2       189    4.027300000    5.842500000    5.075900000
   12 NAG   N2       190    4.143100000    5.909300000    5.014700000
   12 NAG   HN2      191    4.228300000    5.856900000    5.015400000
   12 NAG   C7       192    4.145300000    6.020200000    4.941400000
   12 NAG   O7       193    4.244400000    6.046000000    4.873200000
   12 NAG   C8       194    4.018900000    6.102400000    4.915500000
   12 NAG   C6       195    3.835800000    5.467300000    5.194100000
   12 NAG   O6       196    3.709900000    5.483900000    5.260800000
   12 NAG   C5       197    3.918700000    5.583600000    5.142100000
   12 NAG   O5       198    3.858600000    5.662700000    5.038600000
   12 NAG   C1       199    3.964400000    5.741200000    4.981600000
   13 ALA   CN2      200    3.506700159    5.478235662    4.987626163
   13 ALA   CN1      201    3.573700000    5.480800000    4.850100000
   13 ALA   ON2      202    3.670687591    5.553214128    4.828223042
   13 ALA   N        203    3.532700000    5.420200000    4.782000000
   13 ALA   H        204    3.453997891    5.360335925    4.796908741
   13 ALA   CA       205    3.607600000    5.433900000    4.656200000
   13 ALA   CB       206    3.516100000    5.382700000    4.544700000
   13 ALA   C        207    3.636100000    5.581800000    4.629200000
   13 ALA   O        208    3.561700000    5.673800000    4.662600000
   14 ASN   N        209    3.747900000    5.608300000    4.562200000
   14 ASN   H        210    3.805000000    5.527200000    4.549500000
   14 ASN   CA       211    3.790700000    5.744200000    4.526100000
   14 ASN   CB       212    3.839500000    5.838900000    4.636000000
   14 ASN   CG       213    3.933300000    5.780800000    4.742000000
   14 ASN   OD1      214    4.026100000    5.708100000    4.707000000
   14 ASN   ND2      215    3.892200000    5.798900000    4.867200000
   14 ASN   HD21     216    3.799000000    5.826400000    4.890800000
   14 ASN   C        217    3.879700000    5.744600000    4.401600000
   14 ASN   O        218    3.971400000    5.663900000    4.387700000
   15 ALA   N        219    3.865800000    5.854700000    4.328400000
   15 ALA   H        220    3.803500000    5.930900000    4.346400000
   15 ALA   CA       221    3.962000000    5.874200000    4.218900000
   15 ALA   CB       222    3.912400000    5.810000000    4.089200000
   15 ALA   C        223    3.982900000    6.020900000    4.180800000
   15 ALA   O        224    4.050500000    6.064900000    4.085300000
   15 ALA   NC       225    3.905900000    6.099300000    4.240500000
   15 ALA   HN       226    3.907264356    6.198285654    4.226358609
   15 ALA   C1       227    3.806062965    6.051751447    4.337354021
END
GENBOX
       0
    0.000000000    0.000000000    0.000000000
    0.000000000    0.000000000    0.000000000
    0.000000000    0.000000000    0.000000000
    0.000000000    0.000000000    0.000000000
END
