# Supplementary material for: Flexible Gaussian Accelerated Molecular Dynamics to Enhance Biological Sampling
Source: J Chem Theory Comput. 2023 Aug 31;19(18):6521–31. doi: 10.1021/acs.jctc.3c00619 (PMC10536968; doi:10.1021/acs.jctc.3c00619)
Supplement: Supplementary file 2 — ct3c00619_si_002.zip [file ct3c00619_si_002.zip › nanaf/eq/NaNaF_repl1.cnf]

TITLE
	final configuration
END
TIMESTEP
          10000  100.000000000
END
POSITION
# first 24 chars ignored
    1 fA4P  HO4        1    4.662022190    4.519016406    2.190627042
    1 fA4P  O4         2    4.578589352    4.471342965    2.218315656
    1 fA4P  C4         3    4.488077233    4.581198577    2.236572582
    1 fA4P  C3         4    4.435249441    4.648099294    2.110716656
    1 fA4P  O3         5    4.546796659    4.701451515    2.037885761
    1 fA4P  HO3        6    4.591610670    4.774278228    2.089749620
    1 fA4P  C2         7    4.346638943    4.555357985    2.029161514
    1 fA4P  O2         8    4.302516399    4.605591621    1.902173641
    1 fA4P  HO2        9    4.261508907    4.696737636    1.905643222
    1 fA4P  C6        10    4.407956842    4.501853208    2.446573747
    1 fA4P  C5        11    4.359247538    4.548539864    2.310354613
    1 fA4P  O5        12    4.278669193    4.455908126    2.236066311
    1 fA4P  C1        13    4.228479398    4.520882035    2.118366434
    2 SIA   HO8       14    2.303367595    4.078239973    4.267388608
    2 SIA   O8        15    2.302443220    3.991866246    4.217000642
    2 SIA   C8        16    2.176019471    3.964903566    4.154663699
    2 SIA   C7        17    2.121612661    4.075176916    4.065300245
    2 SIA   O7        18    2.097822606    4.205683776    4.120030384
    2 SIA   HO7       19    2.176129624    4.264903477    4.139049658
    2 SIA   C9        20    2.057795428    3.939021726    4.246650304
    2 SIA   O9        21    2.047898416    3.824672969    4.332799464
    2 SIA   HO9       22    2.128744573    3.834609820    4.390809558
    2 SIA   C5        23    2.117693868    4.094971194    3.823988390
    2 SIA   N5        24    2.014981448    3.990038642    3.817213187
    2 SIA   HN5       25    1.996931483    3.891719506    3.819579831
    2 SIA   C5A       26    1.884837001    4.017091680    3.821499156
    2 SIA   O5A       27    1.834116701    4.128200434    3.806962871
    2 SIA   C5B       28    1.793784877    3.894352275    3.828642815
    2 SIA   C4        29    2.197825373    4.106794514    3.695360837
    2 SIA   O4        30    2.109137983    4.128756296    3.584706837
    2 SIA   HO4       31    2.157521668    4.145807843    3.498863724
    2 SIA   C3        32    2.283630284    4.232250038    3.693087174
    2 SIA   C1        33    2.409168283    4.359206794    3.854549548
    2 SIA   O1A       34    2.435183229    4.437896119    3.760974868
    2 SIA   O1B       35    2.446300019    4.394429904    3.968604405
    2 SIA   C6        36    2.211053165    4.075738856    3.942393414
    2 SIA   O6        37    2.321618589    4.166374010    3.954846343
    2 SIA   C2        38    2.356076896    4.219636162    3.826128927
    3 LB6P  O6        39    2.477624116    4.143961825    3.816541002
    3 LB6P  C6        40    2.575739710    4.159669481    3.712998548
    3 LB6P  C3        41    2.834946438    3.886099232    3.777537784
    3 LB6P  O3        42    2.930344312    3.866417059    3.882926538
    3 LB6P  HO3       43    2.968532256    3.774233554    3.876248573
    3 LB6P  C2        44    2.909631973    3.891364869    3.645243202
    3 LB6P  O2        45    2.987641784    3.774796979    3.614911958
    3 LB6P  HO2       46    3.048605752    3.798660429    3.539312465
    3 LB6P  C4        47    2.762021694    4.017999619    3.797289440
    3 LB6P  O4        48    2.850088141    4.130137074    3.813498468
    3 LB6P  HO4       49    2.918659385    4.112687667    3.884176618
    3 LB6P  C5        50    2.659426576    4.035571352    3.686521721
    3 LB6P  O5        51    2.720216336    4.030671432    3.556612028
    3 LB6P  C1        52    2.804286194    3.915792241    3.538427554
    4 NAG   O4        53    2.857361366    3.930901663    3.405948390
    4 NAG   C4        54    2.783821680    3.900057561    3.286638012
    4 NAG   C3        55    2.751968390    4.031524300    3.217300323
    4 NAG   O3        56    2.658916459    4.103176620    3.299774080
    4 NAG   HO3       57    2.696752070    4.078063930    3.388868564
    4 NAG   C2        58    2.691694069    4.011453024    3.079206062
    4 NAG   N2        59    2.646114256    4.137038203    3.017857120
    4 NAG   HN2       60    2.723853068    4.194499851    2.992267256
    4 NAG   C7        61    2.525094276    4.159228047    2.967335181
    4 NAG   O7        62    2.493008081    4.272188345    2.930736613
    4 NAG   C8        63    2.424639074    4.043823479    2.969384132
    4 NAG   C6        64    2.899237557    3.685547847    3.233360766
    4 NAG   O6        65    2.788465482    3.600038123    3.265185667
    4 NAG   HO6       66    2.715414412    3.623179212    3.200935866
    4 NAG   C5        67    2.873993622    3.828270826    3.187543626
    4 NAG   O5        68    2.826146772    3.811879253    3.053246203
    4 NAG   C1        69    2.799487144    3.941580090    2.997936918
    5 MA2P  O2        70    2.749823314    3.920869067    2.864904275
    5 MA2P  C2        71    2.836746162    3.853487176    2.772723966
    5 MA2P  C4        72    2.710711660    3.932212175    2.568854769
    5 MA2P  O4        73    2.626216692    3.908371290    2.455327787
    5 MA2P  HO4       74    2.530499466    3.894629197    2.480833904
    5 MA2P  C3        75    2.758778402    3.812271936    2.648924353
    5 MA2P  O3        76    2.651260117    3.718358503    2.663537970
    5 MA2P  HO3       77    2.580853753    3.752447682    2.725848975
    5 MA2P  C6        78    2.800639884    4.146242656    2.458985763
    5 MA2P  O6        79    2.734279170    4.245161218    2.539021869
    5 MA2P  HO6       80    2.745001212    4.332779323    2.492031332
    5 MA2P  C5        81    2.831603495    4.016966021    2.532716674
    5 MA2P  O5        82    2.912122959    4.051574267    2.646361721
    5 MA2P  C1        83    2.952596757    3.942034378    2.729759231
    6 SIA   HO8       84    3.140850172    5.181360034    2.870060566
    6 SIA   O8        85    3.236084544    5.197234704    2.896127795
    6 SIA   C8        86    3.255658660    5.281224259    3.010837087
    6 SIA   C7        87    3.386476992    5.350952113    3.044488678
    6 SIA   O7        88    3.478808408    5.287492917    3.134166108
    6 SIA   HO7       89    3.519055430    5.203782005    3.097103834
    6 SIA   C9        90    3.181005263    5.263174811    3.142022580
    6 SIA   O9        91    3.044084868    5.220457181    3.137283354
    6 SIA   HO9       92    3.028437233    5.150048288    3.068011300
    6 SIA   C5        93    3.527357235    5.548668150    2.966341906
    6 SIA   N5        94    3.468235892    5.640206913    3.065020689
    6 SIA   HN5       95    3.386336206    5.688747418    3.034397900
    6 SIA   C5A       96    3.530776580    5.680360776    3.175317283
    6 SIA   O5A       97    3.652246441    5.665862036    3.188159918
    6 SIA   C5B       98    3.457971038    5.765931411    3.279184481
    6 SIA   C4        99    3.555138508    5.618963947    2.834461793
    6 SIA   O4       100    3.632147904    5.739768044    2.826204476
    6 SIA   HO4      101    3.624335244    5.763537739    2.729383330
    6 SIA   C3       102    3.635621522    5.526537849    2.744536799
    6 SIA   C1       103    3.447183685    5.421455590    2.622959149
    6 SIA   O1A      104    3.340620708    5.356098669    2.623334078
    6 SIA   O1B      105    3.465340215    5.506308619    2.532978830
    6 SIA   C6       106    3.444115485    5.427819317    2.926695534
    6 SIA   O6       107    3.532200792    5.342936885    2.851659410
    6 SIA   C2       108    3.560182510    5.396585122    2.721532660
    7 LB6P  O6       109    3.669783232    5.313216988    2.681147440
    7 LB6P  C6       110    3.665312368    5.171814769    2.657056412
    7 LB6P  C3       111    4.007908098    5.103782621    2.522295481
    7 LB6P  O3       112    4.113628065    5.158848033    2.442374935
    7 LB6P  HO3      113    4.180182387    5.197181003    2.506414851
    7 LB6P  C2       114    4.006952658    4.951813528    2.525474504
    7 LB6P  O2       115    4.140219181    4.899889363    2.537274225
    7 LB6P  HO2      116    4.196607161    4.932799454    2.461523250
    7 LB6P  C4       117    3.866739776    5.158500986    2.508763325
    7 LB6P  O4       118    3.798581384    5.123776597    2.387347323
    7 LB6P  HO4      119    3.856164624    5.144332807    2.308204646
    7 LB6P  C5       120    3.798496526    5.102753288    2.632614303
    7 LB6P  O5       121    3.788046492    4.959728921    2.638085173
    7 LB6P  C1       122    3.918439590    4.899810251    2.637588753
    8 NAG   O4       123    3.893361405    4.762229649    2.605418536
    8 NAG   C4       124    3.861907944    4.683079067    2.720924288
    8 NAG   C3       125    3.713409339    4.650977404    2.725951506
    8 NAG   O3       126    3.625446629    4.763470326    2.711762106
    8 NAG   HO3      127    3.672646624    4.825799180    2.649414055
    8 NAG   C2       128    3.670910770    4.569410196    2.846973335
    8 NAG   N2       129    3.525067383    4.551004461    2.847181579
    8 NAG   HN2      130    3.482258887    4.566352800    2.758120554
    8 NAG   C7       131    3.452293020    4.502077068    2.947177849
    8 NAG   O7       132    3.477403007    4.506678368    3.067499613
    8 NAG   C8       133    3.308980817    4.465370890    2.908163336
    8 NAG   C6       134    4.089402526    4.562604373    2.724197651
    8 NAG   O6       135    4.151344516    4.622254159    2.839086354
    8 NAG   HO6      136    4.251232950    4.617698335    2.837513285
    8 NAG   C5       137    3.937903047    4.551458723    2.718724026
    8 NAG   O5       138    3.897668937    4.474988135    2.833302252
    8 NAG   C1       139    3.757505284    4.444725599    2.839139516
    9 MA2P  O2       140    3.735912259    4.359270664    2.952385111
    9 MA2P  C2       141    3.762738727    4.218559625    2.943840844
    9 MA2P  C4       142    3.796023256    4.163893081    3.186975278
    9 MA2P  O4       143    3.882475975    4.105299599    3.285407737
    9 MA2P  HO4      144    3.943992030    4.180157490    3.310169518
    9 MA2P  C3       145    3.854551182    4.154984953    3.046976253
    9 MA2P  O3       146    3.979617181    4.223321167    3.030154974
    9 MA2P  HO3      147    3.956530784    4.318632695    3.010581686
    9 MA2P  C6       148    3.604078209    4.084720434    3.316948794
    9 MA2P  O6       149    3.583568649    4.202778847    3.395923837
    9 MA2P  HO6      150    3.509660239    4.260798724    3.361689902
    9 MA2P  C5       151    3.670189234    4.078900086    3.180192858
    9 MA2P  O5       152    3.578762356    4.130187977    3.082177880
    9 MA2P  C1       153    3.633796409    4.138274294    2.949892208
   10 MB6P  O6       154    3.641877433    4.010115361    2.885829277
   10 MB6P  C6       155    3.524949008    3.929095628    2.866910313
   10 MB6P  C3       156    3.188833789    3.940570059    2.693811077
   10 MB6P  O3       157    3.065300757    3.869017758    2.679152218
   10 MB6P  C2       158    3.237724829    3.960518388    2.551262543
   10 MB6P  O2       159    3.267784642    3.840718929    2.478192995
   10 MB6P  HO2      160    3.206610857    3.762616652    2.490799597
   10 MB6P  C4       161    3.299880425    3.877518133    2.776255671
   10 MB6P  O4       162    3.258523236    3.857735213    2.912243090
   10 MB6P  HO4      163    3.205487164    3.773082953    2.917047240
   10 MB6P  C5       164    3.412868509    3.979198530    2.777276275
   10 MB6P  O5       165    3.455746642    4.013402168    2.644661985
   10 MB6P  C1       166    3.348057993    4.064233553    2.564580988
   11 NAG   O4       167    3.408773324    4.123345632    2.448762102
   11 NAG   C4       168    3.499344041    4.233472313    2.465023709
   11 NAG   C3       169    3.639232248    4.194049909    2.420499335
   11 NAG   O3       170    3.685350020    4.074378778    2.484899313
   11 NAG   HO3      171    3.609597381    4.017009832    2.516067577
   11 NAG   C2       172    3.740607912    4.305643448    2.439950011
   11 NAG   N2       173    3.864439220    4.259676417    2.375437607
   11 NAG   HN2      174    3.852906151    4.234528932    2.279337744
   11 NAG   C7       175    3.980331339    4.243602855    2.438665565
   11 NAG   O7       176    4.000888959    4.257824939    2.559098639
   11 NAG   C8       177    4.088704014    4.195123772    2.342156429
   11 NAG   C6       178    3.328998157    4.415653925    2.454453058
   11 NAG   O6       179    3.352901284    4.486399700    2.576998353
   11 NAG   HO6      180    3.268108658    4.526173338    2.612071867
   11 NAG   C5       181    3.458182738    4.361951938    2.395004104
   11 NAG   O5       182    3.557985771    4.465048487    2.397327111
   11 NAG   C1       183    3.689340606    4.422837489    2.357831589
   12 NAG   O4       184    3.767397478    4.543252070    2.356594911
   12 NAG   C4       185    3.767539030    4.632232196    2.244007591
   12 NAG   C3       186    3.684379944    4.754998306    2.277430050
   12 NAG   O3       187    3.549721393    4.723017240    2.315350210
   12 NAG   HO3      188    3.557002201    4.633321053    2.358957422
   12 NAG   C2       189    3.690334541    4.858733061    2.166492181
   12 NAG   N2       190    3.636241256    4.986140100    2.215971418
   12 NAG   HN2      191    3.678632111    5.046466963    2.283513248
   12 NAG   C7       192    3.517892425    5.042270590    2.192932697
   12 NAG   O7       193    3.493700923    5.154541259    2.236967635
   12 NAG   C8       194    3.415599766    4.967325220    2.107346361
   12 NAG   C6       195    4.005945596    4.566180934    2.182354981
   12 NAG   O6       196    4.135515414    4.622802221    2.157901914
   12 NAG   C5       197    3.909032737    4.678952009    2.213950141
   12 NAG   O5       198    3.913587162    4.772922803    2.105576732
   12 NAG   C1       199    3.835599004    4.889860445    2.134418394
   13 ALA   CN2      200    3.801235611    5.944212704    2.187089903
   13 ALA   CN1      201    3.839098634    5.797563356    2.165363653
   13 ALA   ON2      202    3.945901082    5.767941122    2.112016615
   13 ALA   N        203    3.765343511    5.701619529    2.220547680
   13 ALA   H        204    3.673774379    5.714497430    2.258639951
   13 ALA   CA       205    3.799889947    5.561125924    2.194499183
   13 ALA   CB       206    3.721472795    5.467006736    2.286176105
   13 ALA   C        207    3.792824882    5.507159827    2.051502282
   13 ALA   O        208    3.749039509    5.570834558    1.955808095
   14 ASN   N        209    3.865870200    5.397971708    2.030650994
   14 ASN   H        210    3.939888615    5.377690721    2.094759971
   14 ASN   CA       211    3.853189397    5.315346466    1.909725310
   14 ASN   CB       212    3.940163661    5.190329422    1.924388864
   14 ASN   CG       213    3.902053668    5.098036332    2.040309265
   14 ASN   OD1      214    3.911920235    5.144253859    2.153868054
   14 ASN   ND2      215    3.849084039    4.978166480    2.017682914
   14 ASN   HD21     216    3.855701888    4.950532438    1.921805029
   14 ASN   C        217    3.713739497    5.274931586    1.861427671
   14 ASN   O        218    3.622103778    5.245278330    1.937938349
   15 ALA   N        219    3.694045713    5.257821043    1.731005542
   15 ALA   H        220    3.773314216    5.244369650    1.671530060
   15 ALA   CA       221    3.563750784    5.236592502    1.666340314
   15 ALA   CB       222    3.583309020    5.252058452    1.515379005
   15 ALA   C        223    3.485718724    5.108512800    1.696644352
   15 ALA   O        224    3.533716216    4.998750542    1.668760753
   15 ALA   NC       225    3.356876333    5.125957673    1.724690284
   15 ALA   HN       226    3.306406680    5.049866488    1.765483802
   15 ALA   C1       227    3.286840655    5.254622073    1.737010955
    1 SOLV  OW       228    3.269844647    4.235617241    5.216173823
    1 SOLV  HW1      229    3.346139952    4.177407611    5.188054962
    1 SOLV  HW2      230    3.183879768    4.195467236    5.184582345
    2 SOLV  OW       231    4.126851047    5.022405416    0.944948971
    2 SOLV  HW1      232    4.219266541    4.993070361    0.920477845
    2 SOLV  HW2      233    4.131177395    5.084130741    1.023506414
    3 SOLV  OW       234    0.306524224    5.926277122    5.042215672
    3 SOLV  HW1      235    0.304743683    6.020666748    5.009239422
    3 SOLV  HW2      236    0.399908056    5.901855175    5.068350577
    4 SOLV  OW       237    4.670160963    6.225846466    5.576243922
    4 SOLV  HW1      238    4.727610695    6.306251018    5.591561929
    4 SOLV  HW2      239    4.574879572    6.248652863    5.596277138
    5 SOLV  OW       240    0.105124766    0.539113475    1.789578638
    5 SOLV  HW1      241    0.128202435    0.495052619    1.702825730
    5 SOLV  HW2      242    0.013581998    0.578891902    1.783446488
    6 SOLV  OW       243    4.553880272    0.909996819    6.257107558
    6 SOLV  HW1      244    4.455562802    0.918470417    6.273290209
    6 SOLV  HW2      245    4.600977035    0.989304017    6.295737446
    7 SOLV  OW       246    0.422354058    6.019016145    1.289349135
    7 SOLV  HW1      247    0.505745973    6.059305784    1.251632580
    7 SOLV  HW2      248    0.442075166    5.979420989    1.379033618
    8 SOLV  OW       249    2.037220933    1.717819379    0.334704677
    8 SOLV  HW1      250    2.018271555    1.619927485    0.327082140
    8 SOLV  HW2      251    2.103332547    1.744531919    0.264592627
    9 SOLV  OW       252    0.189462987    1.486651697    3.563074856
    9 SOLV  HW1      253    0.129510153    1.425811077    3.615075642
    9 SOLV  HW2      254    0.134416118    1.543145827    3.501607300
   10 SOLV  OW       255    4.910216907    4.419320754    0.379057078
   10 SOLV  HW1      256    5.002787552    4.445025119    0.351308813
   10 SOLV  HW2      257    4.894985501    4.322592780    0.358766480
   11 SOLV  OW       258    0.843123695    2.521990116    5.994091963
   11 SOLV  HW1      259    0.867022103    2.541456001    6.089223190
   11 SOLV  HW2      260    0.743638180    2.522368435    5.983968029
   12 SOLV  OW       261    6.096640186    5.068936577    5.296434803
   12 SOLV  HW1      262    6.081567421    5.091564323    5.200201744
   12 SOLV  HW2      263    6.048313289    4.984277262    5.318735391
   13 SOLV  OW       264    2.427017103    4.490737437    1.499735758
   13 SOLV  HW1      265    2.436205246    4.584920629    1.532063909
   13 SOLV  HW2      266    2.455844638    4.485349163    1.404132701
   14 SOLV  OW       267    3.003900627    2.778873688    1.881163225
   14 SOLV  HW1      268    3.093086741    2.810782959    1.849106396
   14 SOLV  HW2      269    2.950843566    2.856624021    1.914924727
   15 SOLV  OW       270    4.701576770    0.812784551    2.192960036
   15 SOLV  HW1      271    4.759350155    0.877398902    2.143087934
   15 SOLV  HW2      272    4.606977009    0.845193025    2.192197835
   16 SOLV  OW       273    6.295947366    5.971707529    2.813630001
   16 SOLV  HW1      274    6.332562845    6.044467267    2.871641483
   16 SOLV  HW2      275    6.368047271    5.905246349    2.794020816
   17 SOLV  OW       276    3.120962548    5.769478815    6.227139481
   17 SOLV  HW1      277    3.219977088    5.777531720    6.215681887
   17 SOLV  HW2      278    3.076791939    5.853355036    6.195300170
   18 SOLV  OW       279    5.394869120    1.081823338    4.586036301
   18 SOLV  HW1      280    5.391660323    1.180612345    4.601216573
   18 SOLV  HW2      281    5.455801678    1.039734928    4.653235960
   19 SOLV  OW       282    4.835494489    2.114440128    3.987425184
   19 SOLV  HW1      283    4.839527850    2.130656424    3.888831225
   19 SOLV  HW2      284    4.828585731    2.201939963    4.035342330
   20 SOLV  OW       285    0.267987527    0.071249311    3.031682724
   20 SOLV  HW1      286    0.310258682    0.055501436    2.942434985
   20 SOLV  HW2      287    0.339290125    0.080217161    3.101220642
   21 SOLV  OW       288    4.173456573    2.023608237    2.814615316
   21 SOLV  HW1      289    4.173234300    2.066820816    2.724434228
   21 SOLV  HW2      290    4.079904470    2.019116760    2.849655801
   22 SOLV  OW       291    4.530108723    2.183376064    2.377299905
   22 SOLV  HW1      292    4.493256432    2.274889268    2.360952211
   22 SOLV  HW2      293    4.528535735    2.131093382    2.292070498
   23 SOLV  OW       294    3.791881783    1.029221861    5.341489145
   23 SOLV  HW1      295    3.812446500    1.033360341    5.439264246
   23 SOLV  HW2      296    3.865209253    1.073733909    5.290091047
   24 SOLV  OW       297    3.787609141    3.136316556    1.408858697
   24 SOLV  HW1      298    3.879118019    3.117735643    1.444648079
   24 SOLV  HW2      299    3.768165214    3.234131347    1.416221126
   25 SOLV  OW       300    5.587591562    3.214945549    1.467958774
   25 SOLV  HW1      301    5.684486619    3.209282986    1.443890366
   25 SOLV  HW2      302    5.577192501    3.205023425    1.566920463
   26 SOLV  OW       303    0.215697118    6.136426941    4.840612699
   26 SOLV  HW1      304    0.258367410    6.224961620    4.859075136
   26 SOLV  HW2      305    0.262355898    6.092271116    4.763975722
   27 SOLV  OW       306    4.942879540    5.068050399    5.344580229
   27 SOLV  HW1      307    4.892169858    5.005207814    5.285594277
   27 SOLV  HW2      308    4.918437386    5.162281771    5.321710279
   28 SOLV  OW       309    5.072662411    1.034774154    0.876227349
   28 SOLV  HW1      310    5.007976726    0.958592349    0.872748919
   28 SOLV  HW2      311    5.089987230    1.068050498    0.783531391
   29 SOLV  OW       312    4.961825746    0.049989062    2.103171549
   29 SOLV  HW1      313    4.957722702   -0.005358734    2.019986265
   29 SOLV  HW2      314    4.877868293    0.103642360    2.111684745
   30 SOLV  OW       315    5.185358884    3.732108269    2.067942353
   30 SOLV  HW1      316    5.112004944    3.748772159    2.133832559
   30 SOLV  HW2      317    5.231655782    3.646407456    2.090569168
   31 SOLV  OW       318    1.933199102    3.263560383    5.526750632
   31 SOLV  HW1      319    1.843248729    3.234745362    5.559593134
   31 SOLV  HW2      320    1.969634060    3.334400620    5.587200277
   32 SOLV  OW       321    0.244321282    0.559839375    3.476199085
   32 SOLV  HW1      322    0.322556503    0.601599755    3.429989498
   32 SOLV  HW2      323    0.195801372    0.629459539    3.529103300
   33 SOLV  OW       324    2.160317989    1.513459098    6.111364251
   33 SOLV  HW1      325    2.116548930    1.426401003    6.088888429
   33 SOLV  HW2      326    2.150337139    1.531502853    6.209215212
   34 SOLV  OW       327    4.877747046    3.693116200    4.732128596
   34 SOLV  HW1      328    4.969824493    3.693029839    4.693119095
   34 SOLV  HW2      329    4.818999360    3.753960903    4.678774716
   35 SOLV  OW       330    3.496852508    5.728592974    2.379908931
   35 SOLV  HW1      331    3.419104593    5.737819609    2.317698516
   35 SOLV  HW2      332    3.497719228    5.636444008    2.418739613
   36 SOLV  OW       333    0.785003784    6.433518179    5.608370334
   36 SOLV  HW1      334    0.745938763    6.511311301    5.657585771
   36 SOLV  HW2      335    0.847897293    6.466726047    5.538073471
   37 SOLV  OW       336    3.591922750    3.436669471    2.240134494
   37 SOLV  HW1      337    3.519807104    3.505025543    2.251394421
   37 SOLV  HW2      338    3.624351262    3.437699376    2.145544136
   38 SOLV  OW       339    1.784243506    4.685679667    2.765654043
   38 SOLV  HW1      340    1.742512842    4.675785075    2.675317706
   38 SOLV  HW2      341    1.810125953    4.595578117    2.800465171
   39 SOLV  OW       342    4.407132495    4.372608447    6.514523966
   39 SOLV  HW1      343    4.488289339    4.352361910    6.569329526
   39 SOLV  HW2      344    4.336063806    4.304997436    6.533966125
   40 SOLV  OW       345    2.838231393    4.902574280    0.325365491
   40 SOLV  HW1      346    2.922262465    4.907059014    0.271340764
   40 SOLV  HW2      347    2.800810292    4.994637586    0.336501642
   41 SOLV  OW       348    0.422050914    2.022019150    2.336953054
   41 SOLV  HW1      349    0.511971951    2.003778559    2.376721042
   41 SOLV  HW2      350    0.401318009    1.952498186    2.268127281
   42 SOLV  OW       351    0.751689758    6.178269728    5.505739903
   42 SOLV  HW1      352    0.795966440    6.102505594    5.457788091
   42 SOLV  HW2      353    0.815445010    6.254974359    5.512928254
   43 SOLV  OW       354    2.910377396    4.031766420    4.411245365
   43 SOLV  HW1      355    2.931489761    4.073642854    4.499566581
   43 SOLV  HW2      356    2.816550902    3.997191501    4.412326534
   44 SOLV  OW       357    0.537387778    4.539523419    3.774729944
   44 SOLV  HW1      358    0.573086009    4.603056293    3.706252100
   44 SOLV  HW2      359    0.455104993    4.578184812    3.816381414
   45 SOLV  OW       360    3.768851554    6.233168470    2.342380796
   45 SOLV  HW1      361    3.768595816    6.333075694    2.338081256
   45 SOLV  HW2      362    3.693266344    6.197255194    2.287634860
   46 SOLV  OW       363    3.654652960    5.638273296    5.154314363
   46 SOLV  HW1      364    3.567550300    5.612293230    5.112623026
   46 SOLV  HW2      365    3.694771009    5.558847595    5.199944454
   47 SOLV  OW       366    5.006312086    5.999446492    4.372467345
   47 SOLV  HW1      367    5.004033196    6.099280196    4.367171779
   47 SOLV  HW2      368    5.092315199    5.970240609    4.414306155
   48 SOLV  OW       369    0.694779924    4.356349289    1.410576404
   48 SOLV  HW1      370    0.710739290    4.289567008    1.483277371
   48 SOLV  HW2      371    0.679041157    4.446466984    1.450963248
   49 SOLV  OW       372    6.014524418    2.154933132    2.617096488
   49 SOLV  HW1      373    6.104661357    2.113604042    2.630028757
   49 SOLV  HW2      374    6.024927035    2.245220782    2.575384010
   50 SOLV  OW       375    0.933154662    5.479293607    0.874400929
   50 SOLV  HW1      376    0.884307604    5.550910869    0.824551780
   50 SOLV  HW2      377    0.867932298    5.425294230    0.927599759
   51 SOLV  OW       378    1.318488512    3.408678502    4.878505752
   51 SOLV  HW1      379    1.368206743    3.390972306    4.963444513
   51 SOLV  HW2      380    1.220173136    3.408548792    4.896783467
   52 SOLV  OW       381    1.987839757    0.266000615    3.803496093
   52 SOLV  HW1      382    1.922420297    0.205987768    3.849526055
   52 SOLV  HW2      383    1.960771567    0.361329993    3.816898615
   53 SOLV  OW       384    3.910066901    3.848543853    3.367434881
   53 SOLV  HW1      385    3.896102377    3.947212020    3.359092837
   53 SOLV  HW2      386    3.916462554    3.807958197    3.276265231
   54 SOLV  OW       387    2.750362352    2.980443587    2.744038534
   54 SOLV  HW1      388    2.714331775    3.049590742    2.681424851
   54 SOLV  HW2      389    2.777425484    2.899355255    2.692151403
   55 SOLV  OW       390    5.052020002    0.234842353    4.648807141
   55 SOLV  HW1      391    4.975000371    0.298601076    4.650482426
   55 SOLV  HW2      392    5.080471326    0.219417634    4.554188933
   56 SOLV  OW       393    3.814882967    3.012974741    1.027366006
   56 SOLV  HW1      394    3.911195654    2.999060100    1.050393251
   56 SOLV  HW2      395    3.787535464    2.947156580    0.957222662
   57 SOLV  OW       396    0.853152407    4.633668339    0.466454418
   57 SOLV  HW1      397    0.810257176    4.702565968    0.524876338
   57 SOLV  HW2      398    0.819691871    4.542919549    0.491852344
   58 SOLV  OW       399    0.279113979    6.174457057    1.037903655
   58 SOLV  HW1      400    0.376837010    6.195675071    1.037803914
   58 SOLV  HW2      401    0.259088102    6.109939249    1.111635749
   59 SOLV  OW       402    4.920611448    4.350212262    3.249933809
   59 SOLV  HW1      403    5.009535987    4.389453340    3.273440596
   59 SOLV  HW2      404    4.858150861    4.360432246    3.327356234
   60 SOLV  OW       405    1.353604326    5.626387509    1.985663572
   60 SOLV  HW1      406    1.439172217    5.618299233    1.934548792
   60 SOLV  HW2      407    1.334268045    5.722914610    2.003231499
   61 SOLV  OW       408    4.342226059    5.412190443    5.919099229
   61 SOLV  HW1      409    4.381863011    5.320506224    5.914311642
   61 SOLV  HW2      410    4.321817482    5.434749186    6.014359913
   62 SOLV  OW       411    3.743057516    0.231563320    2.641378351
   62 SOLV  HW1      412    3.721306645    0.323324383    2.608109570
   62 SOLV  HW2      413    3.729724098    0.227985856    2.740420901
   63 SOLV  OW       414    1.346260244    0.222299626    2.920671123
   63 SOLV  HW1      415    1.285994985    0.228762848    3.000209354
   63 SOLV  HW2      416    1.418419133    0.291159504    2.927841688
   64 SOLV  OW       417    5.022769157    5.756328598    2.566238351
   64 SOLV  HW1      418    5.067144896    5.678099418    2.522523433
   64 SOLV  HW2      419    4.957476816    5.723703027    2.634593945
   65 SOLV  OW       420    4.106462120    3.223875394    3.854357410
   65 SOLV  HW1      421    4.168530304    3.151862071    3.823347301
   65 SOLV  HW2      422    4.132814515    3.253318123    3.946219709
   66 SOLV  OW       423    0.946546209    0.886315798    2.121594160
   66 SOLV  HW1      424    0.952141396    0.931690545    2.210531391
   66 SOLV  HW2      425    1.013616825    0.926624421    2.059330589
   67 SOLV  OW       426    2.615984577    6.288918249    1.224843488
   67 SOLV  HW1      427    2.543563413    6.325045885    1.283579967
   67 SOLV  HW2      428    2.638093286    6.195491221    1.252818484
   68 SOLV  OW       429    1.686197148    5.948746389    0.225289599
   68 SOLV  HW1      430    1.722449200    5.916580022    0.137818926
   68 SOLV  HW2      431    1.590441118    5.921218620    0.233834166
   69 SOLV  OW       432    4.995603601    2.532769647    4.299114982
   69 SOLV  HW1      433    5.083805580    2.494985560    4.270958656
   69 SOLV  HW2      434    5.008477439    2.626136154    4.332536003
   70 SOLV  OW       435    1.420924654    3.818162627    0.015481542
   70 SOLV  HW1      436    1.518861334    3.809776927   -0.002905728
   70 SOLV  HW2      437    1.394912105    3.753878637    0.087529587
   71 SOLV  OW       438    0.520221169    3.797094484    1.017699890
   71 SOLV  HW1      439    0.516956243    3.707056621    0.974311777
   71 SOLV  HW2      440    0.585668204    3.855108068    0.969211597
   72 SOLV  OW       441    0.944753170    3.931948536    4.925795096
   72 SOLV  HW1      442    1.010854719    3.929240804    5.000783485
   72 SOLV  HW2      443    0.855600480    3.960497667    4.960962553
   73 SOLV  OW       444    2.446537178    5.345815517    6.196132944
   73 SOLV  HW1      445    2.388188820    5.426562828    6.187452750
   73 SOLV  HW2      446    2.520998654    5.351189116    6.129600111
   74 SOLV  OW       447    3.857020597    2.592246845    5.411765301
   74 SOLV  HW1      448    3.944776149    2.640117607    5.414477924
   74 SOLV  HW2      449    3.812648376    2.608947281    5.323718687
   75 SOLV  OW       450    4.504552293    2.814299286    3.184055001
   75 SOLV  HW1      451    4.602936309    2.821961242    3.167872151
   75 SOLV  HW2      452    4.472467225    2.724940481    3.152661413
   76 SOLV  OW       453    0.922901259    4.501937658    0.938091882
   76 SOLV  HW1      454    0.879444022    4.591099648    0.925379164
   76 SOLV  HW2      455    0.974841587    4.478165667    0.856012045
   77 SOLV  OW       456    2.749833707    3.981238667    5.539061288
   77 SOLV  HW1      457    2.804547641    3.902845394    5.568402130
   77 SOLV  HW2      458    2.810162869    4.052356120    5.502968282
   78 SOLV  OW       459    1.752005276    1.934974389    0.753261673
   78 SOLV  HW1      460    1.663517380    1.951078649    0.709551835
   78 SOLV  HW2      461    1.811571404    2.013832288    0.737987083
   79 SOLV  OW       462    6.154169541    6.268187159    3.460912921
   79 SOLV  HW1      463    6.146284351    6.350477256    3.404644203
   79 SOLV  HW2      464    6.183292387    6.293545761    3.553156111
   80 SOLV  OW       465    2.380663687    1.952611766    6.145680360
   80 SOLV  HW1      466    2.424671827    1.873872597    6.188847846
   80 SOLV  HW2      467    2.411367946    2.036621427    6.190397585
   81 SOLV  OW       468    5.450046316    4.886222376    3.905357175
   81 SOLV  HW1      469    5.545410732    4.859341519    3.918886867
   81 SOLV  HW2      470    5.389919883    4.817038923    3.945338006
   82 SOLV  OW       471    1.610526789    4.903667554    3.554867465
   82 SOLV  HW1      472    1.650017274    4.961035040    3.626627330
   82 SOLV  HW2      473    1.511382150    4.916536268    3.552689936
   83 SOLV  OW       474    2.963136687    2.337116859    0.392789198
   83 SOLV  HW1      475    3.017178149    2.252992822    0.391154695
   83 SOLV  HW2      476    2.893165480    2.330408669    0.463916094
   84 SOLV  OW       477    1.219840120    4.996933408    2.870263417
   84 SOLV  HW1      478    1.215816440    4.933827109    2.792794650
   84 SOLV  HW2      479    1.155384124    5.071954967    2.855525874
   85 SOLV  OW       480    5.823685764    3.689221796    6.054708374
   85 SOLV  HW1      481    5.747537150    3.726390510    6.107810919
   85 SOLV  HW2      482    5.868194739    3.763076999    6.004068814
   86 SOLV  OW       483    5.370848412    6.116295581    2.988285689
   86 SOLV  HW1      484    5.379706940    6.044051000    3.056858657
   86 SOLV  HW2      485    5.438639568    6.187626586    3.006069160
   87 SOLV  OW       486    2.618059316    3.794023117    1.171805003
   87 SOLV  HW1      487    2.683585668    3.719945891    1.186599149
   87 SOLV  HW2      488    2.665186296    3.881988521    1.178219071
   88 SOLV  OW       489    0.515894242    2.664408248    5.068743396
   88 SOLV  HW1      490    0.567059715    2.712650726    4.997646542
   88 SOLV  HW2      491    0.578437159    2.607231486    5.121839594
   89 SOLV  OW       492    5.320341276    5.925795978    4.217797972
   89 SOLV  HW1      493    5.256833966    5.919360990    4.140821239
   89 SOLV  HW2      494    5.298120832    6.006371157    4.272696946
   90 SOLV  OW       495    5.180989874    6.687106218    5.421972534
   90 SOLV  HW1      496    5.121989051    6.767837642    5.420812837
   90 SOLV  HW2      497    5.143072246    6.617234940    5.361307363
   91 SOLV  OW       498    6.543270288    4.674258533    1.634892211
   91 SOLV  HW1      499    6.494957244    4.684738683    1.547966834
   91 SOLV  HW2      500    6.489614380    4.616114636    1.696050494
   92 SOLV  OW       501    1.250075961    1.737388646    2.719110452
   92 SOLV  HW1      502    1.215835078    1.650524032    2.754916956
   92 SOLV  HW2      503    1.325635201    1.719950366    2.655970032
   93 SOLV  OW       504    0.235509923    5.457224649    2.482538971
   93 SOLV  HW1      505    0.167476895    5.480160931    2.552148159
   93 SOLV  HW2      506    0.208818649    5.497890505    2.395166956
   94 SOLV  OW       507    1.668989078    4.691107174    3.097675780
   94 SOLV  HW1      508    1.750990559    4.673409868    3.152105252
   94 SOLV  HW2      509    1.601078977    4.738135152    3.154037047
   95 SOLV  OW       510    1.814888240    6.210536520    2.184897933
   95 SOLV  HW1      511    1.894216059    6.270034929    2.197822384
   95 SOLV  HW2      512    1.845626671    6.116138035    2.172894610
   96 SOLV  OW       513    0.875490870    1.808729550    4.261717843
   96 SOLV  HW1      514    0.858795009    1.718107006    4.222874470
   96 SOLV  HW2      515    0.792748880    1.841079513    4.307622614
   97 SOLV  OW       516    2.831055163    2.052239569    3.898368796
   97 SOLV  HW1      517    2.759701005    2.056642946    3.828445986
   97 SOLV  HW2      518    2.820767881    1.967979666    3.951231311
   98 SOLV  OW       519    1.173898022    1.190715925    6.238149369
   98 SOLV  HW1      520    1.129120684    1.106913580    6.269328882
   98 SOLV  HW2      521    1.131435954    1.221501779    6.153007083
   99 SOLV  OW       522    0.077613362    1.053244241    1.448197615
   99 SOLV  HW1      523    0.159661965    1.104904018    1.472678203
   99 SOLV  HW2      524    0.002678712    1.078783888    1.509292046
  100 SOLV  OW       525    6.107569164    3.803249940    5.015835163
  100 SOLV  HW1      526    6.165134311    3.882995019    5.033917782
  100 SOLV  HW2      527    6.021296539    3.812452979    5.065557826
  101 SOLV  OW       528    0.823142630    5.109977666    4.582199699
  101 SOLV  HW1      529    0.802270550    5.181998126    4.648361731
  101 SOLV  HW2      530    0.891264793    5.047855551    4.620932354
  102 SOLV  OW       531    1.184679791    0.605965274    5.681120070
  102 SOLV  HW1      532    1.231753664    0.694107094    5.685002704
  102 SOLV  HW2      533    1.144675277    0.593512910    5.590320387
  103 SOLV  OW       534    6.311697395    5.313758905    6.310781924
  103 SOLV  HW1      535    6.250723751    5.376017177    6.261729634
  103 SOLV  HW2      536    6.344375200    5.242925903    6.248213148
  104 SOLV  OW       537    3.448826338    1.979705549    5.591741685
  104 SOLV  HW1      538    3.474678938    2.019286156    5.679861055
  104 SOLV  HW2      539    3.474353931    1.883037285    5.589845967
  105 SOLV  OW       540    6.160016913    1.646831056    5.080027615
  105 SOLV  HW1      541    6.144798806    1.737404271    5.040468712
  105 SOLV  HW2      542    6.082987763    1.587207790    5.057409454
  106 SOLV  OW       543    2.983822405    4.965014545    2.021436822
  106 SOLV  HW1      544    3.012314857    4.882536120    2.070278347
  106 SOLV  HW2      545    3.051959099    5.036954934    2.034926678
  107 SOLV  OW       546    5.218362747    2.101366437    2.749116982
  107 SOLV  HW1      547    5.176428811    2.011963756    2.764887545
  107 SOLV  HW2      548    5.204007876    2.128600239    2.653973603
  108 SOLV  OW       549    4.707627324    5.170445517    3.186136067
  108 SOLV  HW1      550    4.704416876    5.264791376    3.219129353
  108 SOLV  HW2      551    4.727019909    5.109024442    3.262630407
  109 SOLV  OW       552    1.458435701    3.756479352    3.323622137
  109 SOLV  HW1      553    1.499920495    3.797127225    3.405027095
  109 SOLV  HW2      554    1.439223920    3.659842893    3.340719129
  110 SOLV  OW       555    0.583959616    6.280870569    0.836813093
  110 SOLV  HW1      556    0.520934229    6.210006369    0.805094474
  110 SOLV  HW2      557    0.537489028    6.369416216    0.836415652
  111 SOLV  OW       558    1.389514047    0.693161170    1.626061212
  111 SOLV  HW1      559    1.403355328    0.598184148    1.597993628
  111 SOLV  HW2      560    1.367475135    0.696234005    1.723554027
  112 SOLV  OW       561    6.620738669    6.190825445    1.696493948
  112 SOLV  HW1      562    6.523135587    6.170524245    1.688651463
  112 SOLV  HW2      563    6.662072894    6.130085579    1.764333136
  113 SOLV  OW       564    2.952823980    6.092492873    5.669668842
  113 SOLV  HW1      565    2.869568814    6.037326934    5.674698898
  113 SOLV  HW2      566    3.032668850    6.032299933    5.668399353
  114 SOLV  OW       567    3.170569719    2.551949000    5.078519260
  114 SOLV  HW1      568    3.084745784    2.541494732    5.028270226
  114 SOLV  HW2      569    3.241710436    2.496929035    5.034795047
  115 SOLV  OW       570    5.139230495    3.499848180    5.854433120
  115 SOLV  HW1      571    5.191526977    3.556900423    5.917758664
  115 SOLV  HW2      572    5.137385386    3.405714076    5.888128386
  116 SOLV  OW       573    5.009412114    3.895203545    1.156535689
  116 SOLV  HW1      574    5.022789875    3.820813848    1.222012505
  116 SOLV  HW2      575    5.067957023    3.880384902    1.076830568
  117 SOLV  OW       576    1.030268962    3.002059894    5.686206015
  117 SOLV  HW1      577    0.991955761    3.027413094    5.597384178
  117 SOLV  HW2      578    0.956310533    2.991942018    5.752747613
  118 SOLV  OW       579    0.591670268    5.158684254    6.450237477
  118 SOLV  HW1      580    0.691020293    5.170043259    6.449495543
  118 SOLV  HW2      581    0.549273397    5.232639609    6.397958267
  119 SOLV  OW       582    0.524627705    2.422646429    2.951093788
  119 SOLV  HW1      583    0.582115000    2.348589381    2.916297675
  119 SOLV  HW2      584    0.580243865    2.485027070    3.006007386
  120 SOLV  OW       585    1.244346443    4.889308455    1.274605480
  120 SOLV  HW1      586    1.333716911    4.849988553    1.296212647
  120 SOLV  HW2      587    1.174856573    4.817436496    1.276968604
  121 SOLV  OW       588    5.715396692    3.784413026    3.639850286
  121 SOLV  HW1      589    5.788434750    3.717957791    3.624065839
  121 SOLV  HW2      590    5.628267345    3.746094032    3.609188639
  122 SOLV  OW       591    5.892895322    3.342165013    2.440057300
  122 SOLV  HW1      592    5.978003662    3.341182232    2.387563400
  122 SOLV  HW2      593    5.829754452    3.274346744    2.402455201
  123 SOLV  OW       594    1.932905107    2.873162597    3.596545001
  123 SOLV  HW1      595    1.941767289    2.847224299    3.692715014
  123 SOLV  HW2      596    1.846796504    2.837581368    3.560222975
  124 SOLV  OW       597    5.656095440    2.703123634    0.225770520
  124 SOLV  HW1      598    5.664177874    2.646366777    0.143835555
  124 SOLV  HW2      599    5.565953564    2.689628798    0.266908538
  125 SOLV  OW       600    3.857250672    0.862504047    4.574702598
  125 SOLV  HW1      601    3.886328272    0.874975583    4.669565440
  125 SOLV  HW2      602    3.873106940    0.946984149    4.523597844
  126 SOLV  OW       603    2.435123223    1.242924691    5.464503344
  126 SOLV  HW1      604    2.387110720    1.328713372    5.446197428
  126 SOLV  HW2      605    2.504223227    1.227665649    5.393846737
  127 SOLV  OW       606    6.615639444    5.036287278    1.880332852
  127 SOLV  HW1      607    6.674928666    5.110118051    1.848179935
  127 SOLV  HW2      608    6.521312041    5.054921431    1.852853508
  128 SOLV  OW       609    3.097636821    1.785133082    4.586438399
  128 SOLV  HW1      610    3.173450314    1.723845485    4.564163981
  128 SOLV  HW2      611    3.028615767    1.780382960    4.514233583
  129 SOLV  OW       612    6.126955085    2.506592485    1.923559747
  129 SOLV  HW1      613    6.086389821    2.579685352    1.868678994
  129 SOLV  HW2      614    6.171576485    2.440472001    1.863252060
  130 SOLV  OW       615    5.230451426    0.713863752    2.197010450
  130 SOLV  HW1      616    5.211769516    0.801077349    2.242229691
  130 SOLV  HW2      617    5.144383028    0.665575527    2.180870958
  131 SOLV  OW       618    4.575902263    4.179864963    2.207459285
  131 SOLV  HW1      619    4.562616792    4.145577461    2.300453201
  131 SOLV  HW2      620    4.579185331    4.279800244    2.208931047
  132 SOLV  OW       621    4.225796950    6.500434494    0.427711957
  132 SOLV  HW1      622    4.169363054    6.574257863    0.464662335
  132 SOLV  HW2      623    4.268456859    6.530575244    0.342437856
  133 SOLV  OW       624    2.633946800    6.557286413    6.008559321
  133 SOLV  HW1      625    2.708439943    6.558464166    5.941855578
  133 SOLV  HW2      626    2.546683776    6.569583585    5.961294649
  134 SOLV  OW       627    0.864943219    4.624815837    3.495757942
  134 SOLV  HW1      628    0.858256584    4.705436050    3.436972952
  134 SOLV  HW2      629    0.921007552    4.555306323    3.450755465
  135 SOLV  OW       630    0.906107969    2.746936624    1.352161038
  135 SOLV  HW1      631    0.902965586    2.719346551    1.256093779
  135 SOLV  HW2      632    0.823345846    2.798289637    1.374817252
  136 SOLV  OW       633    3.979029864    0.567605275    1.043231286
  136 SOLV  HW1      634    4.006717841    0.552987921    1.138203460
  136 SOLV  HW2      635    3.881972473    0.545773924    1.033069602
  137 SOLV  OW       636    1.513271825    5.611424849    4.749514486
  137 SOLV  HW1      637    1.415329291    5.614164467    4.729520500
  137 SOLV  HW2      638    1.533766581    5.674379148    4.824459306
  138 SOLV  OW       639    3.448253822    0.062373381    3.006025840
  138 SOLV  HW1      640    3.432631870   -0.014415070    3.068150660
  138 SOLV  HW2      641    3.505701931    0.130635753    3.051191847
  139 SOLV  OW       642    4.452807025    5.701922940    6.144573531
  139 SOLV  HW1      643    4.415498164    5.617521296    6.106045407
  139 SOLV  HW2      644    4.430640911    5.778672513    6.084422294
  140 SOLV  OW       645    5.554602931    2.962467984    1.098972675
  140 SOLV  HW1      646    5.529905782    2.889166953    1.035592753
  140 SOLV  HW2      647    5.474495921    2.988205131    1.153014059
  141 SOLV  OW       648    2.796367707    5.836729814    1.124105404
  141 SOLV  HW1      649    2.895250197    5.826573427    1.135018968
  141 SOLV  HW2      650    2.755199624    5.746999471    1.108178715
  142 SOLV  OW       651    2.674298824    4.389178115    0.641072004
  142 SOLV  HW1      652    2.716573664    4.310372598    0.596322329
  142 SOLV  HW2      653    2.610800616    4.433387116    0.577719444
  143 SOLV  OW       654    1.941821925    6.709515268    2.513448232
  143 SOLV  HW1      655    1.933715963    6.772123432    2.435894921
  143 SOLV  HW2      656    1.850592169    6.685965078    2.546952335
  144 SOLV  OW       657    4.105081235    6.688109725    0.592936226
  144 SOLV  HW1      658    4.062356128    6.777670547    0.580549562
  144 SOLV  HW2      659    4.053095012    6.635387630    0.660150944
  145 SOLV  OW       660    6.003887394    3.516935078    0.242760151
  145 SOLV  HW1      661    5.994547345    3.616418942    0.238794136
  145 SOLV  HW2      662    5.942349158    3.474991275    0.176023596
  146 SOLV  OW       663    2.502699561    1.700290583    2.474193965
  146 SOLV  HW1      664    2.573894597    1.705452845    2.404160953
  146 SOLV  HW2      665    2.544482071    1.680116464    2.562778567
  147 SOLV  OW       666    3.911564326    0.175334823    1.414074926
  147 SOLV  HW1      667    3.970518117    0.183618944    1.333726754
  147 SOLV  HW2      668    3.815971136    0.185258741    1.386444096
  148 SOLV  OW       669    0.196513007    4.364647900    4.509058140
  148 SOLV  HW1      670    0.139905826    4.282248698    4.511508340
  148 SOLV  HW2      671    0.292976690    4.338694586    4.504455058
  149 SOLV  OW       672    4.341432733    5.921765898    3.908080346
  149 SOLV  HW1      673    4.273143874    5.932862129    3.980284988
  149 SOLV  HW2      674    4.340276505    6.002058240    3.848483301
  150 SOLV  OW       675    1.705126916    2.456463136    3.517798188
  150 SOLV  HW1      676    1.702055352    2.551129526    3.485722575
  150 SOLV  HW2      677    1.613376686    2.416898234    3.513733840
  151 SOLV  OW       678    3.146931820    1.131399045    3.060634500
  151 SOLV  HW1      679    3.096006234    1.131984859    3.146694051
  151 SOLV  HW2      680    3.216200241    1.203501547    3.062400869
  152 SOLV  OW       681    5.622391970    4.084675763    0.344946791
  152 SOLV  HW1      682    5.691770648    4.155955966    0.355229624
  152 SOLV  HW2      683    5.563155358    4.083946980    0.425510416
  153 SOLV  OW       684    1.156447902    4.597368831    2.742807192
  153 SOLV  HW1      685    1.112512594    4.508282198    2.731263128
  153 SOLV  HW2      686    1.255229887    4.584867611    2.752072386
  154 SOLV  OW       687    3.509456184    5.683812095    4.805775924
  154 SOLV  HW1      688    3.500399264    5.688898525    4.706316860
  154 SOLV  HW2      689    3.601075367    5.713696383    4.832475351
  155 SOLV  OW       690    4.705173878    1.743777522    5.466045915
  155 SOLV  HW1      691    4.782743106    1.758628313    5.527384921
  155 SOLV  HW2      692    4.658554932    1.658958501    5.491193729
  156 SOLV  OW       693    5.490417858    2.257112061    5.063797260
  156 SOLV  HW1      694    5.415910772    2.197983269    5.032934904
  156 SOLV  HW2      695    5.577773934    2.210224457    5.050740707
  157 SOLV  OW       696    3.622696871    2.714923868    5.931836896
  157 SOLV  HW1      697    3.659288528    2.787361378    5.873408626
  157 SOLV  HW2      698    3.528868278    2.737464221    5.958069175
  158 SOLV  OW       699    2.439537454    4.272982878    3.278609132
  158 SOLV  HW1      700    2.471260822    4.347821189    3.220360869
  158 SOLV  HW2      701    2.508800246    4.200890737    3.280931577
  159 SOLV  OW       702    5.528791595    3.906556235    1.028705449
  159 SOLV  HW1      703    5.512211715    3.818465657    1.073035604
  159 SOLV  HW2      704    5.455980882    3.970511468    1.053369862
  160 SOLV  OW       705    1.176669502    0.784853103    6.590401804
  160 SOLV  HW1      706    1.233482635    0.702559810    6.590107225
  160 SOLV  HW2      707    1.211212270    0.848960116    6.658937145
  161 SOLV  OW       708    2.311361904    5.977283063    0.581078117
  161 SOLV  HW1      709    2.214738796    6.001755832    0.573011921
  161 SOLV  HW2      710    2.332345196    5.902979185    0.517527822
  162 SOLV  OW       711    4.558295792    0.873371495    4.925033273
  162 SOLV  HW1      712    4.611366704    0.913209591    4.850224121
  162 SOLV  HW2      713    4.553003556    0.938652698    5.000600208
  163 SOLV  OW       714    6.126312084    2.213499282    3.388271438
  163 SOLV  HW1      715    6.165554042    2.122220062    3.399592998
  163 SOLV  HW2      716    6.036007791    2.216508617    3.431120983
  164 SOLV  OW       717    1.795372009    6.252566385    3.109727614
  164 SOLV  HW1      718    1.849134256    6.172331214    3.135649481
  164 SOLV  HW2      719    1.772515444    6.247387461    3.012512589
  165 SOLV  OW       720    1.331845766    5.980158429    4.899004373
  165 SOLV  HW1      721    1.235930934    5.953249564    4.890271510
  165 SOLV  HW2      722    1.337169091    6.076315078    4.925940707
  166 SOLV  OW       723    6.092849114    0.388753917    2.140998018
  166 SOLV  HW1      724    6.155841854    0.420130442    2.212043309
  166 SOLV  HW2      725    6.013871111    0.449967223    2.137072305
  167 SOLV  OW       726    4.926148161    6.548821168    0.330863297
  167 SOLV  HW1      727    4.871756829    6.470580984    0.300530780
  167 SOLV  HW2      728    5.011807224    6.551845585    0.279352301
  168 SOLV  OW       729    5.183903010    1.804248321    3.343546722
  168 SOLV  HW1      730    5.222923259    1.878023624    3.398634196
  168 SOLV  HW2      731    5.085193729    1.817729784    3.334901897
  169 SOLV  OW       732    6.199002661    1.519086971    4.229162507
  169 SOLV  HW1      733    6.288702508    1.476748568    4.216458102
  169 SOLV  HW2      734    6.208669716    1.601591757    4.284835781
  170 SOLV  OW       735    2.952763617    4.295966278    3.338403194
  170 SOLV  HW1      736    2.908075517    4.309021546    3.426904824
  170 SOLV  HW2      737    2.929232261    4.371842129    3.277664940
  171 SOLV  OW       738    6.489728706    2.142889587    5.430138237
  171 SOLV  HW1      739    6.398066545    2.124440832    5.465602255
  171 SOLV  HW2      740    6.488055803    2.139769881    5.330200888
  172 SOLV  OW       741    0.762603094    6.022951364    1.444178727
  172 SOLV  HW1      742    0.748793238    5.940392873    1.389466860
  172 SOLV  HW2      743    0.728944531    6.102426547    1.393673268
  173 SOLV  OW       744    2.947488531    0.655485147    5.168133723
  173 SOLV  HW1      745    2.856705668    0.650371184    5.209754921
  173 SOLV  HW2      746    3.017182630    0.640048095    5.238165393
  174 SOLV  OW       747    6.525320904    3.737938396    6.282676225
  174 SOLV  HW1      748    6.448201408    3.799617602    6.266919836
  174 SOLV  HW2      749    6.544859378    3.733351672    6.380641601
  175 SOLV  OW       750    5.237686412    4.003794749    5.276309850
  175 SOLV  HW1      751    5.176653260    4.052676519    5.213975817
  175 SOLV  HW2      752    5.249550947    3.909759405    5.244425812
  176 SOLV  OW       753    3.565671632    4.725997496    0.151344609
  176 SOLV  HW1      754    3.640159572    4.693216212    0.093233171
  176 SOLV  HW2      755    3.568539363    4.678388424    0.239237483
  177 SOLV  OW       756    3.307180706    1.997442088    3.246716321
  177 SOLV  HW1      757    3.258650763    1.913837324    3.272311104
  177 SOLV  HW2      758    3.263258741    2.038315252    3.166714757
  178 SOLV  OW       759    0.878247166    5.937247593    0.948967899
  178 SOLV  HW1      760    0.957678178    5.890475627    0.910198032
  178 SOLV  HW2      761    0.794632284    5.891137051    0.919263113
  179 SOLV  OW       762    6.427315579    4.481851709    5.685158777
  179 SOLV  HW1      763    6.340218168    4.471745247    5.637076501
  179 SOLV  HW2      764    6.492374381    4.414086053    5.650877980
  180 SOLV  OW       765    3.981162178    3.501692628    0.074618464
  180 SOLV  HW1      766    3.967883747    3.535492468   -0.018554810
  180 SOLV  HW2      767    3.915806827    3.428290625    0.093080023
  181 SOLV  OW       768    3.465486094    0.022829861    6.519387995
  181 SOLV  HW1      769    3.400339955    0.010673633    6.444500001
  181 SOLV  HW2      770    3.482774165   -0.065393637    6.563180025
  182 SOLV  OW       771    5.485868373    2.388730752    0.183102954
  182 SOLV  HW1      772    5.461355236    2.485365465    0.190903174
  182 SOLV  HW2      773    5.576900571    2.374200741    0.221858891
  183 SOLV  OW       774    2.534005103    5.711710705    4.042250408
  183 SOLV  HW1      775    2.602578932    5.778268653    4.012794093
  183 SOLV  HW2      776    2.458905238    5.709793717    3.976247829
  184 SOLV  OW       777    5.168923117    3.891402484    3.262597798
  184 SOLV  HW1      778    5.191901146    3.835993139    3.182586426
  184 SOLV  HW2      779    5.069836500    3.904160180    3.266966834
  185 SOLV  OW       780    1.129020946    6.247023036    3.606340189
  185 SOLV  HW1      781    1.203785146    6.244612276    3.539973724
  185 SOLV  HW2      782    1.117630452    6.156386877    3.647026162
  186 SOLV  OW       783    3.153626150    2.672684012    2.569815761
  186 SOLV  HW1      784    3.209601675    2.693594246    2.649999971
  186 SOLV  HW2      785    3.145648814    2.573519941    2.559674064
  187 SOLV  OW       786    1.283400482    2.863132309    0.738197959
  187 SOLV  HW1      787    1.314214112    2.846150480    0.831804276
  187 SOLV  HW2      788    1.361835352    2.887650456    0.681216939
  188 SOLV  OW       789    2.040397758    4.249841973    0.679834590
  188 SOLV  HW1      790    1.992549503    4.186983512    0.618520942
  188 SOLV  HW2      791    2.114358715    4.295132415    0.630049478
  189 SOLV  OW       792    1.359384131    1.331538400    5.951367506
  189 SOLV  HW1      793    1.327880552    1.236635902    5.950345081
  189 SOLV  HW2      794    1.289675600    1.390245342    5.910206595
  190 SOLV  OW       795    3.913766744    5.456542406    3.480584226
  190 SOLV  HW1      796    3.877874030    5.404871744    3.402854819
  190 SOLV  HW2      797    3.892421014    5.408183187    3.565470919
  191 SOLV  OW       798    5.665632119    1.141805576    4.304544254
  191 SOLV  HW1      799    5.737777505    1.117910046    4.369536959
  191 SOLV  HW2      800    5.706870107    1.173110203    4.218990449
  192 SOLV  OW       801    4.414660726    6.236266758    4.186156089
  192 SOLV  HW1      802    4.512219716    6.244394359    4.206556838
  192 SOLV  HW2      803    4.402557194    6.214564080    4.089292767
  193 SOLV  OW       804    3.790724364    4.901092538    0.848990023
  193 SOLV  HW1      805    3.880897719    4.858284243    0.855008404
  193 SOLV  HW2      806    3.745676671    4.896603127    0.938155910
  194 SOLV  OW       807    1.372424589    6.050794070    5.968422145
  194 SOLV  HW1      808    1.433116406    6.080750234    6.042036930
  194 SOLV  HW2      809    1.288964492    6.105868282    5.969539440
  195 SOLV  OW       810    2.717540990    5.974228221    3.206333893
  195 SOLV  HW1      811    2.716379390    6.057306872    3.261980936
  195 SOLV  HW2      812    2.629622642    5.964056712    3.159783818
  196 SOLV  OW       813    2.359002565    4.559570808    2.524422596
  196 SOLV  HW1      814    2.385061984    4.535918084    2.618025268
  196 SOLV  HW2      815    2.327975563    4.654589514    2.521460218
  197 SOLV  OW       816    1.951399480    3.178003409    5.016673706
  197 SOLV  HW1      817    1.918083380    3.163667930    5.109864566
  197 SOLV  HW2      818    1.938725869    3.094269985    4.963493841
  198 SOLV  OW       819    4.821370976    6.024166045    3.083318136
  198 SOLV  HW1      820    4.817477475    5.978557502    2.994409720
  198 SOLV  HW2      821    4.893072419    5.982375245    3.139107356
  199 SOLV  OW       822    5.912600982    0.453677930    2.622546673
  199 SOLV  HW1      823    5.925758216    0.508554638    2.539991000
  199 SOLV  HW2      824    5.873574354    0.510855795    2.694710507
  200 SOLV  OW       825    2.089902859    0.156068567    0.831826580
  200 SOLV  HW1      826    2.114902957    0.160142892    0.928565403
  200 SOLV  HW2      827    2.096983923    0.061697994    0.799514689
  201 SOLV  OW       828    3.311475104    1.161868097    3.365665856
  201 SOLV  HW1      829    3.347458651    1.108035996    3.441871459
  201 SOLV  HW2      830    3.344915800    1.255860571    3.372531679
  202 SOLV  OW       831    0.383003223    4.597852327    4.417066240
  202 SOLV  HW1      832    0.306143940    4.569688008    4.474506876
  202 SOLV  HW2      833    0.381536877    4.697203506    4.405788035
  203 SOLV  OW       834    6.450486569    3.369929525    3.431156593
  203 SOLV  HW1      835    6.530697775    3.393535528    3.376302933
  203 SOLV  HW2      836    6.371245738    3.421206962    3.398118432
  204 SOLV  OW       837    0.048518374    1.738947051    2.018604062
  204 SOLV  HW1      838    0.068889488    1.650104373    1.977470117
  204 SOLV  HW2      839    0.003798991    1.725285755    2.106998353
  205 SOLV  OW       840    0.773120258    5.508827824    0.114799033
  205 SOLV  HW1      841    0.735273343    5.499411967    0.022717778
  205 SOLV  HW2      842    0.796734907    5.604552950    0.131503928
  206 SOLV  OW       843    4.412999582    1.453604539    4.602945847
  206 SOLV  HW1      844    4.348922380    1.466353009    4.678653136
  206 SOLV  HW2      845    4.414899776    1.536207962    4.546615849
  207 SOLV  OW       846    2.913683008    5.246892771    5.943928232
  207 SOLV  HW1      847    3.002728828    5.243667792    5.989320373
  207 SOLV  HW2      848    2.912883097    5.182428081    5.867484339
  208 SOLV  OW       849    6.027698708    6.149200194    1.627513577
  208 SOLV  HW1      850    6.094421126    6.092441264    1.675747878
  208 SOLV  HW2      851    6.053253536    6.156012863    1.531074253
  209 SOLV  OW       852    3.700845573    3.527648926    3.635757962
  209 SOLV  HW1      853    3.694355308    3.472320301    3.718803881
  209 SOLV  HW2      854    3.797058813    3.544761340    3.614540453
  210 SOLV  OW       855    5.215574344    3.859012303    0.966261400
  210 SOLV  HW1      856    5.264559672    3.785819347    1.013624187
  210 SOLV  HW2      857    5.254330410    3.947410889    0.992408338
  211 SOLV  OW       858    6.407191325    0.575460169    1.565249173
  211 SOLV  HW1      859    6.428389489    0.672603125    1.554577308
  211 SOLV  HW2      860    6.446799500    0.524139267    1.489108761
  212 SOLV  OW       861    6.614077760    4.841564090    6.041449401
  212 SOLV  HW1      862    6.656477495    4.863747784    6.129256867
  212 SOLV  HW2      863    6.599553058    4.742806472    6.035451836
  213 SOLV  OW       864    1.002001525    1.432035566    1.768145388
  213 SOLV  HW1      865    1.082069781    1.485545737    1.741205807
  213 SOLV  HW2      866    0.939054696    1.424974188    1.690764262
  214 SOLV  OW       867    0.333851885    0.683372323    4.540858722
  214 SOLV  HW1      868    0.325433331    0.631798676    4.626118864
  214 SOLV  HW2      869    0.337279383    0.619867306    4.463687678
  215 SOLV  OW       870    2.236556093    6.075073434    4.194454055
  215 SOLV  HW1      871    2.196105494    6.131388432    4.266512191
  215 SOLV  HW2      872    2.330811245    6.104296628    4.178268372
  216 SOLV  OW       873    2.727537699    4.840404793    2.008318704
  216 SOLV  HW1      874    2.712569886    4.776382676    1.932971918
  216 SOLV  HW2      875    2.813539223    4.889348140    1.993886394
  217 SOLV  OW       876    4.505193588    4.577186478    6.084833064
  217 SOLV  HW1      877    4.505768434    4.477497421    6.092692219
  217 SOLV  HW2      878    4.519023343    4.617823418    6.175151289
  218 SOLV  OW       879    6.333058868    1.236050995    0.690232255
  218 SOLV  HW1      880    6.286906136    1.154203403    0.724450698
  218 SOLV  HW2      881    6.342357521    1.302523964    0.764359742
  219 SOLV  OW       882    3.436450422    4.626440143    5.226333302
  219 SOLV  HW1      883    3.493245970    4.544844456    5.237122858
  219 SOLV  HW2      884    3.341994306    4.599133387    5.208101786
  220 SOLV  OW       885    4.174387639    5.005394676    2.147373256
  220 SOLV  HW1      886    4.223878309    4.979082658    2.230188450
  220 SOLV  HW2      887    4.120941669    5.087989935    2.165305249
  221 SOLV  OW       888    2.680816115    1.573230829    0.780286369
  221 SOLV  HW1      889    2.599774294    1.613403426    0.822928961
  221 SOLV  HW2      890    2.737505926    1.645868301    0.741426777
  222 SOLV  OW       891    2.385573482    0.113689063    0.725109546
  222 SOLV  HW1      892    2.304403057    0.172088319    0.724164073
  222 SOLV  HW2      893    2.407970169    0.086227299    0.631598879
  223 SOLV  OW       894    3.458613460    2.876905043    5.370183870
  223 SOLV  HW1      895    3.437686811    2.807723527    5.301075273
  223 SOLV  HW2      896    3.512775184    2.835578127    5.443386320
  224 SOLV  OW       897    0.290337862    5.277688997    1.659127377
  224 SOLV  HW1      898    0.333887661    5.352055758    1.709852172
  224 SOLV  HW2      899    0.337283445    5.191699754    1.679176496
  225 SOLV  OW       900    6.370291984    5.121733136    4.939539779
  225 SOLV  HW1      901    6.282585788    5.086650911    4.972355408
  225 SOLV  HW2      902    6.444176308    5.063093983    4.972744620
  226 SOLV  OW       903    5.673916383    3.969164220    1.751151017
  226 SOLV  HW1      904    5.634989779    4.029020372    1.681136980
  226 SOLV  HW2      905    5.768608571    3.947392552    1.727499614
  227 SOLV  OW       906    2.949779691    6.262434572    5.369406766
  227 SOLV  HW1      907    2.939163639    6.361866907    5.368689009
  227 SOLV  HW2      908    2.941989131    6.228757025    5.463242446
  228 SOLV  OW       909    2.461874822    1.507415964    5.952559102
  228 SOLV  HW1      910    2.367054251    1.531245875    5.931554353
  228 SOLV  HW2      911    2.463741478    1.425518307    6.009911472
  229 SOLV  OW       912    1.227321257    0.584797049    0.965323762
  229 SOLV  HW1      913    1.231157229    0.488199091    0.939747903
  229 SOLV  HW2      914    1.136320718    0.606305732    1.000767850
  230 SOLV  OW       915    5.170724759    0.822593198    2.525931397
  230 SOLV  HW1      916    5.224671360    0.819213740    2.610064318
  230 SOLV  HW2      917    5.103725179    0.896560853    2.532243871
  231 SOLV  OW       918    3.979353297    5.202796442    5.899205742
  231 SOLV  HW1      919    3.880070720    5.192092656    5.904535275
  231 SOLV  HW2      920    4.001973292    5.299757917    5.889888394
  232 SOLV  OW       921    2.427004072    3.886256953    0.519949846
  232 SOLV  HW1      922    2.487209478    3.905595421    0.597418147
  232 SOLV  HW2      923    2.479967990    3.844290071    0.446236827
  233 SOLV  OW       924    6.319096337    0.391970908    0.800568854
  233 SOLV  HW1      925    6.223930326    0.383195452    0.771133727
  233 SOLV  HW2      926    6.343873971    0.313327284    0.857148480
  234 SOLV  OW       927    6.443828244    2.490692671    3.917657783
  234 SOLV  HW1      928    6.420271006    2.397550179    3.945398326
  234 SOLV  HW2      929    6.541668043    2.495765517    3.897616704
  235 SOLV  OW       930    0.037639257    5.478868406    4.402230762
  235 SOLV  HW1      931    0.021138582    5.556554601    4.462997428
  235 SOLV  HW2      932   -0.049849102    5.440854170    4.372218932
  236 SOLV  OW       933    1.580499693    3.115231521    0.727449972
  236 SOLV  HW1      934    1.589092487    3.089056281    0.823580225
  236 SOLV  HW2      935    1.488170029    3.149648499    0.710399762
  237 SOLV  OW       936    3.119290080    6.205697209    4.748782876
  237 SOLV  HW1      937    3.120659413    6.159251432    4.837331844
  237 SOLV  HW2      938    3.024563675    6.219995603    4.720104153
  238 SOLV  OW       939    4.013495785    2.154408996    3.871961153
  238 SOLV  HW1      940    3.981650969    2.246583986    3.894089955
  238 SOLV  HW2      941    4.106215554    2.141810828    3.907236293
  239 SOLV  OW       942    4.438635703    4.802182513    4.897600922
  239 SOLV  HW1      943    4.423077081    4.836472840    4.804961256
  239 SOLV  HW2      944    4.352748894    4.767279255    4.935087236
  240 SOLV  OW       945    2.332022595    3.541058886    5.702932821
  240 SOLV  HW1      946    2.402360749    3.496335201    5.647684824
  240 SOLV  HW2      947    2.343963477    3.515767350    5.798941979
  241 SOLV  OW       948    2.655367476    3.234915189    0.381129424
  241 SOLV  HW1      949    2.638796507    3.162609280    0.314067784
  241 SOLV  HW2      950    2.642584939    3.324130008    0.337801283
  242 SOLV  OW       951    2.668004045    0.833864167    3.058765549
  242 SOLV  HW1      952    2.664432057    0.741963281    3.019503952
  242 SOLV  HW2      953    2.749033199    0.881542353    3.024691047
  243 SOLV  OW       954    4.922926742    6.135081484    5.507768614
  243 SOLV  HW1      955    4.926557999    6.194558729    5.427461228
  243 SOLV  HW2      956    4.828027038    6.125304256    5.537742887
  244 SOLV  OW       957    1.145319749    1.444359983    5.808217613
  244 SOLV  HW1      958    1.075043554    1.437277086    5.737428531
  244 SOLV  HW2      959    1.181874151    1.537427552    5.809703591
  245 SOLV  OW       960    1.257926036    2.556407490    3.899467323
  245 SOLV  HW1      961    1.166307360    2.584057095    3.870458316
  245 SOLV  HW2      962    1.262481491    2.555753197    3.999361390
  246 SOLV  OW       963    2.872042209    4.755135267    2.964703721
  246 SOLV  HW1      964    2.806208057    4.819111012    3.004364450
  246 SOLV  HW2      965    2.948375448    4.742330120    3.028022516
  247 SOLV  OW       966    3.288362273    0.746166671    4.208697228
  247 SOLV  HW1      967    3.349367125    0.670817648    4.233211261
  247 SOLV  HW2      968    3.236386198    0.774539713    4.289279255
  248 SOLV  OW       969    2.227368817    0.917138193    3.736997757
  248 SOLV  HW1      970    2.186841933    0.830560984    3.707638541
  248 SOLV  HW2      971    2.317115162    0.928115699    3.694276652
  249 SOLV  OW       972    1.955200995    1.297941900    4.632621799
  249 SOLV  HW1      973    2.030672816    1.237239070    4.607738560
  249 SOLV  HW2      974    1.991788978    1.381785338    4.673014896
  250 SOLV  OW       975    6.370940056    2.608172038    4.936329425
  250 SOLV  HW1      976    6.468703997    2.615531020    4.956028718
  250 SOLV  HW2      977    6.323931177    2.568573828    5.015210044
  251 SOLV  OW       978    3.972996129    4.413575236    5.893603763
  251 SOLV  HW1      979    3.948837730    4.457907013    5.979923345
  251 SOLV  HW2      980    4.036481348    4.338382894    5.911372942
  252 SOLV  OW       981    5.289800852    3.452527115    5.501750996
  252 SOLV  HW1      982    5.324326834    3.426255795    5.591849715
  252 SOLV  HW2      983    5.328975941    3.392311484    5.432185235
  253 SOLV  OW       984    4.751931118    6.505033413    3.013319319
  253 SOLV  HW1      985    4.720941855    6.414753813    3.043139852
  253 SOLV  HW2      986    4.703864598    6.530764151    2.929488872
  254 SOLV  OW       987    2.545778100    2.731096581    2.695172388
  254 SOLV  HW1      988    2.643505675    2.735261895    2.674388351
  254 SOLV  HW2      989    2.505924699    2.822396660    2.686454189
  255 SOLV  OW       990    5.996672291    1.949361263    5.662363299
  255 SOLV  HW1      991    5.908806215    1.994182721    5.645913543
  255 SOLV  HW2      992    5.984634385    1.875900808    5.729136462
  256 SOLV  OW       993    0.194864052    6.195050745    4.108646945
  256 SOLV  HW1      994    0.287940131    6.162637354    4.125564995
  256 SOLV  HW2      995    0.129523251    6.132558897    4.151371102
  257 SOLV  OW       996    2.368162696    2.711704438    4.768863824
  257 SOLV  HW1      997    2.461247900    2.694686609    4.736528963
  257 SOLV  HW2      998    2.365666134    2.797986767    4.819352751
  258 SOLV  OW       999    3.872395224    1.234775250    2.288800107
  258 SOLV  HW1     1000    3.897556715    1.285587119    2.371171572
  258 SOLV  HW2     1001    3.862242182    1.137851985    2.311223339
  259 SOLV  OW      1002    0.244623575    3.865970360    0.978915438
  259 SOLV  HW1     1003    0.206657864    3.773772810    0.986545737
  259 SOLV  HW2     1004    0.344387214    3.860679810    0.974530084
  260 SOLV  OW      1005    2.824267300    3.039959008    4.251484647
  260 SOLV  HW1     1006    2.727475199    3.029126816    4.274155283
  260 SOLV  HW2     1007    2.838510866    3.128716466    4.207675521
  261 SOLV  OW      1008    2.371287146    0.505093313    0.327959668
  261 SOLV  HW1     1009    2.459080662    0.532746182    0.288874859
  261 SOLV  HW2     1010    2.350225244    0.411504711    0.299718301
  262 SOLV  OW      1011    2.252783063    4.484745584    4.931868182
  262 SOLV  HW1     1012    2.270895743    4.579917748    4.907085224
  262 SOLV  HW2     1013    2.306958115    4.424223009    4.873540774
  263 SOLV  OW      1014    3.214490455    1.393485935    0.175332168
  263 SOLV  HW1     1015    3.247674750    1.473980984    0.126145231
  263 SOLV  HW2     1016    3.149594970    1.343683112    0.117814695
  264 SOLV  OW      1017    5.749768213    5.077973807    5.632184746
  264 SOLV  HW1     1018    5.818140716    5.135450328    5.587221925
  264 SOLV  HW2     1019    5.664411472    5.080823520    5.580164455
  265 SOLV  OW      1020    2.123398796    3.525814910    1.522317267
  265 SOLV  HW1     1021    2.118513655    3.606375385    1.463273636
  265 SOLV  HW2     1022    2.158069472    3.448075419    1.469833739
  266 SOLV  OW      1023    5.220879584    1.757362409    5.888620831
  266 SOLV  HW1     1024    5.156391443    1.682942863    5.871213482
  266 SOLV  HW2     1025    5.279424694    1.770146540    5.808564344
  267 SOLV  OW      1026    1.125579558    2.765002742    6.711392108
  267 SOLV  HW1     1027    1.043963658    2.762972399    6.769139207
  267 SOLV  HW2     1028    1.185179603    2.839825894    6.740535468
  268 SOLV  OW      1029    2.054503375    1.648915253    3.235152657
  268 SOLV  HW1     1030    2.037807492    1.651840377    3.136599646
  268 SOLV  HW2     1031    2.075080369    1.555012996    3.262701856
  269 SOLV  OW      1032    1.842402795    2.453507883    6.538569240
  269 SOLV  HW1     1033    1.798038524    2.541900860    6.553350922
  269 SOLV  HW2     1034    1.898862663    2.430862496    6.617938471
  270 SOLV  OW      1035    4.116849372    5.369583227    2.210415568
  270 SOLV  HW1     1036    4.088972766    5.369260775    2.306450956
  270 SOLV  HW2     1037    4.213232173    5.343817438    2.203597600
  271 SOLV  OW      1038    5.474720703    2.817384500    0.864743143
  271 SOLV  HW1     1039    5.423670542    2.733560180    0.845576259
  271 SOLV  HW2     1040    5.560720674    2.816440623    0.813722372
  272 SOLV  OW      1041    3.075873687    1.227846032    2.727807994
  272 SOLV  HW1     1042    3.002162240    1.254622054    2.789853720
  272 SOLV  HW2     1043    3.127744805    1.152506123    2.768221977
  273 SOLV  OW      1044    5.735293320    2.503390145    3.069469177
  273 SOLV  HW1     1045    5.640834639    2.471586332    3.061340223
  273 SOLV  HW2     1046    5.740389371    2.599760585    3.043262814
  274 SOLV  OW      1047    2.193433210    3.910873219    1.046196396
  274 SOLV  HW1     1048    2.151557126    3.922214589    1.136295074
  274 SOLV  HW2     1049    2.281630947    3.957962876    1.044265528
  275 SOLV  OW      1050    6.318371523    4.845004251    4.098390704
  275 SOLV  HW1     1051    6.244829194    4.811854373    4.157489066
  275 SOLV  HW2     1052    6.297399344    4.937945152    4.068023590
  276 SOLV  OW      1053    6.103621172    6.106635020    5.159194024
  276 SOLV  HW1     1054    6.143873066    6.171602624    5.094703712
  276 SOLV  HW2     1055    6.143094032    6.120961294    5.249950050
  277 SOLV  OW      1056    3.823939322    6.209910800    2.787112607
  277 SOLV  HW1     1057    3.794182067    6.145527336    2.716619485
  277 SOLV  HW2     1058    3.887066271    6.164037406    2.849647597
  278 SOLV  OW      1059    6.238637753    3.987015233    5.549432979
  278 SOLV  HW1     1060    6.193496911    4.024455003    5.630430343
  278 SOLV  HW2     1061    6.326075930    3.946299829    5.575830442
  279 SOLV  OW      1062    0.301663641    6.321719183    2.161735464
  279 SOLV  HW1     1063    0.329111553    6.226015011    2.152390492
  279 SOLV  HW2     1064    0.230114894    6.342539768    2.095047496
  280 SOLV  OW      1065    5.419425563    2.813402605    2.282061338
  280 SOLV  HW1     1066    5.320547291    2.824321794    2.292252689
  280 SOLV  HW2     1067    5.444277857    2.717928790    2.298405115
  281 SOLV  OW      1068    4.715331136    0.829136879    3.425742963
  281 SOLV  HW1     1069    4.662322442    0.828104698    3.510531039
  281 SOLV  HW2     1070    4.654955143    0.850504704    3.348943480
  282 SOLV  OW      1071    6.590996930    4.206762682    1.663002017
  282 SOLV  HW1     1072    6.580449935    4.125074214    1.719709688
  282 SOLV  HW2     1073    6.687113205    4.234335567    1.661817720
  283 SOLV  OW      1074    0.449661254    3.870345863    6.576774357
  283 SOLV  HW1     1075    0.505331774    3.885013097    6.658540305
  283 SOLV  HW2     1076    0.507615002    3.876239123    6.495493132
  284 SOLV  OW      1077    2.245747695    0.175724907    4.111214665
  284 SOLV  HW1     1078    2.239065979    0.176158615    4.210990270
  284 SOLV  HW2     1079    2.160941318    0.139776666    4.072283862
  285 SOLV  OW      1080    3.003529840    3.407445297    0.546624674
  285 SOLV  HW1     1081    3.018384549    3.501026489    0.514657458
  285 SOLV  HW2     1082    2.966081174    3.409437427    0.639326528
  286 SOLV  OW      1083    0.737604765    1.775688213    1.270084712
  286 SOLV  HW1     1084    0.812416433    1.798038128    1.207605111
  286 SOLV  HW2     1085    0.676334399    1.854302535    1.278192454
  287 SOLV  OW      1086    1.875002078    0.076782907    1.143197421
  287 SOLV  HW1     1087    1.900083663    0.172304519    1.158899033
  287 SOLV  HW2     1088    1.782102829    0.072319530    1.106457624
  288 SOLV  OW      1089    5.540746359    3.348431291    2.187877289
  288 SOLV  HW1     1090    5.518522390    3.276107775    2.122490676
  288 SOLV  HW2     1091    5.561902597    3.432731385    2.138421119
  289 SOLV  OW      1092    5.763660201    6.698072300    3.956878763
  289 SOLV  HW1     1093    5.701863196    6.693915274    4.035388980
  289 SOLV  HW2     1094    5.839639658    6.759734452    3.977492013
  290 SOLV  OW      1095    1.779411012    0.017085332    3.222831844
  290 SOLV  HW1     1096    1.709338717    0.081638467    3.192454696
  290 SOLV  HW2     1097    1.859841740    0.067532628    3.254232053
  291 SOLV  OW      1098    4.647616745    3.359367917    6.455960185
  291 SOLV  HW1     1099    4.555795715    3.397500350    6.466675636
  291 SOLV  HW2     1100    4.641953913    3.271789205    6.408023702
  292 SOLV  OW      1101    3.399855279    4.082258976    5.714489313
  292 SOLV  HW1     1102    3.326130392    4.017069776    5.732237949
  292 SOLV  HW2     1103    3.469959023    4.038729464    5.658003461
  293 SOLV  OW      1104    2.449221298    2.163148317    0.138708525
  293 SOLV  HW1     1105    2.383622541    2.094001297    0.168965715
  293 SOLV  HW2     1106    2.462005815    2.155941595    0.039791266
  294 SOLV  OW      1107    2.737498881    0.406875529    2.720048767
  294 SOLV  HW1     1108    2.810809447    0.469355515    2.746915424
  294 SOLV  HW2     1109    2.777183446    0.322350669    2.684262061
  295 SOLV  OW      1110    0.708901335    6.286490301    6.665077260
  295 SOLV  HW1     1111    0.649681869    6.211772396    6.634906171
  295 SOLV  HW2     1112    0.664438506    6.374020235    6.646062203
  296 SOLV  OW      1113    6.080318757    2.387798743    2.483762228
  296 SOLV  HW1     1114    6.163615242    2.440236852    2.501424202
  296 SOLV  HW2     1115    6.085349729    2.346935544    2.392631041
  297 SOLV  OW      1116    4.666020262    3.566990666    4.874727748
  297 SOLV  HW1     1117    4.700687381    3.580585429    4.967536035
  297 SOLV  HW2     1118    4.727637808    3.610926148    4.809359893
  298 SOLV  OW      1119    1.111007071    0.790280327    0.380942576
  298 SOLV  HW1     1120    1.117977751    0.697633843    0.343955503
  298 SOLV  HW2     1121    1.082446632    0.785890205    0.476676755
  299 SOLV  OW      1122    0.704825954    6.429382926    1.243434495
  299 SOLV  HW1     1123    0.778136417    6.436029666    1.175748442
  299 SOLV  HW2     1124    0.695563593    6.516733584    1.291226504
  300 SOLV  OW      1125    4.541773646    6.069211263    2.862045143
  300 SOLV  HW1     1126    4.443194426    6.058242716    2.874766520
  300 SOLV  HW2     1127    4.559909036    6.155586378    2.815029698
  301 SOLV  OW      1128    4.360741248    0.163364142    6.014120617
  301 SOLV  HW1     1129    4.362151365    0.229291775    5.938943735
  301 SOLV  HW2     1130    4.303672238    0.198602312    6.088292069
  302 SOLV  OW      1131    2.691767306    0.103929245    6.086521543
  302 SOLV  HW1     1132    2.776742744    0.138860261    6.047037320
  302 SOLV  HW2     1133    2.679356382    0.008392596    6.059712543
  303 SOLV  OW      1134    4.645257386    5.444717199    3.195328860
  303 SOLV  HW1     1135    4.681598254    5.516275329    3.135673347
  303 SOLV  HW2     1136    4.547659244    5.432604982    3.177220802
  304 SOLV  OW      1137    3.514517243    6.636455202    3.410609600
  304 SOLV  HW1     1138    3.514016881    6.727493988    3.451982225
  304 SOLV  HW2     1139    3.598224547    6.624570237    3.357206981
  305 SOLV  OW      1140    0.340359963    1.281434126    3.196990412
  305 SOLV  HW1     1141    0.391876296    1.299480030    3.280778345
  305 SOLV  HW2     1142    0.269467634    1.213365718    3.215455904
  306 SOLV  OW      1143    2.288787035    5.243965187    1.745062197
  306 SOLV  HW1     1144    2.195148104    5.265581941    1.717413120
  306 SOLV  HW2     1145    2.315273260    5.302506440    1.821687301
  307 SOLV  OW      1146    2.637262345    3.870187519    6.186882089
  307 SOLV  HW1     1147    2.556813331    3.813720152    6.205304836
  307 SOLV  HW2     1148    2.610529511    3.966517968    6.184472749
  308 SOLV  OW      1149    1.740456022    4.902413209    0.401575345
  308 SOLV  HW1     1150    1.781981238    4.980241291    0.448675782
  308 SOLV  HW2     1151    1.660343698    4.933338676    0.350334386
  309 SOLV  OW      1152    5.681315769    5.777477568    0.025807528
  309 SOLV  HW1     1153    5.595157911    5.784749864    0.076046379
  309 SOLV  HW2     1154    5.668806990    5.812417789   -0.067051055
  310 SOLV  OW      1155    5.379164704    4.354816033    4.965408109
  310 SOLV  HW1     1156    5.478987136    4.357202190    4.970866432
  310 SOLV  HW2     1157    5.349973936    4.267295025    4.926833802
  311 SOLV  OW      1158    2.994196390    2.117248892    6.144508893
  311 SOLV  HW1     1159    3.047263840    2.038407293    6.175619231
  311 SOLV  HW2     1160    2.896762985    2.094856811    6.146817823
  312 SOLV  OW      1161    0.259444770    1.149168878    1.674152430
  312 SOLV  HW1     1162    0.189729128    1.220833560    1.676129154
  312 SOLV  HW2     1163    0.300302154    1.139898312    1.764952957
  313 SOLV  OW      1164    0.873039128    0.514808889    2.604605382
  313 SOLV  HW1     1165    0.963513682    0.556839116    2.611520594
  313 SOLV  HW2     1166    0.823076673    0.555622757    2.528198666
  314 SOLV  OW      1167    5.501083503    4.219558820    6.579315157
  314 SOLV  HW1     1168    5.406810209    4.220777057    6.545982487
  314 SOLV  HW2     1169    5.501890721    4.194480165    6.676116058
  315 SOLV  OW      1170    0.226615739    4.437690142    0.202196403
  315 SOLV  HW1     1171    0.267364462    4.522044745    0.167212871
  315 SOLV  HW2     1172    0.167041737    4.459061641    0.279618637
  316 SOLV  OW      1173    5.479355149    4.006957401    3.536199589
  316 SOLV  HW1     1174    5.479559588    3.949503087    3.454352384
  316 SOLV  HW2     1175    5.568796600    4.050451091    3.546617399
  317 SOLV  OW      1176    6.659174494    5.051751161    0.060852606
  317 SOLV  HW1     1177    6.562878495    5.033625788    0.040888733
  317 SOLV  HW2     1178    6.713261582    4.969975004    0.041173886
  318 SOLV  OW      1179    5.067363979    4.109560154    1.906090945
  318 SOLV  HW1     1180    4.993842620    4.049977694    1.873771521
  318 SOLV  HW2     1181    5.149495741    4.093916221    1.851230704
  319 SOLV  OW      1182    5.110226220    5.500781229    3.534456425
  319 SOLV  HW1     1183    5.034963672    5.560791132    3.507357247
  319 SOLV  HW2     1184    5.088205837    5.456976354    3.621612839
  320 SOLV  OW      1185    2.455214289    0.533387118    3.524925982
  320 SOLV  HW1     1186    2.393513338    0.476669047    3.470372723
  320 SOLV  HW2     1187    2.538156279    0.481653839    3.546004383
  321 SOLV  OW      1188    5.683711088    5.989409403    3.030969820
  321 SOLV  HW1     1189    5.754035313    5.988676516    2.959878532
  321 SOLV  HW2     1190    5.701650127    5.915909271    3.096360388
  322 SOLV  OW      1191    1.447935956    2.609146698    3.731309009
  322 SOLV  HW1     1192    1.537818856    2.614161931    3.774851134
  322 SOLV  HW2     1193    1.381125751    2.573735223    3.796749280
  323 SOLV  OW      1194    4.062948929    5.131849223    2.953201303
  323 SOLV  HW1     1195    4.048996955    5.033173486    2.961474522
  323 SOLV  HW2     1196    4.099653498    5.167638362    3.039061172
  324 SOLV  OW      1197    0.041808973    0.493457670    5.380504484
  324 SOLV  HW1     1198    0.080282018    0.551337852    5.308603758
  324 SOLV  HW2     1199    0.115781051    0.446166225    5.428375725
  325 SOLV  OW      1200    5.946336580    5.444454694    4.461481550
  325 SOLV  HW1     1201    5.926160663    5.462296675    4.557786280
  325 SOLV  HW2     1202    5.864581654    5.461717035    4.406543872
  326 SOLV  OW      1203    1.268613770    2.210969750    4.561898353
  326 SOLV  HW1     1204    1.214325308    2.283793884    4.603724342
  326 SOLV  HW2     1205    1.228799300    2.186254962    4.473558146
  327 SOLV  OW      1206    1.708797504    5.313554199    2.562194438
  327 SOLV  HW1     1207    1.750139723    5.339817343    2.649378571
  327 SOLV  HW2     1208    1.777607984    5.318608916    2.489809546
  328 SOLV  OW      1209    4.673209746    4.755475476    3.009361748
  328 SOLV  HW1     1210    4.738855522    4.694229855    3.053402762
  328 SOLV  HW2     1211    4.722366503    4.823408276    2.954875485
  329 SOLV  OW      1212    5.688646078    2.634337516    5.966327634
  329 SOLV  HW1     1213    5.782542962    2.659514025    5.942885714
  329 SOLV  HW2     1214    5.641057353    2.714043197    6.003507233
  330 SOLV  OW      1215    5.941747818    1.248248906    4.919740171
  330 SOLV  HW1     1216    6.026306319    1.223755079    4.872306878
  330 SOLV  HW2     1217    5.947289353    1.218744426    5.015127706
  331 SOLV  OW      1218    1.848579968    6.031917353    6.582099840
  331 SOLV  HW1     1219    1.771688062    5.970197372    6.565418004
  331 SOLV  HW2     1220    1.817995866    6.108875827    6.638153482
  332 SOLV  OW      1221    0.478542996    5.454042236    2.701445073
  332 SOLV  HW1     1222    0.534268024    5.398182432    2.762881289
  332 SOLV  HW2     1223    0.429162957    5.522883887    2.754571749
  333 SOLV  OW      1224    6.301546460    4.182962279    5.106636355
  333 SOLV  HW1     1225    6.255218700    4.113518592    5.051578949
  333 SOLV  HW2     1226    6.377476989    4.221738978    5.054378082
  334 SOLV  OW      1227    6.327742822    3.293872957    3.846398125
  334 SOLV  HW1     1228    6.351422291    3.385790676    3.814927176
  334 SOLV  HW2     1229    6.231666808    3.275304650    3.825791758
  335 SOLV  OW      1230    3.142126253    6.589508350    2.170925919
  335 SOLV  HW1     1231    3.219648783    6.635494505    2.214233375
  335 SOLV  HW2     1232    3.138501914    6.614303884    2.074116567
  336 SOLV  OW      1233    6.179866009    1.601244408    6.050063075
  336 SOLV  HW1     1234    6.187309627    1.686964236    5.999105166
  336 SOLV  HW2     1235    6.139069228    1.619125161    6.139594669
  337 SOLV  OW      1236    1.011853980    2.330064483    1.030794063
  337 SOLV  HW1     1237    1.058404112    2.416682838    1.012618512
  337 SOLV  HW2     1238    1.075049614    2.267101880    1.075982863
  338 SOLV  OW      1239    0.279456731    5.764266489    2.560003069
  338 SOLV  HW1     1240    0.270125991    5.727690257    2.652605021
  338 SOLV  HW2     1241    0.375885015    5.763752441    2.533520496
  339 SOLV  OW      1242    2.492949179    5.065049807    2.129416712
  339 SOLV  HW1     1243    2.575817233    5.023488167    2.091926440
  339 SOLV  HW2     1244    2.412741423    5.026387288    2.083898249
  340 SOLV  OW      1245    1.393879754    4.693877160    2.297621921
  340 SOLV  HW1     1246    1.426958734    4.724030684    2.387045357
  340 SOLV  HW2     1247    1.295566203    4.710912456    2.290969910
  341 SOLV  OW      1248    0.968966106    0.204074960    3.287108705
  341 SOLV  HW1     1249    0.966193614    0.104338007    3.293806359
  341 SOLV  HW2     1250    0.942957623    0.232011798    3.194679831
  342 SOLV  OW      1251    3.372814586    5.938122348    3.894587500
  342 SOLV  HW1     1252    3.324273087    6.025158372    3.886313544
  342 SOLV  HW2     1253    3.352736916    5.897083152    3.983540727
  343 SOLV  OW      1254    4.582153065    6.312439534    0.245275215
  343 SOLV  HW1     1255    4.610187379    6.249869143    0.318069640
  343 SOLV  HW2     1256    4.502253778    6.275086880    0.198148916
  344 SOLV  OW      1257    3.786383129    1.040325402    2.494099627
  344 SOLV  HW1     1258    3.764741528    0.950536567    2.455764121
  344 SOLV  HW2     1259    3.701688285    1.086963905    2.519626836
  345 SOLV  OW      1260    2.983186897    4.519523269    0.494794038
  345 SOLV  HW1     1261    3.024855796    4.581621020    0.428404453
  345 SOLV  HW2     1262    2.926370247    4.571861757    0.558296447
  346 SOLV  OW      1263    4.271539441    6.631827211    2.182263745
  346 SOLV  HW1     1264    4.213694951    6.579169096    2.119964926
  346 SOLV  HW2     1265    4.275234802    6.586003470    2.271069905
  347 SOLV  OW      1266    5.701157219    1.732509321    3.625298834
  347 SOLV  HW1     1267    5.639703532    1.796104920    3.578618547
  347 SOLV  HW2     1268    5.731537163    1.772817649    3.711625554
  348 SOLV  OW      1269    1.490924269    2.513347917    5.152441422
  348 SOLV  HW1     1270    1.499115870    2.612913722    5.156863301
  348 SOLV  HW2     1271    1.572223029    2.475132127    5.108508861
  349 SOLV  OW      1272    4.024725594    5.942730188    6.706597127
  349 SOLV  HW1     1273    4.097839936    5.922556167    6.771768492
  349 SOLV  HW2     1274    3.964281845    5.863455159    6.698721360
  350 SOLV  OW      1275    4.934287894    6.003431887    2.252540529
  350 SOLV  HW1     1276    4.901487284    5.998148912    2.346860278
  350 SOLV  HW2     1277    4.946436855    6.099294044    2.226794568
  351 SOLV  OW      1278    1.579233755    2.426294679    4.077951479
  351 SOLV  HW1     1279    1.563544997    2.422118522    4.176624816
  351 SOLV  HW2     1280    1.522227292    2.358039961    4.032217885
  352 SOLV  OW      1281    5.847221680    1.927120751    1.484070672
  352 SOLV  HW1     1282    5.837415046    1.971194657    1.394844411
  352 SOLV  HW2     1283    5.759639659    1.887344555    1.511406524
  353 SOLV  OW      1284    0.470270192    0.948795829    6.206367275
  353 SOLV  HW1     1285    0.433680859    0.919578012    6.294727588
  353 SOLV  HW2     1286    0.452819717    1.046444123    6.193706448
  354 SOLV  OW      1287    6.052332629    5.418343125    2.367384083
  354 SOLV  HW1     1288    5.976175982    5.474624559    2.335250452
  354 SOLV  HW2     1289    6.126787097    5.421801557    2.300716428
  355 SOLV  OW      1290    2.077489898    3.918748358    1.753851249
  355 SOLV  HW1     1291    2.124086934    3.935670630    1.667004500
  355 SOLV  HW2     1292    2.100235064    3.827028626    1.786564442
  356 SOLV  OW      1293    4.600407696    4.268372883    4.492545956
  356 SOLV  HW1     1294    4.686520093    4.241392487    4.449456303
  356 SOLV  HW2     1295    4.609237862    4.360804125    4.529674094
  357 SOLV  OW      1296    2.405721176    0.311902572    4.439833779
  357 SOLV  HW1     1297    2.308462493    0.293968529    4.425030954
  357 SOLV  HW2     1298    2.451526202    0.322234385    4.351543586
  358 SOLV  OW      1299    1.708178107    2.897659961    4.884450097
  358 SOLV  HW1     1300    1.714938368    2.867123564    4.979433423
  358 SOLV  HW2     1301    1.635760266    2.966165520    4.876534951
  359 SOLV  OW      1302    4.128433761    0.711020198    2.662465868
  359 SOLV  HW1     1303    4.176148552    0.633275578    2.703442420
  359 SOLV  HW2     1304    4.182048793    0.746408118    2.585829529
  360 SOLV  OW      1305    4.725839715    5.537305061    5.507750741
  360 SOLV  HW1     1306    4.660861118    5.465776543    5.482031915
  360 SOLV  HW2     1307    4.773411081    5.510560973    5.591546468
  361 SOLV  OW      1308    1.770527959    0.678647080    2.765050817
  361 SOLV  HW1     1309    1.715539254    0.633411352    2.694837028
  361 SOLV  HW2     1310    1.734856300    0.655294033    2.855506180
  362 SOLV  OW      1311    5.022983812    3.137339770    2.416176633
  362 SOLV  HW1     1312    4.924013044    3.147559476    2.426194099
  362 SOLV  HW2     1313    5.061586899    3.101642889    2.501238606
  363 SOLV  OW      1314    3.104129243    4.868565436    2.636482943
  363 SOLV  HW1     1315    3.058695036    4.947692461    2.595560435
  363 SOLV  HW2     1316    3.194876242    4.857575226    2.595934177
  364 SOLV  OW      1317    3.098046863    0.418767259    3.038608115
  364 SOLV  HW1     1318    3.182477379    0.439375272    3.088073281
  364 SOLV  HW2     1319    3.106426325    0.329634501    2.994053194
  365 SOLV  OW      1320    0.392157055    6.294768419    2.572983461
  365 SOLV  HW1     1321    0.473042995    6.303413215    2.514822158
  365 SOLV  HW2     1322    0.415005397    6.322752860    2.666229529
  366 SOLV  OW      1323    0.340423793    1.121682591    5.961378782
  366 SOLV  HW1     1324    0.300540767    1.191057725    6.021349108
  366 SOLV  HW2     1325    0.428073784    1.154483643    5.926142791
  367 SOLV  OW      1326    4.386151273    0.788569394    4.290782146
  367 SOLV  HW1     1327    4.477102389    0.781102585    4.331674032
  367 SOLV  HW2     1328    4.317337562    0.758555419    4.356841509
  368 SOLV  OW      1329    3.354731894    4.748905132    5.795493782
  368 SOLV  HW1     1330    3.349368085    4.668563933    5.854794088
  368 SOLV  HW2     1331    3.389630680    4.721841572    5.705773977
  369 SOLV  OW      1332    3.109792106    0.012468384    3.638868620
  369 SOLV  HW1     1333    3.185153430   -0.000088260    3.703389984
  369 SOLV  HW2     1334    3.096037915   -0.071832007    3.586866012
  370 SOLV  OW      1335    1.681562149    0.301817140    1.316451603
  370 SOLV  HW1     1336    1.655323570    0.344081578    1.229703351
  370 SOLV  HW2     1337    1.778005418    0.320728700    1.334919243
  371 SOLV  OW      1338    3.801242772    0.469247479    4.268250282
  371 SOLV  HW1     1339    3.749940596    0.402374068    4.214435428
  371 SOLV  HW2     1340    3.893070317    0.479435967    4.229989314
  372 SOLV  OW      1341    2.224936162    0.201542020    2.886648008
  372 SOLV  HW1     1342    2.163970392    0.275872355    2.914183094
  372 SOLV  HW2     1343    2.292218245    0.236112033    2.821241276
  373 SOLV  OW      1344    4.960078066    1.211478675    0.305556002
  373 SOLV  HW1     1345    5.038393503    1.149694866    0.298523357
  373 SOLV  HW2     1346    4.963585543    1.259925778    0.392966417
  374 SOLV  OW      1347    2.754747846    5.277922126    1.162621400
  374 SOLV  HW1     1348    2.669437355    5.230026354    1.183312462
  374 SOLV  HW2     1349    2.760346939    5.361282805    1.217572764
  375 SOLV  OW      1350    3.011700582    1.195061955    1.244961378
  375 SOLV  HW1     1351    2.980510918    1.103673370    1.270948612
  375 SOLV  HW2     1352    3.076453867    1.228857969    1.313261059
  376 SOLV  OW      1353    3.153682101    2.173026157    0.038894295
  376 SOLV  HW1     1354    3.221469572    2.218296853    0.096820350
  376 SOLV  HW2     1355    3.153515278    2.074912295    0.058224251
  377 SOLV  OW      1356    3.441199993    6.079963373    6.553007171
  377 SOLV  HW1     1357    3.523466640    6.053833386    6.603499027
  377 SOLV  HW2     1358    3.467357229    6.121902307    6.466076567
  378 SOLV  OW      1359    1.668990632    3.604791808    5.580632235
  378 SOLV  HW1     1360    1.749487382    3.663467864    5.589429876
  378 SOLV  HW2     1361    1.650490849    3.587878033    5.483824760
  379 SOLV  OW      1362    3.192555409    2.075397349    3.890576468
  379 SOLV  HW1     1363    3.230745724    2.139179678    3.823693591
  379 SOLV  HW2     1364    3.168840950    1.989584264    3.845038090
  380 SOLV  OW      1365    5.812485727    4.905895487    4.183451090
  380 SOLV  HW1     1366    5.784413800    5.001652233    4.176922892
  380 SOLV  HW2     1367    5.805601739    4.875546436    4.278485561
  381 SOLV  OW      1368    2.534515669    4.915026900    3.976233564
  381 SOLV  HW1     1369    2.572541272    4.981193034    4.040856324
  381 SOLV  HW2     1370    2.546723875    4.822516547    4.012189080
  382 SOLV  OW      1371    6.535644472    4.909206473    2.216449386
  382 SOLV  HW1     1372    6.609698240    4.940682199    2.275823817
  382 SOLV  HW2     1373    6.495255730    4.826119892    2.254729595
  383 SOLV  OW      1374    3.083298233    6.283081647    6.608967485
  383 SOLV  HW1     1375    3.099824964    6.191768189    6.646233078
  383 SOLV  HW2     1376    3.130638249    6.351029353    6.665021362
  384 SOLV  OW      1377    1.367187455    3.251490712    3.723047434
  384 SOLV  HW1     1378    1.460098688    3.224272590    3.748081043
  384 SOLV  HW2     1379    1.336509043    3.197280717    3.644816261
  385 SOLV  OW      1380    5.327030442    6.548334854    3.226769787
  385 SOLV  HW1     1381    5.288546436    6.461831632    3.258959519
  385 SOLV  HW2     1382    5.419873544    6.558825823    3.262408292
  386 SOLV  OW      1383    5.272763761    6.647779390    2.977490666
  386 SOLV  HW1     1384    5.196758131    6.593182066    2.942244654
  386 SOLV  HW2     1385    5.297781130    6.615156041    3.068649062
  387 SOLV  OW      1386    0.916291573    1.085197971    4.879880239
  387 SOLV  HW1     1387    0.934961745    1.104477638    4.783548915
  387 SOLV  HW2     1388    0.885865336    0.990438395    4.889620448
  388 SOLV  OW      1389    0.455705672    1.541870740    5.371284283
  388 SOLV  HW1     1390    0.521668288    1.497780364    5.432152805
  388 SOLV  HW2     1391    0.363091206    1.514007310    5.396704648
  389 SOLV  OW      1392    0.365672628    3.858144147    5.437335348
  389 SOLV  HW1     1393    0.333957482    3.787988862    5.373520064
  389 SOLV  HW2     1394    0.289435855    3.887800202    5.494854717
  390 SOLV  OW      1395    5.851155044    3.666201771    5.782477844
  390 SOLV  HW1     1396    5.827375122    3.674794435    5.879228485
  390 SOLV  HW2     1397    5.936313070    3.614546194    5.773543814
  391 SOLV  OW      1398    4.806763737    2.229615125    2.654101462
  391 SOLV  HW1     1399    4.813853448    2.135720034    2.620434672
  391 SOLV  HW2     1400    4.885381812    2.250151950    2.712389043
  392 SOLV  OW      1401    2.325202134    5.686651609    3.802763764
  392 SOLV  HW1     1402    2.230952930    5.719977503    3.800218699
  392 SOLV  HW2     1403    2.387930780    5.762780326    3.786346083
  393 SOLV  OW      1404    3.904896554    2.129286531    1.666192180
  393 SOLV  HW1     1405    3.916757086    2.054453527    1.600928453
  393 SOLV  HW2     1406    3.905695272    2.092769415    1.759282819
  394 SOLV  OW      1407    4.100315668    2.317374250    6.217183705
  394 SOLV  HW1     1408    4.111195236    2.234937058    6.272733226
  394 SOLV  HW2     1409    4.185226431    2.335608961    6.167608887
  395 SOLV  OW      1410    3.178204154    1.760476253    5.004418212
  395 SOLV  HW1     1411    3.106867317    1.704631470    5.046755202
  395 SOLV  HW2     1412    3.135963964    1.830375659    4.946713408
  396 SOLV  OW      1413    5.492131508    0.770188055    5.189895757
  396 SOLV  HW1     1414    5.465600220    0.779894257    5.093969299
  396 SOLV  HW2     1415    5.448827294    0.688675979    5.228373434
  397 SOLV  OW      1416    1.436822789    0.705788017    4.378810702
  397 SOLV  HW1     1417    1.455722812    0.799114423    4.409355359
  397 SOLV  HW2     1418    1.407417282    0.650507794    4.456781326
  398 SOLV  OW      1419    3.208918958    3.900017109    3.940825908
  398 SOLV  HW1     1420    3.238271118    3.975667108    3.882383345
  398 SOLV  HW2     1421    3.109447474    3.902286273    3.950839888
  399 SOLV  OW      1422    2.553548690    2.355543797    5.839129869
  399 SOLV  HW1     1423    2.630574249    2.389890171    5.892864353
  399 SOLV  HW2     1424    2.515403042    2.274495131    5.883582409
  400 SOLV  OW      1425    6.463705371    2.734057858    0.831175991
  400 SOLV  HW1     1426    6.539564594    2.773196328    0.779084117
  400 SOLV  HW2     1427    6.473010414    2.634529962    0.833936250
  401 SOLV  OW      1428    1.847233406    1.398511585    1.335244518
  401 SOLV  HW1     1429    1.916241435    1.446759497    1.389189266
  401 SOLV  HW2     1430    1.890824256    1.324778913    1.283637002
  402 SOLV  OW      1431    1.622846462    4.277265374    1.142292926
  402 SOLV  HW1     1432    1.690866137    4.312875774    1.078220872
  402 SOLV  HW2     1433    1.650065651    4.185879652    1.172422155
  403 SOLV  OW      1434    0.835540822    6.127088650    0.240205264
  403 SOLV  HW1     1435    0.740179954    6.140036791    0.213027051
  403 SOLV  HW2     1436    0.860260732    6.195580359    0.308745885
  404 SOLV  OW      1437    2.326371685    4.224271699    6.137758361
  404 SOLV  HW1     1438    2.315979201    4.321970593    6.156384348
  404 SOLV  HW2     1439    2.261716976    4.172580081    6.193863174
  405 SOLV  OW      1440    3.565721588    4.020676848    2.086000559
  405 SOLV  HW1     1441    3.518513178    3.958022389    2.148014990
  405 SOLV  HW2     1442    3.618546370    3.968091270    2.019334942
  406 SOLV  OW      1443    5.579696875    3.555150233    1.550557291
  406 SOLV  HW1     1444    5.497936821    3.506882909    1.519163598
  406 SOLV  HW2     1445    5.648196195    3.555563048    1.477703481
  407 SOLV  OW      1446    1.883169849    0.941990287    5.226625964
  407 SOLV  HW1     1447    1.969120857    0.992843062    5.231766430
  407 SOLV  HW2     1448    1.809996948    0.995903378    5.268328603
  408 SOLV  OW      1449    2.474556578    4.786599714    3.049713867
  408 SOLV  HW1     1450    2.440786534    4.823815066    3.136169674
  408 SOLV  HW2     1451    2.568168777    4.818135666    3.034149650
  409 SOLV  OW      1452    3.994674258    0.958964233    2.240180393
  409 SOLV  HW1     1453    3.922447026    0.936029627    2.174932896
  409 SOLV  HW2     1454    4.004367399    0.884834061    2.306593987
  410 SOLV  OW      1455    5.011948015    1.016728875    2.553437533
  410 SOLV  HW1     1456    5.017943137    1.089657728    2.621595040
  410 SOLV  HW2     1457    4.916073119    1.001085127    2.529703962
  411 SOLV  OW      1458    2.462504062    2.222154452    5.092901251
  411 SOLV  HW1     1459    2.427121588    2.189828717    5.180668741
  411 SOLV  HW2     1460    2.392060330    2.211748676    5.022691527
  412 SOLV  OW      1461    0.116850885    4.797135842    4.565466460
  412 SOLV  HW1     1462    0.101896655    4.840911480    4.654123493
  412 SOLV  HW2     1463    0.091846761    4.860579785    4.492325056
  413 SOLV  OW      1464    6.438890231    2.326542378    3.614462975
  413 SOLV  HW1     1465    6.422344273    2.228272960    3.606134842
  413 SOLV  HW2     1466    6.360587878    2.369863799    3.659094812
  414 SOLV  OW      1467    4.200867728    3.082447540    3.508569235
  414 SOLV  HW1     1468    4.119805658    3.140877663    3.504713519
  414 SOLV  HW2     1469    4.190872271    3.007234720    3.443429942
  415 SOLV  OW      1470    4.655673591    6.302491300    2.754295389
  415 SOLV  HW1     1471    4.679362169    6.396369222    2.779311224
  415 SOLV  HW2     1472    4.583595944    6.303640799    2.684988129
  416 SOLV  OW      1473    1.551207026    0.365342272    4.976888507
  416 SOLV  HW1     1474    1.637814325    0.341528623    5.020844063
  416 SOLV  HW2     1475    1.482455812    0.296190695    4.999054584
  417 SOLV  OW      1476    1.113595922    6.425078521    3.196509726
  417 SOLV  HW1     1477    1.053552153    6.494533245    3.156876508
  417 SOLV  HW2     1478    1.078642669    6.334098289    3.174129546
  418 SOLV  OW      1479    5.576342454    1.885459531    0.113229481
  418 SOLV  HW1     1480    5.581493432    1.785592392    0.113393327
  418 SOLV  HW2     1481    5.487194789    1.914295956    0.148174570
  419 SOLV  OW      1482    2.288112125    2.163532666    5.729975843
  419 SOLV  HW1     1483    2.267554580    2.251948517    5.771928550
  419 SOLV  HW2     1484    2.371254741    2.171271618    5.674953857
  420 SOLV  OW      1485    5.573250980    3.528311763    5.971094266
  420 SOLV  HW1     1486    5.561932092    3.588373991    5.891946200
  420 SOLV  HW2     1487    5.526502524    3.568057309    6.050055512
  421 SOLV  OW      1488    5.202900691    0.931543960    3.477856388
  421 SOLV  HW1     1489    5.120967692    0.933748417    3.420566520
  421 SOLV  HW2     1490    5.284252882    0.931804607    3.419703504
  422 SOLV  OW      1491    1.391376294    1.825126005    6.162377324
  422 SOLV  HW1     1492    1.402823190    1.868062748    6.072792674
  422 SOLV  HW2     1493    1.474624535    1.775133423    6.186261982
  423 SOLV  OW      1494    1.759633715    5.790440235    0.644538217
  423 SOLV  HW1     1495    1.825303500    5.801100845    0.719196342
  423 SOLV  HW2     1496    1.699559239    5.712854143    0.663811534
  424 SOLV  OW      1497    1.350199352    4.335839555    3.445990923
  424 SOLV  HW1     1498    1.351474095    4.435392251    3.436629265
  424 SOLV  HW2     1499    1.426769103    4.296585063    3.395038367
  425 SOLV  OW      1500    4.498499655    6.264732580    0.680038351
  425 SOLV  HW1     1501    4.467562363    6.200580985    0.750234233
  425 SOLV  HW2     1502    4.592785228    6.243303373    0.654523166
  426 SOLV  OW      1503    1.160339187    2.820277534    4.637454323
  426 SOLV  HW1     1504    1.171571148    2.739051931    4.580215792
  426 SOLV  HW2     1505    1.238546181    2.828608182    4.699214109
  427 SOLV  OW      1506    3.594046207    5.539802876    6.269429296
  427 SOLV  HW1     1507    3.585546234    5.560313585    6.171925110
  427 SOLV  HW2     1508    3.606221717    5.624934668    6.320462030
  428 SOLV  OW      1509    1.824968163    3.400002178    4.673263485
  428 SOLV  HW1     1510    1.785919246    3.473228526    4.617468422
  428 SOLV  HW2     1511    1.814749748    3.312699406    4.625578948
  429 SOLV  OW      1512    0.327927131    5.520606037    4.287952817
  429 SOLV  HW1     1513    0.256290315    5.499651960    4.354504288
  429 SOLV  HW2     1514    0.306254501    5.606516288    4.241587628
  430 SOLV  OW      1515    3.267273676    6.317983139    5.954852529
  430 SOLV  HW1     1516    3.275613570    6.260383028    6.036170906
  430 SOLV  HW2     1517    3.173869401    6.312502538    5.919559340
  431 SOLV  OW      1518    6.195836253    2.874841728    5.281651571
  431 SOLV  HW1     1519    6.287526557    2.836835960    5.293835770
  431 SOLV  HW2     1520    6.162981387    2.911225186    5.368811233
  432 SOLV  OW      1521    0.109418613    2.639501286    4.108150805
  432 SOLV  HW1     1522    0.144052500    2.733154589    4.102714104
  432 SOLV  HW2     1523    0.145407404    2.586156990    4.031605408
  433 SOLV  OW      1524    6.681178714    1.597294920    6.459256588
  433 SOLV  HW1     1525    6.719403109    1.671509650    6.404201395
  433 SOLV  HW2     1526    6.754346504    1.553355060    6.511369620
  434 SOLV  OW      1527    1.827963017    1.088959307    3.094175070
  434 SOLV  HW1     1528    1.894534196    1.153275768    3.056337576
  434 SOLV  HW2     1529    1.742319037    1.136959137    3.113178490
  435 SOLV  OW      1530    2.574905480    1.855354006    5.577073448
  435 SOLV  HW1     1531    2.568839552    1.901769895    5.488706176
  435 SOLV  HW2     1532    2.482932801    1.833139284    5.609439129
  436 SOLV  OW      1533    6.216651979    5.849424266    1.454936810
  436 SOLV  HW1     1534    6.197165716    5.941963268    1.422427987
  436 SOLV  HW2     1535    6.312753601    5.827652939    1.437892972
  437 SOLV  OW      1536    1.986073157    3.345376037    5.276077119
  437 SOLV  HW1     1537    1.997951233    3.321231117    5.372388796
  437 SOLV  HW2     1538    2.070909757    3.384967104    5.240930231
  438 SOLV  OW      1539    2.174038386    4.501791213    2.314961859
  438 SOLV  HW1     1540    2.135173898    4.591133050    2.292432038
  438 SOLV  HW2     1541    2.244404248    4.512793589    2.385158711
  439 SOLV  OW      1542    4.740797933    2.198797165    5.832157340
  439 SOLV  HW1     1543    4.721777580    2.100678101    5.828858793
  439 SOLV  HW2     1544    4.828690659    2.214213653    5.877292753
  440 SOLV  OW      1545    4.462080538    4.406343747    3.310958972
  440 SOLV  HW1     1546    4.525144113    4.329559792    3.322237929
  440 SOLV  HW2     1547    4.443667955    4.447728373    3.400112179
  441 SOLV  OW      1548    4.727996825    2.132934473    4.915154920
  441 SOLV  HW1     1549    4.696191178    2.068017783    4.846059124
  441 SOLV  HW2     1550    4.783299460    2.203807821    4.871353183
  442 SOLV  OW      1551    5.008539343    1.717265642    1.704993317
  442 SOLV  HW1     1552    5.028446434    1.619283749    1.703187405
  442 SOLV  HW2     1553    4.976806078    1.746500458    1.614780622
  443 SOLV  OW      1554    6.235386319    5.572320810    1.417258000
  443 SOLV  HW1     1555    6.151284541    5.520679964    1.433386203
  443 SOLV  HW2     1556    6.228754445    5.661590390    1.461833388
  444 SOLV  OW      1557    5.365466700    3.414675143    4.895642032
  444 SOLV  HW1     1558    5.401708618    3.485794913    4.955879118
  444 SOLV  HW2     1559    5.291207262    3.452475570    4.840354886
  445 SOLV  OW      1560    2.641188406    6.388213719    6.650663258
  445 SOLV  HW1     1561    2.718873872    6.436439312    6.691151101
  445 SOLV  HW2     1562    2.635735246    6.295909067    6.688743688
  446 SOLV  OW      1563    6.254742312    2.641656550    2.835453172
  446 SOLV  HW1     1564    6.244509491    2.741130621    2.835002076
  446 SOLV  HW2     1565    6.165052736    2.598870457    2.824266793
  447 SOLV  OW      1566    4.012292697    3.437875178    0.924993809
  447 SOLV  HW1     1567    3.928446125    3.446177489    0.978853152
  447 SOLV  HW2     1568    4.090837047    3.430761888    0.986477067
  448 SOLV  OW      1569    0.563665469    2.646532180    0.600587870
  448 SOLV  HW1     1570    0.511540099    2.561284321    0.604556917
  448 SOLV  HW2     1571    0.635117905    2.638706324    0.531065856
  449 SOLV  OW      1572    1.899066361    5.012383638    6.156323238
  449 SOLV  HW1     1573    1.807859900    4.978801161    6.132794456
  449 SOLV  HW2     1574    1.920849492    5.092015481    6.099893903
  450 SOLV  OW      1575    4.367033384    3.560732976    2.538227975
  450 SOLV  HW1     1576    4.327896729    3.633857448    2.482360823
  450 SOLV  HW2     1577    4.434384524    3.599349736    2.601256340
  451 SOLV  OW      1578    5.832026606    6.642298595    1.843909776
  451 SOLV  HW1     1579    5.846012828    6.734571003    1.879829036
  451 SOLV  HW2     1580    5.855042863    6.575234888    1.914427263
  452 SOLV  OW      1581    4.362834757    2.907328673    5.716376893
  452 SOLV  HW1     1582    4.386079146    2.856381640    5.799226777
  452 SOLV  HW2     1583    4.377192627    3.005021058    5.732189998
  453 SOLV  OW      1584    4.805314304    5.649618156    0.772620412
  453 SOLV  HW1     1585    4.875457802    5.678300339    0.837867840
  453 SOLV  HW2     1586    4.732205931    5.601701498    0.821191645
  454 SOLV  OW      1587    4.188575911    0.289886477    1.771106498
  454 SOLV  HW1     1588    4.202825921    0.199937346    1.812411412
  454 SOLV  HW2     1589    4.102052042    0.290214394    1.720971505
  455 SOLV  OW      1590    0.719415575    4.546774729    6.439723268
  455 SOLV  HW1     1591    0.819332604    4.550809283    6.439162334
  455 SOLV  HW2     1592    0.684045627    4.584648216    6.354198005
  456 SOLV  OW      1593    3.096993652    3.605538746    6.057648339
  456 SOLV  HW1     1594    3.036895537    3.685459513    6.056703664
  456 SOLV  HW2     1595    3.152601894    3.604664842    5.974540188
  457 SOLV  OW      1596    3.145596171    5.013320247    3.821869395
  457 SOLV  HW1     1597    3.082828192    5.015938800    3.899672537
  457 SOLV  HW2     1598    3.096811370    4.981062914    3.740755201
  458 SOLV  OW      1599    0.328759810    1.975119413    6.020007064
  458 SOLV  HW1     1600    0.399858428    1.963586145    6.089375466
  458 SOLV  HW2     1601    0.365023638    1.949229785    5.930482393
  459 SOLV  OW      1602    4.753660815    0.440370422    5.217415285
  459 SOLV  HW1     1603    4.661324426    0.477821514    5.208964723
  459 SOLV  HW2     1604    4.750853748    0.341353656    5.203711070
  460 SOLV  OW      1605    6.635403412    0.031234550    2.540574306
  460 SOLV  HW1     1606    6.654409749   -0.043202578    2.476559635
  460 SOLV  HW2     1607    6.720257254    0.079981574    2.561154832
  461 SOLV  OW      1608    1.163684422    0.556742439    1.404188169
  461 SOLV  HW1     1609    1.198241419    0.471259128    1.365478709
  461 SOLV  HW2     1610    1.233024315    0.596577499    1.464231088
  462 SOLV  OW      1611    1.888292614    0.206564883    2.330144823
  462 SOLV  HW1     1612    1.857389784    0.274601719    2.396597882
  462 SOLV  HW2     1613    1.928630637    0.252939413    2.251263572
  463 SOLV  OW      1614    1.945861465    0.683102945    1.417181018
  463 SOLV  HW1     1615    1.916954021    0.777573117    1.432664919
  463 SOLV  HW2     1616    1.940270904    0.632045233    1.502982304
  464 SOLV  OW      1617    3.690761921    1.127747834    4.994300844
  464 SOLV  HW1     1618    3.636674444    1.143756529    4.911728019
  464 SOLV  HW2     1619    3.711472373    1.030235150    5.002197588
  465 SOLV  OW      1620    1.281637582    3.490738617    5.555066560
  465 SOLV  HW1     1621    1.301792989    3.581500194    5.591891832
  465 SOLV  HW2     1622    1.221661641    3.499598372    5.475540488
  466 SOLV  OW      1623    6.405535291    2.529981189    6.067915460
  466 SOLV  HW1     1624    6.308205937    2.525400919    6.045420508
  466 SOLV  HW2     1625    6.446724208    2.439603180    6.056283883
  467 SOLV  OW      1626    5.335047922    6.276256876    3.290129213
  467 SOLV  HW1     1627    5.340076968    6.211215586    3.365920665
  467 SOLV  HW2     1628    5.393514602    6.244857707    3.215324504
  468 SOLV  OW      1629    2.536344569    5.784541627    6.582973038
  468 SOLV  HW1     1630    2.549372044    5.835676740    6.498028996
  468 SOLV  HW2     1631    2.540066633    5.847423728    6.660638941
  469 SOLV  OW      1632    0.341151968    4.697753477    0.221747796
  469 SOLV  HW1     1633    0.355205872    4.753738068    0.140088636
  469 SOLV  HW2     1634    0.269635917    4.738744664    0.278362123
  470 SOLV  OW      1635    3.590218697    3.716587017    4.831903759
  470 SOLV  HW1     1636    3.525123716    3.695980380    4.904965479
  470 SOLV  HW2     1637    3.553761967    3.789884967    4.774472736
  471 SOLV  OW      1638    0.418319765    1.086074501    2.849671893
  471 SOLV  HW1     1639    0.421049092    1.064823033    2.751994204
  471 SOLV  HW2     1640    0.352160624    1.159255725    2.866026752
  472 SOLV  OW      1641    0.093297351    2.894965641    4.606265704
  472 SOLV  HW1     1642    0.155801990    2.971072470    4.588918496
  472 SOLV  HW2     1643    0.145563699    2.814949180    4.635686780
  473 SOLV  OW      1644    6.641352470    4.469938563    0.786880637
  473 SOLV  HW1     1645    6.708980376    4.509388172    0.849091565
  473 SOLV  HW2     1646    6.669846924    4.377695154    0.760818702
  474 SOLV  OW      1647    0.558913362    4.020596952    5.516277930
  474 SOLV  HW1     1648    0.502021497    3.952728744    5.469831973
  474 SOLV  HW2     1649    0.550942086    4.008665753    5.615243126
  475 SOLV  OW      1650    0.131121944    5.099076257    3.598692062
  475 SOLV  HW1     1651    0.065354522    5.030054820    3.568514380
  475 SOLV  HW2     1652    0.188216818    5.061134520    3.671497316
  476 SOLV  OW      1653    0.093255036    0.073230272    2.147075746
  476 SOLV  HW1     1654    0.045390684    0.142247797    2.092802456
  476 SOLV  HW2     1655    0.103919439    0.106117651    2.240909087
  477 SOLV  OW      1656    5.876833747    6.580686570    0.843131259
  477 SOLV  HW1     1657    5.816429382    6.572905510    0.763816867
  477 SOLV  HW2     1658    5.942299879    6.654755721    0.828033200
  478 SOLV  OW      1659    0.193622872    4.085365497    2.684108569
  478 SOLV  HW1     1660    0.289701852    4.075751938    2.658100607
  478 SOLV  HW2     1661    0.174991490    4.180604937    2.708239991
  479 SOLV  OW      1662    4.526762634    4.003081135    1.750740336
  479 SOLV  HW1     1663    4.526816497    3.970665287    1.656140046
  479 SOLV  HW2     1664    4.605480902    4.062960374    1.765502310
  480 SOLV  OW      1665    1.482740668    2.193486374    3.714418820
  480 SOLV  HW1     1666    1.453294340    2.103363846    3.682624975
  480 SOLV  HW2     1667    1.571354193    2.185419794    3.760054096
  481 SOLV  OW      1668    6.632213621    4.975147528    1.266260708
  481 SOLV  HW1     1669    6.661386637    4.885936218    1.231760242
  481 SOLV  HW2     1670    6.539726353    4.994846550    1.233732895
  482 SOLV  OW      1671    3.682688439    4.057184414    0.310323149
  482 SOLV  HW1     1672    3.696078923    4.138510453    0.253694753
  482 SOLV  HW2     1673    3.584889620    4.037976160    0.318474157
  483 SOLV  OW      1674    0.751420566    0.162982496    2.246714426
  483 SOLV  HW1     1675    0.763833326    0.213398463    2.161250055
  483 SOLV  HW2     1676    0.685433809    0.089182340    2.232597424
  484 SOLV  OW      1677    4.871511712    4.468386580    2.103872266
  484 SOLV  HW1     1678    4.880575591    4.402841491    2.028894320
  484 SOLV  HW2     1679    4.923698184    4.550957108    2.082455337
  485 SOLV  OW      1680    4.933504607    5.823423427    6.386534341
  485 SOLV  HW1     1681    4.903624977    5.916600740    6.365913937
  485 SOLV  HW2     1682    4.860561271    5.759104800    6.363245096
  486 SOLV  OW      1683    2.433591940    1.286301748    2.009491426
  486 SOLV  HW1     1684    2.443376995    1.326255147    2.100639566
  486 SOLV  HW2     1685    2.501570993    1.213977074    1.997326113
  487 SOLV  OW      1686    1.253813021    1.667156461    2.282644208
  487 SOLV  HW1     1687    1.279982240    1.730262005    2.209617725
  487 SOLV  HW2     1688    1.248154201    1.574282719    2.246004738
  488 SOLV  OW      1689    5.031803535    0.578295333    2.442016141
  488 SOLV  HW1     1690    5.069963664    0.668403422    2.462615701
  488 SOLV  HW2     1691    4.944331045    0.589144916    2.394784213
  489 SOLV  OW      1692    3.229942391    3.558827628    4.460010877
  489 SOLV  HW1     1693    3.310400973    3.579596832    4.404377598
  489 SOLV  HW2     1694    3.241005986    3.468915962    4.502360542
  490 SOLV  OW      1695    3.474800750    0.371462552    1.733105061
  490 SOLV  HW1     1696    3.410867850    0.411273182    1.798890340
  490 SOLV  HW2     1697    3.552280108    0.433367671    1.720271110
  491 SOLV  OW      1698    4.252343455    1.097207336    5.812410283
  491 SOLV  HW1     1699    4.334858727    1.136613508    5.852887293
  491 SOLV  HW2     1700    4.261842474    1.094955678    5.712887905
  492 SOLV  OW      1701    0.860871743    4.052618876    2.243866692
  492 SOLV  HW1     1702    0.890356973    4.012797335    2.330727908
  492 SOLV  HW2     1703    0.894458376    4.146571024    2.237163198
  493 SOLV  OW      1704    5.138957802    2.821381230    1.383555715
  493 SOLV  HW1     1705    5.155436299    2.824155513    1.482149667
  493 SOLV  HW2     1706    5.218955395    2.782970481    1.337457946
  494 SOLV  OW      1707    6.467696410    6.720231842    4.076563571
  494 SOLV  HW1     1708    6.490259812    6.661984535    4.154654218
  494 SOLV  HW2     1709    6.405070256    6.792478396    4.105862124
  495 SOLV  OW      1710    4.817765387    5.802340386    0.563606162
  495 SOLV  HW1     1711    4.752113866    5.795124610    0.488520775
  495 SOLV  HW2     1712    4.786636672    5.746599934    0.640573753
  496 SOLV  OW      1713    3.823189321    4.182026644    2.119441397
  496 SOLV  HW1     1714    3.738912152    4.130072094    2.105367012
  496 SOLV  HW2     1715    3.897701124    4.139156331    2.068351943
  497 SOLV  OW      1716    6.298877225    0.171714347    4.389400581
  497 SOLV  HW1     1717    6.260699671    0.230103443    4.461046884
  497 SOLV  HW2     1718    6.382133167    0.213576763    4.353123988
  498 SOLV  OW      1719    1.735091478    0.751131841    6.134643649
  498 SOLV  HW1     1720    1.713033765    0.656667480    6.110354832
  498 SOLV  HW2     1721    1.659379686    0.810885968    6.108239601
  499 SOLV  OW      1722    0.623272795    1.683494934    4.558928346
  499 SOLV  HW1     1723    0.616307330    1.610959549    4.627412688
  499 SOLV  HW2     1724    0.539793411    1.738539486    4.560066149
  500 SOLV  OW      1725    1.025860476    2.543221626    2.513245823
  500 SOLV  HW1     1726    1.067210107    2.466883839    2.463619670
  500 SOLV  HW2     1727    1.072420459    2.555094243    2.600945389
  501 SOLV  OW      1728    2.326532192    6.492569975    1.393031531
  501 SOLV  HW1     1729    2.236782688    6.454946671    1.370020264
  501 SOLV  HW2     1730    2.356589759    6.455672626    1.480981137
  502 SOLV  OW      1731    1.654816746    5.261509081    4.465648950
  502 SOLV  HW1     1732    1.635663215    5.175618079    4.418152812
  502 SOLV  HW2     1733    1.751545874    5.264841060    4.490796091
  503 SOLV  OW      1734    6.500424060    0.387414315    2.613658376
  503 SOLV  HW1     1735    6.474099410    0.353438762    2.523366187
  503 SOLV  HW2     1736    6.474851512    0.320332764    2.683272421
  504 SOLV  OW      1737    3.424006311    4.738430516    5.469527798
  504 SOLV  HW1     1738    3.422777842    4.680759672    5.387842000
  504 SOLV  HW2     1739    3.506000772    4.795668717    5.468690203
  505 SOLV  OW      1740    3.095108144    3.535324341    5.073010637
  505 SOLV  HW1     1741    3.008236437    3.562937352    5.031890898
  505 SOLV  HW2     1742    3.168600934    3.546124960    5.006061690
  506 SOLV  OW      1743    0.918751852    1.956891347    3.901698033
  506 SOLV  HW1     1744    1.012662466    1.924285265    3.912544455
  506 SOLV  HW2     1745    0.917984172    2.056888405    3.901635545
  507 SOLV  OW      1746    0.087882110    2.035364271    5.078099522
  507 SOLV  HW1     1747    0.178481344    2.030391226    5.036063197
  507 SOLV  HW2     1748    0.072914553    2.127392658    5.114248563
  508 SOLV  OW      1749    2.625374766    2.062049578    0.624812969
  508 SOLV  HW1     1750    2.540392205    2.052888508    0.676717150
  508 SOLV  HW2     1751    2.635533194    2.156612639    0.593915739
  509 SOLV  OW      1752    2.380502477    3.540799950    4.910096247
  509 SOLV  HW1     1753    2.287572334    3.505400311    4.899567290
  509 SOLV  HW2     1754    2.380953352    3.613289428    4.978980768
  510 SOLV  OW      1755    2.673100811    1.418354431    0.541985904
  510 SOLV  HW1     1756    2.624997162    1.340915294    0.583086075
  510 SOLV  HW2     1757    2.677304925    1.493645076    0.607664280
  511 SOLV  OW      1758    2.008692984    5.061981855    0.215403273
  511 SOLV  HW1     1759    1.963642747    5.106500347    0.292789220
  511 SOLV  HW2     1760    1.941053321    5.010905435    0.162336519
  512 SOLV  OW      1761    1.424733751    3.465015192    6.726157843
  512 SOLV  HW1     1762    1.496531898    3.528808233    6.698310418
  512 SOLV  HW2     1763    1.457110784    3.371147583    6.714300163
  513 SOLV  OW      1764    0.179495872    6.330173775    0.676900647
  513 SOLV  HW1     1765    0.162152202    6.297368417    0.584040480
  513 SOLV  HW2     1766    0.205050927    6.426806337    0.673885351
  514 SOLV  OW      1767    3.062827252    6.586096976    1.076243499
  514 SOLV  HW1     1768    2.993853062    6.629555878    1.134156278
  514 SOLV  HW2     1769    3.024134670    6.568646796    0.985698591
  515 SOLV  OW      1770    0.321530781    4.488448219    2.473508518
  515 SOLV  HW1     1771    0.305494904    4.460491635    2.568172581
  515 SOLV  HW2     1772    0.342197438    4.586248508    2.470680482
  516 SOLV  OW      1773    1.680303669    0.737708174    0.487397865
  516 SOLV  HW1     1774    1.666148821    0.706799398    0.393353765
  516 SOLV  HW2     1775    1.592343333    0.741569742    0.534811708
  517 SOLV  OW      1776    2.514465844    4.593846567    4.334906961
  517 SOLV  HW1     1777    2.536577485    4.499414305    4.359271446
  517 SOLV  HW2     1778    2.565754226    4.656339698    4.393763697
  518 SOLV  OW      1779    5.426466699    0.755725472    4.468168772
  518 SOLV  HW1     1780    5.371581706    0.737729168    4.549800724
  518 SOLV  HW2     1781    5.384785618    0.829932432    4.415670968
  519 SOLV  OW      1782    1.474643485    5.555779103    2.233211708
  519 SOLV  HW1     1783    1.432621193    5.572638050    2.144049452
  519 SOLV  HW2     1784    1.428986217    5.611419209    2.302635029
  520 SOLV  OW      1785    2.198015063    4.132276130    3.343556467
  520 SOLV  HW1     1786    2.283372316    4.175167219    3.313984544
  520 SOLV  HW2     1787    2.131809978    4.134669070    3.268648753
  521 SOLV  OW      1788    2.253539638    6.697271687    3.025645005
  521 SOLV  HW1     1789    2.224569438    6.787231692    2.992965810
  521 SOLV  HW2     1790    2.336727927    6.706864146    3.080304847
  522 SOLV  OW      1791    5.691362308    1.799217340    0.819885675
  522 SOLV  HW1     1792    5.677326527    1.764207107    0.912499310
  522 SOLV  HW2     1793    5.656531645    1.732966181    0.753571169
  523 SOLV  OW      1794    4.130549718    4.134459410    0.945204948
  523 SOLV  HW1     1795    4.198378938    4.091093266    0.885887334
  523 SOLV  HW2     1796    4.090967510    4.065877021    1.006276298
  524 SOLV  OW      1797    3.784500793    5.458131794    5.300891932
  524 SOLV  HW1     1798    3.827561269    5.379385346    5.256792077
  524 SOLV  HW2     1799    3.756376954    5.433187619    5.393557151
  525 SOLV  OW      1800    3.190404067    3.267855845    2.879503073
  525 SOLV  HW1     1801    3.239111725    3.298226799    2.961388201
  525 SOLV  HW2     1802    3.134743238    3.187772928    2.901607451
  526 SOLV  OW      1803    1.749677119    3.379656438    4.956827481
  526 SOLV  HW1     1804    1.825413251    3.333969974    5.003483565
  526 SOLV  HW2     1805    1.768569393    3.383738165    4.858713127
  527 SOLV  OW      1806    5.289606235    1.292322478    6.412123705
  527 SOLV  HW1     1807    5.200362503    1.295584095    6.457122850
  527 SOLV  HW2     1808    5.342817733    1.373024562    6.437730639
  528 SOLV  OW      1809    6.310780312    5.696946534    6.539945791
  528 SOLV  HW1     1810    6.213473257    5.674186360    6.536296615
  528 SOLV  HW2     1811    6.342186800    5.723729810    6.448861799
  529 SOLV  OW      1812    4.847569623    4.964852625    4.947020313
  529 SOLV  HW1     1813    4.842476279    4.884077922    4.888287783
  529 SOLV  HW2     1814    4.939812896    5.003254471    4.942960535
  530 SOLV  OW      1815    1.930363676    3.717974899    0.891768708
  530 SOLV  HW1     1816    1.858620255    3.650439774    0.908853593
  530 SOLV  HW2     1817    2.013090582    3.692059339    0.941614949
  531 SOLV  OW      1818    0.739545851    1.662057979    6.496074621
  531 SOLV  HW1     1819    0.757114738    1.563615141    6.495485879
  531 SOLV  HW2     1820    0.812155570    1.709176062    6.445997481
  532 SOLV  OW      1821    5.893921808    3.566382887    2.584949874
  532 SOLV  HW1     1822    5.824296926    3.626196789    2.545267663
  532 SOLV  HW2     1823    5.897824035    3.480885269    2.533230102
  533 SOLV  OW      1824    5.376817595    3.412728615    6.582180452
  533 SOLV  HW1     1825    5.408442063    3.421344915    6.676656149
  533 SOLV  HW2     1826    5.450628198    3.438525969    6.519838682
  534 SOLV  OW      1827    6.370269063    1.556644033    3.312210589
  534 SOLV  HW1     1828    6.355369572    1.493627867    3.236007092
  534 SOLV  HW2     1829    6.455827825    1.533385655    3.358457222
  535 SOLV  OW      1830    2.069085406    3.124884934    3.645683948
  535 SOLV  HW1     1831    1.990942026    3.187282283    3.645250356
  535 SOLV  HW2     1832    2.036420576    3.030519895    3.640368565
  536 SOLV  OW      1833    0.889187239    4.401089028    1.731879102
  536 SOLV  HW1     1834    0.980636438    4.382488979    1.767810804
  536 SOLV  HW2     1835    0.839822297    4.314918356    1.720143570
  537 SOLV  OW      1836    1.022756762    3.958055814    2.456658956
  537 SOLV  HW1     1837    1.101641645    3.901160294    2.433419338
  537 SOLV  HW2     1838    1.041760146    4.008614107    2.540817944
  538 SOLV  OW      1839    1.283421276    6.635742896    0.313095665
  538 SOLV  HW1     1840    1.205008647    6.573875031    0.308213887
  538 SOLV  HW2     1841    1.354701899    6.604221586    0.250441976
  539 SOLV  OW      1842    6.580174751    1.812021306    3.038104791
  539 SOLV  HW1     1843    6.567924651    1.730593582    2.981364455
  539 SOLV  HW2     1844    6.541746180    1.891485829    2.991108628
  540 SOLV  OW      1845    5.075185022    0.348926082    3.949003986
  540 SOLV  HW1     1846    5.017544156    0.371753622    3.870541007
  540 SOLV  HW2     1847    5.133442435    0.270969114    3.926008553
  541 SOLV  OW      1848    5.722721444    3.543649798    3.400784954
  541 SOLV  HW1     1849    5.733167017    3.636439495    3.364994354
  541 SOLV  HW2     1850    5.657277035    3.544257616    3.476393583
  542 SOLV  OW      1851    3.366857284    2.220593437    4.083502315
  542 SOLV  HW1     1852    3.325643202    2.177826671    4.003051038
  542 SOLV  HW2     1853    3.462336593    2.191900313    4.091274764
  543 SOLV  OW      1854    4.513657333    1.093824398    1.256583455
  543 SOLV  HW1     1855    4.566939440    1.175517038    1.234507797
  543 SOLV  HW2     1856    4.513667650    1.031814814    1.178130818
  544 SOLV  OW      1857    0.875784328    2.148257183    5.930202599
  544 SOLV  HW1     1858    0.926548172    2.224736780    5.890530085
  544 SOLV  HW2     1859    0.938230138    2.090498347    5.982780567
  545 SOLV  OW      1860    0.100168737    4.878665938    5.404589899
  545 SOLV  HW1     1861    0.091154614    4.781454986    5.426241258
  545 SOLV  HW2     1862    0.153127129    4.924011238    5.476278234
  546 SOLV  OW      1863    1.285422062    0.830113009    6.153342904
  546 SOLV  HW1     1864    1.371236365    0.812925749    6.201721704
  546 SOLV  HW2     1865    1.287734980    0.921499502    6.112806939
  547 SOLV  OW      1866    6.145786668    0.603700164    4.604301884
  547 SOLV  HW1     1867    6.085900389    0.683737131    4.607080839
  547 SOLV  HW2     1868    6.238471534    0.630489969    4.630604486
  548 SOLV  OW      1869    4.194884018    5.448579854    4.480156934
  548 SOLV  HW1     1870    4.143924642    5.472286692    4.397445794
  548 SOLV  HW2     1871    4.160228389    5.502144963    4.557161942
  549 SOLV  OW      1872    0.722531539    0.507279881    0.146748111
  549 SOLV  HW1     1873    0.651038558    0.568245179    0.112513757
  549 SOLV  HW2     1874    0.743321886    0.530361047    0.241800866
  550 SOLV  OW      1875    3.237185367    3.314692688    0.786167989
  550 SOLV  HW1     1876    3.197462983    3.241328062    0.731033889
  550 SOLV  HW2     1877    3.223736841    3.294502722    0.883180912
  551 SOLV  OW      1878    0.906356564    1.032443976    3.699785602
  551 SOLV  HW1     1879    0.860825848    1.002063794    3.616095678
  551 SOLV  HW2     1880    0.945683442    0.953480759    3.746883499
  552 SOLV  OW      1881    5.194456472    1.025690604    1.562705158
  552 SOLV  HW1     1882    5.199382689    0.926074492    1.569941710
  552 SOLV  HW2     1883    5.221068337    1.066801601    1.649892884
  553 SOLV  OW      1884    2.335518105    3.372807664    1.017483954
  553 SOLV  HW1     1885    2.338269621    3.450056860    0.954041099
  553 SOLV  HW2     1886    2.327962180    3.287510918    0.965837289
  554 SOLV  OW      1887    1.955948468    2.192693406    0.172930291
  554 SOLV  HW1     1888    1.929500993    2.126023222    0.103247995
  554 SOLV  HW2     1889    1.874714647    2.222563210    0.223018874
  555 SOLV  OW      1890    4.263786158    6.563941346    0.134120730
  555 SOLV  HW1     1891    4.267270991    6.654840812    0.092585830
  555 SOLV  HW2     1892    4.356771765    6.529075955    0.145871745
  556 SOLV  OW      1893    3.805903228    5.683118572    0.874867242
  556 SOLV  HW1     1894    3.883613475    5.710400132    0.931584426
  556 SOLV  HW2     1895    3.722330814    5.684882907    0.929753886
  557 SOLV  OW      1896    3.444394531    5.375244759    6.431706072
  557 SOLV  HW1     1897    3.505597512    5.437760813    6.383271136
  557 SOLV  HW2     1898    3.497707095    5.300628802    6.471583815
  558 SOLV  OW      1899    4.288289521    6.340818127    5.394062599
  558 SOLV  HW1     1900    4.238716187    6.254497651    5.403615866
  558 SOLV  HW2     1901    4.357408207    6.347700547    5.466001772
  559 SOLV  OW      1902    5.054363691    4.701405450    2.893026218
  559 SOLV  HW1     1903    5.087314578    4.795509150    2.900690273
  559 SOLV  HW2     1904    5.016422161    4.686709111    2.801678187
  560 SOLV  OW      1905    2.353297240    2.471367351    0.728285124
  560 SOLV  HW1     1906    2.392288121    2.466116194    0.820220653
  560 SOLV  HW2     1907    2.315359610    2.562675561    0.713333473
  561 SOLV  OW      1908    2.230933305    0.549332971    2.109208487
  561 SOLV  HW1     1909    2.301501195    0.509027413    2.050936368
  561 SOLV  HW2     1910    2.262323938    0.549725733    2.204153096
  562 SOLV  OW      1911    4.749747291    6.294487921    3.436628033
  562 SOLV  HW1     1912    4.726203675    6.271668763    3.342155873
  562 SOLV  HW2     1913    4.666180488    6.301000335    3.491164103
  563 SOLV  OW      1914    3.426591736    2.045779941    2.505263430
  563 SOLV  HW1     1915    3.423754005    2.132138525    2.555603745
  563 SOLV  HW2     1916    3.348781366    2.041140355    2.442621387
  564 SOLV  OW      1917    5.410143482    6.546639365    0.296551880
  564 SOLV  HW1     1918    5.397455356    6.509654089    0.388590489
  564 SOLV  HW2     1919    5.501010703    6.521898955    0.262920565
  565 SOLV  OW      1920    1.949194407    3.793116832    1.399565654
  565 SOLV  HW1     1921    1.931433212    3.832759314    1.309493358
  565 SOLV  HW2     1922    2.039232519    3.822430340    1.431719372
  566 SOLV  OW      1923    1.178280211    0.479782603    6.321236613
  566 SOLV  HW1     1924    1.194874257    0.539261229    6.242579537
  566 SOLV  HW2     1925    1.262262080    0.430544761    6.344098932
  567 SOLV  OW      1926    4.789205350    1.128639315    3.181947676
  567 SOLV  HW1     1927    4.841836886    1.212429554    3.167486618
  567 SOLV  HW2     1928    4.826974361    1.055364484    3.125341088
  568 SOLV  OW      1929    2.379223520    6.231761212    5.109308430
  568 SOLV  HW1     1930    2.392495264    6.132780882    5.104135418
  568 SOLV  HW2     1931    2.281832892    6.252820946    5.100849221
  569 SOLV  OW      1932    3.326521691    6.622901187    1.217383975
  569 SOLV  HW1     1933    3.243548686    6.625357432    1.161621512
  569 SOLV  HW2     1934    3.310886661    6.672799854    1.302622896
  570 SOLV  OW      1935    4.450515715    0.368400375    4.555184199
  570 SOLV  HW1     1936    4.447322682    0.274854143    4.590382380
  570 SOLV  HW2     1937    4.357721906    0.399429608    4.534532303
  571 SOLV  OW      1938    6.388089042    4.647488143    1.415333096
  571 SOLV  HW1     1939    6.371917496    4.556864028    1.454394018
  571 SOLV  HW2     1940    6.451149987    4.639732421    1.338111525
  572 SOLV  OW      1941    5.647041698    3.067134052    4.676761664
  572 SOLV  HW1     1942    5.560634943    3.093966562    4.719351500
  572 SOLV  HW2     1943    5.670728771    2.974204947    4.705100841
  573 SOLV  OW      1944    3.308361897    5.621845571    6.028698372
  573 SOLV  HW1     1945    3.213038967    5.651656923    6.023715691
  573 SOLV  HW2     1946    3.363721868    5.693998891    6.070281746
  574 SOLV  OW      1947    3.620416907    2.775481821    1.673849038
  574 SOLV  HW1     1948    3.719273678    2.781123833    1.659866501
  574 SOLV  HW2     1949    3.573379037    2.819933901    1.597616130
  575 SOLV  OW      1950    6.058306786    5.151545329    2.365975598
  575 SOLV  HW1     1951    6.074183710    5.247315087    2.389977297
  575 SOLV  HW2     1952    6.145884071    5.106695776    2.348122261
  576 SOLV  OW      1953    2.045942829    6.036046870    3.993147876
  576 SOLV  HW1     1954    2.127657728    6.030006267    4.050473187
  576 SOLV  HW2     1955    1.992959193    5.951662600    4.001635178
  577 SOLV  OW      1956    0.125218596    4.751305820    6.326864874
  577 SOLV  HW1     1957    0.177249348    4.732461260    6.410157661
  577 SOLV  HW2     1958    0.118011936    4.850175381    6.313716533
  578 SOLV  OW      1959    4.141138934    3.860585299    6.693565006
  578 SOLV  HW1     1960    4.158293917    3.805233751    6.775062967
  578 SOLV  HW2     1961    4.108316095    3.801785013    6.619638065
  579 SOLV  OW      1962    6.218659365    0.347862569    3.183051734
  579 SOLV  HW1     1963    6.210419786    0.254186582    3.149038151
  579 SOLV  HW2     1964    6.265103458    0.404177826    3.114703047
  580 SOLV  OW      1965    4.196354332    0.633738359    1.466181080
  580 SOLV  HW1     1966    4.271739674    0.659367417    1.526680720
  580 SOLV  HW2     1967    4.176053266    0.709584027    1.404251230
  581 SOLV  OW      1968    6.311705938    1.051947193    2.584838236
  581 SOLV  HW1     1969    6.259895141    1.132748292    2.612888703
  581 SOLV  HW2     1970    6.357501718    1.012417017    2.664463085
  582 SOLV  OW      1971    0.528930510    2.441116008    3.753165788
  582 SOLV  HW1     1972    0.554189411    2.344454271    3.757467102
  582 SOLV  HW2     1973    0.481661863    2.459412222    3.666962955
  583 SOLV  OW      1974    4.841874509    4.298250150    1.897962994
  583 SOLV  HW1     1975    4.772013741    4.279382913    1.828944842
  583 SOLV  HW2     1976    4.918014514    4.234418640    1.886638559
  584 SOLV  OW      1977    4.022757102    3.003849594    6.421108830
  584 SOLV  HW1     1978    3.974372445    2.973576318    6.503221305
  584 SOLV  HW2     1979    3.997181483    3.098245838    6.400246380
  585 SOLV  OW      1980    5.382765391    2.842405947    4.041181889
  585 SOLV  HW1     1981    5.474512755    2.843207737    4.001410249
  585 SOLV  HW2     1982    5.365369458    2.929769660    4.086623809
  586 SOLV  OW      1983    6.243369146    0.455965884    2.365223778
  586 SOLV  HW1     1984    6.162073385    0.415666763    2.407259297
  586 SOLV  HW2     1985    6.321532648    0.395067878    2.378710988
  587 SOLV  OW      1986    5.873513328    4.158557845    4.704367772
  587 SOLV  HW1     1987    5.798829144    4.173071517    4.639470694
  587 SOLV  HW2     1988    5.877551683    4.061839496    4.729452779
  588 SOLV  OW      1989    5.219122198    4.661576627    1.209913463
  588 SOLV  HW1     1990    5.316126821    4.645473397    1.191725720
  588 SOLV  HW2     1991    5.208965088    4.708022445    1.297888595
  589 SOLV  OW      1992    1.894750912    0.708273970    5.452419612
  589 SOLV  HW1     1993    1.938964904    0.682627414    5.366469731
  589 SOLV  HW2     1994    1.941021049    0.787984115    5.491218737
  590 SOLV  OW      1995    4.188376415    1.522028739    2.642943125
  590 SOLV  HW1     1996    4.160649421    1.556229763    2.553157220
  590 SOLV  HW2     1997    4.194174906    1.598316688    2.707336690
  591 SOLV  OW      1998    1.512213536    5.100154552    3.964165220
  591 SOLV  HW1     1999    1.451100909    5.137308776    3.894273766
  591 SOLV  HW2     2000    1.568370975    5.173792024    4.001899417
  592 SOLV  OW      2001    5.206801506    2.368865210    0.171817655
  592 SOLV  HW1     2002    5.209305059    2.286762035    0.228851029
  592 SOLV  HW2     2003    5.300158505    2.396249991    0.148697330
  593 SOLV  OW      2004    3.972141862    1.970899981    2.273195264
  593 SOLV  HW1     2005    4.046071695    1.954345847    2.207923942
  593 SOLV  HW2     2006    3.961830320    2.069314868    2.287623952
  594 SOLV  OW      2007    5.510120705    4.192073729    0.110844587
  594 SOLV  HW1     2008    5.437610660    4.226160289    0.170681070
  594 SOLV  HW2     2009    5.578630698    4.143979637    0.165556050
  595 SOLV  OW      2010    0.836921008    1.785544621    2.230161858
  595 SOLV  HW1     2011    0.897158054    1.719153573    2.274475871
  595 SOLV  HW2     2012    0.841910848    1.872761475    2.278827316
  596 SOLV  OW      2013    2.630596836    6.356313574    4.732926480
  596 SOLV  HW1     2014    2.571886282    6.371749678    4.812392211
  596 SOLV  HW2     2015    2.641411485    6.441897676    4.682345755
  597 SOLV  OW      2016    4.859656049    6.414892231    2.020972291
  597 SOLV  HW1     2017    4.897816767    6.383449229    1.934052201
  597 SOLV  HW2     2018    4.823533857    6.507488418    2.009966004
  598 SOLV  OW      2019    2.659639820    2.005753516    1.496691384
  598 SOLV  HW1     2020    2.605507769    2.050734381    1.425653030
  598 SOLV  HW2     2021    2.664125094    1.907608546    1.478051321
  599 SOLV  OW      2022    6.514198850    4.403482323    4.350766696
  599 SOLV  HW1     2023    6.578822001    4.479409690    4.358440561
  599 SOLV  HW2     2024    6.452103085    4.404510686    4.429144393
  600 SOLV  OW      2025    2.460992666    0.763182910    3.358893395
  600 SOLV  HW1     2026    2.543726118    0.819341206    3.360087827
  600 SOLV  HW2     2027    2.473296091    0.684418091    3.419265028
  601 SOLV  OW      2028    3.256299687    0.796657850    0.827124980
  601 SOLV  HW1     2029    3.255767174    0.759171646    0.919831538
  601 SOLV  HW2     2030    3.162645852    0.817855284    0.799203073
  602 SOLV  OW      2031    2.521751194    5.522138501    1.650917305
  602 SOLV  HW1     2032    2.458193491    5.477784627    1.714108739
  602 SOLV  HW2     2033    2.609404484    5.536940472    1.696719132
  603 SOLV  OW      2034    2.563969105    0.818203142    0.437661288
  603 SOLV  HW1     2035    2.656395554    0.835494350    0.471696134
  603 SOLV  HW2     2036    2.563632015    0.734288545    0.383271660
  604 SOLV  OW      2037    4.555920693    6.621892961    2.071153683
  604 SOLV  HW1     2038    4.456998079    6.629813658    2.083465629
  604 SOLV  HW2     2039    4.600614013    6.703982611    2.106703668
  605 SOLV  OW      2040    2.605497035    4.155396963    6.281707265
  605 SOLV  HW1     2041    2.657672503    4.209656102    6.215876639
  605 SOLV  HW2     2042    2.509198995    4.182102132    6.278029456
  606 SOLV  OW      2043    6.703902253    0.760638951    3.062803947
  606 SOLV  HW1     2044    6.613755613    0.754892142    3.105705723
  606 SOLV  HW2     2045    6.744948629    0.669524421    3.059151225
  607 SOLV  OW      2046    1.474827042    5.576220560    0.265710801
  607 SOLV  HW1     2047    1.433691734    5.593083254    0.355285021
  607 SOLV  HW2     2048    1.460399561    5.655795943    0.206892343
  608 SOLV  OW      2049    2.793599558    1.271759072    5.563071407
  608 SOLV  HW1     2050    2.711766590    1.310403451    5.605615295
  608 SOLV  HW2     2051    2.781973862    1.173054111    5.552017958
  609 SOLV  OW      2052    4.446826037    5.280445768    1.047669336
  609 SOLV  HW1     2053    4.513083694    5.206322613    1.058425062
  609 SOLV  HW2     2054    4.387461174    5.261018217    0.969577158
  610 SOLV  OW      2055    4.616092560    1.318364973    2.553373602
  610 SOLV  HW1     2056    4.712707432    1.334052997    2.573854262
  610 SOLV  HW2     2057    4.574140190    1.403907393    2.523000949
  611 SOLV  OW      2058    4.955356427    2.377465538    4.905556526
  611 SOLV  HW1     2059    4.954291273    2.277655346    4.911622489
  611 SOLV  HW2     2060    5.048949651    2.410589938    4.917518441
  612 SOLV  OW      2061    2.882912552    6.246690830    6.338452496
  612 SOLV  HW1     2062    2.972059301    6.289994405    6.325123489
  612 SOLV  HW2     2063    2.892691605    6.168557715    6.400093321
  613 SOLV  OW      2064    1.429137732    4.206387002    0.942772637
  613 SOLV  HW1     2065    1.495076282    4.196771790    1.017335766
  613 SOLV  HW2     2066    1.432929452    4.125375286    0.884268538
  614 SOLV  OW      2067    2.296594366    6.290060930    2.596024943
  614 SOLV  HW1     2068    2.306763314    6.389060850    2.586246740
  614 SOLV  HW2     2069    2.305095892    6.265044106    2.692471236
  615 SOLV  OW      2070    6.704307736    1.619373484    1.554114414
  615 SOLV  HW1     2071    6.759750525    1.692450800    1.593936617
  615 SOLV  HW2     2072    6.755077033    1.575716387    1.479840992
  616 SOLV  OW      2073    1.910820746    6.401986167    1.182609725
  616 SOLV  HW1     2074    1.843983160    6.362695723    1.119451170
  616 SOLV  HW2     2075    1.950296474    6.484530805    1.142260567
  617 SOLV  OW      2076    4.385548470    6.086768744    3.218796867
  617 SOLV  HW1     2077    4.287948130    6.093524867    3.239497914
  617 SOLV  HW2     2078    4.405108647    5.997008859    3.179292848
  618 SOLV  OW      2079    6.622577519    3.723198767    3.220341693
  618 SOLV  HW1     2080    6.649020651    3.627755742    3.206507146
  618 SOLV  HW2     2081    6.588110462    3.735076238    3.313459643
  619 SOLV  OW      2082    1.039855386    5.112316552    1.814826926
  619 SOLV  HW1     2083    1.034516713    5.211952611    1.821472159
  619 SOLV  HW2     2084    1.123349913    5.080348070    1.859622965
  620 SOLV  OW      2085    0.861150953    0.663383027    1.989627110
  620 SOLV  HW1     2086    0.882711749    0.682551640    1.893878996
  620 SOLV  HW2     2087    0.909207072    0.728552915    2.048308453
  621 SOLV  OW      2088    5.602646841    0.703342738    3.494599956
  621 SOLV  HW1     2089    5.567519183    0.627392816    3.439849048
  621 SOLV  HW2     2090    5.536853901    0.725854821    3.566464413
  622 SOLV  OW      2091    4.849539857    5.330820195    5.322115965
  622 SOLV  HW1     2092    4.921779130    5.340694638    5.253676300
  622 SOLV  HW2     2093    4.772705835    5.390224876    5.298291149
  623 SOLV  OW      2094    0.603853734    2.186581456    4.186277326
  623 SOLV  HW1     2095    0.645080977    2.261291525    4.238418718
  623 SOLV  HW2     2096    0.599534332    2.211814714    4.089609697
  624 SOLV  OW      2097    0.899105222    3.868872539    4.165419681
  624 SOLV  HW1     2098    0.999031312    3.867408854    4.161864537
  624 SOLV  HW2     2099    0.865858241    3.782797040    4.203963834
  625 SOLV  OW      2100    0.909906477    2.026799374    3.495304180
  625 SOLV  HW1     2101    0.976365268    2.101476237    3.492735125
  625 SOLV  HW2     2102    0.889074958    1.997492176    3.401992118
  626 SOLV  OW      2103    1.014179797    1.938068530    0.779859356
  626 SOLV  HW1     2104    1.105902543    1.933194548    0.819396518
  626 SOLV  HW2     2105    0.971715156    2.025102786    0.804795225
  627 SOLV  OW      2106    4.364109883    2.566819381    3.105265866
  627 SOLV  HW1     2107    4.282977061    2.564827630    3.046840674
  627 SOLV  HW2     2108    4.372961546    2.479397971    3.153006310
  628 SOLV  OW      2109    2.645196358    0.375774136    6.242765944
  628 SOLV  HW1     2110    2.685046503    0.458406655    6.202968485
  628 SOLV  HW2     2111    2.545755514    0.378474544    6.232556570
  629 SOLV  OW      2112    4.124612892    5.523905305    2.519601776
  629 SOLV  HW1     2113    4.130003356    5.622413502    2.503259105
  629 SOLV  HW2     2114    4.054260008    5.505296154    2.588188773
  630 SOLV  OW      2115    4.750100996    4.587174219    0.524159422
  630 SOLV  HW1     2116    4.801541541    4.634097733    0.595937267
  630 SOLV  HW2     2117    4.810463430    4.523639850    0.475995478
  631 SOLV  OW      2118    1.751879224    2.424324191    5.545068089
  631 SOLV  HW1     2119    1.775157474    2.485717622    5.469642797
  631 SOLV  HW2     2120    1.667663273    2.455774521    5.588869405
  632 SOLV  OW      2121    4.545141090    2.983119307    1.653887220
  632 SOLV  HW1     2122    4.450537763    2.995617938    1.683787047
  632 SOLV  HW2     2123    4.546479012    2.931685269    1.568139016
  633 SOLV  OW      2124    3.518034310    3.857882995    5.954317392
  633 SOLV  HW1     2125    3.587899973    3.911613401    6.001559720
  633 SOLV  HW2     2126    3.427952162    3.897645458    5.971757523
  634 SOLV  OW      2127    4.919539167    0.475513880    4.988043211
  634 SOLV  HW1     2128    4.850770825    0.449821071    5.055946080
  634 SOLV  HW2     2129    4.911529057    0.573109103    4.967769694
  635 SOLV  OW      2130    1.547164993    1.650110330    4.245154204
  635 SOLV  HW1     2131    1.627108267    1.687486839    4.292186899
  635 SOLV  HW2     2132    1.552713867    1.550268990    4.244194070
  636 SOLV  OW      2133    2.520831923    6.130087804    6.366800468
  636 SOLV  HW1     2134    2.574965058    6.200542390    6.412689028
  636 SOLV  HW2     2135    2.439608438    6.109608781    6.421420610
  637 SOLV  OW      2136    0.906062154    4.166122361    3.522805660
  637 SOLV  HW1     2137    0.893186414    4.068861292    3.503453538
  637 SOLV  HW2     2138    0.997094830    4.180629909    3.561568888
  638 SOLV  OW      2139    5.569709741    1.601251425    4.392727758
  638 SOLV  HW1     2140    5.479028475    1.636802711    4.370077834
  638 SOLV  HW2     2141    5.627833681    1.603934089    4.311398699
  639 SOLV  OW      2142    6.157943695    5.232036100    1.496721287
  639 SOLV  HW1     2143    6.095528231    5.310096727    1.493426869
  639 SOLV  HW2     2144    6.156382920    5.191952833    1.588323146
  640 SOLV  OW      2145    5.801006812    3.304885918    3.290655807
  640 SOLV  HW1     2146    5.833314329    3.281421397    3.382338115
  640 SOLV  HW2     2147    5.732061695    3.377035532    3.297059641
  641 SOLV  OW      2148    6.495005648    6.020780044    3.291436164
  641 SOLV  HW1     2149    6.557076920    6.054773948    3.220785073
  641 SOLV  HW2     2150    6.401479946    6.048949012    3.270001213
  642 SOLV  OW      2151    4.543926517    2.820779228    4.791951982
  642 SOLV  HW1     2152    4.579047428    2.784288379    4.878178107
  642 SOLV  HW2     2153    4.535456152    2.920183416    4.798812394
  643 SOLV  OW      2154    4.794832901    4.168120105    6.007973195
  643 SOLV  HW1     2155    4.831737007    4.113187784    5.933002987
  643 SOLV  HW2     2156    4.782274618    4.262420852    5.977156583
  644 SOLV  OW      2157    5.899141104    6.283701655    6.578158611
  644 SOLV  HW1     2158    5.859842516    6.245802788    6.494377338
  644 SOLV  HW2     2159    5.998702381    6.274801558    6.575269771
  645 SOLV  OW      2160    2.456414770    4.916085878    2.685874292
  645 SOLV  HW1     2161    2.506839684    4.988675771    2.732650787
  645 SOLV  HW2     2162    2.399176163    4.867406841    2.751859882
  646 SOLV  OW      2163    3.120689400    3.410333965    5.307114768
  646 SOLV  HW1     2164    3.208029036    3.365368997    5.288407964
  646 SOLV  HW2     2165    3.094852131    3.466868146    5.228780057
  647 SOLV  OW      2166    0.459847083    2.783935550    5.978402658
  647 SOLV  HW1     2167    0.449856156    2.756466560    6.074035503
  647 SOLV  HW2     2168    0.544284468    2.836375687    5.967431553
  648 SOLV  OW      2169    4.982083633    5.294839718    2.126241536
  648 SOLV  HW1     2170    5.050938991    5.309128538    2.055144600
  648 SOLV  HW2     2171    4.890808099    5.306293261    2.087029317
  649 SOLV  OW      2172    4.962231643    4.682964250    5.243873004
  649 SOLV  HW1     2173    5.038430749    4.663448110    5.305621051
  649 SOLV  HW2     2174    4.982305078    4.645604695    5.153311833
  650 SOLV  OW      2175    4.595617306    2.267795448    3.305922369
  650 SOLV  HW1     2176    4.509374516    2.306455421    3.338596404
  650 SOLV  HW2     2177    4.601301235    2.171617105    3.332707145
  651 SOLV  OW      2178    3.329019107    5.809541697    0.518313705
  651 SOLV  HW1     2179    3.350309988    5.823761402    0.614980676
  651 SOLV  HW2     2180    3.286709782    5.892112369    0.481004052
  652 SOLV  OW      2181    2.342908002    1.128656378    3.981983755
  652 SOLV  HW1     2182    2.440274237    1.118060197    3.961796082
  652 SOLV  HW2     2183    2.288957394    1.089528107    3.907429645
  653 SOLV  OW      2184    5.822196238    0.709002655    0.765249478
  653 SOLV  HW1     2185    5.844858767    0.774205324    0.692895994
  653 SOLV  HW2     2186    5.902241534    0.694632928    0.823441114
  654 SOLV  OW      2187    5.390353178    5.467379220    2.045644667
  654 SOLV  HW1     2188    5.383281037    5.478288021    2.144796005
  654 SOLV  HW2     2189    5.486555420    5.470581435    2.018536008
  655 SOLV  OW      2190    5.854654939    3.235328979    5.490014080
  655 SOLV  HW1     2191    5.834410682    3.321714137    5.443886220
  655 SOLV  HW2     2192    5.890405181    3.253984583    5.581523061
  656 SOLV  OW      2193    1.778593272    3.700048606    4.914623209
  656 SOLV  HW1     2194    1.802110945    3.603026744    4.908819562
  656 SOLV  HW2     2195    1.679119024    3.710289532    4.914672606
  657 SOLV  OW      2196    6.229733652    0.046242208    3.060637338
  657 SOLV  HW1     2197    6.199223562   -0.047962410    3.046686380
  657 SOLV  HW2     2198    6.323908661    0.055896092    3.028421267
  658 SOLV  OW      2199    5.875490214    5.499164078    0.835895467
  658 SOLV  HW1     2200    5.784315824    5.477214275    0.870614939
  658 SOLV  HW2     2201    5.907838062    5.424570183    0.777677149
  659 SOLV  OW      2202    5.303028209    1.762692606    1.894170778
  659 SOLV  HW1     2203    5.261795698    1.678242721    1.928348283
  659 SOLV  HW2     2204    5.265736599    1.840702302    1.944408495
  660 SOLV  OW      2205    1.515152141    0.326471517    4.393230301
  660 SOLV  HW1     2206    1.481804587    0.273231872    4.471034451
  660 SOLV  HW2     2207    1.608242299    0.297764558    4.370644069
  661 SOLV  OW      2208    2.677794328    3.915113537    0.191426820
  661 SOLV  HW1     2209    2.602161540    3.926211020    0.126955647
  661 SOLV  HW2     2210    2.762038915    3.896079405    0.141022888
  662 SOLV  OW      2211    5.201423929    1.869378892    0.695129202
  662 SOLV  HW1     2212    5.107159151    1.872918009    0.728320035
  662 SOLV  HW2     2213    5.262088693    1.842320446    0.769879666
  663 SOLV  OW      2214    6.144831311    5.346056170    5.223981671
  663 SOLV  HW1     2215    6.186989981    5.255384150    5.222869798
  663 SOLV  HW2     2216    6.150417084    5.384284256    5.316217334
  664 SOLV  OW      2217    1.469144159    2.515284571    2.492419165
  664 SOLV  HW1     2218    1.494188210    2.443058663    2.427950423
  664 SOLV  HW2     2219    1.528565401    2.510380567    2.572700369
  665 SOLV  OW      2220    6.610500132    3.535275157    2.468507708
  665 SOLV  HW1     2221    6.709475525    3.541492780    2.455654003
  665 SOLV  HW2     2222    6.585887165    3.441481061    2.492938717
  666 SOLV  OW      2223    4.851781049    5.499342593    6.407232741
  666 SOLV  HW1     2224    4.779708509    5.562972384    6.379722676
  666 SOLV  HW2     2225    4.828902391    5.459430500    6.496022361
  667 SOLV  OW      2226    6.154590733    1.451460405    3.947175849
  667 SOLV  HW1     2227    6.193165153    1.472984098    4.036890673
  667 SOLV  HW2     2228    6.108562022    1.532273155    3.910424494
  668 SOLV  OW      2229    3.284469255    3.642295614    4.036907245
  668 SOLV  HW1     2230    3.203263899    3.590862564    4.009333045
  668 SOLV  HW2     2231    3.283133818    3.732425641    3.993608287
  669 SOLV  OW      2232    0.038521964    5.727733148    6.049008064
  669 SOLV  HW1     2233   -0.029466338    5.800885075    6.043870818
  669 SOLV  HW2     2234    0.041743786    5.679031553    5.961728173
  670 SOLV  OW      2235    3.458293781    1.297210671    2.154510894
  670 SOLV  HW1     2236    3.463038565    1.336053256    2.062485107
  670 SOLV  HW2     2237    3.510701271    1.212096203    2.157508745
  671 SOLV  OW      2238    3.383180211    3.132931562    1.966669731
  671 SOLV  HW1     2239    3.400433925    3.035474502    1.952371626
  671 SOLV  HW2     2240    3.325742645    3.145088920    2.047621133
  672 SOLV  OW      2241    5.102269857    3.653850638    0.580344516
  672 SOLV  HW1     2242    5.028016653    3.684836250    0.520961366
  672 SOLV  HW2     2243    5.111075468    3.716223299    0.658011222
  673 SOLV  OW      2244    4.752956044    2.610623399    0.119108923
  673 SOLV  HW1     2245    4.849737695    2.611968812    0.144238721
  673 SOLV  HW2     2246    4.711995522    2.699551848    0.139455210
  674 SOLV  OW      2247    1.804898732    6.362209463    2.520089833
  674 SOLV  HW1     2248    1.781256641    6.317224087    2.606214002
  674 SOLV  HW2     2249    1.904368531    6.368592520    2.512026300
  675 SOLV  OW      2250    4.611086094    5.074870706    1.111946155
  675 SOLV  HW1     2251    4.661144143    4.991749286    1.087758838
  675 SOLV  HW2     2252    4.570022036    5.063902618    1.202463828
  676 SOLV  OW      2253    1.382012486    6.112342171    0.957377376
  676 SOLV  HW1     2254    1.403575911    6.195741787    0.906588325
  676 SOLV  HW2     2255    1.284162289    6.093121195    0.949900883
  677 SOLV  OW      2256    1.498306939    5.074682393    2.896005002
  677 SOLV  HW1     2257    1.512733232    5.085813265    2.797679061
  677 SOLV  HW2     2258    1.403213709    5.048846808    2.913028667
  678 SOLV  OW      2259    4.555233288    2.218472260    1.660731740
  678 SOLV  HW1     2260    4.460682641    2.185933728    1.661925007
  678 SOLV  HW2     2261    4.600807284    2.185452845    1.578071387
  679 SOLV  OW      2262    4.188445935    1.884664807    3.565253986
  679 SOLV  HW1     2263    4.153055452    1.956437251    3.505285370
  679 SOLV  HW2     2264    4.148041498    1.796862510    3.539597739
  680 SOLV  OW      2265    4.283438805    0.115158426    0.069993933
  680 SOLV  HW1     2266    4.311608773    0.166837070   -0.010850210
  680 SOLV  HW2     2267    4.352585105    0.124937839    0.141570166
  681 SOLV  OW      2268    5.687017681    0.120223551    4.580124223
  681 SOLV  HW1     2269    5.623919129    0.044140631    4.564959564
  681 SOLV  HW2     2270    5.698658687    0.171352099    4.494975157
  682 SOLV  OW      2271    0.324068109    5.634127994    5.828088288
  682 SOLV  HW1     2272    0.384805515    5.686396829    5.887912543
  682 SOLV  HW2     2273    0.334525336    5.666020419    5.733888901
  683 SOLV  OW      2274    4.839988880    6.257459395    4.025037188
  683 SOLV  HW1     2275    4.775836244    6.233004632    4.097744882
  683 SOLV  HW2     2276    4.904546949    6.325792591    4.059137555
  684 SOLV  OW      2277    2.938388129    5.032939201    3.991624567
  684 SOLV  HW1     2278    2.898409453    4.947996171    4.026068612
  684 SOLV  HW2     2279    2.865827484    5.092042103    3.956385318
  685 SOLV  OW      2280    5.479662424    4.645122250    1.167105249
  685 SOLV  HW1     2281    5.515389480    4.595218937    1.088154367
  685 SOLV  HW2     2282    5.534102526    4.727715687    1.181754632
  686 SOLV  OW      2283    3.821045831    0.860828378    5.026440778
  686 SOLV  HW1     2284    3.853004559    0.888263242    5.117137927
  686 SOLV  HW2     2285    3.745340083    0.796184708    5.035919206
  687 SOLV  OW      2286    2.721913637    6.581291857    4.931268059
  687 SOLV  HW1     2287    2.756892513    6.493561315    4.964128905
  687 SOLV  HW2     2288    2.793711517    6.628888663    4.880478165
  688 SOLV  OW      2289    5.510069500    4.708014601    3.353283808
  688 SOLV  HW1     2290    5.503020364    4.629904864    3.291242019
  688 SOLV  HW2     2291    5.523010207    4.675198193    3.446855312
  689 SOLV  OW      2292    4.589879490    1.887495777    5.976831590
  689 SOLV  HW1     2293    4.499280322    1.917265151    6.006924446
  689 SOLV  HW2     2294    4.580754681    1.829812437    5.895656624
  690 SOLV  OW      2295    3.524849337    5.650822540    3.590628857
  690 SOLV  HW1     2296    3.472017285    5.571591223    3.560113656
  690 SOLV  HW2     2297    3.619657244    5.641369420    3.560262687
  691 SOLV  OW      2298    1.030673366    5.487253470    2.743270139
  691 SOLV  HW1     2299    0.982966631    5.444388834    2.666545336
  691 SOLV  HW2     2300    1.014661078    5.585947908    2.741532451
  692 SOLV  OW      2301    5.676547511    1.093955522    1.673279295
  692 SOLV  HW1     2302    5.760424039    1.117536014    1.624200853
  692 SOLV  HW2     2303    5.616348407    1.173734836    1.676645885
  693 SOLV  OW      2304    6.228119044    1.548295697    0.714450315
  693 SOLV  HW1     2305    6.161347901    1.602284452    0.765702961
  693 SOLV  HW2     2306    6.320494630    1.573100775    0.743630172
  694 SOLV  OW      2307    4.339581543    4.927339083    0.788302412
  694 SOLV  HW1     2308    4.345392759    4.905286194    0.690937609
  694 SOLV  HW2     2309    4.374988195    4.850765315    0.841994421
  695 SOLV  OW      2310    6.610595078    5.562716905    4.862311989
  695 SOLV  HW1     2311    6.519373076    5.602311837    4.872837805
  695 SOLV  HW2     2312    6.679607742    5.633395187    4.877863115
  696 SOLV  OW      2313    5.733612887    3.733053375    4.671668444
  696 SOLV  HW1     2314    5.746127386    3.815368826    4.616282897
  696 SOLV  HW2     2315    5.755082997    3.753547627    4.767162030
  697 SOLV  OW      2316    2.450055585    2.313456262    3.192982564
  697 SOLV  HW1     2317    2.442085152    2.214066034    3.200602266
  697 SOLV  HW2     2318    2.362827810    2.355856442    3.217345341
  698 SOLV  OW      2319    0.036036809    0.175412816    4.303751771
  698 SOLV  HW1     2320    0.125445335    0.212355320    4.278426453
  698 SOLV  HW2     2321    0.043360499    0.076571054    4.317043667
  699 SOLV  OW      2322    1.184723897    3.878202515    4.129378128
  699 SOLV  HW1     2323    1.228530985    3.967937799    4.124037466
  699 SOLV  HW2     2324    1.197608829    3.840218442    4.220981587
  700 SOLV  OW      2325    2.324894921    4.138710795    0.746668964
  700 SOLV  HW1     2326    2.276784263    4.051133706    0.742716359
  700 SOLV  HW2     2327    2.415776905    4.125066375    0.786093571
  701 SOLV  OW      2328    0.377872373    5.790151535    3.773404077
  701 SOLV  HW1     2329    0.433119217    5.768905189    3.854004226
  701 SOLV  HW2     2330    0.403168824    5.880380999    3.738493645
  702 SOLV  OW      2331    2.475968057    6.660702686    4.262972886
  702 SOLV  HW1     2332    2.461152019    6.694315711    4.169963991
  702 SOLV  HW2     2333    2.561137162    6.608406792    4.266344514
  703 SOLV  OW      2334    0.791184212    3.611930541    4.239368680
  703 SOLV  HW1     2335    0.818688625    3.524138211    4.200176601
  703 SOLV  HW2     2336    0.691371635    3.617606926    4.241656234
  704 SOLV  OW      2337    5.703623354    1.360466704    2.684987505
  704 SOLV  HW1     2338    5.723845026    1.271108082    2.644911008
  704 SOLV  HW2     2339    5.634644013    1.350027433    2.756631606
  705 SOLV  OW      2340    6.029060046    0.955729079    5.879716290
  705 SOLV  HW1     2341    6.120562902    0.956282860    5.839381125
  705 SOLV  HW2     2342    6.000727548    0.861358044    5.896786208
  706 SOLV  OW      2343    6.055080226    5.977273214    0.779413837
  706 SOLV  HW1     2344    6.016776107    5.885253602    0.787487890
  706 SOLV  HW2     2345    6.053148527    6.005895442    0.683616961
  707 SOLV  OW      2346    4.682200114    4.636625329    1.817304148
  707 SOLV  HW1     2347    4.657487188    4.552850352    1.768610929
  707 SOLV  HW2     2348    4.629095872    4.642966310    1.901801109
  708 SOLV  OW      2349    0.049686719    5.547853528    5.830226670
  708 SOLV  HW1     2350    0.135552192    5.598900348    5.825606330
  708 SOLV  HW2     2351    0.011158552    5.539048603    5.738367764
  709 SOLV  OW      2352    5.439761366    4.726093798    1.453570435
  709 SOLV  HW1     2353    5.458975537    4.692810147    1.361250236
  709 SOLV  HW2     2354    5.342712182    4.713381429    1.474060835
  710 SOLV  OW      2355    6.043515591    0.928495533    5.444885850
  710 SOLV  HW1     2356    5.997042075    0.903803351    5.359853425
  710 SOLV  HW2     2357    6.139134619    0.950401097    5.425465431
  711 SOLV  OW      2358    3.918713993    3.279020890    4.177859127
  711 SOLV  HW1     2359    4.015360935    3.255192650    4.168288940
  711 SOLV  HW2     2360    3.909021590    3.352739262    4.244729629
  712 SOLV  OW      2361    1.159521978    3.686705103    4.386898199
  712 SOLV  HW1     2362    1.062430807    3.693638417    4.409816284
  712 SOLV  HW2     2363    1.213128022    3.739873330    4.452469050
  713 SOLV  OW      2364    3.193689348    0.621058059    1.117324968
  713 SOLV  HW1     2365    3.255539356    0.681661261    1.167343299
  713 SOLV  HW2     2366    3.242927048    0.578442066    1.041433395
  714 SOLV  OW      2367    4.836568106    2.742361868    2.900180079
  714 SOLV  HW1     2368    4.869769652    2.649024137    2.913808361
  714 SOLV  HW2     2369    4.832399828    2.789457261    2.988297355
  715 SOLV  OW      2370    3.517417876    5.561388691    1.274426586
  715 SOLV  HW1     2371    3.582267801    5.609436324    1.333468242
  715 SOLV  HW2     2372    3.546129614    5.570442576    1.179065859
  716 SOLV  OW      2373    2.983362423    1.209755827    5.328336771
  716 SOLV  HW1     2374    3.029727767    1.131165118    5.369248385
  716 SOLV  HW2     2375    2.924466060    1.252972155    5.396627125
  717 SOLV  OW      2376    2.896364600    2.655904805    0.793010808
  717 SOLV  HW1     2377    2.951550466    2.621035337    0.717256961
  717 SOLV  HW2     2378    2.838547079    2.730719863    0.760455526
  718 SOLV  OW      2379    4.767742526    0.651079017    2.402675659
  718 SOLV  HW1     2380    4.758493796    0.720919564    2.331705496
  718 SOLV  HW2     2381    4.699997176    0.667289326    2.474423819
  719 SOLV  OW      2382    3.405450680    5.365016175    6.093746691
  719 SOLV  HW1     2383    3.483961668    5.374245079    6.154990932
  719 SOLV  HW2     2384    3.371531249    5.455807615    6.069121670
  720 SOLV  OW      2385    5.515138927    6.360102437    5.963792509
  720 SOLV  HW1     2386    5.477650256    6.358482022    6.056485436
  720 SOLV  HW2     2387    5.596618164    6.418043460    5.961798327
  721 SOLV  OW      2388    1.045244431    1.722504719    1.528518823
  721 SOLV  HW1     2389    0.959463068    1.743676214    1.575351830
  721 SOLV  HW2     2390    1.027687953    1.657526368    1.454562154
  722 SOLV  OW      2391    4.059884965    2.658033129    3.013894123
  722 SOLV  HW1     2392    4.101172882    2.574247831    2.978182267
  722 SOLV  HW2     2393    3.979391170    2.681398280    2.959352179
  723 SOLV  OW      2394    1.667974341    6.675226406    2.576528416
  723 SOLV  HW1     2395    1.662275976    6.774747469    2.584471448
  723 SOLV  HW2     2396    1.590122557    6.641500053    2.523597917
  724 SOLV  OW      2397    1.923537289    5.254209247    3.974032562
  724 SOLV  HW1     2398    1.969055375    5.343133376    3.978572174
  724 SOLV  HW2     2399    1.990911620    5.183299004    3.953237321
  725 SOLV  OW      2400    0.807903188    5.913844825    2.970828355
  725 SOLV  HW1     2401    0.787321877    5.930783432    3.067210398
  725 SOLV  HW2     2402    0.899303481    5.874086596    2.962749085
  726 SOLV  OW      2403    3.334782673    2.422240036    6.470721676
  726 SOLV  HW1     2404    3.307870001    2.490859312    6.403141295
  726 SOLV  HW2     2405    3.354429490    2.467190342    6.557862238
  727 SOLV  OW      2406    3.000214771    2.936417426    0.482509259
  727 SOLV  HW1     2407    2.975658444    2.948837849    0.386370168
  727 SOLV  HW2     2408    2.924048578    2.893545924    0.531096811
  728 SOLV  OW      2409    6.255621610    5.575451370    3.356664865
  728 SOLV  HW1     2410    6.175559307    5.612500714    3.309575815
  728 SOLV  HW2     2411    6.327480232    5.644918428    3.359931559
  729 SOLV  OW      2412    6.668525548    0.074178700    5.348138275
  729 SOLV  HW1     2413    6.616122122   -0.003285280    5.383539090
  729 SOLV  HW2     2414    6.733189232    0.105292563    5.417784097
  730 SOLV  OW      2415    2.194639659    5.593872556    4.183742031
  730 SOLV  HW1     2416    2.244693946    5.673311840    4.218150945
  730 SOLV  HW2     2417    2.100437001    5.596790304    4.217168829
  731 SOLV  OW      2418    2.892937422    0.579945350    0.270658667
  731 SOLV  HW1     2419    2.971033014    0.642279812    0.266721867
  731 SOLV  HW2     2420    2.923132451    0.490770097    0.304363850
  732 SOLV  OW      2421    6.552432622    4.747878912    1.978407505
  732 SOLV  HW1     2422    6.569961281    4.835194725    1.932924543
  732 SOLV  HW2     2423    6.535325781    4.763787027    2.075640693
  733 SOLV  OW      2424    6.272667748    3.884716949    1.715624332
  733 SOLV  HW1     2425    6.257887004    3.834765642    1.630263911
  733 SOLV  HW2     2426    6.198823591    3.863767925    1.779719448
  734 SOLV  OW      2427    2.088248898    1.622526496    6.368219237
  734 SOLV  HW1     2428    2.067720223    1.712671022    6.406331478
  734 SOLV  HW2     2429    2.067977501    1.552146694    6.436305644
  735 SOLV  OW      2430    4.947657613    3.815967977    4.427902647
  735 SOLV  HW1     2431    4.870769274    3.837213566    4.488208644
  735 SOLV  HW2     2432    4.952115616    3.883686588    4.354456607
  736 SOLV  OW      2433    3.326341277    2.834205149    0.432257405
  736 SOLV  HW1     2434    3.329729961    2.847252644    0.333170148
  736 SOLV  HW2     2435    3.233358646    2.851112130    0.464943629
  737 SOLV  OW      2436    0.816809235    6.684011321    5.736588744
  737 SOLV  HW1     2437    0.791382407    6.748017935    5.809091397
  737 SOLV  HW2     2438    0.763452537    6.703863582    5.654375877
  738 SOLV  OW      2439    0.860504804    4.177201423    0.707053675
  738 SOLV  HW1     2440    0.802831320    4.121945651    0.646882472
  738 SOLV  HW2     2441    0.804022790    4.218992916    0.778210249
  739 SOLV  OW      2442    4.515301738    5.534521301    5.095572950
  739 SOLV  HW1     2443    4.435618059    5.591588911    5.115417449
  739 SOLV  HW2     2444    4.532779130    5.534754025    4.997112341
  740 SOLV  OW      2445    4.772976278    1.926493576    4.436589460
  740 SOLV  HW1     2446    4.737070436    1.968517397    4.353254150
  740 SOLV  HW2     2447    4.803373548    1.833361888    4.416527068
  741 SOLV  OW      2448    1.645326927    6.460291227    0.406217772
  741 SOLV  HW1     2449    1.573574627    6.486238560    0.470857917
  741 SOLV  HW2     2450    1.623545721    6.371270130    0.366207420
  742 SOLV  OW      2451    4.364747636    6.039965783    5.567680346
  742 SOLV  HW1     2452    4.448110824    5.987827571    5.549454245
  742 SOLV  HW2     2453    4.388477818    6.126211917    5.612384793
  743 SOLV  OW      2454    1.998256639    3.220161415    0.874336353
  743 SOLV  HW1     2455    1.963994771    3.169148187    0.953227290
  743 SOLV  HW2     2456    1.921992795    3.243331675    0.813946205
  744 SOLV  OW      2457    1.377153896    3.982052943    6.002969872
  744 SOLV  HW1     2458    1.442377124    3.922089716    6.049341705
  744 SOLV  HW2     2459    1.349940436    4.055822445    6.064755736
  745 SOLV  OW      2460    6.247738448    1.346561658    5.542014643
  745 SOLV  HW1     2461    6.220378787    1.327850346    5.447667726
  745 SOLV  HW2     2462    6.167802694    1.375172882    5.594850975
  746 SOLV  OW      2463    6.287979390    1.882226013    5.264279214
  746 SOLV  HW1     2464    6.228770476    1.879455740    5.183739565
  746 SOLV  HW2     2465    6.246836450    1.828311031    5.337766887
  747 SOLV  OW      2466    3.997077498    0.039364848    2.346858854
  747 SOLV  HW1     2467    3.978386109    0.019616162    2.250626706
  747 SOLV  HW2     2468    4.058935673   -0.030023203    2.383721701
  748 SOLV  OW      2469    4.618165419    3.519001175    5.777218179
  748 SOLV  HW1     2470    4.593545975    3.431824985    5.819576174
  748 SOLV  HW2     2471    4.711361795    3.513505288    5.741381948
  749 SOLV  OW      2472    6.365421766    1.386634094    2.411822507
  749 SOLV  HW1     2473    6.328654092    1.469384283    2.369389626
  749 SOLV  HW2     2474    6.410142073    1.330510796    2.342178595
  750 SOLV  OW      2475    0.588501269    1.047698081    3.544902107
  750 SOLV  HW1     2476    0.560565167    1.136312210    3.581876630
  750 SOLV  HW2     2477    0.553548047    0.974605671    3.603517607
  751 SOLV  OW      2478    5.964322925    5.689702201    5.386024571
  751 SOLV  HW1     2479    5.899239753    5.619654690    5.415308216
  751 SOLV  HW2     2480    5.958967215    5.700776480    5.286784047
  752 SOLV  OW      2481    5.616762595    1.814811032    5.520094347
  752 SOLV  HW1     2482    5.646402293    1.863184603    5.437744539
  752 SOLV  HW2     2483    5.640243781    1.717934873    5.512116343
  753 SOLV  OW      2484    6.511920250    4.152113596    0.298098951
  753 SOLV  HW1     2485    6.439360940    4.218052229    0.317777571
  753 SOLV  HW2     2486    6.553269284    4.121474648    0.383839939
  754 SOLV  OW      2487    1.888507024    6.689586298    6.151232354
  754 SOLV  HW1     2488    1.968155337    6.685339940    6.211549181
  754 SOLV  HW2     2489    1.812559728    6.639487451    6.192730774
  755 SOLV  OW      2490    0.731211903    4.506672840    3.099103925
  755 SOLV  HW1     2491    0.760087005    4.413473202    3.121014217
  755 SOLV  HW2     2492    0.649701633    4.529683077    3.152269796
  756 SOLV  OW      2493    2.978758532    1.933386328    2.613137482
  756 SOLV  HW1     2494    2.937456964    2.018258214    2.580107972
  756 SOLV  HW2     2495    3.004211682    1.876159977    2.535180527
  757 SOLV  OW      2496    5.099390194    3.295121395    1.768586751
  757 SOLV  HW1     2497    5.019110809    3.306074812    1.827197740
  757 SOLV  HW2     2498    5.158161063    3.223204643    1.805653861
  758 SOLV  OW      2499    2.287276667    1.056873676    2.244207221
  758 SOLV  HW1     2500    2.313069779    0.996465820    2.168804230
  758 SOLV  HW2     2501    2.187680467    1.065132183    2.247728417
  759 SOLV  OW      2502    2.815979508    4.704881579    0.111133073
  759 SOLV  HW1     2503    2.747759315    4.739022184    0.175789311
  759 SOLV  HW2     2504    2.836910783    4.776056986    0.044081242
  760 SOLV  OW      2505    0.373813715    0.178894277    1.337707058
  760 SOLV  HW1     2506    0.379261521    0.245190824    1.263040505
  760 SOLV  HW2     2507    0.454534497    0.187715254    1.396071007
  761 SOLV  OW      2508    2.267607823    4.169429877    0.203036934
  761 SOLV  HW1     2509    2.191193917    4.134563411    0.148766780
  761 SOLV  HW2     2510    2.314110530    4.093157668    0.247981936
  762 SOLV  OW      2511    0.898330152    3.288119381    6.026541268
  762 SOLV  HW1     2512    0.974412606    3.254551177    5.971001726
  762 SOLV  HW2     2513    0.839728255    3.346891001    5.970758482
  763 SOLV  OW      2514    5.964284530    5.706098933    5.101708234
  763 SOLV  HW1     2515    6.053594651    5.670195470    5.074603834
  763 SOLV  HW2     2516    5.920530540    5.749537311    5.022976407
  764 SOLV  OW      2517    5.747555666    5.416643060    4.238543599
  764 SOLV  HW1     2518    5.805367909    5.335212699    4.233362308
  764 SOLV  HW2     2519    5.735478676    5.454833189    4.146915736
  765 SOLV  OW      2520    0.746561822    5.077987212    3.230401726
  765 SOLV  HW1     2521    0.801084579    5.161759119    3.233490665
  765 SOLV  HW2     2522    0.802095184    5.000902669    3.261611079
  766 SOLV  OW      2523    0.047718384    5.497447297    3.661749888
  766 SOLV  HW1     2524    0.144868035    5.498430682    3.685434975
  766 SOLV  HW2     2525   -0.003290132    5.448221214    3.732283064
  767 SOLV  OW      2526    3.439869033    2.596152239    1.471930366
  767 SOLV  HW1     2527    3.405669564    2.660268094    1.540629409
  767 SOLV  HW2     2528    3.526561446    2.557150296    1.502967102
  768 SOLV  OW      2529    4.326146920    6.128837512    1.892185428
  768 SOLV  HW1     2530    4.313832210    6.224037741    1.864162772
  768 SOLV  HW2     2531    4.243341315    6.096618324    1.938067457
  769 SOLV  OW      2532    4.811817006    5.154703734    0.764800649
  769 SOLV  HW1     2533    4.879041224    5.200373369    0.706532356
  769 SOLV  HW2     2534    4.822468738    5.186316155    0.859072597
  770 SOLV  OW      2535    5.093927947    5.293389111    5.186953919
  770 SOLV  HW1     2536    5.142004130    5.223347780    5.134200744
  770 SOLV  HW2     2537    5.152503094    5.324964146    5.261599576
  771 SOLV  OW      2538    1.930123716    6.407129495    3.895354023
  771 SOLV  HW1     2539    1.897674898    6.338743074    3.960702141
  771 SOLV  HW2     2540    1.869926998    6.486938590    3.897974798
  772 SOLV  OW      2541    4.802119375    5.045835592    4.471394786
  772 SOLV  HW1     2542    4.894393657    5.007797197    4.477603031
  772 SOLV  HW2     2543    4.746935761    5.012042990    4.547636729
  773 SOLV  OW      2544    2.667715322    2.475025522    3.124642267
  773 SOLV  HW1     2545    2.693027510    2.426774430    3.040790432
  773 SOLV  HW2     2546    2.601063852    2.420602916    3.175590932
  774 SOLV  OW      2547    4.115529243    2.813739798    1.543673189
  774 SOLV  HW1     2548    4.154878825    2.824104645    1.452326677
  774 SOLV  HW2     2549    4.187250052    2.787001074    1.608025120
  775 SOLV  OW      2550    1.645367664    0.087201976    1.014779107
  775 SOLV  HW1     2551    1.628264895    0.046136385    0.925218415
  775 SOLV  HW2     2552    1.559031406    0.119149495    1.053835624
  776 SOLV  OW      2553    6.706942286    1.915171199    0.080221623
  776 SOLV  HW1     2554    6.672986352    1.874877209    0.165212175
  776 SOLV  HW2     2555    6.639609877    1.901412791    0.007578263
  777 SOLV  OW      2556    1.998145179    1.798522252    1.981896402
  777 SOLV  HW1     2557    2.041180006    1.887741477    1.995605472
  777 SOLV  HW2     2558    1.990534215    1.779883785    1.883943936
  778 SOLV  OW      2559    2.618469005    5.795895908    2.553448040
  778 SOLV  HW1     2560    2.693177992    5.854233619    2.521584526
  778 SOLV  HW2     2561    2.533051420    5.824388744    2.509950921
  779 SOLV  OW      2562    1.161211541    2.276325220    4.108831689
  779 SOLV  HW1     2563    1.240370564    2.260392797    4.049840064
  779 SOLV  HW2     2564    1.077436953    2.254267755    4.058878796
  780 SOLV  OW      2565    3.862619041    3.478494228    4.371008791
  780 SOLV  HW1     2566    3.928548271    3.518127660    4.434903491
  780 SOLV  HW2     2567    3.812000420    3.551810073    4.325593519
  781 SOLV  OW      2568    3.356935977    6.120037092    1.376085159
  781 SOLV  HW1     2569    3.341540114    6.148637205    1.281507118
  781 SOLV  HW2     2570    3.318668455    6.028692941    1.389936068
  782 SOLV  OW      2571    3.887968818    5.557012898    3.157453413
  782 SOLV  HW1     2572    3.798545168    5.598360003    3.174594959
  782 SOLV  HW2     2573    3.879317577    5.457390337    3.158164876
  783 SOLV  OW      2574    3.022334952    1.070493426    0.970732487
  783 SOLV  HW1     2575    3.026195538    0.983505954    1.019908503
  783 SOLV  HW2     2576    2.974583091    1.138288602    1.026621473
  784 SOLV  OW      2577    5.609222974    5.678163172    2.480037388
  784 SOLV  HW1     2578    5.656123113    5.765942795    2.470284469
  784 SOLV  HW2     2579    5.527765381    5.677268103    2.422038557
  785 SOLV  OW      2580    1.909200890    3.611818506    4.283477175
  785 SOLV  HW1     2581    1.847213901    3.613499958    4.205024699
  785 SOLV  HW2     2582    1.966608038    3.693691450    4.282361245
  786 SOLV  OW      2583    3.204125758    4.946728746    6.558224379
  786 SOLV  HW1     2584    3.282555863    4.950144827    6.620168338
  786 SOLV  HW2     2585    3.201436681    5.030195653    6.503214843
  787 SOLV  OW      2586    5.826293030    0.546728919    2.016532297
  787 SOLV  HW1     2587    5.807737517    0.466648085    1.959587079
  787 SOLV  HW2     2588    5.766555136    0.545178346    2.096713247
  788 SOLV  OW      2589    6.432135667    4.678556898    2.257863767
  788 SOLV  HW1     2590    6.335275822    4.669035444    2.234896021
  788 SOLV  HW2     2591    6.475849793    4.588638651    2.255917223
  789 SOLV  OW      2592    0.685672047    4.544470561    1.856728292
  789 SOLV  HW1     2593    0.761216656    4.514357175    1.798537218
  789 SOLV  HW2     2594    0.630507027    4.465410947    1.883306530
  790 SOLV  OW      2595    4.662875941    4.620692850    0.950176272
  790 SOLV  HW1     2596    4.739277885    4.641309569    0.889039549
  790 SOLV  HW2     2597    4.637553530    4.524428173    0.940590219
  791 SOLV  OW      2598    1.959907503    3.546895092    5.933114152
  791 SOLV  HW1     2599    1.869420903    3.505064861    5.925214037
  791 SOLV  HW2     2600    1.959704251    3.612819817    6.008306534
  792 SOLV  OW      2601    1.006633363    0.137920274    5.976196202
  792 SOLV  HW1     2602    1.098722243    0.134421759    5.937370906
  792 SOLV  HW2     2603    0.977751873    0.233257253    5.984955480
  793 SOLV  OW      2604    1.564481112    6.448183253    3.694745897
  793 SOLV  HW1     2605    1.547348816    6.351251444    3.677118827
  793 SOLV  HW2     2606    1.509261697    6.503649985    3.632502321
  794 SOLV  OW      2607    0.728194402    1.049685640    5.464609503
  794 SOLV  HW1     2608    0.799873791    1.105086519    5.422267882
  794 SOLV  HW2     2609    0.769577433    0.971107296    5.510575725
  795 SOLV  OW      2610    3.350790875    6.714364236    2.241706177
  795 SOLV  HW1     2611    3.338884808    6.764895835    2.327174346
  795 SOLV  HW2     2612    3.433542813    6.746160989    2.195434284
  796 SOLV  OW      2613    3.324113774    5.859256857    3.624104848
  796 SOLV  HW1     2614    3.326032628    5.892648122    3.718345743
  796 SOLV  HW2     2615    3.403476845    5.800615515    3.607896800
  797 SOLV  OW      2616    2.094013392    5.221249420    6.596590342
  797 SOLV  HW1     2617    2.146185437    5.136046720    6.592279589
  797 SOLV  HW2     2618    2.002383556    5.202473848    6.631966266
  798 SOLV  OW      2619    0.082957478    2.939252254    6.599913548
  798 SOLV  HW1     2620    0.145765790    2.885961855    6.543210336
  798 SOLV  HW2     2621    0.117717333    3.032520549    6.609545919
  799 SOLV  OW      2622    1.862591548    4.916930468    4.197800755
  799 SOLV  HW1     2623    1.961590850    4.903555509    4.193300336
  799 SOLV  HW2     2624    1.840562607    5.011342979    4.173285282
  800 SOLV  OW      2625    3.336169826    0.692002894    6.537274826
  800 SOLV  HW1     2626    3.391855086    0.762191397    6.581690261
  800 SOLV  HW2     2627    3.338792837    0.705141172    6.438176338
  801 SOLV  OW      2628    5.121925963    3.434545683    3.781032506
  801 SOLV  HW1     2629    5.181316531    3.419410126    3.860049468
  801 SOLV  HW2     2630    5.026349768    3.433122423    3.810412265
  802 SOLV  OW      2631    1.944226044    4.772733353    1.953755032
  802 SOLV  HW1     2632    1.941538240    4.702037426    1.883080661
  802 SOLV  HW2     2633    1.968578056    4.860411540    1.912287937
  803 SOLV  OW      2634    5.395600680    3.366779121    1.334351279
  803 SOLV  HW1     2635    5.454520314    3.292553046    1.366272611
  803 SOLV  HW2     2636    5.399357033    3.371745944    1.234545341
  804 SOLV  OW      2637    0.952923822    2.239293949    3.916794360
  804 SOLV  HW1     2638    0.877309806    2.300550116    3.893768126
  804 SOLV  HW2     2639    1.010807357    2.226081746    3.836327355
  805 SOLV  OW      2640    4.940215909    5.624041069    6.163889908
  805 SOLV  HW1     2641    5.031164902    5.662980740    6.149330110
  805 SOLV  HW2     2642    4.931349941    5.594743468    6.259089961
  806 SOLV  OW      2643    1.391168723    6.276440017    0.261196062
  806 SOLV  HW1     2644    1.488959170    6.271546461    0.240871533
  806 SOLV  HW2     2645    1.363407631    6.194504953    0.311355528
  807 SOLV  OW      2646    0.526411061    2.192249381    1.463979103
  807 SOLV  HW1     2647    0.585635819    2.263559800    1.426465677
  807 SOLV  HW2     2648    0.539257062    2.107630861    1.412261686
  808 SOLV  OW      2649    3.057971665    0.008661697    6.376650004
  808 SOLV  HW1     2650    3.096597344    0.080352677    6.434688485
  808 SOLV  HW2     2651    3.030727352   -0.069066059    6.433361099
  809 SOLV  OW      2652    5.920284710    4.946508669    2.459099802
  809 SOLV  HW1     2653    5.981713041    4.902719411    2.524743277
  809 SOLV  HW2     2654    5.954128305    5.038163307    2.437791508
  810 SOLV  OW      2655    2.746622827    4.703380687    1.210298830
  810 SOLV  HW1     2656    2.726284539    4.791602237    1.252764311
  810 SOLV  HW2     2657    2.706924981    4.629944405    1.265355150
  811 SOLV  OW      2658    5.970299415    2.300719383    4.106221504
  811 SOLV  HW1     2659    5.966153264    2.364298482    4.183296224
  811 SOLV  HW2     2660    5.882831609    2.301342269    4.057755022
  812 SOLV  OW      2661    2.662985113    6.589837716    4.597199730
  812 SOLV  HW1     2662    2.739328830    6.654086761    4.603810472
  812 SOLV  HW2     2663    2.577573691    6.637246598    4.618584115
  813 SOLV  OW      2664    3.882435411    6.467407139    2.092340039
  813 SOLV  HW1     2665    3.861661198    6.379087880    2.050290716
  813 SOLV  HW2     2666    3.806495416    6.494945845    2.151286980
  814 SOLV  OW      2667    1.519166457    2.326633583    4.665944695
  814 SOLV  HW1     2668    1.453048210    2.280568322    4.606730051
  814 SOLV  HW2     2669    1.514882493    2.287162768    4.757725452
  815 SOLV  OW      2670    2.288589616    6.042206127    6.469993043
  815 SOLV  HW1     2671    2.259659146    6.132241961    6.502498141
  815 SOLV  HW2     2672    2.248043343    5.971319340    6.527708450
  816 SOLV  OW      2673    2.226633123    4.462265355    6.063772154
  816 SOLV  HW1     2674    2.199963583    4.484506033    5.969995329
  816 SOLV  HW2     2675    2.171963069    4.516352251    6.127692400
  817 SOLV  OW      2676    6.131830135    5.406354412    5.480980142
  817 SOLV  HW1     2677    6.088655225    5.425954167    5.569024345
  817 SOLV  HW2     2678    6.225505915    5.374784102    5.496085400
  818 SOLV  OW      2679    2.085360605    2.057413921    1.940834914
  818 SOLV  HW1     2680    2.063573935    2.088003288    2.033515206
  818 SOLV  HW2     2681    2.141956031    2.126244847    1.895455774
  819 SOLV  OW      2682    0.347549381    5.016123702    1.727307587
  819 SOLV  HW1     2683    0.264339656    4.985796735    1.773744876
  819 SOLV  HW2     2684    0.427491526    4.978902940    1.774465546
  820 SOLV  OW      2685    6.504700516    6.534773501    4.296583182
  820 SOLV  HW1     2686    6.448470100    6.579744876    4.365978575
  820 SOLV  HW2     2687    6.455237751    6.456233880    4.259368026
  821 SOLV  OW      2688    2.452096781    2.091266237    5.931473157
  821 SOLV  HW1     2689    2.441868852    2.015558034    5.995999603
  821 SOLV  HW2     2690    2.380023225    2.086112066    5.862343988
  822 SOLV  OW      2691    2.854290048    4.104741786    1.602761340
  822 SOLV  HW1     2692    2.938065197    4.073924481    1.647839306
  822 SOLV  HW2     2693    2.780121113    4.109178426    1.669688839
  823 SOLV  OW      2694    6.201902777    1.898557388    3.328838771
  823 SOLV  HW1     2695    6.291621716    1.854979605    3.321662867
  823 SOLV  HW2     2696    6.204243162    1.968027995    3.400730093
  824 SOLV  OW      2697    1.764944012    1.461310301    3.631555648
  824 SOLV  HW1     2698    1.681023343    1.433202498    3.585001619
  824 SOLV  HW2     2699    1.789542804    1.392834917    3.700156130
  825 SOLV  OW      2700    2.067154209    5.791575155    3.736199724
  825 SOLV  HW1     2701    2.087569940    5.888575180    3.749398132
  825 SOLV  HW2     2702    1.968423488    5.779375059    3.726030782
  826 SOLV  OW      2703    3.863315751    1.808203413    2.093389274
  826 SOLV  HW1     2704    3.903308518    1.856080991    2.171545023
  826 SOLV  HW2     2705    3.764169202    1.821240170    2.093487707
  827 SOLV  OW      2706    0.715508902    2.363407043    4.593673510
  827 SOLV  HW1     2707    0.791086726    2.316523687    4.547957557
  827 SOLV  HW2     2708    0.684056431    2.308379642    4.671021633
  828 SOLV  OW      2709    5.074094815    4.506674317    0.127759312
  828 SOLV  HW1     2710    5.042958971    4.454607032    0.048263639
  828 SOLV  HW2     2711    5.022199048    4.591912315    0.134187218
  829 SOLV  OW      2712    4.476261708    3.879009778    1.035517173
  829 SOLV  HW1     2713    4.565219845    3.859517361    1.076826983
  829 SOLV  HW2     2714    4.413975482    3.914022733    1.105478048
  830 SOLV  OW      2715    4.020744547    5.175974890    0.259695029
  830 SOLV  HW1     2716    3.995270344    5.233451172    0.181929054
  830 SOLV  HW2     2717    4.001490034    5.224695710    0.344874547
  831 SOLV  OW      2718    0.081448023    5.609105591    1.628001547
  831 SOLV  HW1     2719    0.045586054    5.535991319    1.569965116
  831 SOLV  HW2     2720    0.031814746    5.610134837    1.714808709
  832 SOLV  OW      2721    1.545453555    5.103211531    2.603353044
  832 SOLV  HW1     2722    1.449215144    5.130337897    2.601825514
  832 SOLV  HW2     2723    1.602755408    5.182447368    2.582420184
  833 SOLV  OW      2724    3.109529373    1.300417557    1.818681944
  833 SOLV  HW1     2725    3.155526037    1.388276092    1.831534557
  833 SOLV  HW2     2726    3.051330830    1.304825696    1.737481558
  834 SOLV  OW      2727    3.688984764    6.721753104    4.823412276
  834 SOLV  HW1     2728    3.736211940    6.669563934    4.894446699
  834 SOLV  HW2     2729    3.642481672    6.658808417    4.761159294
  835 SOLV  OW      2730    6.537323256    3.919291609    1.764810893
  835 SOLV  HW1     2731    6.539404509    3.841441679    1.827540963
  835 SOLV  HW2     2732    6.444513580    3.931200787    1.729532848
  836 SOLV  OW      2733    2.424087446    4.441789020    0.882655918
  836 SOLV  HW1     2734    2.472054514    4.411381935    0.800348114
  836 SOLV  HW2     2735    2.368580654    4.522134271    0.861123578
  837 SOLV  OW      2736    0.627485030    1.902539089    0.336988646
  837 SOLV  HW1     2737    0.658129512    1.807743703    0.328342532
  837 SOLV  HW2     2738    0.706944373    1.962546010    0.346229159
  838 SOLV  OW      2739    0.900654432    1.312291554    3.705054135
  838 SOLV  HW1     2740    0.912496909    1.213675100    3.693454328
  838 SOLV  HW2     2741    0.920434553    1.337319361    3.799829452
  839 SOLV  OW      2742    1.337567988    2.041435912    1.807692243
  839 SOLV  HW1     2743    1.342313623    1.972008919    1.735877366
  839 SOLV  HW2     2744    1.257705368    2.024309476    1.865386715
  840 SOLV  OW      2745    6.068141371    2.683622136    6.293874419
  840 SOLV  HW1     2746    6.166402298    2.672939294    6.278686530
  840 SOLV  HW2     2747    6.021646565    2.597568482    6.273065609
  841 SOLV  OW      2748    2.206016046    5.475578240    3.193801832
  841 SOLV  HW1     2749    2.223612337    5.404404418    3.125796960
  841 SOLV  HW2     2750    2.205124568    5.434906907    3.285153093
  842 SOLV  OW      2751    2.820412288    2.104933802    2.033307179
  842 SOLV  HW1     2752    2.782152917    2.063682542    1.950635788
  842 SOLV  HW2     2753    2.748407693    2.153819572    2.082556795
  843 SOLV  OW      2754    4.185887532    1.267986945    5.445177012
  843 SOLV  HW1     2755    4.164996762    1.306671206    5.355359928
  843 SOLV  HW2     2756    4.101940947    1.261848692    5.499170508
  844 SOLV  OW      2757    6.527098234    1.563516675    4.282194781
  844 SOLV  HW1     2758    6.542372345    1.496744667    4.355052213
  844 SOLV  HW2     2759    6.498584809    1.516053397    4.198922776
  845 SOLV  OW      2760    3.366243529    6.626319839    1.688841214
  845 SOLV  HW1     2761    3.378256692    6.616176650    1.787597502
  845 SOLV  HW2     2762    3.417373338    6.706172008    1.657070493
  846 SOLV  OW      2763    5.117474794    0.109727784    5.725314176
  846 SOLV  HW1     2764    5.173016702    0.190657434    5.706196300
  846 SOLV  HW2     2765    5.165034479    0.051469998    5.791224050
  847 SOLV  OW      2766    1.842405914    5.470972474    1.621652567
  847 SOLV  HW1     2767    1.768143544    5.536314802    1.636331988
  847 SOLV  HW2     2768    1.908435391    5.478210031    1.696403693
  848 SOLV  OW      2769    3.750088794    1.303812518    6.364598480
  848 SOLV  HW1     2770    3.730909596    1.348443266    6.452007059
  848 SOLV  HW2     2771    3.688316164    1.339661220    6.294605497
  849 SOLV  OW      2772    6.429738530    5.189279746    0.380017077
  849 SOLV  HW1     2773    6.495438625    5.117509548    0.403093929
  849 SOLV  HW2     2774    6.375266523    5.160528159    0.301237946
  850 SOLV  OW      2775    6.645394706    6.504112606    2.428950846
  850 SOLV  HW1     2776    6.700322789    6.447623898    2.367372145
  850 SOLV  HW2     2777    6.657532005    6.472391791    2.523006578
  851 SOLV  OW      2778    0.923104631    6.033719847    2.095005224
  851 SOLV  HW1     2779    0.975244723    5.989412146    2.022078938
  851 SOLV  HW2     2780    0.827761974    6.003868628    2.090682329
  852 SOLV  OW      2781    3.168595605    2.193273463    6.381318573
  852 SOLV  HW1     2782    3.217156224    2.259900308    6.437911282
  852 SOLV  HW2     2783    3.203714269    2.197111073    6.287766677
  853 SOLV  OW      2784    5.697595086    3.587893074    5.045610218
  853 SOLV  HW1     2785    5.720308651    3.503897682    4.996326619
  853 SOLV  HW2     2786    5.709419418    3.573157214    5.143809223
  854 SOLV  OW      2787    4.340665122    2.442783017    4.558284469
  854 SOLV  HW1     2788    4.286071448    2.383588413    4.617576412
  854 SOLV  HW2     2789    4.329142143    2.538015685    4.586532741
  855 SOLV  OW      2790    0.159239885    1.960658920    3.787868978
  855 SOLV  HW1     2791    0.246273956    1.971395172    3.835929443
  855 SOLV  HW2     2792    0.176330881    1.928417297    3.694764840
  856 SOLV  OW      2793    6.270648356    5.082525085    0.794320160
  856 SOLV  HW1     2794    6.174257575    5.102252152    0.812199339
  856 SOLV  HW2     2795    6.315726324    5.164925308    0.759995460
  857 SOLV  OW      2796    5.232115111    1.888578863    3.767676006
  857 SOLV  HW1     2797    5.140322943    1.928099897    3.764170197
  857 SOLV  HW2     2798    5.225311544    1.789059071    3.774713590
  858 SOLV  OW      2799    2.387927440    2.079511242    0.795200371
  858 SOLV  HW1     2800    2.371713746    1.993458631    0.843491874
  858 SOLV  HW2     2801    2.403826466    2.152537008    0.861641799
  859 SOLV  OW      2802    2.724616635    1.919516243    1.864918818
  859 SOLV  HW1     2803    2.636230008    1.951846557    1.831117045
  859 SOLV  HW2     2804    2.709979935    1.850785097    1.936065156
  860 SOLV  OW      2805    6.577255812    1.362979741    6.148367146
  860 SOLV  HW1     2806    6.568787141    1.414201688    6.062900201
  860 SOLV  HW2     2807    6.512023740    1.287185413    6.148406684
  861 SOLV  OW      2808    0.590349036    0.151465471    1.923993169
  861 SOLV  HW1     2809    0.631635655    0.237557640    1.953717881
  861 SOLV  HW2     2810    0.490719546    0.159305933    1.927528245
  862 SOLV  OW      2811    4.757299490    1.202819350    0.736272807
  862 SOLV  HW1     2812    4.820501330    1.253464283    0.794929633
  862 SOLV  HW2     2813    4.751442880    1.108032523    0.767596318
  863 SOLV  OW      2814    4.883585782    0.835691130    1.664632822
  863 SOLV  HW1     2815    4.797270124    0.845674595    1.714129716
  863 SOLV  HW2     2816    4.911905346    0.739794878    1.666017058
  864 SOLV  OW      2817    1.667259901    2.576951230    3.877231443
  864 SOLV  HW1     2818    1.738792272    2.522667443    3.833226951
  864 SOLV  HW2     2819    1.643443340    2.535696391    3.965156494
  865 SOLV  OW      2820    3.263023587    2.611618146    3.173347779
  865 SOLV  HW1     2821    3.299111912    2.529891978    3.218275178
  865 SOLV  HW2     2822    3.304399095    2.693050747    3.214051634
  866 SOLV  OW      2823    0.397603266    2.147781409    6.716626671
  866 SOLV  HW1     2824    0.404081885    2.074930022    6.784822769
  866 SOLV  HW2     2825    0.367449796    2.232251148    6.760849248
  867 SOLV  OW      2826    4.229918013    1.973274421    5.054530881
  867 SOLV  HW1     2827    4.247151955    2.029801694    4.973860790
  867 SOLV  HW2     2828    4.141544772    1.997976028    5.094280168
  868 SOLV  OW      2829    4.818975046    1.538615516    5.193866964
  868 SOLV  HW1     2830    4.879497464    1.617479015    5.183023062
  868 SOLV  HW2     2831    4.723766844    1.569129237    5.191789445
  869 SOLV  OW      2832    3.770348733    3.328858180    3.076150414
  869 SOLV  HW1     2833    3.696523626    3.376715416    3.028615759
  869 SOLV  HW2     2834    3.833053753    3.289289442    3.009050486
  870 SOLV  OW      2835    6.006149350    6.385021186    0.994067983
  870 SOLV  HW1     2836    5.941951241    6.439423802    0.940040554
  870 SOLV  HW2     2837    6.044416540    6.312307165    0.937074138
  871 SOLV  OW      2838    2.955784489    1.847335841    1.595502599
  871 SOLV  HW1     2839    3.004739554    1.903963776    1.529195107
  871 SOLV  HW2     2840    2.866399455    1.887960996    1.614474087
  872 SOLV  OW      2841    4.372481375    1.048213472    4.235571398
  872 SOLV  HW1     2842    4.345653136    0.952056525    4.241410249
  872 SOLV  HW2     2843    4.423625885    1.073594100    4.317669314
  873 SOLV  OW      2844    4.147591599    0.275289744    5.264062274
  873 SOLV  HW1     2845    4.137009876    0.257274192    5.166269268
  873 SOLV  HW2     2846    4.160665356    0.188871864    5.312652725
  874 SOLV  OW      2847    6.413162347    2.205522998    3.979456386
  874 SOLV  HW1     2848    6.399998613    2.217669761    4.077839195
  874 SOLV  HW2     2849    6.427368867    2.108581065    3.959445351
  875 SOLV  OW      2850    0.438931076    6.516284114    0.850497872
  875 SOLV  HW1     2851    0.403958369    6.555350760    0.765346760
  875 SOLV  HW2     2852    0.408390738    6.571974442    0.927736981
  876 SOLV  OW      2853    2.740593543    2.823021290    0.619390538
  876 SOLV  HW1     2854    2.651590265    2.856576144    0.650253029
  876 SOLV  HW2     2855    2.727298064    2.752035002    0.550222757
  877 SOLV  OW      2856    3.003350286    0.458811908    5.650577942
  877 SOLV  HW1     2857    3.047837598    0.438800847    5.563282802
  877 SOLV  HW2     2858    2.933897153    0.529496644    5.637163949
  878 SOLV  OW      2859    1.613867848    6.319234057    2.314680742
  878 SOLV  HW1     2860    1.651229181    6.348882575    2.402573296
  878 SOLV  HW2     2861    1.683322168    6.267499937    2.264683909
  879 SOLV  OW      2862    0.474550930    3.989904121    4.922284926
  879 SOLV  HW1     2863    0.560669639    3.996595899    4.972671362
  879 SOLV  HW2     2864    0.431238250    4.079944871    4.918200810
  880 SOLV  OW      2865    2.040544941    1.739966025    0.012393042
  880 SOLV  HW1     2866    2.107731872    1.686945557    0.064111038
  880 SOLV  HW2     2867    2.031319935    1.830842599    0.053091353
  881 SOLV  OW      2868    3.171305353    4.213818016    3.164336260
  881 SOLV  HW1     2869    3.250015096    4.275357040    3.168546933
  881 SOLV  HW2     2870    3.103322928    4.241970130    3.232055188
  882 SOLV  OW      2871    6.504660084    2.934582120    1.835014780
  882 SOLV  HW1     2872    6.573996921    3.006602621    1.837350453
  882 SOLV  HW2     2873    6.419988585    2.968486369    1.876017757
  883 SOLV  OW      2874    1.188528750    5.631797254    4.236470988
  883 SOLV  HW1     2875    1.144436878    5.573887259    4.305044629
  883 SOLV  HW2     2876    1.207836370    5.577714096    4.154603822
  884 SOLV  OW      2877    4.020097787    3.855007457    1.995231035
  884 SOLV  HW1     2878    4.054259767    3.816194230    1.909636073
  884 SOLV  HW2     2879    3.967737230    3.785660039    2.044721566
  885 SOLV  OW      2880    2.519133930    1.086276357    4.951972670
  885 SOLV  HW1     2881    2.506686308    1.006213258    5.010581219
  885 SOLV  HW2     2882    2.544854211    1.056590921    4.860009379
  886 SOLV  OW      2883    6.296577596    0.976514352    5.430169627
  886 SOLV  HW1     2884    6.334962887    1.014867806    5.514167169
  886 SOLV  HW2     2885    6.362749721    0.913988033    5.388796758
  887 SOLV  OW      2886    5.745449934    5.553127595    5.123300817
  887 SOLV  HW1     2887    5.680495169    5.596611229    5.185671137
  887 SOLV  HW2     2888    5.835536964    5.595087250    5.134423739
  888 SOLV  OW      2889    5.028422923    1.118112451    3.884928641
  888 SOLV  HW1     2890    5.128277466    1.123480679    3.884421485
  888 SOLV  HW2     2891    4.991807355    1.171040772    3.808391735
  889 SOLV  OW      2892    1.888947602    2.399052322    0.464327957
  889 SOLV  HW1     2893    1.847658576    2.309580016    0.447300695
  889 SOLV  HW2     2894    1.959446683    2.416839402    0.395672992
  890 SOLV  OW      2895    2.187795342    2.141825684    1.094363848
  890 SOLV  HW1     2896    2.146852984    2.181856254    1.176347271
  890 SOLV  HW2     2897    2.142636024    2.055074044    1.073512136
  891 SOLV  OW      2898    1.675336095    2.702692069    1.796588049
  891 SOLV  HW1     2899    1.702590782    2.701815506    1.700377766
  891 SOLV  HW2     2900    1.583405099    2.664370413    1.805540565
  892 SOLV  OW      2901    2.556870816    3.101890416    5.875150287
  892 SOLV  HW1     2902    2.556442485    3.002955789    5.860598278
  892 SOLV  HW2     2903    2.649725992    3.131983529    5.896883342
  893 SOLV  OW      2904    6.176549584    3.340207330    4.985230340
  893 SOLV  HW1     2905    6.200336834    3.399149248    4.908029161
  893 SOLV  HW2     2906    6.250788039    3.275265578    5.001699267
  894 SOLV  OW      2907    3.503611394    2.494702484    0.286288138
  894 SOLV  HW1     2908    3.514734049    2.578585946    0.232997835
  894 SOLV  HW2     2909    3.570170706    2.493546827    0.360910704
  895 SOLV  OW      2910    2.839127165    0.960848513    5.431066632
  895 SOLV  HW1     2911    2.927478230    0.971531029    5.476673408
  895 SOLV  HW2     2912    2.845589204    0.995266591    5.337398906
  896 SOLV  OW      2913    5.360165753    0.813870154    0.047607300
  896 SOLV  HW1     2914    5.360254110    0.803465397    0.147064517
  896 SOLV  HW2     2915    5.311178215    0.737198032    0.006114989
  897 SOLV  OW      2916    6.439102526    2.720219488    1.634721490
  897 SOLV  HW1     2917    6.474360445    2.787507923    1.699753409
  897 SOLV  HW2     2918    6.509089308    2.700305102    1.566126501
  898 SOLV  OW      2919    2.380629530    5.155145408    3.902007175
  898 SOLV  HW1     2920    2.441728698    5.158307810    3.981107717
  898 SOLV  HW2     2921    2.379745296    5.244430602    3.856980770
  899 SOLV  OW      2922    4.182164064    1.133709684    2.331180135
  899 SOLV  HW1     2923    4.131437206    1.190144335    2.396310166
  899 SOLV  HW2     2924    4.119171236    1.071170063    2.285129030
  900 SOLV  OW      2925    4.709271957    5.115684452    6.518835301
  900 SOLV  HW1     2926    4.721585622    5.212503325    6.540617964
  900 SOLV  HW2     2927    4.796504642    5.067867514    6.529033537
  901 SOLV  OW      2928    0.485621364    3.607979367    1.480571110
  901 SOLV  HW1     2929    0.450152165    3.615522729    1.387377556
  901 SOLV  HW2     2930    0.516022946    3.697896499    1.512045831
  902 SOLV  OW      2931    1.934890371    1.316369370    1.017646367
  902 SOLV  HW1     2932    1.972665535    1.263714507    1.093807429
  902 SOLV  HW2     2933    1.994540811    1.394217783    0.998115507
  903 SOLV  OW      2934    3.143156192    2.866187194    5.293877257
  903 SOLV  HW1     2935    3.186620804    2.954995953    5.278916084
  903 SOLV  HW2     2936    3.161519182    2.806507918    5.215767145
  904 SOLV  OW      2937    2.240495387    3.169126731    5.518174352
  904 SOLV  HW1     2938    2.179434721    3.188278682    5.595017067
  904 SOLV  HW2     2939    2.333138066    3.153332251    5.552348514
  905 SOLV  OW      2940    4.549306631    3.874602942    0.547551092
  905 SOLV  HW1     2941    4.463741070    3.870680414    0.495945341
  905 SOLV  HW2     2942    4.571609117    3.969932965    0.567917503
  906 SOLV  OW      2943    4.194527470    2.907727651    2.080000703
  906 SOLV  HW1     2944    4.122183758    2.870638599    2.138231232
  906 SOLV  HW2     2945    4.160055286    2.987721175    2.030881364
  907 SOLV  OW      2946    2.738136176    0.455246471    1.038316044
  907 SOLV  HW1     2947    2.823419892    0.467241494    1.089137420
  907 SOLV  HW2     2948    2.660580707    0.463734154    1.100870927
  908 SOLV  OW      2949    5.269993480    1.438822691    1.821489960
  908 SOLV  HW1     2950    5.268160540    1.460518950    1.919090768
  908 SOLV  HW2     2951    5.176691399    1.423268516    1.789043169
  909 SOLV  OW      2952    3.022003592    6.390620550    0.303250882
  909 SOLV  HW1     2953    3.087743609    6.367213618    0.231624276
  909 SOLV  HW2     2954    3.067977846    6.443239756    0.374788229
  910 SOLV  OW      2955    6.103758697    0.080060695    5.100526931
  910 SOLV  HW1     2956    6.008456273    0.108415057    5.089874090
  910 SOLV  HW2     2957    6.136373547    0.106250809    5.191358392
  911 SOLV  OW      2958    2.568018197    6.544806823    0.857746702
  911 SOLV  HW1     2959    2.548342442    6.548442265    0.955724521
  911 SOLV  HW2     2960    2.656967720    6.501491013    0.843195835
  912 SOLV  OW      2961    2.448983620    3.179329473    4.874690676
  912 SOLV  HW1     2962    2.494785830    3.175785981    4.963514130
  912 SOLV  HW2     2963    2.416713614    3.087914237    4.850156898
  913 SOLV  OW      2964    1.452299427    6.702136424    2.153083679
  913 SOLV  HW1     2965    1.497570218    6.651583376    2.079633357
  913 SOLV  HW2     2966    1.358246445    6.722905905    2.126201154
  914 SOLV  OW      2967    0.526853222    4.917429440    2.863648100
  914 SOLV  HW1     2968    0.537410414    4.818011608    2.865803390
  914 SOLV  HW2     2969    0.613962914    4.960710790    2.886856529
  915 SOLV  OW      2970    3.318892568    1.691025384    2.074519407
  915 SOLV  HW1     2971    3.332154729    1.772374253    2.017893604
  915 SOLV  HW2     2972    3.386379578    1.690412911    2.148310554
  916 SOLV  OW      2973    3.692638943    4.447099806    5.743279635
  916 SOLV  HW1     2974    3.757889514    4.389452221    5.694095046
  916 SOLV  HW2     2975    3.741854842    4.519875377    5.791044859
  917 SOLV  OW      2976    0.814399849    6.083523517    3.552534718
  917 SOLV  HW1     2977    0.866349060    6.082780431    3.467090396
  917 SOLV  HW2     2978    0.740085310    6.016844503    3.546943357
  918 SOLV  OW      2979    0.585622726    2.021020249    1.287840273
  918 SOLV  HW1     2980    0.497326719    2.013453789    1.241509195
  918 SOLV  HW2     2981    0.653110276    2.059515025    1.224883244
  919 SOLV  OW      2982    0.224463540    1.176605951    0.785198925
  919 SOLV  HW1     2983    0.156105790    1.204748362    0.852543023
  919 SOLV  HW2     2984    0.178804656    1.133508897    0.707366315
  920 SOLV  OW      2985    2.960556382    2.333531099    2.015741257
  920 SOLV  HW1     2986    2.898982424    2.255657926    2.027758809
  920 SOLV  HW2     2987    2.906791932    2.416863395    2.002891465
  921 SOLV  OW      2988    0.495527070    5.543991447    2.126965184
  921 SOLV  HW1     2989    0.454905093    5.622212629    2.174201891
  921 SOLV  HW2     2990    0.577836965    5.573444881    2.078410253
  922 SOLV  OW      2991    2.747046116    1.448271456    3.886595949
  922 SOLV  HW1     2992    2.672701458    1.503974224    3.923610519
  922 SOLV  HW2     2993    2.709601649    1.380526875    3.823282534
  923 SOLV  OW      2994    0.875491871    4.875176759    4.076949093
  923 SOLV  HW1     2995    0.825453409    4.808803240    4.021354909
  923 SOLV  HW2     2996    0.923838130    4.939068430    4.017111826
  924 SOLV  OW      2997    3.123965982    6.115517698    1.641757359
  924 SOLV  HW1     2998    3.059373049    6.039178872    1.641381080
  924 SOLV  HW2     2999    3.108441453    6.172714878    1.561212487
  925 SOLV  OW      3000    2.995771751    1.930930101    4.882211124
  925 SOLV  HW1     3001    3.016035713    1.868669060    4.806627134
  925 SOLV  HW2     3002    2.984243966    2.023729296    4.846779152
  926 SOLV  OW      3003    2.256140037    5.004510389    5.170748746
  926 SOLV  HW1     3004    2.183798582    5.068610079    5.145098239
  926 SOLV  HW2     3005    2.217666627    4.912633747    5.179607886
  927 SOLV  OW      3006    4.669178479    0.642738402    5.684153354
  927 SOLV  HW1     3007    4.658482739    0.586968332    5.766465597
  927 SOLV  HW2     3008    4.721200156    0.725219790    5.706302183
  928 SOLV  OW      3009    3.296056921    2.047856737    1.138572611
  928 SOLV  HW1     3010    3.361589461    2.044171035    1.063127885
  928 SOLV  HW2     3011    3.209219835    2.007839999    1.109281210
  929 SOLV  OW      3012    4.525116664    1.500126727    2.782769283
  929 SOLV  HW1     3013    4.485773921    1.570551446    2.841866765
  929 SOLV  HW2     3014    4.586770560    1.442353183    2.836257783
  930 SOLV  OW      3015    2.512780707    0.000869853    2.707997111
  930 SOLV  HW1     3016    2.575459108    0.069495964    2.671093454
  930 SOLV  HW2     3017    2.482839950    0.028718027    2.799255180
  931 SOLV  OW      3018    2.803443024    2.142585307    2.588443458
  931 SOLV  HW1     3019    2.750113770    2.079484712    2.644784477
  931 SOLV  HW2     3020    2.774451238    2.236475524    2.606993618
  932 SOLV  OW      3021    0.634920201    6.174205151    1.205799410
  932 SOLV  HW1     3022    0.666707149    6.265131723    1.232668601
  932 SOLV  HW2     3023    0.694788102    6.137682772    1.134511577
  933 SOLV  OW      3024    0.703971478    3.436728856    5.912494816
  933 SOLV  HW1     3025    0.713492147    3.507781434    5.842774712
  933 SOLV  HW2     3026    0.687834296    3.479329864    6.001515883
  934 SOLV  OW      3027    4.898031956    6.166860045    4.992904923
  934 SOLV  HW1     3028    4.968126282    6.096534542    5.004784063
  934 SOLV  HW2     3029    4.846158377    6.148452367    4.909416636
  935 SOLV  OW      3030    2.856188194    6.235144853    4.714367356
  935 SOLV  HW1     3031    2.758001217    6.248590242    4.727729394
  935 SOLV  HW2     3032    2.876215467    6.230753093    4.616491794
  936 SOLV  OW      3033    3.794861642    0.967210243    0.932793196
  936 SOLV  HW1     3034    3.874850729    0.907849263    0.941626373
  936 SOLV  HW2     3035    3.736638669    0.933873040    0.858639833
  937 SOLV  OW      3036    3.705313628    4.069038526    6.062568182
  937 SOLV  HW1     3037    3.732064995    4.132528738    6.135048264
  937 SOLV  HW2     3038    3.668546968    4.120475163    5.985092444
  938 SOLV  OW      3039    2.620599883    4.766971822    0.325877997
  938 SOLV  HW1     3040    2.711757592    4.806363205    0.314105322
  938 SOLV  HW2     3041    2.577449360    4.806451117    0.406991638
  939 SOLV  OW      3042    2.876498788    5.697715831    2.680042019
  939 SOLV  HW1     3043    2.884037285    5.602276720    2.708930635
  939 SOLV  HW2     3044    2.788891697    5.734983073    2.710638671
  940 SOLV  OW      3045    0.037629163    0.701794807    1.520122807
  940 SOLV  HW1     3046    0.108096981    0.631002918    1.524897759
  940 SOLV  HW2     3047    0.076395307    0.789402995    1.548793283
  941 SOLV  OW      3048    2.203524710    6.574786900    1.703635726
  941 SOLV  HW1     3049    2.264451968    6.498483646    1.725215523
  941 SOLV  HW2     3050    2.112829977    6.556829670    1.741740950
  942 SOLV  OW      3051    0.173702013    1.105330456    4.096398203
  942 SOLV  HW1     3052    0.173399427    1.005884838    4.106909258
  942 SOLV  HW2     3053    0.255615969    1.143157378    4.139517024
  943 SOLV  OW      3054    4.088375618    5.439344774    5.786608784
  943 SOLV  HW1     3055    4.081565114    5.528690839    5.831003634
  943 SOLV  HW2     3056    4.175664224    5.396811231    5.810516981
  944 SOLV  OW      3057    3.435920412    2.690884388    4.900239082
  944 SOLV  HW1     3058    3.397590489    2.598586989    4.896773229
  944 SOLV  HW2     3059    3.380985887    2.751954202    4.843206805
  945 SOLV  OW      3060    2.894238641    1.050166671    4.428163844
  945 SOLV  HW1     3061    2.979693875    1.092515085    4.458230764
  945 SOLV  HW2     3062    2.842607740    1.115202228    4.372444625
  946 SOLV  OW      3063    3.812614430    1.718632140    0.559618982
  946 SOLV  HW1     3064    3.841338392    1.703264464    0.465073895
  946 SOLV  HW2     3065    3.735325235    1.658924453    0.581098678
  947 SOLV  OW      3066    4.950727548    4.587477982    1.840002403
  947 SOLV  HW1     3067    4.851092961    4.584870558    1.831868818
  947 SOLV  HW2     3068    4.976694099    4.653350161    1.910618260
  948 SOLV  OW      3069    5.171649206    2.505149696    0.848509309
  948 SOLV  HW1     3070    5.253469717    2.467891883    0.804722732
  948 SOLV  HW2     3071    5.094365972    2.443749811    0.832466838
  949 SOLV  OW      3072    3.071806896    1.894622407    3.610892284
  949 SOLV  HW1     3073    3.003339307    1.824812938    3.589943961
  949 SOLV  HW2     3074    3.035621846    1.984870998    3.587529090
  950 SOLV  OW      3075    2.687609777    1.240857901    6.308294942
  950 SOLV  HW1     3076    2.681480215    1.168038381    6.240032574
  950 SOLV  HW2     3077    2.768997177    1.226907078    6.364699468
  951 SOLV  OW      3078    6.114030633    0.046527020    4.226091155
  951 SOLV  HW1     3079    6.058965212    0.114902827    4.178210540
  951 SOLV  HW2     3080    6.176782710    0.092378925    4.289017974
  952 SOLV  OW      3081    3.673990412    2.644154287    5.199626686
  952 SOLV  HW1     3082    3.602135601    2.603225312    5.255855772
  952 SOLV  HW2     3083    3.643268029    2.733119884    5.165844107
  953 SOLV  OW      3084    4.397105867    0.309983754    0.391317692
  953 SOLV  HW1     3085    4.399344281    0.211354448    0.374969773
  953 SOLV  HW2     3086    4.449332311    0.331277885    0.473894707
  954 SOLV  OW      3087    3.308079984    6.541678142    0.082033962
  954 SOLV  HW1     3088    3.255434331    6.456892061    0.088339575
  954 SOLV  HW2     3089    3.400067824    6.526566436    0.118226206
  955 SOLV  OW      3090    0.933470969    3.814272028    0.762294371
  955 SOLV  HW1     3091    1.010571794    3.848960310    0.708888465
  955 SOLV  HW2     3092    0.853424333    3.804942167    0.703087152
  956 SOLV  OW      3093    2.953852702    1.123108418    2.014658317
  956 SOLV  HW1     3094    2.996974990    1.179688795    1.944379344
  956 SOLV  HW2     3095    2.999575145    1.138211618    2.102301665
  957 SOLV  OW      3096    4.552237999    3.706055213    2.976145674
  957 SOLV  HW1     3097    4.594234535    3.793439444    2.951644814
  957 SOLV  HW2     3098    4.518327219    3.661045580    2.893536976
  958 SOLV  OW      3099    4.702192502    0.000991986    1.534241121
  958 SOLV  HW1     3100    4.616489455    0.038422319    1.569652459
  958 SOLV  HW2     3101    4.761886450    0.075870794    1.505434844
  959 SOLV  OW      3102    6.687600392    5.326828497    4.141699079
  959 SOLV  HW1     3103    6.610270904    5.313281120    4.203639564
  959 SOLV  HW2     3104    6.770353633    5.288631131    4.182843546
  960 SOLV  OW      3105    4.544781288    4.373136372    0.906561512
  960 SOLV  HW1     3106    4.529877859    4.377285073    0.807765353
  960 SOLV  HW2     3107    4.629710475    4.323826528    0.925418271
  961 SOLV  OW      3108    1.193383003    0.618807205    4.846722477
  961 SOLV  HW1     3109    1.200921818    0.713000073    4.879446699
  961 SOLV  HW2     3110    1.121039286    0.571681140    4.897175679
  962 SOLV  OW      3111    6.591252478    0.965578025    2.095404878
  962 SOLV  HW1     3112    6.558233399    0.987038610    2.187324346
  962 SOLV  HW2     3113    6.679356104    1.010414054    2.080322217
  963 SOLV  OW      3114    6.682014719    2.429047993    3.540372643
  963 SOLV  HW1     3115    6.744845030    2.442562389    3.616986728
  963 SOLV  HW2     3116    6.603660817    2.374811765    3.570689347
  964 SOLV  OW      3117    2.266462485    3.455082476    6.672505799
  964 SOLV  HW1     3118    2.198017064    3.457253909    6.599632524
  964 SOLV  HW2     3119    2.231635701    3.504084828    6.752417435
  965 SOLV  OW      3120    6.158725564    5.554706441    2.574728239
  965 SOLV  HW1     3121    6.138585936    5.508334797    2.488449210
  965 SOLV  HW2     3122    6.240623837    5.611067534    2.563953037
  966 SOLV  OW      3123    3.871431110    0.306706417    6.610312525
  966 SOLV  HW1     3124    3.814117427    0.231543712    6.577667243
  966 SOLV  HW2     3125    3.877763581    0.302910996    6.710039651
  967 SOLV  OW      3126    3.651995923    6.359271075    6.147093844
  967 SOLV  HW1     3127    3.607568751    6.329646719    6.231643408
  967 SOLV  HW2     3128    3.652347037    6.283852074    6.081429121
  968 SOLV  OW      3129    2.366322895    2.036159682    4.353441289
  968 SOLV  HW1     3130    2.392743331    2.132301633    4.361102271
  968 SOLV  HW2     3131    2.447594501    1.980538149    4.336086861
  969 SOLV  OW      3132    1.150282888    0.138224390    4.401977884
  969 SOLV  HW1     3133    1.099440932    0.112074953    4.484022429
  969 SOLV  HW2     3134    1.129184766    0.233117056    4.378520342
  970 SOLV  OW      3135    4.028250300    4.089526645    1.604329564
  970 SOLV  HW1     3136    4.117028703    4.094172940    1.650120525
  970 SOLV  HW2     3137    4.000242394    3.993932450    1.595536839
  971 SOLV  OW      3138    1.867510767    2.958574848    0.115734000
  971 SOLV  HW1     3139    1.900660564    2.915576341    0.031756477
  971 SOLV  HW2     3140    1.945104269    2.994066680    0.167883625
  972 SOLV  OW      3141    3.479452786    0.067248399    0.424355033
  972 SOLV  HW1     3142    3.412992308    0.121984149    0.475217667
  972 SOLV  HW2     3143    3.440259641    0.040581559    0.336305150
  973 SOLV  OW      3144    1.930600328    0.531620891    2.242722418
  973 SOLV  HW1     3145    1.850879339    0.549831432    2.300280606
  973 SOLV  HW2     3146    2.007237260    0.588258035    2.273037751
  974 SOLV  OW      3147    2.906030681    6.440153826    4.308841558
  974 SOLV  HW1     3148    2.816159470    6.402520420    4.331355934
  974 SOLV  HW2     3149    2.919377572    6.437582669    4.209769592
  975 SOLV  OW      3150    3.057945832    0.745083538    2.729365280
  975 SOLV  HW1     3151    3.033251955    0.760646353    2.633720018
  975 SOLV  HW2     3152    3.106864021    0.824880998    2.764570126
  976 SOLV  OW      3153    3.301695427    3.714041121    1.959945299
  976 SOLV  HW1     3154    3.213414318    3.760154156    1.968891737
  976 SOLV  HW2     3155    3.313414744    3.682459315    1.865789831
  977 SOLV  OW      3156    0.452361495    6.628928034    4.304706278
  977 SOLV  HW1     3157    0.423083589    6.722149191    4.325981264
  977 SOLV  HW2     3158    0.464289564    6.619473712    4.205871356
  978 SOLV  OW      3159    6.166452391    5.532441170    5.024918922
  978 SOLV  HW1     3160    6.191708119    5.473991398    4.947810055
  978 SOLV  HW2     3161    6.153217261    5.476134652    5.106493504
  979 SOLV  OW      3162    2.122269263    1.747414845    5.044598625
  979 SOLV  HW1     3163    2.117842627    1.658626532    4.998805117
  979 SOLV  HW2     3164    2.067295600    1.813829086    4.993932562
  980 SOLV  OW      3165    5.820899893    1.723136944    0.321674133
  980 SOLV  HW1     3166    5.806989071    1.798909105    0.385432062
  980 SOLV  HW2     3167    5.871347687    1.649911579    0.367424225
  981 SOLV  OW      3168    1.848300329    1.108114844    0.241790488
  981 SOLV  HW1     3169    1.773258005    1.084912467    0.303679939
  981 SOLV  HW2     3170    1.921159491    1.040217822    0.250820544
  982 SOLV  OW      3171    6.352157487    4.269012082    0.770673857
  982 SOLV  HW1     3172    6.364698544    4.358674101    0.813140894
  982 SOLV  HW2     3173    6.326465665    4.280857990    0.674759261
  983 SOLV  OW      3174    6.163974076    5.694811528    1.696421345
  983 SOLV  HW1     3175    6.238985327    5.697203594    1.762509129
  983 SOLV  HW2     3176    6.180140447    5.763083157    1.625163798
  984 SOLV  OW      3177    6.580929443    3.161819641    5.292129121
  984 SOLV  HW1     3178    6.527013365    3.104858844    5.230092606
  984 SOLV  HW2     3179    6.636636177    3.103364020    5.351118146
  985 SOLV  OW      3180    5.995650417    1.627291066    0.966152789
  985 SOLV  HW1     3181    5.933480725    1.701737645    0.990497013
  985 SOLV  HW2     3182    5.970376887    1.544850502    1.016796714
  986 SOLV  OW      3183    5.605566596    3.012317976    0.602246391
  986 SOLV  HW1     3184    5.673614709    2.944025798    0.628810231
  986 SOLV  HW2     3185    5.605547567    3.086983241    0.668767837
  987 SOLV  OW      3186    0.216292959    2.383113737    0.139848083
  987 SOLV  HW1     3187    0.230694029    2.312499609    0.209175270
  987 SOLV  HW2     3188    0.171385381    2.462122847    0.181571876
  988 SOLV  OW      3189    1.296682260    5.304334403    3.431322011
  988 SOLV  HW1     3190    1.266124422    5.281605384    3.338857882
  988 SOLV  HW2     3191    1.395973940    5.316211591    3.431637674
  989 SOLV  OW      3192    0.679597542    0.156925615    5.295668623
  989 SOLV  HW1     3193    0.658441486    0.075889609    5.350309193
  989 SOLV  HW2     3194    0.776258328    0.155568945    5.270078453
  990 SOLV  OW      3195    4.246319460    1.119970862    6.690140726
  990 SOLV  HW1     3196    4.188725506    1.101994495    6.610392424
  990 SOLV  HW2     3197    4.312853173    1.191213064    6.667828875
  991 SOLV  OW      3198    2.696039911    4.841870432    2.579885446
  991 SOLV  HW1     3199    2.722105885    4.762577078    2.634959341
  991 SOLV  HW2     3200    2.612058168    4.881826133    2.616636144
  992 SOLV  OW      3201    5.762685888    2.831961003    1.419276734
  992 SOLV  HW1     3202    5.751199879    2.743218351    1.463917727
  992 SOLV  HW2     3203    5.673347088    2.875491970    1.408157443
  993 SOLV  OW      3204    1.606411698    5.866747637    6.595522687
  993 SOLV  HW1     3205    1.511986140    5.899616458    6.597382678
  993 SOLV  HW2     3206    1.610642421    5.775222679    6.635588731
  994 SOLV  OW      3207    2.664610141    0.667716802    5.211971691
  994 SOLV  HW1     3208    2.631890744    0.638521622    5.301844309
  994 SOLV  HW2     3209    2.625774951    0.608378218    5.141468036
  995 SOLV  OW      3210    3.497766447    5.274039301    3.418516544
  995 SOLV  HW1     3211    3.493939781    5.281403203    3.318861467
  995 SOLV  HW2     3212    3.497623789    5.177566600    3.444841482
  996 SOLV  OW      3213    6.105937986    4.946562374    2.025107423
  996 SOLV  HW1     3214    6.007367782    4.929745784    2.026166728
  996 SOLV  HW2     3215    6.140552032    4.947795883    2.118917610
  997 SOLV  OW      3216    5.354164520    3.676430301    2.445939815
  997 SOLV  HW1     3217    5.395948430    3.765846053    2.429848415
  997 SOLV  HW2     3218    5.325143232    3.637020013    2.358735463
  998 SOLV  OW      3219    6.257056089    0.692578165    4.152105959
  998 SOLV  HW1     3220    6.323891274    0.713736499    4.080794054
  998 SOLV  HW2     3221    6.231633043    0.596033643    4.146376315
  999 SOLV  OW      3222    3.332854107    2.847537138    3.802521863
  999 SOLV  HW1     3223    3.272956358    2.871854155    3.878816996
  999 SOLV  HW2     3224    3.303817127    2.896636441    3.720387113
 1000 SOLV  OW      3225    4.787877932    5.918155598    5.762698917
 1000 SOLV  HW1     3226    4.880451627    5.881345446    5.771366590
 1000 SOLV  HW2     3227    4.744271311    5.879866322    5.681259375
 1001 SOLV  OW      3228    1.917403929    5.246923547    4.494422571
 1001 SOLV  HW1     3229    1.960021791    5.177512249    4.552438037
 1001 SOLV  HW2     3230    1.960111087    5.245599129    4.404010462
 1002 SOLV  OW      3231    1.585065043    3.494558664    2.271758604
 1002 SOLV  HW1     3232    1.660685031    3.559886257    2.275490622
 1002 SOLV  HW2     3233    1.585675973    3.447879428    2.183323992
 1003 SOLV  OW      3234    6.189082721    2.746218087    3.927823980
 1003 SOLV  HW1     3235    6.223754149    2.706402354    4.012751034
 1003 SOLV  HW2     3236    6.257408361    2.808644288    3.889948113
 1004 SOLV  OW      3237    2.802192316    1.126216679    0.743932424
 1004 SOLV  HW1     3238    2.902085615    1.125452820    0.748487663
 1004 SOLV  HW2     3239    2.767399550    1.208449884    0.788956512
 1005 SOLV  OW      3240    1.712002276    5.233872774    1.542893213
 1005 SOLV  HW1     3241    1.675523360    5.228727153    1.449926465
 1005 SOLV  HW2     3242    1.768140243    5.316107222    1.552168400
 1006 SOLV  OW      3243    0.670624028    6.025853759    6.361652224
 1006 SOLV  HW1     3244    0.594607190    6.040920544    6.298450662
 1006 SOLV  HW2     3245    0.718527640    5.941691749    6.336712197
 1007 SOLV  OW      3246    1.398184524    5.349424329    3.772698720
 1007 SOLV  HW1     3247    1.315567771    5.320867109    3.724129572
 1007 SOLV  HW2     3248    1.373359322    5.384191968    3.863114014
 1008 SOLV  OW      3249    6.091139945    6.331868922    4.343446053
 1008 SOLV  HW1     3250    6.102896043    6.268390922    4.267076277
 1008 SOLV  HW2     3251    6.155723869    6.407636754    4.334056838
 1009 SOLV  OW      3252    1.742137404    0.510407525    4.524450464
 1009 SOLV  HW1     3253    1.662568992    0.536305516    4.469694946
 1009 SOLV  HW2     3254    1.825700478    0.537925105    4.476911003
 1010 SOLV  OW      3255    0.728261328    5.309657715    0.948500004
 1010 SOLV  HW1     3256    0.726515899    5.221098581    0.994913776
 1010 SOLV  HW2     3257    0.735973903    5.295426033    0.849818799
 1011 SOLV  OW      3258    3.583846564    4.973974223    4.885223548
 1011 SOLV  HW1     3259    3.598287131    4.910550168    4.961176587
 1011 SOLV  HW2     3260    3.669822174    4.986953952    4.835829965
 1012 SOLV  OW      3261    2.036617897    3.542102006    4.923923912
 1012 SOLV  HW1     3262    2.086457565    3.455757193    4.916140227
 1012 SOLV  HW2     3263    2.006537892    3.571521532    4.833206275
 1013 SOLV  OW      3264    5.038497208    2.290983354    1.310007851
 1013 SOLV  HW1     3265    4.983916161    2.369922514    1.338106305
 1013 SOLV  HW2     3266    5.126649112    2.292916316    1.357183166
 1014 SOLV  OW      3267    2.214845096    2.223048373    0.621460762
 1014 SOLV  HW1     3268    2.236578324    2.320151877    0.611531959
 1014 SOLV  HW2     3269    2.278421342    2.181118427    0.686267748
 1015 SOLV  OW      3270    6.029718323    5.564974672    0.295642109
 1015 SOLV  HW1     3271    6.032698441    5.489617198    0.361310784
 1015 SOLV  HW2     3272    6.088462216    5.639342547    0.327557297
 1016 SOLV  OW      3273    3.620725808    4.860433089    6.503657780
 1016 SOLV  HW1     3274    3.589478456    4.950218788    6.534676101
 1016 SOLV  HW2     3275    3.542331335    4.806868621    6.472270533
 1017 SOLV  OW      3276    5.284690983    0.401181484    1.292672164
 1017 SOLV  HW1     3277    5.244133941    0.403380116    1.384052125
 1017 SOLV  HW2     3278    5.381923845    0.378960776    1.299884348
 1018 SOLV  OW      3279    4.909402227    1.394659528    1.345151829
 1018 SOLV  HW1     3280    4.933990838    1.366042275    1.437760997
 1018 SOLV  HW2     3281    4.951612552    1.483110404    1.325283866
 1019 SOLV  OW      3282    1.410369383    2.030081160    2.826101071
 1019 SOLV  HW1     3283    1.387323858    2.050927130    2.731051851
 1019 SOLV  HW2     3284    1.329707249    2.043487325    2.883667552
 1020 SOLV  OW      3285    4.859328326    0.368222899    5.986007008
 1020 SOLV  HW1     3286    4.875688434    0.280530250    5.940814628
 1020 SOLV  HW2     3287    4.882788918    0.442765462    5.923613003
 1021 SOLV  OW      3288    6.712132669    1.341646354    3.667128791
 1021 SOLV  HW1     3289    6.660666897    1.424069291    3.690745283
 1021 SOLV  HW2     3290    6.754272325    1.303891875    3.749583953
 1022 SOLV  OW      3291    4.647470654    4.689899114    1.221053271
 1022 SOLV  HW1     3292    4.595883223    4.742013562    1.289044639
 1022 SOLV  HW2     3293    4.615513693    4.713898069    1.129386441
 1023 SOLV  OW      3294    0.313631980    1.612908583    4.851244760
 1023 SOLV  HW1     3295    0.292891464    1.624394546    4.948393659
 1023 SOLV  HW2     3296    0.322097855    1.702734355    4.808120933
 1024 SOLV  OW      3297    4.029302033    5.868430521    5.173694646
 1024 SOLV  HW1     3298    4.092942795    5.938556426    5.141566532
 1024 SOLV  HW2     3299    4.006023441    5.885858518    5.269373155
 1025 SOLV  OW      3300    1.526637370    6.661831869    3.420706753
 1025 SOLV  HW1     3301    1.577353059    6.729146376    3.474527575
 1025 SOLV  HW2     3302    1.590543610    6.596097311    3.380769737
 1026 SOLV  OW      3303    0.281612707    2.093339348    5.341302461
 1026 SOLV  HW1     3304    0.199786515    2.086065012    5.398324941
 1026 SOLV  HW2     3305    0.331676944    2.006805709    5.343649041
 1027 SOLV  OW      3306    0.057073221    0.779362654    4.327907364
 1027 SOLV  HW1     3307    0.037862726    0.697741313    4.382395148
 1027 SOLV  HW2     3308    0.036605856    0.861034637    4.381859002
 1028 SOLV  OW      3309    5.724127504    0.476070675    3.030999399
 1028 SOLV  HW1     3310    5.740037466    0.378197283    3.043948424
 1028 SOLV  HW2     3311    5.633559826    0.500032847    3.065975321
 1029 SOLV  OW      3312    1.652046486    0.116389090    6.359672912
 1029 SOLV  HW1     3313    1.603913633    0.165349541    6.286967290
 1029 SOLV  HW2     3314    1.639456926    0.017928267    6.347549619
 1030 SOLV  OW      3315    1.786817034    6.623945124    5.019753983
 1030 SOLV  HW1     3316    1.751592332    6.591857966    5.107672352
 1030 SOLV  HW2     3317    1.713341839    6.622657328    4.951932583
 1031 SOLV  OW      3318    3.471222373    5.324476625    1.058079768
 1031 SOLV  HW1     3319    3.381425175    5.307075877    1.098498601
 1031 SOLV  HW2     3320    3.522533536    5.238811432    1.052727730
 1032 SOLV  OW      3321    6.236730421    2.473686767    3.707124473
 1032 SOLV  HW1     3322    6.154866625    2.450960388    3.759867583
 1032 SOLV  HW2     3323    6.279664001    2.555328375    3.745742609
 1033 SOLV  OW      3324    0.425524412    1.929387230    4.512321196
 1033 SOLV  HW1     3325    0.342479152    1.980295603    4.489697595
 1033 SOLV  HW2     3326    0.415017759    1.886683833    4.602132303
 1034 SOLV  OW      3327    1.242572384    2.051089998    3.871839169
 1034 SOLV  HW1     3328    1.209304368    2.113250511    3.800921508
 1034 SOLV  HW2     3329    1.294758979    2.102798200    3.939683300
 1035 SOLV  OW      3330    4.944469937    3.113567214    0.732243768
 1035 SOLV  HW1     3331    4.976061987    3.078433122    0.644110103
 1035 SOLV  HW2     3332    5.009621061    3.087922066    0.803641683
 1036 SOLV  OW      3333    5.163275488    0.184200475    1.164245142
 1036 SOLV  HW1     3334    5.164210076    0.099688052    1.217694014
 1036 SOLV  HW2     3335    5.199497160    0.259116283    1.219703390
 1037 SOLV  OW      3336    6.505104822    1.483245086    3.018431352
 1037 SOLV  HW1     3337    6.510583250    1.411021789    2.949483640
 1037 SOLV  HW2     3338    6.424434325    1.539761827    3.001164795
 1038 SOLV  OW      3339    1.037738613    1.451551122    6.358779857
 1038 SOLV  HW1     3340    0.969860652    1.480986072    6.291503033
 1038 SOLV  HW2     3341    1.129540282    1.470921740    6.324178733
 1039 SOLV  OW      3342    0.945885022    5.248499755    5.908068595
 1039 SOLV  HW1     3343    1.033699667    5.222505165    5.948229203
 1039 SOLV  HW2     3344    0.954289057    5.338257110    5.864790491
 1040 SOLV  OW      3345    6.533169471    1.059325600    5.298629952
 1040 SOLV  HW1     3346    6.448705144    1.112774920    5.301622030
 1040 SOLV  HW2     3347    6.513864828    0.964952443    5.325482194
 1041 SOLV  OW      3348    2.694517079    2.197460154    0.301606486
 1041 SOLV  HW1     3349    2.605025096    2.192379284    0.257273939
 1041 SOLV  HW2     3350    2.692076551    2.266618268    0.373795155
 1042 SOLV  OW      3351    1.663348154    6.473288610    5.222357757
 1042 SOLV  HW1     3352    1.646112580    6.392238749    5.166376867
 1042 SOLV  HW2     3353    1.576447321    6.517364305    5.244842934
 1043 SOLV  OW      3354    6.359699898    4.195649280    6.563005256
 1043 SOLV  HW1     3355    6.416852834    4.177058202    6.483080800
 1043 SOLV  HW2     3356    6.289059744    4.125273181    6.570566881
 1044 SOLV  OW      3357    1.165644731    2.962505350    3.315919059
 1044 SOLV  HW1     3358    1.124321209    2.896558290    3.378715211
 1044 SOLV  HW2     3359    1.097702908    2.991399721    3.248472570
 1045 SOLV  OW      3360    1.432832955    3.753003886    0.485586421
 1045 SOLV  HW1     3361    1.464018967    3.777598689    0.393812060
 1045 SOLV  HW2     3362    1.356575271    3.812127583    0.511838262
 1046 SOLV  OW      3363    2.619837539    5.929921280    4.294225932
 1046 SOLV  HW1     3364    2.683251041    5.954575850    4.220939610
 1046 SOLV  HW2     3365    2.651856945    5.846651083    4.339401553
 1047 SOLV  OW      3366    1.604443840    1.834671462    2.886658408
 1047 SOLV  HW1     3367    1.540338166    1.905353088    2.856748958
 1047 SOLV  HW2     3368    1.594642613    1.820293145    2.985132795
 1048 SOLV  OW      3369    2.034591930    1.628800156    1.231158829
 1048 SOLV  HW1     3370    2.062399371    1.587296755    1.317785724
 1048 SOLV  HW2     3371    1.954728310    1.687063673    1.246230979
 1049 SOLV  OW      3372    3.315596301    3.112484670    5.704089752
 1049 SOLV  HW1     3373    3.235357033    3.076386657    5.656565041
 1049 SOLV  HW2     3374    3.343156411    3.048784099    5.776080602
 1050 SOLV  OW      3375    2.239284325    2.002066094    0.481546345
 1050 SOLV  HW1     3376    2.240864177    2.095671837    0.516695654
 1050 SOLV  HW2     3377    2.205872329    1.940289863    0.552731601
 1051 SOLV  OW      3378    3.989624456    5.831214732    3.633045022
 1051 SOLV  HW1     3379    4.072264151    5.777359562    3.649486015
 1051 SOLV  HW2     3380    4.014145003    5.916875067    3.587646181
 1052 SOLV  OW      3381    4.022836832    1.121297604    5.211895851
 1052 SOLV  HW1     3382    3.993733672    1.207438701    5.170269868
 1052 SOLV  HW2     3383    4.122624895    1.119310210    5.218092440
 1053 SOLV  OW      3384    2.631431078    1.080973781    1.289943360
 1053 SOLV  HW1     3385    2.724536086    1.056467488    1.316978597
 1053 SOLV  HW2     3386    2.630718767    1.174101267    1.253518519
 1054 SOLV  OW      3387    0.193044286    5.771878092    5.392384820
 1054 SOLV  HW1     3388    0.138779207    5.761888206    5.308985130
 1054 SOLV  HW2     3389    0.192345411    5.867591102    5.421342311
 1055 SOLV  OW      3390    5.899889506    2.447393049    6.116990498
 1055 SOLV  HW1     3391    5.828740280    2.479511106    6.179490281
 1055 SOLV  HW2     3392    5.878192049    2.354614842    6.086635436
 1056 SOLV  OW      3393    6.298917441    3.681585167    0.228465336
 1056 SOLV  HW1     3394    6.249061020    3.715625016    0.308187548
 1056 SOLV  HW2     3395    6.371225513    3.619353835    0.258445481
 1057 SOLV  OW      3396    6.551246927    1.452181184    2.611874002
 1057 SOLV  HW1     3397    6.573998007    1.536955384    2.563960241
 1057 SOLV  HW2     3398    6.459882033    1.421994101    2.584648995
 1058 SOLV  OW      3399    1.814465652    3.966240358    5.033867792
 1058 SOLV  HW1     3400    1.774008174    4.033237846    4.971622037
 1058 SOLV  HW2     3401    1.814616101    3.876185998    4.990391424
 1059 SOLV  OW      3402    2.106080830    4.690138908    0.328987717
 1059 SOLV  HW1     3403    2.023971589    4.735687678    0.363388109
 1059 SOLV  HW2     3404    2.161040226    4.657841956    0.406035602
 1060 SOLV  OW      3405    0.384335305    5.964479354    4.690468503
 1060 SOLV  HW1     3406    0.465267789    6.010376986    4.727120179
 1060 SOLV  HW2     3407    0.394972983    5.865502626    4.699979131
 1061 SOLV  OW      3408    5.290592572    0.798183132    2.799298139
 1061 SOLV  HW1     3409    5.378713023    0.833248542    2.831003157
 1061 SOLV  HW2     3410    5.303841335    0.709072328    2.755896068
 1062 SOLV  OW      3411    3.510253408    2.127787833    1.744252773
 1062 SOLV  HW1     3412    3.570854742    2.207067076    1.750755453
 1062 SOLV  HW2     3413    3.565047491    2.044361041    1.738122218
 1063 SOLV  OW      3414    2.795684582    0.045136135    6.577073446
 1063 SOLV  HW1     3415    2.734144617    0.043078001    6.498278765
 1063 SOLV  HW2     3416    2.862110678   -0.029223112    6.569439238
 1064 SOLV  OW      3417    1.161332998    4.675133069    1.954211831
 1064 SOLV  HW1     3418    1.221167876    4.645312693    1.879844248
 1064 SOLV  HW2     3419    1.068539490    4.687980777    1.919221741
 1065 SOLV  OW      3420    6.436685637    4.160092822    2.926456331
 1065 SOLV  HW1     3421    6.394931370    4.177891980    2.837350910
 1065 SOLV  HW2     3422    6.400082545    4.074945402    2.964008100
 1066 SOLV  OW      3423    2.480878871    3.130141652    3.575024243
 1066 SOLV  HW1     3424    2.541775927    3.100209625    3.501569309
 1066 SOLV  HW2     3425    2.535032887    3.169887182    3.649102851
 1067 SOLV  OW      3426    3.702454196    4.290232761    0.171723816
 1067 SOLV  HW1     3427    3.615940664    4.317927996    0.213537542
 1067 SOLV  HW2     3428    3.734949077    4.362852492    0.111139476
 1068 SOLV  OW      3429    4.215862778    3.288257628    2.128065960
 1068 SOLV  HW1     3430    4.130721790    3.332750658    2.100292097
 1068 SOLV  HW2     3431    4.290994818    3.321538688    2.071078658
 1069 SOLV  OW      3432    2.654147990    2.910265323    1.536304176
 1069 SOLV  HW1     3433    2.742117344    2.867259507    1.516008920
 1069 SOLV  HW2     3434    2.580002172    2.848705565    1.509605884
 1070 SOLV  OW      3435    2.564266942    0.878301646    4.480976558
 1070 SOLV  HW1     3436    2.583296904    0.897505916    4.384700593
 1070 SOLV  HW2     3437    2.581321306    0.960469813    4.535359881
 1071 SOLV  OW      3438    6.448087298    0.690094344    3.903824712
 1071 SOLV  HW1     3439    6.441660027    0.598459568    3.864305564
 1071 SOLV  HW2     3440    6.507468201    0.687621405    3.984247332
 1072 SOLV  OW      3441    5.312406514    1.585797305    1.326707690
 1072 SOLV  HW1     3442    5.368115613    1.540713026    1.396449421
 1072 SOLV  HW2     3443    5.215694662    1.577321618    1.350686541
 1073 SOLV  OW      3444    2.078135208    5.578411606    4.718415212
 1073 SOLV  HW1     3445    2.013593737    5.643980611    4.679234743
 1073 SOLV  HW2     3446    2.125954591    5.530617140    4.644733460
 1074 SOLV  OW      3447    1.831817866    2.144656634    5.561602687
 1074 SOLV  HW1     3448    1.929100089    2.143923795    5.538458854
 1074 SOLV  HW2     3449    1.793617418    2.235011995    5.542195488
 1075 SOLV  OW      3450    1.141450660    1.903365600    4.227733967
 1075 SOLV  HW1     3451    1.105096235    1.875563794    4.138821536
 1075 SOLV  HW2     3452    1.083618929    1.866361746    4.300440298
 1076 SOLV  OW      3453    1.411426145    1.819876024    0.147366532
 1076 SOLV  HW1     3454    1.364833768    1.750019790    0.093059425
 1076 SOLV  HW2     3455    1.386062694    1.809725217    0.243562485
 1077 SOLV  OW      3456    5.242744055    3.101993299    3.751951183
 1077 SOLV  HW1     3457    5.318951958    3.157162226    3.718057971
 1077 SOLV  HW2     3458    5.220369171    3.129859613    3.845347318
 1078 SOLV  OW      3459    4.623141914    3.279815460    3.072004894
 1078 SOLV  HW1     3460    4.567871955    3.198153245    3.088633760
 1078 SOLV  HW2     3461    4.685581327    3.262847742    2.995759099
 1079 SOLV  OW      3462    4.037031589    0.451497658    5.457520510
 1079 SOLV  HW1     3463    4.081066802    0.438006035    5.546283571
 1079 SOLV  HW2     3464    4.084801623    0.397672361    5.388088052
 1080 SOLV  OW      3465    5.731336454    2.267392504    3.231485825
 1080 SOLV  HW1     3466    5.767616278    2.346098227    3.181594057
 1080 SOLV  HW2     3467    5.775708891    2.183918401    3.198879602
 1081 SOLV  OW      3468    1.854624527    4.470898581    0.674353860
 1081 SOLV  HW1     3469    1.859217194    4.552972868    0.617408942
 1081 SOLV  HW2     3470    1.947163409    4.437368681    0.692026043
 1082 SOLV  OW      3471    3.285267675    0.085724926    5.760459866
 1082 SOLV  HW1     3472    3.290076707    0.000057368    5.709098910
 1082 SOLV  HW2     3473    3.278725242    0.162489395    5.696707080
 1083 SOLV  OW      3474    5.817264685    0.770448590    4.311073981
 1083 SOLV  HW1     3475    5.779433464    0.787493114    4.402059078
 1083 SOLV  HW2     3476    5.752896012    0.802638177    4.241644093
 1084 SOLV  OW      3477    2.422893097    4.048988318    1.908229877
 1084 SOLV  HW1     3478    2.408273640    3.958806133    1.948892512
 1084 SOLV  HW2     3479    2.423673625    4.118316154    1.980292675
 1085 SOLV  OW      3480    1.814417428    5.634655490    0.098431252
 1085 SOLV  HW1     3481    1.836162964    5.621959648    0.195209101
 1085 SOLV  HW2     3482    1.823213059    5.547303806    0.050553020
 1086 SOLV  OW      3483    0.725708992    1.014553169    6.075959555
 1086 SOLV  HW1     3484    0.633397718    0.987763918    6.103545235
 1086 SOLV  HW2     3485    0.791049549    0.945294718    6.106519063
 1087 SOLV  OW      3486    6.661889847    5.046810576    3.024020361
 1087 SOLV  HW1     3487    6.608954317    5.036807268    2.939772107
 1087 SOLV  HW2     3488    6.740443653    5.106350277    3.007158315
 1088 SOLV  OW      3489    5.254832033    5.673372459    4.898149507
 1088 SOLV  HW1     3490    5.177584452    5.610674230    4.908236546
 1088 SOLV  HW2     3491    5.334262854    5.636432833    4.946380344
 1089 SOLV  OW      3492    0.526909201    6.059002097    0.471374094
 1089 SOLV  HW1     3493    0.585232122    6.134493539    0.501365493
 1089 SOLV  HW2     3494    0.505320006    6.000476263    0.549531873
 1090 SOLV  OW      3495    6.590843781    3.282537665    2.236591912
 1090 SOLV  HW1     3496    6.553475752    3.374894915    2.228002756
 1090 SOLV  HW2     3497    6.519559937    3.220678011    2.269637362
 1091 SOLV  OW      3498    2.804449957    4.320154949    5.130478901
 1091 SOLV  HW1     3499    2.741281721    4.263416719    5.183304578
 1091 SOLV  HW2     3500    2.854198803    4.381043238    5.192266225
 1092 SOLV  OW      3501    2.467487646    1.022573464    3.628509660
 1092 SOLV  HW1     3502    2.477659859    1.120175721    3.647753629
 1092 SOLV  HW2     3503    2.551106473    0.988120398    3.585837854
 1093 SOLV  OW      3504    4.667169147    5.123086479    0.107076891
 1093 SOLV  HW1     3505    4.643589816    5.178178708    0.027021495
 1093 SOLV  HW2     3506    4.592486521    5.127079514    0.173458862
 1094 SOLV  OW      3507    6.704750481    1.218715662    4.678572459
 1094 SOLV  HW1     3508    6.687215965    1.288721102    4.609349745
 1094 SOLV  HW2     3509    6.753979334    1.259479576    4.755480380
 1095 SOLV  OW      3510    3.823386661    0.208793228    4.719023416
 1095 SOLV  HW1     3511    3.772112087    0.129644548    4.752286151
 1095 SOLV  HW2     3512    3.770813340    0.292131716    4.736074727
 1096 SOLV  OW      3513    4.403522903    5.701111111    1.664137179
 1096 SOLV  HW1     3514    4.441566457    5.610177160    1.680980852
 1096 SOLV  HW2     3515    4.477925356    5.767502176    1.656620101
 1097 SOLV  OW      3516    5.225733421    3.965731997    6.682281370
 1097 SOLV  HW1     3517    5.176165827    4.046007505    6.715431051
 1097 SOLV  HW2     3518    5.160548959    3.893506867    6.659161652
 1098 SOLV  OW      3519    0.286171032    4.955910179    4.973174548
 1098 SOLV  HW1     3520    0.280933887    5.053250869    4.950872812
 1098 SOLV  HW2     3521    0.194408938    4.916225437    4.970973578
 1099 SOLV  OW      3522    0.512038461    1.109610964    0.335611651
 1099 SOLV  HW1     3523    0.593324405    1.066337454    0.296624426
 1099 SOLV  HW2     3524    0.466494515    1.164346322    0.265399156
 1100 SOLV  OW      3525    1.150843491    3.751343674    1.275164501
 1100 SOLV  HW1     3526    1.221464925    3.795380051    1.219726108
 1100 SOLV  HW2     3527    1.133523922    3.806309440    1.356888439
 1101 SOLV  OW      3528    1.840611653    0.002034872    6.688092476
 1101 SOLV  HW1     3529    1.908286067    0.072202046    6.665804671
 1101 SOLV  HW2     3530    1.748952000    0.036492196    6.667814266
 1102 SOLV  OW      3531    6.472003589    3.888957045    0.070111610
 1102 SOLV  HW1     3532    6.564672046    3.921645741    0.088659150
 1102 SOLV  HW2     3533    6.430134033    3.857371609    0.155254463
 1103 SOLV  OW      3534    2.289359257    4.226116206    1.012043533
 1103 SOLV  HW1     3535    2.326743651    4.318662507    1.005912126
 1103 SOLV  HW2     3536    2.269031888    4.192224158    0.920184227
 1104 SOLV  OW      3537    3.840878766    5.685053773    4.469928438
 1104 SOLV  HW1     3538    3.827908402    5.637252223    4.556800680
 1104 SOLV  HW2     3539    3.920595882    5.647393903    4.422738180
 1105 SOLV  OW      3540    0.341440485    3.514059388    2.700902712
 1105 SOLV  HW1     3541    0.293898868    3.588031019    2.748526208
 1105 SOLV  HW2     3542    0.301695999    3.426266174    2.727599759
 1106 SOLV  OW      3543    5.625057548    2.311120554    6.574780088
 1106 SOLV  HW1     3544    5.565966061    2.230557755    6.570556754
 1106 SOLV  HW2     3545    5.703991876    2.297739636    6.514860744
 1107 SOLV  OW      3546    4.512569239    3.197883940    1.114047933
 1107 SOLV  HW1     3547    4.581063019    3.150895718    1.058363878
 1107 SOLV  HW2     3548    4.474968617    3.274962098    1.062616855
 1108 SOLV  OW      3549    0.941012996    5.936661379    4.605631837
 1108 SOLV  HW1     3550    1.022472365    5.939223465    4.663578466
 1108 SOLV  HW2     3551    0.928520075    6.025639632    4.561736481
 1109 SOLV  OW      3552    0.686688523    0.577501309    6.281528927
 1109 SOLV  HW1     3553    0.705442034    0.520248583    6.361343939
 1109 SOLV  HW2     3554    0.602881266    0.546087998    6.236924527
 1110 SOLV  OW      3555    4.922350042    3.734521027    3.076278232
 1110 SOLV  HW1     3556    4.922862288    3.807764718    3.144359833
 1110 SOLV  HW2     3557    4.861046345    3.661470292    3.106368957
 1111 SOLV  OW      3558    2.656459177    6.363580938    3.501493205
 1111 SOLV  HW1     3559    2.575442822    6.314151512    3.533006487
 1111 SOLV  HW2     3560    2.629155469    6.433944449    3.435892223
 1112 SOLV  OW      3561    5.080724923    4.880015818    6.637119978
 1112 SOLV  HW1     3562    5.145327772    4.917923285    6.570866671
 1112 SOLV  HW2     3563    5.033611279    4.954620939    6.684177234
 1113 SOLV  OW      3564    4.861931719    6.364361850    0.828361263
 1113 SOLV  HW1     3565    4.857781372    6.319193565    0.917482560
 1113 SOLV  HW2     3566    4.953539669    6.401896215    0.814248860
 1114 SOLV  OW      3567    2.669980754    4.111589245    1.830879521
 1114 SOLV  HW1     3568    2.671528841    4.200420705    1.784982026
 1114 SOLV  HW2     3569    2.577989996    4.093697856    1.865773699
 1115 SOLV  OW      3570    5.488980574    1.360465393    2.865558250
 1115 SOLV  HW1     3571    5.506315213    1.303112532    2.945621754
 1115 SOLV  HW2     3572    5.421072135    1.430173548    2.888563076
 1116 SOLV  OW      3573    5.210868868    4.100329002    3.457302415
 1116 SOLV  HW1     3574    5.275383532    4.048820690    3.513736064
 1116 SOLV  HW2     3575    5.259224356    4.140276653    3.379418290
 1117 SOLV  OW      3576    1.463412233    4.418631248    1.932130482
 1117 SOLV  HW1     3577    1.420515833    4.465348546    1.854816849
 1117 SOLV  HW2     3578    1.512307951    4.337820543    1.899284725
 1118 SOLV  OW      3579    5.656891555    2.493248925    2.545470307
 1118 SOLV  HW1     3580    5.594782097    2.538865552    2.609200546
 1118 SOLV  HW2     3581    5.717485437    2.560977208    2.503741826
 1119 SOLV  OW      3582    3.265690026    3.324398515    4.265841192
 1119 SOLV  HW1     3583    3.291834472    3.309186718    4.361156847
 1119 SOLV  HW2     3584    3.328399085    3.390211338    4.224172846
 1120 SOLV  OW      3585    5.545076700    5.832514451    0.594651336
 1120 SOLV  HW1     3586    5.598430560    5.911156974    0.563527005
 1120 SOLV  HW2     3587    5.604454916    5.769791183    0.645049988
 1121 SOLV  OW      3588    5.539209707    5.463428898    0.502004991
 1121 SOLV  HW1     3589    5.441935864    5.480974659    0.517169115
 1121 SOLV  HW2     3590    5.593386964    5.532825042    0.549428666
 1122 SOLV  OW      3591    4.603107646    2.355208600    1.880398632
 1122 SOLV  HW1     3592    4.681968976    2.327660438    1.935371301
 1122 SOLV  HW2     3593    4.596702786    2.296637509    1.799600055
 1123 SOLV  OW      3594    6.117276406    3.416776993    6.396565765
 1123 SOLV  HW1     3595    6.178191150    3.440133790    6.320777514
 1123 SOLV  HW2     3596    6.124547066    3.319005287    6.416259316
 1124 SOLV  OW      3597    6.480147717    5.488693327    0.482389329
 1124 SOLV  HW1     3598    6.476888341    5.523853950    0.575947396
 1124 SOLV  HW2     3599    6.482363370    5.388738139    0.484403320
 1125 SOLV  OW      3600    3.898038417    1.671675027    4.488877974
 1125 SOLV  HW1     3601    3.882982476    1.595739769    4.552180107
 1125 SOLV  HW2     3602    3.911590047    1.756104770    4.540723675
 1126 SOLV  OW      3603    2.839745167    0.246335808    2.367979261
 1126 SOLV  HW1     3604    2.840260396    0.341887403    2.338489735
 1126 SOLV  HW2     3605    2.750012121    0.206240997    2.349529560
 1127 SOLV  OW      3606    2.139985239    3.788291095    2.957127011
 1127 SOLV  HW1     3607    2.056530252    3.754244370    3.000440874
 1127 SOLV  HW2     3608    2.124379106    3.880963150    2.922945969
 1128 SOLV  OW      3609    0.662008006    5.786383197    0.488172053
 1128 SOLV  HW1     3610    0.587974362    5.835132080    0.534459966
 1128 SOLV  HW2     3611    0.641547187    5.779656518    0.390519037
 1129 SOLV  OW      3612    3.183324387    0.956391813    0.467771258
 1129 SOLV  HW1     3613    3.265082036    0.981169569    0.519749663
 1129 SOLV  HW2     3614    3.205794990    0.951917928    0.370431331
 1130 SOLV  OW      3615    5.708260864    4.513063219    4.744994643
 1130 SOLV  HW1     3616    5.715640693    4.598611059    4.796249984
 1130 SOLV  HW2     3617    5.760042221    4.520684753    4.659785441
 1131 SOLV  OW      3618    6.157630931    2.263283538    3.122691960
 1131 SOLV  HW1     3619    6.152151457    2.242856820    3.220430026
 1131 SOLV  HW2     3620    6.093467177    2.336650296    3.100323757
 1132 SOLV  OW      3621    1.142510421    0.721671134    3.494062643
 1132 SOLV  HW1     3622    1.145434312    0.821563094    3.490449876
 1132 SOLV  HW2     3623    1.061288343    0.692506861    3.544584164
 1133 SOLV  OW      3624    5.357967595    1.375094654    3.144392185
 1133 SOLV  HW1     3625    5.384921133    1.471383387    3.142980959
 1133 SOLV  HW2     3626    5.350940187    1.343832556    3.239119698
 1134 SOLV  OW      3627    1.645302442    1.413630524    1.113086195
 1134 SOLV  HW1     3628    1.702863652    1.393756823    1.033765655
 1134 SOLV  HW2     3629    1.701686748    1.415084990    1.195661612
 1135 SOLV  OW      3630    5.923593373    0.760995270    3.825933644
 1135 SOLV  HW1     3631    5.921149590    0.852538620    3.866106372
 1135 SOLV  HW2     3632    6.015820877    0.741757885    3.792407304
 1136 SOLV  OW      3633    0.055933815    4.833355729    5.147055590
 1136 SOLV  HW1     3634    0.090846255    4.849833739    5.239303093
 1136 SOLV  HW2     3635    0.042859161    4.735157583    5.133410720
 1137 SOLV  OW      3636    1.137507193    6.382601245    0.251026423
 1137 SOLV  HW1     3637    1.119789951    6.405476356    0.155303732
 1137 SOLV  HW2     3638    1.225772950    6.336184594    0.258419357
 1138 SOLV  OW      3639    3.318292363    1.366388559    2.995945795
 1138 SOLV  HW1     3640    3.268566915    1.446027018    2.961520507
 1138 SOLV  HW2     3641    3.397800570    1.396848531    3.048392340
 1139 SOLV  OW      3642    1.189046766    5.920947199    1.292432070
 1139 SOLV  HW1     3643    1.200937165    5.895479766    1.388400988
 1139 SOLV  HW2     3644    1.156909955    6.015472951    1.286765281
 1140 SOLV  OW      3645    1.316678032    5.750959882    0.972035643
 1140 SOLV  HW1     3646    1.272859652    5.695244990    1.042575031
 1140 SOLV  HW2     3647    1.396802113    5.796663951    1.010652669
 1141 SOLV  OW      3648    2.082554242    4.060142495    2.375684165
 1141 SOLV  HW1     3649    2.007247807    3.994359515    2.376927301
 1141 SOLV  HW2     3650    2.056323175    4.141813270    2.427082809
 1142 SOLV  OW      3651    5.282074859    3.514315365    2.221068707
 1142 SOLV  HW1     3652    5.194356054    3.467839477    2.233127234
 1142 SOLV  HW2     3653    5.350246978    3.448878366    2.188349197
 1143 SOLV  OW      3654    0.606372874    1.171284298    3.023350580
 1143 SOLV  HW1     3655    0.532488239    1.137637723    2.964964164
 1143 SOLV  HW2     3656    0.568309341    1.230076427    3.094727452
 1144 SOLV  OW      3657    5.610940722    2.954541377    3.915153830
 1144 SOLV  HW1     3658    5.698801227    2.906989848    3.910750569
 1144 SOLV  HW2     3659    5.590207202    2.994595252    3.825902426
 1145 SOLV  OW      3660    0.193720846    5.423419359    6.520443592
 1145 SOLV  HW1     3661    0.148599326    5.369848447    6.591817332
 1145 SOLV  HW2     3662    0.137981984    5.421988844    6.437430715
 1146 SOLV  OW      3663    0.364950990    5.236392977    0.136289771
 1146 SOLV  HW1     3664    0.383016570    5.310573057    0.071706836
 1146 SOLV  HW2     3665    0.434703168    5.236855191    0.207944673
 1147 SOLV  OW      3666    1.748959075    4.505806845    3.884368178
 1147 SOLV  HW1     3667    1.812944212    4.567512761    3.930175242
 1147 SOLV  HW2     3668    1.747780455    4.417787778    3.931815620
 1148 SOLV  OW      3669    2.082764295    0.189126520    5.255679842
 1148 SOLV  HW1     3670    1.988737362    0.200999670    5.287585470
 1148 SOLV  HW2     3671    2.108978643    0.093003285    5.264231845
 1149 SOLV  OW      3672    0.452149701    6.157001703    5.402889066
 1149 SOLV  HW1     3673    0.448971057    6.242943485    5.351860532
 1149 SOLV  HW2     3674    0.546260353    6.138500494    5.431189160
 1150 SOLV  OW      3675    4.716440051    4.688396182    3.689839753
 1150 SOLV  HW1     3676    4.667643872    4.630455019    3.755121906
 1150 SOLV  HW2     3677    4.655770071    4.711228477    3.613696173
 1151 SOLV  OW      3678    3.384512757    0.497974152    2.962572416
 1151 SOLV  HW1     3679    3.386895354    0.398038486    2.965253978
 1151 SOLV  HW2     3680    3.382900938    0.533794875    3.055922739
 1152 SOLV  OW      3681    3.584088955    1.299455590    5.483348909
 1152 SOLV  HW1     3682    3.553541449    1.245925283    5.404600188
 1152 SOLV  HW2     3683    3.528754097    1.382421587    5.490744965
 1153 SOLV  OW      3684    4.647778711    1.909608778    2.346416823
 1153 SOLV  HW1     3685    4.549450079    1.897015387    2.359565642
 1153 SOLV  HW2     3686    4.678522663    1.989007061    2.398864197
 1154 SOLV  OW      3687    5.886292549    0.841903599    5.255698114
 1154 SOLV  HW1     3688    5.893309388    0.786969627    5.172433310
 1154 SOLV  HW2     3689    5.810314573    0.906314429    5.246832609
 1155 SOLV  OW      3690    4.126670325    1.079455889    0.490207068
 1155 SOLV  HW1     3691    4.081038652    1.056140979    0.404334079
 1155 SOLV  HW2     3692    4.093138786    1.019722022    0.563059700
 1156 SOLV  OW      3693    5.031425823    2.174791457    2.267448372
 1156 SOLV  HW1     3694    4.956349446    2.139300704    2.211735277
 1156 SOLV  HW2     3695    5.009558450    2.267585364    2.297633032
 1157 SOLV  OW      3696    6.712575815    1.398953456    0.533441586
 1157 SOLV  HW1     3697    6.794747001    1.427861822    0.582555815
 1157 SOLV  HW2     3698    6.712526503    1.439267233    0.441927643
 1158 SOLV  OW      3699    6.352006347    5.666775461    4.829122373
 1158 SOLV  HW1     3700    6.314654165    5.756487348    4.805530069
 1158 SOLV  HW2     3701    6.304259297    5.596034991    4.777007021
 1159 SOLV  OW      3702    6.014569618    0.765313806    2.156906902
 1159 SOLV  HW1     3703    6.109083714    0.789451587    2.134896496
 1159 SOLV  HW2     3704    5.960724646    0.761303603    2.072736585
 1160 SOLV  OW      3705    0.199956754    0.644163866    2.692573887
 1160 SOLV  HW1     3706    0.166972407    0.714666781    2.629793502
 1160 SOLV  HW2     3707    0.170776520    0.554231807    2.660004828
 1161 SOLV  OW      3708    5.978906578    3.189771648    5.160404564
 1161 SOLV  HW1     3709    6.011860912    3.145796551    5.243952201
 1161 SOLV  HW2     3710    6.045973318    3.257230795    5.129561076
 1162 SOLV  OW      3711    6.546359664    2.255253587    0.177772386
 1162 SOLV  HW1     3712    6.576347432    2.170461358    0.221487562
 1162 SOLV  HW2     3713    6.612747614    2.282047974    0.107953292
 1163 SOLV  OW      3714    5.192733454    0.934597463    4.870175781
 1163 SOLV  HW1     3715    5.231502786    0.876489631    4.798618644
 1163 SOLV  HW2     3716    5.214750950    1.030243673    4.851017567
 1164 SOLV  OW      3717    2.807939478    4.256878556    2.121873340
 1164 SOLV  HW1     3718    2.744648187    4.333304992    2.109495238
 1164 SOLV  HW2     3719    2.756875457    4.170900362    2.121403484
 1165 SOLV  OW      3720    6.007819367    0.406892316    3.955733649
 1165 SOLV  HW1     3721    5.930476551    0.470061229    3.961004526
 1165 SOLV  HW2     3722    6.045996769    0.408579019    3.863323444
 1166 SOLV  OW      3723    5.850542849    3.904588724    4.456692275
 1166 SOLV  HW1     3724    5.827132721    3.952169254    4.371909824
 1166 SOLV  HW2     3725    5.882701200    3.812335886    4.435355470
 1167 SOLV  OW      3726    5.837090639    3.677526243    0.950997605
 1167 SOLV  HW1     3727    5.855577705    3.736593685    1.029542310
 1167 SOLV  HW2     3728    5.797995736    3.731992272    0.876801613
 1168 SOLV  OW      3729    3.564786548    1.000222624    2.140043831
 1168 SOLV  HW1     3730    3.481842065    0.966012383    2.095886420
 1168 SOLV  HW2     3731    3.644421040    0.976266212    2.084506069
 1169 SOLV  OW      3732    6.030884891    0.351167468    4.390122607
 1169 SOLV  HW1     3733    6.082008715    0.365585332    4.305396668
 1169 SOLV  HW2     3734    5.980995988    0.434604798    4.413560058
 1170 SOLV  OW      3735    0.902205929    6.647853521    6.616639398
 1170 SOLV  HW1     3736    0.908640722    6.742822230    6.585987438
 1170 SOLV  HW2     3737    0.809744515    6.613625388    6.599926326
 1171 SOLV  OW      3738    1.318317259    2.395020236    0.221373227
 1171 SOLV  HW1     3739    1.231440606    2.441487004    0.238498984
 1171 SOLV  HW2     3740    1.359860893    2.431644984    0.138110034
 1172 SOLV  OW      3741    1.336173854    1.211284964    2.792704887
 1172 SOLV  HW1     3742    1.328012401    1.151011869    2.872080889
 1172 SOLV  HW2     3743    1.432831553    1.224847880    2.770948473
 1173 SOLV  OW      3744    5.687541376    0.771114438    1.042678554
 1173 SOLV  HW1     3745    5.728555902    0.694862501    0.992644009
 1173 SOLV  HW2     3746    5.732931357    0.856329840    1.016638393
 1174 SOLV  OW      3747    1.935488298    4.543463456    1.810650815
 1174 SOLV  HW1     3748    1.923051134    4.531539506    1.712146291
 1174 SOLV  HW2     3749    1.911043123    4.458749291    1.857830774
 1175 SOLV  OW      3750    3.905292368    1.152036283    4.566881622
 1175 SOLV  HW1     3751    3.824952957    1.202577771    4.598364028
 1175 SOLV  HW2     3752    3.940243058    1.193864566    4.483043391
 1176 SOLV  OW      3753    3.633742941    1.458015168    2.734124401
 1176 SOLV  HW1     3754    3.647989068    1.493803734    2.641840972
 1176 SOLV  HW2     3755    3.641944021    1.532463847    2.800382543
 1177 SOLV  OW      3756    0.823026509    1.540660563    4.216637158
 1177 SOLV  HW1     3757    0.785475938    1.505438404    4.130908755
 1177 SOLV  HW2     3758    0.768396004    1.506933445    4.293305237
 1178 SOLV  OW      3759    2.122748477    3.492074879    6.415647628
 1178 SOLV  HW1     3760    2.111312965    3.583449323    6.454634100
 1178 SOLV  HW2     3761    2.033289015    3.455120924    6.390519657
 1179 SOLV  OW      3762    2.890249822    0.260846345    2.002818868
 1179 SOLV  HW1     3763    2.956235919    0.233534259    2.072818082
 1179 SOLV  HW2     3764    2.798734713    0.230872151    2.029773225
 1180 SOLV  OW      3765    3.099491011    1.195604542    4.473078973
 1180 SOLV  HW1     3766    3.119467587    1.279471927    4.523746549
 1180 SOLV  HW2     3767    3.185203226    1.150820860    4.447626215
 1181 SOLV  OW      3768    2.547301561    5.120637047    1.709314038
 1181 SOLV  HW1     3769    2.620810920    5.183048929    1.735793009
 1181 SOLV  HW2     3770    2.459059000    5.160696989    1.733980945
 1182 SOLV  OW      3771    3.921040498    6.436268545    1.698469143
 1182 SOLV  HW1     3772    3.881831836    6.381558609    1.772425269
 1182 SOLV  HW2     3773    4.016661547    6.410332700    1.684906259
 1183 SOLV  OW      3774    1.322147692    5.443324697    2.771047153
 1183 SOLV  HW1     3775    1.224406515    5.452634165    2.752073461
 1183 SOLV  HW2     3776    1.368786285    5.408878889    2.689571188
 1184 SOLV  OW      3777    0.356211049    3.290479677    2.104238048
 1184 SOLV  HW1     3778    0.401102192    3.372531793    2.139625059
 1184 SOLV  HW2     3779    0.258343685    3.294731984    2.124335360
 1185 SOLV  OW      3780    0.420487492    2.514823989    2.469461203
 1185 SOLV  HW1     3781    0.442359905    2.437671113    2.409719793
 1185 SOLV  HW2     3782    0.475853129    2.593911848    2.443388964
 1186 SOLV  OW      3783    6.493754332    4.627296139    2.753720477
 1186 SOLV  HW1     3784    6.529735631    4.720571195    2.751458835
 1186 SOLV  HW2     3785    6.568472773    4.563159607    2.771146456
 1187 SOLV  OW      3786    2.827632157    3.625216625    4.951362182
 1187 SOLV  HW1     3787    2.821627181    3.687801032    5.029125523
 1187 SOLV  HW2     3788    2.748484197    3.564097398    4.951574951
 1188 SOLV  OW      3789    5.651894601    5.148317381    2.480199497
 1188 SOLV  HW1     3790    5.688261184    5.238642271    2.502978674
 1188 SOLV  HW2     3791    5.717568955    5.078061314    2.507603315
 1189 SOLV  OW      3792    2.453679974    1.194677750    0.353687163
 1189 SOLV  HW1     3793    2.550517198    1.206951204    0.331963459
 1189 SOLV  HW2     3794    2.435357706    1.097863415    0.370754205
 1190 SOLV  OW      3795    3.428417943    6.442750637    2.895170501
 1190 SOLV  HW1     3796    3.451321541    6.524834655    2.842848000
 1190 SOLV  HW2     3797    3.507140314    6.415410470    2.950445346
 1191 SOLV  OW      3798    5.028408609    0.637215145    4.220375863
 1191 SOLV  HW1     3799    5.081965673    0.718513650    4.197524192
 1191 SOLV  HW2     3800    5.066583582    0.594036388    4.302096554
 1192 SOLV  OW      3801    4.712471472    1.090949858    2.734051043
 1192 SOLV  HW1     3802    4.712653324    1.188651037    2.712733173
 1192 SOLV  HW2     3803    4.702902534    1.038403917    2.649508956
 1193 SOLV  OW      3804    4.465794960    0.059980068    3.643139519
 1193 SOLV  HW1     3805    4.503856394    0.027646727    3.556502995
 1193 SOLV  HW2     3806    4.540272079    0.085234428    3.704908289
 1194 SOLV  OW      3807    5.938741575    0.429582590    0.081294077
 1194 SOLV  HW1     3808    5.924724018    0.474649616   -0.006867571
 1194 SOLV  HW2     3809    5.934185750    0.330428411    0.069140956
 1195 SOLV  OW      3810    6.058018073    1.188083363    6.013655567
 1195 SOLV  HW1     3811    6.054248159    1.092369338    5.984939405
 1195 SOLV  HW2     3812    6.027836717    1.195583247    6.108696834
 1196 SOLV  OW      3813    4.742203838    3.377431411    2.382023759
 1196 SOLV  HW1     3814    4.697953054    3.306993521    2.326522617
 1196 SOLV  HW2     3815    4.695590568    3.464835148    2.368319935
 1197 SOLV  OW      3816    1.194244926    1.572743733    3.085439239
 1197 SOLV  HW1     3817    1.230154037    1.666015746    3.082141912
 1197 SOLV  HW2     3818    1.165591649    1.551339163    3.178824672
 1198 SOLV  OW      3819    3.857893407    6.342814969    3.345880363
 1198 SOLV  HW1     3820    3.781438827    6.278479302    3.349833094
 1198 SOLV  HW2     3821    3.884875187    6.368267082    3.438746818
 1199 SOLV  OW      3822    1.612352908    6.635489910    1.929614343
 1199 SOLV  HW1     3823    1.655351370    6.545211415    1.928649647
 1199 SOLV  HW2     3824    1.580152216    6.658057873    1.837669755
 1200 SOLV  OW      3825    5.817853468    2.340251716    5.742871996
 1200 SOLV  HW1     3826    5.777437192    2.431151501    5.732685796
 1200 SOLV  HW2     3827    5.914901253    2.349239776    5.765253845
 1201 SOLV  OW      3828    0.088143818    4.602174035    5.737475403
 1201 SOLV  HW1     3829    0.115885328    4.618000580    5.832237916
 1201 SOLV  HW2     3830    0.004990812    4.654180112    5.717957453
 1202 SOLV  OW      3831    2.096799105    6.326665010    5.123238511
 1202 SOLV  HW1     3832    2.083960996    6.399945216    5.190060658
 1202 SOLV  HW2     3833    2.048466987    6.349721606    5.038784946
 1203 SOLV  OW      3834    6.451318434    5.633663575    0.720358951
 1203 SOLV  HW1     3835    6.365774830    5.634470985    0.772143552
 1203 SOLV  HW2     3836    6.497015538    5.722076785    0.730099798
 1204 SOLV  OW      3837    4.643179940    5.752587132    4.274251968
 1204 SOLV  HW1     3838    4.741189926    5.751269267    4.294058804
 1204 SOLV  HW2     3839    4.603615066    5.663310756    4.295800851
 1205 SOLV  OW      3840    2.081677235    2.319253285    2.997043357
 1205 SOLV  HW1     3841    2.014902352    2.288181736    3.064687121
 1205 SOLV  HW2     3842    2.150201743    2.247864679    2.982618939
 1206 SOLV  OW      3843    3.837622119    6.267151194    1.927718412
 1206 SOLV  HW1     3844    3.738502764    6.278778290    1.921380524
 1206 SOLV  HW2     3845    3.864982717    6.185768696    1.876451545
 1207 SOLV  OW      3846    3.328488704    5.185079570    4.112786158
 1207 SOLV  HW1     3847    3.246662088    5.240197736    4.096464470
 1207 SOLV  HW2     3848    3.392475641    5.236507049    4.169890372
 1208 SOLV  OW      3849    5.663282396    4.277344482    1.214338611
 1208 SOLV  HW1     3850    5.737952468    4.330830776    1.174796208
 1208 SOLV  HW2     3851    5.607544226    4.336160674    1.272938244
 1209 SOLV  OW      3852    6.091244134    4.032159101    3.047492428
 1209 SOLV  HW1     3853    6.160355796    3.961273938    3.061594798
 1209 SOLV  HW2     3854    6.110182038    4.080661884    2.962117720
 1210 SOLV  OW      3855    4.370384534    2.902219785    0.291864640
 1210 SOLV  HW1     3856    4.367275449    2.844465712    0.210287648
 1210 SOLV  HW2     3857    4.321044005    2.987406937    0.274295744
 1211 SOLV  OW      3858    2.797291559    6.023132987    1.436867821
 1211 SOLV  HW1     3859    2.732454673    6.007605182    1.362335476
 1211 SOLV  HW2     3860    2.845056929    6.109720516    1.421999259
 1212 SOLV  OW      3861    1.150185846    1.790159009    3.954539897
 1212 SOLV  HW1     3862    1.159408170    1.719289868    4.024486437
 1212 SOLV  HW2     3863    1.232945870    1.846264459    3.952818896
 1213 SOLV  OW      3864    1.382478706    4.467902336    0.840589347
 1213 SOLV  HW1     3865    1.401289111    4.377556087    0.879108550
 1213 SOLV  HW2     3866    1.411278648    4.538417727    0.905382463
 1214 SOLV  OW      3867    1.553992330    3.474156113    6.266608381
 1214 SOLV  HW1     3868    1.529300184    3.377944994    6.278172271
 1214 SOLV  HW2     3869    1.482881417    3.520720345    6.213929967
 1215 SOLV  OW      3870    6.353532443    2.336328486    0.879134673
 1215 SOLV  HW1     3871    6.374675636    2.406244343    0.810835748
 1215 SOLV  HW2     3872    6.438226358    2.292633490    0.909428122
 1216 SOLV  OW      3873    5.074393522    5.858953028    0.605729617
 1216 SOLV  HW1     3874    5.097886903    5.947910920    0.644903071
 1216 SOLV  HW2     3875    4.975468189    5.853600041    0.592123405
 1217 SOLV  OW      3876    3.690139519    5.483073385    5.659345392
 1217 SOLV  HW1     3877    3.787028604    5.478692278    5.634987311
 1217 SOLV  HW2     3878    3.638935771    5.417056412    5.604391408
 1218 SOLV  OW      3879    4.710542005    1.281934658    1.185328103
 1218 SOLV  HW1     3880    4.763781278    1.304870361    1.266811465
 1218 SOLV  HW2     3881    4.691738029    1.365216257    1.133264770
 1219 SOLV  OW      3882    0.695826472    0.449165612    5.635925355
 1219 SOLV  HW1     3883    0.720027340    0.464721937    5.731697604
 1219 SOLV  HW2     3884    0.647207623    0.362183909    5.627535144
 1220 SOLV  OW      3885    5.179264545    4.264390031    4.168932609
 1220 SOLV  HW1     3886    5.150010799    4.170634263    4.150115616
 1220 SOLV  HW2     3887    5.144314742    4.292937510    4.258171376
 1221 SOLV  OW      3888    1.062657511    1.961490876    4.873005426
 1221 SOLV  HW1     3889    1.149199271    1.978756958    4.825969152
 1221 SOLV  HW2     3890    1.001089586    1.911374392    4.812196433
 1222 SOLV  OW      3891    6.442907604    6.257773791    6.683329914
 1222 SOLV  HW1     3892    6.377437250    6.320790589    6.641586402
 1222 SOLV  HW2     3893    6.395327213    6.174828435    6.712590453
 1223 SOLV  OW      3894    0.498567167    1.041171761    2.582607531
 1223 SOLV  HW1     3895    0.559639387    1.075281161    2.511146089
 1223 SOLV  HW2     3896    0.439527563    0.969880370    2.544767504
 1224 SOLV  OW      3897    5.600449478    5.346252217    3.357907920
 1224 SOLV  HW1     3898    5.609096420    5.271442222    3.292115064
 1224 SOLV  HW2     3899    5.575745395    5.430326047    3.309728005
 1225 SOLV  OW      3900    4.189385916    5.658451990    5.963314161
 1225 SOLV  HW1     3901    4.165522429    5.747074815    6.003019749
 1225 SOLV  HW2     3902    4.260801750    5.670929215    5.894436716
 1226 SOLV  OW      3903    5.740593572    2.686180416    5.320736940
 1226 SOLV  HW1     3904    5.740440968    2.592632549    5.285398882
 1226 SOLV  HW2     3905    5.661047408    2.735332330    5.285289768
 1227 SOLV  OW      3906    1.033407929    6.490664213    1.627720768
 1227 SOLV  HW1     3907    0.953356970    6.459528895    1.678930541
 1227 SOLV  HW2     3908    1.116093394    6.472900439    1.681083369
 1228 SOLV  OW      3909    0.269159237    2.925092071    6.212747306
 1228 SOLV  HW1     3910    0.334438716    2.855784488    6.243325951
 1228 SOLV  HW2     3911    0.177818427    2.901918379    6.246211336
 1229 SOLV  OW      3912    0.753419689    1.194059799    0.650249881
 1229 SOLV  HW1     3913    0.812664692    1.274454208    0.655424203
 1229 SOLV  HW2     3914    0.808094974    1.113853021    0.626218843
 1230 SOLV  OW      3915    1.726822493    2.106853776    3.122386111
 1230 SOLV  HW1     3916    1.710255436    2.166343160    3.043731482
 1230 SOLV  HW2     3917    1.725645614    2.011345292    3.092776155
 1231 SOLV  OW      3918    3.927906948    6.573794015    0.762190284
 1231 SOLV  HW1     3919    3.973187187    6.585026483    0.850641042
 1231 SOLV  HW2     3920    3.831597416    6.599375854    0.770559778
 1232 SOLV  OW      3921    0.500582794    5.765234001    6.038494886
 1232 SOLV  HW1     3922    0.594284649    5.796877147    6.053282669
 1232 SOLV  HW2     3923    0.459320137    5.741041148    6.126313471
 1233 SOLV  OW      3924    1.945651677    3.578790119    3.560276114
 1233 SOLV  HW1     3925    1.872729999    3.622624479    3.507731060
 1233 SOLV  HW2     3926    2.034316568    3.613159360    3.529335892
 1234 SOLV  OW      3927    1.344282312    6.574800016    3.153134770
 1234 SOLV  HW1     3928    1.280706529    6.497915001    3.159977227
 1234 SOLV  HW2     3929    1.434851697    6.546034203    3.184275087
 1235 SOLV  OW      3930    6.069079821    0.201417729    5.574985411
 1235 SOLV  HW1     3931    6.115046681    0.212053942    5.486815554
 1235 SOLV  HW2     3932    5.989630359    0.262032259    5.578682253
 1236 SOLV  OW      3933    5.524790529    5.950190045    1.017992804
 1236 SOLV  HW1     3934    5.501391687    5.988763673    0.928748340
 1236 SOLV  HW2     3935    5.441737206    5.917170546    1.062846601
 1237 SOLV  OW      3936    3.015214514    3.075849392    6.655649274
 1237 SOLV  HW1     3937    2.926436605    3.119871253    6.669086666
 1237 SOLV  HW2     3938    3.087885321    3.143963285    6.664563100
 1238 SOLV  OW      3939    0.253133609    2.319087373    2.963697281
 1238 SOLV  HW1     3940    0.342324118    2.360047579    2.944531700
 1238 SOLV  HW2     3941    0.184699287    2.391334549    2.973550914
 1239 SOLV  OW      3942    5.372273342    1.637951804    0.871658350
 1239 SOLV  HW1     3943    5.383719489    1.737238609    0.868323546
 1239 SOLV  HW2     3944    5.459257055    1.593624408    0.850003775
 1240 SOLV  OW      3945    2.660213237    2.438575337    3.968625733
 1240 SOLV  HW1     3946    2.626047685    2.353956178    4.009519716
 1240 SOLV  HW2     3947    2.710000977    2.417241165    3.884565998
 1241 SOLV  OW      3948    6.014880815    4.891947121    3.632174598
 1241 SOLV  HW1     3949    6.075300605    4.812670482    3.640216257
 1241 SOLV  HW2     3950    6.011243358    4.940103571    3.719740174
 1242 SOLV  OW      3951    4.435491153    5.139884714    5.877151517
 1242 SOLV  HW1     3952    4.525890092    5.174813838    5.901809031
 1242 SOLV  HW2     3953    4.426952798    5.136855336    5.777562741
 1243 SOLV  OW      3954    1.876592230    0.976217826    6.082765836
 1243 SOLV  HW1     3955    1.834477960    0.885834437    6.090331295
 1243 SOLV  HW2     3956    1.924394361    0.997947336    6.167870416
 1244 SOLV  OW      3957    1.792670480    1.588604454    1.939748894
 1244 SOLV  HW1     3958    1.815226164    1.547707025    2.028172004
 1244 SOLV  HW2     3959    1.729701823    1.665066344    1.953479608
 1245 SOLV  OW      3960    5.535292713    3.548803223    3.605914551
 1245 SOLV  HW1     3961    5.496029005    3.594788534    3.685562008
 1245 SOLV  HW2     3962    5.474820263    3.474544382    3.577127190
 1246 SOLV  OW      3963    4.544319259    0.411074932    4.320582917
 1246 SOLV  HW1     3964    4.531823464    0.405337849    4.419633136
 1246 SOLV  HW2     3965    4.538516191    0.319472459    4.280892663
 1247 SOLV  OW      3966    2.226047668    4.620875154    4.088625334
 1247 SOLV  HW1     3967    2.319733063    4.655823677    4.087339803
 1247 SOLV  HW2     3968    2.226907256    4.524123292    4.113890792
 1248 SOLV  OW      3969    3.116571444    2.922806334    4.034449332
 1248 SOLV  HW1     3970    3.017475920    2.920024816    4.021321298
 1248 SOLV  HW2     3971    3.147907726    3.017730032    4.031704523
 1249 SOLV  OW      3972    4.981164860    1.657950110    2.686060811
 1249 SOLV  HW1     3973    5.057267365    1.596165050    2.666286589
 1249 SOLV  HW2     3974    5.008355684    1.722568973    2.757370463
 1250 SOLV  OW      3975    2.131717637    5.057945693    2.701302895
 1250 SOLV  HW1     3976    2.101802026    4.963952701    2.717746085
 1250 SOLV  HW2     3977    2.127951039    5.077462624    2.603298267
 1251 SOLV  OW      3978    6.475041530    4.519504938    6.523495497
 1251 SOLV  HW1     3979    6.465580040    4.421393201    6.540364765
 1251 SOLV  HW2     3980    6.551348423    4.535346826    6.460835321
 1252 SOLV  OW      3981    1.161672704    0.673609566    3.050192554
 1252 SOLV  HW1     3982    1.101008977    0.634046963    3.119147014
 1252 SOLV  HW2     3983    1.139927743    0.770490408    3.038307095
 1253 SOLV  OW      3984    4.282181997    2.942486310    5.256473057
 1253 SOLV  HW1     3985    4.320711003    2.852630461    5.235462414
 1253 SOLV  HW2     3986    4.250255533    2.985622762    5.172093247
 1254 SOLV  OW      3987    5.603022070    3.150860287    2.002389720
 1254 SOLV  HW1     3988    5.528468596    3.090322166    2.030263011
 1254 SOLV  HW2     3989    5.689511109    3.116068006    2.038571872
 1255 SOLV  OW      3990    1.905085053    0.798130815    4.818063092
 1255 SOLV  HW1     3991    1.913745810    0.708895194    4.773768622
 1255 SOLV  HW2     3992    1.984832182    0.854238381    4.795874326
 1256 SOLV  OW      3993    3.737043243    1.007179845    3.948114164
 1256 SOLV  HW1     3994    3.755149183    0.972560566    4.040166786
 1256 SOLV  HW2     3995    3.823388101    1.017125320    3.898660570
 1257 SOLV  OW      3996    3.473477517    3.500015343    2.557493304
 1257 SOLV  HW1     3997    3.494928607    3.517063783    2.653666098
 1257 SOLV  HW2     3998    3.416460416    3.418200164    2.550054784
 1258 SOLV  OW      3999    2.081264022    5.909140974    6.638284910
 1258 SOLV  HW1     4000    2.005898446    5.973433649    6.624628891
 1258 SOLV  HW2     4001    2.054298483    5.818676388    6.605284558
 1259 SOLV  OW      4002    5.436840730    2.565440246    5.538164194
 1259 SOLV  HW1     4003    5.340150515    2.557444095    5.562393698
 1259 SOLV  HW2     4004    5.459552559    2.661634800    5.522972569
 1260 SOLV  OW      4005    6.340270732    1.002912380    4.675069881
 1260 SOLV  HW1     4006    6.407851653    0.955638991    4.731621191
 1260 SOLV  HW2     4007    6.376747745    1.015152926    4.582768193
 1261 SOLV  OW      4008    3.148024544    4.377249988    3.705445803
 1261 SOLV  HW1     4009    3.132242484    4.472426656    3.731758031
 1261 SOLV  HW2     4010    3.068204892    4.342618933    3.656155661
 1262 SOLV  OW      4011    6.052344914    2.039984803    1.613718886
 1262 SOLV  HW1     4012    6.083416808    1.976284244    1.684265191
 1262 SOLV  HW2     4013    5.974034627    2.000712033    1.565499041
 1263 SOLV  OW      4014    1.824033883    1.527639285    4.928913123
 1263 SOLV  HW1     4015    1.789821579    1.603695076    4.873731244
 1263 SOLV  HW2     4016    1.764914129    1.515014299    5.008571576
 1264 SOLV  OW      4017    6.042178328    5.793121223    3.758326387
 1264 SOLV  HW1     4018    6.094447739    5.709593145    3.741268436
 1264 SOLV  HW2     4019    6.102791956    5.872360224    3.751458064
 1265 SOLV  OW      4020    0.167356037    6.680637177    5.637805495
 1265 SOLV  HW1     4021    0.266359349    6.667368931    5.633082910
 1265 SOLV  HW2     4022    0.130077133    6.626797334    5.713380356
 1266 SOLV  OW      4023    0.399144904    0.533027332    0.486035030
 1266 SOLV  HW1     4024    0.363951764    0.444802852    0.517306246
 1266 SOLV  HW2     4025    0.322733402    0.595223033    0.468918308
 1267 SOLV  OW      4026    4.338843005    5.439351591    0.813465829
 1267 SOLV  HW1     4027    4.347745789    5.534744553    0.784813982
 1267 SOLV  HW2     4028    4.272457809    5.432985523    0.887980821
 1268 SOLV  OW      4029    0.047334912    3.073173780    1.776469628
 1268 SOLV  HW1     4030    0.125392073    3.132410099    1.796423151
 1268 SOLV  HW2     4031    0.078318418    2.978330846    1.769772986
 1269 SOLV  OW      4032    2.439501957    5.761642072    5.049647962
 1269 SOLV  HW1     4033    2.344460251    5.730754787    5.053261106
 1269 SOLV  HW2     4034    2.493254726    5.697725626    4.994644938
 1270 SOLV  OW      4035    3.012676666    1.647705626    0.741084816
 1270 SOLV  HW1     4036    3.083124466    1.587764881    0.703081928
 1270 SOLV  HW2     4037    3.005027220    1.631908392    0.839532459
 1271 SOLV  OW      4038    6.658261146    6.399729735    2.702639220
 1271 SOLV  HW1     4039    6.656838378    6.299960774    2.695995803
 1271 SOLV  HW2     4040    6.747100734    6.429548587    2.737544358
 1272 SOLV  OW      4041    0.963858566    6.705292602    1.248994306
 1272 SOLV  HW1     4042    0.891829401    6.702325874    1.318298006
 1272 SOLV  HW2     4043    0.922532258    6.713364274    1.158291553
 1273 SOLV  OW      4044    0.782693230    3.465514833    2.313410244
 1273 SOLV  HW1     4045    0.787826896    3.512689189    2.225386210
 1273 SOLV  HW2     4046    0.804201099    3.529759748    2.386962997
 1274 SOLV  OW      4047    5.184621169    6.137242829    0.040076461
 1274 SOLV  HW1     4048    5.216815885    6.119001226    0.132978285
 1274 SOLV  HW2     4049    5.192118663    6.053952805   -0.014755688
 1275 SOLV  OW      4050    3.832106699    3.434189837    0.714200338
 1275 SOLV  HW1     4051    3.794072340    3.342273337    0.703965623
 1275 SOLV  HW2     4052    3.884557413    3.439287148    0.799188249
 1276 SOLV  OW      4053    0.344135867    4.245099209    1.078616068
 1276 SOLV  HW1     4054    0.371999859    4.311660157    1.147849320
 1276 SOLV  HW2     4055    0.381220318    4.271964187    0.989717129
 1277 SOLV  OW      4056    5.407385178    2.525487969    2.283826643
 1277 SOLV  HW1     4057    5.459575595    2.544592369    2.200693093
 1277 SOLV  HW2     4058    5.368549803    2.433496723    2.278401775
 1278 SOLV  OW      4059    2.374869916    3.132239596    4.519313122
 1278 SOLV  HW1     4060    2.432623274    3.124020652    4.600535062
 1278 SOLV  HW2     4061    2.357151743    3.228871846    4.500650870
 1279 SOLV  OW      4062    0.916316747    3.298137819    6.545147323
 1279 SOLV  HW1     4063    0.839431336    3.334269125    6.597903055
 1279 SOLV  HW2     4064    0.884910044    3.272541404    6.453722778
 1280 SOLV  OW      4065    0.390317738    5.485106846    3.063449155
 1280 SOLV  HW1     4066    0.407905058    5.564380697    3.121813079
 1280 SOLV  HW2     4067    0.299592757    5.448258254    3.083726333
 1281 SOLV  OW      4068    6.540038194    4.901456908    2.782646287
 1281 SOLV  HW1     4069    6.454779602    4.949834091    2.802410540
 1281 SOLV  HW2     4070    6.584572934    4.943366496    2.703524556
 1282 SOLV  OW      4071    4.969835878    0.935286327    0.120968527
 1282 SOLV  HW1     4072    5.051215274    0.988205181    0.144989219
 1282 SOLV  HW2     4073    4.948965402    0.870956365    0.194630487
 1283 SOLV  OW      4074    4.406438946    0.366937435    5.459813406
 1283 SOLV  HW1     4075    4.380914618    0.358497391    5.363494772
 1283 SOLV  HW2     4076    4.425141043    0.462847923    5.481059929
 1284 SOLV  OW      4077    6.185170165    1.187449870    4.802290390
 1284 SOLV  HW1     4078    6.206025129    1.270749468    4.751043416
 1284 SOLV  HW2     4079    6.218775464    1.107950660    4.751787278
 1285 SOLV  OW      4080    3.330775274    4.407723731    4.371391841
 1285 SOLV  HW1     4081    3.385639760    4.329459646    4.341987316
 1285 SOLV  HW2     4082    3.389082241    4.488694385    4.378029288
 1286 SOLV  OW      4083    0.036671867    1.830248022    0.776010898
 1286 SOLV  HW1     4084    0.095352869    1.794596179    0.703309515
 1286 SOLV  HW2     4085    0.055133150    1.780858729    0.860980797
 1287 SOLV  OW      4086    1.184673053    3.715460564    3.696128453
 1287 SOLV  HW1     4087    1.157414200    3.636601600    3.641008369
 1287 SOLV  HW2     4088    1.124406689    3.723035867    3.775567643
 1288 SOLV  OW      4089    1.090020027    5.928148288    1.883821776
 1288 SOLV  HW1     4090    1.044594360    5.864374958    1.821616662
 1288 SOLV  HW2     4091    1.059539854    6.021332417    1.864132130
 1289 SOLV  OW      4092    1.049366405    3.019320371    4.506401494
 1289 SOLV  HW1     4093    1.097610239    2.952964888    4.563580925
 1289 SOLV  HW2     4094    1.103960112    3.039088169    4.424984259
 1290 SOLV  OW      4095    0.238561694    3.942976211    1.698037501
 1290 SOLV  HW1     4096    0.207449541    3.995696204    1.618963857
 1290 SOLV  HW2     4097    0.226802152    3.845369821    1.679742402
 1291 SOLV  OW      4098    5.290513769    1.035902175    6.283851938
 1291 SOLV  HW1     4099    5.289994518    0.999870654    6.377133581
 1291 SOLV  HW2     4100    5.247608609    1.126223692    6.282767692
 1292 SOLV  OW      4101    4.344830428    1.199704682    4.538642417
 1292 SOLV  HW1     4102    4.281599719    1.177586039    4.612889625
 1292 SOLV  HW2     4103    4.351741041    1.299019642    4.529219729
 1293 SOLV  OW      4104    3.554735602    4.994540834    3.406331069
 1293 SOLV  HW1     4105    3.621400142    4.922488269    3.387245162
 1293 SOLV  HW2     4106    3.496794050    4.966885476    3.482998942
 1294 SOLV  OW      4107    0.197277543    3.749924655    6.081190388
 1294 SOLV  HW1     4108    0.158964680    3.659388929    6.062876133
 1294 SOLV  HW2     4109    0.162974211    3.814967409    6.013420730
 1295 SOLV  OW      4110    4.351913078    1.781681691    2.209082276
 1295 SOLV  HW1     4111    4.422747609    1.799755900    2.140848873
 1295 SOLV  HW2     4112    4.285602869    1.716723231    2.171888733
 1296 SOLV  OW      4113    1.087168847    5.619007734    2.352333271
 1296 SOLV  HW1     4114    1.085682323    5.589521456    2.256790848
 1296 SOLV  HW2     4115    0.993613614    5.635399204    2.383618138
 1297 SOLV  OW      4116    5.674487385    2.565824939    3.645750906
 1297 SOLV  HW1     4117    5.579791277    2.555744239    3.676263718
 1297 SOLV  HW2     4118    5.689982760    2.508147824    3.565543371
 1298 SOLV  OW      4119    1.616874363    0.673381134    4.189348206
 1298 SOLV  HW1     4120    1.634443199    0.578236352    4.164073488
 1298 SOLV  HW2     4121    1.548470250    0.676423427    4.262229114
 1299 SOLV  OW      4122    4.696846706    3.901308675    5.881924052
 1299 SOLV  HW1     4123    4.690613117    3.883075896    5.783798046
 1299 SOLV  HW2     4124    4.608065521    3.884312826    5.924691413
 1300 SOLV  OW      4125    5.755655289    1.244270068    0.740330320
 1300 SOLV  HW1     4126    5.669179238    1.282466066    0.772933438
 1300 SOLV  HW2     4127    5.809822203    1.316433418    0.697221140
 1301 SOLV  OW      4128    2.217954674    6.527735013    4.058202590
 1301 SOLV  HW1     4129    2.219761618    6.439674588    4.010851756
 1301 SOLV  HW2     4130    2.277710277    6.592345842    4.010718765
 1302 SOLV  OW      4131    3.138328517    1.708823819    3.874512200
 1302 SOLV  HW1     4132    3.052635577    1.717290513    3.823668912
 1302 SOLV  HW2     4133    3.118431648    1.685840898    3.969779744
 1303 SOLV  OW      4134    5.871766253    3.868244258    1.123660131
 1303 SOLV  HW1     4135    5.812410971    3.869736310    1.204125834
 1303 SOLV  HW2     4136    5.879834263    3.960720962    1.086471810
 1304 SOLV  OW      4137    5.308000204    5.439078107    5.991918302
 1304 SOLV  HW1     4138    5.298118844    5.399623163    5.900563658
 1304 SOLV  HW2     4139    5.328055832    5.536730778    5.984061294
 1305 SOLV  OW      4140    2.314646575    5.059116245    5.728436403
 1305 SOLV  HW1     4141    2.228801990    5.109015305    5.740302156
 1305 SOLV  HW2     4142    2.383780797    5.120365776    5.690109399
 1306 SOLV  OW      4143    6.704457438    0.078150107    3.973338851
 1306 SOLV  HW1     4144    6.702371208    0.175424249    3.996434169
 1306 SOLV  HW2     4145    6.631605500    0.030610627    4.022660226
 1307 SOLV  OW      4146    6.604739317    3.041726883    4.103446261
 1307 SOLV  HW1     4147    6.608702252    3.141443200    4.109845964
 1307 SOLV  HW2     4148    6.576138579    3.003788592    4.191438811
 1308 SOLV  OW      4149    6.255475874    6.698181809    6.098291343
 1308 SOLV  HW1     4150    6.232794202    6.697522393    6.195682882
 1308 SOLV  HW2     4151    6.351865974    6.674382004    6.086353051
 1309 SOLV  OW      4152    6.236435591    3.339725221    3.025314808
 1309 SOLV  HW1     4153    6.329540589    3.308643966    3.044430769
 1309 SOLV  HW2     4154    6.171056852    3.272568858    3.060180956
 1310 SOLV  OW      4155    0.975648004    4.945004941    6.161341859
 1310 SOLV  HW1     4156    0.988131665    4.893385138    6.076609580
 1310 SOLV  HW2     4157    0.972757598    4.881785522    6.238768957
 1311 SOLV  OW      4158    1.777868644    0.082110512    3.910658437
 1311 SOLV  HW1     4159    1.713075584    0.154636591    3.887381149
 1311 SOLV  HW2     4160    1.733674016   -0.006901458    3.899535983
 1312 SOLV  OW      4161    3.047460609    6.305908567    1.451196186
 1312 SOLV  HW1     4162    3.045568881    6.333981086    1.355235986
 1312 SOLV  HW2     4163    3.128685208    6.343912226    1.495448771
 1313 SOLV  OW      4164    5.792284656    4.451771565    0.753405765
 1313 SOLV  HW1     4165    5.885054982    4.480804462    0.729937435
 1313 SOLV  HW2     4166    5.739866132    4.436704381    0.669588803
 1314 SOLV  OW      4167    5.875424900    0.802761814    1.882862618
 1314 SOLV  HW1     4168    5.860615784    0.707799500    1.910482426
 1314 SOLV  HW2     4169    5.949523351    0.806811787    1.815832608
 1315 SOLV  OW      4170    5.705931178    4.213250194    4.477658270
 1315 SOLV  HW1     4171    5.788288266    4.236866654    4.426087177
 1315 SOLV  HW2     4172    5.625091094    4.232699083    4.422100854
 1316 SOLV  OW      4173    4.067885932    3.239996326    2.393355413
 1316 SOLV  HW1     4174    4.115238158    3.231568075    2.305681379
 1316 SOLV  HW2     4175    4.042863109    3.335596214    2.408669606
 1317 SOLV  OW      4176    1.687902077    2.677446870    4.396576511
 1317 SOLV  HW1     4177    1.662010340    2.756501894    4.452073593
 1317 SOLV  HW2     4178    1.681982053    2.594428752    4.452010709
 1318 SOLV  OW      4179    5.164014161    5.159052908    4.527316143
 1318 SOLV  HW1     4180    5.111898142    5.186029153    4.446345731
 1318 SOLV  HW2     4181    5.254318693    5.201924176    4.524642036
 1319 SOLV  OW      4182    4.650149296    2.664027052    1.203780099
 1319 SOLV  HW1     4183    4.731255674    2.711025281    1.238607200
 1319 SOLV  HW2     4184    4.633956559    2.691320267    1.108949299
 1320 SOLV  OW      4185    4.177154682    2.580418642    0.183631536
 1320 SOLV  HW1     4186    4.085929019    2.611034580    0.156418531
 1320 SOLV  HW2     4187    4.236687365    2.577560261    0.103334000
 1321 SOLV  OW      4188    4.120863827    4.016443997    5.035789935
 1321 SOLV  HW1     4189    4.213727622    4.053519580    5.037102106
 1321 SOLV  HW2     4190    4.063151631    4.068875617    5.098401695
 1322 SOLV  OW      4191    0.870051309    3.563883203    0.195020402
 1322 SOLV  HW1     4192    0.906219485    3.631439010    0.130770259
 1322 SOLV  HW2     4193    0.920831447    3.569134904    0.281007623
 1323 SOLV  OW      4194    1.284207791    1.633403585    0.603739102
 1323 SOLV  HW1     4195    1.237170294    1.557859194    0.558126343
 1323 SOLV  HW2     4196    1.316736423    1.603174159    0.693338626
 1324 SOLV  OW      4197    0.587758492    0.171164757    5.039367709
 1324 SOLV  HW1     4198    0.624641678    0.185454042    5.131212425
 1324 SOLV  HW2     4199    0.491047744    0.196562732    5.037960968
 1325 SOLV  OW      4200    2.249179345    3.325828249    2.925999394
 1325 SOLV  HW1     4201    2.274964894    3.313295345    3.021801464
 1325 SOLV  HW2     4202    2.161118077    3.281554416    2.909116096
 1326 SOLV  OW      4203    0.527375706    3.789616705    5.745584457
 1326 SOLV  HW1     4204    0.569655386    3.728224444    5.678925444
 1326 SOLV  HW2     4205    0.439344069    3.751959680    5.774435526
 1327 SOLV  OW      4206    1.954909863    6.090068022    1.763965288
 1327 SOLV  HW1     4207    1.989695636    6.155902867    1.697214047
 1327 SOLV  HW2     4208    2.004807152    6.100323049    1.850018179
 1328 SOLV  OW      4209    1.615110844    3.550729639    0.853835981
 1328 SOLV  HW1     4210    1.601166215    3.647834009    0.834437692
 1328 SOLV  HW2     4211    1.587994158    3.531342956    0.948116662
 1329 SOLV  OW      4212    3.751169631    4.936981171    4.030155760
 1329 SOLV  HW1     4213    3.730630397    5.010846472    4.094359048
 1329 SOLV  HW2     4214    3.665776926    4.899378336    3.994181912
 1330 SOLV  OW      4215    3.080640057    5.948245234    3.930170382
 1330 SOLV  HW1     4216    3.126725314    5.892637741    3.999336564
 1330 SOLV  HW2     4217    3.058515046    5.891341882    3.850971283
 1331 SOLV  OW      4218    2.153265614    2.699888838    4.569386403
 1331 SOLV  HW1     4219    2.211870611    2.680706624    4.648110618
 1331 SOLV  HW2     4220    2.057687226    2.702019764    4.598716180
 1332 SOLV  OW      4221    2.669834564    1.898742496    3.405478839
 1332 SOLV  HW1     4222    2.687587422    1.856187989    3.316743531
 1332 SOLV  HW2     4223    2.683740449    1.831425401    3.478108309
 1333 SOLV  OW      4224    3.026015313    6.202938621    4.152942681
 1333 SOLV  HW1     4225    3.103151288    6.178810502    4.094053971
 1333 SOLV  HW2     4226    2.988865041    6.291366858    4.124652944
 1334 SOLV  OW      4227    4.822866275    4.245038279    3.803826110
 1334 SOLV  HW1     4228    4.890372607    4.230587704    3.731479162
 1334 SOLV  HW2     4229    4.866681525    4.289628783    3.881876835
 1335 SOLV  OW      4230    5.629360132    6.270280458    4.746816813
 1335 SOLV  HW1     4231    5.728405247    6.257833352    4.740888942
 1335 SOLV  HW2     4232    5.607977244    6.331780637    4.822714804
 1336 SOLV  OW      4233    1.593952446    1.491357126    6.002699774
 1336 SOLV  HW1     4234    1.504268914    1.457344629    5.974415165
 1336 SOLV  HW2     4235    1.647280290    1.516033391    5.921784832
 1337 SOLV  OW      4236    0.885242219    6.475784002    2.384561560
 1337 SOLV  HW1     4237    0.937056335    6.452592373    2.302236286
 1337 SOLV  HW2     4238    0.793561759    6.436318224    2.378466433
 1338 SOLV  OW      4239    4.187668025    3.286476884    4.147962710
 1338 SOLV  HW1     4240    4.263978942    3.227998506    4.120450384
 1338 SOLV  HW2     4241    4.214578394    3.382440341    4.139786412
 1339 SOLV  OW      4242    2.288423208    5.782442495    3.058873569
 1339 SOLV  HW1     4243    2.201134106    5.753983351    3.098505560
 1339 SOLV  HW2     4244    2.363519687    5.744338197    3.112804879
 1340 SOLV  OW      4245    5.087524471    1.531239947    3.326953516
 1340 SOLV  HW1     4246    5.152150439    1.606531995    3.339387212
 1340 SOLV  HW2     4247    5.073897503    1.484261606    3.414173618
 1341 SOLV  OW      4248    1.204212060    1.226019882    3.782692502
 1341 SOLV  HW1     4249    1.291942723    1.269964512    3.801985123
 1341 SOLV  HW2     4250    1.219169751    1.129281086    3.762250444
 1342 SOLV  OW      4251    4.813307711    0.807055758    6.020430873
 1342 SOLV  HW1     4252    4.796278628    0.834047724    5.925660366
 1342 SOLV  HW2     4253    4.749488344    0.854945983    6.080710386
 1343 SOLV  OW      4254    1.303466616    6.718643768    3.851666040
 1343 SOLV  HW1     4255    1.334368537    6.813144006    3.862379645
 1343 SOLV  HW2     4256    1.328183418    6.685616054    3.760571283
 1344 SOLV  OW      4257    2.793677016    2.284080789    1.482436748
 1344 SOLV  HW1     4258    2.751974297    2.193228937    1.485050027
 1344 SOLV  HW2     4259    2.885827644    2.279580698    1.521011557
 1345 SOLV  OW      4260    5.360829842    2.171426161    4.231457360
 1345 SOLV  HW1     4261    5.285918454    2.176786561    4.297484286
 1345 SOLV  HW2     4262    5.448203318    2.179195145    4.279473228
 1346 SOLV  OW      4263    0.786014705    1.459579156    0.399867164
 1346 SOLV  HW1     4264    0.699386839    1.507772115    0.386712065
 1346 SOLV  HW2     4265    0.777653523    1.396425358    0.476949544
 1347 SOLV  OW      4266    2.655223144    4.712244063    2.266959980
 1347 SOLV  HW1     4267    2.675102895    4.763188799    2.183237616
 1347 SOLV  HW2     4268    2.680504522    4.767485473    2.346390727
 1348 SOLV  OW      4269    1.528880648    6.308547165    5.545728646
 1348 SOLV  HW1     4270    1.466613012    6.230683967    5.553479051
 1348 SOLV  HW2     4271    1.491809436    6.374493096    5.480330906
 1349 SOLV  OW      4272    1.612377356    0.458511955    6.306787633
 1349 SOLV  HW1     4273    1.614545294    0.467208646    6.207190080
 1349 SOLV  HW2     4274    1.529413972    0.409875443    6.334202435
 1350 SOLV  OW      4275    2.979335000    0.845456758    0.737652206
 1350 SOLV  HW1     4276    2.902934001    0.857093197    0.801114680
 1350 SOLV  HW2     4277    2.948334841    0.795028247    0.657054685
 1351 SOLV  OW      4278    2.300381828    0.362555306    4.698962748
 1351 SOLV  HW1     4279    2.341092482    0.340386645    4.787569734
 1351 SOLV  HW2     4280    2.362754841    0.335038892    4.625802245
 1352 SOLV  OW      4281    0.364397343    3.550160921    4.099791312
 1352 SOLV  HW1     4282    0.289055564    3.610411115    4.073456250
 1352 SOLV  HW2     4283    0.429493013    3.543197210    4.024199875
 1353 SOLV  OW      4284    4.042935947    2.474522513    2.189262509
 1353 SOLV  HW1     4285    3.974504080    2.401785782    2.194405701
 1353 SOLV  HW2     4286    4.027033029    2.540503896    2.262703364
 1354 SOLV  OW      4287    2.723376619    1.932663932    0.915722626
 1354 SOLV  HW1     4288    2.710351386    2.028131013    0.942487987
 1354 SOLV  HW2     4289    2.723266872    1.925701608    0.815965326
 1355 SOLV  OW      4290    5.955597033    4.471577322    3.325957411
 1355 SOLV  HW1     4291    5.988447896    4.474200137    3.420371111
 1355 SOLV  HW2     4292    5.973300700    4.381193919    3.287003264
 1356 SOLV  OW      4293    2.381582892    2.465678370    3.859095416
 1356 SOLV  HW1     4294    2.344649977    2.444253592    3.949521871
 1356 SOLV  HW2     4295    2.359579609    2.560376580    3.835683677
 1357 SOLV  OW      4296    0.429554828    3.974268205    3.050337403
 1357 SOLV  HW1     4297    0.447643506    3.972291312    3.148667950
 1357 SOLV  HW2     4298    0.338118607    3.937905482    3.032528002
 1358 SOLV  OW      4299    0.197020546    3.331280831    3.997823423
 1358 SOLV  HW1     4300    0.241189433    3.382556620    4.071443446
 1358 SOLV  HW2     4301    0.262446945    3.316364978    3.923682284
 1359 SOLV  OW      4302    0.316910506    6.321682014    5.139927777
 1359 SOLV  HW1     4303    0.258487669    6.371635319    5.075963378
 1359 SOLV  HW2     4304    0.261473419    6.286986556    5.215578022
 1360 SOLV  OW      4305    1.717693389    2.450321846    2.693337936
 1360 SOLV  HW1     4306    1.803473769    2.401409683    2.677547699
 1360 SOLV  HW2     4307    1.737318184    2.546089687    2.714394834
 1361 SOLV  OW      4308    3.433036422    5.432997189    5.057589942
 1361 SOLV  HW1     4309    3.418882906    5.362602297    5.127190532
 1361 SOLV  HW2     4310    3.346011132    5.477968827    5.037486325
 1362 SOLV  OW      4311    1.848970524    2.926864174    2.117605877
 1362 SOLV  HW1     4312    1.776479124    2.991628676    2.141069915
 1362 SOLV  HW2     4313    1.937775313    2.972334357    2.124401230
 1363 SOLV  OW      4314    0.243232520    3.932537764    0.709752338
 1363 SOLV  HW1     4315    0.229210204    3.907619606    0.805577517
 1363 SOLV  HW2     4316    0.263559363    4.030240428    0.703348139
 1364 SOLV  OW      4317    1.691847628    6.043065933    3.370753081
 1364 SOLV  HW1     4318    1.687700020    5.943803252    3.359363503
 1364 SOLV  HW2     4319    1.780106023    6.068415195    3.410349491
 1365 SOLV  OW      4320    1.701861235    0.307119508    1.657129808
 1365 SOLV  HW1     4321    1.767254123    0.246207032    1.612258375
 1365 SOLV  HW2     4322    1.714130953    0.302002631    1.756242251
 1366 SOLV  OW      4323    4.624264480    1.316132738    0.435884110
 1366 SOLV  HW1     4324    4.653983095    1.232121876    0.481260137
 1366 SOLV  HW2     4325    4.671136894    1.324915655    0.347987340
 1367 SOLV  OW      4326    1.890284086    3.438979555    3.269574135
 1367 SOLV  HW1     4327    1.834762840    3.514707811    3.303963487
 1367 SOLV  HW2     4328    1.900978507    3.447777914    3.170537661
 1368 SOLV  OW      4329    1.431352212    5.943732739    4.606207718
 1368 SOLV  HW1     4330    1.390657197    5.876824832    4.544020479
 1368 SOLV  HW2     4331    1.506835961    5.901217795    4.656154572
 1369 SOLV  OW      4332    3.577241810    2.409099742    2.707748447
 1369 SOLV  HW1     4333    3.658485658    2.350795152    2.707878424
 1369 SOLV  HW2     4334    3.601313446    2.499734840    2.673023236
 1370 SOLV  OW      4335    1.022458566    3.802802099    6.160018972
 1370 SOLV  HW1     4336    1.002492950    3.715455049    6.204424739
 1370 SOLV  HW2     4337    0.938739793    3.857194281    6.154303869
 1371 SOLV  OW      4338    5.801380899    6.567360424    5.585946154
 1371 SOLV  HW1     4339    5.760485774    6.573361113    5.494888011
 1371 SOLV  HW2     4340    5.900929516    6.562931253    5.577552091
 1372 SOLV  OW      4341    0.152257026    4.348550968    2.728558607
 1372 SOLV  HW1     4342    0.074103474    4.409261962    2.742918359
 1372 SOLV  HW2     4343    0.232704527    4.386374551    2.774357963
 1373 SOLV  OW      4344    6.039391510    2.624480280    0.783024366
 1373 SOLV  HW1     4345    5.957539762    2.663228292    0.825437664
 1373 SOLV  HW2     4346    6.041890663    2.525855046    0.799359065
 1374 SOLV  OW      4347    2.422401603    1.252544212    4.716080799
 1374 SOLV  HW1     4348    2.339924748    1.274034218    4.768385225
 1374 SOLV  HW2     4349    2.501788149    1.294129419    4.760448037
 1375 SOLV  OW      4350    1.559679340    2.549284127    5.682354287
 1375 SOLV  HW1     4351    1.542723251    2.644213370    5.655879116
 1375 SOLV  HW2     4352    1.535471711    2.536677341    5.778557533
 1376 SOLV  OW      4353    6.469690444    5.478813524    6.477394770
 1376 SOLV  HW1     4354    6.419689385    5.416532541    6.417220205
 1376 SOLV  HW2     4355    6.412692143    5.558414759    6.497762438
 1377 SOLV  OW      4356    5.185914161    5.350541491    1.911512231
 1377 SOLV  HW1     4357    5.224718153    5.369785884    1.821379504
 1377 SOLV  HW2     4358    5.250384682    5.379217889    1.982372805
 1378 SOLV  OW      4359    4.865024510    5.647352407    4.989115217
 1378 SOLV  HW1     4360    4.811534945    5.659373633    5.072747516
 1378 SOLV  HW2     4361    4.828966013    5.707219821    4.917591218
 1379 SOLV  OW      4362    2.459023184    0.337204738    2.678628220
 1379 SOLV  HW1     4363    2.388447846    0.400414302    2.710623184
 1379 SOLV  HW2     4364    2.548613958    0.368585220    2.710072830
 1380 SOLV  OW      4365    6.528267011    2.123909488    4.700320104
 1380 SOLV  HW1     4366    6.606132379    2.061372996    4.695203807
 1380 SOLV  HW2     4367    6.510162567    2.162083945    4.609683771
 1381 SOLV  OW      4368    2.324241261    1.292075593    3.715594813
 1381 SOLV  HW1     4369    2.268818199    1.345969421    3.779027805
 1381 SOLV  HW2     4370    2.265335660    1.252719636    3.645016887
 1382 SOLV  OW      4371    5.654133128    1.110024879    0.189579326
 1382 SOLV  HW1     4372    5.651211858    1.037812188    0.258693711
 1382 SOLV  HW2     4373    5.637191873    1.198474539    0.233049505
 1383 SOLV  OW      4374    1.008914932    5.533763957    0.377348842
 1383 SOLV  HW1     4375    0.966957176    5.449355388    0.343961043
 1383 SOLV  HW2     4376    1.060317094    5.577005577    0.303267907
 1384 SOLV  OW      4377    4.182085662    4.924312968    1.652823617
 1384 SOLV  HW1     4378    4.171526897    4.860587694    1.576484853
 1384 SOLV  HW2     4379    4.161600944    4.877222660    1.738630867
 1385 SOLV  OW      4380    2.612454581    0.242415155    4.828169289
 1385 SOLV  HW1     4381    2.577029213    0.152091881    4.852392302
 1385 SOLV  HW2     4382    2.671049127    0.234704435    4.747501892
 1386 SOLV  OW      4383    4.806803468    4.200966046    0.949484500
 1386 SOLV  HW1     4384    4.867489937    4.182730276    1.026844787
 1386 SOLV  HW2     4385    4.844658107    4.159239867    0.866865149
 1387 SOLV  OW      4386    1.953500520    5.932269740    1.146290707
 1387 SOLV  HW1     4387    2.018413698    6.007647926    1.156508996
 1387 SOLV  HW2     4388    2.000006270    5.845572021    1.164199520
 1388 SOLV  OW      4389    1.512067330    6.645324962    1.669572047
 1388 SOLV  HW1     4390    1.579737636    6.701190513    1.621616079
 1388 SOLV  HW2     4391    1.524774456    6.549215010    1.645048365
 1389 SOLV  OW      4392    4.412524979    1.864862566    5.227814042
 1389 SOLV  HW1     4393    4.365912577    1.920184109    5.158771911
 1389 SOLV  HW2     4394    4.350013691    1.846667696    5.303717207
 1390 SOLV  OW      4395    5.871989439    4.245675018    0.331663258
 1390 SOLV  HW1     4396    5.889557976    4.211259272    0.423896158
 1390 SOLV  HW2     4397    5.958938321    4.261658028    0.284925263
 1391 SOLV  OW      4398    0.576028300    5.800301701    2.266959517
 1391 SOLV  HW1     4399    0.546691457    5.815194270    2.172526652
 1391 SOLV  HW2     4400    0.525739753    5.861900700    2.327594740
 1392 SOLV  OW      4401    6.252069228    4.168443325    4.418090500
 1392 SOLV  HW1     4402    6.326019653    4.128746794    4.472455239
 1392 SOLV  HW2     4403    6.228802547    4.106446618    4.343156697
 1393 SOLV  OW      4404    3.100181645    1.443343460    4.588446391
 1393 SOLV  HW1     4405    3.059787802    1.442508281    4.679921223
 1393 SOLV  HW2     4406    3.027399169    1.443777638    4.519871413
 1394 SOLV  OW      4407    0.605732247    0.289032391    3.285028170
 1394 SOLV  HW1     4408    0.604439948    0.341334734    3.199806108
 1394 SOLV  HW2     4409    0.657488705    0.339347503    3.354235564
 1395 SOLV  OW      4410    5.590636070    2.775876574    6.611377839
 1395 SOLV  HW1     4411    5.523563352    2.835663677    6.655272689
 1395 SOLV  HW2     4412    5.620846948    2.706229145    6.676466575
 1396 SOLV  OW      4413    0.408239957    3.918977313    2.118366380
 1396 SOLV  HW1     4414    0.310450443    3.898170222    2.120435378
 1396 SOLV  HW2     4415    0.450874004    3.871168736    2.041576518
 1397 SOLV  OW      4416    1.283908051    0.861315495    0.925904683
 1397 SOLV  HW1     4417    1.373985179    0.898035632    0.902715300
 1397 SOLV  HW2     4418    1.292456992    0.764544828    0.949618781
 1398 SOLV  OW      4419    2.728001269    6.110404271    3.442790775
 1398 SOLV  HW1     4420    2.719122228    6.205982459    3.470826064
 1398 SOLV  HW2     4421    2.817365432    6.075541673    3.471051181
 1399 SOLV  OW      4422    5.824529423    2.947648637    2.345720549
 1399 SOLV  HW1     4423    5.876994317    2.905016505    2.272032415
 1399 SOLV  HW2     4424    5.787427330    3.034939145    2.314037638
 1400 SOLV  OW      4425    6.718648811    5.555849150    2.641091122
 1400 SOLV  HW1     4426    6.672821822    5.550716277    2.552358121
 1400 SOLV  HW2     4427    6.696951210    5.474194156    2.694585805
 1401 SOLV  OW      4428    3.739376303    3.745009394    1.177024223
 1401 SOLV  HW1     4429    3.718256662    3.647576982    1.169220977
 1401 SOLV  HW2     4430    3.787130200    3.775469683    1.094612203
 1402 SOLV  OW      4431    3.663407325    4.372619638    1.768953337
 1402 SOLV  HW1     4432    3.601298869    4.343309089    1.841640588
 1402 SOLV  HW2     4433    3.694327096    4.465961424    1.787154532
 1403 SOLV  OW      4434    2.684664559    1.302122570    1.681103132
 1403 SOLV  HW1     4435    2.643059845    1.355994465    1.607844196
 1403 SOLV  HW2     4436    2.680521658    1.353543885    1.766769284
 1404 SOLV  OW      4437    4.515077625    1.115790140    3.236512280
 1404 SOLV  HW1     4438    4.612287672    1.128903320    3.217063466
 1404 SOLV  HW2     4439    4.495316498    1.017989616    3.243187618
 1405 SOLV  OW      4440    4.126162169    2.337177767    1.643459939
 1405 SOLV  HW1     4441    4.049628958    2.298283362    1.694742468
 1405 SOLV  HW2     4442    4.091284150    2.400920240    1.574754582
 1406 SOLV  OW      4443    4.901399157    4.651222762    0.810143049
 1406 SOLV  HW1     4444    4.949118681    4.609159505    0.887302199
 1406 SOLV  HW2     4445    4.966767131    4.670279739    0.736904640
 1407 SOLV  OW      4446    6.400932635    5.762637470    6.300633989
 1407 SOLV  HW1     4447    6.468623225    5.703122700    6.257321392
 1407 SOLV  HW2     4448    6.437957906    5.855218351    6.308244154
 1408 SOLV  OW      4449    0.815594746    3.291192817    3.819447766
 1408 SOLV  HW1     4450    0.776432763    3.199540628    3.811310179
 1408 SOLV  HW2     4451    0.876000238    3.308654967    3.741690099
 1409 SOLV  OW      4452    6.717545100    2.475069412    2.044065792
 1409 SOLV  HW1     4453    6.798241416    2.439843911    2.091471210
 1409 SOLV  HW2     4454    6.709721443    2.431258450    1.954514718
 1410 SOLV  OW      4455    1.480769378    3.080397733    1.235547475
 1410 SOLV  HW1     4456    1.405443511    3.130727895    1.277890048
 1410 SOLV  HW2     4457    1.566909913    3.127848702    1.253664282
 1411 SOLV  OW      4458    0.050858195    4.673285440    3.953579645
 1411 SOLV  HW1     4459   -0.014294214    4.694241927    3.880668780
 1411 SOLV  HW2     4460    0.045314118    4.743605118    4.024462726
 1412 SOLV  OW      4461    6.394778473    3.214546325    5.520448892
 1412 SOLV  HW1     4462    6.302488216    3.183406347    5.497803472
 1412 SOLV  HW2     4463    6.452288352    3.210566704    5.438737318
 1413 SOLV  OW      4464    5.289955505    5.280838440    4.889610459
 1413 SOLV  HW1     4465    5.361616516    5.334112048    4.844592383
 1413 SOLV  HW2     4466    5.331162533    5.203365485    4.937568014
 1414 SOLV  OW      4467    6.187353933    0.415211515    4.163558068
 1414 SOLV  HW1     4468    6.107828933    0.427396265    4.104166898
 1414 SOLV  HW2     4469    6.251401288    0.351397034    4.120830403
 1415 SOLV  OW      4470    2.885549802    2.842568999    3.247429282
 1415 SOLV  HW1     4471    2.804928993    2.894360707    3.218830172
 1415 SOLV  HW2     4472    2.856643266    2.758814133    3.293792408
 1416 SOLV  OW      4473    4.448844236    5.960717037    0.042844685
 1416 SOLV  HW1     4474    4.364533437    5.915583761    0.072079622
 1416 SOLV  HW2     4475    4.524679008    5.895671673    0.047110010
 1417 SOLV  OW      4476    1.106123980    1.426276315    0.466141777
 1417 SOLV  HW1     4477    1.088776152    1.473970564    0.379977305
 1417 SOLV  HW2     4478    1.184829531    1.365537518    0.455360323
 1418 SOLV  OW      4479    4.863362628    1.004174521    6.591213717
 1418 SOLV  HW1     4480    4.773873911    1.027009095    6.629558949
 1418 SOLV  HW2     4481    4.932658200    1.008964654    6.663152463
 1419 SOLV  OW      4482    4.917414236    3.601797907    5.725094086
 1419 SOLV  HW1     4483    4.940694926    3.698041591    5.711123839
 1419 SOLV  HW2     4484    4.995064081    3.554409643    5.766625506
 1420 SOLV  OW      4485    6.684210682    3.987411512    2.899437019
 1420 SOLV  HW1     4486    6.722062832    4.022376689    2.813736051
 1420 SOLV  HW2     4487    6.590879512    4.021412011    2.910981012
 1421 SOLV  OW      4488    6.342894663    5.086772665    4.608800461
 1421 SOLV  HW1     4489    6.433678483    5.125227559    4.625519438
 1421 SOLV  HW2     4490    6.277916265    5.160867598    4.591837162
 1422 SOLV  OW      4491    2.345707345    5.375350328    5.259489026
 1422 SOLV  HW1     4492    2.331079269    5.372828233    5.160596846
 1422 SOLV  HW2     4493    2.441923674    5.394904400    5.278464302
 1423 SOLV  OW      4494    6.290387830    6.046367395    6.666204747
 1423 SOLV  HW1     4495    6.232491518    6.025860064    6.587290418
 1423 SOLV  HW2     4496    6.360924705    5.976027700    6.674972963
 1424 SOLV  OW      4497    1.070198591    1.576619855    2.495279348
 1424 SOLV  HW1     4498    1.161594235    1.560205341    2.532392755
 1424 SOLV  HW2     4499    1.077993848    1.617377915    2.404295727
 1425 SOLV  OW      4500    1.554440994    2.192217229    4.937197543
 1425 SOLV  HW1     4501    1.493199521    2.139238613    4.995872523
 1425 SOLV  HW2     4502    1.625943269    2.234304558    4.993019459
 1426 SOLV  OW      4503    1.530979860    1.661032718    1.214767590
 1426 SOLV  HW1     4504    1.551637191    1.563850793    1.203411839
 1426 SOLV  HW2     4505    1.465237154    1.689509552    1.145003908
 1427 SOLV  OW      4506    2.179391062    3.905227136    6.500892417
 1427 SOLV  HW1     4507    2.112607924    3.831664471    6.489554354
 1427 SOLV  HW2     4508    2.144567199    3.972015760    6.566669185
 1428 SOLV  OW      4509    3.696192476    1.840522894    3.348056462
 1428 SOLV  HW1     4510    3.741403906    1.767519912    3.296807110
 1428 SOLV  HW2     4511    3.717988626    1.831462950    3.445230791
 1429 SOLV  OW      4512    6.153933514    0.642841966    3.731204518
 1429 SOLV  HW1     4513    6.168024119    0.544657886    3.743906731
 1429 SOLV  HW2     4514    6.227571674    0.680048831    3.674697213
 1430 SOLV  OW      4515    1.588596754    4.466613647    3.655962637
 1430 SOLV  HW1     4516    1.629199390    4.504889111    3.738947091
 1430 SOLV  HW2     4517    1.488908625    4.470875766    3.662604640
 1431 SOLV  OW      4518    4.665965364    0.918541924    2.935539988
 1431 SOLV  HW1     4519    4.566161462    0.924495585    2.937473892
 1431 SOLV  HW2     4520    4.702290983    0.987841550    2.873266269
 1432 SOLV  OW      4521    1.364332709    5.951325270    2.691232670
 1432 SOLV  HW1     4522    1.340105143    5.931817528    2.596193321
 1432 SOLV  HW2     4523    1.389934789    5.866303235    2.737230409
 1433 SOLV  OW      4524    4.099723607    2.564023662    6.356608483
 1433 SOLV  HW1     4525    4.104144041    2.472919908    6.315613720
 1433 SOLV  HW2     4526    4.154303041    2.565561423    6.440386318
 1434 SOLV  OW      4527    6.356604179    5.542517668    3.932175423
 1434 SOLV  HW1     4528    6.454627688    5.523444519    3.926920740
 1434 SOLV  HW2     4529    6.331069344    5.559842739    4.027295448
 1435 SOLV  OW      4530    0.411315602    2.915024621    4.762122880
 1435 SOLV  HW1     4531    0.396671781    2.991778809    4.699718089
 1435 SOLV  HW2     4532    0.329658847    2.901679102    4.818284045
 1436 SOLV  OW      4533    1.281167055    4.608944419    0.344260251
 1436 SOLV  HW1     4534    1.219705461    4.657271700    0.406605671
 1436 SOLV  HW2     4535    1.373906891    4.644983874    0.354284498
 1437 SOLV  OW      4536    1.130538151    6.149558204    5.295272094
 1437 SOLV  HW1     4537    1.113078820    6.167272348    5.392129648
 1437 SOLV  HW2     4538    1.219565056    6.105183257    5.285021279
 1438 SOLV  OW      4539    1.441485152    3.020638604    5.367720950
 1438 SOLV  HW1     4540    1.444416676    3.120202670    5.358866128
 1438 SOLV  HW2     4541    1.392075275    2.981701296    5.289987077
 1439 SOLV  OW      4542    2.810604435    0.981141079    0.012639614
 1439 SOLV  HW1     4543    2.908086859    0.971349990    0.032672497
 1439 SOLV  HW2     4544    2.781386188    1.074363474    0.033991055
 1440 SOLV  OW      4545    3.683205785    3.627548294    0.228402606
 1440 SOLV  HW1     4546    3.701818934    3.724192938    0.246104821
 1440 SOLV  HW2     4547    3.726554388    3.571748198    0.299164551
 1441 SOLV  OW      4548    1.894039454    2.786695548    1.229107623
 1441 SOLV  HW1     4549    1.925314763    2.819820659    1.140087474
 1441 SOLV  HW2     4550    1.837971673    2.856918511    1.272984090
 1442 SOLV  OW      4551    2.575475571    0.609718828    2.095964400
 1442 SOLV  HW1     4552    2.538042928    0.554878960    2.021188795
 1442 SOLV  HW2     4553    2.568799249    0.558391437    2.181526837
 1443 SOLV  OW      4554    5.797915456    1.029534158    2.694956754
 1443 SOLV  HW1     4555    5.755233577    0.957730411    2.639979631
 1443 SOLV  HW2     4556    5.845201994    1.093911813    2.634794424
 1444 SOLV  OW      4557    3.155898096    5.406191187    3.758370811
 1444 SOLV  HW1     4558    3.249588384    5.427802504    3.730891988
 1444 SOLV  HW2     4559    3.105701574    5.369803262    3.679909145
 1445 SOLV  OW      4560    0.323409568    4.174163166    2.420252889
 1445 SOLV  HW1     4561    0.327049574    4.267697485    2.455439341
 1445 SOLV  HW2     4562    0.375678881    4.168491778    2.335189623
 1446 SOLV  OW      4563    6.662815298    1.899052151    5.291682822
 1446 SOLV  HW1     4564    6.580572753    1.942345792    5.254779849
 1446 SOLV  HW2     4565    6.743806723    1.940767427    5.250448980
 1447 SOLV  OW      4566    6.011191007    4.831173004    1.609694304
 1447 SOLV  HW1     4567    5.955028822    4.748667705    1.615914397
 1447 SOLV  HW2     4568    5.957093820    4.910504000    1.637624439
 1448 SOLV  OW      4569    1.381982041    4.565674517    6.112978754
 1448 SOLV  HW1     4570    1.345440251    4.519801386    6.193974794
 1448 SOLV  HW2     4571    1.384262340    4.501366917    6.036432443
 1449 SOLV  OW      4572    4.081081360    1.844011972    1.737991365
 1449 SOLV  HW1     4573    4.174437974    1.818145708    1.713182418
 1449 SOLV  HW2     4574    4.020726190    1.830393416    1.659430603
 1450 SOLV  OW      4575    5.227300915    1.559749886    4.432531843
 1450 SOLV  HW1     4576    5.187235178    1.505825762    4.358458025
 1450 SOLV  HW2     4577    5.274969042    1.638844911    4.394168689
 1451 SOLV  OW      4578    0.543800287    3.738330424    0.242935592
 1451 SOLV  HW1     4579    0.598260130    3.670294531    0.291978916
 1451 SOLV  HW2     4580    0.470291848    3.771219157    0.302221725
 1452 SOLV  OW      4581    1.565766357    6.412604110    6.089049911
 1452 SOLV  HW1     4582    1.641248555    6.416916660    6.023598824
 1452 SOLV  HW2     4583    1.565825028    6.323359395    6.134165123
 1453 SOLV  OW      4584    3.829021380    5.286377637    3.016149782
 1453 SOLV  HW1     4585    3.751170062    5.292804382    2.953716825
 1453 SOLV  HW2     4586    3.908312798    5.250410421    2.966964059
 1454 SOLV  OW      4587    1.602776901    2.865041207    4.586207139
 1454 SOLV  HW1     4588    1.556201813    2.936772859    4.638027367
 1454 SOLV  HW2     4589    1.604063900    2.780655987    4.639849318
 1455 SOLV  OW      4590    1.247294699    5.126727881    6.535882773
 1455 SOLV  HW1     4591    1.308872614    5.048255836    6.542975264
 1455 SOLV  HW2     4592    1.192340355    5.118566887    6.452735776
 1456 SOLV  OW      4593    5.043553400    6.543096371    2.815414154
 1456 SOLV  HW1     4594    5.071406253    6.476055708    2.746640808
 1456 SOLV  HW2     4595    5.045792852    6.634738560    2.775455437
 1457 SOLV  OW      4596    0.528791025    3.648044616    4.325270101
 1457 SOLV  HW1     4597    0.503263527    3.569770087    4.268512285
 1457 SOLV  HW2     4598    0.461495779    3.721078009    4.313544987
 1458 SOLV  OW      4599    2.327071475    6.132064806    2.228448816
 1458 SOLV  HW1     4600    2.357592453    6.101099645    2.318502321
 1458 SOLV  HW2     4601    2.331509383    6.055940153    2.163754557
 1459 SOLV  OW      4602    0.522238852    0.205117250    0.637037022
 1459 SOLV  HW1     4603    0.601949902    0.237943665    0.687718181
 1459 SOLV  HW2     4604    0.526360913    0.105501799    0.629305567
 1460 SOLV  OW      4605    3.034553217    2.845869401    0.948124891
 1460 SOLV  HW1     4606    3.074120306    2.810824585    1.033014886
 1460 SOLV  HW2     4607    3.003537129    2.769340039    0.891722197
 1461 SOLV  OW      4608    1.582536651    1.677787134    3.423830068
 1461 SOLV  HW1     4609    1.576439307    1.643258114    3.517481412
 1461 SOLV  HW2     4610    1.671078060    1.722287847    3.410409547
 1462 SOLV  OW      4611    3.580503932    0.223820834    5.374908250
 1462 SOLV  HW1     4612    3.516961133    0.165908107    5.323835422
 1462 SOLV  HW2     4613    3.654695502    0.167665127    5.411543649
 1463 SOLV  OW      4614    3.430264418    0.573449807    3.245463078
 1463 SOLV  HW1     4615    3.349331959    0.632117905    3.242635306
 1463 SOLV  HW2     4616    3.402426477    0.477807112    3.236658038
 1464 SOLV  OW      4617    3.170347808    4.477661538    5.807493539
 1464 SOLV  HW1     4618    3.131879676    4.408923186    5.869099113
 1464 SOLV  HW2     4619    3.261358228    4.448678766    5.777877543
 1465 SOLV  OW      4620    6.106978268    0.880255395    6.632895164
 1465 SOLV  HW1     4621    6.121366308    0.967897390    6.586940077
 1465 SOLV  HW2     4622    6.070920601    0.896318913    6.724774503
 1466 SOLV  OW      4623    3.684650814    0.900694759    0.705168805
 1466 SOLV  HW1     4624    3.597566720    0.855584003    0.685639722
 1466 SOLV  HW2     4625    3.692931524    0.982954498    0.648912515
 1467 SOLV  OW      4626    4.372559409    3.833096023    2.668475432
 1467 SOLV  HW1     4627    4.457589768    3.805926200    2.623401674
 1467 SOLV  HW2     4628    4.393325665    3.894662844    2.744490524
 1468 SOLV  OW      4629    3.014681268    4.443134080    0.849524868
 1468 SOLV  HW1     4630    3.098679633    4.497328898    0.852208384
 1468 SOLV  HW2     4631    2.964764335    4.463170743    0.765222811
 1469 SOLV  OW      4632    5.697788372    5.425293159    2.548264674
 1469 SOLV  HW1     4633    5.643336764    5.507640626    2.532329745
 1469 SOLV  HW2     4634    5.770942782    5.445771754    2.613295930
 1470 SOLV  OW      4635    2.749626093    2.326778735    0.565848634
 1470 SOLV  HW1     4636    2.782601106    2.334494277    0.659939674
 1470 SOLV  HW2     4637    2.669814909    2.385762446    0.553556286
 1471 SOLV  OW      4638    5.938228035    5.767391605    2.835207381
 1471 SOLV  HW1     4639    5.937719685    5.865391214    2.815312076
 1471 SOLV  HW2     4640    6.013015385    5.746562669    2.898239218
 1472 SOLV  OW      4641    6.255633422    0.657739764    6.372582674
 1472 SOLV  HW1     4642    6.204228409    0.658811577    6.458352020
 1472 SOLV  HW2     4643    6.321790401    0.582771192    6.374306708
 1473 SOLV  OW      4644    4.420459741    0.043206190    0.371577810
 1473 SOLV  HW1     4645    4.393265249    0.054490836    0.467145176
 1473 SOLV  HW2     4646    4.467317933   -0.044423298    0.360380150
 1474 SOLV  OW      4647    1.255033916    4.530235291    4.555255096
 1474 SOLV  HW1     4648    1.336343736    4.473637754    4.541637573
 1474 SOLV  HW2     4649    1.186624370    4.478483611    4.606654537
 1475 SOLV  OW      4650    1.391497312    0.779756935    5.621336193
 1475 SOLV  HW1     4651    1.454165876    0.814270110    5.551468484
 1475 SOLV  HW2     4652    1.433851793    0.788748104    5.711476427
 1476 SOLV  OW      4653    0.994320743    5.472902364    5.773256540
 1476 SOLV  HW1     4654    1.032586199    5.517948990    5.692593281
 1476 SOLV  HW2     4655    0.966969539    5.541985807    5.840184819
 1477 SOLV  OW      4656    6.472075622    5.220450375    2.453678059
 1477 SOLV  HW1     4657    6.402002213    5.155594276    2.483400250
 1477 SOLV  HW2     4658    6.468612265    5.229996392    2.354194976
 1478 SOLV  OW      4659    1.152334999    3.552583703    5.311936883
 1478 SOLV  HW1     4660    1.209238762    3.545592882    5.230003404
 1478 SOLV  HW2     4661    1.056717952    3.564510589    5.285194882
 1479 SOLV  OW      4662    2.788299267    2.581317993    3.558106573
 1479 SOLV  HW1     4663    2.819761024    2.672859709    3.583211892
 1479 SOLV  HW2     4664    2.822030482    2.558349762    3.466812157
 1480 SOLV  OW      4665    0.627915846    1.906037716    0.973665372
 1480 SOLV  HW1     4666    0.698904890    1.970538176    1.001954084
 1480 SOLV  HW2     4667    0.669585890    1.817460152    0.953229437
 1481 SOLV  OW      4668    5.368736735    5.715152921    4.672605017
 1481 SOLV  HW1     4669    5.308803687    5.690442288    4.596464231
 1481 SOLV  HW2     4670    5.315374114    5.719174143    4.757081436
 1482 SOLV  OW      4671    3.377024770    2.735089426    2.769702909
 1482 SOLV  HW1     4672    3.402103084    2.797356253    2.843823928
 1482 SOLV  HW2     4673    3.360911435    2.643698205    2.806958917
 1483 SOLV  OW      4674    3.023933510    5.598928470    1.695717413
 1483 SOLV  HW1     4675    3.113973081    5.572935174    1.730606225
 1483 SOLV  HW2     4676    2.983069936    5.667087903    1.756417207
 1484 SOLV  OW      4677    3.892714109    1.253172689    4.296034979
 1484 SOLV  HW1     4678    3.874365933    1.313291443    4.218259117
 1484 SOLV  HW2     4679    3.987382738    1.221227740    4.291866541
 1485 SOLV  OW      4680    2.723024084    5.110742375    3.301996580
 1485 SOLV  HW1     4681    2.672105235    5.086277962    3.384511841
 1485 SOLV  HW2     4682    2.677171778    5.186670240    3.255817252
 1486 SOLV  OW      4683    5.036090248    3.795520184    3.919830374
 1486 SOLV  HW1     4684    5.127209831    3.794692235    3.878641286
 1486 SOLV  HW2     4685    4.968066525    3.770965058    3.850766462
 1487 SOLV  OW      4686    2.265657092    2.000978536    6.621569262
 1487 SOLV  HW1     4687    2.206350703    2.020645005    6.543492459
 1487 SOLV  HW2     4688    2.352133674    2.050057708    6.610937214
 1488 SOLV  OW      4689    6.347005501    2.411016648    2.977867907
 1488 SOLV  HW1     4690    6.270048451    2.356336363    3.010847960
 1488 SOLV  HW2     4691    6.313930701    2.479126314    2.912544590
 1489 SOLV  OW      4692    1.249020795    0.087474108    6.324549035
 1489 SOLV  HW1     4693    1.157706021    0.100183860    6.285818179
 1489 SOLV  HW2     4694    1.309562256    0.048576818    6.255110304
 1490 SOLV  OW      4695    5.248072003    0.163342927    3.826858723
 1490 SOLV  HW1     4696    5.294055512    0.084577874    3.867865896
 1490 SOLV  HW2     4697    5.215996948    0.139247164    3.735258559
 1491 SOLV  OW      4698    4.108393884    4.068932544    2.810851854
 1491 SOLV  HW1     4699    4.195166476    4.030987374    2.842956155
 1491 SOLV  HW2     4700    4.062390554    4.115525813    2.886434695
 1492 SOLV  OW      4701    0.185941020    3.729601733    2.832380888
 1492 SOLV  HW1     4702    0.160228210    3.803567716    2.894573248
 1492 SOLV  HW2     4703    0.146798350    3.746920249    2.742004313
 1493 SOLV  OW      4704    1.968841367    2.281207479    3.471574666
 1493 SOLV  HW1     4705    1.893502719    2.344277809    3.490181834
 1493 SOLV  HW2     4706    1.975373927    2.214315322    3.545620394
 1494 SOLV  OW      4707    1.250213245    4.330094010    0.640917496
 1494 SOLV  HW1     4708    1.310079516    4.354780259    0.564716291
 1494 SOLV  HW2     4709    1.291241019    4.360723165    0.726816166
 1495 SOLV  OW      4710    1.198474572    2.828345198    2.234369022
 1495 SOLV  HW1     4711    1.138037230    2.758345695    2.272413761
 1495 SOLV  HW2     4712    1.283447873    2.831209939    2.287012506
 1496 SOLV  OW      4713    5.197207570    0.999322788    2.981215356
 1496 SOLV  HW1     4714    5.202802542    0.928503496    2.910835465
 1496 SOLV  HW2     4715    5.113376394    0.986990680    3.034321455
 1497 SOLV  OW      4716    3.536791747    6.316318807    4.358990241
 1497 SOLV  HW1     4717    3.609516263    6.252957170    4.332599854
 1497 SOLV  HW2     4718    3.566277744    6.410194899    4.341161601
 1498 SOLV  OW      4719    3.329807897    5.670596354    0.831482340
 1498 SOLV  HW1     4720    3.230139864    5.662948081    0.828690929
 1498 SOLV  HW2     4721    3.356342453    5.765918515    0.817004499
 1499 SOLV  OW      4722    0.371476741    2.172560859    3.571619721
 1499 SOLV  HW1     4723    0.380412549    2.075593459    3.548871543
 1499 SOLV  HW2     4724    0.397334512    2.227894488    3.492439103
 1500 SOLV  OW      4725    5.379714663    5.605208391    2.707037954
 1500 SOLV  HW1     4726    5.395895696    5.645396028    2.797166378
 1500 SOLV  HW2     4727    5.436885434    5.651367275    2.639208276
 1501 SOLV  OW      4728    2.292056738    1.497906811    4.435217700
 1501 SOLV  HW1     4729    2.330715813    1.553134169    4.509078514
 1501 SOLV  HW2     4730    2.336071966    1.408120397    4.434185963
 1502 SOLV  OW      4731    6.061002812    4.574018101    5.308552181
 1502 SOLV  HW1     4732    6.104106256    4.485473639    5.291174712
 1502 SOLV  HW2     4733    5.970556971    4.575996942    5.265941867
 1503 SOLV  OW      4734    1.089184778    5.199968395    2.770923155
 1503 SOLV  HW1     4735    1.058882213    5.294881999    2.779476937
 1503 SOLV  HW2     4736    1.019185583    5.146797622    2.723247307
 1504 SOLV  OW      4737    3.510296715    1.599611574    5.038977643
 1504 SOLV  HW1     4738    3.434607851    1.549511124    5.080943651
 1504 SOLV  HW2     4739    3.476746143    1.686656082    5.002955181
 1505 SOLV  OW      4740    6.352934530    1.284749406    4.483715035
 1505 SOLV  HW1     4741    6.333164814    1.211898319    4.418126298
 1505 SOLV  HW2     4742    6.281787318    1.286566367    4.553963009
 1506 SOLV  OW      4743    2.060783455    0.662120731    5.247050991
 1506 SOLV  HW1     4744    2.110742945    0.725219765    5.187699780
 1506 SOLV  HW2     4745    2.031484267    0.582583637    5.193990524
 1507 SOLV  OW      4746    3.167857197    6.004852799    0.412490186
 1507 SOLV  HW1     4747    3.205986625    6.065071743    0.342348684
 1507 SOLV  HW2     4748    3.105366095    5.939436906    0.369879998
 1508 SOLV  OW      4749    4.810311318    6.469195488    1.515299103
 1508 SOLV  HW1     4750    4.773026869    6.561608346    1.523650059
 1508 SOLV  HW2     4751    4.763588740    6.408468702    1.579558445
 1509 SOLV  OW      4752    0.403555732    5.382797823    0.837896070
 1509 SOLV  HW1     4753    0.435681690    5.288381340    0.845207393
 1509 SOLV  HW2     4754    0.312629530    5.390333357    0.878830730
 1510 SOLV  OW      4755    1.712573572    4.548385061    2.205739127
 1510 SOLV  HW1     4756    1.665346929    4.616393167    2.149662869
 1510 SOLV  HW2     4757    1.646682513    4.480733290    2.238626984
 1511 SOLV  OW      4758    0.993120137    2.426877756    0.434743021
 1511 SOLV  HW1     4759    0.893742652    2.415989665    0.437103095
 1511 SOLV  HW2     4760    1.021709082    2.452039589    0.342279194
 1512 SOLV  OW      4761    2.169273785    2.939918262    0.878768778
 1512 SOLV  HW1     4762    2.112014572    2.926534920    0.959653100
 1512 SOLV  HW2     4763    2.158851414    3.033715037    0.845699999
 1513 SOLV  OW      4764    4.746098921    1.585945832    0.651810174
 1513 SOLV  HW1     4765    4.705479843    1.673874159    0.676683951
 1513 SOLV  HW2     4766    4.680379752    1.532795287    0.598368474
 1514 SOLV  OW      4767    5.500356040    2.897220309    2.865512058
 1514 SOLV  HW1     4768    5.427377534    2.965260273    2.872198300
 1514 SOLV  HW2     4769    5.589139579    2.943028750    2.869879540
 1515 SOLV  OW      4770    5.322036132    2.835629965    3.761715894
 1515 SOLV  HW1     4771    5.353316413    2.828185711    3.856405556
 1515 SOLV  HW2     4772    5.287453496    2.927994738    3.745199392
 1516 SOLV  OW      4773    1.956840687    6.643819226    1.834620420
 1516 SOLV  HW1     4774    1.968726535    6.601238306    1.924317671
 1516 SOLV  HW2     4775    1.909604875    6.731316075    1.845254533
 1517 SOLV  OW      4776    1.404316702    1.706621752    0.984051609
 1517 SOLV  HW1     4777    1.451723188    1.794189279    0.993247161
 1517 SOLV  HW2     4778    1.306806548    1.719445735    1.002143605
 1518 SOLV  OW      4779    2.836207984    2.528957320    6.541483827
 1518 SOLV  HW1     4780    2.745677126    2.543370627    6.581439117
 1518 SOLV  HW2     4781    2.882490878    2.454603913    6.589748405
 1519 SOLV  OW      4782    5.834654080    1.544986825    3.481937783
 1519 SOLV  HW1     4783    5.789665923    1.619086859    3.531790120
 1519 SOLV  HW2     4784    5.870948419    1.478272575    3.546991106
 1520 SOLV  OW      4785    6.158589704    1.732090482    2.670366866
 1520 SOLV  HW1     4786    6.224435877    1.727651750    2.595236419
 1520 SOLV  HW2     4787    6.108622962    1.645655222    2.676048019
 1521 SOLV  OW      4788    6.074595225    4.190155731    1.847729354
 1521 SOLV  HW1     4789    6.023406292    4.276008032    1.844715977
 1521 SOLV  HW2     4790    6.165794131    4.207019303    1.885124331
 1522 SOLV  OW      4791    3.653614711    2.422838655    4.292941756
 1522 SOLV  HW1     4792    3.582522668    2.489507115    4.315330208
 1522 SOLV  HW2     4793    3.675355696    2.368740771    4.374186776
 1523 SOLV  OW      4794    3.911220626    5.704175670    5.742184460
 1523 SOLV  HW1     4795    3.933120351    5.634359989    5.674021584
 1523 SOLV  HW2     4796    3.813074550    5.723222312    5.740044835
 1524 SOLV  OW      4797    3.795070381    3.162444494    3.479764294
 1524 SOLV  HW1     4798    3.745787064    3.115223041    3.552848450
 1524 SOLV  HW2     4799    3.873193584    3.211414475    3.518477484
 1525 SOLV  OW      4800    2.119964727    2.926532513    3.959205912
 1525 SOLV  HW1     4801    2.097878384    3.019272826    3.989395856
 1525 SOLV  HW2     4802    2.041339277    2.887443975    3.911350614
 1526 SOLV  OW      4803    1.498974921    6.477561081    6.586030678
 1526 SOLV  HW1     4804    1.463733220    6.404666151    6.527342037
 1526 SOLV  HW2     4805    1.467868682    6.566112552    6.551519175
 1527 SOLV  OW      4806    0.739185698    4.332574065    2.184687997
 1527 SOLV  HW1     4807    0.838817838    4.327187166    2.178022946
 1527 SOLV  HW2     4808    0.714016032    4.400341415    2.253782708
 1528 SOLV  OW      4809    5.382037308    4.750161877    2.851294344
 1528 SOLV  HW1     4810    5.295248492    4.700595644    2.847993599
 1528 SOLV  HW2     4811    5.370647809    4.833781015    2.904942494
 1529 SOLV  OW      4812    0.387950208    2.963396067    6.550534004
 1529 SOLV  HW1     4813    0.436139050    2.990037066    6.467058873
 1529 SOLV  HW2     4814    0.411047895    3.027053411    6.624115553
 1530 SOLV  OW      4815    6.164477572    0.370076549    3.736249544
 1530 SOLV  HW1     4816    6.221073107    0.288640443    3.749099098
 1530 SOLV  HW2     4817    6.100250607    0.354529465    3.661194963
 1531 SOLV  OW      4818    3.725697436    6.499969816    5.687971639
 1531 SOLV  HW1     4819    3.821535814    6.487339203    5.713573941
 1531 SOLV  HW2     4820    3.700499774    6.432351074    5.618741672
 1532 SOLV  OW      4821    0.635829093    3.281863257    4.912627797
 1532 SOLV  HW1     4822    0.672078225    3.322148242    4.996670199
 1532 SOLV  HW2     4823    0.707372188    3.280475380    4.842773203
 1533 SOLV  OW      4824    3.990190713    6.066316239    6.239936641
 1533 SOLV  HW1     4825    4.010476505    6.008193100    6.318741415
 1533 SOLV  HW2     4826    4.027927630    6.157642183    6.255282715
 1534 SOLV  OW      4827    6.172531377    3.085674875    2.088174053
 1534 SOLV  HW1     4828    6.194166367    3.064964801    1.992764279
 1534 SOLV  HW2     4829    6.221576932    3.022297402    2.147989054
 1535 SOLV  OW      4830    4.799282426    2.634743103    3.969125112
 1535 SOLV  HW1     4831    4.725199818    2.583545247    3.925644637
 1535 SOLV  HW2     4832    4.774608750    2.655084266    4.063874527
 1536 SOLV  OW      4833    4.707331596    0.965536222    0.850805845
 1536 SOLV  HW1     4834    4.756426516    0.879203311    0.839130133
 1536 SOLV  HW2     4835    4.736198942    1.009026481    0.936101089
 1537 SOLV  OW      4836    3.698512751    6.583384186    4.310311695
 1537 SOLV  HW1     4837    3.754231619    6.625465379    4.381897908
 1537 SOLV  HW2     4838    3.752836377    6.514924289    4.261709317
 1538 SOLV  OW      4839    0.373931035    1.280469741    4.177491758
 1538 SOLV  HW1     4840    0.453020204    1.292164375    4.237559585
 1538 SOLV  HW2     4841    0.354075037    1.366917721    4.131312855
 1539 SOLV  OW      4842    2.846871164    6.719921413    4.427927626
 1539 SOLV  HW1     4843    2.872293921    6.636756831    4.378558195
 1539 SOLV  HW2     4844    2.908943550    6.733096064    4.505215739
 1540 SOLV  OW      4845    5.210683661    4.191658267    3.818910242
 1540 SOLV  HW1     4846    5.143045673    4.175493798    3.747050536
 1540 SOLV  HW2     4847    5.163827354    4.214196878    3.904329809
 1541 SOLV  OW      4848    0.991588797    3.931071639    5.587942056
 1541 SOLV  HW1     4849    0.998790947    3.948150903    5.686209206
 1541 SOLV  HW2     4850    0.985122963    3.832627179    5.571605402
 1542 SOLV  OW      4851    0.822840901    0.368991424    1.749773997
 1542 SOLV  HW1     4852    0.904526566    0.322154805    1.783445771
 1542 SOLV  HW2     4853    0.840809394    0.405959733    1.658612151
 1543 SOLV  OW      4854    2.394615097    3.816143903    2.039555640
 1543 SOLV  HW1     4855    2.332324662    3.737914080    2.039518143
 1543 SOLV  HW2     4856    2.373912988    3.875199411    2.117554837
 1544 SOLV  OW      4857    1.169542813    6.548810549    6.685337518
 1544 SOLV  HW1     4858    1.245537154    6.602336744    6.648461896
 1544 SOLV  HW2     4859    1.085358983    6.572722306    6.636950376
 1545 SOLV  OW      4860    0.032382694    4.800400533    0.011677323
 1545 SOLV  HW1     4861   -0.064230675    4.793894431   -0.013293306
 1545 SOLV  HW2     4862    0.075025234    4.710304912    0.003652505
 1546 SOLV  OW      4863    3.546460505    5.573345430    1.008455403
 1546 SOLV  HW1     4864    3.515045473    5.478433781    1.010664386
 1546 SOLV  HW2     4865    3.496313310    5.623421580    0.937902989
 1547 SOLV  OW      4866    6.578994066    1.375810356    2.115418617
 1547 SOLV  HW1     4867    6.677852267    1.376328136    2.130478262
 1547 SOLV  HW2     4868    6.536364484    1.308835275    2.176222089
 1548 SOLV  OW      4869    1.218436838    0.311626925    3.146142230
 1548 SOLV  HW1     4870    1.185987798    0.235784012    3.202665828
 1548 SOLV  HW2     4871    1.171355614    0.395684903    3.172930652
 1549 SOLV  OW      4872    0.939087470    2.922763746    5.938646492
 1549 SOLV  HW1     4873    0.841638730    2.924444600    5.961027795
 1549 SOLV  HW2     4874    0.957127028    2.848794708    5.873814704
 1550 SOLV  OW      4875    0.328583461    2.716533973    6.630080675
 1550 SOLV  HW1     4876    0.344382432    2.806566560    6.589527860
 1550 SOLV  HW2     4877    0.415592737    2.678194537    6.661056125
 1551 SOLV  OW      4878    1.473499423    6.094260987    3.724858526
 1551 SOLV  HW1     4879    1.477844942    6.151462461    3.642949352
 1551 SOLV  HW2     4880    1.382831682    6.052632320    3.731671729
 1552 SOLV  OW      4881    3.951799807    5.554425844    0.234656003
 1552 SOLV  HW1     4882    3.947654445    5.517920602    0.141649614
 1552 SOLV  HW2     4883    3.929128853    5.651812408    0.233281286
 1553 SOLV  OW      4884    3.542958967    5.690159974    6.667096629
 1553 SOLV  HW1     4885    3.477846331    5.749325634    6.714633712
 1553 SOLV  HW2     4886    3.553014517    5.604384079    6.717508798
 1554 SOLV  OW      4887    0.312918063    0.114490466    6.723559728
 1554 SOLV  HW1     4888    0.230633852    0.057723676    6.726176041
 1554 SOLV  HW2     4889    0.334861372    0.145663097    6.816008434
 1555 SOLV  OW      4890    2.020612070    1.439080844    0.290768450
 1555 SOLV  HW1     4891    2.074630616    1.361866018    0.324232941
 1555 SOLV  HW2     4892    2.037226710    1.451475010    0.192940319
 1556 SOLV  OW      4893    0.472040336    5.606824928    0.679772465
 1556 SOLV  HW1     4894    0.570182680    5.587704991    0.678187187
 1556 SOLV  HW2     4895    0.426269693    5.541242865    0.739806175
 1557 SOLV  OW      4896    3.462104467    5.494883780    2.039516566
 1557 SOLV  HW1     4897    3.508230341    5.426259765    1.983274650
 1557 SOLV  HW2     4898    3.435713216    5.454086371    2.126918387
 1558 SOLV  OW      4899    0.792279634    1.543821818    6.186438523
 1558 SOLV  HW1     4900    0.720418112    1.481889274    6.218065830
 1558 SOLV  HW2     4901    0.775356669    1.568559443    6.091035860
 1559 SOLV  OW      4902    5.043871509    3.392356516    2.269379305
 1559 SOLV  HW1     4903    5.029983480    3.312824894    2.328386498
 1559 SOLV  HW2     4904    4.955150942    3.430471335    2.243380718
 1560 SOLV  OW      4905    4.588416018    3.633668660    2.693566881
 1560 SOLV  HW1     4906    4.633621284    3.546322729    2.675478841
 1560 SOLV  HW2     4907    4.657024168    3.702396871    2.717428140
 1561 SOLV  OW      4908    0.990052988    2.652065236    0.748608032
 1561 SOLV  HW1     4909    1.051940578    2.658849824    0.826863386
 1561 SOLV  HW2     4910    1.042058128    2.663183890    0.663921281
 1562 SOLV  OW      4911    0.821418623    3.079606850    0.227202020
 1562 SOLV  HW1     4912    0.775409780    2.999193110    0.189561328
 1562 SOLV  HW2     4913    0.920128227    3.070860256    0.213788744
 1563 SOLV  OW      4914    4.190677451    0.904848032    2.068796341
 1563 SOLV  HW1     4915    4.121497519    0.945485711    2.128484874
 1563 SOLV  HW2     4916    4.224155403    0.973935144    2.004716683
 1564 SOLV  OW      4917    0.569751785    1.417146402    0.946265381
 1564 SOLV  HW1     4918    0.578246691    1.330664332    0.995749652
 1564 SOLV  HW2     4919    0.523582120    1.401223258    0.859002443
 1565 SOLV  OW      4920    6.414225874    5.400827950    1.497936958
 1565 SOLV  HW1     4921    6.357252132    5.321437802    1.519178476
 1565 SOLV  HW2     4922    6.358796794    5.470346422    1.452167928
 1566 SOLV  OW      4923    0.919246171    1.645188046    3.818638789
 1566 SOLV  HW1     4924    0.878394966    1.723767719    3.772201531
 1566 SOLV  HW2     4925    1.005527695    1.672690231    3.861054983
 1567 SOLV  OW      4926    0.041245782    2.199255860    0.023142410
 1567 SOLV  HW1     4927    0.045624693    2.105392609    0.057355276
 1567 SOLV  HW2     4928    0.115068208    2.253047821    0.063844736
 1568 SOLV  OW      4929    4.910392114    5.921898666    0.224261457
 1568 SOLV  HW1     4930    4.895839085    5.900987614    0.127561187
 1568 SOLV  HW2     4931    4.826377210    5.903627414    0.275326730
 1569 SOLV  OW      4932    3.752838924    0.656962491    0.061802751
 1569 SOLV  HW1     4933    3.815974699    0.734263080    0.068007413
 1569 SOLV  HW2     4934    3.763022170    0.612674174   -0.027275032
 1570 SOLV  OW      4935    4.063494950    1.593196707    5.404511407
 1570 SOLV  HW1     4936    4.117493346    1.677284645    5.408171554
 1570 SOLV  HW2     4937    4.085934638    1.542776117    5.321119384
 1571 SOLV  OW      4938    3.949309387    5.797138541    5.456570094
 1571 SOLV  HW1     4939    3.871426739    5.858803153    5.468049367
 1571 SOLV  HW2     4940    3.916165416    5.705006215    5.436244822
 1572 SOLV  OW      4941    6.465446527    2.523490680    4.207200550
 1572 SOLV  HW1     4942    6.387027473    2.496839455    4.263237762
 1572 SOLV  HW2     4943    6.444095321    2.508428623    4.110674567
 1573 SOLV  OW      4944    6.551345692    0.974835784    1.826971959
 1573 SOLV  HW1     4945    6.539992482    1.073474671    1.815077447
 1573 SOLV  HW2     4946    6.560431124    0.953827232    1.924317224
 1574 SOLV  OW      4947    5.108324796    1.118329948    0.634841369
 1574 SOLV  HW1     4948    5.022752274    1.069775993    0.616956686
 1574 SOLV  HW2     4949    5.098675571    1.214044790    0.607536309
 1575 SOLV  OW      4950    4.733520649    2.051099735    6.210391473
 1575 SOLV  HW1     4951    4.671388420    2.108550664    6.263673568
 1575 SOLV  HW2     4952    4.696756460    2.038812709    6.118209976
 1576 SOLV  OW      4953    2.701569213    0.151612089    4.259684977
 1576 SOLV  HW1     4954    2.756249338    0.108886362    4.331689151
 1576 SOLV  HW2     4955    2.611926254    0.176594636    4.296291221
 1577 SOLV  OW      4956    3.843299799    4.614462256    3.223332374
 1577 SOLV  HW1     4957    3.933526739    4.583439527    3.193387518
 1577 SOLV  HW2     4958    3.791140688    4.536579842    3.258171457
 1578 SOLV  OW      4959    6.266308001    0.828675913    1.853009289
 1578 SOLV  HW1     4960    6.273627020    0.840213175    1.952071535
 1578 SOLV  HW2     4961    6.357543869    0.832139110    1.812216794
 1579 SOLV  OW      4962    1.538681986    1.134166421    0.843214470
 1579 SOLV  HW1     4963    1.575769077    1.042747468    0.859558511
 1579 SOLV  HW2     4964    1.469532880    1.129685384    0.771115050
 1580 SOLV  OW      4965    1.926508967    6.476721012    0.390945836
 1580 SOLV  HW1     4966    1.966250306    6.498298925    0.480136780
 1580 SOLV  HW2     4967    1.826781335    6.475715466    0.398252899
 1581 SOLV  OW      4968    6.576211861    5.474030212    2.392627916
 1581 SOLV  HW1     4969    6.614405866    5.462613694    2.300917034
 1581 SOLV  HW2     4970    6.561302953    5.384194716    2.433947560
 1582 SOLV  OW      4971    6.719128023    2.208950680    2.769374266
 1582 SOLV  HW1     4972    6.791423453    2.263476989    2.726944826
 1582 SOLV  HW2     4973    6.706499914    2.238298622    2.864133086
 1583 SOLV  OW      4974    1.146347454    5.312423795    0.863170791
 1583 SOLV  HW1     4975    1.082159159    5.389061960    0.865712316
 1583 SOLV  HW2     4976    1.124518327    5.248210063    0.936656100
 1584 SOLV  OW      4977    4.054223803    4.140510529    5.292366623
 1584 SOLV  HW1     4978    4.000089703    4.224517068    5.288844456
 1584 SOLV  HW2     4979    4.090533267    4.128101401    5.384711852
 1585 SOLV  OW      4980    4.592038151    1.077458782    6.649951160
 1585 SOLV  HW1     4981    4.559306548    1.131782991    6.727265630
 1585 SOLV  HW2     4982    4.524420424    1.007282657    6.627519945
 1586 SOLV  OW      4983    4.507068080    3.082276690    4.715575049
 1586 SOLV  HW1     4984    4.492460800    3.016610211    4.641584875
 1586 SOLV  HW2     4985    4.579596917    3.146069680    4.689690169
 1587 SOLV  OW      4986    5.389561450    1.910185772    0.912773522
 1587 SOLV  HW1     4987    5.402078916    2.007940245    0.895821210
 1587 SOLV  HW2     4988    5.396403757    1.892229645    1.010909985
 1588 SOLV  OW      4989    5.663931530    4.313701713    4.925439823
 1588 SOLV  HW1     4990    5.738487382    4.324295640    4.991236469
 1588 SOLV  HW2     4991    5.683790707    4.367619102    4.843595255
 1589 SOLV  OW      4992    3.387381608    1.621400091    0.010883671
 1589 SOLV  HW1     4993    3.310632598    1.671369803    0.051041140
 1589 SOLV  HW2     4994    3.469475754    1.678425980    0.013816970
 1590 SOLV  OW      4995    6.441675234    0.288891205    2.374094996
 1590 SOLV  HW1     4996    6.508480729    0.307842670    2.302137558
 1590 SOLV  HW2     4997    6.442761568    0.191262073    2.395713906
 1591 SOLV  OW      4998    2.453413770    6.229753911    3.602517786
 1591 SOLV  HW1     4999    2.367063630    6.247092406    3.555157097
 1591 SOLV  HW2     5000    2.443786211    6.149177190    3.660953282
 1592 SOLV  OW      5001    4.934697571    5.764333474    1.011946744
 1592 SOLV  HW1     5002    4.940085929    5.698551551    1.087071368
 1592 SOLV  HW2     5003    5.024114130    5.807065734    0.998581199
 1593 SOLV  OW      5004    2.747812474    3.894020724    1.475737530
 1593 SOLV  HW1     5005    2.818139030    3.859111459    1.413805926
 1593 SOLV  HW2     5006    2.790627167    3.950258450    1.546478078
 1594 SOLV  OW      5007    0.355230184    2.834392925    3.485149432
 1594 SOLV  HW1     5008    0.292174632    2.757225636    3.493468795
 1594 SOLV  HW2     5009    0.303186118    2.919692852    3.481232480
 1595 SOLV  OW      5010    6.162218112    3.270035063    3.483898194
 1595 SOLV  HW1     5011    6.224816737    3.264972342    3.561717124
 1595 SOLV  HW2     5012    6.157818209    3.180888216    3.438804010
 1596 SOLV  OW      5013    3.138961943    5.874515819    4.528734334
 1596 SOLV  HW1     5014    3.162879799    5.777619385    4.534981098
 1596 SOLV  HW2     5015    3.040464158    5.883658752    4.514085168
 1597 SOLV  OW      5016    2.826858082    3.900120959    1.945908676
 1597 SOLV  HW1     5017    2.770881615    3.817298117    1.943259731
 1597 SOLV  HW2     5018    2.773765690    3.977364483    1.911056979
 1598 SOLV  OW      5019    0.839566408    5.548894966    4.596609010
 1598 SOLV  HW1     5020    0.756440539    5.518979797    4.549756290
 1598 SOLV  HW2     5021    0.866332465    5.639076451    4.562684346
 1599 SOLV  OW      5022    4.485567715    5.432183578    1.267610180
 1599 SOLV  HW1     5023    4.477351804    5.400738268    1.173039063
 1599 SOLV  HW2     5024    4.567720197    5.488418902    1.277020968
 1600 SOLV  OW      5025    2.360783730    6.341418304    4.627903561
 1600 SOLV  HW1     5026    2.422787587    6.351821585    4.705667938
 1600 SOLV  HW2     5027    2.413872133    6.323114628    4.545159365
 1601 SOLV  OW      5028    6.244430855    3.768271315    6.506973657
 1601 SOLV  HW1     5029    6.226964088    3.725793499    6.595802437
 1601 SOLV  HW2     5030    6.333493273    3.738407098    6.472680519
 1602 SOLV  OW      5031    2.046060197    2.970197532    1.608276134
 1602 SOLV  HW1     5032    2.097211492    2.949100964    1.524978567
 1602 SOLV  HW2     5033    1.960558814    3.016109750    1.584160024
 1603 SOLV  OW      5034    6.675798131    6.212349607    6.533361767
 1603 SOLV  HW1     5035    6.589724031    6.237527258    6.577603604
 1603 SOLV  HW2     5036    6.693022390    6.273935431    6.456481887
 1604 SOLV  OW      5037    5.491749994    3.126373500    0.363037070
 1604 SOLV  HW1     5038    5.548986770    3.090827522    0.436931859
 1604 SOLV  HW2     5039    5.478092991    3.224615535    0.375764742
 1605 SOLV  OW      5040    5.163709057    0.097071171    3.558823001
 1605 SOLV  HW1     5041    5.075549602    0.057985939    3.585285427
 1605 SOLV  HW2     5042    5.175076254    0.089637074    3.459749665
 1606 SOLV  OW      5043    0.580484501    1.754666658    5.603498865
 1606 SOLV  HW1     5044    0.615119421    1.817310340    5.533669098
 1606 SOLV  HW2     5045    0.595304236    1.660296314    5.573924914
 1607 SOLV  OW      5046    3.899674968    1.835237742    1.494620415
 1607 SOLV  HW1     5047    3.937546929    1.850053018    1.403262727
 1607 SOLV  HW2     5048    3.803974838    1.807275581    1.486899824
 1608 SOLV  OW      5049    3.914806728    1.493705391    2.815002351
 1608 SOLV  HW1     5050    3.991779005    1.429884213    2.813542655
 1608 SOLV  HW2     5051    3.897179082    1.526794187    2.722296350
 1609 SOLV  OW      5052    2.175006222    4.882991808    4.439990767
 1609 SOLV  HW1     5053    2.133115418    4.805924576    4.488009587
 1609 SOLV  HW2     5054    2.148724283    4.968444078    4.484792265
 1610 SOLV  OW      5055    3.899580453    0.269168076    3.140653987
 1610 SOLV  HW1     5056    3.889803409    0.360758778    3.179584153
 1610 SOLV  HW2     5057    3.966409248    0.217259561    3.193940224
 1611 SOLV  OW      5058    4.043837566    6.616199406    6.253568720
 1611 SOLV  HW1     5059    4.141168199    6.620083317    6.276188801
 1611 SOLV  HW2     5060    3.995537420    6.689510633    6.301449456
 1612 SOLV  OW      5061    6.609111846    0.143666107    3.197056495
 1612 SOLV  HW1     5062    6.532286367    0.166360485    3.256913124
 1612 SOLV  HW2     5063    6.691931613    0.188516187    3.230662468
 1613 SOLV  OW      5064    2.727490912    1.903774743    0.418389227
 1613 SOLV  HW1     5065    2.698417692    1.946618988    0.503941103
 1613 SOLV  HW2     5066    2.748701262    1.974671404    0.351130105
 1614 SOLV  OW      5067    2.696439960    1.443879030    3.470964146
 1614 SOLV  HW1     5068    2.736801748    1.530184255    3.501334182
 1614 SOLV  HW2     5069    2.661505281    1.454359724    3.377852771
 1615 SOLV  OW      5070    0.898009170    3.899405634    6.484860248
 1615 SOLV  HW1     5071    0.904432230    3.922680991    6.387818984
 1615 SOLV  HW2     5072    0.801986803    3.899106143    6.512781929
 1616 SOLV  OW      5073    3.739823590    4.554836607    0.353868515
 1616 SOLV  HW1     5074    3.705134898    4.604480477    0.433443547
 1616 SOLV  HW2     5075    3.665759623    4.501555460    0.312933775
 1617 SOLV  OW      5076    1.175103249    2.708102343    5.177541451
 1617 SOLV  HW1     5077    1.153898270    2.610380111    5.178389448
 1617 SOLV  HW2     5078    1.118966764    2.754985087    5.245737553
 1618 SOLV  OW      5079    2.831526361    3.029914173    4.805417947
 1618 SOLV  HW1     5080    2.877321532    3.086047171    4.736483966
 1618 SOLV  HW2     5081    2.832103381    3.077841051    4.893182897
 1619 SOLV  OW      5082    3.097819690    6.239372400    3.458169789
 1619 SOLV  HW1     5083    3.192535103    6.241755163    3.490159130
 1619 SOLV  HW2     5084    3.044282685    6.178767651    3.516998851
 1620 SOLV  OW      5085    6.623993074    3.366770306    2.931767456
 1620 SOLV  HW1     5086    6.653132503    3.295328358    2.868151839
 1620 SOLV  HW2     5087    6.702186278    3.396563047    2.986523463
 1621 SOLV  OW      5088    4.796519197    0.733096058    5.301856197
 1621 SOLV  HW1     5089    4.793403581    0.635685372    5.279462978
 1621 SOLV  HW2     5090    4.891604900    0.761374580    5.314467271
 1622 SOLV  OW      5091    6.523015125    1.198388242    2.315769204
 1622 SOLV  HW1     5092    6.485361985    1.112885449    2.351427560
 1622 SOLV  HW2     5093    6.619332342    1.205743263    2.341632350
 1623 SOLV  OW      5094    2.355310085    2.486063102    1.941738454
 1623 SOLV  HW1     5095    2.443399309    2.478594609    1.894999657
 1623 SOLV  HW2     5096    2.304028128    2.401020692    1.929993056
 1624 SOLV  OW      5097    6.189522297    6.606363307    5.765960458
 1624 SOLV  HW1     5098    6.136026336    6.618341795    5.682326117
 1624 SOLV  HW2     5099    6.224898631    6.694982331    5.795880157
 1625 SOLV  OW      5100    6.694243350    4.871568041    3.466492530
 1625 SOLV  HW1     5101    6.641981337    4.947647628    3.428014180
 1625 SOLV  HW2     5102    6.703813252    4.799566339    3.397759882
 1626 SOLV  OW      5103    1.405064206    6.591429341    4.123690059
 1626 SOLV  HW1     5104    1.323000358    6.611916494    4.070343959
 1626 SOLV  HW2     5105    1.442463512    6.503301666    4.094796987
 1627 SOLV  OW      5106    3.380137987    6.383342617    2.532914444
 1627 SOLV  HW1     5107    3.453796679    6.443945609    2.562942421
 1627 SOLV  HW2     5108    3.346902241    6.330146887    2.610796435
 1628 SOLV  OW      5109    2.020576929    2.794650096    2.307221428
 1628 SOLV  HW1     5110    2.113612588    2.785190299    2.342645762
 1628 SOLV  HW2     5111    2.022532192    2.791975903    2.207276291
 1629 SOLV  OW      5112    1.994381979    1.182594719    1.948207902
 1629 SOLV  HW1     5113    1.932928028    1.230135893    2.011162280
 1629 SOLV  HW2     5114    2.063584632    1.246469486    1.914577384
 1630 SOLV  OW      5115    1.848750017    5.462594801    3.512527048
 1630 SOLV  HW1     5116    1.799591833    5.445393173    3.597894383
 1630 SOLV  HW2     5117    1.871806008    5.375466882    3.469200936
 1631 SOLV  OW      5118    5.335769563    0.408509534    6.510804403
 1631 SOLV  HW1     5119    5.348267079    0.447974825    6.601833562
 1631 SOLV  HW2     5120    5.314825112    0.481293870    6.445506812
 1632 SOLV  OW      5121    2.672408759    4.974233633    1.268773992
 1632 SOLV  HW1     5122    2.617268076    5.008444879    1.344860132
 1632 SOLV  HW2     5123    2.630744260    5.002095602    1.182242003
 1633 SOLV  OW      5124    0.512944446    2.792614185    2.934587069
 1633 SOLV  HW1     5125    0.417943672    2.785758091    2.965047729
 1633 SOLV  HW2     5126    0.522632916    2.748392646    2.845420966
 1634 SOLV  OW      5127    2.740197133    4.791213473    3.472775156
 1634 SOLV  HW1     5128    2.648192135    4.758355575    3.494116287
 1634 SOLV  HW2     5129    2.771095410    4.853065352    3.545022277
 1635 SOLV  OW      5130    4.129555862    6.304759063    0.094621489
 1635 SOLV  HW1     5131    4.062404582    6.326963440    0.023927245
 1635 SOLV  HW2     5132    4.183319425    6.386243287    0.116296487
 1636 SOLV  OW      5133    2.626727358    4.841930713    4.420233021
 1636 SOLV  HW1     5134    2.651796725    4.893939390    4.338583592
 1636 SOLV  HW2     5135    2.709615873    4.813781332    4.468576701
 1637 SOLV  OW      5136    4.337691966    2.717721961    2.723070298
 1637 SOLV  HW1     5137    4.390661997    2.702129207    2.806443236
 1637 SOLV  HW2     5138    4.351995462    2.641637588    2.659772722
 1638 SOLV  OW      5139    3.041678734    5.513878621    5.720532265
 1638 SOLV  HW1     5140    2.965741165    5.455852216    5.691097138
 1638 SOLV  HW2     5141    3.056014608    5.586608847    5.653414444
 1639 SOLV  OW      5142    4.376158100    4.128439317    5.094782918
 1639 SOLV  HW1     5143    4.404550158    4.084186042    5.179844917
 1639 SOLV  HW2     5144    4.326742572    4.212758691    5.115957281
 1640 SOLV  OW      5145    2.892747829    2.840144170    3.557036712
 1640 SOLV  HW1     5146    2.981044208    2.798812661    3.534777760
 1640 SOLV  HW2     5147    2.857889588    2.889301570    3.477234093
 1641 SOLV  OW      5148    2.195616561    5.681498248    1.604455702
 1641 SOLV  HW1     5149    2.152265044    5.610004368    1.549598833
 1641 SOLV  HW2     5150    2.259161596    5.733432467    1.547316657
 1642 SOLV  OW      5151    6.458226778    6.396077824    1.382638376
 1642 SOLV  HW1     5152    6.423124501    6.475251536    1.432631959
 1642 SOLV  HW2     5153    6.429579751    6.312125037    1.428804191
 1643 SOLV  OW      5154    0.849660173    3.707232663    3.590648656
 1643 SOLV  HW1     5155    0.793558202    3.671174859    3.516134170
 1643 SOLV  HW2     5156    0.889602095    3.794644355    3.563010931
 1644 SOLV  OW      5157    2.750758698    5.371794000    3.658525576
 1644 SOLV  HW1     5158    2.713940470    5.395551102    3.568636627
 1644 SOLV  HW2     5159    2.845422002    5.341090572    3.648719295
 1645 SOLV  OW      5160    1.375713760    6.061727300    5.669762129
 1645 SOLV  HW1     5161    1.383883024    6.052242600    5.768975578
 1645 SOLV  HW2     5162    1.450025510    6.011746798    5.625268104
 1646 SOLV  OW      5163    3.207976877    5.641979748    0.253682577
 1646 SOLV  HW1     5164    3.275266933    5.700245814    0.208107157
 1646 SOLV  HW2     5165    3.208405951    5.551301192    0.211525487
 1647 SOLV  OW      5166    3.139286953    2.767203371    3.500806317
 1647 SOLV  HW1     5167    3.197001546    2.686006648    3.492081483
 1647 SOLV  HW2     5168    3.197042602    2.848343526    3.509782134
 1648 SOLV  OW      5169    5.353696709    3.086051920    2.523032839
 1648 SOLV  HW1     5170    5.280454153    3.061525462    2.586546504
 1648 SOLV  HW2     5171    5.434142746    3.029601784    2.541521273
 1649 SOLV  OW      5172    5.603098644    2.023458488    1.280976209
 1649 SOLV  HW1     5173    5.673470510    2.046678111    1.213829693
 1649 SOLV  HW2     5174    5.513247389    2.049015372    1.245288640
 1650 SOLV  OW      5175    6.659865418    6.358743927    0.190121308
 1650 SOLV  HW1     5176    6.694747084    6.338080509    0.098708522
 1650 SOLV  HW2     5177    6.625937509    6.274817763    0.232610142
 1651 SOLV  OW      5178    3.234262542    2.774327531    1.687157502
 1651 SOLV  HW1     5179    3.208463132    2.869555990    1.670849963
 1651 SOLV  HW2     5180    3.312358567    2.771164391    1.749535466
 1652 SOLV  OW      5181    2.701038108    0.052267096    0.290670576
 1652 SOLV  HW1     5182    2.643225619    0.064730131    0.371307998
 1652 SOLV  HW2     5183    2.654029038   -0.006358707    0.224692038
 1653 SOLV  OW      5184    2.342619976    2.837638422    4.076525043
 1653 SOLV  HW1     5185    2.335857605    2.829513910    4.175964812
 1653 SOLV  HW2     5186    2.251828038    2.854655811    4.038220508
 1654 SOLV  OW      5187    5.709729121    4.563231764    5.884731345
 1654 SOLV  HW1     5188    5.641750075    4.496873396    5.853499612
 1654 SOLV  HW2     5189    5.701018895    4.575879279    5.983545196
 1655 SOLV  OW      5190    5.069406412    1.842608571    2.852017491
 1655 SOLV  HW1     5191    4.975053367    1.866981938    2.874455109
 1655 SOLV  HW2     5192    5.127439036    1.856655644    2.932235315
 1656 SOLV  OW      5193    1.455524851    1.651758919    3.704845400
 1656 SOLV  HW1     5194    1.372831783    1.606630276    3.671300398
 1656 SOLV  HW2     5195    1.486145660    1.607042592    3.788885991
 1657 SOLV  OW      5196    4.496822571    1.620176132    0.843028459
 1657 SOLV  HW1     5197    4.470508156    1.561780779    0.766233022
 1657 SOLV  HW2     5198    4.453103174    1.709597875    0.833417465
 1658 SOLV  OW      5199    3.558283642    6.205030850    1.873468812
 1658 SOLV  HW1     5200    3.499833856    6.263493034    1.929734259
 1658 SOLV  HW2     5201    3.514968262    6.190285122    1.784551175
 1659 SOLV  OW      5202    6.476461113    0.394102405    3.828037736
 1659 SOLV  HW1     5203    6.573090646    0.369295987    3.834921037
 1659 SOLV  HW2     5204    6.455062601    0.418902397    3.733554568
 1660 SOLV  OW      5205    4.782187857    0.165876085    0.840415204
 1660 SOLV  HW1     5206    4.702232292    0.173082511    0.780789874
 1660 SOLV  HW2     5207    4.769037827    0.090539749    0.904847479
 1661 SOLV  OW      5208    6.371067990    3.945111227    5.261592693
 1661 SOLV  HW1     5209    6.310717527    3.935514463    5.340749049
 1661 SOLV  HW2     5210    6.337586043    4.018821176    5.202891692
 1662 SOLV  OW      5211    1.847349813    1.992040458    1.316967939
 1662 SOLV  HW1     5212    1.815411392    2.050812458    1.242632253
 1662 SOLV  HW2     5213    1.834804615    1.896179450    1.291408398
 1663 SOLV  OW      5214    6.496999349    5.636627831    3.568337238
 1663 SOLV  HW1     5215    6.485368664    5.537354081    3.565262396
 1663 SOLV  HW2     5216    6.474899101    5.675563313    3.478919051
 1664 SOLV  OW      5217    2.603379733    0.975287076    6.532026505
 1664 SOLV  HW1     5218    2.667103838    0.977079285    6.609072149
 1664 SOLV  HW2     5219    2.618282731    1.055760893    6.474564600
 1665 SOLV  OW      5220    0.943196050    3.777239544    6.722105081
 1665 SOLV  HW1     5221    0.943263569    3.777146429    6.622105123
 1665 SOLV  HW2     5222    1.030432524    3.812974887    6.755463555
 1666 SOLV  OW      5223    1.067492735    1.479384575    5.108375516
 1666 SOLV  HW1     5224    0.985474641    1.439643081    5.067221528
 1666 SOLV  HW2     5225    1.143642044    1.415160101    5.099628822
 1667 SOLV  OW      5226    1.075409501    6.553953851    6.018027152
 1667 SOLV  HW1     5227    1.072986472    6.636004887    5.960915320
 1667 SOLV  HW2     5228    1.169270188    6.537023851    6.048086284
 1668 SOLV  OW      5229    4.620146656    3.766941785    5.639624807
 1668 SOLV  HW1     5230    4.636354255    3.721367696    5.552101546
 1668 SOLV  HW2     5231    4.628454891    3.700462514    5.713864181
 1669 SOLV  OW      5232    3.462824725    1.375762108    6.660041875
 1669 SOLV  HW1     5233    3.430938828    1.470044541    6.669743290
 1669 SOLV  HW2     5234    3.387833875    1.318445280    6.627009185
 1670 SOLV  OW      5235    5.832145981    6.490639404    5.130585848
 1670 SOLV  HW1     5236    5.793909824    6.398824179    5.120195191
 1670 SOLV  HW2     5237    5.788896533    6.536145969    5.208423131
 1671 SOLV  OW      5238    4.031859503    1.366654134    0.893239032
 1671 SOLV  HW1     5239    4.107130738    1.325124540    0.944322677
 1671 SOLV  HW2     5240    4.050925866    1.360930687    0.795240456
 1672 SOLV  OW      5241    6.299800916    2.039097480    6.474563929
 1672 SOLV  HW1     5242    6.262560812    2.002616912    6.389227257
 1672 SOLV  HW2     5243    6.268739165    1.982880699    6.551211473
 1673 SOLV  OW      5244    1.684418994    3.869965909    3.517249607
 1673 SOLV  HW1     5245    1.768865406    3.922722567    3.508000644
 1673 SOLV  HW2     5246    1.621033256    3.918764089    3.577257863
 1674 SOLV  OW      5247    6.061191196    4.413654092    1.474380507
 1674 SOLV  HW1     5248    6.111765290    4.449102062    1.553029775
 1674 SOLV  HW2     5249    6.105872035    4.330811607    1.440605515
 1675 SOLV  OW      5250    6.696984395    3.454136377    3.261243196
 1675 SOLV  HW1     5251    6.761549092    3.433017243    3.187858000
 1675 SOLV  HW2     5252    6.747387288    3.473933345    3.345312414
 1676 SOLV  OW      5253    1.960866115    4.799800486    3.720736212
 1676 SOLV  HW1     5254    2.037406818    4.858415521    3.694169251
 1676 SOLV  HW2     5255    1.939417344    4.737025765    3.645907811
 1677 SOLV  OW      5256    3.537644384    0.259171507    3.535411780
 1677 SOLV  HW1     5257    3.556337463    0.353809584    3.509063954
 1677 SOLV  HW2     5258    3.615687725    0.201687768    3.510817843
 1678 SOLV  OW      5259    1.571323693    5.825649490    3.676151550
 1678 SOLV  HW1     5260    1.498328797    5.759514267    3.693410821
 1678 SOLV  HW2     5261    1.536890319    5.918188670    3.691989728
 1679 SOLV  OW      5262    1.412719678    1.302699327    1.069399181
 1679 SOLV  HW1     5263    1.410850367    1.207010256    1.098383872
 1679 SOLV  HW2     5264    1.505054569    1.339271873    1.081091983
 1680 SOLV  OW      5265    6.251545952    3.657467384    3.575265393
 1680 SOLV  HW1     5266    6.231857555    3.597036483    3.498061260
 1680 SOLV  HW2     5267    6.343131923    3.637956830    3.610356037
 1681 SOLV  OW      5268    5.198178173    1.536797917    2.074398466
 1681 SOLV  HW1     5269    5.240207008    1.484885180    2.148820571
 1681 SOLV  HW2     5270    5.125215493    1.594515372    2.111074722
 1682 SOLV  OW      5271    5.368156321    3.761875181    3.039863094
 1682 SOLV  HW1     5272    5.459567383    3.740803942    3.005221710
 1682 SOLV  HW2     5273    5.338638507    3.850539371    3.004263024
 1683 SOLV  OW      5274    3.034365640    6.502934290    0.569360184
 1683 SOLV  HW1     5275    2.986622863    6.586919854    0.543532735
 1683 SOLV  HW2     5276    3.124950139    6.525721211    0.605070262
 1684 SOLV  OW      5277    1.713418090    6.460824090    5.725586544
 1684 SOLV  HW1     5278    1.757422861    6.382689850    5.769842908
 1684 SOLV  HW2     5279    1.627581754    6.431355093    5.683590037
 1685 SOLV  OW      5280    1.826991177    0.434303279    3.412105088
 1685 SOLV  HW1     5281    1.781557046    0.492703995    3.479373961
 1685 SOLV  HW2     5282    1.926110444    0.441640900    3.423129386
 1686 SOLV  OW      5283    2.417820406    2.019282152    2.566335135
 1686 SOLV  HW1     5284    2.340923312    2.011025613    2.502942143
 1686 SOLV  HW2     5285    2.471304130    1.934796491    2.565043186
 1687 SOLV  OW      5286    3.585843203    4.515681154    6.324661794
 1687 SOLV  HW1     5287    3.642002618    4.467725672    6.392088768
 1687 SOLV  HW2     5288    3.530785490    4.585357391    6.370638693
 1688 SOLV  OW      5289    3.373139623    3.849588588    0.059299015
 1688 SOLV  HW1     5290    3.391160433    3.870596096    0.155392407
 1688 SOLV  HW2     5291    3.433913508    3.776064128    0.029287459
 1689 SOLV  OW      5292    5.197745249    6.046475682    4.545759047
 1689 SOLV  HW1     5293    5.130510618    6.114231526    4.575569363
 1689 SOLV  HW2     5294    5.261448016    6.088829380    4.481353095
 1690 SOLV  OW      5295    4.157935188    0.194723598    4.314612809
 1690 SOLV  HW1     5296    4.175574084    0.119140075    4.377668383
 1690 SOLV  HW2     5297    4.084874998    0.252340868    4.351252457
 1691 SOLV  OW      5298    1.929052508    0.151092563    2.802504935
 1691 SOLV  HW1     5299    1.981417073    0.149829667    2.717320651
 1691 SOLV  HW2     5300    1.979758248    0.102261107    2.873529027
 1692 SOLV  OW      5301    3.830013212    1.180867508    1.088667724
 1692 SOLV  HW1     5302    3.824496888    1.103198491    1.025921419
 1692 SOLV  HW2     5303    3.750860152    1.240435828    1.075014402
 1693 SOLV  OW      5304    2.387675194    1.773975229    2.146306729
 1693 SOLV  HW1     5305    2.371120757    1.865898979    2.182027586
 1693 SOLV  HW2     5306    2.471116109    1.774157595    2.091192435
 1694 SOLV  OW      5307    1.738101380    2.419974514    4.524131045
 1694 SOLV  HW1     5308    1.811244313    2.482879472    4.550457505
 1694 SOLV  HW2     5309    1.684306634    2.395744461    4.604871585
 1695 SOLV  OW      5310    3.990356721    2.363483234    2.549296282
 1695 SOLV  HW1     5311    3.946452459    2.447345703    2.581537671
 1695 SOLV  HW2     5312    4.089684743    2.374793778    2.551749961
 1696 SOLV  OW      5313    4.860474641    0.482714505    4.678540633
 1696 SOLV  HW1     5314    4.834440440    0.440581406    4.765414261
 1696 SOLV  HW2     5315    4.780058573    0.524644071    4.636407838
 1697 SOLV  OW      5316    4.743814313    5.676459395    2.652788798
 1697 SOLV  HW1     5317    4.769453716    5.639914420    2.563306449
 1697 SOLV  HW2     5318    4.668495900    5.622545366    2.690477247
 1698 SOLV  OW      5319    5.197769125    5.711535532    6.185366328
 1698 SOLV  HW1     5320    5.250925164    5.707562865    6.269975183
 1698 SOLV  HW2     5321    5.259194765    5.727754586    6.108140438
 1699 SOLV  OW      5322    3.037020135    3.294100589    1.924708201
 1699 SOLV  HW1     5323    3.111031498    3.319465088    1.862426861
 1699 SOLV  HW2     5324    3.021510775    3.368244565    1.989993234
 1700 SOLV  OW      5325    0.052444507    3.599856978    5.404891663
 1700 SOLV  HW1     5326   -0.013908830    3.615143162    5.478128077
 1700 SOLV  HW2     5327    0.009653768    3.546874455    5.331667283
 1701 SOLV  OW      5328    6.204138710    6.030908196    1.000293259
 1701 SOLV  HW1     5329    6.120783405    6.050902126    1.051792198
 1701 SOLV  HW2     5330    6.179853702    5.993703415    0.910705048
 1702 SOLV  OW      5331    6.197755791    4.640593504    1.062162905
 1702 SOLV  HW1     5332    6.148628425    4.564147336    1.103906051
 1702 SOLV  HW2     5333    6.190924392    4.720906076    1.121350976
 1703 SOLV  OW      5334    6.476539638    4.411071872    4.927888872
 1703 SOLV  HW1     5335    6.530722100    4.392107586    4.846007118
 1703 SOLV  HW2     5336    6.380511169    4.389644953    4.910016401
 1704 SOLV  OW      5337    2.184953390    6.430905269    0.809156432
 1704 SOLV  HW1     5338    2.219770752    6.508196488    0.862201919
 1704 SOLV  HW2     5339    2.244057362    6.351481776    0.823250202
 1705 SOLV  OW      5340    2.677938941    0.826990640    2.250419939
 1705 SOLV  HW1     5341    2.637996807    0.767490123    2.180675267
 1705 SOLV  HW2     5342    2.772367255    0.848660930    2.225647030
 1706 SOLV  OW      5343    3.237303957    5.880499473    4.175671162
 1706 SOLV  HW1     5344    3.262047533    5.949474111    4.243717173
 1706 SOLV  HW2     5345    3.154989647    5.832217684    4.205558087
 1707 SOLV  OW      5346    2.262936386    5.764714149    1.857248334
 1707 SOLV  HW1     5347    2.206566596    5.719727500    1.787976023
 1707 SOLV  HW2     5348    2.336568217    5.703187671    1.885405941
 1708 SOLV  OW      5349    4.037786350    1.328631731    2.479878294
 1708 SOLV  HW1     5350    4.052856129    1.338883869    2.578203267
 1708 SOLV  HW2     5351    4.087598055    1.400174186    2.430883641
 1709 SOLV  OW      5352    0.981150811    0.065008762    2.389708987
 1709 SOLV  HW1     5353    1.050411790    0.126605599    2.352175651
 1709 SOLV  HW2     5354    0.890489073    0.094371717    2.359405999
 1710 SOLV  OW      5355    5.346483563    4.574541983    5.610586891
 1710 SOLV  HW1     5356    5.293065376    4.586398689    5.526885513
 1710 SOLV  HW2     5357    5.379710449    4.663541730    5.641812269
 1711 SOLV  OW      5358    3.109005202    1.171619989    0.732958211
 1711 SOLV  HW1     5359    3.086420558    1.116830217    0.813506455
 1711 SOLV  HW2     5360    3.139182619    1.111381322    0.659062125
 1712 SOLV  OW      5361    3.079733577    4.935948698    0.958341929
 1712 SOLV  HW1     5362    3.014347940    5.006048851    0.986814580
 1712 SOLV  HW2     5363    3.060533791    4.850724129    1.007005529
 1713 SOLV  OW      5364    4.360538154    4.024197181    0.811486787
 1713 SOLV  HW1     5365    4.383704338    4.121476027    0.811088073
 1713 SOLV  HW2     5366    4.402517523    3.980260395    0.890905276
 1714 SOLV  OW      5367    5.134567954    3.169342713    5.217615654
 1714 SOLV  HW1     5368    5.120576879    3.178445246    5.119018501
 1714 SOLV  HW2     5369    5.081279848    3.239158117    5.265429795
 1715 SOLV  OW      5370    5.300036765    4.123599545    5.862718701
 1715 SOLV  HW1     5371    5.322158033    4.027739618    5.880649927
 1715 SOLV  HW2     5372    5.241999068    4.158722114    5.936190027
 1716 SOLV  OW      5373    4.855210868    3.187624865    6.069971171
 1716 SOLV  HW1     5374    4.763880757    3.227454926    6.061463410
 1716 SOLV  HW2     5375    4.855155834    3.119434821    6.143115684
 1717 SOLV  OW      5376    2.364320484    2.574753932    2.197659995
 1717 SOLV  HW1     5377    2.347651908    2.532135972    2.108745019
 1717 SOLV  HW2     5378    2.415325728    2.659804663    2.184820874
 1718 SOLV  OW      5379    2.349345279    2.725917691    1.820497345
 1718 SOLV  HW1     5380    2.346719707    2.648607962    1.883871764
 1718 SOLV  HW2     5381    2.261271598    2.733733322    1.773786023
 1719 SOLV  OW      5382    5.901647533    6.212918950    3.098432811
 1719 SOLV  HW1     5383    5.890739700    6.302040080    3.054405000
 1719 SOLV  HW2     5384    5.845059259    6.209283014    3.180801204
 1720 SOLV  OW      5385    6.130122887    5.904627799    2.391393337
 1720 SOLV  HW1     5386    6.145452235    5.807796557    2.371677182
 1720 SOLV  HW2     5387    6.070525526    5.943880289    2.321340489
 1721 SOLV  OW      5388    4.437195605    2.784511594    2.430295050
 1721 SOLV  HW1     5389    4.441133769    2.881742881    2.407260888
 1721 SOLV  HW2     5390    4.457216859    2.772452601    2.527525369
 1722 SOLV  OW      5391    2.054836452    6.076520310    0.567541209
 1722 SOLV  HW1     5392    1.970109060    6.054678930    0.519123981
 1722 SOLV  HW2     5393    2.044376780    6.163726029    0.615350861
 1723 SOLV  OW      5394    6.009852422    0.025851258    6.726844378
 1723 SOLV  HW1     5395    5.972718166    0.057285982    6.639477850
 1723 SOLV  HW2     5396    6.093470835    0.076573578    6.747706119
 1724 SOLV  OW      5397    4.910890861    1.047332230    4.108778991
 1724 SOLV  HW1     5398    4.981355317    0.978805982    4.127188733
 1724 SOLV  HW2     5399    4.926174604    1.087423983    4.018451456
 1725 SOLV  OW      5400    5.685341015    2.484095633    6.274439995
 1725 SOLV  HW1     5401    5.602610608    2.427979773    6.277027468
 1725 SOLV  HW2     5402    5.752137586    2.448020199    6.339530593
 1726 SOLV  OW      5403    5.671212652    0.171816372    3.128053656
 1726 SOLV  HW1     5404    5.742106005    0.195761384    3.194391984
 1726 SOLV  HW2     5405    5.710904779    0.115164275    3.055838146
 1727 SOLV  OW      5406    3.732547032    4.656824438    5.356111026
 1727 SOLV  HW1     5407    3.652260364    4.613264340    5.315409996
 1727 SOLV  HW2     5408    3.812870946    4.638148818    5.299548716
 1728 SOLV  OW      5409    1.722086469    5.355422070    0.191222262
 1728 SOLV  HW1     5410    1.636730967    5.305857936    0.207279656
 1728 SOLV  HW2     5411    1.771842538    5.312556723    0.115810721
 1729 SOLV  OW      5412    3.904931790    4.954060411    0.412011136
 1729 SOLV  HW1     5413    3.951773451    4.956516665    0.500327786
 1729 SOLV  HW2     5414    3.937977786    5.029016869    0.354657004
 1730 SOLV  OW      5415    2.765451594    2.894227273    4.577773341
 1730 SOLV  HW1     5416    2.774634886    2.946434972    4.662567376
 1730 SOLV  HW2     5417    2.852299772    2.895587332    4.528219843
 1731 SOLV  OW      5418    6.298667721    0.897687775    3.704295121
 1731 SOLV  HW1     5419    6.391089671    0.902713102    3.666441002
 1731 SOLV  HW2     5420    6.299362102    0.931229952    3.798499395
 1732 SOLV  OW      5421    6.543787147    4.378418147    2.031703265
 1732 SOLV  HW1     5422    6.614046264    4.448990025    2.040828588
 1732 SOLV  HW2     5423    6.482618781    4.401853214    1.956143795
 1733 SOLV  OW      5424    1.638231891    6.206735583    0.165128008
 1733 SOLV  HW1     5425    1.657497159    6.111977078    0.190616829
 1733 SOLV  HW2     5426    1.711144378    6.240763809    0.105749107
 1734 SOLV  OW      5427    2.453869188    2.321481291    2.632078687
 1734 SOLV  HW1     5428    2.449034698    2.222384056    2.619573864
 1734 SOLV  HW2     5429    2.549632496    2.349754672    2.637556793
 1735 SOLV  OW      5430    2.565357861    4.319082115    4.394941018
 1735 SOLV  HW1     5431    2.608226621    4.251329746    4.335175721
 1735 SOLV  HW2     5432    2.586369330    4.297466644    4.490289298
 1736 SOLV  OW      5433    2.393028648    2.712386565    0.457736102
 1736 SOLV  HW1     5434    2.439154191    2.691348480    0.371539593
 1736 SOLV  HW2     5435    2.294390947    2.717967631    0.442261588
 1737 SOLV  OW      5436    2.342948805    3.205402414    0.272771827
 1737 SOLV  HW1     5437    2.409912557    3.249058180    0.212688261
 1737 SOLV  HW2     5438    2.362338613    3.107480146    0.278710657
 1738 SOLV  OW      5439    2.307438748    5.251578552    3.063432219
 1738 SOLV  HW1     5440    2.300562265    5.188263371    3.140528955
 1738 SOLV  HW2     5441    2.399634443    5.290165033    3.060109235
 1739 SOLV  OW      5442    2.520108488    3.383003641    5.588356946
 1739 SOLV  HW1     5443    2.569445544    3.411366073    5.506129017
 1739 SOLV  HW2     5444    2.523351320    3.283386809    5.596479485
 1740 SOLV  OW      5445    5.180624062    4.445358244    3.295983705
 1740 SOLV  HW1     5446    5.215027629    4.517937998    3.355553654
 1740 SOLV  HW2     5447    5.255147953    4.382600930    3.273451193
 1741 SOLV  OW      5448    4.815895509    2.433106756    3.019406630
 1741 SOLV  HW1     5449    4.846870718    2.430318303    3.114447495
 1741 SOLV  HW2     5450    4.873943436    2.373740719    2.963674083
 1742 SOLV  OW      5451    4.666756595    1.636597138    4.702407986
 1742 SOLV  HW1     5452    4.644767998    1.541733402    4.725153936
 1742 SOLV  HW2     5453    4.710114003    1.640094577    4.612364064
 1743 SOLV  OW      5454    3.336063034    4.987287493    1.034710519
 1743 SOLV  HW1     5455    3.369805214    5.039820696    0.956596930
 1743 SOLV  HW2     5456    3.245846532    4.949867119    1.013246517
 1744 SOLV  OW      5457    2.004731583    0.921898697    3.168534851
 1744 SOLV  HW1     5458    1.937800001    0.981902951    3.124720950
 1744 SOLV  HW2     5459    1.977106667    0.904558740    3.263066300
 1745 SOLV  OW      5460    2.694905852    6.542351940    5.266993339
 1745 SOLV  HW1     5461    2.678717027    6.456775024    5.217855591
 1745 SOLV  HW2     5462    2.722888821    6.613206171    5.202211889
 1746 SOLV  OW      5463    1.910639370    6.024178489    5.554262561
 1746 SOLV  HW1     5464    1.941036625    6.118919954    5.564265897
 1746 SOLV  HW2     5465    1.912901059    5.998470806    5.457649908
 1747 SOLV  OW      5466    4.698812945    3.426923629    5.341731091
 1747 SOLV  HW1     5467    4.622887427    3.487748908    5.364874257
 1747 SOLV  HW2     5468    4.721932658    3.370756209    5.421171035
 1748 SOLV  OW      5469    1.114017461    5.302509362    3.626347068
 1748 SOLV  HW1     5470    1.189996793    5.302099402    3.561331856
 1748 SOLV  HW2     5471    1.064589088    5.215782984    3.620399274
 1749 SOLV  OW      5472    0.568620894    1.948047164    6.186613395
 1749 SOLV  HW1     5473    0.523575553    1.884671489    6.249497781
 1749 SOLV  HW2     5474    0.665601934    1.924705658    6.179552453
 1750 SOLV  OW      5475    4.587919386    2.543618993    1.675613344
 1750 SOLV  HW1     5476    4.665722878    2.593801990    1.637820641
 1750 SOLV  HW2     5477    4.615636423    2.497843588    1.760090460
 1751 SOLV  OW      5478    5.866474200    2.475179587    1.120437352
 1751 SOLV  HW1     5479    5.857795957    2.442678973    1.214609552
 1751 SOLV  HW2     5480    5.929311760    2.415697668    1.070304057
 1752 SOLV  OW      5481    3.912344817    1.702235378    6.132602541
 1752 SOLV  HW1     5482    3.910573460    1.634072856    6.059453804
 1752 SOLV  HW2     5483    4.007054240    1.727674100    6.152172964
 1753 SOLV  OW      5484    0.865431721    6.053860175    2.369907397
 1753 SOLV  HW1     5485    0.891194655    6.036474031    2.274860050
 1753 SOLV  HW2     5486    0.945036825    6.040649177    2.428970937
 1754 SOLV  OW      5487    3.130335099    0.789548155    4.411477462
 1754 SOLV  HW1     5488    3.177366832    0.856943135    4.468450593
 1754 SOLV  HW2     5489    3.032672623    0.790077450    4.432966192
 1755 SOLV  OW      5490    3.772600549    6.143926713    4.331427909
 1755 SOLV  HW1     5491    3.828813245    6.220008143    4.363858663
 1755 SOLV  HW2     5492    3.803236501    6.116311026    4.240330065
 1756 SOLV  OW      5493    5.311374581    3.418678101    6.264033301
 1756 SOLV  HW1     5494    5.349544153    3.510008650    6.249826981
 1756 SOLV  HW2     5495    5.330656586    3.388653565    6.357450304
 1757 SOLV  OW      5496    3.415887082    2.528236894    0.874103612
 1757 SOLV  HW1     5497    3.316966716    2.519809924    0.862113936
 1757 SOLV  HW2     5498    3.438152872    2.523852858    0.971494678
 1758 SOLV  OW      5499    3.734678727    6.090610086    3.585693449
 1758 SOLV  HW1     5500    3.696456689    6.006978382    3.624997633
 1758 SOLV  HW2     5501    3.833051577    6.079045734    3.571943793
 1759 SOLV  OW      5502    0.236823838    6.591833134    0.660879518
 1759 SOLV  HW1     5503    0.196367499    6.617066415    0.572978601
 1759 SOLV  HW2     5504    0.191269239    6.642258309    0.734242214
 1760 SOLV  OW      5505    2.211612317    4.746000927    1.224549273
 1760 SOLV  HW1     5506    2.137353721    4.692279880    1.184552837
 1760 SOLV  HW2     5507    2.219890799    4.724205297    1.321793410
 1761 SOLV  OW      5508    5.091650213    1.726021720    6.538044433
 1761 SOLV  HW1     5509    5.115195811    1.715908279    6.441383541
 1761 SOLV  HW2     5510    5.158926909    1.677599313    6.593982986
 1762 SOLV  OW      5511    2.844266872    1.187556239    5.047331307
 1762 SOLV  HW1     5512    2.788297637    1.105514051    5.059015877
 1762 SOLV  HW2     5513    2.896095196    1.204758876    5.131104209
 1763 SOLV  OW      5514    5.488700945    4.975358906    6.152518488
 1763 SOLV  HW1     5515    5.395760551    4.943639312    6.133651706
 1763 SOLV  HW2     5516    5.547342127    4.896823943    6.172354723
 1764 SOLV  OW      5517    2.998041357    6.665812514    5.191535866
 1764 SOLV  HW1     5518    2.991118720    6.733755257    5.118488855
 1764 SOLV  HW2     5519    3.013327273    6.712153394    5.278821997
 1765 SOLV  OW      5520    2.640446060    0.960282979    4.209086764
 1765 SOLV  HW1     5521    2.595726876    1.003952424    4.131027947
 1765 SOLV  HW2     5522    2.728728483    1.004188625    4.225775471
 1766 SOLV  OW      5523    6.444454312    1.527535307    5.959742378
 1766 SOLV  HW1     5524    6.463009193    1.522020399    5.861633728
 1766 SOLV  HW2     5525    6.350928932    1.559839878    5.974213827
 1767 SOLV  OW      5526    0.163011592    4.288480817    3.832302913
 1767 SOLV  HW1     5527    0.160176059    4.362371117    3.764981385
 1767 SOLV  HW2     5528    0.082499030    4.230209381    3.821249770
 1768 SOLV  OW      5529    3.783354503    3.214684517    6.514256754
 1768 SOLV  HW1     5530    3.749504572    3.124938325    6.485975874
 1768 SOLV  HW2     5531    3.707770777    3.280158129    6.514814728
 1769 SOLV  OW      5532    6.392111206    0.157732670    0.293494937
 1769 SOLV  HW1     5533    6.330481847    0.079671737    0.303902523
 1769 SOLV  HW2     5534    6.386962308    0.215372192    0.375049700
 1770 SOLV  OW      5535    0.291788500    2.327187173    1.047909572
 1770 SOLV  HW1     5536    0.327916047    2.411932576    1.009011992
 1770 SOLV  HW2     5537    0.191875395    2.331103399    1.049337684
 1771 SOLV  OW      5538    4.984078583    5.664924746    5.422308222
 1771 SOLV  HW1     5539    5.000380020    5.698957594    5.514915097
 1771 SOLV  HW2     5540    4.909382721    5.598456472    5.423889867
 1772 SOLV  OW      5541    1.736999245    3.269801994    3.391360584
 1772 SOLV  HW1     5542    1.798999931    3.338202183    3.352924482
 1772 SOLV  HW2     5543    1.713894131    3.202520548    3.321079963
 1773 SOLV  OW      5544    6.434648249    2.268173626    6.041546458
 1773 SOLV  HW1     5545    6.356653197    2.227196982    5.994242214
 1773 SOLV  HW2     5546    6.443413817    2.227737835    6.132585551
 1774 SOLV  OW      5547    3.074413306    6.306076089    1.168663096
 1774 SOLV  HW1     5548    2.989538675    6.255816789    1.152222148
 1774 SOLV  HW2     5549    3.069953869    6.394890866    1.122924122
 1775 SOLV  OW      5550    6.259208349    3.873346620    3.384847283
 1775 SOLV  HW1     5551    6.214485620    3.851314858    3.298161160
 1775 SOLV  HW2     5552    6.262442285    3.791631890    3.442399429
 1776 SOLV  OW      5553    5.854096464    6.185518857    4.096763469
 1776 SOLV  HW1     5554    5.839237678    6.092511239    4.063165785
 1776 SOLV  HW2     5555    5.951647853    6.207170050    4.092896007
 1777 SOLV  OW      5556    1.777459609    2.571104154    4.954173352
 1777 SOLV  HW1     5557    1.827352678    2.649790905    4.990492517
 1777 SOLV  HW2     5558    1.769815129    2.500906846    5.024982284
 1778 SOLV  OW      5559    4.982048875    4.377606157    6.624364478
 1778 SOLV  HW1     5560    4.954705917    4.281421300    6.623447490
 1778 SOLV  HW2     5561    4.914690566    4.431887656    6.574200925
 1779 SOLV  OW      5562    5.724683310    6.149534651    3.315886628
 1779 SOLV  HW1     5563    5.632418113    6.121292237    3.289628215
 1779 SOLV  HW2     5564    5.748894696    6.107264520    3.403219611
 1780 SOLV  OW      5565    3.380840759    2.829840206    3.300590594
 1780 SOLV  HW1     5566    3.470466789    2.808021991    3.261975246
 1780 SOLV  HW2     5567    3.358342155    2.925242859    3.280787773
 1781 SOLV  OW      5568    6.106825405    5.235967207    4.552592933
 1781 SOLV  HW1     5569    6.105121349    5.151027461    4.499845037
 1781 SOLV  HW2     5570    6.039590048    5.299816768    4.515141026
 1782 SOLV  OW      5571    5.768474767    6.684496324    1.537868995
 1782 SOLV  HW1     5572    5.829601690    6.612021829    1.506073527
 1782 SOLV  HW2     5573    5.765892505    6.684454247    1.637835665
 1783 SOLV  OW      5574    0.940900622    1.158844779    4.613567724
 1783 SOLV  HW1     5575    0.890378219    1.106051392    4.545300968
 1783 SOLV  HW2     5576    1.036070671    1.168565981    4.584444450
 1784 SOLV  OW      5577    6.402174816    5.364548748    5.559539109
 1784 SOLV  HW1     5578    6.391438827    5.430221929    5.634183445
 1784 SOLV  HW2     5579    6.424572489    5.274656992    5.597193077
 1785 SOLV  OW      5580    6.026981185    0.392488728    0.703252445
 1785 SOLV  HW1     5581    6.033751067    0.470375048    0.640899460
 1785 SOLV  HW2     5582    5.957095637    0.329155469    0.670012208
 1786 SOLV  OW      5583    2.635377315    5.051178748    6.726444229
 1786 SOLV  HW1     5584    2.614428210    5.130942475    6.783002941
 1786 SOLV  HW2     5585    2.550203628    5.007038361    6.698211726
 1787 SOLV  OW      5586    6.506017507    4.415192390    1.330510493
 1787 SOLV  HW1     5587    6.525720161    4.418656507    1.232531871
 1787 SOLV  HW2     5588    6.494580110    4.319980909    1.358864765
 1788 SOLV  OW      5589    5.767288161    6.563079486    5.972686550
 1788 SOLV  HW1     5590    5.771657845    6.622367374    6.053097103
 1788 SOLV  HW2     5591    5.734946141    6.615807736    5.894113461
 1789 SOLV  OW      5592    1.720950288    3.568758672    6.464182175
 1789 SOLV  HW1     5593    1.653565340    3.559740511    6.390847692
 1789 SOLV  HW2     5594    1.732070327    3.480699369    6.510246357
 1790 SOLV  OW      5595    4.539077088    0.886998950    3.614354096
 1790 SOLV  HW1     5596    4.451932919    0.842949641    3.592777322
 1790 SOLV  HW2     5597    4.576160551    0.848017798    3.698646987
 1791 SOLV  OW      5598    0.066951315    6.262765636    4.445584109
 1791 SOLV  HW1     5599    0.151518784    6.210125989    4.436785481
 1791 SOLV  HW2     5600   -0.003745608    6.222194111    4.387653968
 1792 SOLV  OW      5601    4.396141737    0.090348673    3.049518016
 1792 SOLV  HW1     5602    4.354457771    0.000538105    3.035499677
 1792 SOLV  HW2     5603    4.455752312    0.087272902    3.129749705
 1793 SOLV  OW      5604    1.467985041    0.654755851    3.484334526
 1793 SOLV  HW1     5605    1.465579836    0.610066649    3.394908047
 1793 SOLV  HW2     5606    1.374537830    0.669805572    3.516601066
 1794 SOLV  OW      5607    6.641130172    4.793169640    0.633043303
 1794 SOLV  HW1     5608    6.578041330    4.759954076    0.562925336
 1794 SOLV  HW2     5609    6.734217822    4.764490766    0.610411105
 1795 SOLV  OW      5610    1.410376472    0.119921514    1.151771856
 1795 SOLV  HW1     5611    1.391458445    0.117679237    1.249940514
 1795 SOLV  HW2     5612    1.324120951    0.122892214    1.101262797
 1796 SOLV  OW      5613    0.988425191    0.637894678    4.586445487
 1796 SOLV  HW1     5614    1.014685388    0.733966649    4.577468662
 1796 SOLV  HW2     5615    1.053718258    0.590902243    4.645846929
 1797 SOLV  OW      5616    0.725088982    3.295472860    2.012972112
 1797 SOLV  HW1     5617    0.809956187    3.342569457    1.988899869
 1797 SOLV  HW2     5618    0.652689329    3.362810044    2.027938700
 1798 SOLV  OW      5619    0.400318418    2.439364929    0.619803928
 1798 SOLV  HW1     5620    0.339574613    2.437044107    0.540401102
 1798 SOLV  HW2     5621    0.443690906    2.349985906    0.631215439
 1799 SOLV  OW      5622    2.656251902    4.521067611    4.678672192
 1799 SOLV  HW1     5623    2.699694907    4.487278172    4.762164611
 1799 SOLV  HW2     5624    2.561311752    4.545723176    4.698126650
 1800 SOLV  OW      5625    4.548581268    5.293180458    3.646162113
 1800 SOLV  HW1     5626    4.489912714    5.290732176    3.727106610
 1800 SOLV  HW2     5627    4.622561960    5.226711980    3.656593005
 1801 SOLV  OW      5628    5.167329396    5.694954578    1.294755469
 1801 SOLV  HW1     5629    5.139086306    5.615425811    1.241113061
 1801 SOLV  HW2     5630    5.104962259    5.706911401    1.372004286
 1802 SOLV  OW      5631    0.685533417    2.136616649    1.916160194
 1802 SOLV  HW1     5632    0.753842055    2.076728621    1.957961617
 1802 SOLV  HW2     5633    0.593907525    2.103596045    1.938839272
 1803 SOLV  OW      5634    0.104771805    0.248741948    0.763352963
 1803 SOLV  HW1     5635    0.026630439    0.310406491    0.753791791
 1803 SOLV  HW2     5636    0.074253129    0.162162195    0.803008501
 1804 SOLV  OW      5637    2.499772683    5.998097353    5.120668993
 1804 SOLV  HW1     5638    2.493981350    5.905950965    5.082256645
 1804 SOLV  HW2     5639    2.589076686    6.010644555    5.163882044
 1805 SOLV  OW      5640    5.400674982    2.832036553    0.541105728
 1805 SOLV  HW1     5641    5.477344526    2.892377682    0.519180079
 1805 SOLV  HW2     5642    5.321345414    2.887061266    0.567165384
 1806 SOLV  OW      5643    5.655540967    5.833552453    6.181399629
 1806 SOLV  HW1     5644    5.697649493    5.786850407    6.259154345
 1806 SOLV  HW2     5645    5.575714774    5.781760425    6.150652765
 1807 SOLV  OW      5646    4.594751867    3.122190769    1.403666216
 1807 SOLV  HW1     5647    4.687654672    3.087206278    1.415714422
 1807 SOLV  HW2     5648    4.569881478    3.118098430    1.306894726
 1808 SOLV  OW      5649    1.380847654    6.066649652    6.636510372
 1808 SOLV  HW1     5650    1.308323874    6.134512293    6.648127952
 1808 SOLV  HW2     5651    1.468238099    6.106050784    6.664979056
 1809 SOLV  OW      5652    1.459651830    6.134631715    3.150091985
 1809 SOLV  HW1     5653    1.434690158    6.043367314    3.117723344
 1809 SOLV  HW2     5654    1.559051817    6.145096916    3.146909681
 1810 SOLV  OW      5655    1.430135008    2.218922352    1.603386160
 1810 SOLV  HW1     5656    1.517796358    2.194207486    1.562098534
 1810 SOLV  HW2     5657    1.404711601    2.150101407    1.671337118
 1811 SOLV  OW      5658    4.662161082    4.138410954    0.559319022
 1811 SOLV  HW1     5659    4.630925483    4.138993309    0.464324269
 1811 SOLV  HW2     5660    4.633747034    4.223098812    0.604270258
 1812 SOLV  OW      5661    0.314607541    2.457398971    6.311653137
 1812 SOLV  HW1     5662    0.361914721    2.369534111    6.318118584
 1812 SOLV  HW2     5663    0.244754068    2.462975236    6.382993186
 1813 SOLV  OW      5664    0.611662748    4.653016278    3.532243274
 1813 SOLV  HW1     5665    0.681134239    4.610694461    3.474083316
 1813 SOLV  HW2     5666    0.520855480    4.623370824    3.502659630
 1814 SOLV  OW      5667    1.931011871    5.556667508    0.944759099
 1814 SOLV  HW1     5668    1.853041427    5.613417403    0.971217826
 1814 SOLV  HW2     5669    1.897967764    5.471188606    0.904740987
 1815 SOLV  OW      5670    6.154532910    1.285701597    2.595304938
 1815 SOLV  HW1     5671    6.067598991    1.247493553    2.563957784
 1815 SOLV  HW2     5672    6.207501712    1.317076038    2.516501668
 1816 SOLV  OW      5673    3.846968928    3.776027454    0.605143025
 1816 SOLV  HW1     5674    3.905690638    3.696406608    0.619713083
 1816 SOLV  HW2     5675    3.752778424    3.752878253    0.629479588
 1817 SOLV  OW      5676    0.167805823    3.931109298    3.058787372
 1817 SOLV  HW1     5677    0.081756962    3.971837964    3.028180604
 1817 SOLV  HW2     5678    0.202245537    3.981538540    3.137975771
 1818 SOLV  OW      5679    4.163757534    4.563139462    0.028538996
 1818 SOLV  HW1     5680    4.204620887    4.649738287   -0.000285208
 1818 SOLV  HW2     5681    4.109510462    4.525284061   -0.046455862
 1819 SOLV  OW      5682    3.669386874    6.672591254    0.568390524
 1819 SOLV  HW1     5683    3.575244101    6.700735859    0.549815690
 1819 SOLV  HW2     5684    3.670541721    6.608887751    0.645465391
 1820 SOLV  OW      5685    4.907039320    1.902715318    5.038591475
 1820 SOLV  HW1     5686    4.855849328    1.906368189    5.124418313
 1820 SOLV  HW2     5687    4.890010949    1.986078490    4.986049863
 1821 SOLV  OW      5688    5.088651422    5.467448169    1.177604760
 1821 SOLV  HW1     5689    5.008624600    5.422146471    1.216891768
 1821 SOLV  HW2     5690    5.155268540    5.398561534    1.149025116
 1822 SOLV  OW      5691    4.074424267    1.783986975    3.838865855
 1822 SOLV  HW1     5692    4.150361088    1.805531022    3.900261768
 1822 SOLV  HW2     5693    4.100242395    1.806203803    3.744845422
 1823 SOLV  OW      5694    2.157745252    0.601021393    0.448826600
 1823 SOLV  HW1     5695    2.146319767    0.632098505    0.543185894
 1823 SOLV  HW2     5696    2.252834106    0.573874058    0.433955926
 1824 SOLV  OW      5697    5.703125871    2.786772937    0.715437169
 1824 SOLV  HW1     5698    5.748846570    2.746350916    0.794656376
 1824 SOLV  HW2     5699    5.656322494    2.715068587    0.663785112
 1825 SOLV  OW      5700    6.515178126    0.413695429    1.360154473
 1825 SOLV  HW1     5701    6.561755154    0.325431892    1.353819372
 1825 SOLV  HW2     5702    6.453899098    0.424739671    1.281905444
 1826 SOLV  OW      5703    3.113971002    3.276267345    1.400948598
 1826 SOLV  HW1     5704    3.062799850    3.217687719    1.463797191
 1826 SOLV  HW2     5705    3.053932407    3.348262255    1.366133300
 1827 SOLV  OW      5706    5.816318239    3.723951820    1.912116501
 1827 SOLV  HW1     5707    5.736763509    3.666636775    1.931764289
 1827 SOLV  HW2     5708    5.810494090    3.808428653    1.965311886
 1828 SOLV  OW      5709    1.699163474    5.893570972    2.334191602
 1828 SOLV  HW1     5710    1.664153597    5.925954610    2.246296133
 1828 SOLV  HW2     5711    1.798251639    5.881502579    2.328200398
 1829 SOLV  OW      5712    5.964714921    5.082426222    1.236952130
[truncated: 4,674,334 more chars]
