# Supplementary material for: Flexible Gaussian Accelerated Molecular Dynamics to Enhance Biological Sampling
Source: J Chem Theory Comput. 2023 Aug 31;19(18):6521–31. doi: 10.1021/acs.jctc.3c00619 (PMC10536968; doi:10.1021/acs.jctc.3c00619)
Supplement: Supplementary file 2 — ct3c00619_si_002.zip [file ct3c00619_si_002.zip › nanaf/eq/NaNaF_repl2.cnf]

TITLE
	final configuration
END
TIMESTEP
          10000  100.000000000
END
POSITION
# first 24 chars ignored
    1 fA4P  HO4        1    4.501857121    2.986486314    0.252504575
    1 fA4P  O4         2    4.472597177    3.077085832    0.283092233
    1 fA4P  C4         3    4.330390569    3.079684644    0.302206209
    1 fA4P  C3         4    4.292169783    3.004644691    0.428750570
    1 fA4P  O3         5    4.331831955    2.867371767    0.415390194
    1 fA4P  HO3        6    4.332926463    2.848514951    0.513593983
    1 fA4P  C2         7    4.359796140    3.063651890    0.551442183
    1 fA4P  O2         8    4.333356735    2.981356787    0.665996282
    1 fA4P  HO2        9    4.321113681    3.035136550    0.749416839
    1 fA4P  C6        10    4.291768142    3.291707970    0.188775818
    1 fA4P  C5        11    4.278904331    3.221205380    0.322834770
    1 fA4P  O5        12    4.333360000    3.280040349    0.441863233
    1 fA4P  C1        13    4.314338118    3.208105609    0.564567132
    2 SIA   HO8       14    4.184904418    5.508411835    0.897344060
    2 SIA   O8        15    4.134067898    5.592098493    0.917651772
    2 SIA   C8        16    4.082874486    5.578585883    1.051041583
    2 SIA   C7        17    3.985381362    5.691510484    1.080218629
    2 SIA   O7        18    4.024923808    5.814582438    1.142545379
    2 SIA   HO7       19    4.061871265    5.876065988    1.072856128
    2 SIA   C9        20    4.193068361    5.595057666    1.154444653
    2 SIA   O9        21    4.267829750    5.473972219    1.135968225
    2 SIA   HO9       22    4.351969166    5.493268544    1.186450135
    2 SIA   C5        23    3.741709575    5.683664153    1.067668735
    2 SIA   N5        24    3.725998466    5.568921218    1.158204238
    2 SIA   HN5       25    3.727576601    5.478123743    1.116320886
    2 SIA   C5A       26    3.697486631    5.568343410    1.288117582
    2 SIA   O5A       27    3.708650617    5.664275585    1.364304986
    2 SIA   C5B       28    3.663311028    5.427528602    1.337250501
    2 SIA   C4        29    3.624845897    5.679256429    0.970547744
    2 SIA   O4        30    3.499828098    5.678063711    1.040988297
    2 SIA   HO4       31    3.434332499    5.625277392    0.986912955
    2 SIA   C3        32    3.617243974    5.787339356    0.863921511
    2 SIA   C1        33    3.779433703    5.913600697    0.719421966
    2 SIA   O1A       34    3.688478540    5.999293587    0.716385906
    2 SIA   O1B       35    3.877891694    5.927364599    0.643626659
    2 SIA   C6        36    3.868445076    5.679579102    0.983831530
    2 SIA   O6        37    3.884251262    5.776880983    0.879537575
    2 SIA   C2        38    3.759483749    5.793667617    0.810661148
    3 LB6P  O6        39    3.795512775    5.694163008    0.713741139
    3 LB6P  C6        40    3.728899089    5.651347576    0.594053169
    3 LB6P  C3        41    3.795313726    5.450713297    0.276493473
    3 LB6P  O3        42    3.737272769    5.427098022    0.147384782
    3 LB6P  HO3       43    3.780096218    5.341534762    0.118302302
    3 LB6P  C2        44    3.811345938    5.310731193    0.333551246
    3 LB6P  O2        45    3.883023205    5.227379030    0.241308737
    3 LB6P  HO2       46    3.978389719    5.255120989    0.229654408
    3 LB6P  C4        47    3.716955283    5.539980564    0.371349081
    3 LB6P  O4        48    3.580173405    5.499373140    0.386690677
    3 LB6P  HO4       49    3.538037553    5.511144144    0.296760105
    3 LB6P  C5        50    3.790582662    5.545374356    0.504218960
    3 LB6P  O5        51    3.798995535    5.414109831    0.561617845
    3 LB6P  C1        52    3.870549778    5.327237649    0.472575836
    4 NAG   O4        53    3.873263521    5.202339597    0.543186019
    4 NAG   C4        54    3.972857889    5.185613577    0.645140849
    4 NAG   C3        55    3.888119006    5.157445715    0.768155759
    4 NAG   O3        56    3.821005128    5.278786078    0.805112866
    4 NAG   HO3       57    3.781705721    5.322609520    0.724268907
    4 NAG   C2        58    3.969004295    5.097096886    0.881826169
    4 NAG   N2        59    3.876200153    5.043487850    0.982438891
    4 NAG   HN2       60    3.816282143    4.966775522    0.959502374
    4 NAG   C7        61    3.873070763    5.087744855    1.107813576
    4 NAG   O7        62    3.778069191    5.066495350    1.182989911
    4 NAG   C8        63    3.962554784    5.200205838    1.160298169
    4 NAG   C6        64    4.158170552    5.094369008    0.494608687
    4 NAG   O6        65    4.236337541    4.982220641    0.450912811
    4 NAG   HO6       66    4.173992765    4.912050547    0.416399873
    4 NAG   C5        67    4.064342451    5.068973675    0.611486157
    4 NAG   O5        68    4.143299510    5.035113122    0.726443345
    4 NAG   C1        69    4.054690553    4.984078378    0.827137476
    5 MA2P  O2        70    4.142798781    4.930841724    0.927129543
    5 MA2P  C2        71    4.240702902    4.830971455    0.894924035
    5 MA2P  C4        72    4.333649239    4.773569277    1.121303688
    5 MA2P  O4        73    4.449181447    4.748655555    1.202707768
    5 MA2P  HO4       74    4.516070234    4.822434245    1.193607956
    5 MA2P  C3        75    4.366203705    4.818468145    0.979777537
    5 MA2P  O3        76    4.428750910    4.947439298    0.972745858
    5 MA2P  HO3       77    4.365065366    5.017647750    1.004607065
    5 MA2P  C6        78    4.201199923    4.590572455    1.241465766
    5 MA2P  O6        79    4.076990359    4.640703270    1.292976275
    5 MA2P  HO6       80    4.005179791    4.645895515    1.223564744
    5 MA2P  C5        81    4.254108089    4.644571471    1.109587855
    5 MA2P  O5        82    4.143821299    4.640108563    1.017863841
    5 MA2P  C1        83    4.182991985    4.690452148    0.889310746
    6 SIA   HO8       84    3.164764584    3.883893365    1.267588949
    6 SIA   O8        85    3.104935524    3.821287728    1.217576655
    6 SIA   C8        86    3.183713654    3.721534239    1.150961065
    6 SIA   C7        87    3.246316193    3.793840182    1.032815663
    6 SIA   O7        88    3.386935419    3.820643282    1.043040517
    6 SIA   HO7       89    3.437384995    3.787192087    0.963434537
    6 SIA   C9        90    3.288625134    3.664187140    1.244819365
    6 SIA   O9        91    3.246523867    3.603843095    1.368026404
    6 SIA   HO9       92    3.330445653    3.570692990    1.411140139
    6 SIA   C5        93    3.171486920    3.971347836    0.874637825
    6 SIA   N5        94    3.113265550    4.061387567    0.975210633
    6 SIA   HN5       95    3.026809272    4.018810979    1.001916297
    6 SIA   C5A       96    3.183463855    4.153468039    1.040673336
    6 SIA   O5A       97    3.289008959    4.201826419    1.000040612
    6 SIA   C5B       98    3.099696767    4.220119765    1.150001501
    6 SIA   C4        99    3.090481139    3.975569676    0.746089280
    6 SIA   O4       100    3.068728855    4.106889501    0.692479001
    6 SIA   HO4      101    3.008567443    4.152554120    0.758014641
    6 SIA   C3       102    3.156807458    3.897588192    0.633722211
    6 SIA   C1       103    3.014619263    3.699640883    0.661671619
    6 SIA   O1A      104    2.984151659    3.593490845    0.720250650
    6 SIA   O1B      105    2.935916042    3.738878552    0.572829261
    6 SIA   C6       106    3.166455248    3.822858486    0.906765958
    6 SIA   O6       107    3.224994641    3.743992802    0.802126191
    6 SIA   C2       108    3.156729641    3.751605392    0.676122201
    7 LB6P  O6       109    3.239201450    3.697344728    0.571969361
    7 LB6P  C6       110    3.264161878    3.556048891    0.569183562
    7 LB6P  C3       111    3.463757810    3.308638302    0.368858185
    7 LB6P  O3       112    3.470580821    3.165380502    0.363752965
    7 LB6P  HO3      113    3.533286730    3.132544126    0.293107642
    7 LB6P  C2       114    3.596413369    3.382405849    0.360694762
    7 LB6P  O2       115    3.670522806    3.329850228    0.249605509
    7 LB6P  HO2      116    3.742107415    3.276891002    0.295134588
    7 LB6P  C4       117    3.389405029    3.353210831    0.493723294
    7 LB6P  O4       118    3.445589780    3.313952827    0.619801991
    7 LB6P  HO4      119    3.463811741    3.216129699    0.629742183
    7 LB6P  C5       120    3.370667411    3.502845900    0.474677641
    7 LB6P  O5       121    3.496449197    3.571859361    0.471261400
    7 LB6P  C1       122    3.567700501    3.531506827    0.353415694
    8 NAG   O4       123    3.691541431    3.603837251    0.358419164
    8 NAG   C4       124    3.707708405    3.725155583    0.283476629
    8 NAG   C3       125    3.674856745    3.844467166    0.371742845
    8 NAG   O3       126    3.538620591    3.850860313    0.416405175
    8 NAG   HO3      127    3.520792218    3.767583896    0.468820814
    8 NAG   C2       128    3.713670090    3.970687394    0.296452113
    8 NAG   N2       129    3.676494336    4.090025080    0.373821784
    8 NAG   HN2      130    3.722990466    4.119814955    0.457193750
    8 NAG   C7       131    3.590800082    4.180869425    0.328040059
    8 NAG   O7       132    3.563576481    4.189785957    0.208421117
    8 NAG   C8       133    3.548465255    4.290054798    0.426523134
    8 NAG   C6       134    3.896016409    3.607947513    0.159629236
    8 NAG   O6       135    3.847798871    3.578288743    0.027756136
    8 NAG   HO6      136    3.748887686    3.570664144    0.040351952
    8 NAG   C5       137    3.852528042    3.730931875    0.237668375
    8 NAG   O5       138    3.871004623    3.853358389    0.165116208
    8 NAG   C1       139    3.859898113    3.964360700    0.255397803
    9 MA2P  O2       140    3.896910548    4.078619589    0.176857830
    9 MA2P  C2       141    4.036212061    4.112531850    0.183000516
    9 MA2P  C4       142    4.017251921    4.265326293    6.720181032
    9 MA2P  O4       143    4.060840076    4.297859465    6.587372242
    9 MA2P  HO4      144    4.026743438    4.230097404    6.522203177
    9 MA2P  C3       145    4.084240904    4.141105936    0.041642600
    9 MA2P  O3       146    4.084289656    4.034549733   -0.054479991
    9 MA2P  HO3      147    3.992559155    3.997685721   -0.069601098
    9 MA2P  C6       148    3.974302037    4.506763208    0.020314906
    9 MA2P  O6       149    3.835317337    4.498166199   -0.014405386
    9 MA2P  HO6      150    3.833471901    4.457534633   -0.105768629
    9 MA2P  C5       151    4.036309397    4.381872099    0.080864411
    9 MA2P  O5       152    4.001016120    4.357240409    0.217774332
    9 MA2P  C1       153    4.052274312    4.234673085    0.272049596
   10 MB6P  O6       154    4.192345688    4.245126497    0.301486646
   10 MB6P  C6       155    4.237363960    4.345031232    0.394159886
   10 MB6P  C3       156    4.205829761    4.486083679    0.750181648
   10 MB6P  O3       157    4.265045796    4.600601788    0.813214227
   10 MB6P  C2       158    4.224311637    4.353367855    0.821941102
   10 MB6P  O2       159    4.361815003    4.323818577    0.850490985
   10 MB6P  HO2      160    4.373180981    4.248551502    0.915343847
   10 MB6P  C4       161    4.252221931    4.482494952    0.605469678
   10 MB6P  O4       162    4.235235315    4.593092336    0.515600875
   10 MB6P  HO4      163    4.313111863    4.655364747    0.507917564
   10 MB6P  C5       164    4.186389335    4.364356024    0.536062552
   10 MB6P  O5       165    4.217767141    4.243779477    0.607284944
   10 MB6P  C1       166    4.165841123    4.238769158    0.740971953
   11 NAG   O4       167    4.182015316    4.108949713    0.799946462
   11 NAG   C4       168    4.117862383    4.002189539    0.728649566
   11 NAG   C3       169    4.215933254    3.911204428    0.656470887
   11 NAG   O3       170    4.292946971    3.986281745    0.561464209
   11 NAG   HO3      171    4.269284980    4.083373894    0.557798247
   11 NAG   C2       172    4.146973834    3.801861657    0.576524722
   11 NAG   N2       173    4.248184723    3.714961369    0.514761099
   11 NAG   HN2      174    4.294146647    3.647920560    0.573012650
   11 NAG   C7       175    4.264199718    3.722379705    0.382945693
   11 NAG   O7       176    4.197498968    3.797608636    0.312087116
   11 NAG   C8       177    4.354315280    3.613179505    0.324972567
   11 NAG   C6       178    3.948578384    3.994533294    0.910367489
   11 NAG   O6       179    3.840460933    4.054891067    0.837831238
   11 NAG   HO6      180    3.772619333    4.086301934    0.904259062
   11 NAG   C5       181    4.043829892    3.911647033    0.825741800
   11 NAG   O5       182    3.984586508    3.797030815    0.762899772
   11 NAG   C1       183    4.082776241    3.722659465    0.689264115
   12 NAG   O4       184    4.010465798    3.613478418    0.630549856
   12 NAG   C4       185    3.969434657    3.508954050    0.719906271
   12 NAG   C3       186    3.818290378    3.511098801    0.735884252
   12 NAG   O3       187    3.764775885    3.633998240    0.787132803
   12 NAG   HO3      188    3.831278672    3.702881973    0.758271483
   12 NAG   C2       189    3.754538380    3.400588753    0.818532524
   12 NAG   N2       190    3.608102590    3.397171814    0.831040351
   12 NAG   HN2      191    3.572600697    3.371977811    0.741012081
   12 NAG   C7       192    3.551417818    3.429242788    0.947009612
   12 NAG   O7       193    3.428917802    3.437323673    0.939409231
   12 NAG   C8       194    3.629832141    3.459494924    1.074876112
   12 NAG   C6       195    4.158907551    3.347144234    0.662997461
   12 NAG   O6       196    4.178477380    3.215114936    0.610273614
   12 NAG   C5       197    4.009705867    3.366703679    0.684559249
   12 NAG   O5       198    3.949753318    3.262792859    0.763318586
   12 NAG   C1       199    3.806569190    3.271054292    0.758364426
   13 ALA   CN2      200    3.138047545    3.060425779    0.417700884
   13 ALA   CN1      201    3.185912610    2.938303002    0.496490103
   13 ALA   ON2      202    3.113011383    2.879521107    0.576236075
   13 ALA   N        203    3.311162909    2.906293566    0.465210699
   13 ALA   H        204    3.361337829    2.959946786    0.397352853
   13 ALA   CA       205    3.392235576    2.822460634    0.554715103
   13 ALA   CB       206    3.522441586    2.790624742    0.480916321
   13 ALA   C        207    3.432778572    2.903137435    0.678247339
   13 ALA   O        208    3.421592620    3.025404339    0.670702402
   14 ASN   N        209    3.480244308    2.831168872    0.779534583
   14 ASN   H        210    3.462680972    2.732725080    0.780283308
   14 ASN   CA       211    3.548646327    2.879705098    0.900275380
   14 ASN   CB       212    3.691957826    2.923270862    0.869037066
   14 ASN   CG       213    3.711073777    3.038333199    0.770011026
   14 ASN   OD1      214    3.705627514    3.024297537    0.647944379
   14 ASN   ND2      215    3.772785614    3.143497560    0.823127239
   14 ASN   HD21     216    3.772000552    3.151480348    0.922806076
   14 ASN   C        217    3.465458285    2.978629295    0.982172657
   14 ASN   O        218    3.513558519    3.060438282    1.060430833
   15 ALA   N        219    3.335541452    2.951107428    0.989489598
   15 ALA   H        220    3.309665787    2.861432408    0.953574991
   15 ALA   CA       221    3.224296652    3.028665922    1.046249152
   15 ALA   CB       222    3.083712274    2.985386457    1.004102526
   15 ALA   C        223    3.229406876    3.044976353    1.198293063
   15 ALA   O        224    3.206190225    2.943345221    1.263563738
   15 ALA   NC       225    3.279456972    3.150439567    1.262033226
   15 ALA   HN       226    3.297494705    3.135546898    1.359266805
   15 ALA   C1       227    3.329564228    3.273365934    1.198883967
    1 SOLV  OW       228    3.684883427    1.689441481    5.056863225
    1 SOLV  HW1      229    3.721516225    1.771714253    5.013395529
    1 SOLV  HW2      230    3.636826042    1.634296832    4.988674025
    2 SOLV  OW       231    3.348527055    2.832002777    6.016182853
    2 SOLV  HW1      232    3.360516772    2.924267322    5.979526176
    2 SOLV  HW2      233    3.257311163    2.798402785    5.992711316
    3 SOLV  OW       234    4.927488382    0.320911491    1.613946642
    3 SOLV  HW1      235    4.968614746    0.287189817    1.698632428
    3 SOLV  HW2      236    4.828365128    0.327563945    1.625371921
    4 SOLV  OW       237    6.288420818    3.496514141    0.166200072
    4 SOLV  HW1      238    6.332643540    3.531295694    0.083527186
    4 SOLV  HW2      239    6.300643597    3.562133028    0.240664673
    5 SOLV  OW       240    2.840667296    4.450912660    5.632208912
    5 SOLV  HW1      241    2.921394425    4.402681539    5.598192723
    5 SOLV  HW2      242    2.783364210    4.387498605    5.684124473
    6 SOLV  OW       243    0.035746260    1.821775943    2.750683082
    6 SOLV  HW1      244   -0.016697037    1.906846728    2.754271055
    6 SOLV  HW2      245    0.116125124    1.829656452    2.809652119
    7 SOLV  OW       246    4.604722965    3.712946389    4.362908571
    7 SOLV  HW1      247    4.590353043    3.624943755    4.317639893
    7 SOLV  HW2      248    4.702810238    3.730731138    4.370833277
    8 SOLV  OW       249    1.179022847    0.865910586    2.791276944
    8 SOLV  HW1      250    1.114024259    0.828052083    2.857171776
    8 SOLV  HW2      251    1.253236575    0.911714442    2.840210990
    9 SOLV  OW       252    5.867860568    1.619315104    1.662320652
    9 SOLV  HW1      253    5.825257756    1.672117390    1.735785818
    9 SOLV  HW2      254    5.914477068    1.539808355    1.701125164
   10 SOLV  OW       255    6.030064776    3.488485798    5.470103361
   10 SOLV  HW1      256    5.981835985    3.413615773    5.424620675
   10 SOLV  HW2      257    6.045487392    3.562698687    5.404874522
   11 SOLV  OW       258    5.911614019    4.238435497    3.171919443
   11 SOLV  HW1      259    5.900380289    4.194666639    3.261128758
   11 SOLV  HW2      260    5.862797549    4.185575342    3.102471853
   12 SOLV  OW       261    3.751939126    4.797983176    0.938009278
   12 SOLV  HW1      262    3.656839648    4.802796205    0.968556546
   12 SOLV  HW2      263    3.754610667    4.773774776    0.841019445
   13 SOLV  OW       264    1.217850833    6.622356746    0.031957891
   13 SOLV  HW1      265    1.237609859    6.665952261    0.119760075
   13 SOLV  HW2      266    1.303492247    6.594065969   -0.011232289
   14 SOLV  OW       267    0.646669628    0.215615490    2.463016260
   14 SOLV  HW1      268    0.560717733    0.266544460    2.458689233
   14 SOLV  HW2      269    0.678317226    0.195695667    2.370270146
   15 SOLV  OW       270    3.207820638    5.820051209    0.977460665
   15 SOLV  HW1      271    3.121923687    5.770585581    0.990692327
   15 SOLV  HW2      272    3.193665539    5.917160920    0.996684314
   16 SOLV  OW       273    5.445600416    0.863725266    3.366029757
   16 SOLV  HW1      274    5.349812559    0.891619714    3.359188880
   16 SOLV  HW2      275    5.466940056    0.799459463    3.292444854
   17 SOLV  OW       276    1.096446998    2.369367273    0.222476008
   17 SOLV  HW1      277    1.145907902    2.367545806    0.309369694
   17 SOLV  HW2      278    1.014245917    2.312880892    0.229720488
   18 SOLV  OW       279    2.477698501    0.385730330    2.279563893
   18 SOLV  HW1      280    2.391056512    0.339787083    2.299123940
   18 SOLV  HW2      281    2.477132916    0.476870335    2.320714724
   19 SOLV  OW       282    4.203721322    3.461330307    5.019427824
   19 SOLV  HW1      283    4.214491090    3.532036250    4.949535813
   19 SOLV  HW2      284    4.219210649    3.371399271    4.978529156
   20 SOLV  OW       285    3.940334883    0.029998332    2.566741789
   20 SOLV  HW1      286    3.871000550    0.064843518    2.629819319
   20 SOLV  HW2      287    3.930432392   -0.069104880    2.557758164
   21 SOLV  OW       288    2.047125686    5.213705720    5.453718656
   21 SOLV  HW1      289    2.087329352    5.209204037    5.545171439
   21 SOLV  HW2      290    2.064736726    5.127993788    5.405308664
   22 SOLV  OW       291    2.888890797    6.165351970    2.516405541
   22 SOLV  HW1      292    2.847686527    6.092268130    2.570822193
   22 SOLV  HW2      293    2.978384001    6.188782426    2.554381739
   23 SOLV  OW       294    1.225273685    3.300398661    3.979585392
   23 SOLV  HW1      295    1.139804647    3.283634372    3.930450742
   23 SOLV  HW2      296    1.212647413    3.376259309    4.043506834
   24 SOLV  OW       297    2.249288478    4.937868946    5.572301810
   24 SOLV  HW1      298    2.310783135    5.014166697    5.552370129
   24 SOLV  HW2      299    2.192948848    4.918600852    5.491960052
   25 SOLV  OW       300    0.109073453    1.848661693    4.366214594
   25 SOLV  HW1      301    0.096586581    1.872088309    4.269801508
   25 SOLV  HW2      302    0.129199935    1.751054992    4.374464933
   26 SOLV  OW       303    1.779947101    5.948295565    2.456967274
   26 SOLV  HW1      304    1.814849278    6.032108679    2.498888766
   26 SOLV  HW2      305    1.856650050    5.891746777    2.426650554
   27 SOLV  OW       306    3.772086072    0.552786296    5.689658067
   27 SOLV  HW1      307    3.830528015    0.608576314    5.748583654
   27 SOLV  HW2      308    3.825617713    0.477584273    5.651197302
   28 SOLV  OW       309    2.188700460    1.686262586    6.309770673
   28 SOLV  HW1      310    2.230427673    1.692114545    6.219079959
   28 SOLV  HW2      311    2.200580207    1.773273160    6.357606257
   29 SOLV  OW       312    5.776000328    4.327895640    6.027491519
   29 SOLV  HW1      313    5.781862098    4.233368172    5.995391536
   29 SOLV  HW2      314    5.768385116    4.389350988    5.948971075
   30 SOLV  OW       315    0.039875682    6.493851459    5.666587701
   30 SOLV  HW1      316    0.100714221    6.496688627    5.587272923
   30 SOLV  HW2      317    0.018520318    6.587147318    5.695571191
   31 SOLV  OW       318    3.102469381    1.142686283    2.206154000
   31 SOLV  HW1      319    3.145381952    1.158161044    2.117163807
   31 SOLV  HW2      320    3.018334924    1.196378707    2.212377200
   32 SOLV  OW       321    1.173405624    2.131343638    5.792360500
   32 SOLV  HW1      322    1.242240023    2.065355590    5.822487141
   32 SOLV  HW2      323    1.218703054    2.209658563    5.749756196
   33 SOLV  OW       324    1.304166060    0.247999423    4.753503385
   33 SOLV  HW1      325    1.386594795    0.193847088    4.770033344
   33 SOLV  HW2      326    1.251177438    0.206346920    4.679628583
   34 SOLV  OW       327    1.114811795    1.457569264    3.416566340
   34 SOLV  HW1      328    1.191617871    1.448619694    3.479977249
   34 SOLV  HW2      329    1.132953709    1.403536467    3.334398590
   35 SOLV  OW       330    5.736692643    3.470480340    1.304165428
   35 SOLV  HW1      331    5.764805668    3.434556106    1.393155982
   35 SOLV  HW2      332    5.652765504    3.424745218    1.274758873
   36 SOLV  OW       333    4.680837964    0.478125069    0.500384496
   36 SOLV  HW1      334    4.686687089    0.563565364    0.448751608
   36 SOLV  HW2      335    4.716744963    0.403101830    0.444865018
   37 SOLV  OW       336    4.506384288    6.408601899    2.297861946
   37 SOLV  HW1      337    4.556127002    6.330529742    2.335685379
   37 SOLV  HW2      338    4.567929166    6.462772842    2.240608575
   38 SOLV  OW       339    1.703361133    3.945918359    0.166755906
   38 SOLV  HW1      340    1.801046503    3.963299358    0.179233118
   38 SOLV  HW2      341    1.690945872    3.862605476    0.112857516
   39 SOLV  OW       342    3.695512867    1.362331574    2.043443171
   39 SOLV  HW1      343    3.647379491    1.383777719    2.128434067
   39 SOLV  HW2      344    3.760449511    1.288049916    2.059742833
   40 SOLV  OW       345    4.577673586    3.757966207    5.912096815
   40 SOLV  HW1      346    4.545775936    3.833732933    5.969036737
   40 SOLV  HW2      347    4.620990247    3.688787307    5.969873611
   41 SOLV  OW       348    3.423992787    1.848615606    3.313827526
   41 SOLV  HW1      349    3.447677046    1.820933912    3.220698630
   41 SOLV  HW2      350    3.337367695    1.806181810    3.340203233
   42 SOLV  OW       351    6.381445405    5.618261987    3.989494760
   42 SOLV  HW1      352    6.419889569    5.706704752    3.963034693
   42 SOLV  HW2      353    6.384318455    5.555941689    3.911340185
   43 SOLV  OW       354    5.157241620    0.735860103    3.908191548
   43 SOLV  HW1      355    5.250296592    0.700018292    3.915698096
   43 SOLV  HW2      356    5.097955897    0.688596212    3.973395375
   44 SOLV  OW       357    2.739062331    3.210162281    5.109021525
   44 SOLV  HW1      358    2.738638164    3.245721594    5.015557271
   44 SOLV  HW2      359    2.709796309    3.281988709    5.172145812
   45 SOLV  OW       360    3.608767713    5.773330747    4.024476476
   45 SOLV  HW1      361    3.666104985    5.825238150    4.087866303
   45 SOLV  HW2      362    3.547253964    5.835802077    3.976376548
   46 SOLV  OW       363    4.967546694    6.344445045    0.133161491
   46 SOLV  HW1      364    5.012829214    6.372862889    0.048650362
   46 SOLV  HW2      365    4.984673131    6.412296955    0.204596881
   47 SOLV  OW       366    6.130761324    6.341271392    0.115288869
   47 SOLV  HW1      367    6.193298762    6.379723155    0.047386423
   47 SOLV  HW2      368    6.182132321    6.315606966    0.197158090
   48 SOLV  OW       369    5.409558128    4.030324565    0.361744175
   48 SOLV  HW1      370    5.441205563    4.067818593    0.448881132
   48 SOLV  HW2      371    5.309645053    4.033087320    0.358588838
   49 SOLV  OW       372    0.495126845    1.941799564    2.018575330
   49 SOLV  HW1      373    0.515106127    2.032057900    2.056712877
   49 SOLV  HW2      374    0.534954463    1.934694173    1.927123234
   50 SOLV  OW       375    2.852291229    5.130973093    6.663383477
   50 SOLV  HW1      376    2.767950804    5.091343866    6.627100857
   50 SOLV  HW2      377    2.880387610    5.080535325    6.745034175
   51 SOLV  OW       378    5.210037588    4.823648300    5.625693669
   51 SOLV  HW1      379    5.170605152    4.915092240    5.634820574
   51 SOLV  HW2      380    5.267955140    4.804267790    5.704878039
   52 SOLV  OW       381    4.520358596    0.501893290    1.459665461
   52 SOLV  HW1      382    4.616391056    0.503965304    1.487480655
   52 SOLV  HW2      383    4.477947622    0.417507354    1.492536945
   53 SOLV  OW       384    4.484476044    3.809932267    5.593193966
   53 SOLV  HW1      385    4.462023605    3.890831009    5.647521611
   53 SOLV  HW2      386    4.514565138    3.736343383    5.653853129
   54 SOLV  OW       387    2.178228766    2.234399119    3.391152380
   54 SOLV  HW1      388    2.186688648    2.145695666    3.436543341
   54 SOLV  HW2      389    2.121674602    2.295134854    3.446946722
   55 SOLV  OW       390    3.104675971    3.461948018    4.984527938
   55 SOLV  HW1      391    3.147453619    3.545268481    4.949485325
   55 SOLV  HW2      392    3.175351894    3.400111380    5.018898793
   56 SOLV  OW       393    6.121273532    2.007325059    2.208671744
   56 SOLV  HW1      394    6.096899605    2.004326109    2.111732951
   56 SOLV  HW2      395    6.132678376    1.914122863    2.243073658
   57 SOLV  OW       396    2.192253398    5.061578495    3.887769109
   57 SOLV  HW1      397    2.244762845    4.983394289    3.854150670
   57 SOLV  HW2      398    2.128511105    5.091867723    3.816919310
   58 SOLV  OW       399    5.675144095    0.416910037    2.291660495
   58 SOLV  HW1      400    5.686382572    0.327926337    2.335885026
   58 SOLV  HW2      401    5.764407560    0.461019806    2.282355996
   59 SOLV  OW       402    1.516822019    4.219516469    1.237703487
   59 SOLV  HW1      403    1.425676416    4.208297400    1.277286601
   59 SOLV  HW2      404    1.543602929    4.315748571    1.242433903
   60 SOLV  OW       405    1.808946595    5.217426040    1.378808744
   60 SOLV  HW1      406    1.800389640    5.276765607    1.458845023
   60 SOLV  HW2      407    1.810472798    5.121849355    1.408185255
   61 SOLV  OW       408    5.421075106    1.648350139    1.085399895
   61 SOLV  HW1      409    5.487035530    1.584328261    1.046021816
   61 SOLV  HW2      410    5.337066387    1.647222176    1.031164536
   62 SOLV  OW       411    5.991415386    1.562088605    3.639724682
   62 SOLV  HW1      412    6.063624352    1.501505531    3.606321572
   62 SOLV  HW2      413    5.913186550    1.558146063    3.577556225
   63 SOLV  OW       414    1.497714621    3.695214495    6.263075174
   63 SOLV  HW1      415    1.571365892    3.656774472    6.318735450
   63 SOLV  HW2      416    1.491898527    3.793775707    6.278951950
   64 SOLV  OW       417    3.300196245    2.347579746    2.002039773
   64 SOLV  HW1      418    3.270465536    2.441646696    2.018401476
   64 SOLV  HW2      419    3.399670657    2.342079274    2.010688340
   65 SOLV  OW       420    1.457599471    3.165793593    1.011576809
   65 SOLV  HW1      421    1.464528268    3.264359688    1.026969276
   65 SOLV  HW2      422    1.481968021    3.117158322    1.095487450
   66 SOLV  OW       423    5.544986604    0.365768151    4.789205083
   66 SOLV  HW1      424    5.449903072    0.372673217    4.819398682
   66 SOLV  HW2      425    5.551196174    0.390900219    4.692612993
   67 SOLV  OW       426    0.932198310    1.959117731    6.084840152
   67 SOLV  HW1      427    0.934508983    1.892848920    6.009984846
   67 SOLV  HW2      428    0.920579244    2.051164869    6.047523491
   68 SOLV  OW       429    4.574178841    6.622732324    1.048622827
   68 SOLV  HW1      430    4.669175811    6.619851003    1.079727250
   68 SOLV  HW2      431    4.566601753    6.684464624    0.970316236
   69 SOLV  OW       432    2.026322688    0.097888425    2.796537807
   69 SOLV  HW1      433    2.081597916    0.015686924    2.810240871
   69 SOLV  HW2      434    1.958987104    0.105421169    2.870086351
   70 SOLV  OW       435    0.012480515    5.533095422    2.395433211
   70 SOLV  HW1      436    0.103016774    5.521288129    2.354641238
   70 SOLV  HW2      437   -0.049393051    5.462908759    2.360138656
   71 SOLV  OW       438    4.612324046    5.896682361    5.919469160
   71 SOLV  HW1      439    4.665499145    5.856142458    5.845110996
   71 SOLV  HW2      440    4.672134221    5.913718729    5.997780824
   72 SOLV  OW       441    6.053820731    3.736577396    2.786422644
   72 SOLV  HW1      442    5.969755429    3.700050678    2.826410584
   72 SOLV  HW2      443    6.031417268    3.790576161    2.705290470
   73 SOLV  OW       444    0.107061231    0.885016185    5.386123907
   73 SOLV  HW1      445    0.036691996    0.893920833    5.315632139
   73 SOLV  HW2      446    0.147997212    0.793919546    5.381038704
   74 SOLV  OW       447    0.040710968    6.048261057    3.931086658
   74 SOLV  HW1      448   -0.052229371    6.038187757    3.966594874
   74 SOLV  HW2      449    0.058534514    5.976689186    3.863558886
   75 SOLV  OW       450    2.689108952    6.066421848    0.960902357
   75 SOLV  HW1      451    2.765365797    6.008269386    0.932558112
   75 SOLV  HW2      452    2.651975397    6.113932032    0.881127091
   76 SOLV  OW       453    5.492982456    2.029677505    2.061944115
   76 SOLV  HW1      454    5.425988854    2.067645809    2.125744402
   76 SOLV  HW2      455    5.450256142    1.957102009    2.008023144
   77 SOLV  OW       456    0.566438281    5.338438428    1.907431944
   77 SOLV  HW1      457    0.487995695    5.312881077    1.850918281
   77 SOLV  HW2      458    0.535368412    5.359038974    2.000224683
   78 SOLV  OW       459    5.849181965    3.296800304    2.903919927
   78 SOLV  HW1      460    5.852072259    3.197048894    2.910363052
   78 SOLV  HW2      461    5.913627238    3.336312757    2.969385829
   79 SOLV  OW       462    3.694440139    4.442829268    3.775757142
   79 SOLV  HW1      463    3.606220594    4.478508699    3.745024396
   79 SOLV  HW2      464    3.696173608    4.343540078    3.763973116
   80 SOLV  OW       465    5.160082106    5.182197366    1.584342051
   80 SOLV  HW1      466    5.189803373    5.190968522    1.679420569
   80 SOLV  HW2      467    5.161548643    5.272079609    1.540532884
   81 SOLV  OW       468    0.148423599    6.555346405    4.932864924
   81 SOLV  HW1      469    0.247264883    6.569998866    4.936854577
   81 SOLV  HW2      470    0.124610834    6.474026242    4.985970429
   82 SOLV  OW       471    1.253683061    5.966783517    2.708355691
   82 SOLV  HW1      472    1.322962375    6.022027665    2.662001918
   82 SOLV  HW2      473    1.195855215    6.026028552    2.764446488
   83 SOLV  OW       474    5.558200666    3.142112768    0.397716801
   83 SOLV  HW1      475    5.477790464    3.124987302    0.340785884
   83 SOLV  HW2      476    5.579984798    3.239699599    0.396144118
   84 SOLV  OW       477    1.573153014    3.480736146    2.061256379
   84 SOLV  HW1      478    1.530627426    3.390251355    2.063327245
   84 SOLV  HW2      479    1.659274326    3.478261949    2.112022601
   85 SOLV  OW       480    4.293841836    5.291786720    6.285240599
   85 SOLV  HW1      481    4.338706418    5.305421698    6.196914679
   85 SOLV  HW2      482    4.355545387    5.242691318    6.346742833
   86 SOLV  OW       483    0.079498005    4.231707034    0.603385501
   86 SOLV  HW1      484    0.074869000    4.322708336    0.562184204
   86 SOLV  HW2      485   -0.012994294    4.195241606    0.614139971
   87 SOLV  OW       486    3.330656333    4.416909622    2.030864544
   87 SOLV  HW1      487    3.374365399    4.334106375    1.995745445
   87 SOLV  HW2      488    3.354090836    4.428603466    2.127375111
   88 SOLV  OW       489    5.270517317    3.257569554    0.418994621
   88 SOLV  HW1      490    5.301160847    3.300950409    0.503725294
   88 SOLV  HW2      491    5.170834614    3.249634056    0.419767969
   89 SOLV  OW       492    6.123380171    4.901976682    1.107473927
   89 SOLV  HW1      493    6.198499871    4.909578780    1.173044120
   89 SOLV  HW2      494    6.037292632    4.889244282    1.156738856
   90 SOLV  OW       495    1.959881008    6.419824763    3.019866150
   90 SOLV  HW1      496    1.931552685    6.326420349    3.041622367
   90 SOLV  HW2      497    1.920007841    6.447219313    2.932345406
   91 SOLV  OW       498    5.397469104    3.847384087    4.530243379
   91 SOLV  HW1      499    5.453336345    3.927155280    4.507536119
   91 SOLV  HW2      500    5.432484125    3.804828324    4.613688972
   92 SOLV  OW       501    4.600569043    0.921279661    3.944253817
   92 SOLV  HW1      502    4.699724444    0.920555713    3.931296432
   92 SOLV  HW2      503    4.573374924    1.006665854    3.988637253
   93 SOLV  OW       504    4.881276482    6.728018335    5.393402845
   93 SOLV  HW1      505    4.877655607    6.790128690    5.471693358
   93 SOLV  HW2      506    4.904769466    6.779582725    5.311004999
   94 SOLV  OW       507    6.061367548    3.075902911    4.645477218
   94 SOLV  HW1      508    6.123394349    3.088722012    4.722862992
   94 SOLV  HW2      509    6.091105888    2.997061391    4.591626895
   95 SOLV  OW       510    2.165706891    3.448540797    6.132674946
   95 SOLV  HW1      511    2.170108217    3.390825806    6.051128521
   95 SOLV  HW2      512    2.143880265    3.542398790    6.105945054
   96 SOLV  OW       513    4.388402425    3.196351704    4.537413796
   96 SOLV  HW1      514    4.403750684    3.190617902    4.636063509
   96 SOLV  HW2      515    4.293848271    3.223812236    4.519931156
   97 SOLV  OW       516    3.101354443    5.297442562    0.365827716
   97 SOLV  HW1      517    3.188446065    5.250587297    0.351000550
   97 SOLV  HW2      518    3.074390205    5.288134432    0.461673947
   98 SOLV  OW       519    6.318193925    1.103453193    6.377162877
   98 SOLV  HW1      520    6.378156544    1.054109189    6.314156012
   98 SOLV  HW2      521    6.372818980    1.143322966    6.450829125
   99 SOLV  OW       522    1.307014666    2.523707472    6.402142255
   99 SOLV  HW1      523    1.288288250    2.607384333    6.453598216
   99 SOLV  HW2      524    1.404746016    2.518346457    6.381647032
  100 SOLV  OW       525    0.209207290    6.040320030    3.556758466
  100 SOLV  HW1      526    0.115174703    6.007116341    3.549301980
  100 SOLV  HW2      527    0.209345242    6.140320992    3.556755703
  101 SOLV  OW       528    1.850574878    0.336311252    5.220709033
  101 SOLV  HW1      529    1.808987600    0.425003555    5.240818364
  101 SOLV  HW2      530    1.797532262    0.263872014    5.264745938
  102 SOLV  OW       531    4.660937285    5.079774732    5.129994408
  102 SOLV  HW1      532    4.622064211    5.043348793    5.214624466
  102 SOLV  HW2      533    4.612719744    5.163604262    5.104540724
  103 SOLV  OW       534    3.371546853    2.337148560    5.925969862
  103 SOLV  HW1      535    3.278470517    2.317314829    5.956688429
  103 SOLV  HW2      536    3.436130481    2.279293333    5.975788928
  104 SOLV  OW       537    1.060137828    1.549475408    1.349953007
  104 SOLV  HW1      538    1.127003659    1.482442077    1.317770642
  104 SOLV  HW2      539    1.107798218    1.631255158    1.382213991
  105 SOLV  OW       540    4.745865607    3.310518138    2.620954337
  105 SOLV  HW1      541    4.728618583    3.213003616    2.607037812
  105 SOLV  HW2      542    4.771442271    3.352598740    2.533918317
  106 SOLV  OW       543    1.033629087    1.854505318    1.136411925
  106 SOLV  HW1      544    1.098090646    1.821863944    1.067278290
  106 SOLV  HW2      545    1.074117142    1.844162496    1.227263205
  107 SOLV  OW       546    0.202696033    1.619560749    3.114907464
  107 SOLV  HW1      547    0.150431633    1.537787753    3.090786495
  107 SOLV  HW2      548    0.172650195    1.653200837    3.204158815
  108 SOLV  OW       549    0.640130459    4.317606423    1.590348242
  108 SOLV  HW1      550    0.664668864    4.412210685    1.569179589
  108 SOLV  HW2      551    0.556772261    4.316350781    1.645575461
  109 SOLV  OW       552    1.380138030    6.351662279    5.678531694
  109 SOLV  HW1      553    1.446654753    6.277212122    5.684268513
  109 SOLV  HW2      554    1.376937121    6.386352442    5.584795051
  110 SOLV  OW       555    0.700229224    6.608651552    2.354076848
  110 SOLV  HW1      556    0.744692004    6.576912131    2.270315987
  110 SOLV  HW2      557    0.700536210    6.535153415    2.421886441
  111 SOLV  OW       558    0.052469144    0.828041717    1.373297339
  111 SOLV  HW1      559    0.019646682    0.803879167    1.281978838
  111 SOLV  HW2      560    0.077516777    0.744847202    1.422809966
  112 SOLV  OW       561    1.278386712    2.200137372    3.522734545
  112 SOLV  HW1      562    1.291737604    2.174833667    3.618555668
  112 SOLV  HW2      563    1.216811601    2.278744079    3.517284508
  113 SOLV  OW       564    2.815643238    4.257001351    1.414177518
  113 SOLV  HW1      565    2.839866431    4.164910712    1.383636356
  113 SOLV  HW2      566    2.801106294    4.256562049    1.513115356
  114 SOLV  OW       567    2.088859915    1.789095116    5.768584155
  114 SOLV  HW1      568    2.182872900    1.755027355    5.769660165
  114 SOLV  HW2      569    2.063274204    1.819235019    5.860438219
  115 SOLV  OW       570    5.276374847    2.363583729    1.455752638
  115 SOLV  HW1      571    5.234984935    2.274778264    1.475769531
  115 SOLV  HW2      572    5.328587950    2.394684293    1.535167738
  116 SOLV  OW       573    3.920219612    4.651757184    3.306551186
  116 SOLV  HW1      574    4.009768629    4.695846717    3.300443962
  116 SOLV  HW2      575    3.901898668    4.626525583    3.401566557
  117 SOLV  OW       576    5.148145062    1.514258576    1.873918158
  117 SOLV  HW1      577    5.070143320    1.575885873    1.884781675
  117 SOLV  HW2      578    5.226866789    1.565781741    1.840029153
  118 SOLV  OW       579    5.490565147    4.528930378    1.976031823
  118 SOLV  HW1      580    5.573158021    4.478980786    1.949884799
  118 SOLV  HW2      581    5.470075631    4.598058253    1.906737319
  119 SOLV  OW       582    1.708984523    5.290381305    2.745034818
  119 SOLV  HW1      583    1.677100864    5.378084278    2.780976885
  119 SOLV  HW2      584    1.760374127    5.242018867    2.815889562
  120 SOLV  OW       585    2.348079216    2.819480566    4.006657601
  120 SOLV  HW1      586    2.363361266    2.756410144    4.082741714
  120 SOLV  HW2      587    2.433785538    2.865746579    3.983983963
  121 SOLV  OW       588    4.824535755    2.307417745    5.922805238
  121 SOLV  HW1      589    4.774524212    2.332928553    5.840051049
  121 SOLV  HW2      590    4.818402048    2.381546966    5.989644207
  122 SOLV  OW       591    4.692857560    2.456423830    2.653668786
  122 SOLV  HW1      592    4.664207570    2.550617894    2.671186428
  122 SOLV  HW2      593    4.783398953    2.456470300    2.611213335
  123 SOLV  OW       594    5.087033368    0.582544626    4.714662587
  123 SOLV  HW1      595    5.086459642    0.617334748    4.808415078
  123 SOLV  HW2      596    5.031290004    0.499680865    4.709516130
  124 SOLV  OW       597    4.057349803    1.688456164    3.842259051
  124 SOLV  HW1      598    4.070616918    1.783311782    3.813508278
  124 SOLV  HW2      599    4.086476556    1.678065622    3.937358369
  125 SOLV  OW       600    1.052132405    5.067588422    4.230599459
  125 SOLV  HW1      601    1.142369081    5.054655772    4.271712721
  125 SOLV  HW2      602    1.058368267    5.054358242    4.131673791
  126 SOLV  OW       603    5.401750198    2.600063452    3.057713697
  126 SOLV  HW1      604    5.421310809    2.511756953    3.015057441
  126 SOLV  HW2      605    5.387590774    2.668995208    2.986663466
  127 SOLV  OW       606    5.854350185    5.178106926    2.785173746
  127 SOLV  HW1      607    5.910007591    5.198046812    2.865826493
  127 SOLV  HW2      608    5.805085796    5.092200800    2.799079462
  128 SOLV  OW       609    5.275641872    4.270976813    4.875952564
  128 SOLV  HW1      610    5.342892824    4.278040734    4.802280167
  128 SOLV  HW2      611    5.318477061    4.296212957    4.962719465
  129 SOLV  OW       612    2.130396745    5.172070204    2.077603883
  129 SOLV  HW1      613    2.174535132    5.169644615    2.167304110
  129 SOLV  HW2      614    2.199801374    5.163929533    2.006071104
  130 SOLV  OW       615    0.568494045    3.881192480    2.182920392
  130 SOLV  HW1      616    0.619260562    3.946658422    2.126909834
  130 SOLV  HW2      617    0.533307406    3.807825137    2.124788260
  131 SOLV  OW       618    0.740784468    1.057466295    6.012964538
  131 SOLV  HW1      619    0.812847983    1.028888048    5.949795359
  131 SOLV  HW2      620    0.775493137    1.129870761    6.072572533
  132 SOLV  OW       621    3.483213063    0.972975484    5.422584741
  132 SOLV  HW1      622    3.537334889    0.901154669    5.466320423
  132 SOLV  HW2      623    3.475505819    1.051214323    5.484386796
  133 SOLV  OW       624    6.698429015    2.590218651    4.141716879
  133 SOLV  HW1      625    6.762751543    2.516234619    4.121989059
  133 SOLV  HW2      626    6.620366541    2.553851051    4.192548555
  134 SOLV  OW       627    2.300347051    4.711405435    1.098753318
  134 SOLV  HW1      628    2.320449937    4.795175364    1.047972568
  134 SOLV  HW2      629    2.247466591    4.649260444    1.040944422
  135 SOLV  OW       630    4.439466771    2.107477331    3.633466540
  135 SOLV  HW1      631    4.465399530    2.204043875    3.631852237
  135 SOLV  HW2      632    4.471082342    2.063066846    3.549631130
  136 SOLV  OW       633    1.034399845    1.796156278    2.397255450
  136 SOLV  HW1      634    1.054147396    1.719463700    2.336194053
  136 SOLV  HW2      635    1.098552895    1.870665914    2.379009580
  137 SOLV  OW       636    3.867807790    0.052754021    1.588895769
  137 SOLV  HW1      637    3.880866937    0.122287571    1.659569354
  137 SOLV  HW2      638    3.839301936    0.096732786    1.503728310
  138 SOLV  OW       639    1.211803897    5.170249116    0.384813642
  138 SOLV  HW1      640    1.230295906    5.263186903    0.352863293
  138 SOLV  HW2      641    1.297955732    5.120218730    0.393475815
  139 SOLV  OW       642    5.979889817    6.714774394    1.506596387
  139 SOLV  HW1      643    5.970392000    6.743434138    1.411262122
  139 SOLV  HW2      644    6.070236349    6.741058252    1.540461923
  140 SOLV  OW       645    4.795094236    0.078641303    0.403753360
  140 SOLV  HW1      646    4.810026673    0.030464700    0.317403787
  140 SOLV  HW2      647    4.870674033    0.142065581    0.420040372
  141 SOLV  OW       648    2.243969183    6.343483609    1.892643757
  141 SOLV  HW1      649    2.270392451    6.427382073    1.940215495
  141 SOLV  HW2      650    2.147901710    6.323232924    1.911648018
  142 SOLV  OW       651    3.488946627    4.555430811    3.631143256
  142 SOLV  HW1      652    3.490226633    4.647303593    3.591672193
  142 SOLV  HW2      653    3.450689593    4.491163030    3.564763567
  143 SOLV  OW       654    6.629867808    3.478396547    0.901418652
  143 SOLV  HW1      655    6.606664082    3.510165064    0.809480848
  143 SOLV  HW2      656    6.728703310    3.485147527    0.915063408
  144 SOLV  OW       657    2.754930903    1.050405194    5.567727574
  144 SOLV  HW1      658    2.671862846    1.072884852    5.516790611
  144 SOLV  HW2      659    2.744999464    1.080405219    5.662604213
  145 SOLV  OW       660    4.785756378    4.594519381    5.198162872
  145 SOLV  HW1      661    4.764096612    4.626726175    5.106001120
  145 SOLV  HW2      662    4.864191498    4.645383865    5.233672697
  146 SOLV  OW       663    4.236179821    3.319046584    3.323795914
  146 SOLV  HW1      664    4.151975116    3.313385027    3.377440354
  146 SOLV  HW2      665    4.311984208    3.280773306    3.376607491
  147 SOLV  OW       666    5.646871290    2.401858370    1.640133446
  147 SOLV  HW1      667    5.722860185    2.457701872    1.673411106
  147 SOLV  HW2      668    5.646859488    2.401775004    1.540132424
  148 SOLV  OW       669    5.093723185    5.945221993    2.796668329
  148 SOLV  HW1      670    5.060813717    5.972801651    2.706354760
  148 SOLV  HW2      671    5.088958173    5.845675456    2.804914120
  149 SOLV  OW       672    3.967765081    4.422021105    4.794005881
  149 SOLV  HW1      673    3.919342123    4.406907650    4.880185995
  149 SOLV  HW2      674    4.065447888    4.405214637    4.807265721
  150 SOLV  OW       675    6.599064663    0.259225128    2.305416516
  150 SOLV  HW1      676    6.683551441    0.206969884    2.316887583
  150 SOLV  HW2      677    6.620243435    0.356947618    2.304007248
  151 SOLV  OW       678    6.237279591    6.452508302    5.363630965
  151 SOLV  HW1      679    6.263263414    6.375594669    5.422020566
  151 SOLV  HW2      680    6.319618641    6.499412215    5.331685462
  152 SOLV  OW       681    6.123080703    5.416528649    3.257435595
  152 SOLV  HW1      682    6.205112769    5.453613979    3.300974425
  152 SOLV  HW2      683    6.097534296    5.474229973    3.179858860
  153 SOLV  OW       684    1.270081855    5.490461494    4.255587508
  153 SOLV  HW1      685    1.308719706    5.419041801    4.313953212
  153 SOLV  HW2      686    1.181141867    5.460676331    4.220907049
  154 SOLV  OW       687    2.581369861    4.319592305    2.086946093
  154 SOLV  HW1      688    2.610120269    4.249436367    2.152151691
  154 SOLV  HW2      689    2.537887379    4.276031746    2.008130085
  155 SOLV  OW       690    0.498859845    3.636477027    5.621863718
  155 SOLV  HW1      691    0.550708144    3.635040194    5.536365760
  155 SOLV  HW2      692    0.439640878    3.717039807    5.623585328
  156 SOLV  OW       693    6.537481653    4.587026967    3.452365373
  156 SOLV  HW1      694    6.494751016    4.499592520    3.429354035
  156 SOLV  HW2      695    6.572550261    4.629922191    3.369116325
  157 SOLV  OW       696    2.364889239    5.296696695    6.497915099
  157 SOLV  HW1      697    2.350328821    5.206193852    6.537883101
  157 SOLV  HW2      698    2.459178815    5.325640877    6.514405147
  158 SOLV  OW       699    1.978707492    0.100466963    4.160797574
  158 SOLV  HW1      700    2.068526728    0.143364573    4.151179293
  158 SOLV  HW2      701    1.930981154    0.102996552    4.072956756
  159 SOLV  OW       702    4.975580692    5.261653308    1.118273665
  159 SOLV  HW1      703    4.999544875    5.322468039    1.042593430
  159 SOLV  HW2      704    5.032735345    5.179679807    1.114545087
  160 SOLV  OW       705    6.019104315    4.987871049    0.277529191
  160 SOLV  HW1      706    5.978380797    5.067082435    0.322997453
  160 SOLV  HW2      707    5.961945243    4.907346921    0.293306287
  161 SOLV  OW       708    2.444653787    0.335981149    4.813046366
  161 SOLV  HW1      709    2.517089502    0.270716192    4.835267169
  161 SOLV  HW2      710    2.481077111    0.429005317    4.817524899
  162 SOLV  OW       711    1.227829571    6.273774882    2.533856654
  162 SOLV  HW1      712    1.156795833    6.260382145    2.464754888
  162 SOLV  HW2      713    1.186175856    6.307035784    2.618466890
  163 SOLV  OW       714    5.944266119    2.391663652    2.866490773
  163 SOLV  HW1      715    5.990159331    2.310267912    2.902110403
  163 SOLV  HW2      716    6.004833176    2.470721386    2.875530561
  164 SOLV  OW       717    1.680699344    4.639301276    5.606698501
  164 SOLV  HW1      718    1.590657597    4.668711050    5.638757204
  164 SOLV  HW2      719    1.721172647    4.576953784    5.673593295
  165 SOLV  OW       720    1.329174643    1.684948664    0.567099806
  165 SOLV  HW1      721    1.313012436    1.783206811    0.557916609
  165 SOLV  HW2      722    1.357699275    1.647471528    0.478884042
  166 SOLV  OW       723    3.293806288    5.485400588    4.764046795
  166 SOLV  HW1      724    3.259791859    5.488770294    4.858024852
  166 SOLV  HW2      725    3.221343082    5.513955947    4.701326091
  167 SOLV  OW       726    3.988052824    4.934616446    1.721383186
  167 SOLV  HW1      727    4.043343276    4.870447665    1.668227331
  167 SOLV  HW2      728    4.037472358    4.960358537    1.804420924
  168 SOLV  OW       729    2.251138796    0.001395050    0.419486333
  168 SOLV  HW1      730    2.158628606   -0.006288410    0.456675586
  168 SOLV  HW2      731    2.253259096    0.073255485    0.349975228
  169 SOLV  OW       732    0.290408480    1.099140089    2.380341796
  169 SOLV  HW1      733    0.311106015    1.072930407    2.286082175
  169 SOLV  HW2      734    0.191492604    1.096338382    2.394764400
  170 SOLV  OW       735    6.656885743    2.782816803    0.434796294
  170 SOLV  HW1      736    6.710588864    2.703953835    0.464743223
  170 SOLV  HW2      737    6.667699513    2.794980833    0.336128618
  171 SOLV  OW       738    5.940664221    1.598471680    5.113124915
  171 SOLV  HW1      739    5.975646432    1.517472226    5.160194489
  171 SOLV  HW2      740    6.011539318    1.668986372    5.110977704
  172 SOLV  OW       741    2.729892822    3.601018027    3.528404379
  172 SOLV  HW1      742    2.806815151    3.640751238    3.478360011
  172 SOLV  HW2      743    2.654313329    3.583852680    3.465211797
  173 SOLV  OW       744    2.216510070    2.460148852    1.508575101
  173 SOLV  HW1      745    2.125166151    2.449396352    1.547829194
  173 SOLV  HW2      746    2.215803355    2.535292399    1.442596624
  174 SOLV  OW       747    0.670243293    1.900200446    1.773567469
  174 SOLV  HW1      748    0.738589079    1.864457814    1.709915845
  174 SOLV  HW2      749    0.585753961    1.920235601    1.723965485
  175 SOLV  OW       750    1.913081088    2.378931411    3.134597129
  175 SOLV  HW1      751    1.994388511    2.417887966    3.177860291
  175 SOLV  HW2      752    1.853796856    2.339264742    3.204683837
  176 SOLV  OW       753    2.749485634    6.480125929    6.599415362
  176 SOLV  HW1      754    2.815928974    6.541852119    6.557280204
  176 SOLV  HW2      755    2.775520061    6.385386515    6.580791092
  177 SOLV  OW       756    4.243896980    4.573393697    4.893883541
  177 SOLV  HW1      757    4.276645943    4.649301724    4.950147992
  177 SOLV  HW2      758    4.174565825    4.521969858    4.944371076
  178 SOLV  OW       759    2.638194978    1.334860763    1.924738610
  178 SOLV  HW1      760    2.638415501    1.329673186    1.824872440
  178 SOLV  HW2      761    2.709511477    1.398098890    1.954989359
  179 SOLV  OW       762    3.532579313    2.433168954    3.430050571
  179 SOLV  HW1      763    3.562018643    2.350574967    3.381969696
  179 SOLV  HW2      764    3.586476258    2.511202594    3.398331777
  180 SOLV  OW       765    1.302039818    0.163600655    0.976411923
  180 SOLV  HW1      766    1.215841051    0.171346069    0.926312095
  180 SOLV  HW2      767    1.286735676    0.113358219    1.061510057
  181 SOLV  OW       768    4.601499370    1.503270344    3.031012506
  181 SOLV  HW1      769    4.555675277    1.521845071    2.944091028
  181 SOLV  HW2      770    4.532973427    1.488331133    3.102295229
  182 SOLV  OW       771    3.113849274    6.336444892    1.465846509
  182 SOLV  HW1      772    3.212994124    6.330444276    1.477444037
  182 SOLV  HW2      773    3.083152254    6.428843852    1.488657396
  183 SOLV  OW       774    0.567316106    6.465273657    6.349334987
  183 SOLV  HW1      775    0.658566610    6.465984178    6.308432026
  183 SOLV  HW2      776    0.502562048    6.423436114    6.285642417
  184 SOLV  OW       777    2.038674785    5.642589669    5.367381298
  184 SOLV  HW1      778    2.075804350    5.708243620    5.301721831
  184 SOLV  HW2      779    2.004672990    5.691423888    5.447751121
  185 SOLV  OW       780    6.575317381    2.738970811    3.908992228
  185 SOLV  HW1      781    6.637180919    2.817517337    3.907106096
  185 SOLV  HW2      782    6.594671939    2.683227868    3.989728446
  186 SOLV  OW       783    5.307978788    5.880879993    6.565995480
  186 SOLV  HW1      784    5.346071036    5.956958072    6.513447235
  186 SOLV  HW2      785    5.286946121    5.911683774    6.658779990
  187 SOLV  OW       786    1.883237531    2.647936414    2.916757637
  187 SOLV  HW1      787    1.821595288    2.573792622    2.890240783
  187 SOLV  HW2      788    1.972039804    2.609850592    2.942522690
  188 SOLV  OW       789    6.717721074    6.457880634    6.083953740
  188 SOLV  HW1      790    6.653302862    6.520858925    6.040545904
  188 SOLV  HW2      791    6.783703091    6.425654464    6.016071056
  189 SOLV  OW       792    0.120920986    2.014088353    5.626454492
  189 SOLV  HW1      793    0.041729322    1.969791582    5.668486479
  189 SOLV  HW2      794    0.204676290    1.980483292    5.669535351
  190 SOLV  OW       795    3.905924402    2.688778054    3.899478066
  190 SOLV  HW1      796    3.884505633    2.591208935    3.894818137
  190 SOLV  HW2      797    3.972744240    2.704803557    3.972131380
  191 SOLV  OW       798    0.687376338    3.983887525    6.668945844
  191 SOLV  HW1      799    0.655527059    3.911638183    6.730312507
  191 SOLV  HW2      800    0.611212436    4.044786654    6.646797083
  192 SOLV  OW       801    6.674954092    2.721344470    5.708237743
  192 SOLV  HW1      802    6.697889313    2.702147544    5.612814134
  192 SOLV  HW2      803    6.587640980    2.678165903    5.730870532
  193 SOLV  OW       804    1.648071281    0.852253847    4.523531975
  193 SOLV  HW1      805    1.680525885    0.945128105    4.541456325
  193 SOLV  HW2      806    1.578691718    0.827551192    4.591181561
  194 SOLV  OW       807    1.919769727    2.521605578    3.786013159
  194 SOLV  HW1      808    1.895205635    2.425183073    3.776037324
  194 SOLV  HW2      809    1.866917148    2.561910301    3.860728256
  195 SOLV  OW       810    2.142385057    6.395863171    2.516409533
  195 SOLV  HW1      811    2.230437287    6.440104198    2.499387550
  195 SOLV  HW2      812    2.068481526    6.455692011    2.485441977
  196 SOLV  OW       813    1.733444922    2.075066178    4.405226772
  196 SOLV  HW1      814    1.744039784    2.011883029    4.482011211
  196 SOLV  HW2      815    1.636775142    2.098134724    4.394135907
  197 SOLV  OW       816    5.579545150    4.667326541    6.633460197
  197 SOLV  HW1      817    5.489258370    4.634400232    6.605813011
  197 SOLV  HW2      818    5.589067316    4.659148984    6.732670415
  198 SOLV  OW       819    3.687518183    0.135979136    5.755140027
  198 SOLV  HW1      820    3.726210007    0.051091227    5.791156651
  198 SOLV  HW2      821    3.736638894    0.214037226    5.793796226
  199 SOLV  OW       822    1.110415789    3.384104037    3.218675066
  199 SOLV  HW1      823    1.208610081    3.402789444    3.221666385
  199 SOLV  HW2      824    1.092655617    3.309275193    3.154757683
  200 SOLV  OW       825    0.473797931    6.651995897    4.059356390
  200 SOLV  HW1      826    0.423569604    6.726703717    4.102900257
  200 SOLV  HW2      827    0.448072525    6.565254547    4.101951616
  201 SOLV  OW       828    6.309842407    2.422784697    5.602931721
  201 SOLV  HW1      829    6.404409339    2.446988152    5.624645760
  201 SOLV  HW2      830    6.287480689    2.454971729    5.510930851
  202 SOLV  OW       831    2.323864821    3.568053036    0.196631557
  202 SOLV  HW1      832    2.233052565    3.531611716    0.176006918
  202 SOLV  HW2      833    2.344469145    3.553418368    0.293386401
  203 SOLV  OW       834    1.102147466    2.755684770    2.350683347
  203 SOLV  HW1      835    1.124794723    2.813229685    2.272096478
  203 SOLV  HW2      836    1.139158807    2.796895836    2.433942101
  204 SOLV  OW       837    5.806088798    5.170559699    3.412253790
  204 SOLV  HW1      838    5.901290151    5.201051747    3.409580046
  204 SOLV  HW2      839    5.794768553    5.091327629    3.352300953
  205 SOLV  OW       840    2.510341771    6.035628340    6.478716089
  205 SOLV  HW1      841    2.507552063    6.050700702    6.577535383
  205 SOLV  HW2      842    2.552757179    5.947090225    6.459685929
  206 SOLV  OW       843    4.399692363    2.418986269    3.887441869
  206 SOLV  HW1      844    4.452851872    2.414923164    3.802838268
  206 SOLV  HW2      845    4.432870557    2.494439903    3.944064903
  207 SOLV  OW       846    5.806946197    1.540287131    3.422905051
  207 SOLV  HW1      847    5.750689446    1.459872702    3.403698045
  207 SOLV  HW2      848    5.747901551    1.619944988    3.435888389
  208 SOLV  OW       849    5.811495670    5.627792997    5.838559683
  208 SOLV  HW1      850    5.721728039    5.595770363    5.808285358
  208 SOLV  HW2      851    5.799870065    5.699864493    5.906902614
  209 SOLV  OW       852    3.620702779    5.257576510    2.914214245
  209 SOLV  HW1      853    3.590763031    5.248709363    3.009215281
  209 SOLV  HW2      854    3.559919155    5.204635924    2.855029307
  210 SOLV  OW       855    4.071458513    3.046606112    3.191630583
  210 SOLV  HW1      856    4.171024038    3.037800766    3.194693873
  210 SOLV  HW2      857    4.043399172    3.076113352    3.100294896
  211 SOLV  OW       858    1.630756295    3.457302413    4.417219430
  211 SOLV  HW1      859    1.724097974    3.428740371    4.438939289
  211 SOLV  HW2      860    1.578789572    3.378705266    4.383720778
  212 SOLV  OW       861    0.496873592    1.936264472    3.743207963
  212 SOLV  HW1      862    0.472751510    1.894301204    3.830714653
  212 SOLV  HW2      863    0.506340122    2.035101035    3.755121400
  213 SOLV  OW       864    1.244691460    3.342305669    4.510400523
  213 SOLV  HW1      865    1.202417000    3.313789059    4.424377942
  213 SOLV  HW2      866    1.174877215    3.381028866    4.570622586
  214 SOLV  OW       867    4.485096032    6.386925437    4.868953492
  214 SOLV  HW1      868    4.507055953    6.332014987    4.949593530
  214 SOLV  HW2      869    4.403994533    6.349346385    4.824114075
  215 SOLV  OW       870    0.617966263    1.199886973    3.453219684
  215 SOLV  HW1      871    0.687828493    1.230693695    3.388640847
  215 SOLV  HW2      872    0.527725359    1.207375046    3.410784798
  216 SOLV  OW       873    1.855603776    6.140549807    3.004577016
  216 SOLV  HW1      874    1.938305722    6.088513168    2.983298201
  216 SOLV  HW2      875    1.812460132    6.102575750    3.086411046
  217 SOLV  OW       876    1.927529961    3.739767518    4.608551029
  217 SOLV  HW1      877    1.914386907    3.760558171    4.511622084
  217 SOLV  HW2      878    1.838496371    3.727234100    4.652324821
  218 SOLV  OW       879    2.672164527    0.484409572    3.250115575
  218 SOLV  HW1      880    2.742717793    0.420666364    3.281087361
  218 SOLV  HW2      881    2.693640880    0.515484795    3.157523414
  219 SOLV  OW       882    3.563184650    5.933894586    3.127943829
  219 SOLV  HW1      883    3.524807429    5.950261733    3.037061945
  219 SOLV  HW2      884    3.538743350    5.841820471    3.158360791
  220 SOLV  OW       885    5.387768252    4.624511694    2.954153003
  220 SOLV  HW1      886    5.425095997    4.616604688    3.046588549
  220 SOLV  HW2      887    5.351631578    4.716761393    2.940575621
  221 SOLV  OW       888    5.409354165    6.588602422    4.232007169
  221 SOLV  HW1      889    5.408264121    6.683371740    4.200104197
  221 SOLV  HW2      890    5.320284129    6.565606314    4.271223483
  222 SOLV  OW       891    3.161922592    4.097590553    5.382542384
  222 SOLV  HW1      892    3.109859542    4.013193987    5.369624563
  222 SOLV  HW2      893    3.127508154    4.167850082    5.320257100
  223 SOLV  OW       894    3.739320133    4.811607748    1.661369990
  223 SOLV  HW1      895    3.817334715    4.873786269    1.668281429
  223 SOLV  HW2      896    3.749866028    4.753757274    1.580485392
  224 SOLV  OW       897    0.471386974    4.339547103    1.101052383
  224 SOLV  HW1      898    0.421890644    4.390178399    1.171669638
  224 SOLV  HW2      899    0.569195436    4.359016779    1.108444808
  225 SOLV  OW       900    3.764478676    1.198506651    1.190731065
  225 SOLV  HW1      901    3.816786150    1.171892575    1.271699148
  225 SOLV  HW2      902    3.812399673    1.167793602    1.108508816
  226 SOLV  OW       903    6.290059827    2.808890201    1.264746724
  226 SOLV  HW1      904    6.329130804    2.897645323    1.240329547
  226 SOLV  HW2      905    6.250733573    2.813902108    1.356553794
  227 SOLV  OW       906    2.506933310    2.385717028    3.402670556
  227 SOLV  HW1      907    2.422249326    2.438747023    3.406751494
  227 SOLV  HW2      908    2.487259357    2.294136362    3.367654436
  228 SOLV  OW       909    6.413568565    2.721006087    5.532048874
  228 SOLV  HW1      910    6.428405667    2.806802745    5.482865488
  228 SOLV  HW2      911    6.372977022    2.653719696    5.470201645
  229 SOLV  OW       912    5.375799040    2.459352958    3.789585410
  229 SOLV  HW1      913    5.363783271    2.521048813    3.867363647
  229 SOLV  HW2      914    5.466455449    2.417378198    3.794029107
  230 SOLV  OW       915    5.984896290    4.078193611    1.569288172
  230 SOLV  HW1      916    6.067121359    4.031611170    1.601988716
  230 SOLV  HW2      917    5.991845796    4.175956999    1.589143544
  231 SOLV  OW       918    5.056918670    6.210530542    5.871797078
  231 SOLV  HW1      919    5.038435986    6.247374556    5.780686593
  231 SOLV  HW2      920    5.015583535    6.269950002    5.940796687
  232 SOLV  OW       921    2.835018568    6.203987286    2.926054536
  232 SOLV  HW1      922    2.752853487    6.164690000    2.967344174
  232 SOLV  HW2      923    2.808775919    6.274760905    2.860460102
  233 SOLV  OW       924    5.472830436    1.681829856    4.578318999
  233 SOLV  HW1      925    5.442015775    1.589769854    4.602311168
  233 SOLV  HW2      926    5.411599811    1.720571913    4.509398211
  234 SOLV  OW       927    2.046076673    3.226541257    0.004312068
  234 SOLV  HW1      928    2.003153860    3.137797921   -0.012494594
  234 SOLV  HW2      929    2.069484374    3.269316034   -0.082995488
  235 SOLV  OW       930    4.807161946    5.566107174    0.789212611
  235 SOLV  HW1      931    4.804675295    5.639974365    0.856574812
  235 SOLV  HW2      932    4.742234290    5.494762278    0.815566299
  236 SOLV  OW       933    6.635182260    4.226935714    0.301235731
  236 SOLV  HW1      934    6.618487928    4.319433192    0.335378479
  236 SOLV  HW2      935    6.627304003    4.226273527    0.201547688
  237 SOLV  OW       936    2.019652835    5.522835143    3.812139062
  237 SOLV  HW1      937    1.926580352    5.519065614    3.848519208
  237 SOLV  HW2      938    2.071613314    5.444084864    3.845285912
  238 SOLV  OW       939    6.503769298    4.766855696    2.245084818
  238 SOLV  HW1      940    6.471648005    4.796381671    2.335066210
  238 SOLV  HW2      941    6.430022087    4.777152709    2.178335047
  239 SOLV  OW       942    1.363210336    6.018444604    3.118669549
  239 SOLV  HW1      943    1.357360650    6.069155143    3.032678655
  239 SOLV  HW2      944    1.375939008    6.082540092    3.194366054
  240 SOLV  OW       945    1.860514840    5.239237515    3.005616315
  240 SOLV  HW1      946    1.876541122    5.331514689    2.970569305
  240 SOLV  HW2      947    1.821750784    5.244793905    3.097630911
  241 SOLV  OW       948    4.135661255    1.767735768    4.158463578
  241 SOLV  HW1      949    4.186378643    1.828521259    4.097364624
  241 SOLV  HW2      950    4.198291320    1.700780171    4.198396451
  242 SOLV  OW       951    5.504955384    3.708028369    3.217671811
  242 SOLV  HW1      952    5.604280279    3.719141201    3.221030628
  242 SOLV  HW2      953    5.480250521    3.652986135    3.137920737
  243 SOLV  OW       954    2.047006343    1.173897944    6.207335344
  243 SOLV  HW1      955    1.973783347    1.217184870    6.259917151
  243 SOLV  HW2      956    2.010670887    1.094360170    6.158820515
  244 SOLV  OW       957    2.286217472    0.257260079    2.390325457
  244 SOLV  HW1      958    2.258541995    0.263696146    2.486204842
  244 SOLV  HW2      959    2.205134393    0.260912395    2.331909651
  245 SOLV  OW       960    0.860849221    3.784675636    4.316505638
  245 SOLV  HW1      961    0.773940189    3.754702065    4.355858106
  245 SOLV  HW2      962    0.928466862    3.711542667    4.325429480
  246 SOLV  OW       963    3.042978012    5.815108681    2.050147384
  246 SOLV  HW1      964    3.134018581    5.775952206    2.063511391
  246 SOLV  HW2      965    3.048917354    5.892547425    1.987153919
  247 SOLV  OW       966    5.895519279    5.703949274    0.053707551
  247 SOLV  HW1      967    5.965689046    5.774270984    0.065164971
  247 SOLV  HW2      968    5.853346613    5.713323491   -0.036480041
  248 SOLV  OW       969    0.741644923    1.377166916    3.255623723
  248 SOLV  HW1      970    0.775580946    1.457895531    3.303908798
  248 SOLV  HW2      971    0.643998131    1.388060123    3.237005092
  249 SOLV  OW       972    1.463998318    6.294754891    6.086334870
  249 SOLV  HW1      973    1.430877108    6.233807830    6.014302567
  249 SOLV  HW2      974    1.530495955    6.358774398    6.047866980
  250 SOLV  OW       975    1.631727151    1.206244208    0.834083217
  250 SOLV  HW1      976    1.694919464    1.283578683    0.828952711
  250 SOLV  HW2      977    1.561765860    1.224884832    0.903062607
  251 SOLV  OW       978    6.636481603    5.663249571    0.584794239
  251 SOLV  HW1      979    6.569686894    5.734295760    0.562633071
  251 SOLV  HW2      980    6.642000480    5.597956592    0.509252328
  252 SOLV  OW       981    2.463165292    5.910854500    4.234837087
  252 SOLV  HW1      982    2.501646381    5.883782619    4.323078406
  252 SOLV  HW2      983    2.377757597    5.960729777    4.249608472
  253 SOLV  OW       984    5.879333466    6.374496255    6.050893583
  253 SOLV  HW1      985    5.885900300    6.315749239    6.131552595
  253 SOLV  HW2      986    5.939715060    6.453414047    6.062129980
  254 SOLV  OW       987    6.643019134    4.622159959    5.301512425
  254 SOLV  HW1      988    6.679965717    4.589513202    5.214510410
  254 SOLV  HW2      989    6.543212287    4.625434205    5.296212970
  255 SOLV  OW       990    3.777380761    5.677421946    4.297839887
  255 SOLV  HW1      991    3.800859456    5.580589046    4.306345872
  255 SOLV  HW2      992    3.858244716    5.728960094    4.269466454
  256 SOLV  OW       993    3.106432497    2.710968857    1.323124558
  256 SOLV  HW1      994    3.041543863    2.719678128    1.398714407
  256 SOLV  HW2      995    3.155717181    2.797188173    1.311400182
  257 SOLV  OW       996    4.291681199    3.039446707    2.096363968
  257 SOLV  HW1      997    4.381167272    3.016284596    2.058206783
  257 SOLV  HW2      998    4.249285893    3.111012412    2.040855416
  258 SOLV  OW       999    3.136359494    2.177574651    1.293795093
  258 SOLV  HW1     1000    3.116513202    2.085200617    1.261032707
  258 SOLV  HW2     1001    3.110679914    2.185000425    1.390157059
  259 SOLV  OW      1002    5.405447320    2.313164482    0.673778438
  259 SOLV  HW1     1003    5.502074700    2.312958700    0.648023466
  259 SOLV  HW2     1004    5.378096604    2.405751877    0.699849960
  260 SOLV  OW      1005    2.152891455    6.044195118    6.127750053
  260 SOLV  HW1     1006    2.107025684    6.087966280    6.205084573
  260 SOLV  HW2     1007    2.206351633    6.112349530    6.077778091
  261 SOLV  OW      1008    4.726359083    5.131603821    6.482725656
  261 SOLV  HW1     1009    4.795985046    5.161203397    6.417332217
  261 SOLV  HW2     1010    4.723256549    5.031680724    6.485167093
  262 SOLV  OW      1011    6.237332745    3.182134109    1.876418701
  262 SOLV  HW1     1012    6.214336401    3.087968203    1.900998404
  262 SOLV  HW2     1013    6.181502320    3.210849808    1.798581796
  263 SOLV  OW      1014    6.601950503    2.115020708    4.226484211
  263 SOLV  HW1     1015    6.682112693    2.062695794    4.197564698
  263 SOLV  HW2     1016    6.546186893    2.059292459    4.288006512
  264 SOLV  OW      1017    3.968903865    4.812964017    2.671124373
  264 SOLV  HW1     1018    4.036216051    4.884857754    2.688461378
  264 SOLV  HW2     1019    3.991198290    4.766375023    2.585493563
  265 SOLV  OW      1020    2.101748103    3.328787822    6.487455973
  265 SOLV  HW1     1021    2.001918527    3.331688243    6.482371208
  265 SOLV  HW2     1022    2.139495689    3.413606964    6.450293567
  266 SOLV  OW      1023    2.405121491    4.664079743    5.545537530
  266 SOLV  HW1     1024    2.504682748    4.672136786    5.550317876
  266 SOLV  HW2     1025    2.380766845    4.580049942    5.497101437
  267 SOLV  OW      1026    3.339689135    5.148390323    5.741038983
  267 SOLV  HW1     1027    3.330068476    5.053739103    5.771841597
  267 SOLV  HW2     1028    3.414466679    5.192233825    5.790901571
  268 SOLV  OW      1029    0.660411135    6.344922447    5.873474465
  268 SOLV  HW1     1030    0.628370068    6.277498337    5.940014459
  268 SOLV  HW2     1031    0.657431351    6.436132248    5.914365841
  269 SOLV  OW      1032    5.793927432    3.239686447    0.846668434
  269 SOLV  HW1     1033    5.738794985    3.294604265    0.783861920
  269 SOLV  HW2     1034    5.821900666    3.155109336    0.801232525
  270 SOLV  OW      1035    5.942523754    3.508120111    1.736745968
  270 SOLV  HW1     1036    5.855970329    3.530134690    1.781735683
  270 SOLV  HW2     1037    5.930140018    3.428188915    1.677942410
  271 SOLV  OW      1038    5.825148677    3.291119955    5.401599067
  271 SOLV  HW1     1039    5.747362808    3.325640819    5.454114588
  271 SOLV  HW2     1040    5.813129784    3.193306452    5.384620362
  272 SOLV  OW      1041    5.134196533    5.887681794    4.768025067
  272 SOLV  HW1     1042    5.145541371    5.854193264    4.674483502
  272 SOLV  HW2     1043    5.218796174    5.931659351    4.798176131
  273 SOLV  OW      1044    5.457861059    4.170302330    2.180198161
  273 SOLV  HW1     1045    5.544076028    4.204032682    2.142390043
  273 SOLV  HW2     1046    5.442022718    4.076706902    2.148745747
  274 SOLV  OW      1047    1.656800406    0.965441280    6.727979384
  274 SOLV  HW1     1048    1.608600089    0.905964200    6.792317693
  274 SOLV  HW2     1049    1.633472360    1.060829936    6.746874306
  275 SOLV  OW      1050    1.789801007    2.784128969    6.261034381
  275 SOLV  HW1     1051    1.880025310    2.813084192    6.292993441
  275 SOLV  HW2     1052    1.761244936    2.842166113    6.184768713
  276 SOLV  OW      1053    4.867113085    2.734199920    3.377487976
  276 SOLV  HW1     1054    4.895351902    2.639036486    3.365375938
  276 SOLV  HW2     1055    4.871681679    2.781764021    3.289641543
  277 SOLV  OW      1056    6.346876454    0.879677699    4.906700966
  277 SOLV  HW1     1057    6.373705127    0.783346143    4.905885372
  277 SOLV  HW2     1058    6.373177072    0.920866748    4.993947463
  278 SOLV  OW      1059    1.821217778    2.412387199    4.490724736
  278 SOLV  HW1     1060    1.894296072    2.354989913    4.453774417
  278 SOLV  HW2     1061    1.740239564    2.404817875    4.432540154
  279 SOLV  OW      1062    0.714990626    5.253932347    2.885102799
  279 SOLV  HW1     1063    0.647804949    5.327993928    2.886188420
  279 SOLV  HW2     1064    0.693656018    5.190661831    2.810658942
  280 SOLV  OW      1065    5.251065817    3.097529574    0.135983388
  280 SOLV  HW1     1066    5.258383288    3.191332383    0.169861097
  280 SOLV  HW2     1067    5.283505202    3.034114178    0.206171601
  281 SOLV  OW      1068    5.192061090    6.627561235    5.525587858
  281 SOLV  HW1     1069    5.176736725    6.700730227    5.459167425
  281 SOLV  HW2     1070    5.286869939    6.596343442    5.519509795
  282 SOLV  OW      1071    5.528711431    4.447751924    0.366238237
  282 SOLV  HW1     1072    5.444222085    4.500763265    0.373418742
  282 SOLV  HW2     1073    5.556892244    4.417454980    0.457277506
  283 SOLV  OW      1074    1.499193435    5.491382905    2.481730827
  283 SOLV  HW1     1075    1.472890295    5.585554184    2.502710016
  283 SOLV  HW2     1076    1.557512960    5.455986669    2.554848204
  284 SOLV  OW      1077    1.380220846    5.819659453    2.322044055
  284 SOLV  HW1     1078    1.298406335    5.762954322    2.331590013
  284 SOLV  HW2     1079    1.432164519    5.817880985    2.407477675
  285 SOLV  OW      1080    3.468273080    0.748436214    5.980276716
  285 SOLV  HW1     1081    3.507082054    0.716327186    6.066665867
  285 SOLV  HW2     1082    3.480214111    0.678112789    5.910189348
  286 SOLV  OW      1083    3.879835914    1.548243799    0.220863826
  286 SOLV  HW1     1084    3.865097198    1.491798137    0.302084937
  286 SOLV  HW2     1085    3.824040802    1.513452653    0.145519994
  287 SOLV  OW      1086    3.428552383    5.553705148    0.161451851
  287 SOLV  HW1     1087    3.331707747    5.535728967    0.144183825
  287 SOLV  HW2     1088    3.454333600    5.640675923    0.119361179
  288 SOLV  OW      1089    2.860488534    6.551936058    4.937636322
  288 SOLV  HW1     1090    2.763304269    6.567361010    4.919817763
  288 SOLV  HW2     1091    2.911303042    6.556644662    4.851636751
  289 SOLV  OW      1092    2.244978196    5.370195518    0.923696540
  289 SOLV  HW1     1093    2.210635196    5.292964849    0.977139909
  289 SOLV  HW2     1094    2.289869776    5.336206167    0.841054653
  290 SOLV  OW      1095    2.987064330    4.940743210    4.865762285
  290 SOLV  HW1     1096    3.080776371    4.967901160    4.887687398
  290 SOLV  HW2     1097    2.983191836    4.841629052    4.853050127
  291 SOLV  OW      1098    1.445301430    3.338249305    0.136491382
  291 SOLV  HW1     1099    1.460479902    3.263422120    0.201072477
  291 SOLV  HW2     1100    1.530904838    3.359483129    0.089359729
  292 SOLV  OW      1101    2.368594479    4.560674822    1.786995192
  292 SOLV  HW1     1102    2.380154872    4.480364882    1.728541088
  292 SOLV  HW2     1103    2.287016184    4.549180196    1.843679113
  293 SOLV  OW      1104    2.665166083    0.122184379    2.395347808
  293 SOLV  HW1     1105    2.608655368    0.172490441    2.460739325
  293 SOLV  HW2     1106    2.692886951    0.183364966    2.321262042
  294 SOLV  OW      1107    2.177223534    4.679842675    1.603294637
  294 SOLV  HW1     1108    2.216745468    4.648174486    1.689523135
  294 SOLV  HW2     1109    2.202784733    4.775300979    1.587979647
  295 SOLV  OW      1110    6.562611385    6.052496099    2.756905839
  295 SOLV  HW1     1111    6.492203609    6.110216339    2.715537610
  295 SOLV  HW2     1112    6.613720830    6.105554963    2.824528269
  296 SOLV  OW      1113    0.872967778    4.417373509    4.665101633
  296 SOLV  HW1     1114    0.917647160    4.466767470    4.590508062
  296 SOLV  HW2     1115    0.939823719    4.359003050    4.711181826
  297 SOLV  OW      1116    0.892293542    0.971066937    4.295744231
  297 SOLV  HW1     1117    0.857255114    0.887363640    4.253717119
  297 SOLV  HW2     1118    0.933566833    1.028932714    4.225400228
  298 SOLV  OW      1119    5.422632908    0.116923202    4.193905368
  298 SOLV  HW1     1120    5.491057306    0.122644322    4.266607376
  298 SOLV  HW2     1121    5.467682658    0.094874940    4.107391753
  299 SOLV  OW      1122    3.874950469    4.526979752    3.940984685
  299 SOLV  HW1     1123    3.883683476    4.626147142    3.950459644
  299 SOLV  HW2     1124    3.819666836    4.505938627    3.860354651
  300 SOLV  OW      1125    3.169500181    5.331265762    6.479753108
  300 SOLV  HW1     1126    3.244625755    5.392414041    6.504597576
  300 SOLV  HW2     1127    3.150839055    5.268852990    6.555625500
  301 SOLV  OW      1128    0.611987634    0.161522221    4.802582825
  301 SOLV  HW1     1129    0.537250638    0.097920956    4.783361170
  301 SOLV  HW2     1130    0.636876029    0.210023290    4.718747119
  302 SOLV  OW      1131    0.741381310    6.471409015    0.316472869
  302 SOLV  HW1     1132    0.717630648    6.390643175    0.370445053
  302 SOLV  HW2     1133    0.840210036    6.486185335    0.320314057
  303 SOLV  OW      1134    4.486805627    1.493748930    5.168924384
  303 SOLV  HW1     1135    4.534525127    1.528115154    5.249807160
  303 SOLV  HW2     1136    4.460032774    1.570625792    5.110843630
  304 SOLV  OW      1137    0.125154134    5.788392603    5.251287902
  304 SOLV  HW1     1138    0.070986455    5.704345542    5.252759527
  304 SOLV  HW2     1139    0.119868525    5.833023855    5.340620567
  305 SOLV  OW      1140    5.611201636    0.213168614    2.779109463
  305 SOLV  HW1     1141    5.549677458    0.215274595    2.857916518
  305 SOLV  HW2     1142    5.662237989    0.127171650    2.778953709
  306 SOLV  OW      1143    1.605070400    0.918944053    4.948317850
  306 SOLV  HW1     1144    1.606337836    0.830061934    4.994128044
  306 SOLV  HW2     1145    1.694377333    0.962831838    4.958234777
  307 SOLV  OW      1146    5.858897958    5.790748838    3.025637682
  307 SOLV  HW1     1147    5.951304740    5.754258747    3.037025014
  307 SOLV  HW2     1148    5.862727020    5.875052072    2.971985892
  308 SOLV  OW      1149    3.828251657    1.913081340    6.153639595
  308 SOLV  HW1     1150    3.861877018    1.837630649    6.210002169
  308 SOLV  HW2     1151    3.788305479    1.876623266    6.069524655
  309 SOLV  OW      1152    5.503975084    2.315661300    1.180849038
  309 SOLV  HW1     1153    5.540471777    2.327694026    1.088526688
  309 SOLV  HW2     1154    5.424019637    2.374477847    1.193012573
  310 SOLV  OW      1155    6.501200813    6.466673902    4.309042138
  310 SOLV  HW1     1156    6.415703904    6.466191570    4.257174445
  310 SOLV  HW2     1157    6.541048195    6.558364949    4.306772876
  311 SOLV  OW      1158    2.713018102    3.499004860    4.888045133
  311 SOLV  HW1     1159    2.707425100    3.513087249    4.986891560
  311 SOLV  HW2     1160    2.623413857    3.471531648    4.853166579
  312 SOLV  OW      1161    3.405710739    0.057439108    5.256659952
  312 SOLV  HW1     1162    3.328233402    0.072588819    5.318043664
  312 SOLV  HW2     1163    3.470154850    0.133456802    5.264935110
  313 SOLV  OW      1164    2.452977125    1.060980661    2.716332269
  313 SOLV  HW1     1165    2.404533406    1.145874440    2.695202578
  313 SOLV  HW2     1166    2.547226215    1.081972393    2.742345107
  314 SOLV  OW      1167    0.232842469    1.955830408    4.680717762
  314 SOLV  HW1     1168    0.285503233    1.877221733    4.648349078
  314 SOLV  HW2     1169    0.165089994    1.981264549    4.611703864
  315 SOLV  OW      1170    5.840058440    4.600281649    0.204329961
  315 SOLV  HW1     1171    5.890825358    4.653418882    0.272148587
  315 SOLV  HW2     1172    5.742943309    4.623528928    0.209661647
  316 SOLV  OW      1173    4.245631219    1.464574954    2.432476951
  316 SOLV  HW1     1174    4.340835092    1.480313853    2.406233455
  316 SOLV  HW2     1175    4.232114146    1.367479937    2.452226832
  317 SOLV  OW      1176    2.887453366    6.529496221    2.050506159
  317 SOLV  HW1     1177    2.896241108    6.508365262    1.953158998
  317 SOLV  HW2     1178    2.815315406    6.472961402    2.090507914
  318 SOLV  OW      1179    3.503908720    5.446134157    5.718345499
  318 SOLV  HW1     1180    3.553486369    5.400026361    5.791941282
  318 SOLV  HW2     1181    3.531002617    5.407107556    5.630350859
  319 SOLV  OW      1182    3.927793290    2.836680984    3.303445364
  319 SOLV  HW1     1183    3.991648563    2.899272191    3.258667507
  319 SOLV  HW2     1184    3.934826111    2.746201508    3.261442802
  320 SOLV  OW      1185    3.747603466    0.138387715    2.774372611
  320 SOLV  HW1     1186    3.670628067    0.109007650    2.717699767
  320 SOLV  HW2     1187    3.735936786    0.103233003    2.867260965
  321 SOLV  OW      1188    2.598700274    6.180961951    5.892024788
  321 SOLV  HW1     1189    2.677078527    6.174286931    5.830279302
  321 SOLV  HW2     1190    2.537826483    6.103027778    5.877163507
  322 SOLV  OW      1191    2.214798623    0.681305131    2.530372027
  322 SOLV  HW1     1192    2.297412617    0.689809662    2.474669134
  322 SOLV  HW2     1193    2.146086093    0.628686613    2.480271215
  323 SOLV  OW      1194    4.951146567    2.230723767    1.261773225
  323 SOLV  HW1     1195    4.976851853    2.151324484    1.316865906
  323 SOLV  HW2     1196    4.869087479    2.209357835    1.208763653
  324 SOLV  OW      1197    3.137644228    5.856679403    4.510080353
  324 SOLV  HW1     1198    3.116455490    5.802795403    4.591614171
  324 SOLV  HW2     1199    3.056957783    5.909124956    4.482888937
  325 SOLV  OW      1200    5.142618997    1.044522295    3.009635406
  325 SOLV  HW1     1201    5.101447167    0.964514856    3.053269126
  325 SOLV  HW2     1202    5.232031550    1.019806215    2.972289427
  326 SOLV  OW      1203    0.658366218    1.363758207    1.198307047
  326 SOLV  HW1     1204    0.709596501    1.448672230    1.211163108
  326 SOLV  HW2     1205    0.652348610    1.342912736    1.100688062
  327 SOLV  OW      1206    4.117322710    0.144618527    0.671570195
  327 SOLV  HW1     1207    4.043616445    0.085410327    0.704158340
  327 SOLV  HW2     1208    4.158058445    0.104933628    0.589314982
  328 SOLV  OW      1209    1.358873980    1.572480371    1.025562245
  328 SOLV  HW1     1210    1.370344945    1.513221078    0.945831670
  328 SOLV  HW2     1211    1.433039511    1.639507279    1.028222896
  329 SOLV  OW      1212    4.427629820    2.820769957    4.242023673
  329 SOLV  HW1     1213    4.430411561    2.905682831    4.189276377
  329 SOLV  HW2     1214    4.392193333    2.746986971    4.184573366
  330 SOLV  OW      1215    6.005612255    3.131154516    6.290239187
  330 SOLV  HW1     1216    5.941614555    3.087047795    6.227317783
  330 SOLV  HW2     1217    6.085946816    3.072851348    6.302376338
  331 SOLV  OW      1218    1.869416917    4.029622304    0.873483009
  331 SOLV  HW1     1219    1.846438202    3.980961243    0.957769968
  331 SOLV  HW2     1220    1.967401532    4.020800486    0.855555316
  332 SOLV  OW      1221    0.699034267    6.553227816    1.361212907
  332 SOLV  HW1     1222    0.671941480    6.537808539    1.266194812
  332 SOLV  HW2     1223    0.746071309    6.641165180    1.368612098
  333 SOLV  OW      1224    4.326463625    3.401687207    5.530718793
  333 SOLV  HW1     1225    4.257868062    3.403325143    5.457971440
  333 SOLV  HW2     1226    4.282330895    3.420000276    5.618566076
  334 SOLV  OW      1227    3.693428261    6.378291876    6.179614485
  334 SOLV  HW1     1228    3.632515344    6.455433266    6.161201611
  334 SOLV  HW2     1229    3.641763994    6.304752346    6.223465967
  335 SOLV  OW      1230    1.812554782    3.512683946    4.890101880
  335 SOLV  HW1     1231    1.768097153    3.589383720    4.843832285
  335 SOLV  HW2     1232    1.819391070    3.435242483    4.827202783
  336 SOLV  OW      1233    3.543557178    1.856374387    3.661024949
  336 SOLV  HW1     1234    3.581876263    1.821931877    3.575318633
  336 SOLV  HW2     1235    3.575392782    1.949889267    3.676570783
  337 SOLV  OW      1236    5.677598923    3.770213173    6.191899780
  337 SOLV  HW1     1237    5.655081352    3.864442579    6.216678591
  337 SOLV  HW2     1238    5.772574178    3.751029347    6.216636257
  338 SOLV  OW      1239    2.976221386    1.701246031    4.146465905
  338 SOLV  HW1     1240    2.980422003    1.731326841    4.241742928
  338 SOLV  HW2     1241    3.065962438    1.667344577    4.118226812
  339 SOLV  OW      1242    4.408664270    4.166013712    3.610182389
  339 SOLV  HW1     1243    4.500848599    4.164676985    3.571446435
  339 SOLV  HW2     1244    4.385511343    4.259260064    3.637918129
  340 SOLV  OW      1245    2.495773190    2.595518692    0.018252354
  340 SOLV  HW1     1246    2.503863841    2.694073351    0.003361681
  340 SOLV  HW2     1247    2.582179025    2.551040543   -0.005325975
  341 SOLV  OW      1248    0.077693862    2.232365219    5.458478025
  341 SOLV  HW1     1249    0.071645014    2.150377358    5.515413194
  341 SOLV  HW2     1250    0.129439330    2.302875127    5.506964837
  342 SOLV  OW      1251    5.757916582    4.912199622    3.280017421
  342 SOLV  HW1     1252    5.731541120    4.820763355    3.310741283
  342 SOLV  HW2     1253    5.822334756    4.904502418    3.203917070
  343 SOLV  OW      1254    4.357818231    4.658209718    6.198750623
  343 SOLV  HW1     1255    4.369119096    4.755536842    6.218748947
  343 SOLV  HW2     1256    4.409404604    4.634910137    6.116311632
  344 SOLV  OW      1257    2.982305506    1.747833697    4.410659628
  344 SOLV  HW1     1258    3.044630731    1.736591937    4.488050847
  344 SOLV  HW2     1259    2.889074247    1.760553405    4.444517461
  345 SOLV  OW      1260    3.100286679    5.902354762    4.969426070
  345 SOLV  HW1     1261    3.193221779    5.916318373    4.935245722
  345 SOLV  HW2     1262    3.104046967    5.858989070    5.059456556
  346 SOLV  OW      1263    2.161564589    2.032899557    5.636504748
  346 SOLV  HW1     1264    2.232883405    2.075131242    5.692454036
  346 SOLV  HW2     1265    2.145820585    1.939207610    5.667716233
  347 SOLV  OW      1266    4.492330170    1.824066343    6.723266639
  347 SOLV  HW1     1267    4.394871469    1.814733956    6.743636213
  347 SOLV  HW2     1268    4.539165571    1.738276444    6.744403099
  348 SOLV  OW      1269    4.491312311    1.558701157    2.766125128
  348 SOLV  HW1     1270    4.578442682    1.605765862    2.752217453
  348 SOLV  HW2     1271    4.492043422    1.471867571    2.716530721
  349 SOLV  OW      1272    4.455391662    5.459886672    2.817273533
  349 SOLV  HW1     1273    4.476581465    5.528715159    2.886655397
  349 SOLV  HW2     1274    4.356490637    5.456394050    2.802899935
  350 SOLV  OW      1275    1.359167398    5.888815151    4.428128728
  350 SOLV  HW1     1276    1.343341919    5.792064223    4.447852411
  350 SOLV  HW2     1277    1.456721551    5.904086757    4.412311752
  351 SOLV  OW      1278    1.491815301    1.330328600    1.998486391
  351 SOLV  HW1     1279    1.578496388    1.290433257    1.968570471
  351 SOLV  HW2     1280    1.415928133    1.279926087    1.957243988
  352 SOLV  OW      1281    3.014215973    1.935035869    3.089075657
  352 SOLV  HW1     1282    2.916262684    1.945675535    3.071982903
  352 SOLV  HW2     1283    3.028343624    1.901368163    3.182172953
  353 SOLV  OW      1284    3.353969760    3.045678013    4.873353518
  353 SOLV  HW1     1285    3.326202640    2.973555124    4.809891030
  353 SOLV  HW2     1286    3.453777656    3.051451574    4.875647289
  354 SOLV  OW      1287    3.452658241    3.017572700    1.483021493
  354 SOLV  HW1     1288    3.389726942    2.952590716    1.525650179
  354 SOLV  HW2     1289    3.506438024    2.970780008    1.412890256
  355 SOLV  OW      1290    0.295397523    2.341372069    3.787917091
  355 SOLV  HW1     1291    0.205470302    2.321386237    3.749008570
  355 SOLV  HW2     1292    0.289378756    2.422778058    3.845684303
  356 SOLV  OW      1293    4.450645534    6.522710496    3.866583380
  356 SOLV  HW1     1294    4.494880681    6.612366058    3.864271807
  356 SOLV  HW2     1295    4.351395741    6.534407290    3.862995205
  357 SOLV  OW      1296    0.126336861    0.180455979    0.150012241
  357 SOLV  HW1     1297    0.172713227    0.255257758    0.197490005
  357 SOLV  HW2     1298    0.144383356    0.186996680    0.051870738
  358 SOLV  OW      1299    4.237500831    0.133034595    3.900306685
  358 SOLV  HW1     1300    4.324238221    0.151120674    3.946671869
  358 SOLV  HW2     1301    4.203012622    0.217751281    3.859885675
  359 SOLV  OW      1302    0.475344159    1.978769054    6.644660325
  359 SOLV  HW1     1303    0.496625314    2.073956231    6.622598478
  359 SOLV  HW2     1304    0.544857000    1.918963010    6.604767799
  360 SOLV  OW      1305    6.402738260    5.128531358    1.980614559
  360 SOLV  HW1     1306    6.494926196    5.167086526    1.984499776
  360 SOLV  HW2     1307    6.374392027    5.119472980    1.885143891
  361 SOLV  OW      1308    3.147015639    6.370568604    2.950971897
  361 SOLV  HW1     1309    3.051534466    6.341057107    2.954525582
  361 SOLV  HW2     1310    3.199618077    6.306583533    2.894944175
  362 SOLV  OW      1311    2.366248370    4.563607827    0.720756985
  362 SOLV  HW1     1312    2.434415921    4.602009155    0.783036471
  362 SOLV  HW2     1313    2.393282511    4.470891740    0.694812929
  363 SOLV  OW      1314    1.054308464    3.253798543    2.359252369
  363 SOLV  HW1     1315    0.997392972    3.324842488    2.317856763
  363 SOLV  HW2     1316    1.006121056    3.166242701    2.355765278
  364 SOLV  OW      1317    0.031529433    1.341199968    5.798379548
  364 SOLV  HW1     1318    0.046719068    1.433147176    5.762113897
  364 SOLV  HW2     1319   -0.047255493    1.299930852    5.752662953
  365 SOLV  OW      1320    5.442978956    2.472583867    1.974248656
  365 SOLV  HW1     1321    5.491101240    2.552121344    1.937394253
  365 SOLV  HW2     1322    5.350001796    2.469913948    1.937529033
  366 SOLV  OW      1323    2.094246402    3.698093272    1.223585610
  366 SOLV  HW1     1324    2.076814984    3.773024463    1.287473589
  366 SOLV  HW2     1325    2.016106637    3.635688976    1.223281783
  367 SOLV  OW      1326    0.266330920    6.107079034    5.121047930
  367 SOLV  HW1     1327    0.186755569    6.054519868    5.090956252
  367 SOLV  HW2     1328    0.349953513    6.059069293    5.094542494
  368 SOLV  OW      1329    4.971940523    3.329759207    3.632878907
  368 SOLV  HW1     1330    5.035817602    3.393403908    3.676114105
  368 SOLV  HW2     1331    4.989909931    3.237033236    3.665730178
  369 SOLV  OW      1332    1.168222023    4.876355516    0.512028111
  369 SOLV  HW1     1333    1.156916663    4.779146092    0.491467754
  369 SOLV  HW2     1334    1.262774599    4.903463570    0.493995493
  370 SOLV  OW      1335    0.421934595    4.179936510    4.015370821
  370 SOLV  HW1     1336    0.472584998    4.217396007    4.093033774
  370 SOLV  HW2     1337    0.461620637    4.092026287    3.988969643
  371 SOLV  OW      1338    0.570570516    5.988191893    1.732672250
  371 SOLV  HW1     1339    0.473459914    5.996956572    1.754874114
  371 SOLV  HW2     1340    0.588261862    5.896868341    1.695967527
  372 SOLV  OW      1341    3.913686867    3.224603269    0.341074112
  372 SOLV  HW1     1342    3.945401959    3.213998161    0.246830300
  372 SOLV  HW2     1343    3.908906245    3.134860733    0.384933369
  373 SOLV  OW      1344    2.761586405    5.566374458    3.741850256
  373 SOLV  HW1     1345    2.858706068    5.585800848    3.728044534
  373 SOLV  HW2     1346    2.719896645    5.541148264    3.654524346
  374 SOLV  OW      1347    2.030709787    5.418952550    5.238744087
  374 SOLV  HW1     1348    2.020482957    5.511784870    5.274490186
  374 SOLV  HW2     1349    1.994207648    5.353521131    5.304975007
  375 SOLV  OW      1350    5.350193847    4.577365426    6.540280145
  375 SOLV  HW1     1351    5.293975288    4.494674108    6.538926958
  375 SOLV  HW2     1352    5.322244159    4.637897751    6.465749184
  376 SOLV  OW      1353    1.621453390    4.263867257    1.541188964
  376 SOLV  HW1     1354    1.554326985    4.211105333    1.489127111
  376 SOLV  HW2     1355    1.574080738    4.330551186    1.598715453
  377 SOLV  OW      1356    6.368804416    4.716340538    0.722964775
  377 SOLV  HW1     1357    6.329583037    4.708229357    0.814595030
  377 SOLV  HW2     1358    6.404160912    4.627444332    0.693851303
  378 SOLV  OW      1359    4.606145200    3.654455927    1.820279297
  378 SOLV  HW1     1360    4.532318894    3.664772079    1.753619976
  378 SOLV  HW2     1361    4.579648865    3.697917465    1.906356300
  379 SOLV  OW      1362    1.518184068    6.637040503    1.949510241
  379 SOLV  HW1     1363    1.455350294    6.694794715    1.897389426
  379 SOLV  HW2     1364    1.539439977    6.681142116    2.036707979
  380 SOLV  OW      1365    1.548081140    3.975512568    4.746237251
  380 SOLV  HW1     1366    1.486273972    3.919695315    4.690879146
  380 SOLV  HW2     1367    1.495530611    4.045632983    4.794422112
  381 SOLV  OW      1368    0.857721974    4.489428489    6.601209289
  381 SOLV  HW1     1369    0.912477268    4.456759645    6.524171533
  381 SOLV  HW2     1370    0.898927657    4.572559337    6.638512981
  382 SOLV  OW      1371    5.044908699    2.778694224    1.994686607
  382 SOLV  HW1     1372    5.126711940    2.794734774    2.049923751
  382 SOLV  HW2     1373    5.035317386    2.851933951    1.927276218
  383 SOLV  OW      1374    2.477105899    2.736882513    4.247136939
  383 SOLV  HW1     1375    2.424384267    2.806914544    4.295263394
  383 SOLV  HW2     1376    2.512515737    2.670601396    4.313115484
  384 SOLV  OW      1377    4.020066719    3.880422959    3.362951272
  384 SOLV  HW1     1378    3.968081347    3.880299497    3.277524594
  384 SOLV  HW2     1379    4.065295900    3.968883625    3.374319792
  385 SOLV  OW      1380    6.255111554    1.518221047    2.943666388
  385 SOLV  HW1     1381    6.307372506    1.586117113    2.995233127
  385 SOLV  HW2     1382    6.228001782    1.443710691    3.004604706
  386 SOLV  OW      1383    3.378121463    4.558880006    4.741948704
  386 SOLV  HW1     1384    3.400214116    4.614938492    4.821758304
  386 SOLV  HW2     1385    3.455905293    4.499981173    4.720021216
  387 SOLV  OW      1386    3.658045678    5.087932209    6.128304969
  387 SOLV  HW1     1387    3.623058062    5.177440854    6.155950595
  387 SOLV  HW2     1388    3.757176320    5.085447196    6.141233698
  388 SOLV  OW      1389    1.673554227    3.610237640    1.033467338
  388 SOLV  HW1     1390    1.632505307    3.695702774    1.001672552
  388 SOLV  HW2     1391    1.740920928    3.578722370    0.966618802
  389 SOLV  OW      1392    6.091933142    3.751270141    4.971923561
  389 SOLV  HW1     1393    6.163442057    3.737673426    4.903353772
  389 SOLV  HW2     1394    6.002214080    3.740202597    4.929165979
  390 SOLV  OW      1395    2.129824446    1.292393622    0.864007423
  390 SOLV  HW1     1396    2.084332738    1.269754519    0.777878526
  390 SOLV  HW2     1397    2.112047584    1.388091528    0.886944409
  391 SOLV  OW      1398    5.044410331    5.544828130    2.555269755
  391 SOLV  HW1     1399    5.043171106    5.631239429    2.504953126
  391 SOLV  HW2     1400    4.974279364    5.483796647    2.518432044
  392 SOLV  OW      1401    1.043807947    2.264674726    2.229375227
  392 SOLV  HW1     1402    1.014948525    2.297465816    2.319331270
  392 SOLV  HW2     1403    0.975854319    2.200436543    2.193935533
  393 SOLV  OW      1404    1.433790177    6.010598984    2.042393168
  393 SOLV  HW1     1405    1.344653984    6.009286932    2.087705740
  393 SOLV  HW2     1406    1.443287776    5.929151270    1.985154396
  394 SOLV  OW      1407    1.911077775    5.521891976    1.975967535
  394 SOLV  HW1     1408    1.898628680    5.423120294    1.985421976
  394 SOLV  HW2     1409    1.854864220    5.555491241    1.900394146
  395 SOLV  OW      1410    4.177309691    2.602633191    6.468711111
  395 SOLV  HW1     1411    4.153183216    2.541129005    6.543780145
  395 SOLV  HW2     1412    4.132613250    2.691039989    6.482374113
  396 SOLV  OW      1413    4.027241476    6.171656730    2.142695488
  396 SOLV  HW1     1414    4.031730252    6.076837433    2.174149634
  396 SOLV  HW2     1415    4.105931035    6.222255376    2.178021707
  397 SOLV  OW      1416    2.052939544    5.277530485    0.668546078
  397 SOLV  HW1     1417    2.038553145    5.289522706    0.766777588
  397 SOLV  HW2     1418    2.136664421    5.324828222    0.641100122
  398 SOLV  OW      1419    1.287254420    2.270267251    4.184809343
  398 SOLV  HW1     1420    1.325322481    2.332317664    4.116247106
  398 SOLV  HW2     1421    1.296475276    2.311192669    4.275585427
  399 SOLV  OW      1422    4.902551485    4.121497840    2.412405869
  399 SOLV  HW1     1423    4.960119621    4.198080372    2.441063101
  399 SOLV  HW2     1424    4.931058594    4.038561079    2.460458442
  400 SOLV  OW      1425    2.437316710    4.286183182    0.671420980
  400 SOLV  HW1     1426    2.346172410    4.245305332    0.676103866
  400 SOLV  HW2     1427    2.485365488    4.251372692    0.590924047
  401 SOLV  OW      1428    0.459306896    2.815144907    6.331672230
  401 SOLV  HW1     1429    0.425150265    2.744263260    6.269952475
  401 SOLV  HW2     1430    0.405470954    2.898559589    6.319676663
  402 SOLV  OW      1431    0.050725496    5.552063767    1.793549718
  402 SOLV  HW1     1432    0.077344140    5.456711256    1.807676213
  402 SOLV  HW2     1433   -0.049021850    5.558864867    1.791446500
  403 SOLV  OW      1434    0.686179601    3.160921248    5.368166876
  403 SOLV  HW1     1435    0.704928289    3.201750014    5.457507293
  403 SOLV  HW2     1436    0.668782266    3.063068119    5.379226233
  404 SOLV  OW      1437    5.389447840    3.582847078    5.437739347
  404 SOLV  HW1     1438    5.322948546    3.554199045    5.368765833
  404 SOLV  HW2     1439    5.442392249    3.503572306    5.467948808
  405 SOLV  OW      1440    0.319294564    6.613128638    6.422409449
  405 SOLV  HW1     1441    0.368200517    6.557910377    6.489932503
  405 SOLV  HW2     1442    0.234945875    6.566397141    6.395920256
  406 SOLV  OW      1443    1.663653141    2.162349692    4.992105108
  406 SOLV  HW1     1444    1.612915993    2.121690902    4.916126058
  406 SOLV  HW2     1445    1.604818335    2.166882497    5.072840049
  407 SOLV  OW      1446    3.115162074    6.218592233    6.438041355
  407 SOLV  HW1     1447    3.187294287    6.169585212    6.486984866
  407 SOLV  HW2     1448    3.047758862    6.153159237    6.403755184
  408 SOLV  OW      1449    6.612621086    4.034237036    5.963936871
  408 SOLV  HW1     1450    6.568466065    4.072487842    5.882773941
  408 SOLV  HW2     1451    6.566747115    3.949261241    5.989915797
  409 SOLV  OW      1452    0.506130238    3.353399439    0.930314983
  409 SOLV  HW1     1453    0.473392631    3.260727131    0.911867653
  409 SOLV  HW2     1454    0.429608498    3.417528556    0.924650075
  410 SOLV  OW      1455    6.173899856    0.836211403    1.338577538
  410 SOLV  HW1     1456    6.269226063    0.835227178    1.308375600
  410 SOLV  HW2     1457    6.166541813    0.790494893    1.427212020
  411 SOLV  OW      1458    4.030722041    1.440891936    1.447060857
  411 SOLV  HW1     1459    3.950078401    1.478252396    1.401224071
  411 SOLV  HW2     1460    4.091652809    1.399908175    1.379178723
  412 SOLV  OW      1461    3.709404689    3.117684096    2.862718398
  412 SOLV  HW1     1462    3.760508740    3.191368414    2.818455449
  412 SOLV  HW2     1463    3.635715681    3.087281743    2.802337620
  413 SOLV  OW      1464    0.210702268    3.688928809    2.867753375
  413 SOLV  HW1     1465    0.112733682    3.707222517    2.875981854
  413 SOLV  HW2     1466    0.256770128    3.715303967    2.952501914
  414 SOLV  OW      1467    1.041426596    6.648659820    3.930944589
  414 SOLV  HW1     1468    0.967310371    6.650628677    3.863839297
  414 SOLV  HW2     1469    1.037207935    6.563240806    3.982771285
  415 SOLV  OW      1470    2.136836167    4.211817670    5.057303603
  415 SOLV  HW1     1471    2.138439656    4.204288447    4.957599285
  415 SOLV  HW2     1472    2.097993931    4.300183208    5.083438331
  416 SOLV  OW      1473    0.641571015    2.592008333    1.689787033
  416 SOLV  HW1     1474    0.638166416    2.502868845    1.644589998
  416 SOLV  HW2     1475    0.722247417    2.596445965    1.748709330
  417 SOLV  OW      1476    1.720848605    2.956410593    6.063745109
  417 SOLV  HW1     1477    1.662865258    2.967324057    5.983004542
  417 SOLV  HW2     1478    1.787032571    3.031276356    6.067619607
  418 SOLV  OW      1479    0.730278339    1.628665988    4.772550132
  418 SOLV  HW1     1480    0.779774164    1.542641863    4.784806751
  418 SOLV  HW2     1481    0.779737718    1.686647519    4.707803524
  419 SOLV  OW      1482    2.106718658    5.092871524    4.723114028
  419 SOLV  HW1     1483    2.084324018    5.171841590    4.665996427
  419 SOLV  HW2     1484    2.129065538    5.123844330    4.815534338
  420 SOLV  OW      1485    0.265122090    3.245241076    0.713040025
  420 SOLV  HW1     1486    0.322657849    3.188005183    0.771468619
  420 SOLV  HW2     1487    0.172718014    3.207157233    0.709675639
  421 SOLV  OW      1488    4.708435711    5.236836195    1.136190820
  421 SOLV  HW1     1489    4.807916992    5.227678062    1.131739442
  421 SOLV  HW2     1490    4.668850980    5.152810128    1.173243225
  422 SOLV  OW      1491    2.009717348    1.015282854    5.818265422
  422 SOLV  HW1     1492    2.001719810    0.934926780    5.877249762
  422 SOLV  HW2     1493    1.953351054    1.089296148    5.854940818
  423 SOLV  OW      1494    2.169769764    3.836597902    6.524160432
  423 SOLV  HW1     1495    2.212501276    3.861914512    6.610955010
  423 SOLV  HW2     1496    2.107431196    3.909251618    6.495254516
  424 SOLV  OW      1497    2.155743390    0.081325258    4.742355070
  424 SOLV  HW1     1498    2.188856022    0.140670373    4.815716656
  424 SOLV  HW2     1499    2.138611096    0.136017981    4.660407513
  425 SOLV  OW      1500    6.179082136    6.663369789    2.453246043
  425 SOLV  HW1     1501    6.166703046    6.721193008    2.372602104
  425 SOLV  HW2     1502    6.276263634    6.658784568    2.476374891
  426 SOLV  OW      1503    1.929983307    2.751604202    4.791896961
  426 SOLV  HW1     1504    2.021931641    2.712332811    4.793760604
  426 SOLV  HW2     1505    1.867139184    2.687268672    4.748173200
  427 SOLV  OW      1506    0.967682535    5.945152333    5.458973413
  427 SOLV  HW1     1507    0.879006600    5.908080763    5.486586612
  427 SOLV  HW2     1508    0.968854336    6.043915804    5.474613590
  428 SOLV  OW      1509    0.298463285    1.199097728    3.574781061
  428 SOLV  HW1     1510    0.237742311    1.269129828    3.612313443
  428 SOLV  HW2     1511    0.322729143    1.222937439    3.480743580
  429 SOLV  OW      1512    0.592024605    6.159538447    6.071801642
  429 SOLV  HW1     1513    0.541233070    6.163409335    6.157856552
  429 SOLV  HW2     1514    0.533762362    6.120660912    6.000427558
  430 SOLV  OW      1515    2.539612715    2.100991472    3.872791971
  430 SOLV  HW1     1516    2.534045122    2.125298732    3.775949984
  430 SOLV  HW2     1517    2.629227846    2.127163969    3.908629663
  431 SOLV  OW      1518    2.538370599    4.796979732    0.428035755
  431 SOLV  HW1     1519    2.511535438    4.865526012    0.360349028
  431 SOLV  HW2     1520    2.633191338    4.769585864    0.411948031
  432 SOLV  OW      1521    1.511104454    2.329295009    3.448404068
  432 SOLV  HW1     1522    1.438601605    2.263220471    3.467838672
  432 SOLV  HW2     1523    1.479672406    2.393726741    3.378684703
  433 SOLV  OW      1524    0.303053512    5.642618204    2.113383532
  433 SOLV  HW1     1525    0.275791692    5.555946835    2.155157667
  433 SOLV  HW2     1526    0.366721451    5.624880462    2.038337030
  434 SOLV  OW      1527    2.049725482    4.239851684    2.582000807
  434 SOLV  HW1     1528    1.953646340    4.244427115    2.609351772
  434 SOLV  HW2     1529    2.076458123    4.326364906    2.539562148
  435 SOLV  OW      1530    0.286337284    6.435965667    2.162016674
  435 SOLV  HW1     1531    0.187655272    6.421446410    2.169176494
  435 SOLV  HW2     1532    0.304944591    6.504233747    2.091352335
  436 SOLV  OW      1533    3.606207834    2.996536699    2.561828175
  436 SOLV  HW1     1534    3.607606693    2.897692728    2.546724399
  436 SOLV  HW2     1535    3.689098083    3.037289085    2.523505060
  437 SOLV  OW      1536    0.638979958    5.059856101    6.022239836
  437 SOLV  HW1     1537    0.609982711    4.964158079    6.021117551
  437 SOLV  HW2     1538    0.576534654    5.114266682    5.966201597
  438 SOLV  OW      1539    5.726539064    3.881117884    0.586200491
  438 SOLV  HW1     1540    5.671723740    3.850504153    0.508365465
  438 SOLV  HW2     1541    5.666464792    3.900153030    0.663846846
  439 SOLV  OW      1542    0.686637107    6.579724395    2.925730779
  439 SOLV  HW1     1543    0.668914646    6.675699422    2.903938117
  439 SOLV  HW2     1544    0.615305689    6.522600656    2.885123900
  440 SOLV  OW      1545    2.983519976    4.302867593    6.583162927
  440 SOLV  HW1     1546    2.886294125    4.289632038    6.563871337
  440 SOLV  HW2     1547    3.027988402    4.213831192    6.592924584
  441 SOLV  OW      1548    3.773898984    4.631295247    1.431665266
  441 SOLV  HW1     1549    3.797298656    4.650770014    1.336410869
  441 SOLV  HW2     1550    3.757084496    4.533314830    1.442496818
  442 SOLV  OW      1551    5.460261936    1.382531550    1.832671791
  442 SOLV  HW1     1552    5.420493635    1.473792740    1.842163308
  442 SOLV  HW2     1553    5.557265918    1.385772336    1.856753656
  443 SOLV  OW      1554    6.294900486    5.353987040    4.411171002
  443 SOLV  HW1     1555    6.310764278    5.257408414    4.431692227
  443 SOLV  HW2     1556    6.224706471    5.361931910    4.340390421
  444 SOLV  OW      1557    2.961565022    4.438799042    4.258612518
  444 SOLV  HW1     1558    2.947108722    4.450210144    4.356902973
  444 SOLV  HW2     1559    3.057127786    4.414787215    4.241542022
  445 SOLV  OW      1560    1.987252500    1.883576094    0.777712490
  445 SOLV  HW1     1561    1.980960140    1.962904725    0.838273087
  445 SOLV  HW2     1562    2.041536391    1.907354267    0.697163939
  446 SOLV  OW      1563    2.930342775    6.148321551    0.427658606
  446 SOLV  HW1     1564    2.881327303    6.186947276    0.349519318
  446 SOLV  HW2     1565    2.894193633    6.187402173    0.512311756
  447 SOLV  OW      1566    3.519385205    5.637636106    3.650554012
  447 SOLV  HW1     1567    3.570278134    5.599952310    3.727949443
  447 SOLV  HW2     1568    3.572811721    5.710609180    3.607883772
  448 SOLV  OW      1569    1.267431738    1.243307820    5.041787792
  448 SOLV  HW1     1570    1.288137147    1.145644734    5.047568736
  448 SOLV  HW2     1571    1.344128510    1.291169154    4.999043094
  449 SOLV  OW      1572    2.875315221    3.217025746    4.471894280
  449 SOLV  HW1     1573    2.916663915    3.299839276    4.509741556
  449 SOLV  HW2     1574    2.912484024    3.199917603    4.380647346
  450 SOLV  OW      1575    3.391671699    1.059845917    5.175449191
  450 SOLV  HW1     1576    3.447866507    1.129790985    5.131289905
  450 SOLV  HW2     1577    3.436955894    1.028505843    5.258919862
  451 SOLV  OW      1578    0.023992156    6.469982176    2.234200292
  451 SOLV  HW1     1579    0.055505501    6.489422547    2.327093739
  451 SOLV  HW2     1580   -0.075876796    6.464931702    2.233253353
  452 SOLV  OW      1581    0.650047479    3.759365724    4.759053133
  452 SOLV  HW1     1582    0.563182566    3.729677629    4.798718173
  452 SOLV  HW2     1583    0.670623952    3.852320462    4.789651123
  453 SOLV  OW      1584    0.072295960    0.576725952    2.144656699
  453 SOLV  HW1     1585    0.024798196    0.630853260    2.075270762
  453 SOLV  HW2     1586    0.012961143    0.565199473    2.224323074
  454 SOLV  OW      1587    6.147138097    2.042157657    6.235921807
  454 SOLV  HW1     1588    6.179660046    2.107616554    6.304168910
  454 SOLV  HW2     1589    6.209792340    1.964322552    6.231877823
  455 SOLV  OW      1590    4.148621596    4.028121751    2.836522601
  455 SOLV  HW1     1591    4.119323547    4.077192005    2.918583224
  455 SOLV  HW2     1592    4.073775934    3.970545305    2.803609211
  456 SOLV  OW      1593    2.946734396    1.564765565    0.168952492
  456 SOLV  HW1     1594    2.925823268    1.553672996    0.266111594
  456 SOLV  HW2     1595    2.926257460    1.479702417    0.120525564
  457 SOLV  OW      1596    0.661709850    4.273497633    3.632620686
  457 SOLV  HW1     1597    0.600785768    4.350948144    3.615594648
  457 SOLV  HW2     1598    0.730303682    4.268458255    3.560027970
  458 SOLV  OW      1599    2.244813769    3.576584180    0.463088096
  458 SOLV  HW1     1600    2.210913946    3.668165492    0.484625897
  458 SOLV  HW2     1601    2.247962443    3.521705691    0.546626402
  459 SOLV  OW      1602    2.648006920    2.505226649    5.538206221
  459 SOLV  HW1     1603    2.658837101    2.599046093    5.505330233
  459 SOLV  HW2     1604    2.649657488    2.442283056    5.460517154
  460 SOLV  OW      1605    0.281046226    2.751019211    5.153531579
  460 SOLV  HW1     1606    0.292636719    2.667704776    5.099452222
  460 SOLV  HW2     1607    0.252715941    2.825945083    5.093667398
  461 SOLV  OW      1608    5.597455335    6.262132337    5.405521636
  461 SOLV  HW1     1609    5.551207480    6.175302981    5.423466282
  461 SOLV  HW2     1610    5.597354293    6.280251132    5.307175764
  462 SOLV  OW      1611    3.761344291    6.036588659    6.585877172
  462 SOLV  HW1     1612    3.824964453    6.011498085    6.512917255
  462 SOLV  HW2     1613    3.730357177    6.130676962    6.572187703
  463 SOLV  OW      1614    3.974290827    0.951709403    4.561936258
  463 SOLV  HW1     1615    3.900113386    0.998877162    4.609613519
  463 SOLV  HW2     1616    3.953546558    0.947193276    4.464214759
  464 SOLV  OW      1617    4.156048213    4.750459141    4.041464650
  464 SOLV  HW1     1618    4.157607284    4.650939260    4.051138010
  464 SOLV  HW2     1619    4.069977032    4.778473009    3.998953635
  465 SOLV  OW      1620    0.479345026    6.362891159    3.059522022
  465 SOLV  HW1     1621    0.454041211    6.454859037    3.089552638
  465 SOLV  HW2     1622    0.528036369    6.368505740    2.972356426
  466 SOLV  OW      1623    2.617513010    1.089336906    0.238389467
  466 SOLV  HW1     1624    2.587403410    1.025138760    0.308903448
  466 SOLV  HW2     1625    2.622773833    1.181369207    0.277152733
  467 SOLV  OW      1626    2.926617835    4.699661471    4.183434964
  467 SOLV  HW1     1627    2.830433596    4.699947558    4.156072184
  467 SOLV  HW2     1628    2.949155268    4.611597513    4.225112473
  468 SOLV  OW      1629    2.578517734    6.189145397    2.656092224
  468 SOLV  HW1     1630    2.520491473    6.162615616    2.579090046
  468 SOLV  HW2     1631    2.633426661    6.110733367    2.685019282
  469 SOLV  OW      1632    2.899079042    5.394393642    5.797722778
  469 SOLV  HW1     1633    2.928324618    5.298865249    5.793337138
  469 SOLV  HW2     1634    2.806096299    5.402469634    5.761817355
  470 SOLV  OW      1635    4.024466101    2.979223440    1.594834251
  470 SOLV  HW1     1636    4.027106326    3.060002910    1.535945220
  470 SOLV  HW2     1637    3.938303849    2.930473126    1.580703264
  471 SOLV  OW      1638    2.480773908    3.068377039    3.869449552
  471 SOLV  HW1     1639    2.478332847    3.140922381    3.938234914
  471 SOLV  HW2     1640    2.411181445    3.086077087    3.799852075
  472 SOLV  OW      1641    4.748666403    6.171925247    6.280577683
  472 SOLV  HW1     1642    4.730417216    6.250405113    6.339806809
  472 SOLV  HW2     1643    4.668816922    6.111733863    6.279451066
  473 SOLV  OW      1644    6.531925865    1.389914244    5.074488617
  473 SOLV  HW1     1645    6.587816074    1.308280186    5.089061765
  473 SOLV  HW2     1646    6.589530977    1.464031873    5.040014863
  474 SOLV  OW      1647    3.161035530    5.381274095    1.824220239
  474 SOLV  HW1     1648    3.101768861    5.452932101    1.861000715
  474 SOLV  HW2     1649    3.148866378    5.375553964    1.725127336
  475 SOLV  OW      1650    1.970062537    5.806492824    3.810458759
  475 SOLV  HW1     1651    1.870523509    5.806509372    3.800857033
  475 SOLV  HW2     1652    2.001681753    5.713587851    3.829670800
  476 SOLV  OW      1653    6.029291470    4.607945275    0.891455037
  476 SOLV  HW1     1654    6.106212027    4.653809589    0.935951149
  476 SOLV  HW2     1655    6.012870910    4.649569738    0.802023606
  477 SOLV  OW      1656    4.240075178    1.259658694    5.686914372
  477 SOLV  HW1     1657    4.286075879    1.182033198    5.730023877
  477 SOLV  HW2     1658    4.304505921    1.335555562    5.677503930
  478 SOLV  OW      1659    2.848599995    1.299825245    5.217358487
  478 SOLV  HW1     1660    2.835484392    1.204126628    5.243242209
  478 SOLV  HW2     1661    2.903499343    1.345980686    5.287043122
  479 SOLV  OW      1662    4.017959210    3.742029929    2.506435501
  479 SOLV  HW1     1663    3.942606723    3.766845148    2.445555134
  479 SOLV  HW2     1664    4.103090218    3.781557332    2.471931771
  480 SOLV  OW      1665    4.165056234    1.710504873    2.530922390
  480 SOLV  HW1     1666    4.070302794    1.730243946    2.505775501
  480 SOLV  HW2     1667    4.189814240    1.619196844    2.498517196
  481 SOLV  OW      1668    0.010755795    1.942546358    0.731729968
  481 SOLV  HW1     1669   -0.043241915    1.945182256    0.815857911
  481 SOLV  HW2     1670   -0.044769665    1.904734207    0.657653143
  482 SOLV  OW      1671    0.868726319    4.085703997    2.607687767
  482 SOLV  HW1     1672    0.779890303    4.107335472    2.648190273
  482 SOLV  HW2     1673    0.855984761    4.022673352    2.531104466
  483 SOLV  OW      1674    3.208665584    1.785977872    0.670381961
  483 SOLV  HW1     1675    3.155314763    1.838211665    0.603857287
  483 SOLV  HW2     1676    3.152306052    1.712385036    0.707904077
  484 SOLV  OW      1677    0.500036904    2.278789314    4.462923249
  484 SOLV  HW1     1678    0.559137691    2.198139974    4.464653124
  484 SOLV  HW2     1679    0.552278579    2.359023315    4.491794061
  485 SOLV  OW      1680    1.768667010    3.888484751    3.886057543
  485 SOLV  HW1     1681    1.749103207    3.970681654    3.832567934
  485 SOLV  HW2     1682    1.689725693    3.827171569    3.883028747
  486 SOLV  OW      1683    0.425420195    3.654201151    5.089751182
  486 SOLV  HW1     1684    0.423804206    3.750469805    5.116768700
  486 SOLV  HW2     1685    0.428286050    3.596680337    5.171502967
  487 SOLV  OW      1686    6.033321711    4.002384790    0.460624005
  487 SOLV  HW1     1687    6.118054435    4.049663882    0.436431765
  487 SOLV  HW2     1688    6.042594698    3.904896937    0.440367114
  488 SOLV  OW      1689    3.549465750    6.484310466    5.130157050
  488 SOLV  HW1     1690    3.580026452    6.423208303    5.057131160
  488 SOLV  HW2     1691    3.474605680    6.541506038    5.096618297
  489 SOLV  OW      1692    4.969717344    2.120290758    3.779348549
  489 SOLV  HW1     1693    4.912338367    2.170623456    3.843958796
  489 SOLV  HW2     1694    4.978665484    2.172859455    3.694751420
  490 SOLV  OW      1695    3.895808288    1.408351614    5.355122686
  490 SOLV  HW1     1696    3.993526227    1.387636167    5.359843508
  490 SOLV  HW2     1697    3.883057168    1.501110781    5.320003500
  491 SOLV  OW      1698    3.704848064    2.664545847    2.105046195
  491 SOLV  HW1     1699    3.792934723    2.640789592    2.064099981
  491 SOLV  HW2     1700    3.710678781    2.655172341    2.204436092
  492 SOLV  OW      1701    0.433236101    6.292501856    5.728951642
  492 SOLV  HW1     1702    0.353006084    6.261267515    5.779821788
  492 SOLV  HW2     1703    0.505481839    6.318195562    5.793143528
  493 SOLV  OW      1704    1.181468459    0.735490129    2.202174032
  493 SOLV  HW1     1705    1.240648770    0.658892284    2.177060841
  493 SOLV  HW2     1706    1.148765006    0.723027926    2.295851079
  494 SOLV  OW      1707    1.319524362    4.056753577    1.829786140
  494 SOLV  HW1     1708    1.286308477    3.964192639    1.811637054
  494 SOLV  HW2     1709    1.347840807    4.063850760    1.925431424
  495 SOLV  OW      1710    4.107956830    4.988551993    4.695755163
  495 SOLV  HW1     1711    4.011020606    4.984808838    4.720036199
  495 SOLV  HW2     1712    4.119594920    5.044251828    4.613521990
  496 SOLV  OW      1713    3.271033268    6.497627735    4.640847163
  496 SOLV  HW1     1714    3.266573045    6.427580306    4.712076901
  496 SOLV  HW2     1715    3.361484071    6.540268379    4.641646632
  497 SOLV  OW      1716    0.030857610    2.685737971    5.441937645
  497 SOLV  HW1     1717    0.129661031    2.671773344    5.435373758
  497 SOLV  HW2     1718    0.005659436    2.769187685    5.392933474
  498 SOLV  OW      1719    3.896958881    0.622487222    1.535929694
  498 SOLV  HW1     1720    3.839518300    0.669622483    1.469003927
  498 SOLV  HW2     1721    3.902135304    0.676940808    1.619644825
  499 SOLV  OW      1722    1.715517783    5.738684265    2.980213923
  499 SOLV  HW1     1723    1.708546077    5.731302750    3.079698193
  499 SOLV  HW2     1724    1.639503731    5.793582552    2.945453983
  500 SOLV  OW      1725    1.653474389    2.947973590    6.568617208
  500 SOLV  HW1     1726    1.656431758    2.852857360    6.537886630
  500 SOLV  HW2     1727    1.667364884    3.008719717    6.490404845
  501 SOLV  OW      1728    6.639687488    4.595403250    2.595510963
  501 SOLV  HW1     1729    6.728573023    4.641219149    2.596201295
  501 SOLV  HW2     1730    6.567256317    4.663345484    2.583772570
  502 SOLV  OW      1731    1.337613446    1.890963668    5.857145944
  502 SOLV  HW1     1732    1.284017014    1.809330286    5.878677893
  502 SOLV  HW2     1733    1.429531659    1.863900279    5.828530797
  503 SOLV  OW      1734    6.141424242    6.403239565    1.273624162
  503 SOLV  HW1     1735    6.044368857    6.392630759    1.251992777
  503 SOLV  HW2     1736    6.195735065    6.346174141    1.212028031
  504 SOLV  OW      1737    3.031128781    3.492440402    1.916668032
  504 SOLV  HW1     1738    3.070469847    3.408622465    1.954444288
  504 SOLV  HW2     1739    2.956097131    3.523333974    1.975115019
  505 SOLV  OW      1740    1.412392479    2.648766801    1.552495092
  505 SOLV  HW1     1741    1.372381058    2.656879723    1.643782978
  505 SOLV  HW2     1742    1.483256915    2.578213429    1.553310409
  506 SOLV  OW      1743    5.505701259    1.217731250    6.606719525
  506 SOLV  HW1     1744    5.533172931    1.294014155    6.548183749
  506 SOLV  HW2     1745    5.520289301    1.131529308    6.558174436
  507 SOLV  OW      1746    1.801044737    6.482941721    0.365012228
  507 SOLV  HW1     1747    1.778311354    6.517534873    0.456043643
  507 SOLV  HW2     1748    1.881493305    6.423839731    0.370944686
  508 SOLV  OW      1749    3.435902861    1.315984881    2.888952349
  508 SOLV  HW1     1750    3.391817368    1.226737183    2.898519441
  508 SOLV  HW2     1751    3.450011611    1.335970973    2.791989930
  509 SOLV  OW      1752    1.844100920    4.127525498    1.946921591
  509 SOLV  HW1     1753    1.796724707    4.061497074    2.005196399
  509 SOLV  HW2     1754    1.941662859    4.105726391    1.944337326
  510 SOLV  OW      1755    5.366474693    3.572764693    5.867635951
  510 SOLV  HW1     1756    5.356291790    3.614178510    5.958087130
  510 SOLV  HW2     1757    5.344495263    3.475351673    5.872910381
  511 SOLV  OW      1758    6.292609845    3.267997360    0.297558931
  511 SOLV  HW1     1759    6.316230678    3.295947833    0.390623633
  511 SOLV  HW2     1760    6.274743102    3.349138172    0.241906801
  512 SOLV  OW      1761    6.008966161    0.701229028    1.142127500
  512 SOLV  HW1     1762    6.028494254    0.716478633    1.045244506
  512 SOLV  HW2     1763    6.077486845    0.748256669    1.197746997
  513 SOLV  OW      1764    2.530217521    5.547685794    6.320504291
  513 SOLV  HW1     1765    2.613661624    5.595867778    6.293750048
  513 SOLV  HW2     1766    2.550012409    5.486938334    6.397433610
  514 SOLV  OW      1767    1.302444041    2.895745634    3.297962898
  514 SOLV  HW1     1768    1.205164223    2.913720685    3.312582953
  514 SOLV  HW2     1769    1.342645099    2.859482886    3.382040835
  515 SOLV  OW      1770    4.791048021    0.743224715    1.694482063
  515 SOLV  HW1     1771    4.722356440    0.711356309    1.759797321
  515 SOLV  HW2     1772    4.870311648    0.778660995    1.744098178
  516 SOLV  OW      1773    1.560156036    2.917889750    1.512975524
  516 SOLV  HW1     1774    1.581958104    2.965007633    1.598443568
  516 SOLV  HW2     1775    1.499813398    2.840462062    1.532052489
  517 SOLV  OW      1776    1.211504102    5.548218658    1.994135300
  517 SOLV  HW1     1777    1.188340711    5.644894551    1.983298306
  517 SOLV  HW2     1778    1.303914213    5.532001114    1.959529317
  518 SOLV  OW      1779    3.748421440    1.012711214    4.706069689
  518 SOLV  HW1     1780    3.744023976    0.985453316    4.802183583
  518 SOLV  HW2     1781    3.722543099    1.108924095    4.697490384
  519 SOLV  OW      1782    2.946020289    5.897944811    6.614074235
  519 SOLV  HW1     1783    3.023826927    5.865046500    6.667590959
  519 SOLV  HW2     1784    2.976695035    5.922016180    6.521988185
  520 SOLV  OW      1785    0.378036791    0.960965377    1.837502894
  520 SOLV  HW1     1786    0.324605804    0.877527213    1.823959857
  520 SOLV  HW2     1787    0.341001312    1.033956910    1.780050123
  521 SOLV  OW      1788    2.839845185    3.208705071    6.567865850
  521 SOLV  HW1     1789    2.933694967    3.239041266    6.584362675
  521 SOLV  HW2     1790    2.823739922    3.122507709    6.615937117
  522 SOLV  OW      1791    2.183430174    6.011471262    2.306963152
  522 SOLV  HW1     1792    2.168047700    5.960543030    2.222287853
  522 SOLV  HW2     1793    2.162653209    6.108133633    2.291965976
  523 SOLV  OW      1794    5.209313387    4.648878488    6.021193498
  523 SOLV  HW1     1795    5.258198512    4.562694773    6.007672280
  523 SOLV  HW2     1796    5.239705900    4.715482358    5.953072787
  524 SOLV  OW      1797    4.005161878    4.557821388    1.670295461
  524 SOLV  HW1     1798    4.042842115    4.644145207    1.636700680
  524 SOLV  HW2     1799    3.917427431    4.540140913    1.625682917
  525 SOLV  OW      1800    0.508069569    1.481584608    1.748220925
  525 SOLV  HW1     1801    0.546316976    1.406656121    1.802286341
  525 SOLV  HW2     1802    0.548357867    1.568128831    1.778006187
  526 SOLV  OW      1803    2.766981236    4.661055193    5.001771070
  526 SOLV  HW1     1804    2.675979345    4.637075145    5.035591545
  526 SOLV  HW2     1805    2.813915462    4.717602618    5.069592738
  527 SOLV  OW      1806    2.723208465    1.972461994    4.278243872
  527 SOLV  HW1     1807    2.735827194    1.875070280    4.259380332
  527 SOLV  HW2     1808    2.632092469    2.000696205    4.248228611
  528 SOLV  OW      1809    1.552582915    4.851369688    5.388477208
  528 SOLV  HW1     1810    1.468028888    4.804108457    5.363633618
  528 SOLV  HW2     1811    1.629892585    4.788684970    5.378779142
  529 SOLV  OW      1812    5.224019667    5.814599997    0.271380094
  529 SOLV  HW1     1813    5.194121250    5.878312223    0.200337512
  529 SOLV  HW2     1814    5.323339415    5.803856306    0.266866526
  530 SOLV  OW      1815    1.493444610    0.895398697    2.110176803
  530 SOLV  HW1     1816    1.572806888    0.943856250    2.073384060
  530 SOLV  HW2     1817    1.508249271    0.875995487    2.207153856
  531 SOLV  OW      1818    4.407539040    5.481579241    4.430664261
  531 SOLV  HW1     1819    4.351577320    5.423147118    4.489436571
  531 SOLV  HW2     1820    4.383410902    5.465475518    4.334963087
  532 SOLV  OW      1821    2.102246163    5.878191649    2.080979832
  532 SOLV  HW1     1822    2.004299431    5.889289551    2.097816864
  532 SOLV  HW2     1823    2.118069093    5.792862185    2.031293527
  533 SOLV  OW      1824    3.331316104    3.405512835    3.940964445
  533 SOLV  HW1     1825    3.417883391    3.425059249    3.987054076
  533 SOLV  HW2     1826    3.346336647    3.401373305    3.842184593
  534 SOLV  OW      1827    4.879767643    5.783948591    4.378738524
  534 SOLV  HW1     1828    4.850842283    5.846265962    4.451402685
  534 SOLV  HW2     1829    4.866838560    5.828030261    4.289913659
  535 SOLV  OW      1830    5.491559808    3.724673570    2.431710547
  535 SOLV  HW1     1831    5.492048671    3.810971730    2.482233809
  535 SOLV  HW2     1832    5.577756117    3.676431305    2.447301945
  536 SOLV  OW      1833    6.395940077    0.086992946    4.810760333
  536 SOLV  HW1     1834    6.403250738    0.124383852    4.903219437
  536 SOLV  HW2     1835    6.346368797    0.000193853    4.813729682
  537 SOLV  OW      1836    1.623424570    0.783329821    1.475983226
  537 SOLV  HW1     1837    1.692706221    0.715021333    1.499096314
  537 SOLV  HW2     1838    1.637607296    0.814750540    1.382112037
  538 SOLV  OW      1839    1.243805154    6.321772584    1.180789408
  538 SOLV  HW1     1840    1.297910243    6.329278665    1.264554016
  538 SOLV  HW2     1841    1.164893245    6.382933686    1.186485172
  539 SOLV  OW      1842    3.150878597    4.702381128    6.051012585
  539 SOLV  HW1     1843    3.076481893    4.763095771    6.078924483
  539 SOLV  HW2     1844    3.112690706    4.619294882    6.010533303
  540 SOLV  OW      1845    3.706429509    2.187332997    5.514630314
  540 SOLV  HW1     1846    3.737768549    2.271366215    5.558862591
  540 SOLV  HW2     1847    3.783968544    2.141757720    5.470917574
  541 SOLV  OW      1848    3.723534107    6.395783675    0.052727742
  541 SOLV  HW1     1849    3.798893248    6.350476080    0.100355814
  541 SOLV  HW2     1850    3.636652935    6.367766742    0.093555732
  542 SOLV  OW      1851    2.308575414    2.555041367    3.236617265
  542 SOLV  HW1     1852    2.403837307    2.564201202    3.207608982
  542 SOLV  HW2     1853    2.302632308    2.566852665    3.335740341
  543 SOLV  OW      1854    1.172798331    1.122655969    5.630429931
  543 SOLV  HW1     1855    1.263922051    1.099307244    5.664363928
  543 SOLV  HW2     1856    1.128506530    1.040473377    5.594590437
  544 SOLV  OW      1857    0.458812855    1.413881208    2.144289540
  544 SOLV  HW1     1858    0.388628439    1.430954219    2.075131233
  544 SOLV  HW2     1859    0.418462462    1.421957764    2.235431333
  545 SOLV  OW      1860    5.523220833    6.525310260    4.478124886
  545 SOLV  HW1     1861    5.497960659    6.564036894    4.389454807
  545 SOLV  HW2     1862    5.440826163    6.494729875    4.525834108
  546 SOLV  OW      1863    0.274044086    4.154450366    1.363280741
  546 SOLV  HW1     1864    0.354629526    4.104427677    1.394965577
  546 SOLV  HW2     1865    0.270294331    4.151772085    1.263385909
  547 SOLV  OW      1866    4.708231504    2.867872587    1.845868674
  547 SOLV  HW1     1867    4.807883615    2.875131345    1.849989190
  547 SOLV  HW2     1868    4.682593925    2.774237309    1.821881997
  548 SOLV  OW      1869    5.458029117    0.648250182    2.895283495
  548 SOLV  HW1     1870    5.425777032    0.740691916    2.874923237
  548 SOLV  HW2     1871    5.427089958    0.585633731    2.823714228
  549 SOLV  OW      1872    1.158883765    2.046983488    2.354776248
  549 SOLV  HW1     1873    1.150513749    2.085204602    2.446805052
  549 SOLV  HW2     1874    1.123561309    2.112600664    2.288091003
  550 SOLV  OW      1875    6.239531647    3.485310970    3.771824594
  550 SOLV  HW1     1876    6.177555764    3.419876578    3.728493984
  550 SOLV  HW2     1877    6.229204230    3.480253093    3.871162270
  551 SOLV  OW      1878    0.675263866    1.475731619    6.027900343
  551 SOLV  HW1     1879    0.578072034    1.457258525    6.042484717
  551 SOLV  HW2     1880    0.697888205    1.566014411    6.064470389
  552 SOLV  OW      1881    3.922067711    3.217373209    4.927906142
  552 SOLV  HW1     1882    3.955272798    3.284195073    4.861329328
  552 SOLV  HW2     1883    3.999780057    3.169068165    4.968249982
  553 SOLV  OW      1884    2.947117505    2.368434915    0.689763872
  553 SOLV  HW1     1885    2.992288505    2.350869695    0.777235327
  553 SOLV  HW2     1886    2.895522092    2.453907899    0.695464200
  554 SOLV  OW      1887    1.832570183    1.028731426    3.803916201
  554 SOLV  HW1     1888    1.838352560    0.980175580    3.891146387
  554 SOLV  HW2     1889    1.879771410    1.116567845    3.811467304
  555 SOLV  OW      1890    0.595054663    5.639591274    1.598482422
  555 SOLV  HW1     1891    0.536684525    5.715071895    1.568552265
  555 SOLV  HW2     1892    0.576124163    5.558711530    1.542801952
  556 SOLV  OW      1893    3.153611522    0.802529973    4.006012597
  556 SOLV  HW1     1894    3.072535899    0.828761882    3.953678652
  556 SOLV  HW2     1895    3.134200047    0.810523447    4.103785346
  557 SOLV  OW      1896    3.058727077    5.530607830    4.505601589
  557 SOLV  HW1     1897    3.056025706    5.607107517    4.569949953
  557 SOLV  HW2     1898    3.095734280    5.561915109    4.418134266
  558 SOLV  OW      1899    0.942178270    1.129491156    3.574110395
  558 SOLV  HW1     1900    0.979834206    1.053044854    3.521782535
  558 SOLV  HW2     1901    0.875873331    1.178918224    3.517889122
  559 SOLV  OW      1902    4.905759187    2.471278935    3.357649600
  559 SOLV  HW1     1903    4.966388598    2.472027713    3.278127746
  559 SOLV  HW2     1904    4.815986293    2.436353746    3.330793124
  560 SOLV  OW      1905    2.532834460    4.604369578    0.968198730
  560 SOLV  HW1     1906    2.516217307    4.509109669    0.993686599
  560 SOLV  HW2     1907    2.499448287    4.664589232    1.040718853
  561 SOLV  OW      1908    1.578773642    3.076172240    1.758455277
  561 SOLV  HW1     1909    1.496085424    3.131906639    1.765975033
  561 SOLV  HW2     1910    1.600770686    3.036948508    1.847774034
  562 SOLV  OW      1911    4.017376895    3.604385334    1.425716634
  562 SOLV  HW1     1912    4.091462730    3.539049564    1.441296672
  562 SOLV  HW2     1913    3.997476250    3.653114062    1.510744199
  563 SOLV  OW      1914    1.569316472    4.352787494    3.406300905
  563 SOLV  HW1     1915    1.583222234    4.258350588    3.436108823
  563 SOLV  HW2     1916    1.522535748    4.403945473    3.478374732
  564 SOLV  OW      1917    5.641149141    1.163053077    5.819806503
  564 SOLV  HW1     1918    5.585983248    1.239752876    5.787033397
  564 SOLV  HW2     1919    5.605564657    1.077718064    5.781702810
  565 SOLV  OW      1920    5.340742433    2.744676126    5.465633439
  565 SOLV  HW1     1921    5.289513657    2.743355847    5.379760970
  565 SOLV  HW2     1922    5.360861891    2.839292630    5.490993567
  566 SOLV  OW      1923    0.989471151    6.571596335    6.382971746
  566 SOLV  HW1     1924    0.990630918    6.476214567    6.412991487
  566 SOLV  HW2     1925    0.914567449    6.619904043    6.428315017
  567 SOLV  OW      1926    1.547290980    0.652876210    5.522232364
  567 SOLV  HW1     1927    1.525781100    0.592083712    5.598664090
  567 SOLV  HW2     1928    1.476771923    0.723395603    5.514864238
  568 SOLV  OW      1929    6.379571767    0.238098597    2.736969842
  568 SOLV  HW1     1930    6.401896354    0.194384873    2.649843873
  568 SOLV  HW2     1931    6.462888270    0.248731634    2.791242398
  569 SOLV  OW      1932    2.193707811    4.056206873    2.910729764
  569 SOLV  HW1     1933    2.233048494    3.968112509    2.884425673
  569 SOLV  HW2     1934    2.102953443    4.065730333    2.869825488
  570 SOLV  OW      1935    2.015215092    5.312034362    1.196395451
  570 SOLV  HW1     1936    2.093767368    5.341888893    1.250603000
  570 SOLV  HW2     1937    1.942702403    5.280251763    1.257485450
  571 SOLV  OW      1938    1.490405677    4.354615076    3.958963204
  571 SOLV  HW1     1939    1.521974728    4.272796471    4.007018612
  571 SOLV  HW2     1940    1.396861360    4.340282645    3.926648290
  572 SOLV  OW      1941    5.498652988    0.489536398    0.199489448
  572 SOLV  HW1     1942    5.427722595    0.462092071    0.134559488
  572 SOLV  HW2     1943    5.467007780    0.568535247    0.252005866
  573 SOLV  OW      1944    5.153636299    6.730196869    5.196021639
  573 SOLV  HW1     1945    5.166705928    6.827616033    5.214430952
  573 SOLV  HW2     1946    5.066795056    6.716644359    5.148323218
  574 SOLV  OW      1947    0.835442773    2.950311892    3.705577750
  574 SOLV  HW1     1948    0.919020021    2.966642616    3.758002578
  574 SOLV  HW2     1949    0.771317312    2.897050093    3.760816482
  575 SOLV  OW      1950    2.101753509    1.555311620    1.729780793
  575 SOLV  HW1     1951    2.189744614    1.517185735    1.701422483
  575 SOLV  HW2     1952    2.030751287    1.485449036    1.720942504
  576 SOLV  OW      1953    5.164007377    0.766559245    1.407167357
  576 SOLV  HW1     1954    5.088379921    0.831972622    1.405829637
  576 SOLV  HW2     1955    5.208510652    0.765222122    1.317624729
  577 SOLV  OW      1956    6.412848716    2.734209654    0.629414535
  577 SOLV  HW1     1957    6.334815570    2.780187648    0.587022747
  577 SOLV  HW2     1958    6.496439606    2.757951689    0.579926251
  578 SOLV  OW      1959    0.515258096    5.783230863    3.389806852
  578 SOLV  HW1     1960    0.515213047    5.686564750    3.364196852
  578 SOLV  HW2     1961    0.548649314    5.838019698    3.313103387
  579 SOLV  OW      1962    4.113765578    6.726188676    4.647563019
  579 SOLV  HW1     1963    4.021611449    6.737879174    4.610533837
  579 SOLV  HW2     1964    4.141214670    6.630407835    4.639031349
  580 SOLV  OW      1965    6.563865036    2.696687832    0.046735343
  580 SOLV  HW1     1966    6.613583844    2.701554869   -0.039893541
  580 SOLV  HW2     1967    6.627816831    2.709057840    0.122612628
  581 SOLV  OW      1968    3.676416464    2.174421688    6.693538539
  581 SOLV  HW1     1969    3.708562893    2.120228241    6.771190899
  581 SOLV  HW2     1970    3.743521857    2.169713513    6.619545899
  582 SOLV  OW      1971    3.070743466    4.073503778    2.824628725
  582 SOLV  HW1     1972    3.030716489    4.130655223    2.752992387
  582 SOLV  HW2     1973    3.031510202    4.098617310    2.913117555
  583 SOLV  OW      1974    1.610748276    0.735939979    0.815022772
  583 SOLV  HW1     1975    1.604677478    0.698877266    0.722342072
  583 SOLV  HW2     1976    1.535075768    0.799444125    0.830550371
  584 SOLV  OW      1977    5.491559769    3.028393162    4.878281724
  584 SOLV  HW1     1978    5.442390087    2.947911782    4.911527796
  584 SOLV  HW2     1979    5.573337839    2.999327995    4.828605021
  585 SOLV  OW      1980    6.329884310    5.548082911    4.678759691
  585 SOLV  HW1     1981    6.380877083    5.462956442    4.666372890
  585 SOLV  HW2     1982    6.372505880    5.620634654    4.624723982
  586 SOLV  OW      1983    2.964443228    3.621042819    2.683146507
  586 SOLV  HW1     1984    3.013203492    3.707970792    2.691281343
  586 SOLV  HW2     1985    2.939485193    3.605643085    2.587542343
  587 SOLV  OW      1986    4.092877455    0.851771962    5.832866077
  587 SOLV  HW1     1987    4.009341823    0.890868266    5.871511758
  587 SOLV  HW2     1988    4.170871346    0.909674812    5.856623696
  588 SOLV  OW      1989    2.230600267    6.103657580    0.545582064
  588 SOLV  HW1     1990    2.213847017    6.035556672    0.616868854
  588 SOLV  HW2     1991    2.143239115    6.136627554    0.509787911
  589 SOLV  OW      1992    1.485373632    4.650763422    0.468733457
  589 SOLV  HW1     1993    1.525946980    4.559827508    0.477935331
  589 SOLV  HW2     1994    1.546237104    4.718720055    0.509693747
  590 SOLV  OW      1995    5.412381711    2.115512814    6.354333236
  590 SOLV  HW1     1996    5.344154425    2.099485831    6.425666151
  590 SOLV  HW2     1997    5.379617914    2.077666370    6.267763081
  591 SOLV  OW      1998    2.223529925    4.390844556    4.362901224
  591 SOLV  HW1     1999    2.199428153    4.487885960    4.364411880
  591 SOLV  HW2     2000    2.321084025    4.380422499    4.382260711
  592 SOLV  OW      2001    5.201200273    1.394380362    0.963421774
  592 SOLV  HW1     2002    5.283931351    1.346397691    0.992635529
  592 SOLV  HW2     2003    5.172002078    1.359327372    0.874433209
  593 SOLV  OW      2004    0.220170808    3.872795884    1.133688858
  593 SOLV  HW1     2005    0.154573569    3.814249147    1.086049659
  593 SOLV  HW2     2006    0.229214433    3.959486737    1.084667228
  594 SOLV  OW      2007    1.620561379    0.477247468    6.472781810
  594 SOLV  HW1     2008    1.659467832    0.389050263    6.446178194
  594 SOLV  HW2     2009    1.553001723    0.505749517    6.404785210
  595 SOLV  OW      2010    5.870155642    1.341536801    6.401754253
  595 SOLV  HW1     2011    5.821754879    1.341378621    6.314246810
  595 SOLV  HW2     2012    5.834057913    1.268659393    6.459944018
  596 SOLV  OW      2013    0.662921461    2.622237011    5.056858448
  596 SOLV  HW1     2014    0.649465264    2.594322217    5.151936871
  596 SOLV  HW2     2015    0.687971332    2.719000013    5.053754095
  597 SOLV  OW      2016    2.370566120    5.592198651    6.114447947
  597 SOLV  HW1     2017    2.430905699    5.613156993    6.191390097
  597 SOLV  HW2     2018    2.285834173    5.551561070    6.148642912
  598 SOLV  OW      2019    0.051699536    2.225327990    2.389209982
  598 SOLV  HW1     2020    0.040510320    2.142011678    2.335049062
  598 SOLV  HW2     2021    0.005044935    2.301179211    2.343711062
  599 SOLV  OW      2022    3.859293628    4.712129274    6.296868296
  599 SOLV  HW1     2023    3.769583909    4.690551584    6.258309495
  599 SOLV  HW2     2024    3.852131006    4.718514600    6.396407916
  600 SOLV  OW      2025    3.863021905    5.344052420    3.115239925
  600 SOLV  HW1     2026    3.907074636    5.381540382    3.196813334
  600 SOLV  HW2     2027    3.844939822    5.246653331    3.128902543
  601 SOLV  OW      2028    0.551058691    0.590505294    1.401398543
  601 SOLV  HW1     2029    0.567485734    0.675389702    1.351149153
  601 SOLV  HW2     2030    0.541265011    0.610806033    1.498826338
  602 SOLV  OW      2031    0.381884383    0.292492841    1.953367383
  602 SOLV  HW1     2032    0.339876537    0.304114492    2.043370103
  602 SOLV  HW2     2033    0.325723561    0.230946723    1.898065946
  603 SOLV  OW      2034    1.994670399    5.447438272    4.962795271
  603 SOLV  HW1     2035    2.076850213    5.429101116    4.908846792
  603 SOLV  HW2     2036    2.010731762    5.421234085    5.057956107
  604 SOLV  OW      2037    2.702472835    6.542885559    4.195175035
  604 SOLV  HW1     2038    2.656560059    6.503847797    4.115373521
  604 SOLV  HW2     2039    2.658226535    6.628977738    4.220287047
  605 SOLV  OW      2040    3.443159631    1.351041001    4.493168618
  605 SOLV  HW1     2041    3.444714881    1.340789776    4.393706539
  605 SOLV  HW2     2042    3.351863075    1.329021944    4.527524280
  606 SOLV  OW      2043    5.968528310    4.658637836    2.598498571
  606 SOLV  HW1     2044    5.974040351    4.727949979    2.670371068
  606 SOLV  HW2     2045    5.907858524    4.690768471    2.525786737
  607 SOLV  OW      2046    1.194469292    4.012417847    1.208626335
  607 SOLV  HW1     2047    1.288224053    3.986622078    1.185284643
  607 SOLV  HW2     2048    1.196016671    4.086139430    1.276175911
  608 SOLV  OW      2049    6.120438736    0.573224338    4.181116388
  608 SOLV  HW1     2050    6.193440078    0.637093841    4.156791459
  608 SOLV  HW2     2051    6.057633143    0.617256233    4.245279159
  609 SOLV  OW      2052    1.669282228    1.506325507    0.973128694
  609 SOLV  HW1     2053    1.701060543    1.599559444    0.990385086
  609 SOLV  HW2     2054    1.624346000    1.470723973    1.055064508
  610 SOLV  OW      2055    4.746939747    3.413410966    3.193257849
  610 SOLV  HW1     2056    4.697274034    3.494482916    3.162259988
  610 SOLV  HW2     2057    4.765794386    3.421274656    3.291150017
  611 SOLV  OW      2058    1.592877880    5.925157557    5.024761634
  611 SOLV  HW1     2059    1.682242862    5.944797594    4.984408437
  611 SOLV  HW2     2060    1.603101810    5.911316194    5.123271021
  612 SOLV  OW      2061    4.361058855    4.324200374    6.573220351
  612 SOLV  HW1     2062    4.295122236    4.249028983    6.574575250
  612 SOLV  HW2     2063    4.333321182    4.394062635    6.639175619
  613 SOLV  OW      2064    3.848640180    3.862609080    6.173037495
  613 SOLV  HW1     2065    3.921757494    3.887601274    6.109559466
  613 SOLV  HW2     2066    3.796494649    3.944310702    6.197652530
  614 SOLV  OW      2067    3.097610844    6.492065481    5.079839108
  614 SOLV  HW1     2068    3.006380282    6.512584572    5.044396719
  614 SOLV  HW2     2069    3.090826965    6.465621588    5.176041556
  615 SOLV  OW      2070    1.115356363    1.638746923    6.401306578
  615 SOLV  HW1     2071    1.043222677    1.594354618    6.454469217
  615 SOLV  HW2     2072    1.103902338    1.737982273    6.405928485
  616 SOLV  OW      2073    5.899553043    0.142966814    5.352370063
  616 SOLV  HW1     2074    5.846769357    0.155990428    5.268438665
  616 SOLV  HW2     2075    5.963467639    0.067040599    5.340108508
  617 SOLV  OW      2076    4.214035254    0.923889556    6.536267535
  617 SOLV  HW1     2077    4.182861539    1.000045065    6.593089620
  617 SOLV  HW2     2078    4.162777047    0.923201673    6.450405235
  618 SOLV  OW      2079    5.866481365    4.422248710    6.282673998
  618 SOLV  HW1     2080    5.786613979    4.374563116    6.319382258
  618 SOLV  HW2     2081    5.875835723    4.401520429    6.185293067
  619 SOLV  OW      2082    5.681734921    2.064778304    6.445883607
  619 SOLV  HW1     2083    5.584748728    2.080875404    6.427586800
  619 SOLV  HW2     2084    5.694490374    2.045034851    6.543082917
  620 SOLV  OW      2085    1.716823517    2.156600524    4.079255533
  620 SOLV  HW1     2086    1.665957769    2.153499184    4.165297783
  620 SOLV  HW2     2087    1.680808527    2.230157285    4.021874919
  621 SOLV  OW      2088    6.061019040    5.244021512    1.462195110
  621 SOLV  HW1     2089    6.134106104    5.311396412    1.473109113
  621 SOLV  HW2     2090    6.053532798    5.218273646    1.365856047
  622 SOLV  OW      2091    3.897048611    6.466956271    6.043078519
  622 SOLV  HW1     2092    3.813647723    6.441925930    6.092251535
  622 SOLV  HW2     2093    3.925119725    6.391091820    5.984283885
  623 SOLV  OW      2094    6.210677954    3.509632280    2.193651348
  623 SOLV  HW1     2095    6.270502101    3.500808264    2.114005761
  623 SOLV  HW2     2096    6.225864866    3.598424603    2.237073607
  624 SOLV  OW      2097    4.870248757    3.938541014    4.944203166
  624 SOLV  HW1     2098    4.788792036    3.925582989    5.000746103
  624 SOLV  HW2     2099    4.855128285    4.014430055    4.880859372
  625 SOLV  OW      2100    6.727435955    3.713010778    1.142269951
  625 SOLV  HW1     2101    6.808309088    3.659333499    1.166321930
  625 SOLV  HW2     2102    6.649998324    3.651603147    1.127014540
  626 SOLV  OW      2103    2.955542681    1.284102720    4.456081172
  626 SOLV  HW1     2104    2.907265458    1.364278367    4.420847851
  626 SOLV  HW2     2105    2.905889818    1.201250863    4.430189581
  627 SOLV  OW      2106    4.006035241    3.165087049    5.893764757
  627 SOLV  HW1     2107    3.967599834    3.126771497    5.977757908
  627 SOLV  HW2     2108    4.088512337    3.114398115    5.868697404
  628 SOLV  OW      2109    0.602926625    0.870584455    5.546255943
  628 SOLV  HW1     2110    0.675169996    0.858588635    5.614352984
  628 SOLV  HW2     2111    0.521599935    0.908630316    5.590286541
  629 SOLV  OW      2112    1.833780285    2.886804864    2.604527506
  629 SOLV  HW1     2113    1.867614477    2.863523522    2.513349449
  629 SOLV  HW2     2114    1.754759686    2.947530220    2.596257823
  630 SOLV  OW      2115    1.663040691    3.440613218    3.683345866
  630 SOLV  HW1     2116    1.751284538    3.399190621    3.661043323
  630 SOLV  HW2     2117    1.616381029    3.384759228    3.751927345
  631 SOLV  OW      2118    1.959796318    4.259639537    0.169631561
  631 SOLV  HW1     2119    1.909877161    4.333803956    0.214441472
  631 SOLV  HW2     2120    1.973953356    4.282428414    0.073296433
  632 SOLV  OW      2121    2.627952512    4.730040132    1.741266611
  632 SOLV  HW1     2122    2.599976232    4.823290748    1.764110907
  632 SOLV  HW2     2123    2.642092203    4.677917808    1.825430404
  633 SOLV  OW      2124    2.832075950    1.513192521    4.346896404
  633 SOLV  HW1     2125    2.825613427    1.539006230    4.250500866
  633 SOLV  HW2     2126    2.902794953    1.568101284    4.391439212
  634 SOLV  OW      2127    3.138414033    1.603159747    6.496175687
  634 SOLV  HW1     2128    3.145705941    1.531451489    6.565493544
  634 SOLV  HW2     2129    3.116453918    1.690134695    6.540372105
  635 SOLV  OW      2130    4.207150467    1.980745512    5.544721178
  635 SOLV  HW1     2131    4.173769813    1.912326135    5.479877271
  635 SOLV  HW2     2132    4.294039486    1.950173673    5.583655386
  636 SOLV  OW      2133    0.607800959    4.507118269    0.868260077
  636 SOLV  HW1     2134    0.649187296    4.596162496    0.887194389
  636 SOLV  HW2     2135    0.546392632    4.482294163    0.943179985
  637 SOLV  OW      2136    0.160518391    1.564236944    1.357629360
  637 SOLV  HW1     2137    0.230435164    1.492986246    1.351696857
  637 SOLV  HW2     2138    0.204266343    1.652529591    1.374680359
  638 SOLV  OW      2139    0.688899549    2.389049797    2.443133262
  638 SOLV  HW1     2140    0.784567396    2.405669737    2.419224012
  638 SOLV  HW2     2141    0.671064896    2.423656664    2.535244615
  639 SOLV  OW      2142    2.572327304    3.995256344    0.245313852
  639 SOLV  HW1     2143    2.620786212    3.937788068    0.311263401
  639 SOLV  HW2     2144    2.552065476    3.941923700    0.163184083
  640 SOLV  OW      2145    3.657119675    5.474607576    3.871084955
  640 SOLV  HW1     2146    3.739482517    5.502072196    3.920706204
  640 SOLV  HW2     2147    3.679535110    5.400618133    3.807655292
  641 SOLV  OW      2148    1.379670999    1.583310564    1.448075448
  641 SOLV  HW1     2149    1.470361329    1.622095912    1.431608139
  641 SOLV  HW2     2150    1.310426388    1.640733072    1.404394207
  642 SOLV  OW      2151    1.564055148    1.325086157    4.515124670
  642 SOLV  HW1     2152    1.566954947    1.373762848    4.427818413
  642 SOLV  HW2     2153    1.533100429    1.387352195    4.586992308
  643 SOLV  OW      2154    1.288146470    0.345120231    3.084774882
  643 SOLV  HW1     2155    1.329210398    0.283331630    3.151828100
  643 SOLV  HW2     2156    1.248473338    0.423876216    3.131931524
  644 SOLV  OW      2157    2.203282826    6.654184689    5.286574916
  644 SOLV  HW1     2158    2.209268923    6.611261090    5.196453094
  644 SOLV  HW2     2159    2.115479916    6.701242459    5.295317156
  645 SOLV  OW      2160    1.487404007    2.086179732    4.257415648
  645 SOLV  HW1     2161    1.444747006    2.010656178    4.307182952
  645 SOLV  HW2     2162    1.420176479    2.158796779    4.243013031
  646 SOLV  OW      2163    3.708298321    1.453590709    2.936738872
  646 SOLV  HW1     2164    3.627837264    1.408441498    2.975310604
  646 SOLV  HW2     2165    3.738183482    1.404333144    2.855002828
  647 SOLV  OW      2166    6.651025448    5.495304300    0.373523569
  647 SOLV  HW1     2167    6.727386100    5.433028062    0.390580308
  647 SOLV  HW2     2168    6.570886068    5.442744897    0.344968352
  648 SOLV  OW      2169    1.096008673    6.703821817    5.290916490
  648 SOLV  HW1     2170    1.001051261    6.734376781    5.283866981
  648 SOLV  HW2     2171    1.135614953    6.737521666    5.376332379
  649 SOLV  OW      2172    1.203915015    1.001943921    6.090443351
  649 SOLV  HW1     2173    1.287197302    1.017136109    6.037213007
  649 SOLV  HW2     2174    1.173043735    1.088665132    6.129515169
  650 SOLV  OW      2175    5.667562944    5.346292191    6.302164850
  650 SOLV  HW1     2176    5.703815882    5.409177257    6.233379645
  650 SOLV  HW2     2177    5.646777139    5.396857716    6.385898293
  651 SOLV  OW      2178    0.232667165    5.036331011    2.963069583
  651 SOLV  HW1     2179    0.302855587    5.014164260    3.030763247
  651 SOLV  HW2     2180    0.158775049    5.087305474    3.007135111
  652 SOLV  OW      2181    1.875778132    6.257940746    6.087266240
  652 SOLV  HW1     2182    1.940132864    6.290584034    6.018034053
  652 SOLV  HW2     2183    1.921262485    6.254929122    6.176273629
  653 SOLV  OW      2184    0.028113265    0.876006278    3.695514614
  653 SOLV  HW1     2185   -0.018808854    0.886036334    3.607776799
  653 SOLV  HW2     2186    0.126848201    0.871792886    3.680221770
  654 SOLV  OW      2187    0.628915123    5.861290626    5.550582642
  654 SOLV  HW1     2188    0.612877234    5.792253802    5.480035391
  654 SOLV  HW2     2189    0.592004660    5.949142373    5.520252792
  655 SOLV  OW      2190    4.150386385    6.432656442    0.575873299
  655 SOLV  HW1     2191    4.212246157    6.354309115    0.569933898
  655 SOLV  HW2     2192    4.194110725    6.505753174    0.628268540
  656 SOLV  OW      2193    5.716969167    0.711212074    1.162703727
  656 SOLV  HW1     2194    5.816650993    0.710937618    1.170683062
  656 SOLV  HW2     2195    5.688971621    0.781326115    1.097126520
  657 SOLV  OW      2196    4.218032628    0.114126177    2.892867628
  657 SOLV  HW1     2197    4.267841121    0.043668408    2.842320340
  657 SOLV  HW2     2198    4.180949322    0.181259409    2.828694667
  658 SOLV  OW      2199    1.966682606    0.265620495    1.463758482
  658 SOLV  HW1     2200    1.941522346    0.242651804    1.557777693
  658 SOLV  HW2     2201    2.046568114    0.211959687    1.436573287
  659 SOLV  OW      2202    1.186126978    2.977153872    2.558074666
  659 SOLV  HW1     2203    1.219426506    3.012020563    2.470463783
  659 SOLV  HW2     2204    1.248249242    3.005650555    2.631074494
  660 SOLV  OW      2205    0.767554858    6.080003052    5.259456003
  660 SOLV  HW1     2206    0.759859542    6.148107119    5.332276532
  660 SOLV  HW2     2207    0.812946930    5.998261389    5.294925312
  661 SOLV  OW      2208    5.768330800    3.911261639    5.636182314
  661 SOLV  HW1     2209    5.740570001    4.005402458    5.655341010
  661 SOLV  HW2     2210    5.690725755    3.849955563    5.650988849
  662 SOLV  OW      2211    5.066991611    3.074165656    4.546326929
  662 SOLV  HW1     2212    5.055940135    3.127785278    4.462642925
  662 SOLV  HW2     2213    5.033392625    3.126886592    4.624377057
  663 SOLV  OW      2214    6.711774867    5.896080030    4.543069812
  663 SOLV  HW1     2215    6.715407973    5.894653676    4.443144952
  663 SOLV  HW2     2216    6.710074241    5.990826427    4.575014132
  664 SOLV  OW      2217    4.328708312    0.936123400    3.868792858
  664 SOLV  HW1     2218    4.309690298    1.001153097    3.795242433
  664 SOLV  HW2     2219    4.427056794    0.918549480    3.873145419
  665 SOLV  OW      2220    5.202721841    0.382180896    4.489833589
  665 SOLV  HW1     2221    5.245641988    0.292640716    4.501692287
  665 SOLV  HW2     2222    5.218964817    0.414863652    4.396730342
  666 SOLV  OW      2223    6.722035400    2.995580038    5.561814138
  666 SOLV  HW1     2224    6.765307941    2.981599992    5.472750920
  666 SOLV  HW2     2225    6.669043215    2.914368348    5.586241606
  667 SOLV  OW      2226    2.773297652    5.999430452    4.780503251
  667 SOLV  HW1     2227    2.847753771    6.065455337    4.790362879
  667 SOLV  HW2     2228    2.742187882    5.998217766    4.685472082
  668 SOLV  OW      2229    2.661970857    2.764520336    3.953233063
  668 SOLV  HW1     2230    2.688725803    2.673871143    3.920566442
  668 SOLV  HW2     2231    2.690217809    2.833611190    3.886684021
  669 SOLV  OW      2232    3.763521542    2.658983836    5.513677795
  669 SOLV  HW1     2233    3.759879698    2.747483850    5.560096499
  669 SOLV  HW2     2234    3.857657397    2.625240037    5.513587369
  670 SOLV  OW      2235    0.859268782    3.555099482    0.159904851
  670 SOLV  HW1     2236    0.916200509    3.477315581    0.133284284
  670 SOLV  HW2     2237    0.782174909    3.522749730    0.214770503
  671 SOLV  OW      2238    3.873422564    3.587957822    3.072889663
  671 SOLV  HW1     2239    3.932804030    3.533354722    3.013791824
  671 SOLV  HW2     2240    3.869055133    3.546082455    3.163595730
  672 SOLV  OW      2241    0.662432234    5.043794490    3.356471996
  672 SOLV  HW1     2242    0.666193799    5.050005391    3.456209084
  672 SOLV  HW2     2243    0.683218849    5.133161361    3.316701523
  673 SOLV  OW      2244    5.540237540    4.967099880    1.898143774
  673 SOLV  HW1     2245    5.575904346    4.965428771    1.991553076
  673 SOLV  HW2     2246    5.446600814    5.002198178    1.898839892
  674 SOLV  OW      2247    5.153442286    3.851318471    1.574782520
  674 SOLV  HW1     2248    5.128956179    3.825273418    1.481389280
  674 SOLV  HW2     2249    5.234193891    3.799877507    1.603648017
  675 SOLV  OW      2250    2.804648587    3.586056771    2.032740304
  675 SOLV  HW1     2251    2.742134519    3.522882395    2.078579163
  675 SOLV  HW2     2252    2.758136991    3.628461168    1.955030909
  676 SOLV  OW      2253    4.615734989    6.179770474    2.805446789
  676 SOLV  HW1     2254    4.560625371    6.099275346    2.783454157
  676 SOLV  HW2     2255    4.567924314    6.235327536    2.873474457
  677 SOLV  OW      2256    3.729160008    0.788681922    1.356502589
  677 SOLV  HW1     2257    3.755484739    0.862931603    1.418099707
  677 SOLV  HW2     2258    3.635262447    0.803020831    1.325231912
  678 SOLV  OW      2259    3.865730170    1.174740263    2.062283312
  678 SOLV  HW1     2260    3.927476999    1.166516839    2.140513203
  678 SOLV  HW2     2261    3.917945731    1.201361498    1.981258276
  679 SOLV  OW      2262    6.045768502    2.047698229    1.941624056
  679 SOLV  HW1     2263    6.011909918    2.005728101    1.857408167
  679 SOLV  HW2     2264    6.124035686    2.106267191    1.920549521
  680 SOLV  OW      2265    1.088852162    2.472527076    4.559322557
  680 SOLV  HW1     2266    1.112828424    2.522066399    4.642816304
  680 SOLV  HW2     2267    1.023931555    2.526681369    4.505910585
  681 SOLV  OW      2268    5.201708684    2.739537651    3.204041611
  681 SOLV  HW1     2269    5.230433725    2.687386999    3.123696151
  681 SOLV  HW2     2270    5.212963202    2.683370624    3.286009973
  682 SOLV  OW      2271    0.090732976    2.241739544    6.308369789
  682 SOLV  HW1     2272    0.181092755    2.201098739    6.294818151
  682 SOLV  HW2     2273    0.059191853    2.222636214    6.401323712
  683 SOLV  OW      2274    0.136546499    6.435098664    1.802518441
  683 SOLV  HW1     2275    0.144538993    6.506964782    1.871595156
  683 SOLV  HW2     2276    0.196562634    6.358838809    1.826657818
  684 SOLV  OW      2277    5.639341386    3.129708553    2.483725633
  684 SOLV  HW1     2278    5.648173598    3.213000299    2.429093329
  684 SOLV  HW2     2279    5.594779730    3.151386037    2.570585042
  685 SOLV  OW      2280    2.239075989    5.604864626    2.242242368
  685 SOLV  HW1     2281    2.223497714    5.643692592    2.151413309
  685 SOLV  HW2     2282    2.163301088    5.544066262    2.265947530
  686 SOLV  OW      2283    1.108527433    2.653645267    0.280070544
  686 SOLV  HW1     2284    1.081597909    2.557459612    0.275240218
  686 SOLV  HW2     2285    1.046340387    2.708517428    0.224195427
  687 SOLV  OW      2286    1.897881154    0.712538195    3.508933706
  687 SOLV  HW1     2287    1.808803907    0.748370335    3.480978146
  687 SOLV  HW2     2288    1.943934942    0.672278794    3.429823399
  688 SOLV  OW      2289    2.934675178    5.839410892    0.406447660
  688 SOLV  HW1     2290    2.872474546    5.829028970    0.328836395
  688 SOLV  HW2     2291    2.978464829    5.751667877    0.426039524
  689 SOLV  OW      2292    3.708128004    1.236001718    1.791805216
  689 SOLV  HW1     2293    3.719929948    1.294698963    1.871902401
  689 SOLV  HW2     2294    3.767240933    1.268227033    1.717863331
  690 SOLV  OW      2295    0.045561315    2.746161431    3.323307829
  690 SOLV  HW1     2296    0.027138453    2.778261672    3.230407968
  690 SOLV  HW2     2297    0.014143419    2.814627251    3.389076809
  691 SOLV  OW      2298    5.818814217    1.786643610    2.253175143
  691 SOLV  HW1     2299    5.786069158    1.781244291    2.347508700
  691 SOLV  HW2     2300    5.818180922    1.882005839    2.223077706
  692 SOLV  OW      2301    3.887578502    5.559628710    3.993597115
  692 SOLV  HW1     2302    3.842298796    5.627024535    4.051973159
  692 SOLV  HW2     2303    3.944337532    5.606769707    3.926096371
  693 SOLV  OW      2304    2.132389377    1.013120826    2.277844139
  693 SOLV  HW1     2305    2.067840067    1.067969946    2.330996486
  693 SOLV  HW2     2306    2.083495536    0.965859987    2.204522813
  694 SOLV  OW      2307    2.569208090    6.204547840    4.876634432
  694 SOLV  HW1     2308    2.499532173    6.237668172    4.813006438
  694 SOLV  HW2     2309    2.602103484    6.115073907    4.846426488
  695 SOLV  OW      2310    4.577014917    4.275546419    1.162675272
  695 SOLV  HW1     2311    4.611766524    4.201869674    1.220677639
  695 SOLV  HW2     2312    4.482556643    4.255666662    1.136547870
  696 SOLV  OW      2313    2.191053265    6.389381122    4.416202110
  696 SOLV  HW1     2314    2.102668523    6.420067327    4.451510830
  696 SOLV  HW2     2315    2.258974080    6.391985702    4.489551892
  697 SOLV  OW      2316    1.122858887    1.498223226    0.029839877
  697 SOLV  HW1     2317    1.206760915    1.528907441   -0.015094968
  697 SOLV  HW2     2318    1.048810043    1.493852456   -0.037226333
  698 SOLV  OW      2319    4.872918805    1.096134572    2.810769543
  698 SOLV  HW1     2320    4.837406120    1.175883830    2.859545731
  698 SOLV  HW2     2321    4.952566432    1.122951923    2.756572710
  699 SOLV  OW      2322    6.650184853    4.962350576    5.069027043
  699 SOLV  HW1     2323    6.651573254    4.890534669    4.999451477
  699 SOLV  HW2     2324    6.568642423    4.952009182    5.125984038
  700 SOLV  OW      2325    5.022822995    0.633062009    4.123089133
  700 SOLV  HW1     2326    5.108264293    0.584342720    4.141156424
  700 SOLV  HW2     2327    4.994425118    0.682210463    4.205418966
  701 SOLV  OW      2328    0.294845979    0.255605417    2.916012085
  701 SOLV  HW1     2329    0.326004969    0.163422252    2.892955783
  701 SOLV  HW2     2330    0.318501496    0.318322449    2.841801561
  702 SOLV  OW      2331    3.968797902    5.671883835    6.448691346
  702 SOLV  HW1     2332    3.935742809    5.727075342    6.372131110
  702 SOLV  HW2     2333    3.934515559    5.710036797    6.534535879
  703 SOLV  OW      2334    5.326464282    6.559593429    0.196629737
  703 SOLV  HW1     2335    5.360519697    6.653550321    0.193088158
  703 SOLV  HW2     2336    5.398562321    6.499268945    0.230733121
  704 SOLV  OW      2337    1.722897708    1.175182370    2.891847359
  704 SOLV  HW1     2338    1.699221122    1.271426730    2.878556237
  704 SOLV  HW2     2339    1.763415528    1.138925398    2.807919117
  705 SOLV  OW      2340    6.643890395    3.943461974    5.693505700
  705 SOLV  HW1     2341    6.684056820    3.866327538    5.742873184
  705 SOLV  HW2     2342    6.545881652    3.927812518    5.681274912
  706 SOLV  OW      2343    6.107936668    0.569538769    3.535180229
  706 SOLV  HW1     2344    6.088867212    0.660590267    3.498489738
  706 SOLV  HW2     2345    6.175445494    0.523756184    3.477329345
  707 SOLV  OW      2346    6.142932892    3.966210344    5.150286496
  707 SOLV  HW1     2347    6.155771829    4.028965494    5.073493499
  707 SOLV  HW2     2348    6.085160000    3.889797035    5.121589622
  708 SOLV  OW      2349    5.781047420    4.462282421    4.667508880
  708 SOLV  HW1     2350    5.755705781    4.406849726    4.588229442
  708 SOLV  HW2     2351    5.729907997    4.431206973    4.747629336
  709 SOLV  OW      2352    5.639080611    5.473908973    0.415129110
  709 SOLV  HW1     2353    5.637894194    5.545094977    0.485352729
  709 SOLV  HW2     2354    5.548126168    5.465775781    0.374369425
  710 SOLV  OW      2355    3.255460857    1.675907815    2.195350744
  710 SOLV  HW1     2356    3.181792410    1.660864163    2.261281465
  710 SOLV  HW2     2357    3.272558446    1.591441103    2.144623448
  711 SOLV  OW      2358    5.801379277    2.562210554    3.117728812
  711 SOLV  HW1     2359    5.731989581    2.513383210    3.064802712
  711 SOLV  HW2     2360    5.785215837    2.547649522    3.215334811
  712 SOLV  OW      2361    3.840914199    4.914974674    5.794530400
  712 SOLV  HW1     2362    3.783709174    4.913895699    5.712514350
  712 SOLV  HW2     2363    3.848927682    5.008741485    5.828350227
  713 SOLV  OW      2364    4.089723651    1.891835644    0.527691160
  713 SOLV  HW1     2365    4.073475656    1.979730187    0.482849624
  713 SOLV  HW2     2366    4.168973344    1.847301851    0.486020558
  714 SOLV  OW      2367    0.850074779    2.860353407    2.142341695
  714 SOLV  HW1     2368    0.883888715    2.908039848    2.061207038
  714 SOLV  HW2     2369    0.877305160    2.764217317    2.138271062
  715 SOLV  OW      2370    2.017500286    3.990301639    5.169268895
  715 SOLV  HW1     2371    2.061826116    4.072573518    5.133677180
  715 SOLV  HW2     2372    2.081657028    3.913676551    5.165702420
  716 SOLV  OW      2373    1.656274126    2.862958877    4.574313610
  716 SOLV  HW1     2374    1.711153127    2.914840032    4.508763229
  716 SOLV  HW2     2375    1.698739495    2.773821035    4.590167600
  717 SOLV  OW      2376    4.715526960    3.513828107    5.472670522
  717 SOLV  HW1     2377    4.646202393    3.524951330    5.543878595
  717 SOLV  HW2     2378    4.700769820    3.581847985    5.400867078
  718 SOLV  OW      2379    3.158605583    2.534440324    6.622420608
  718 SOLV  HW1     2380    3.239606815    2.545432579    6.680024273
  718 SOLV  HW2     2381    3.161665664    2.445266207    6.577267267
  719 SOLV  OW      2382    3.933961679    0.485725116    0.736134953
  719 SOLV  HW1     2383    3.990813176    0.426564040    0.678967779
  719 SOLV  HW2     2384    3.843333285    0.444791440    0.746677239
  720 SOLV  OW      2385    1.047109968    2.400151646    3.808078471
  720 SOLV  HW1     2386    1.066048769    2.440861116    3.718723715
  720 SOLV  HW2     2387    0.997497396    2.465878693    3.864812583
  721 SOLV  OW      2388    0.045468574    2.577483149    2.449428801
  721 SOLV  HW1     2389    0.107245739    2.623517663    2.385674454
  721 SOLV  HW2     2390   -0.031367027    2.538201801    2.398896856
  722 SOLV  OW      2391    0.742238782    5.739960510    1.103011066
  722 SOLV  HW1     2392    0.827348190    5.719356895    1.054719336
  722 SOLV  HW2     2393    0.744288049    5.697764939    1.193650714
  723 SOLV  OW      2394    6.107981472    2.733781045    2.376603323
  723 SOLV  HW1     2395    6.164164896    2.746722342    2.458311078
  723 SOLV  HW2     2396    6.032199020    2.672036887    2.397695751
  724 SOLV  OW      2397    0.875445986    0.125178391    2.964270918
  724 SOLV  HW1     2398    0.953013113    0.128284606    3.027309824
  724 SOLV  HW2     2399    0.790309665    0.135907262    3.015621768
  725 SOLV  OW      2400    2.323895893    6.570336948    4.816572754
  725 SOLV  HW1     2401    2.273042429    6.653252285    4.793352428
  725 SOLV  HW2     2402    2.301702852    6.542711628    4.910084903
  726 SOLV  OW      2403    5.112645744    3.594615958    6.540918117
  726 SOLV  HW1     2404    5.111264091    3.505519482    6.586306669
  726 SOLV  HW2     2405    5.176179600    3.591730313    6.463747309
  727 SOLV  OW      2406    2.787758631    2.589331887    1.510388888
  727 SOLV  HW1     2407    2.719456216    2.572932331    1.581565052
  727 SOLV  HW2     2408    2.743229619    2.589435232    1.420849132
  728 SOLV  OW      2409    6.147613659    3.250288820    5.586936090
  728 SOLV  HW1     2410    6.077524573    3.179918642    5.598588110
  728 SOLV  HW2     2411    6.112462590    3.322878944    5.527815131
  729 SOLV  OW      2412    4.677829265    5.096397823    3.236432515
  729 SOLV  HW1     2413    4.756444065    5.107873196    3.175701630
  729 SOLV  HW2     2414    4.619068973    5.177096618    3.230504268
  730 SOLV  OW      2415    6.106626586    0.289125283    5.488948499
  730 SOLV  HW1     2416    6.023408666    0.238208509    5.466983269
  730 SOLV  HW2     2417    6.082191188    0.375602552    5.532821096
  731 SOLV  OW      2418    1.002290520    1.355932398    2.665599659
  731 SOLV  HW1     2419    0.959710426    1.319277891    2.748325677
  731 SOLV  HW2     2420    1.029594625    1.450826410    2.681405477
  732 SOLV  OW      2421    3.076813780    4.260729491    4.864958229
  732 SOLV  HW1     2422    3.130963981    4.180131241    4.888872437
  732 SOLV  HW2     2423    3.075087566    4.323918666    4.942446033
  733 SOLV  OW      2424    4.001127586    1.941996374    2.780285164
  733 SOLV  HW1     2425    4.059239531    1.861046966    2.788676033
  733 SOLV  HW2     2426    3.908502917    1.914058207    2.754980206
  734 SOLV  OW      2427    3.576718111    5.859615203    6.407294188
  734 SOLV  HW1     2428    3.476923308    5.856515921    6.401672514
  734 SOLV  HW2     2429    3.603970275    5.915253738    6.485791860
  735 SOLV  OW      2430    1.498733007    3.614347512    6.708014155
  735 SOLV  HW1     2431    1.402566158    3.637782252    6.693767696
  735 SOLV  HW2     2432    1.553465220    3.650952399    6.632750096
  736 SOLV  OW      2433    3.606611868    4.895048696    5.948197214
  736 SOLV  HW1     2434    3.686860279    4.855499224    5.903517875
  736 SOLV  HW2     2435    3.635927406    4.964037450    6.014389076
  737 SOLV  OW      2436    1.349578822    3.495410786    3.075480917
  737 SOLV  HW1     2437    1.317459811    3.573572792    3.128953166
  737 SOLV  HW2     2438    1.278959680    3.468566461    3.009963512
  738 SOLV  OW      2439    4.129948504    4.767503192    1.552459388
  738 SOLV  HW1     2440    4.104309336    4.733795110    1.461869047
  738 SOLV  HW2     2441    4.223785116    4.801973508    1.549871157
  739 SOLV  OW      2442    4.433584305    6.669173473    1.283747768
  739 SOLV  HW1     2443    4.479729006    6.671745361    1.195067086
  739 SOLV  HW2     2444    4.495806254    6.631981042    1.352634368
  740 SOLV  OW      2445    3.045354110    1.984786218    3.411197492
  740 SOLV  HW1     2446    2.959754651    2.032521624    3.391341128
  740 SOLV  HW2     2447    3.049095027    1.962152497    3.508531616
  741 SOLV  OW      2448    1.984256862    4.345925434    6.638901543
  741 SOLV  HW1     2449    2.070880342    4.395870134    6.637448568
  741 SOLV  HW2     2450    1.934915070    4.362277089    6.553471908
  742 SOLV  OW      2451    0.334107351    2.750027537    3.715550458
  742 SOLV  HW1     2452    0.414842882    2.761931743    3.657755343
  742 SOLV  HW2     2453    0.358485806    2.696130668    3.796179423
  743 SOLV  OW      2454    2.676470363    3.191116694    0.432445177
  743 SOLV  HW1     2455    2.627753430    3.276079206    0.412240139
  743 SOLV  HW2     2456    2.690043147    3.183151060    0.531200125
  744 SOLV  OW      2457    6.270384862    2.761131435    3.320309286
  744 SOLV  HW1     2458    6.175306259    2.764076627    3.289461328
  744 SOLV  HW2     2459    6.308763103    2.853464088    3.318893959
  745 SOLV  OW      2460    5.355775437    4.850399478    5.907009070
  745 SOLV  HW1     2461    5.437019377    4.825728246    5.959838645
  745 SOLV  HW2     2462    5.368251894    4.941265245    5.867159831
  746 SOLV  OW      2463    5.076689034    6.507404407    0.321187797
  746 SOLV  HW1     2464    5.147199858    6.546255552    0.261866438
  746 SOLV  HW2     2465    5.067092522    6.564025002    0.403054924
  747 SOLV  OW      2466    2.596222988    6.585784839    5.477233745
  747 SOLV  HW1     2467    2.656824697    6.550257629    5.406061688
  747 SOLV  HW2     2468    2.540041922    6.511370271    5.513377502
  748 SOLV  OW      2469    4.164649020    3.033355083    2.598615041
  748 SOLV  HW1     2470    4.158260123    2.983854040    2.511960323
  748 SOLV  HW2     2471    4.240533623    2.996681504    2.652436850
  749 SOLV  OW      2472    3.501482943    0.624229674    2.483365466
  749 SOLV  HW1     2473    3.460048470    0.715239737    2.482614154
  749 SOLV  HW2     2474    3.555480274    0.611500187    2.400164144
  750 SOLV  OW      2475    2.364440132    4.128554016    6.015881535
  750 SOLV  HW1     2476    2.313788022    4.150260265    5.932434462
  750 SOLV  HW2     2477    2.436278271    4.062206973    5.994963526
  751 SOLV  OW      2478    0.889861323    0.511390146    0.857179635
  751 SOLV  HW1     2479    0.799984164    0.545402961    0.829513119
  751 SOLV  HW2     2480    0.912120290    0.546260977    0.948222345
  752 SOLV  OW      2481    3.993958908    5.690124446    4.930857446
  752 SOLV  HW1     2482    3.919617704    5.634581795    4.893593380
  752 SOLV  HW2     2483    4.075925968    5.677990972    4.874871810
  753 SOLV  OW      2484    3.750411911    1.070005198    3.355023864
  753 SOLV  HW1     2485    3.840390153    1.035997909    3.382366719
  753 SOLV  HW2     2486    3.744314144    1.167831260    3.374850371
  754 SOLV  OW      2487    0.802000278    4.773860543    3.989389353
  754 SOLV  HW1     2488    0.760890109    4.842767486    3.929706871
  754 SOLV  HW2     2489    0.737640834    4.750107604    4.062148348
  755 SOLV  OW      2490    2.396097425    6.728199141    2.706107790
  755 SOLV  HW1     2491    2.489114551    6.691493424    2.706954000
  755 SOLV  HW2     2492    2.393352415    6.810756387    2.649743108
  756 SOLV  OW      2493    2.636657325    2.335536729    2.293771548
  756 SOLV  HW1     2494    2.633166204    2.324546586    2.393105532
  756 SOLV  HW2     2495    2.727839888    2.366538971    2.266849203
  757 SOLV  OW      2496    3.394769841    1.151895343    5.985049805
  757 SOLV  HW1     2497    3.355922903    1.241338241    6.007210465
  757 SOLV  HW2     2498    3.326689322    1.097102556    5.936439057
  758 SOLV  OW      2499    1.403348842    0.924681298    2.901399899
  758 SOLV  HW1     2500    1.436259384    0.830430031    2.907214230
  758 SOLV  HW2     2501    1.457263057    0.982643233    2.962505406
  759 SOLV  OW      2502    6.034932386    5.240022753    2.188998717
  759 SOLV  HW1     2503    5.971279724    5.218965058    2.263195238
  759 SOLV  HW2     2504    6.127970269    5.245048132    2.225315509
  760 SOLV  OW      2505    0.297461459    2.615393547    3.368909561
  760 SOLV  HW1     2506    0.224848692    2.684143579    3.367894322
  760 SOLV  HW2     2507    0.262668007    2.530755591    3.409233791
  761 SOLV  OW      2508    0.572310853    2.226334233    4.842121182
  761 SOLV  HW1     2509    0.488830742    2.222760599    4.787180200
  761 SOLV  HW2     2510    0.613554561    2.317090860    4.834221649
  762 SOLV  OW      2511    2.393731710    0.685279550    2.852496228
  762 SOLV  HW1     2512    2.368204109    0.599216781    2.896561552
  762 SOLV  HW2     2513    2.433811042    0.666237705    2.762878894
  763 SOLV  OW      2514    5.072012327    1.367566550    5.219996295
  763 SOLV  HW1     2515    5.049688895    1.339670248    5.126595694
  763 SOLV  HW2     2516    5.016817775    1.314862116    5.284618393
  764 SOLV  OW      2517    0.246013015    5.263308011    0.105616224
  764 SOLV  HW1     2518    0.198174398    5.191312626    0.055333595
  764 SOLV  HW2     2519    0.197544752    5.349990969    0.093907088
  765 SOLV  OW      2520    3.982918352    5.003935093    3.444070894
  765 SOLV  HW1     2521    3.886559088    5.026549288    3.429798477
  765 SOLV  HW2     2522    3.993255447    4.955361380    3.530869226
  766 SOLV  OW      2523    0.097034422    0.163412367    2.395240987
  766 SOLV  HW1     2524    0.133044354    0.248910574    2.432571310
  766 SOLV  HW2     2525    0.074540588    0.101167415    2.470206345
  767 SOLV  OW      2526    3.939015099    2.417825575    4.452776475
  767 SOLV  HW1     2527    3.848932346    2.449572985    4.423155348
  767 SOLV  HW2     2528    3.991471913    2.495073043    4.488572044
  768 SOLV  OW      2529    2.990903011    3.346075101    4.213822412
  768 SOLV  HW1     2530    3.054019678    3.413424785    4.175344913
  768 SOLV  HW2     2531    3.022023474    3.253991205    4.190321681
  769 SOLV  OW      2532    4.789691879    0.884052691    0.915065694
  769 SOLV  HW1     2533    4.780725751    0.811479764    0.983278525
  769 SOLV  HW2     2534    4.885477445    0.892277328    0.887539486
  770 SOLV  OW      2535    3.435214378    2.614308518    1.467981756
  770 SOLV  HW1     2536    3.477897869    2.623895547    1.378057233
  770 SOLV  HW2     2537    3.505284324    2.592831939    1.536019765
  771 SOLV  OW      2538    1.677783688    6.450320082    5.952639983
  771 SOLV  HW1     2539    1.751313165    6.499722512    5.906239254
  771 SOLV  HW2     2540    1.713964789    6.365660324    5.991676692
  772 SOLV  OW      2541    2.233628086    3.915796204    6.165007707
  772 SOLV  HW1     2542    2.133651607    3.917289338    6.166646516
  772 SOLV  HW2     2543    2.267408629    3.997152133    6.117675908
  773 SOLV  OW      2544    2.201774872    5.269686970    3.140127358
  773 SOLV  HW1     2545    2.111261974    5.243738314    3.106448078
  773 SOLV  HW2     2546    2.198934279    5.363595271    3.174381900
  774 SOLV  OW      2547    1.056898331    5.555325194    5.301588045
  774 SOLV  HW1     2548    1.022395334    5.591141779    5.214830181
  774 SOLV  HW2     2549    0.979965349    5.527807812    5.359244974
  775 SOLV  OW      2550    1.019195837    6.242655965    2.344416742
  775 SOLV  HW1     2551    0.938625754    6.233854087    2.285840296
  775 SOLV  HW2     2552    0.995675853    6.215528242    2.437750061
  776 SOLV  OW      2553    4.449178740    6.725357102    0.126260002
  776 SOLV  HW1     2554    4.395117208    6.642600504    0.141389693
  776 SOLV  HW2     2555    4.475596263    6.764494490    0.214410957
  777 SOLV  OW      2556    1.006104171    4.744723885    0.945202546
  777 SOLV  HW1     2557    1.017970579    4.749381539    0.846017335
  777 SOLV  HW2     2558    0.999332455    4.837322820    0.982348105
  778 SOLV  OW      2559    0.997484576    2.867586470    1.371343159
  778 SOLV  HW1     2560    0.921229089    2.804142283    1.383998100
  778 SOLV  HW2     2561    0.966343969    2.961017015    1.388698484
  779 SOLV  OW      2562    0.150333281    5.460135132    5.699024799
  779 SOLV  HW1     2563    0.162657247    5.491838162    5.793063351
  779 SOLV  HW2     2564    0.058647501    5.484483862    5.667385134
  780 SOLV  OW      2565    4.881779411    5.512124160    2.944402309
  780 SOLV  HW1     2566    4.847667118    5.476627115    2.857359086
  780 SOLV  HW2     2567    4.951603094    5.450324449    2.980536235
  781 SOLV  OW      2568    5.742420850    1.063326021    1.905688642
  781 SOLV  HW1     2569    5.836193151    1.093194095    1.887944201
  781 SOLV  HW2     2570    5.709259047    1.009716647    1.828057842
  782 SOLV  OW      2571    2.687049261    4.190354031    1.693553954
  782 SOLV  HW1     2572    2.607766027    4.210321579    1.751135872
  782 SOLV  HW2     2573    2.769830655    4.225111733    1.737592056
  783 SOLV  OW      2574    1.965412652    2.848643993    5.081758656
  783 SOLV  HW1     2575    1.955270295    2.781180221    5.008642423
  783 SOLV  HW2     2576    2.021885551    2.924583997    5.049445515
  784 SOLV  OW      2577    5.155939767    0.146022445    4.718372436
  784 SOLV  HW1     2578    5.121576548    0.099589953    4.636742758
  784 SOLV  HW2     2579    5.224120180    0.088313679    4.763331764
  785 SOLV  OW      2580    5.312559303    4.656624761    0.381567892
  785 SOLV  HW1     2581    5.266245195    4.623475321    0.299370998
  785 SOLV  HW2     2582    5.245312417    4.671204859    0.454131578
  786 SOLV  OW      2583    3.811498038    0.983089144    6.698724552
  786 SOLV  HW1     2584    3.863425107    0.901490229    6.724129437
  786 SOLV  HW2     2585    3.723324279    0.955838843    6.660214543
  787 SOLV  OW      2586    5.776036965    2.802384005    5.576478193
  787 SOLV  HW1     2587    5.695852151    2.818391727    5.634048670
  787 SOLV  HW2     2588    5.841055728    2.877442735    5.588266282
  788 SOLV  OW      2589    4.989010334    5.671632433    0.583715051
  788 SOLV  HW1     2590    4.993137943    5.751727807    0.523983105
  788 SOLV  HW2     2591    4.902970511    5.672451340    0.634672776
  789 SOLV  OW      2592    5.850040181    3.432751485    3.295278990
  789 SOLV  HW1     2593    5.928071730    3.410877172    3.236688860
  789 SOLV  HW2     2594    5.825832277    3.529115068    3.283954295
  790 SOLV  OW      2595    3.073780506    1.974468752    2.513795449
  790 SOLV  HW1     2596    2.999861277    1.966667042    2.580693075
  790 SOLV  HW2     2597    3.041513947    1.942750889    2.424615530
  791 SOLV  OW      2598    3.011782649    4.485826056    1.006051787
  791 SOLV  HW1     2599    2.923250587    4.477301597    1.051764139
  791 SOLV  HW2     2600    3.029340309    4.582012445    0.985072786
  792 SOLV  OW      2601    1.105107691    4.740950754    6.464703414
  792 SOLV  HW1     2602    1.062834342    4.754305931    6.554340541
  792 SOLV  HW2     2603    1.041719793    4.770488657    6.393221261
  793 SOLV  OW      2604    2.517855354    6.289051724    1.837405880
  793 SOLV  HW1     2605    2.527264011    6.233264565    1.754946912
  793 SOLV  HW2     2606    2.421455570    6.311525444    1.851626465
  794 SOLV  OW      2607    2.869250629    4.839063885    3.476096184
  794 SOLV  HW1     2608    2.796641281    4.906002394    3.460369450
  794 SOLV  HW2     2609    2.930939803    4.837693309    3.397401973
  795 SOLV  OW      2610    0.146427406    0.449012917    4.347576826
  795 SOLV  HW1     2611    0.056130997    0.406690856    4.340119406
  795 SOLV  HW2     2612    0.198811733    0.403339888    4.419480012
  796 SOLV  OW      2613    5.615282446    1.873194162    0.564280871
  796 SOLV  HW1     2614    5.631053011    1.861070898    0.662283560
  796 SOLV  HW2     2615    5.567311665    1.959538061    0.548668483
  797 SOLV  OW      2616    0.907897028    3.716293152    4.019063358
  797 SOLV  HW1     2617    0.917975088    3.646316331    4.089787390
  797 SOLV  HW2     2618    0.849839593    3.790167883    4.053298863
  798 SOLV  OW      2619    1.173086154    6.146215830    3.418908986
  798 SOLV  HW1     2620    1.103261286    6.100773266    3.474223293
  798 SOLV  HW2     2621    1.131160739    6.220560302    3.366799768
  799 SOLV  OW      2622    0.207818194    1.744570465    1.856954437
  799 SOLV  HW1     2623    0.214565447    1.755061606    1.956174506
  799 SOLV  HW2     2624    0.117305313    1.774123727    1.826389185
  800 SOLV  OW      2625    1.727671596    5.789713006    5.261405016
  800 SOLV  HW1     2626    1.745087391    5.730528234    5.182702638
  800 SOLV  HW2     2627    1.789999404    5.867870196    5.258776443
  801 SOLV  OW      2628    5.052511818    3.878760750    5.136894414
  801 SOLV  HW1     2629    4.974357313    3.884883510    5.074809016
  801 SOLV  HW2     2630    5.020809226    3.887393598    5.231343506
  802 SOLV  OW      2631    5.894015802    2.851047258    0.582438576
  802 SOLV  HW1     2632    5.847439631    2.883460281    0.664780957
  802 SOLV  HW2     2633    5.992964110    2.857560373    0.595362315
  803 SOLV  OW      2634    4.416399629    1.614471172    3.584913532
  803 SOLV  HW1     2635    4.332711156    1.658799522    3.552797363
  803 SOLV  HW2     2636    4.472633547    1.681010436    3.634010214
  804 SOLV  OW      2637    4.448411426    3.895503528    3.533366316
  804 SOLV  HW1     2638    4.440614274    3.988591844    3.569059191
  804 SOLV  HW2     2639    4.380427290    3.837029236    3.577628330
  805 SOLV  OW      2640    4.808537830    1.490708248    2.671513911
  805 SOLV  HW1     2641    4.719255539    1.466777172    2.633353885
  805 SOLV  HW2     2642    4.870370829    1.517263509    2.597542904
  806 SOLV  OW      2643    4.515495073    1.226583337    5.028595484
  806 SOLV  HW1     2644    4.505557358    1.246539101    4.931111020
  806 SOLV  HW2     2645    4.532256435    1.311613500    5.078486761
  807 SOLV  OW      2646    1.360601134    0.841160379    4.392580679
  807 SOLV  HW1     2647    1.299806907    0.761869411    4.396729881
  807 SOLV  HW2     2648    1.455502345    0.810899875    4.401427916
  808 SOLV  OW      2649    6.301480381    6.222553870    2.739170306
  808 SOLV  HW1     2650    6.302087531    6.249150346    2.642772846
  808 SOLV  HW2     2651    6.371487420    6.274233807    2.788449209
  809 SOLV  OW      2652    5.815429526    0.957424725    2.743203552
  809 SOLV  HW1     2653    5.858417075    0.973111385    2.654286676
  809 SOLV  HW2     2654    5.723058405    0.995734239    2.742792970
  810 SOLV  OW      2655    6.567981451    2.886590043    4.578164108
  810 SOLV  HW1     2656    6.551545723    2.806335993    4.520811114
  810 SOLV  HW2     2657    6.521490511    2.965846776    4.538703061
  811 SOLV  OW      2658    4.144308923    1.151495507    3.352727464
  811 SOLV  HW1     2659    4.073007399    1.088050926    3.382578583
  811 SOLV  HW2     2660    4.102075042    1.235643178    3.319027607
  812 SOLV  OW      2661    3.125303030    6.617133041    0.661716563
  812 SOLV  HW1     2662    3.048269235    6.634707932    0.723011988
  812 SOLV  HW2     2663    3.209429314    6.651948516    0.703079138
  813 SOLV  OW      2664    0.149196726    6.223326082    0.735725163
  813 SOLV  HW1     2665    0.135773674    6.321538097    0.722517840
  813 SOLV  HW2     2666    0.067949330    6.174083795    0.704511876
  814 SOLV  OW      2667    2.017083971    1.440151320    6.627074170
  814 SOLV  HW1     2668    2.011922532    1.536208717    6.599751147
  814 SOLV  HW2     2669    1.965753206    1.426806090    6.711851932
  815 SOLV  OW      2670    0.825523999    1.130795989    1.055733621
  815 SOLV  HW1     2671    0.836410198    1.120114508    1.154564832
  815 SOLV  HW2     2672    0.872983293    1.213543167    1.025721431
  816 SOLV  OW      2673    5.460100052    6.476222463    5.779789269
  816 SOLV  HW1     2674    5.477168143    6.574418445    5.787940393
  816 SOLV  HW2     2675    5.481165479    6.446341346    5.686710925
  817 SOLV  OW      2676    2.320328542    5.423176209    4.838187635
  817 SOLV  HW1     2677    2.326359394    5.323357680    4.838506442
  817 SOLV  HW2     2678    2.410165580    5.462063365    4.858615730
  818 SOLV  OW      2679    4.808334451    0.475160332    2.872490365
  818 SOLV  HW1     2680    4.717148697    0.463432418    2.911832783
  818 SOLV  HW2     2681    4.800517911    0.488924395    2.773749980
  819 SOLV  OW      2682    3.801875609    0.420901276    2.356443922
  819 SOLV  HW1     2683    3.831009128    0.448989759    2.264997289
  819 SOLV  HW2     2684    3.726121592    0.478823770    2.386552478
  820 SOLV  OW      2685    5.059493016    5.340165573    3.074825292
  820 SOLV  HW1     2686    5.057907558    5.264506612    3.009453897
  820 SOLV  HW2     2687    5.140414430    5.332228453    3.133039881
  821 SOLV  OW      2688    5.218014975    1.138661566    0.321367251
  821 SOLV  HW1     2689    5.265979679    1.096293487    0.244526216
  821 SOLV  HW2     2690    5.273027805    1.213900167    0.357601944
  822 SOLV  OW      2691    3.041912551    3.739260118    4.721457879
  822 SOLV  HW1     2692    2.976472914    3.726583635    4.796004322
  822 SOLV  HW2     2693    3.025675311    3.827608123    4.677512532
  823 SOLV  OW      2694    6.076403473    2.434012617    0.482025171
  823 SOLV  HW1     2695    6.167174097    2.474094264    0.494449615
  823 SOLV  HW2     2696    6.085412686    2.342942890    0.441709535
  824 SOLV  OW      2697    6.321751753    3.645459170    1.636144418
  824 SOLV  HW1     2698    6.292970118    3.713137812    1.568384324
  824 SOLV  HW2     2699    6.256000055    3.643658876    1.711468283
  825 SOLV  OW      2700    2.174727063    0.264423330    5.466369550
  825 SOLV  HW1     2701    2.234834535    0.268107829    5.546205180
  825 SOLV  HW2     2702    2.115859297    0.183830143    5.472657291
  826 SOLV  OW      2703    2.571623462    0.668493001    1.703786126
  826 SOLV  HW1     2704    2.523353429    0.626338360    1.627018935
  826 SOLV  HW2     2705    2.646476821    0.725012132    1.669105092
  827 SOLV  OW      2706    5.775867042    5.031013779    4.725311727
  827 SOLV  HW1     2707    5.851093643    5.056617743    4.664602528
  827 SOLV  HW2     2708    5.810950859    5.017440660    4.817967584
  828 SOLV  OW      2709    5.632154812    1.289060584    1.620238977
  828 SOLV  HW1     2710    5.572569282    1.307924359    1.698302631
  828 SOLV  HW2     2711    5.630208925    1.366733508    1.557283899
  829 SOLV  OW      2712    6.116044623    6.044476689    4.867178967
  829 SOLV  HW1     2713    6.048547415    6.037419011    4.940626414
  829 SOLV  HW2     2714    6.199887136    6.085722263    4.902808269
  830 SOLV  OW      2715    0.635374471    1.468230247    4.195975578
  830 SOLV  HW1     2716    0.678543534    1.386047847    4.233160209
  830 SOLV  HW2     2717    0.536235144    1.461904835    4.207447042
  831 SOLV  OW      2718    1.554351673    2.479581999    5.577114608
  831 SOLV  HW1     2719    1.540674732    2.453519396    5.481543203
  831 SOLV  HW2     2720    1.648991567    2.509016873    5.590422128
  832 SOLV  OW      2721    6.013624434    4.715142187    0.410385166
  832 SOLV  HW1     2722    6.026432283    4.763917845    0.496739700
  832 SOLV  HW2     2723    6.099583968    4.671611273    0.383622703
  833 SOLV  OW      2724    2.729294301    3.690453802    1.074832831
  833 SOLV  HW1     2725    2.638226590    3.698893066    1.115276153
  833 SOLV  HW2     2726    2.720760072    3.675337529    0.976349956
  834 SOLV  OW      2727    1.472075596    3.686615173    2.239775570
  834 SOLV  HW1     2728    1.375418551    3.672283332    2.218509978
  834 SOLV  HW2     2729    1.527816739    3.623766826    2.185524103
  835 SOLV  OW      2730    1.718659826    1.524233780    3.397001233
  835 SOLV  HW1     2731    1.705172649    1.467462541    3.478212894
  835 SOLV  HW2     2732    1.754205724    1.613615971    3.424342127
  836 SOLV  OW      2733    2.064530525    5.160244577    6.490543264
  836 SOLV  HW1     2734    2.082186600    5.127700285    6.397649004
  836 SOLV  HW2     2735    2.137164984    5.128322409    6.551415443
  837 SOLV  OW      2736    1.845984731    6.049234575    3.551736726
  837 SOLV  HW1     2737    1.855836949    5.950111823    3.560558595
  837 SOLV  HW2     2738    1.866475098    6.076534210    3.457741587
  838 SOLV  OW      2739    3.303379903    5.366885316    6.235956073
  838 SOLV  HW1     2740    3.254432303    5.300897782    6.178947395
  838 SOLV  HW2     2741    3.283905329    5.348592620    6.332321677
  839 SOLV  OW      2742    2.736383739    6.677243980    0.688130445
  839 SOLV  HW1     2743    2.748788297    6.765455452    0.642687353
  839 SOLV  HW2     2744    2.777951258    6.680436711    0.779026867
  840 SOLV  OW      2745    6.593938066    1.246852686    3.627786685
  840 SOLV  HW1     2746    6.530085690    1.182663302    3.670246178
  840 SOLV  HW2     2747    6.678635155    1.249649323    3.680878995
  841 SOLV  OW      2748    3.435554794    2.684361913    4.270583396
  841 SOLV  HW1     2749    3.400567083    2.736473188    4.348432523
  841 SOLV  HW2     2750    3.510177768    2.625124099    4.300956156
  842 SOLV  OW      2751    2.664379879    3.795749966    5.348680497
  842 SOLV  HW1     2752    2.647031383    3.880902328    5.299200033
  842 SOLV  HW2     2753    2.741726535    3.808447869    5.410780977
  843 SOLV  OW      2754    1.877450687    5.702499079    5.003529676
  843 SOLV  HW1     2755    1.924777301    5.755986945    4.933533595
  843 SOLV  HW2     2756    1.866430720    5.608328180    4.971739525
  844 SOLV  OW      2757    5.327493247    2.146363559    3.845271110
  844 SOLV  HW1     2758    5.426497945    2.147524197    3.859304436
  844 SOLV  HW2     2759    5.282251896    2.189453188    3.923352577
  845 SOLV  OW      2760    0.312220745    6.343917869    4.387900902
  845 SOLV  HW1     2761    0.344301053    6.371190267    4.478605266
  845 SOLV  HW2     2762    0.310551298    6.244120229    4.381748222
  846 SOLV  OW      2763    1.002643760    3.323089215    0.055126920
  846 SOLV  HW1     2764    0.914884421    3.327144714    0.007355980
  846 SOLV  HW2     2765    1.076652975    3.315526425   -0.011698612
  847 SOLV  OW      2766    0.287912223    1.600477463    6.562174488
  847 SOLV  HW1     2767    0.387739859    1.606078231    6.563987219
  847 SOLV  HW2     2768    0.254299301    1.633035280    6.473798182
  848 SOLV  OW      2769    1.116404613    1.723044936    4.666845466
  848 SOLV  HW1     2770    1.114925921    1.625367688    4.645463691
  848 SOLV  HW2     2771    1.201703259    1.745573201    4.713928687
  849 SOLV  OW      2772    6.241376158    4.459597723    1.658917541
  849 SOLV  HW1     2773    6.303733480    4.434734053    1.733036187
  849 SOLV  HW2     2774    6.162383498    4.398282702    1.659833667
  850 SOLV  OW      2775    6.696876318    3.776583707    4.542089686
  850 SOLV  HW1     2776    6.752590991    3.775801806    4.459050688
  850 SOLV  HW2     2777    6.753895444    3.752762586    4.620712743
  851 SOLV  OW      2778    2.562097638    1.314700786    1.547416290
  851 SOLV  HW1     2779    2.660427392    1.308398367    1.530335586
  851 SOLV  HW2     2780    2.539165366    1.262742873    1.629724842
  852 SOLV  OW      2781    0.775159746    0.720932456    3.361125283
  852 SOLV  HW1     2782    0.779886003    0.668215284    3.445970871
  852 SOLV  HW2     2783    0.796686314    0.661445456    3.283677783
  853 SOLV  OW      2784    2.654980675    4.911061234    2.865360548
  853 SOLV  HW1     2785    2.635913230    5.009193188    2.867961230
  853 SOLV  HW2     2786    2.584847540    4.862093105    2.917164768
  854 SOLV  OW      2787    5.025990792    4.205100965    6.078951233
  854 SOLV  HW1     2788    4.968514884    4.244017054    6.150939214
  854 SOLV  HW2     2789    5.108760400    4.166440774    6.119630380
  855 SOLV  OW      2790    4.971034795    4.420825471    1.512556046
  855 SOLV  HW1     2791    4.875737941    4.439437812    1.488633213
  855 SOLV  HW2     2792    5.024346535    4.407338273    1.429032604
  856 SOLV  OW      2793    0.958568731    0.953759767    5.510604738
  856 SOLV  HW1     2794    0.888348943    1.022682956    5.492744537
  856 SOLV  HW2     2795    0.972192732    0.898048702    5.428684805
  857 SOLV  OW      2796    0.946315612    3.233921551    1.928622022
  857 SOLV  HW1     2797    0.972115473    3.137503568    1.934798681
  857 SOLV  HW2     2798    0.909461746    3.264261159    2.016494157
  858 SOLV  OW      2799    3.197208626    5.638807209    1.594873322
  858 SOLV  HW1     2800    3.176155615    5.634791319    1.497196023
  858 SOLV  HW2     2801    3.112649026    5.630297484    1.647575030
  859 SOLV  OW      2802    6.434264531    2.279390501    0.828734657
  859 SOLV  HW1     2803    6.451428924    2.330402870    0.744453382
  859 SOLV  HW2     2804    6.405187805    2.186426854    0.806095844
  860 SOLV  OW      2805    1.603053925    4.879294899    6.565758162
  860 SOLV  HW1     2806    1.537096935    4.819180400    6.520634622
  860 SOLV  HW2     2807    1.562341209    4.916951406    6.648972786
  861 SOLV  OW      2808    5.241457267    3.741115193    4.005685164
  861 SOLV  HW1     2809    5.334209016    3.760425914    3.973678593
  861 SOLV  HW2     2810    5.198675700    3.673871873    3.945284130
  862 SOLV  OW      2811    5.867753634    6.320822456    5.400412844
  862 SOLV  HW1     2812    5.889460794    6.352719891    5.308154704
  862 SOLV  HW2     2813    5.770190221    6.299675169    5.406276645
  863 SOLV  OW      2814    5.690217805    5.083868514    6.322960867
  863 SOLV  HW1     2815    5.601235294    5.047804130    6.350919485
  863 SOLV  HW2     2816    5.681475803    5.181115331    6.301354258
  864 SOLV  OW      2817    1.508722901    4.253940957    5.675974690
  864 SOLV  HW1     2818    1.586055495    4.201430848    5.711507349
  864 SOLV  HW2     2819    1.450603251    4.283209210    5.751906811
  865 SOLV  OW      2820    5.010597347    5.103210381    6.013771504
  865 SOLV  HW1     2821    5.080625857    5.167588348    6.044621083
  865 SOLV  HW2     2822    4.977533736    5.130666962    5.923476735
  866 SOLV  OW      2823    3.106134086    1.160580064    2.975553839
  866 SOLV  HW1     2824    3.197982005    1.122091523    2.966454194
  866 SOLV  HW2     2825    3.084696279    1.215176596    2.894560934
  867 SOLV  OW      2826    5.032251519    1.790648606    0.713287289
  867 SOLV  HW1     2827    4.975777906    1.743342950    0.780912118
  867 SOLV  HW2     2828    5.033938369    1.737780108    0.628420995
  868 SOLV  OW      2829    6.337654543    3.755809016    5.136697788
  868 SOLV  HW1     2830    6.403862154    3.807664979    5.082589352
  868 SOLV  HW2     2831    6.269740096    3.818343450    5.175133239
  869 SOLV  OW      2832    1.413270978    1.846523700    2.581316338
  869 SOLV  HW1     2833    1.371736683    1.761178113    2.549832302
  869 SOLV  HW2     2834    1.454656685    1.894077066    2.503688301
  870 SOLV  OW      2835    5.549673110    0.169044766    0.881671031
  870 SOLV  HW1     2836    5.616013208    0.116605694    0.828291760
  870 SOLV  HW2     2837    5.541550312    0.261137848    0.843551538
  871 SOLV  OW      2838    3.372245549    1.269334901    1.769690899
  871 SOLV  HW1     2839    3.463571450    1.230402268    1.757689170
  871 SOLV  HW2     2840    3.338836703    1.303647164    1.681902922
  872 SOLV  OW      2841    0.062332103    4.165696817    6.136871706
  872 SOLV  HW1     2842    0.124883331    4.231808193    6.095436922
  872 SOLV  HW2     2843    0.018510986    4.111698930    6.065009689
  873 SOLV  OW      2844    3.658567529    1.565015274    3.417757826
  873 SOLV  HW1     2845    3.565248882    1.576688599    3.451751578
  873 SOLV  HW2     2846    3.700081435    1.654761543    3.402844261
  874 SOLV  OW      2847    1.252907345    4.550687832    6.723947265
  874 SOLV  HW1     2848    1.164089050    4.589699458    6.699665276
  874 SOLV  HW2     2849    1.304422145    4.616617461    6.778716973
  875 SOLV  OW      2850    1.090497696    1.604534991    1.934411945
  875 SOLV  HW1     2851    0.997579654    1.620177240    1.900919125
  875 SOLV  HW2     2852    1.133675128    1.532288206    1.880408955
  876 SOLV  OW      2853    1.201702194    4.961941667    1.239985408
  876 SOLV  HW1     2854    1.183687391    5.008353069    1.326712913
  876 SOLV  HW2     2855    1.295596284    4.980597548    1.211070542
  877 SOLV  OW      2856    3.427827143    1.457261965    4.878993611
  877 SOLV  HW1     2857    3.477306727    1.522251824    4.821302186
  877 SOLV  HW2     2858    3.349402279    1.420991988    4.828652366
  878 SOLV  OW      2859    1.707256154    6.491204961    4.247838132
  878 SOLV  HW1     2860    1.803624881    6.511619564    4.265057999
  878 SOLV  HW2     2861    1.689179903    6.395206300    4.269232471
  879 SOLV  OW      2862    5.592153618    3.713831877    5.668326242
  879 SOLV  HW1     2863    5.554534153    3.632464102    5.624006127
  879 SOLV  HW2     2864    5.600105911    3.697553601    5.766672519
  880 SOLV  OW      2865    6.343964005    3.738772558    3.736864485
  880 SOLV  HW1     2866    6.271425506    3.801923441    3.709472081
  880 SOLV  HW2     2867    6.309585158    3.644935909    3.733260380
  881 SOLV  OW      2868    1.330858551    3.606659650    1.921124281
  881 SOLV  HW1     2869    1.260215672    3.536750662    1.910055025
  881 SOLV  HW2     2870    1.405240412    3.570298062    1.977208014
  882 SOLV  OW      2871    6.110509697    4.611835155    6.509530499
  882 SOLV  HW1     2872    6.106745697    4.576414880    6.602972716
  882 SOLV  HW2     2873    6.019143344    4.641028060    6.481243130
  883 SOLV  OW      2874    6.117721246    4.571147086    2.192964211
  883 SOLV  HW1     2875    6.104102212    4.510245841    2.271103649
  883 SOLV  HW2     2876    6.028922732    4.596549954    2.154627157
  884 SOLV  OW      2877    0.055908341    6.134141124    1.525999631
  884 SOLV  HW1     2878   -0.043554965    6.139872011    1.534626289
  884 SOLV  HW2     2879    0.086192564    6.192044899    1.450301347
  885 SOLV  OW      2880    2.744353437    4.932474802    2.339640891
  885 SOLV  HW1     2881    2.771409693    4.838682385    2.317934831
  885 SOLV  HW2     2882    2.727918866    4.940521455    2.437953493
  886 SOLV  OW      2883    3.923404711    6.336349959    6.346384638
  886 SOLV  HW1     2884    3.860081780    6.331370856    6.269147171
  886 SOLV  HW2     2885    3.990826148    6.408279306    6.329629630
  887 SOLV  OW      2886    0.104537370    5.407197614    3.267723986
  887 SOLV  HW1     2887    0.090004290    5.501024131    3.236329944
  887 SOLV  HW2     2888    0.092087009    5.344115903    3.191134837
  888 SOLV  OW      2889    4.013723166    2.238527185    4.064191511
  888 SOLV  HW1     2890    4.111023874    2.224562526    4.045812938
  888 SOLV  HW2     2891    3.987841552    2.188303082    4.146701469
  889 SOLV  OW      2892    6.046041035    2.380430483    0.754431426
  889 SOLV  HW1     2893    6.034865934    2.281637236    0.743697224
  889 SOLV  HW2     2894    6.061128251    2.422199744    0.664832786
  890 SOLV  OW      2895    3.097467609    4.865895039    5.698049663
  890 SOLV  HW1     2896    3.037072223    4.912723414    5.762545494
  890 SOLV  HW2     2897    3.189760249    4.861126600    5.736253616
  891 SOLV  OW      2898    3.899762580    1.219625889    1.582999642
  891 SOLV  HW1     2899    3.944691032    1.130370154    1.586880284
  891 SOLV  HW2     2900    3.966495722    1.289434860    1.557045707
  892 SOLV  OW      2901    4.522126749    1.430620227    2.313932485
  892 SOLV  HW1     2902    4.460175446    1.442443391    2.236327973
  892 SOLV  HW2     2903    4.615824441    1.450349172    2.285092881
  893 SOLV  OW      2904    2.938440838    0.791735815    1.997575442
  893 SOLV  HW1     2905    2.913048039    0.698120926    2.021899708
  893 SOLV  HW2     2906    2.916081577    0.808457476    1.901551170
  894 SOLV  OW      2907    5.875570142    6.112024174    3.996784415
  894 SOLV  HW1     2908    5.971105758    6.125559823    3.970517634
  894 SOLV  HW2     2909    5.853666563    6.171081186    4.074454963
  895 SOLV  OW      2910    2.135263518    5.829967171    4.655613971
  895 SOLV  HW1     2911    2.198138317    5.767907296    4.608757349
  895 SOLV  HW2     2912    2.053105111    5.842442824    4.599985152
  896 SOLV  OW      2913    5.295780882    1.314019256    2.660578768
  896 SOLV  HW1     2914    5.353524889    1.378230283    2.610152731
  896 SOLV  HW2     2915    5.234281509    1.364792866    2.720911837
  897 SOLV  OW      2916    4.109800109    0.101674834    1.103934959
  897 SOLV  HW1     2917    4.125200783    0.003490259    1.115017383
  897 SOLV  HW2     2918    4.176343946    0.138749435    1.039146047
  898 SOLV  OW      2919    4.136261602    2.560370161    2.252905393
  898 SOLV  HW1     2920    4.075387454    2.636229303    2.276142005
  898 SOLV  HW2     2921    4.162395567    2.511841674    2.336345271
  899 SOLV  OW      2922    6.115781333    5.041628398    4.343815819
  899 SOLV  HW1     2923    6.068013243    5.049515816    4.256316050
  899 SOLV  HW2     2924    6.126081563    4.945040065    4.367581565
  900 SOLV  OW      2925    6.065587144    4.016798581    4.175841701
  900 SOLV  HW1     2926    6.049142169    3.919875248    4.194162230
  900 SOLV  HW2     2927    6.160788754    4.039016771    4.196894420
  901 SOLV  OW      2928    0.778001652    5.565417376    4.825764301
  901 SOLV  HW1     2929    0.851133478    5.586339538    4.890681252
  901 SOLV  HW2     2930    0.718807652    5.494450031    4.863973172
  902 SOLV  OW      2931    2.675865608    4.484121073    5.301935705
  902 SOLV  HW1     2932    2.641107296    4.448867602    5.215049204
  902 SOLV  HW2     2933    2.758494642    4.433976541    5.327590729
  903 SOLV  OW      2934    2.354569996    1.686768158    5.790632655
  903 SOLV  HW1     2935    2.406328109    1.731893857    5.717934784
  903 SOLV  HW2     2936    2.330250693    1.594184466    5.761700957
  904 SOLV  OW      2937    4.760074059    5.503446874    6.326035034
  904 SOLV  HW1     2938    4.747753469    5.416026960    6.279065115
  904 SOLV  HW2     2939    4.852042476    5.538317519    6.307977909
  905 SOLV  OW      2940    1.837515529    1.317024891    5.487912201
  905 SOLV  HW1     2941    1.760120377    1.376186994    5.510496432
  905 SOLV  HW2     2942    1.818712647    1.224025929    5.519501062
  906 SOLV  OW      2943    0.513742707    0.162714632    6.636468620
  906 SOLV  HW1     2944    0.605094240    0.176906791    6.674595926
  906 SOLV  HW2     2945    0.519919748    0.103061149    6.556446638
  907 SOLV  OW      2946    0.080074946    1.911630907    0.375670145
  907 SOLV  HW1     2947    0.061045131    2.007242676    0.397951689
  907 SOLV  HW2     2948    0.165208517    1.905864071    0.323523906
  908 SOLV  OW      2949    3.508179104    4.844039388    5.169681277
  908 SOLV  HW1     2950    3.606717499    4.842478261    5.152711924
  908 SOLV  HW2     2951    3.481323850    4.934848724    5.201816483
  909 SOLV  OW      2952    2.893283643    6.524738332    0.529050332
  909 SOLV  HW1     2953    2.987996705    6.554109358    0.516127870
  909 SOLV  HW2     2954    2.853256981    6.574249956    0.606165031
  910 SOLV  OW      2955    4.811905783    0.360503697    2.415757581
  910 SOLV  HW1     2956    4.775939595    0.286041094    2.359526225
  910 SOLV  HW2     2957    4.911508088    0.363504762    2.407356038
  911 SOLV  OW      2958    3.762555100    6.372173309    3.041481473
  911 SOLV  HW1     2959    3.672797820    6.394431290    3.079539647
  911 SOLV  HW2     2960    3.778321556    6.426732296    2.959171405
  912 SOLV  OW      2961    1.093672460    3.454942246    0.610917791
  912 SOLV  HW1     2962    1.017355279    3.518805786    0.620784280
  912 SOLV  HW2     2963    1.092606822    3.415681987    0.518951993
  913 SOLV  OW      2964    2.512319963    1.328636810    4.903763332
  913 SOLV  HW1     2965    2.509810938    1.345285699    5.002336811
  913 SOLV  HW2     2966    2.607408402    1.323713311    4.873199309
  914 SOLV  OW      2967    0.901313811    3.668898655    4.697015620
  914 SOLV  HW1     2968    0.805065482    3.679539225    4.721980572
  914 SOLV  HW2     2969    0.956436350    3.735107338    4.747790884
  915 SOLV  OW      2970    1.309615882    6.172472356    4.421218112
  915 SOLV  HW1     2971    1.304573937    6.073424859    4.408396892
  915 SOLV  HW2     2972    1.403396107    6.198357276    4.444357943
  916 SOLV  OW      2973    3.828556508    2.040955508    3.896178944
  916 SOLV  HW1     2974    3.786080584    2.010393715    3.981396220
  916 SOLV  HW2     2975    3.877776701    2.126503402    3.912276831
  917 SOLV  OW      2976    6.537404116    1.540680049    4.119847333
  917 SOLV  HW1     2977    6.575267317    1.633235858    4.119738722
  917 SOLV  HW2     2978    6.444984324    1.542517865    4.157997246
  918 SOLV  OW      2979    2.348495951    3.283534036    4.121728341
  918 SOLV  HW1     2980    2.379694192    3.220144669    4.192500294
  918 SOLV  HW2     2981    2.318756715    3.368999831    4.164288737
  919 SOLV  OW      2982    3.365826338    5.913455939    3.432141931
  919 SOLV  HW1     2983    3.381893676    5.847725347    3.358510814
  919 SOLV  HW2     2984    3.286998362    5.970564804    3.409230380
  920 SOLV  OW      2985    1.690558172    0.732605191    3.968408812
  920 SOLV  HW1     2986    1.758036851    0.787982493    4.017196042
  920 SOLV  HW2     2987    1.665483563    0.653635610    4.024402390
  921 SOLV  OW      2988    1.634956693    0.742791316    2.539791993
  921 SOLV  HW1     2989    1.607004696    0.761130455    2.634039398
  921 SOLV  HW2     2990    1.658760209    0.646130253    2.530292360
  922 SOLV  OW      2991    6.434848115    2.157416751    3.964658577
  922 SOLV  HW1     2992    6.427887373    2.155337773    3.864921737
  922 SOLV  HW2     2993    6.507477147    2.095397509    3.994303962
  923 SOLV  OW      2994    3.062016493    6.493790259    0.017667858
  923 SOLV  HW1     2995    3.051246581    6.464877191   -0.077454458
  923 SOLV  HW2     2996    3.073838295    6.593026947    0.021208513
  924 SOLV  OW      2997    3.304786272    3.817081183    6.198935679
  924 SOLV  HW1     2998    3.274015525    3.795252551    6.106324214
  924 SOLV  HW2     2999    3.231248622    3.863340343    6.248458558
  925 SOLV  OW      3000    6.191461157    1.640650180    0.757336762
  925 SOLV  HW1     3001    6.246533925    1.557633660    0.748650049
  925 SOLV  HW2     3002    6.158055418    1.648816096    0.851238763
  926 SOLV  OW      3003    1.019584043    2.984295347    1.965204679
  926 SOLV  HW1     3004    1.052868700    2.961529676    1.873694749
  926 SOLV  HW2     3005    1.096102107    2.983799070    2.029585974
  927 SOLV  OW      3006    6.162629423    1.613951411    4.686065862
  927 SOLV  HW1     3007    6.201226052    1.593598579    4.776045159
  927 SOLV  HW2     3008    6.106618829    1.696600202    4.691740554
  928 SOLV  OW      3009    0.177596120    2.420815022    5.950858176
  928 SOLV  HW1     3010    0.139831898    2.448222282    6.039305432
  928 SOLV  HW2     3011    0.114024217    2.358463747    5.905348363
  929 SOLV  OW      3012    0.848905932    4.403647608    0.734938359
  929 SOLV  HW1     3013    0.894380872    4.482971084    0.775435612
  929 SOLV  HW2     3014    0.751932583    4.404764039    0.759333738
  930 SOLV  OW      3015    5.737838467    5.445859435    3.746452520
  930 SOLV  HW1     3016    5.686628109    5.474560532    3.827409038
  930 SOLV  HW2     3017    5.813335877    5.386402005    3.774114167
  931 SOLV  OW      3018    6.072093933    1.177453853    5.098601566
  931 SOLV  HW1     3019    5.976334590    1.173764414    5.070022764
  931 SOLV  HW2     3020    6.131181166    1.167318967    5.018562860
  932 SOLV  OW      3021    2.302493146    6.013214992    1.714745091
  932 SOLV  HW1     3022    2.286640862    6.027164498    1.812491333
  932 SOLV  HW2     3023    2.290691204    5.916426889    1.692541744
  933 SOLV  OW      3024    1.104445374    1.284220335    5.406005695
  933 SOLV  HW1     3025    1.117251406    1.215270096    5.477294415
  933 SOLV  HW2     3026    1.086563041    1.238933664    5.318658394
  934 SOLV  OW      3027    1.727049734    3.039787885    5.678305741
  934 SOLV  HW1     3028    1.661541161    3.005829837    5.745801587
  934 SOLV  HW2     3029    1.678019973    3.087296466    5.605235715
  935 SOLV  OW      3030    2.951925772    5.971528550    3.179547450
  935 SOLV  HW1     3031    2.958998168    5.889865009    3.122265177
  935 SOLV  HW2     3032    2.873598238    6.026254156    3.150049704
  936 SOLV  OW      3033    2.672848363    6.016005484    4.525163720
  936 SOLV  HW1     3034    2.705095222    6.025224720    4.430954605
  936 SOLV  HW2     3035    2.635911022    5.924098395    4.538908948
  937 SOLV  OW      3036    0.531060848    1.599778358    5.747502682
  937 SOLV  HW1     3037    0.509256254    1.677037504    5.687872191
  937 SOLV  HW2     3038    0.611663838    1.552203169    5.712289460
  938 SOLV  OW      3039    3.740059511    5.091470363    1.468311132
  938 SOLV  HW1     3040    3.666533176    5.040733362    1.513253832
  938 SOLV  HW2     3041    3.748538181    5.060882074    1.373481389
  939 SOLV  OW      3042    4.341591156    1.793883015    5.932813548
  939 SOLV  HW1     3043    4.300692136    1.881043233    5.959842756
  939 SOLV  HW2     3044    4.319108655    1.724023757    6.000743164
  940 SOLV  OW      3045    5.253907671    2.021019496    5.257953737
  940 SOLV  HW1     3046    5.277566272    2.034676980    5.354151217
  940 SOLV  HW2     3047    5.335296083    2.034335445    5.201395596
  941 SOLV  OW      3048    3.582473327    1.828710133    2.084145831
  941 SOLV  HW1     3049    3.512089689    1.879040938    2.134277308
  941 SOLV  HW2     3050    3.569773327    1.842552988    1.985925177
  942 SOLV  OW      3051    5.179442654    4.399084627    1.991799053
  942 SOLV  HW1     3052    5.254161193    4.404472932    2.058043431
  942 SOLV  HW2     3053    5.191305058    4.317843373    1.934708305
  943 SOLV  OW      3054    6.080285052    0.793534891    3.729636055
  943 SOLV  HW1     3055    6.069473246    0.851782627    3.810199804
  943 SOLV  HW2     3056    6.008939913    0.723463502    3.729347808
  944 SOLV  OW      3057    5.237309594    6.245004328    0.263072358
  944 SOLV  HW1     3058    5.216190345    6.254613334    0.165800288
  944 SOLV  HW2     3059    5.200334856    6.323298875    0.313102790
  945 SOLV  OW      3060    5.317600175    6.408451547    0.660425284
  945 SOLV  HW1     3061    5.231125775    6.382244969    0.617581324
  945 SOLV  HW2     3062    5.386044999    6.337547275    0.643451723
  946 SOLV  OW      3063    3.445284635    0.090650125    6.488848486
  946 SOLV  HW1     3064    3.441191265    0.157478775    6.414569369
  946 SOLV  HW2     3065    3.486899874    0.132846892    6.569395467
  947 SOLV  OW      3066    2.807009966    4.602255871    1.228262545
  947 SOLV  HW1     3067    2.869531351    4.655721465    1.285119544
  947 SOLV  HW2     3068    2.751952718    4.542405097    1.286458729
  948 SOLV  OW      3069    4.279257342    0.392668976    1.064273462
  948 SOLV  HW1     3070    4.344036022    0.444597363    1.120017312
  948 SOLV  HW2     3071    4.210262832    0.454663438    1.026901604
  949 SOLV  OW      3072    0.657888183    2.575748615    2.662525828
  949 SOLV  HW1     3073    0.732724404    2.640730702    2.675832961
  949 SOLV  HW2     3074    0.590843026    2.586634577    2.735919658
  950 SOLV  OW      3075    4.571352446    3.529934103    5.702491394
  950 SOLV  HW1     3076    4.564310605    3.569989257    5.793848980
  950 SOLV  HW2     3077    4.497333684    3.464019403    5.689199043
  951 SOLV  OW      3078    5.395840615    1.964868855    3.170853677
  951 SOLV  HW1     3079    5.304363281    1.925405128    3.162209421
  951 SOLV  HW2     3080    5.450308173    1.940667461    3.090555551
  952 SOLV  OW      3081    0.308436679    0.518896583    1.256680032
  952 SOLV  HW1     3082    0.275934736    0.434950488    1.300233312
  952 SOLV  HW2     3083    0.390037505    0.551703891    1.304274120
  953 SOLV  OW      3084    3.395462577    2.950031910    0.067400258
  953 SOLV  HW1     3085    3.398100642    2.992464796   -0.023113290
  953 SOLV  HW2     3086    3.483857270    2.962257128    0.112534877
  954 SOLV  OW      3087    2.672003910    0.420123492    2.753576629
  954 SOLV  HW1     3088    2.761700898    0.439388529    2.713783160
  954 SOLV  HW2     3089    2.677211073    0.336913491    2.808796123
  955 SOLV  OW      3090    1.840359773    1.792921777    4.981987955
  955 SOLV  HW1     3091    1.801766722    1.776429577    5.072755764
  955 SOLV  HW2     3092    1.816313460    1.885175786    4.951802130
  956 SOLV  OW      3093    2.095186962    1.338962456    3.184665516
  956 SOLV  HW1     3094    2.007261618    1.379112187    3.159026788
  956 SOLV  HW2     3095    2.104940842    1.249479898    3.141100104
  957 SOLV  OW      3096    2.917112732    5.369158974    0.590004662
  957 SOLV  HW1     3097    2.958274824    5.457007237    0.565744068
  957 SOLV  HW2     3098    2.967419262    5.328739774    0.666396760
  958 SOLV  OW      3099    2.726296007    3.593941617    0.839182648
  958 SOLV  HW1     3100    2.679860975    3.665315128    0.786743911
  958 SOLV  HW2     3101    2.810035921    3.566842146    0.791712057
  959 SOLV  OW      3102    6.156166147    2.948153923    5.381860282
  959 SOLV  HW1     3103    6.240076492    2.893924849    5.377562261
  959 SOLV  HW2     3104    6.174485804    3.040615538    5.348461909
  960 SOLV  OW      3105    0.278258840    2.562323419    3.930913920
  960 SOLV  HW1     3106    0.259692511    2.497301838    4.004586825
  960 SOLV  HW2     3107    0.257339630    2.654980992    3.962173673
  961 SOLV  OW      3108    5.303286137    5.893019379    2.952275453
  961 SOLV  HW1     3109    5.227548889    5.929797615    2.898317673
  961 SOLV  HW2     3110    5.274627920    5.807909315    2.996266305
  962 SOLV  OW      3111    4.491222479    5.985044562    2.729801463
  962 SOLV  HW1     3112    4.400500334    5.989855709    2.688009637
  962 SOLV  HW2     3113    4.553676177    5.936744503    2.668426782
  963 SOLV  OW      3114    1.002824879    4.031935800    3.006932619
  963 SOLV  HW1     3115    1.016539710    4.008345111    3.103138619
  963 SOLV  HW2     3116    0.908053576    4.060558524    2.992813437
  964 SOLV  OW      3117    2.763125258    2.991374019    0.279848205
  964 SOLV  HW1     3118    2.717162595    2.907441981    0.308883669
  964 SOLV  HW2     3119    2.738406335    3.066004995    0.341649530
  965 SOLV  OW      3120    1.209435352    6.118479036    0.950276593
  965 SOLV  HW1     3121    1.262421564    6.134899289    1.033481450
  965 SOLV  HW2     3122    1.137291305    6.051893385    0.969297608
  966 SOLV  OW      3123    6.622634763    0.340377879    4.386743129
  966 SOLV  HW1     3124    6.567474025    0.418324995    4.357048826
  966 SOLV  HW2     3125    6.578998291    0.296701945    4.465410038
  967 SOLV  OW      3126    3.202186915    2.442913632    1.560045502
  967 SOLV  HW1     3127    3.161259213    2.478047902    1.644251901
  967 SOLV  HW2     3128    3.258772065    2.514014633    1.518296491
  968 SOLV  OW      3129    0.316613914    4.075297484    0.509525061
  968 SOLV  HW1     3130    0.234173499    4.128104070    0.529902840
  968 SOLV  HW2     3131    0.313927318    3.988705018    0.559472419
  969 SOLV  OW      3132    4.999560394    6.101136832    0.204092751
  969 SOLV  HW1     3133    4.967471446    6.186651064    0.163376330
  969 SOLV  HW2     3134    5.083031435    6.118381500    0.256393977
  970 SOLV  OW      3135    5.401411768    2.099636816    1.291389360
  970 SOLV  HW1     3136    5.435732264    2.017097535    1.246560997
  970 SOLV  HW2     3137    5.443583863    2.180178440    1.249738758
  971 SOLV  OW      3138    1.387302359    1.270375624    5.386238014
  971 SOLV  HW1     3139    1.417172211    1.228175393    5.300639276
  971 SOLV  HW2     3140    1.289575671    1.290912743    5.380952881
  972 SOLV  OW      3141    2.201699952    2.634090429    1.231517589
  972 SOLV  HW1     3142    2.283673429    2.676569827    1.269937134
  972 SOLV  HW2     3143    2.224829538    2.588918663    1.145350628
  973 SOLV  OW      3144    0.963511589    2.885415740    6.656265099
  973 SOLV  HW1     3145    0.893724983    2.953444948    6.633858228
  973 SOLV  HW2     3146    1.038781075    2.929682863    6.705000486
  974 SOLV  OW      3147    4.751219376    6.419405885    3.345504352
  974 SOLV  HW1     3148    4.780065619    6.364440283    3.267102258
  974 SOLV  HW2     3149    4.652927755    6.407930296    3.359901556
  975 SOLV  OW      3150    1.220603593    4.000022444    0.445423871
  975 SOLV  HW1     3151    1.318566628    4.001684604    0.465441176
  975 SOLV  HW2     3152    1.199069414    3.918924949    0.391020865
  976 SOLV  OW      3153    6.384208524    5.616765781    4.378316961
  976 SOLV  HW1     3154    6.326178699    5.657073514    4.307549471
  976 SOLV  HW2     3155    6.341152291    5.533583846    4.413347490
  977 SOLV  OW      3156    6.110437688    3.819343486    2.123690326
  977 SOLV  HW1     3157    6.025443100    3.867722015    2.102818110
  977 SOLV  HW2     3158    6.130738981    3.754466371    2.050348463
  978 SOLV  OW      3159    2.340465958    0.051915026    0.663966877
  978 SOLV  HW1     3160    2.302695358    0.037931249    0.572435203
  978 SOLV  HW2     3161    2.397305267    0.134191085    0.664359826
  979 SOLV  OW      3162    2.602951465    3.212953207    2.143554057
  979 SOLV  HW1     3163    2.610847566    3.120909509    2.105268019
  979 SOLV  HW2     3164    2.540902431    3.267344588    2.087058866
  980 SOLV  OW      3165    5.636171894    1.535837345    1.506547855
  980 SOLV  HW1     3166    5.709493189    1.583197336    1.555345707
  980 SOLV  HW2     3167    5.560203359    1.599002100    1.491081538
  981 SOLV  OW      3168    1.968561533    5.316146766    4.468793439
  981 SOLV  HW1     3169    2.023176117    5.384869148    4.516696391
  981 SOLV  HW2     3170    1.885076252    5.358500673    4.433628599
  982 SOLV  OW      3171    0.518066236    3.777662761    6.177531218
  982 SOLV  HW1     3172    0.573881185    3.760039721    6.258613469
  982 SOLV  HW2     3173    0.449531355    3.847328916    6.198739905
  983 SOLV  OW      3174    6.617692230    3.517092886    0.325120625
  983 SOLV  HW1     3175    6.678196390    3.587116837    0.287224658
  983 SOLV  HW2     3176    6.525699555    3.554799348    0.335880824
  984 SOLV  OW      3177    4.147044306    6.486345697    6.362282140
  984 SOLV  HW1     3178    4.091761729    6.569164913    6.353061209
  984 SOLV  HW2     3179    4.242288689    6.511576590    6.379373686
  985 SOLV  OW      3180    3.885984229    4.591766779    3.566232246
  985 SOLV  HW1     3181    3.967207914    4.537199117    3.586854919
  985 SOLV  HW2     3182    3.804643214    4.544693568    3.600407728
  986 SOLV  OW      3183    6.253440759    4.586359106    0.331605581
  986 SOLV  HW1     3184    6.310382971    4.552519108    0.256687956
  986 SOLV  HW2     3185    6.296801797    4.666465763    0.372872460
  987 SOLV  OW      3186    5.085105965    5.503688702    4.103723080
  987 SOLV  HW1     3187    5.000650075    5.505563362    4.157238497
  987 SOLV  HW2     3188    5.088433618    5.583740367    4.043882717
  988 SOLV  OW      3189    4.260706003    2.919696386    4.493385790
  988 SOLV  HW1     3190    4.303556689    2.907889311    4.403805529
  988 SOLV  HW2     3191    4.297538378    3.001576130    4.537423219
  989 SOLV  OW      3192    0.157379965    6.384097518    5.881520410
  989 SOLV  HW1     3193    0.102743073    6.400760467    5.799438941
  989 SOLV  HW2     3194    0.222501276    6.458958561    5.893980370
  990 SOLV  OW      3195    2.118795169    0.331073333    5.208437607
  990 SOLV  HW1     3196    2.018887725    0.333677208    5.204983054
  990 SOLV  HW2     3197    2.148115141    0.291139502    5.295304401
  991 SOLV  OW      3198    2.382429192    4.872963239    3.543890641
  991 SOLV  HW1     3199    2.472746441    4.909101107    3.520716075
  991 SOLV  HW2     3200    2.323960903    4.874838015    3.462784810
  992 SOLV  OW      3201    1.723107457    0.094685099    2.441504568
  992 SOLV  HW1     3202    1.777946140    0.143442335    2.509443233
  992 SOLV  HW2     3203    1.632362802    0.136316716    2.435810058
  993 SOLV  OW      3204    6.686053020    6.158758612    6.396156916
  993 SOLV  HW1     3205    6.597320311    6.155507327    6.350155318
  993 SOLV  HW2     3206    6.680430412    6.219824087    6.475148089
  994 SOLV  OW      3207    1.738740588    5.725035010    3.259722407
  994 SOLV  HW1     3208    1.826373502    5.676931914    3.262325495
  994 SOLV  HW2     3209    1.689527995    5.709310241    3.345344038
  995 SOLV  OW      3210    1.194146484    1.632695925    5.893108630
  995 SOLV  HW1     3211    1.225210158    1.587747399    5.976863568
  995 SOLV  HW2     3212    1.136552674    1.569782184    5.840906851
  996 SOLV  OW      3213    0.619930284    2.149501400    6.310160304
  996 SOLV  HW1     3214    0.678364749    2.216095968    6.263783712
  996 SOLV  HW2     3215    0.666851499    2.061298423    6.314501484
  997 SOLV  OW      3216    5.960588934    1.506829445    6.605743802
  997 SOLV  HW1     3217    5.898685703    1.450485974    6.551029866
  997 SOLV  HW2     3218    6.018079288    1.561737446    6.545079297
  998 SOLV  OW      3219    1.650587837    0.498654239    0.259171495
  998 SOLV  HW1     3220    1.644356489    0.461956589    0.351986710
  998 SOLV  HW2     3221    1.695289426    0.588074665    0.261614182
  999 SOLV  OW      3222    1.677347654    5.855074658    6.620788190
  999 SOLV  HW1     3223    1.744568619    5.791689929    6.582526858
  999 SOLV  HW2     3224    1.681717134    5.942011655    6.571563423
 1000 SOLV  OW      3225    4.915680353    2.941089047    6.030924337
 1000 SOLV  HW1     3226    4.940785888    2.943784320    5.934163502
 1000 SOLV  HW2     3227    4.981638580    2.994341465    6.083970578
 1001 SOLV  OW      3228    1.066802677    2.510350823    3.567836882
 1001 SOLV  HW1     3229    1.020262254    2.429080706    3.532774529
 1001 SOLV  HW2     3230    1.110292531    2.559120396    3.492137656
 1002 SOLV  OW      3231    5.991418482    4.701665847    5.493258570
 1002 SOLV  HW1     3232    5.958563712    4.618105608    5.449230601
 1002 SOLV  HW2     3233    5.924177311    4.732552804    5.560525445
 1003 SOLV  OW      3234    4.946899990    1.278629317    2.204176342
 1003 SOLV  HW1     3235    4.960735661    1.213579539    2.278857746
 1003 SOLV  HW2     3236    4.906776953    1.231301696    2.125751540
 1004 SOLV  OW      3237    6.612096703    0.567046973    1.623548961
 1004 SOLV  HW1     3238    6.520082167    0.528866419    1.614843680
 1004 SOLV  HW2     3239    6.669845173    0.531990049    1.549817436
 1005 SOLV  OW      3240    6.268741771    0.642005432    3.096916094
 1005 SOLV  HW1     3241    6.177991418    0.672794045    3.125493119
 1005 SOLV  HW2     3242    6.269160720    0.542318791    3.089003480
 1006 SOLV  OW      3243    1.131026501    6.419465746    5.392602952
 1006 SOLV  HW1     3244    1.229740261    6.414672372    5.407861674
 1006 SOLV  HW2     3245    1.110186473    6.497342488    5.333432708
 1007 SOLV  OW      3246    0.571474682    6.050472814    0.272262878
 1007 SOLV  HW1     3247    0.631317515    5.973091381    0.293027288
 1007 SOLV  HW2     3248    0.494884236    6.019237847    0.216062416
 1008 SOLV  OW      3249    1.844267467    6.692810211    3.883951451
 1008 SOLV  HW1     3250    1.890991528    6.605184129    3.895730388
 1008 SOLV  HW2     3251    1.867478940    6.731214680    3.794584031
 1009 SOLV  OW      3252    1.419221854    1.438521066    0.159344264
 1009 SOLV  HW1     3253    1.413740695    1.405829820    0.064996764
 1009 SOLV  HW2     3254    1.485052618    1.382938659    0.210109588
 1010 SOLV  OW      3255    3.421915141    5.100585296    0.953623694
 1010 SOLV  HW1     3256    3.425673324    5.167860866    0.879731305
 1010 SOLV  HW2     3257    3.330594185    5.100897370    0.994374119
 1011 SOLV  OW      3258    2.659966417    0.142801759    4.873440838
 1011 SOLV  HW1     3259    2.639959768    0.056429833    4.827182479
 1011 SOLV  HW2     3260    2.759010703    0.155103554    4.879694370
 1012 SOLV  OW      3261    5.901385125    3.131360020    4.908791698
 1012 SOLV  HW1     3262    5.965841242    3.075876345    4.961395712
 1012 SOLV  HW2     3263    5.913665859    3.113200175    4.811223183
 1013 SOLV  OW      3264    2.423721821    0.873815009    0.873362683
 1013 SOLV  HW1     3265    2.336107914    0.918393997    0.891712849
 1013 SOLV  HW2     3266    2.455892098    0.899751931    0.782299184
 1014 SOLV  OW      3267    5.766886546    2.645122620    1.410810440
 1014 SOLV  HW1     3268    5.778147682    2.579389236    1.336295203
 1014 SOLV  HW2     3269    5.765956643    2.737916489    1.373545919
 1015 SOLV  OW      3270    4.475752000    0.293125131    3.668333536
 1015 SOLV  HW1     3271    4.546618942    0.356067644    3.636453636
 1015 SOLV  HW2     3272    4.418397027    0.339087274    3.736142828
 1016 SOLV  OW      3273    0.603617014    1.871379191    2.276202961
 1016 SOLV  HW1     3274    0.631191694    1.901824196    2.185027580
 1016 SOLV  HW2     3275    0.524282597    1.924231327    2.306417419
 1017 SOLV  OW      3276    6.552727161    4.494152228    0.379834709
 1017 SOLV  HW1     3277    6.547392685    4.469635227    0.476636938
 1017 SOLV  HW2     3278    6.571652684    4.591967165    0.371216462
 1018 SOLV  OW      3279    5.182344329    5.907955001    3.326955255
 1018 SOLV  HW1     3280    5.220828408    5.834538832    3.271015526
 1018 SOLV  HW2     3281    5.176323052    5.877717761    3.422084983
 1019 SOLV  OW      3282    2.428825461    6.260602373    2.897220691
 1019 SOLV  HW1     3283    2.475392664    6.256856522    2.808803071
 1019 SOLV  HW2     3284    2.329867860    6.259690489    2.882841083
 1020 SOLV  OW      3285    0.824116638    5.816666875    3.861083443
 1020 SOLV  HW1     3286    0.795198172    5.753261807    3.789363633
 1020 SOLV  HW2     3287    0.870611793    5.894905513    3.819645206
 1021 SOLV  OW      3288    2.539216531    2.867073104    3.574080243
 1021 SOLV  HW1     3289    2.512280206    2.947636606    3.521315026
 1021 SOLV  HW2     3290    2.598810516    2.894947969    3.649391333
 1022 SOLV  OW      3291    2.737637670    0.876337357    4.106551680
 1022 SOLV  HW1     3292    2.807717470    0.906297337    4.041810405
 1022 SOLV  HW2     3293    2.746468931    0.928197261    4.191597378
 1023 SOLV  OW      3294    3.759358203    0.710296821    5.946212291
 1023 SOLV  HW1     3295    3.794327639    0.802209726    5.928063795
 1023 SOLV  HW2     3296    3.718197808    0.707678345    6.037312109
 1024 SOLV  OW      3297    1.834201606    5.156896437    1.728819282
 1024 SOLV  HW1     3298    1.899045350    5.208744439    1.784562309
 1024 SOLV  HW2     3299    1.859365762    5.060117909    1.729764388
 1025 SOLV  OW      3300    5.005209591    6.561349769    2.922332519
 1025 SOLV  HW1     3301    4.974090458    6.655956876    2.913315514
 1025 SOLV  HW2     3302    4.953720619    6.516120780    2.995157211
 1026 SOLV  OW      3303    3.245323808    4.380511368    4.239616203
 1026 SOLV  HW1     3304    3.303909115    4.455141334    4.271212746
 1026 SOLV  HW2     3305    3.282015236    4.343103824    4.154442109
 1027 SOLV  OW      3306    1.926909864    0.256222925    4.961009368
 1027 SOLV  HW1     3307    1.902331320    0.281363500    5.054625917
 1027 SOLV  HW2     3308    2.014605771    0.208165306    4.961332833
 1028 SOLV  OW      3309    3.832594961    2.331897053    6.342451532
 1028 SOLV  HW1     3310    3.809051985    2.419507584    6.384526876
 1028 SOLV  HW2     3311    3.855802152    2.346286779    6.246250837
 1029 SOLV  OW      3312    4.728900076    1.028332876    1.449857304
 1029 SOLV  HW1     3313    4.694054488    1.086350813    1.523477379
 1029 SOLV  HW2     3314    4.685315574    0.938463897    1.454773530
 1030 SOLV  OW      3315    5.454025156    5.772562862    5.922251806
 1030 SOLV  HW1     3316    5.437499212    5.868571179    5.899679528
 1030 SOLV  HW2     3317    5.418164294    5.753137541    6.013558251
 1031 SOLV  OW      3318    1.537238426    2.791403414    0.302159383
 1031 SOLV  HW1     3319    1.569289140    2.698168780    0.318900538
 1031 SOLV  HW2     3320    1.566505678    2.820883165    0.211194644
 1032 SOLV  OW      3321    5.009643959    0.359244563    1.366555805
 1032 SOLV  HW1     3322    5.088457467    0.307725589    1.332874390
 1032 SOLV  HW2     3323    4.992291358    0.334996526    1.462008052
 1033 SOLV  OW      3324    3.698114232    1.876013565    3.385314988
 1033 SOLV  HW1     3325    3.612656043    1.846693988    3.342449246
 1033 SOLV  HW2     3326    3.695134377    1.974641624    3.401558080
 1034 SOLV  OW      3327    1.379865193    3.128210497    4.149685091
 1034 SOLV  HW1     3328    1.332601013    3.194567435    4.091693148
 1034 SOLV  HW2     3329    1.315981262    3.056242577    4.176882025
 1035 SOLV  OW      3330    1.827622078    6.187152904    1.650181205
 1035 SOLV  HW1     3331    1.816167386    6.102718704    1.597837462
 1035 SOLV  HW2     3332    1.827143331    6.265343222    1.587841359
 1036 SOLV  OW      3333    5.001349592    0.330223795    1.042683459
 1036 SOLV  HW1     3334    4.920993707    0.281965931    1.077530579
 1036 SOLV  HW2     3335    4.986032447    0.428883133    1.048334255
 1037 SOLV  OW      3336    2.115656966    4.965718816    5.338994790
 1037 SOLV  HW1     3337    2.173211034    4.888377026    5.312424350
 1037 SOLV  HW2     3338    2.021277630    4.948220090    5.310949344
 1038 SOLV  OW      3339    1.107825376    1.273916448    0.196096049
 1038 SOLV  HW1     3340    1.167048976    1.273199009    0.276670623
 1038 SOLV  HW2     3341    1.133723596    1.349823496    0.136366545
 1039 SOLV  OW      3342    5.573164798    0.349195760    3.870637079
 1039 SOLV  HW1     3343    5.583162285    0.326139861    3.773845099
 1039 SOLV  HW2     3344    5.655824371    0.322227944    3.920036910
 1040 SOLV  OW      3345    2.394114407    4.103469875    3.925926558
 1040 SOLV  HW1     3346    2.380525126    4.190379406    3.878363164
 1040 SOLV  HW2     3347    2.307501712    4.053626412    3.929679118
 1041 SOLV  OW      3348    2.678511752    5.680950479    2.663690840
 1041 SOLV  HW1     3349    2.644446059    5.620109673    2.735371635
 1041 SOLV  HW2     3350    2.778476172    5.682434156    2.665954669
 1042 SOLV  OW      3351    5.490604334    5.716938277    3.189196938
 1042 SOLV  HW1     3352    5.493443022    5.808115789    3.148223598
 1042 SOLV  HW2     3353    5.583781941    5.682156421    3.199606907
 1043 SOLV  OW      3354    2.963730397    1.951823152    5.398288870
 1043 SOLV  HW1     3355    3.005702274    1.963693938    5.308301885
 1043 SOLV  HW2     3356    3.016934143    1.885920770    5.451453227
 1044 SOLV  OW      3357    2.912362635    2.545901204    4.845611916
 1044 SOLV  HW1     3358    2.964852801    2.462603324    4.863117827
 1044 SOLV  HW2     3359    2.820199289    2.521499573    4.815434281
 1045 SOLV  OW      3360    2.132059678    4.022547659    0.941786058
 1045 SOLV  HW1     3361    2.110855458    4.042447633    1.037465646
 1045 SOLV  HW2     3362    2.175673828    3.932794140    0.935280434
 1046 SOLV  OW      3363    4.929719449    4.470603253    4.890739548
 1046 SOLV  HW1     3364    5.012539526    4.488494067    4.943852306
 1046 SOLV  HW2     3365    4.870297862    4.550985635    4.893560753
 1047 SOLV  OW      3366    5.170764546    2.271407549    0.559999305
 1047 SOLV  HW1     3367    5.257679888    2.292563312    0.604702419
 1047 SOLV  HW2     3368    5.095200541    2.296064479    0.620681497
 1048 SOLV  OW      3369    2.419386577    4.438302191    5.399111331
 1048 SOLV  HW1     3370    2.504413510    4.464707830    5.353577010
 1048 SOLV  HW2     3371    2.385942140    4.352507332    5.360112316
 1049 SOLV  OW      3372    5.427239753    0.711461543    0.320000494
 1049 SOLV  HW1     3373    5.426602619    0.790624551    0.258902019
 1049 SOLV  HW2     3374    5.343737150    0.711148397    0.375022569
 1050 SOLV  OW      3375    1.230670780    4.591075433    1.953918220
 1050 SOLV  HW1     3376    1.207515285    4.623008548    2.045811150
 1050 SOLV  HW2     3377    1.238827350    4.491408442    1.954333863
 1051 SOLV  OW      3378    2.115855464    1.204298062    4.572855553
 1051 SOLV  HW1     3379    2.175869419    1.138723383    4.527046186
 1051 SOLV  HW2     3380    2.074210555    1.161122944    4.652866941
 1052 SOLV  OW      3381    2.591436728    1.002965533    1.978828033
 1052 SOLV  HW1     3382    2.660609739    1.014611003    2.050099970
 1052 SOLV  HW2     3383    2.504899852    0.975241647    2.020576887
 1053 SOLV  OW      3384    4.430656558    0.089531933    3.442810325
 1053 SOLV  HW1     3385    4.409367557    0.177083448    3.486189146
 1053 SOLV  HW2     3386    4.503950536    0.102381360    3.376003914
 1054 SOLV  OW      3387    6.404452863    5.047512117    0.354882816
 1054 SOLV  HW1     3388    6.338313557    4.977485777    0.381755021
 1054 SOLV  HW2     3389    6.398172193    5.125124194    0.417629372
 1055 SOLV  OW      3390    1.757877162    6.387532150    0.925222992
 1055 SOLV  HW1     3391    1.726397968    6.467587996    0.976216457
 1055 SOLV  HW2     3392    1.788432752    6.317096350    0.989296118
 1056 SOLV  OW      3393    0.027103404    0.759324187    3.394749670
 1056 SOLV  HW1     3394    0.097207348    0.705742767    3.441810057
 1056 SOLV  HW2     3395   -0.047012701    0.698888869    3.365516357
 1057 SOLV  OW      3396    6.116177346    3.866409411    6.334175211
 1057 SOLV  HW1     3397    6.056532010    3.806494297    6.280763372
 1057 SOLV  HW2     3398    6.074202201    3.956834623    6.342022478
 1058 SOLV  OW      3399    1.583480803    5.897327645    0.380269940
 1058 SOLV  HW1     3400    1.516554332    5.859431844    0.444183688
 1058 SOLV  HW2     3401    1.612614539    5.826111458    0.316397476
 1059 SOLV  OW      3402    5.690190976    3.203581656    3.200229618
 1059 SOLV  HW1     3403    5.722795091    3.290546251    3.237301743
 1059 SOLV  HW2     3404    5.765541392    3.137867070    3.198199969
 1060 SOLV  OW      3405    4.423158134    0.053365987    6.336215376
 1060 SOLV  HW1     3406    4.444369284   -0.035730808    6.376365840
 1060 SOLV  HW2     3407    4.500492928    0.084234368    6.280837727
 1061 SOLV  OW      3408    4.158820825    4.781803968    3.359664336
 1061 SOLV  HW1     3409    4.112799900    4.866278295    3.386984181
 1061 SOLV  HW2     3410    4.255773657    4.800344022    3.343644781
 1062 SOLV  OW      3411    1.739667214    0.992884149    3.281394942
 1062 SOLV  HW1     3412    1.666409718    1.026040084    3.221945511
 1062 SOLV  HW2     3413    1.711807154    0.906667531    3.323711881
 1063 SOLV  OW      3414    0.507499236    5.292633823    4.678930474
 1063 SOLV  HW1     3415    0.553643930    5.252018541    4.600055398
 1063 SOLV  HW2     3416    0.457797161    5.221559004    4.728712854
 1064 SOLV  OW      3417    1.048070511    5.087301449    4.676943576
 1064 SOLV  HW1     3418    1.073673044    5.131410017    4.590925229
 1064 SOLV  HW2     3419    1.046177589    5.155468422    4.750086532
 1065 SOLV  OW      3420    0.408024713    5.817164340    5.195382616
 1065 SOLV  HW1     3421    0.309459553    5.815662665    5.212201225
 1065 SOLV  HW2     3422    0.454227556    5.759560100    5.262815993
 1066 SOLV  OW      3423    5.774808201    6.255124461    4.771421205
 1066 SOLV  HW1     3424    5.799901658    6.198488927    4.849925639
 1066 SOLV  HW2     3425    5.857363060    6.294446357    4.730940403
 1067 SOLV  OW      3426    0.838442090    3.636508618    2.337810539
 1067 SOLV  HW1     3427    0.796873854    3.552467330    2.372586323
 1067 SOLV  HW2     3428    0.830583998    3.638817813    2.238145453
 1068 SOLV  OW      3429    2.648595158    4.050356113    0.783910053
 1068 SOLV  HW1     3430    2.623361616    4.043864066    0.880457104
 1068 SOLV  HW2     3431    2.642865425    4.145700273    0.754298016
 1069 SOLV  OW      3432    0.516953871    3.931443627    0.984129584
 1069 SOLV  HW1     3433    0.499486278    3.868937575    0.908050099
 1069 SOLV  HW2     3434    0.437901424    3.991346885    0.996877988
 1070 SOLV  OW      3435    5.156359283    5.292750329    6.444467913
 1070 SOLV  HW1     3436    5.162456961    5.331289960    6.536542484
 1070 SOLV  HW2     3437    5.248429772    5.278448130    6.408154229
 1071 SOLV  OW      3438    3.624932058    1.709465959    4.126659418
 1071 SOLV  HW1     3439    3.705104234    1.759327362    4.159621124
 1071 SOLV  HW2     3440    3.644168794    1.611334002    4.127187119
 1072 SOLV  OW      3441    5.712271081    4.590123995    5.840139123
 1072 SOLV  HW1     3442    5.650567688    4.650680468    5.890396623
 1072 SOLV  HW2     3443    5.806846354    4.610323125    5.865589553
 1073 SOLV  OW      3444    1.656696116    3.814570061    0.440437103
 1073 SOLV  HW1     3445    1.665778216    3.883979336    0.511851943
 1073 SOLV  HW2     3446    1.676067171    3.855668478    0.351353469
 1074 SOLV  OW      3447    1.540261478    1.306481345    5.842912145
 1074 SOLV  HW1     3448    1.447628226    1.317676841    5.878883703
 1074 SOLV  HW2     3449    1.541380501    1.330153904    5.745759846
 1075 SOLV  OW      3450    2.020519849    1.508807011    2.953628556
 1075 SOLV  HW1     3451    2.084379643    1.575624272    2.991806976
 1075 SOLV  HW2     3452    1.942046742    1.498952107    3.014825483
 1076 SOLV  OW      3453    3.655863875    2.017250702    0.598211512
 1076 SOLV  HW1     3454    3.703622943    1.929426335    0.600694149
 1076 SOLV  HW2     3455    3.661114658    2.055452612    0.505944212
 1077 SOLV  OW      3456    6.382821265    5.809701037    0.211883713
 1077 SOLV  HW1     3457    6.465689157    5.758835449    0.188521008
 1077 SOLV  HW2     3458    6.321097712    5.810810381    0.133212346
 1078 SOLV  OW      3459    6.519828111    0.836219291    6.008843264
 1078 SOLV  HW1     3460    6.428262621    0.803171375    5.985956417
 1078 SOLV  HW2     3461    6.581354589    0.758304167    6.020840657
 1079 SOLV  OW      3462    0.267923993    0.867554451    3.999020237
 1079 SOLV  HW1     3463    0.238063772    0.792307191    4.057726527
 1079 SOLV  HW2     3464    0.341525765    0.917929666    4.044245543
 1080 SOLV  OW      3465    4.599324464    4.944655178    4.912330583
 1080 SOLV  HW1     3466    4.638388516    4.993108711    4.990602331
 1080 SOLV  HW2     3467    4.623962758    4.992317790    4.827941950
 1081 SOLV  OW      3468    5.729980139    4.340416511    4.426420023
 1081 SOLV  HW1     3469    5.766887088    4.285696654    4.351294622
 1081 SOLV  HW2     3470    5.676260140    4.416131565    4.389250092
 1082 SOLV  OW      3471    0.687051487    5.719596763    4.295989518
 1082 SOLV  HW1     3472    0.729218874    5.768945746    4.219918493
 1082 SOLV  HW2     3473    0.690213826    5.621314154    4.277803263
 1083 SOLV  OW      3474    6.277944348    1.134850505    5.289568987
 1083 SOLV  HW1     3475    6.181745426    1.162113799    5.287928342
 1083 SOLV  HW2     3476    6.304695690    1.101536848    5.199154511
 1084 SOLV  OW      3477    1.224290758    4.257460377    5.858214755
 1084 SOLV  HW1     3478    1.237961997    4.181915316    5.794134708
 1084 SOLV  HW2     3479    1.297166022    4.256689604    5.926689665
 1085 SOLV  OW      3480    6.543476845    5.269247744    2.653814885
 1085 SOLV  HW1     3481    6.486475148    5.188537829    2.669207340
 1085 SOLV  HW2     3482    6.501671068    5.326644855    2.583401391
 1086 SOLV  OW      3483    4.652062000    0.649245734    5.885608482
 1086 SOLV  HW1     3484    4.629916463    0.568502738    5.940292623
 1086 SOLV  HW2     3485    4.750775948    0.652911920    5.870041626
 1087 SOLV  OW      3486    1.870643979    6.201368197    4.076964494
 1087 SOLV  HW1     3487    1.801703793    6.235571176    4.013108261
 1087 SOLV  HW2     3488    1.925667482    6.130971170    4.032054762
 1088 SOLV  OW      3489    6.272700495    4.136780934    6.141618948
 1088 SOLV  HW1     3490    6.307869791    4.101468175    6.054922114
 1088 SOLV  HW2     3491    6.328368468    4.101718306    6.216930968
 1089 SOLV  OW      3492    4.659640632    4.602926399    4.516638862
 1089 SOLV  HW1     3493    4.604211892    4.645551968    4.588129611
 1089 SOLV  HW2     3494    4.636936642    4.643608508    4.428153235
 1090 SOLV  OW      3495    1.901310960    4.584014599    2.520441581
 1090 SOLV  HW1     3496    1.808998993    4.622402774    2.518192073
 1090 SOLV  HW2     3497    1.959109664    4.632315822    2.454665346
 1091 SOLV  OW      3498    4.867728264    1.901224908    5.227195798
 1091 SOLV  HW1     3499    4.819252577    1.816057302    5.247115589
 1091 SOLV  HW2     3500    4.959780760    1.880258154    5.194226953
 1092 SOLV  OW      3501    0.806636923    2.342604772    1.130086996
 1092 SOLV  HW1     3502    0.865862276    2.328757577    1.209464728
 1092 SOLV  HW2     3503    0.743653103    2.418122725    1.148260842
 1093 SOLV  OW      3504    6.283369176    2.476196608    0.937980315
 1093 SOLV  HW1     3505    6.337062693    2.395884800    0.912149494
 1093 SOLV  HW2     3506    6.228020996    2.505743513    0.860110097
 1094 SOLV  OW      3507    1.307193837    0.991361024    6.401231791
 1094 SOLV  HW1     3508    1.313372778    0.951919616    6.492918254
 1094 SOLV  HW2     3509    1.225557568    1.048788398    6.395081374
 1095 SOLV  OW      3510    6.511210656    4.501595822    2.376645518
 1095 SOLV  HW1     3511    6.528674068    4.580133700    2.317256609
 1095 SOLV  HW2     3512    6.550667385    4.518655640    2.466935831
 1096 SOLV  OW      3513    0.791728409    0.581604810    3.089353409
 1096 SOLV  HW1     3514    0.701059077    0.544801652    3.068742460
 1096 SOLV  HW2     3515    0.854955576    0.557676881    3.015664936
 1097 SOLV  OW      3516    1.887333780    0.015594543    4.672766637
 1097 SOLV  HW1     3517    1.893467905    0.059371838    4.583066400
 1097 SOLV  HW2     3518    1.969131358    0.037218721    4.726074822
 1098 SOLV  OW      3519    2.644187772    1.828616942    1.185380409
 1098 SOLV  HW1     3520    2.669815996    1.924852707    1.176320437
 1098 SOLV  HW2     3521    2.680753131    1.776953281    1.107959145
 1099 SOLV  OW      3522    1.394629757    0.516036499    1.992477875
 1099 SOLV  HW1     3523    1.298678589    0.511903586    1.964612057
 1099 SOLV  HW2     3524    1.439487227    0.592553587    1.946291794
 1100 SOLV  OW      3525    4.095832129    5.130656202    6.454257105
 1100 SOLV  HW1     3526    4.160466202    5.193498591    6.410973365
 1100 SOLV  HW2     3527    4.074801449    5.162829650    6.546576069
 1101 SOLV  OW      3528    1.836840628    0.174819059    2.989190564
 1101 SOLV  HW1     3529    1.813939128    0.136132821    3.078516415
 1101 SOLV  HW2     3530    1.799620640    0.267388349    2.982422220
 1102 SOLV  OW      3531    4.584341539    1.095360033    0.284515106
 1102 SOLV  HW1     3532    4.677688666    1.112927686    0.315786548
 1102 SOLV  HW2     3533    4.581931684    1.096368191    0.184548173
 1103 SOLV  OW      3534    4.561545969    2.215173018    6.012926450
 1103 SOLV  HW1     3535    4.648269913    2.256292814    5.984849208
 1103 SOLV  HW2     3536    4.488392598    2.247346552    5.952812730
 1104 SOLV  OW      3537    5.791080106    6.658369094    6.567460608
 1104 SOLV  HW1     3538    5.734841803    6.739083773    6.549499391
 1104 SOLV  HW2     3539    5.756817514    6.611290224    6.648761691
 1105 SOLV  OW      3540    5.367888507    0.878042587    1.986073241
 1105 SOLV  HW1     3541    5.437331452    0.828592661    1.933799025
 1105 SOLV  HW2     3542    5.390066735    0.975548252    1.987064665
 1106 SOLV  OW      3543    4.503859763    1.830368450    0.973459928
 1106 SOLV  HW1     3544    4.445959686    1.749204161    0.965704229
 1106 SOLV  HW2     3545    4.448953275    1.907539277    1.005555915
 1107 SOLV  OW      3546    5.353282440    5.108509064    5.813818819
 1107 SOLV  HW1     3547    5.291720845    5.136966489    5.740330341
 1107 SOLV  HW2     3548    5.428593538    5.173862188    5.821396367
 1108 SOLV  OW      3549    2.763919143    6.393219094    2.674138211
 1108 SOLV  HW1     3550    2.693467573    6.331155283    2.639716254
 1108 SOLV  HW2     3551    2.849399091    6.377289501    2.624745519
 1109 SOLV  OW      3552    5.177560285    2.920944295    2.319093322
 1109 SOLV  HW1     3553    5.233409908    3.003877947    2.320837013
 1109 SOLV  HW2     3554    5.208510953    2.861468287    2.244898498
 1110 SOLV  OW      3555    2.169903610    2.594182026    3.001088792
 1110 SOLV  HW1     3556    2.211715889    2.576993087    3.090287924
 1110 SOLV  HW2     3557    2.193519964    2.686386776    2.970416926
 1111 SOLV  OW      3558    2.971082786    4.006926844    4.355086383
 1111 SOLV  HW1     3559    2.941805639    4.092696518    4.397354849
 1111 SOLV  HW2     3560    3.030506819    4.026760058    4.277139994
 1112 SOLV  OW      3561    3.890073426    3.220075190    3.281959024
 1112 SOLV  HW1     3562    3.967691978    3.173083692    3.239918912
 1112 SOLV  HW2     3563    3.823174004    3.152606852    3.313147196
 1113 SOLV  OW      3564    5.713965836    6.459813285    3.230224400
 1113 SOLV  HW1     3565    5.807458702    6.442199224    3.199417900
 1113 SOLV  HW2     3566    5.669506483    6.523405582    3.167140352
 1114 SOLV  OW      3567    2.141088555    3.748511292    5.135265736
 1114 SOLV  HW1     3568    2.085860094    3.668071527    5.157162605
 1114 SOLV  HW2     3569    2.159426511    3.750605848    5.036982759
 1115 SOLV  OW      3570    2.918077325    3.032198940    1.725142951
 1115 SOLV  HW1     3571    2.861029041    2.955491752    1.754497883
 1115 SOLV  HW2     3572    2.907650933    3.108033728    1.789490342
 1116 SOLV  OW      3573    4.915991924    2.476301277    0.075499006
 1116 SOLV  HW1     3574    4.915814132    2.395892279    0.134951281
 1116 SOLV  HW2     3575    4.928752489    2.558627082    0.130814838
 1117 SOLV  OW      3576    4.433943223    5.062975123    2.274043620
 1117 SOLV  HW1     3577    4.489226556    4.988800208    2.236069331
 1117 SOLV  HW2     3578    4.381761460    5.028969204    2.352279625
 1118 SOLV  OW      3579    4.679652460    0.360852352    5.568739823
 1118 SOLV  HW1     3580    4.641912594    0.451685887    5.586772651
 1118 SOLV  HW2     3581    4.710367629    0.319865487    5.654628511
 1119 SOLV  OW      3582    4.847187715    5.911527717    3.889717072
 1119 SOLV  HW1     3583    4.830092707    6.010034097    3.891830168
 1119 SOLV  HW2     3584    4.766500491    5.864451692    3.854029102
 1120 SOLV  OW      3585    0.868475692    3.760048406    6.302107062
 1120 SOLV  HW1     3586    0.863855456    3.859028025    6.288620031
 1120 SOLV  HW2     3587    0.908416636    3.717192389    6.221062048
 1121 SOLV  OW      3588    1.916588310    0.676995260    3.770899485
 1121 SOLV  HW1     3589    1.898425627    0.686185222    3.672992013
 1121 SOLV  HW2     3590    1.836447716    0.707021724    3.822630598
 1122 SOLV  OW      3591    5.807861242    3.723056534    2.298402459
 1122 SOLV  HW1     3592    5.846305879    3.643368610    2.251797137
 1122 SOLV  HW2     3593    5.863470358    3.744798639    2.378621651
 1123 SOLV  OW      3594    0.663687397    2.756600607    4.135503995
 1123 SOLV  HW1     3595    0.690711828    2.671967214    4.089601051
 1123 SOLV  HW2     3596    0.600058409    2.735432655    4.209689446
 1124 SOLV  OW      3597    6.063034400    4.333323958    6.477155929
 1124 SOLV  HW1     3598    6.012689257    4.410687769    6.438679717
 1124 SOLV  HW2     3599    6.010320197    4.293184759    6.552057658
 1125 SOLV  OW      3600    2.624457732    2.273478079    2.569857308
 1125 SOLV  HW1     3601    2.699534624    2.229277572    2.618948925
 1125 SOLV  HW2     3602    2.604155745    2.361667967    2.612408271
 1126 SOLV  OW      3603    6.485904609    1.558148747    4.492013432
 1126 SOLV  HW1     3604    6.408289976    1.496196016    4.503762448
 1126 SOLV  HW2     3605    6.453549734    1.645665282    4.456038028
 1127 SOLV  OW      3606    2.030710771    4.512783308    3.576822113
 1127 SOLV  HW1     3607    1.985324330    4.474031009    3.657062637
 1127 SOLV  HW2     3608    2.017705470    4.451934909    3.498537083
 1128 SOLV  OW      3609    3.950044482    0.978413901    4.269712146
 1128 SOLV  HW1     3610    4.007328257    1.044808487    4.221644074
 1128 SOLV  HW2     3611    3.926892660    0.903366595    4.207808136
 1129 SOLV  OW      3612    5.477234479    4.000359590    5.124067417
 1129 SOLV  HW1     3613    5.468816576    3.950561409    5.210377853
 1129 SOLV  HW2     3614    5.386990398    4.032147886    5.094986127
 1130 SOLV  OW      3615    0.848098017    3.398782196    6.530548391
 1130 SOLV  HW1     3616    0.776625394    3.466169325    6.549279397
 1130 SOLV  HW2     3617    0.912309733    3.436043828    6.463551094
 1131 SOLV  OW      3618    5.371369647    2.557353776    5.117346631
 1131 SOLV  HW1     3619    5.435225768    2.509504987    5.177621839
 1131 SOLV  HW2     3620    5.285271077    2.506672665    5.113025430
 1132 SOLV  OW      3621    6.274141780    5.919828117    2.657463965
 1132 SOLV  HW1     3622    6.178582865    5.949122230    2.660713619
 1132 SOLV  HW2     3623    6.329196941    5.990552029    2.613110058
 1133 SOLV  OW      3624    2.787409286    3.809482953    2.203271636
 1133 SOLV  HW1     3625    2.772569830    3.877920446    2.131883180
 1133 SOLV  HW2     3626    2.817147035    3.723635811    2.161484725
 1134 SOLV  OW      3627    2.888421131    4.005678749    1.774568708
 1134 SOLV  HW1     3628    2.925414546    4.062183081    1.700819408
 1134 SOLV  HW2     3629    2.934516505    3.916935748    1.774897031
 1135 SOLV  OW      3630    5.043395043    0.530951892    0.571803329
 1135 SOLV  HW1     3631    5.028509871    0.432615804    0.582227191
 1135 SOLV  HW2     3632    4.990211290    0.564664972    0.494117242
 1136 SOLV  OW      3633    5.179330364    0.743927644    4.520823111
 1136 SOLV  HW1     3634    5.099501582    0.787549731    4.479293717
 1136 SOLV  HW2     3635    5.149656582    0.666733651    4.577043796
 1137 SOLV  OW      3636    2.006018516    1.586727440    4.925654820
 1137 SOLV  HW1     3637    2.065403624    1.587739152    4.845202369
 1137 SOLV  HW2     3638    1.963313160    1.676474928    4.936693497
 1138 SOLV  OW      3639    2.079532461    2.860635315    3.528664499
 1138 SOLV  HW1     3640    2.094976585    2.822124972    3.619651553
 1138 SOLV  HW2     3641    1.997574885    2.819670012    3.488601909
 1139 SOLV  OW      3642    6.525797343    2.959320955    2.210652673
 1139 SOLV  HW1     3643    6.520484035    2.882702511    2.274696363
 1139 SOLV  HW2     3644    6.434232578    2.980740896    2.176633687
 1140 SOLV  OW      3645    1.774137805    0.015172698    5.626894850
 1140 SOLV  HW1     3646    1.749524959    0.015146984    5.723819660
 1140 SOLV  HW2     3647    1.697644290   -0.020208300    5.573069776
 1141 SOLV  OW      3648    0.442001927    0.110841806    5.094223650
 1141 SOLV  HW1     3649    0.535890007    0.133604837    5.068395672
 1141 SOLV  HW2     3650    0.424877096    0.014066985    5.075741615
 1142 SOLV  OW      3651    5.089181191    0.754279644    3.630070076
 1142 SOLV  HW1     3652    5.058420241    0.844376511    3.599467301
 1142 SOLV  HW2     3653    5.095351282    0.753289315    3.729875691
 1143 SOLV  OW      3654    1.609133617    6.304137468    3.212045014
 1143 SOLV  HW1     3655    1.641650807    6.212545817    3.235578254
 1143 SOLV  HW2     3656    1.513330375    6.299259794    3.183793312
 1144 SOLV  OW      3657    0.469593848    5.599660625    6.147141164
 1144 SOLV  HW1     3658    0.559741785    5.621023340    6.184786820
 1144 SOLV  HW2     3659    0.458521213    5.500439532    6.141415535
 1145 SOLV  OW      3660    1.412400813    2.381801736    4.801041519
 1145 SOLV  HW1     3661    1.341132004    2.347896816    4.862453445
 1145 SOLV  HW2     3662    1.426324198    2.316310021    4.726763756
 1146 SOLV  OW      3663    1.719520858    2.450324501    2.876703614
 1146 SOLV  HW1     3664    1.762610375    2.360773698    2.887846261
 1146 SOLV  HW2     3665    1.622403179    2.443665388    2.899595188
 1147 SOLV  OW      3666    5.381696517    0.360293723    0.516794394
 1147 SOLV  HW1     3667    5.471365323    0.367674620    0.473145349
 1147 SOLV  HW2     3668    5.383885473    0.406473413    0.605467142
 1148 SOLV  OW      3669    0.976037231    4.722798429    0.289039926
 1148 SOLV  HW1     3670    0.893754003    4.736353712    0.344229925
 1148 SOLV  HW2     3671    1.026193017    4.643214552    0.322966540
 1149 SOLV  OW      3672    1.293866395    4.984880234    4.311430858
 1149 SOLV  HW1     3673    1.327656210    4.973653780    4.404878312
 1149 SOLV  HW2     3674    1.349831116    4.930401823    4.248978764
 1150 SOLV  OW      3675    1.022869988    5.631400730    6.315708937
 1150 SOLV  HW1     3676    0.969568745    5.647977999    6.398681120
 1150 SOLV  HW2     3677    1.016954551    5.711238997    6.255783398
 1151 SOLV  OW      3678    0.008997997    6.323684260    3.425925685
 1151 SOLV  HW1     3679    0.037721561    6.331058930    3.521428473
 1151 SOLV  HW2     3680   -0.029874865    6.232984679    3.409717723
 1152 SOLV  OW      3681    6.346530478    0.801385250    3.687997308
 1152 SOLV  HW1     3682    6.250260955    0.783218812    3.708056495
 1152 SOLV  HW2     3683    6.367178263    0.772299098    3.594574205
 1153 SOLV  OW      3684    6.259778878    6.659435423    2.006285641
 1153 SOLV  HW1     3685    6.194056989    6.683723180    1.934934751
 1153 SOLV  HW2     3686    6.347595859    6.636497714    1.964306471
 1154 SOLV  OW      3687    0.923275986    6.321647181    4.307617151
 1154 SOLV  HW1     3688    0.910779819    6.225329099    4.331426486
 1154 SOLV  HW2     3689    0.838455327    6.357657093    4.268771899
 1155 SOLV  OW      3690    2.943556422    0.129172494    4.894130436
 1155 SOLV  HW1     3691    3.028458046    0.136246932    4.841767491
 1155 SOLV  HW2     3692    2.932108784    0.035264255    4.926540400
 1156 SOLV  OW      3693    1.632477906    1.701921668    1.450604736
 1156 SOLV  HW1     3694    1.684087083    1.616318481    1.453570995
 1156 SOLV  HW2     3695    1.598438273    1.723510341    1.542122188
 1157 SOLV  OW      3696    4.776759858    0.499230646    0.751673724
 1157 SOLV  HW1     3697    4.788267468    0.511564141    0.653105619
 1157 SOLV  HW2     3698    4.810066403    0.408704207    0.778052678
 1158 SOLV  OW      3699    1.227628750    1.927333854    0.525619223
 1158 SOLV  HW1     3700    1.151364395    1.935250300    0.589816494
 1158 SOLV  HW2     3701    1.197485473    1.955241638    0.434444940
 1159 SOLV  OW      3702    1.889249615    4.722097690    3.396925942
 1159 SOLV  HW1     3703    1.948275742    4.743141167    3.474857321
 1159 SOLV  HW2     3704    1.862057286    4.625939285    3.400714054
 1160 SOLV  OW      3705    2.299100867    5.934662035    5.937506119
 1160 SOLV  HW1     3706    2.387158663    5.924277376    5.983746739
 1160 SOLV  HW2     3707    2.225285530    5.929114199    6.004742486
 1161 SOLV  OW      3708    3.691087395    5.221985519    2.123063802
 1161 SOLV  HW1     3709    3.692574386    5.213636919    2.023422941
 1161 SOLV  HW2     3710    3.612073678    5.276667785    2.150756650
 1162 SOLV  OW      3711    5.766629280    5.241492897    0.357486416
 1162 SOLV  HW1     3712    5.703832364    5.177669242    0.312952161
 1162 SOLV  HW2     3713    5.723265432    5.331308377    0.364764317
 1163 SOLV  OW      3714    0.991843985    2.578616098    3.055693379
 1163 SOLV  HW1     3715    1.087360564    2.587052737    3.027309972
 1163 SOLV  HW2     3716    0.932830340    2.621477997    2.987279501
 1164 SOLV  OW      3717    1.133701338    5.746440343    0.267267653
 1164 SOLV  HW1     3718    1.141958604    5.846099837    0.267148145
 1164 SOLV  HW2     3719    1.115708635    5.714595320    0.360339500
 1165 SOLV  OW      3720    4.059058054    5.338838168    1.844882738
 1165 SOLV  HW1     3721    4.157362321    5.336422473    1.826699040
 1165 SOLV  HW2     3722    4.009364298    5.308514008    1.763573528
 1166 SOLV  OW      3723    2.930662462    0.867617107    4.601084726
 1166 SOLV  HW1     3724    2.941828684    0.819104137    4.687814298
 1166 SOLV  HW2     3725    2.835696272    0.860095101    4.570670032
 1167 SOLV  OW      3726    5.772111917    4.147846910    5.363305518
 1167 SOLV  HW1     3727    5.700901099    4.169725218    5.430018115
 1167 SOLV  HW2     3728    5.862030009    4.159780675    5.405406984
 1168 SOLV  OW      3729    3.124188355    4.443255726    5.052382213
 1168 SOLV  HW1     3730    3.090595854    4.419742854    5.143590218
 1168 SOLV  HW2     3731    3.145700030    4.540854206    5.048918695
 1169 SOLV  OW      3732    0.317455952    1.174331468    3.310711793
 1169 SOLV  HW1     3733    0.218734510    1.190158346    3.312660673
 1169 SOLV  HW2     3734    0.339731276    1.111880168    3.235852882
 1170 SOLV  OW      3735    0.320130676    1.307983349    4.046673759
 1170 SOLV  HW1     3736    0.308997619    1.232869072    3.981603705
 1170 SOLV  HW2     3737    0.276488933    1.390299091    4.010345692
 1171 SOLV  OW      3738    2.181600227    5.620738892    1.315610486
 1171 SOLV  HW1     3739    2.155139552    5.715426431    1.297326224
 1171 SOLV  HW2     3740    2.121813275    5.582423997    1.386021427
 1172 SOLV  OW      3741    3.205789320    0.782916119    2.780899685
 1172 SOLV  HW1     3742    3.223241390    0.847830617    2.854938490
 1172 SOLV  HW2     3743    3.278595290    0.714395587    2.778792801
 1173 SOLV  OW      3744    0.956527869    5.574244248    4.425272905
 1173 SOLV  HW1     3745    0.878912925    5.628589754    4.393293256
 1173 SOLV  HW2     3746    0.999434722    5.528390594    4.347448385
 1174 SOLV  OW      3747    1.590063817    2.984328402    2.008380823
 1174 SOLV  HW1     3748    1.685996632    2.970862715    2.033195774
 1174 SOLV  HW2     3749    1.537964938    2.901958162    2.030765233
 1175 SOLV  OW      3750    4.180326900    2.765460015    5.258617146
 1175 SOLV  HW1     3751    4.213937581    2.672831045    5.275658488
 1175 SOLV  HW2     3752    4.115174337    2.763851399    5.182770146
 1176 SOLV  OW      3753    2.593684144    2.049922349    5.811844866
 1176 SOLV  HW1     3754    2.663101041    2.036967371    5.741037561
 1176 SOLV  HW2     3755    2.592681733    1.970412081    5.872485808
 1177 SOLV  OW      3756    5.054885610    4.919431994    2.720574082
 1177 SOLV  HW1     3757    5.109452064    4.927133979    2.637127135
 1177 SOLV  HW2     3758    4.959579367    4.941898960    2.700272186
 1178 SOLV  OW      3759    1.239304064    2.942799762    2.153922905
 1178 SOLV  HW1     3760    1.264866164    3.021434181    2.210167181
 1178 SOLV  HW2     3761    1.319181499    2.884202564    2.140278306
 1179 SOLV  OW      3762    3.551621890    4.126230378    5.067468303
 1179 SOLV  HW1     3763    3.473372085    4.083363344    5.112630199
 1179 SOLV  HW2     3764    3.571020509    4.078364484    4.981836759
 1180 SOLV  OW      3765    1.375461950    3.966450667    6.674717663
 1180 SOLV  HW1     3766    1.464978428    3.929038343    6.698952548
 1180 SOLV  HW2     3767    1.339957711    4.020162683    6.751233542
 1181 SOLV  OW      3768    1.230781122    4.311282904    3.609414293
 1181 SOLV  HW1     3769    1.281796625    4.397208744    3.613206385
 1181 SOLV  HW2     3770    1.249045277    4.265485383    3.522413033
 1182 SOLV  OW      3771    5.592493943    4.568520502    4.320401263
 1182 SOLV  HW1     3772    5.548193232    4.631501341    4.256596308
 1182 SOLV  HW2     3773    5.522784804    4.520510847    4.373654625
 1183 SOLV  OW      3774    5.332485346    4.788153601    0.082496611
 1183 SOLV  HW1     3775    5.277212958    4.868905719    0.061898797
 1183 SOLV  HW2     3776    5.282996919    4.705872994    0.054550077
 1184 SOLV  OW      3777    0.110309328    2.951431016    1.120093635
 1184 SOLV  HW1     3778    0.101023847    2.852207699    1.128383667
 1184 SOLV  HW2     3779    0.042900321    2.996239970    1.178816671
 1185 SOLV  OW      3780    5.809229640    1.989596317    4.507093479
 1185 SOLV  HW1     3781    5.774969969    1.925533672    4.575813666
 1185 SOLV  HW2     3782    5.750244137    1.986609631    4.426396505
 1186 SOLV  OW      3783    6.712363570    4.993783777    3.202437882
 1186 SOLV  HW1     3784    6.615135655    4.988490182    3.225217743
 1186 SOLV  HW2     3785    6.755494238    4.905212308    3.219614956
 1187 SOLV  OW      3786    6.460770656    4.924252166    3.341867366
 1187 SOLV  HW1     3787    6.442391202    5.021583037    3.328115685
 1187 SOLV  HW2     3788    6.540883546    4.913449979    3.400735431
 1188 SOLV  OW      3789    5.509388633    4.636481482    1.428500393
 1188 SOLV  HW1     3790    5.414338097    4.617059613    1.452757309
 1188 SOLV  HW2     3791    5.527154306    4.734326014    1.439037937
 1189 SOLV  OW      3792    3.427099344    1.113130847    2.174896279
 1189 SOLV  HW1     3793    3.360584596    1.133937038    2.103180854
 1189 SOLV  HW2     3794    3.519461298    1.130628779    2.140789048
 1190 SOLV  OW      3795    0.712213360    6.388211687    1.125213819
 1190 SOLV  HW1     3796    0.740191676    6.385498445    1.029244743
 1190 SOLV  HW2     3797    0.662115794    6.304637829    1.147705050
 1191 SOLV  OW      3798    6.029938352    2.227300217    3.798400182
 1191 SOLV  HW1     3799    6.050261110    2.238416690    3.701119038
 1191 SOLV  HW2     3800    5.948174099    2.279991235    3.821605247
 1192 SOLV  OW      3801    5.401815414    0.169259111    2.325298708
 1192 SOLV  HW1     3802    5.423216537    0.265078205    2.306301220
 1192 SOLV  HW2     3803    5.316477671    0.144441800    2.279453510
 1193 SOLV  OW      3804    5.529475755    0.000978855    5.809100538
 1193 SOLV  HW1     3805    5.445285790    0.045452771    5.839667383
 1193 SOLV  HW2     3806    5.607927283    0.058335874    5.832674709
 1194 SOLV  OW      3807    0.712574708    6.547284811    4.869984071
 1194 SOLV  HW1     3808    0.733894445    6.573972368    4.775997611
 1194 SOLV  HW2     3809    0.786734679    6.576246373    4.930496368
 1195 SOLV  OW      3810    1.065248228    2.532217490    1.493155870
 1195 SOLV  HW1     3811    1.143140520    2.531400110    1.430447544
 1195 SOLV  HW2     3812    1.000250626    2.602668906    1.464658130
 1196 SOLV  OW      3813    0.667971203    4.031369194    5.314490202
 1196 SOLV  HW1     3814    0.645491393    4.063537795    5.406468736
 1196 SOLV  HW2     3815    0.747445141    3.970828913    5.318846686
 1197 SOLV  OW      3816    2.480126385    0.576616996    1.458003485
 1197 SOLV  HW1     3817    2.477381930    0.661152215    1.404651109
 1197 SOLV  HW2     3818    2.388067234    0.554521837    1.490207960
 1198 SOLV  OW      3819    6.496465268    0.451741394    5.957195443
 1198 SOLV  HW1     3820    6.466637039    0.357094979    5.969546333
 1198 SOLV  HW2     3821    6.470563185    0.483206828    5.865876113
 1199 SOLV  OW      3822    0.800717864    5.005982192    5.181353448
 1199 SOLV  HW1     3823    0.858367876    5.024107968    5.101678208
 1199 SOLV  HW2     3824    0.768203087    5.092574708    5.219363142
 1200 SOLV  OW      3825    5.765355885    1.494294668    5.654044645
 1200 SOLV  HW1     3826    5.821508274    1.416782141    5.625080376
 1200 SOLV  HW2     3827    5.678180936    1.460787928    5.689794302
 1201 SOLV  OW      3828    2.324846263    0.386553909    3.592892916
 1201 SOLV  HW1     3829    2.254615609    0.341667404    3.537638339
 1201 SOLV  HW2     3830    2.284836678    0.464921191    3.640411480
 1202 SOLV  OW      3831    1.547172671    3.955187699    6.320381749
 1202 SOLV  HW1     3832    1.645893427    3.960770869    6.305440128
 1202 SOLV  HW2     3833    1.502909656    4.035824000    6.281154413
 1203 SOLV  OW      3834    2.025640238    4.400187907    6.158788532
 1203 SOLV  HW1     3835    1.998189898    4.496072432    6.166058208
 1203 SOLV  HW2     3836    2.103304886    4.383061699    6.219411193
 1204 SOLV  OW      3837    1.857279940    1.197548175    4.803793508
 1204 SOLV  HW1     3838    1.832734989    1.294459317    4.806240437
 1204 SOLV  HW2     3839    1.894158266    1.170249004    4.892647072
 1205 SOLV  OW      3840    4.069574818    1.349996934    4.616343287
 1205 SOLV  HW1     3841    3.990024593    1.301173086    4.580451714
 1205 SOLV  HW2     3842    4.067838791    1.347617270    4.716300953
 1206 SOLV  OW      3843    5.279905730    1.596592747    5.850071881
 1206 SOLV  HW1     3844    5.322880892    1.587730260    5.939931790
 1206 SOLV  HW2     3845    5.180669342    1.588833464    5.859671058
 1207 SOLV  OW      3846    6.114291906    4.343893090    0.912557950
 1207 SOLV  HW1     3847    6.095251715    4.436682386    0.880498176
 1207 SOLV  HW2     3848    6.212746022    4.332880392    0.926185825
 1208 SOLV  OW      3849    4.541374723    6.375882681    6.628585497
 1208 SOLV  HW1     3850    4.485853343    6.309588927    6.678812244
 1208 SOLV  HW2     3851    4.589569317    6.329486148    6.554256134
 1209 SOLV  OW      3852    3.800662617    1.534103026    3.825346380
 1209 SOLV  HW1     3853    3.875995463    1.583065534    3.781439130
 1209 SOLV  HW2     3854    3.716491569    1.587315742    3.816189251
 1210 SOLV  OW      3855    3.256165531    5.900615548    2.990014035
 1210 SOLV  HW1     3856    3.177132987    5.922135210    2.932647037
 1210 SOLV  HW2     3857    3.242933814    5.939817689    3.081054275
 1211 SOLV  OW      3858    5.689598284    4.771769268    5.478330925
 1211 SOLV  HW1     3859    5.595805351    4.738421379    5.487871134
 1211 SOLV  HW2     3860    5.739168745    4.713803721    5.413654993
 1212 SOLV  OW      3861    4.515949989    1.874485830    4.792814784
 1212 SOLV  HW1     3862    4.544889885    1.967814400    4.771543396
 1212 SOLV  HW2     3863    4.554032156    1.811526026    4.725094602
 1213 SOLV  OW      3864    2.447137013    5.276253848    2.063220006
 1213 SOLV  HW1     3865    2.531501681    5.236166636    2.027501248
 1213 SOLV  HW2     3866    2.467444109    5.328167737    2.146242782
 1214 SOLV  OW      3867    4.221432624    1.631430644    6.131236862
 1214 SOLV  HW1     3868    4.187687482    1.613834976    6.223713179
 1214 SOLV  HW2     3869    4.146943912    1.619104449    6.065664701
 1215 SOLV  OW      3870    6.301714500    1.864428237    1.248683242
 1215 SOLV  HW1     3871    6.335721023    1.931850708    1.183124274
 1215 SOLV  HW2     3872    6.341429221    1.774980597    1.228138849
 1216 SOLV  OW      3873    4.729609567    3.511307204    4.848101890
 1216 SOLV  HW1     3874    4.693104593    3.491803520    4.757067805
 1216 SOLV  HW2     3875    4.801594294    3.580363585    4.841057251
 1217 SOLV  OW      3876    1.066950455    6.730997545    2.499678678
 1217 SOLV  HW1     3877    1.136187166    6.795714794    2.531587405
 1217 SOLV  HW2     3878    0.977332769    6.758011143    2.534880205
 1218 SOLV  OW      3879    2.483786413    0.258462443    2.625871338
 1218 SOLV  HW1     3880    2.529592309    0.334913694    2.671228118
 1218 SOLV  HW2     3881    2.413940519    0.293673870    2.563566297
 1219 SOLV  OW      3882    5.810650277    4.604227555    5.303292811
 1219 SOLV  HW1     3883    5.857920266    4.520002665    5.277371246
 1219 SOLV  HW2     3884    5.868500447    4.682901388    5.281752214
 1220 SOLV  OW      3885    0.686768096    1.338345826    4.596790294
 1220 SOLV  HW1     3886    0.682863947    1.400498526    4.518547014
 1220 SOLV  HW2     3887    0.714767881    1.247479017    4.565815358
 1221 SOLV  OW      3888    2.159139596    0.816124256    5.184778442
 1221 SOLV  HW1     3889    2.180115238    0.912585543    5.168795513
 1221 SOLV  HW2     3890    2.159582801    0.767035928    5.097655821
 1222 SOLV  OW      3891    5.352393093    2.975872015    6.601182959
 1222 SOLV  HW1     3892    5.334737785    3.021018107    6.688649135
 1222 SOLV  HW2     3893    5.395362921    3.040674274    6.538298361
 1223 SOLV  OW      3894    6.149368305    0.729158372    4.449113486
 1223 SOLV  HW1     3895    6.142140504    0.790446691    4.527800920
 1223 SOLV  HW2     3896    6.064490828    0.677172098    4.439446398
 1224 SOLV  OW      3897    5.602717988    0.389346062    1.454965021
 1224 SOLV  HW1     3898    5.510803541    0.422128740    1.433119152
 1224 SOLV  HW2     3899    5.654265646    0.375806306    1.370349861
 1225 SOLV  OW      3900    6.272846439    0.748083219    5.933825282
 1225 SOLV  HW1     3901    6.312030468    0.705083024    5.852487673
 1225 SOLV  HW2     3902    6.178772667    0.776082933    5.914684930
 1226 SOLV  OW      3903    5.460143975    0.812326424    3.740362370
 1226 SOLV  HW1     3904    5.450307405    0.905875585    3.774303610
 1226 SOLV  HW2     3905    5.369965013    0.775301710    3.718065807
 1227 SOLV  OW      3906    1.323760117    6.033551135    6.404122490
 1227 SOLV  HW1     3907    1.295669108    5.986798740    6.320305306
 1227 SOLV  HW2     3908    1.393922194    5.979483474    6.450535661
 1228 SOLV  OW      3909    1.332519038    4.759670255    0.223072495
 1228 SOLV  HW1     3910    1.247234709    4.737578407    0.270387872
 1228 SOLV  HW2     3911    1.407345569    4.763538507    0.289301177
 1229 SOLV  OW      3912    4.327687868    2.018271737    1.058946047
 1229 SOLV  HW1     3913    4.246519463    2.064169538    1.022817203
 1229 SOLV  HW2     3914    4.306803829    1.979327584    1.148653468
 1230 SOLV  OW      3915    0.545419229    3.213299799    4.314321956
 1230 SOLV  HW1     3916    0.493538274    3.290423106    4.351207910
 1230 SOLV  HW2     3917    0.516145299    3.128895180    4.359256451
 1231 SOLV  OW      3918    2.691462175    6.445022996    3.700073056
 1231 SOLV  HW1     3919    2.628927149    6.464895387    3.624610018
 1231 SOLV  HW2     3920    2.784812823    6.468666913    3.673113211
 1232 SOLV  OW      3921    5.793807859    6.092472170    5.766571343
 1232 SOLV  HW1     3922    5.889232871    6.103366526    5.794420786
 1232 SOLV  HW2     3923    5.741788223    6.173553210    5.793404788
 1233 SOLV  OW      3924    4.185305135    3.936795037    1.997179792
 1233 SOLV  HW1     3925    4.185549070    4.010284153    1.929360165
 1233 SOLV  HW2     3926    4.279392717    3.909001860    2.016551876
 1234 SOLV  OW      3927    3.767014880    1.988226920    1.733069928
 1234 SOLV  HW1     3928    3.686160958    1.948535991    1.776515121
 1234 SOLV  HW2     3929    3.738572484    2.056697477    1.665965349
 1235 SOLV  OW      3930    2.219760179    2.642057489    6.657753745
 1235 SOLV  HW1     3931    2.310727611    2.623415681    6.694870057
 1235 SOLV  HW2     3932    2.213158929    2.738624596    6.632625496
 1236 SOLV  OW      3933    1.600972858    2.161502916    1.399998375
 1236 SOLV  HW1     3934    1.515450759    2.210077381    1.418073312
 1236 SOLV  HW2     3935    1.628799471    2.177136875    1.305227754
 1237 SOLV  OW      3936    3.245575826    0.678303603    4.588928282
 1237 SOLV  HW1     3937    3.326786221    0.621149032    4.600694251
 1237 SOLV  HW2     3938    3.272785807    0.768245044    4.554717674
 1238 SOLV  OW      3939    2.239793043    1.251202860    3.403741483
 1238 SOLV  HW1     3940    2.194439451    1.165310098    3.427525858
 1238 SOLV  HW2     3941    2.186128029    1.299113307    3.334280221
 1239 SOLV  OW      3942    4.950990048    4.521140259    2.302565572
 1239 SOLV  HW1     3943    4.998856282    4.465350191    2.370363089
 1239 SOLV  HW2     3944    4.923978437    4.463756992    2.225249694
 1240 SOLV  OW      3945    2.050219108    5.057811190    3.101710637
 1240 SOLV  HW1     3946    2.031500959    4.967700279    3.140824142
 1240 SOLV  HW2     3947    1.979433559    5.080465524    3.034804743
 1241 SOLV  OW      3948    0.918455615    1.922681822    2.629307421
 1241 SOLV  HW1     3949    0.954752304    1.874615950    2.549479896
 1241 SOLV  HW2     3950    0.843259661    1.982226883    2.601020221
 1242 SOLV  OW      3951    4.526296707    2.674575137    5.872770346
 1242 SOLV  HW1     3952    4.513776253    2.767221444    5.908268396
 1242 SOLV  HW2     3953    4.445849809    2.619345380    5.894637719
 1243 SOLV  OW      3954    5.429255507    2.445263736    0.221971114
 1243 SOLV  HW1     3955    5.471068838    2.531936923    0.194775240
 1243 SOLV  HW2     3956    5.341875242    2.463148829    0.267193057
 1244 SOLV  OW      3957    6.003423823    2.438979472    2.563690946
 1244 SOLV  HW1     3958    6.047118840    2.361674443    2.517703017
 1244 SOLV  HW2     3959    5.955771582    2.406551194    2.645409255
 1245 SOLV  OW      3960    5.716441179    1.007486190    5.118110625
 1245 SOLV  HW1     3961    5.737158169    1.089797363    5.065234462
 1245 SOLV  HW2     3962    5.636555168    0.961890688    5.078874329
 1246 SOLV  OW      3963    5.634092858    0.031906705    2.220374080
 1246 SOLV  HW1     3964    5.674335140    0.077944198    2.141245581
 1246 SOLV  HW2     3965    5.546931204    0.075203277    2.243362434
 1247 SOLV  OW      3966    5.842146940    2.646600603    4.063698875
 1247 SOLV  HW1     3967    5.917430447    2.699916950    4.102299034
 1247 SOLV  HW2     3968    5.794082368    2.701471869    3.995294543
 1248 SOLV  OW      3969    4.333874386    2.636503417    4.571654965
 1248 SOLV  HW1     3970    4.280923574    2.709370814    4.528218051
 1248 SOLV  HW2     3971    4.336206666    2.651384212    4.670515138
 1249 SOLV  OW      3972    6.179718214    6.355522409    2.508370118
 1249 SOLV  HW1     3973    6.160851793    6.448078122    2.475541631
 1249 SOLV  HW2     3974    6.130570862    6.289390177    2.451701986
 1250 SOLV  OW      3975    3.664511094    5.324607923    1.012441682
 1250 SOLV  HW1     3976    3.620316784    5.250525575    1.063027057
 1250 SOLV  HW2     3977    3.711680091    5.287003796    0.932684382
 1251 SOLV  OW      3978    6.092633941    5.350654099    4.232431428
 1251 SOLV  HW1     3979    6.040675536    5.404263748    4.165899172
 1251 SOLV  HW2     3980    6.072561642    5.253490816    4.219917006
 1252 SOLV  OW      3981    4.822684485    4.787810734    1.713438626
 1252 SOLV  HW1     3982    4.861316745    4.696541121    1.726765951
 1252 SOLV  HW2     3983    4.896690691    4.853660456    1.699759920
 1253 SOLV  OW      3984    3.394999451    4.244698152    4.043210239
 1253 SOLV  HW1     3985    3.422030026    4.208512636    3.953990466
 1253 SOLV  HW2     3986    3.476381362    4.274289255    4.093225864
 1254 SOLV  OW      3987    3.203317736    0.651684013    4.991800994
 1254 SOLV  HW1     3988    3.288605731    0.667176357    4.941939621
 1254 SOLV  HW2     3989    3.137349496    0.722958217    4.967960048
 1255 SOLV  OW      3990    5.692957116    1.875282549    5.669654963
 1255 SOLV  HW1     3991    5.687120091    1.827369306    5.757236135
 1255 SOLV  HW2     3992    5.621194265    1.944758679    5.664820509
 1256 SOLV  OW      3993    1.833791863    5.069434469    0.771102398
 1256 SOLV  HW1     3994    1.870038829    4.990331359    0.820387963
 1256 SOLV  HW2     3995    1.854509431    5.152882289    0.822165645
 1257 SOLV  OW      3996    5.073762721    5.641346756    4.899680370
 1257 SOLV  HW1     3997    5.159683095    5.621343309    4.946773501
 1257 SOLV  HW2     3998    5.074703033    5.735983243    4.867380793
 1258 SOLV  OW      3999    4.331453852    6.434397007    2.562318283
 1258 SOLV  HW1     4000    4.357227811    6.446535160    2.466461204
 1258 SOLV  HW2     4001    4.286218975    6.345944720    2.573729260
 1259 SOLV  OW      4002    2.799834376    6.116802499    6.705345906
 1259 SOLV  HW1     4003    2.860510362    6.165660907    6.768047519
 1259 SOLV  HW2     4004    2.854423806    6.061046494    6.642804133
 1260 SOLV  OW      4005    5.361331056    2.923408173    0.309925721
 1260 SOLV  HW1     4006    5.299380140    2.884586345    0.378154462
 1260 SOLV  HW2     4007    5.442079884    2.865067859    0.301193830
 1261 SOLV  OW      4008    6.027956974    1.164177778    3.766468435
 1261 SOLV  HW1     4009    6.015209934    1.122534505    3.676448647
 1261 SOLV  HW2     4010    6.089089059    1.242907154    3.758420762
 1262 SOLV  OW      4011    4.590578852    1.762045621    0.473684344
 1262 SOLV  HW1     4012    4.583909277    1.778641479    0.572072889
 1262 SOLV  HW2     4013    4.685372166    1.774089823    0.444199155
 1263 SOLV  OW      4014    1.610943900    2.695128204    1.105172778
 1263 SOLV  HW1     4015    1.538760281    2.764140839    1.110368245
 1263 SOLV  HW2     4016    1.697555782    2.739195341    1.081578694
 1264 SOLV  OW      4017    0.756146242    4.129231717    2.978206648
 1264 SOLV  HW1     4018    0.666688476    4.087842006    2.995071149
 1264 SOLV  HW2     4019    0.749308725    4.228520654    2.987962000
 1265 SOLV  OW      4020    6.495509085    4.409714785    5.599630364
 1265 SOLV  HW1     4021    6.569908352    4.476238743    5.605917136
 1265 SOLV  HW2     4022    6.533698834    4.317561317    5.592595250
 1266 SOLV  OW      4023    1.587904371    0.238400967    1.953546818
 1266 SOLV  HW1     4024    1.660011108    0.178376966    1.988158221
 1266 SOLV  HW2     4025    1.594510923    0.327627519    1.998214338
 1267 SOLV  OW      4026    2.002420445    6.571551114    4.273442144
 1267 SOLV  HW1     4027    2.092604456    6.552579626    4.234620265
 1267 SOLV  HW2     4028    1.982863999    6.669344919    4.266084938
 1268 SOLV  OW      4029    4.450731606    4.034143761    0.161142871
 1268 SOLV  HW1     4030    4.365277402    4.080274045    0.185013091
 1268 SOLV  HW2     4031    4.528175165    4.089406347    0.191944709
 1269 SOLV  OW      4032    4.364375530    3.831090035    4.374815357
 1269 SOLV  HW1     4033    4.450217041    3.781359317    4.387397176
 1269 SOLV  HW2     4034    4.328315189    3.858434486    4.463990153
 1270 SOLV  OW      4035    0.596635740    6.491474672    2.001812379
 1270 SOLV  HW1     4036    0.530909699    6.561692982    2.029192806
 1270 SOLV  HW2     4037    0.579283800    6.407621418    2.053462679
 1271 SOLV  OW      4038    3.561709138    0.576499706    1.769381669
 1271 SOLV  HW1     4039    3.487702310    0.558495470    1.834181734
 1271 SOLV  HW2     4040    3.523373982    0.611308630    1.683830714
 1272 SOLV  OW      4041    1.881996682    5.242030311    2.010373310
 1272 SOLV  HW1     4042    1.796366747    5.193640476    2.028432920
 1272 SOLV  HW2     4043    1.958998067    5.186145524    2.041161110
 1273 SOLV  OW      4044    5.812710988    0.161109909    2.362167376
 1273 SOLV  HW1     4045    5.736828770    0.108809013    2.323350927
 1273 SOLV  HW2     4046    5.858035438    0.212919349    2.289629885
 1274 SOLV  OW      4047    2.068629798    3.290545665    4.277326691
 1274 SOLV  HW1     4048    2.106366291    3.358522215    4.214435061
 1274 SOLV  HW2     4049    1.984559992    3.326027721    4.318235161
 1275 SOLV  OW      4050    0.842301797    1.391680660    5.352554868
 1275 SOLV  HW1     4051    0.824560378    1.439321930    5.266440043
 1275 SOLV  HW2     4052    0.932306832    1.348270091    5.348704202
 1276 SOLV  OW      4053    2.843215001    0.770277314    1.361458462
 1276 SOLV  HW1     4054    2.893213233    0.738178001    1.441894911
 1276 SOLV  HW2     4055    2.889672954    0.738939872    1.278634343
 1277 SOLV  OW      4056    0.572485862    0.320272113    1.754841774
 1277 SOLV  HW1     4057    0.581185402    0.419881990    1.753291975
 1277 SOLV  HW2     4058    0.514019099    0.293103673    1.831286035
 1278 SOLV  OW      4059    0.669043721    2.847845885    4.816402845
 1278 SOLV  HW1     4060    0.683986080    2.856497505    4.914902017
 1278 SOLV  HW2     4061    0.589103774    2.790115470    4.799759059
 1279 SOLV  OW      4062    2.373882765    4.966324723    2.042924576
 1279 SOLV  HW1     4063    2.290329751    4.962852243    2.097761124
 1279 SOLV  HW2     4064    2.391069562    4.876428489    2.002631989
 1280 SOLV  OW      4065    4.292443668    5.381655809    5.861678664
 1280 SOLV  HW1     4066    4.324134893    5.425625370    5.777639653
 1280 SOLV  HW2     4067    4.214146998    5.432033107    5.898174840
 1281 SOLV  OW      4068    1.431155742    6.134268338    2.571125996
 1281 SOLV  HW1     4069    1.488671052    6.105491742    2.494548532
 1281 SOLV  HW2     4070    1.356144694    6.190930354    2.537023647
 1282 SOLV  OW      4071    4.002940033    1.800553049    1.198973414
 1282 SOLV  HW1     4072    3.955302270    1.853494082    1.128772971
 1282 SOLV  HW2     4073    4.077438606    1.855255089    1.237155358
 1283 SOLV  OW      4074    4.337568036    4.824860235    1.960954867
 1283 SOLV  HW1     4075    4.426401966    4.832893923    1.915741989
 1283 SOLV  HW2     4076    4.350065337    4.786346516    2.052391853
 1284 SOLV  OW      4077    5.596803989    0.233062502    3.418117972
 1284 SOLV  HW1     4078    5.548240277    0.186345409    3.492004985
 1284 SOLV  HW2     4079    5.536986560    0.302018291    3.377286783
 1285 SOLV  OW      4080    4.766453935    6.543439092    3.769676488
 1285 SOLV  HW1     4081    4.701405023    6.598301552    3.717150675
 1285 SOLV  HW2     4082    4.719500262    6.464099853    3.808417283
 1286 SOLV  OW      4083    0.218895399    6.418635650    6.684276091
 1286 SOLV  HW1     4084    0.306101235    6.460847292    6.659506537
 1286 SOLV  HW2     4085    0.145895870    6.486674109    6.677791614
 1287 SOLV  OW      4086    5.848691553    4.049473725    1.882268837
 1287 SOLV  HW1     4087    5.888808505    3.977918009    1.825079493
 1287 SOLV  HW2     4088    5.860715962    4.025753443    1.978668905
 1288 SOLV  OW      4089    1.122877153    3.430236777    1.860744207
 1288 SOLV  HW1     4090    1.050766674    3.370039598    1.895045663
 1288 SOLV  HW2     4091    1.081656887    3.507229561    1.812028579
 1289 SOLV  OW      4092    4.785849405    1.507608770    2.245993734
 1289 SOLV  HW1     4093    4.824565866    1.526156708    2.336311070
 1289 SOLV  HW2     4094    4.839032998    1.435848324    2.201025353
 1290 SOLV  OW      4095    1.319095949    6.293587666    3.225523954
 1290 SOLV  HW1     4096    1.248913890    6.329877410    3.164223509
 1290 SOLV  HW2     4097    1.332162705    6.356474844    3.302170378
 1291 SOLV  OW      4098    4.915845607    5.930974140    2.553230372
 1291 SOLV  HW1     4099    4.906349328    6.026366011    2.524762441
 1291 SOLV  HW2     4100    4.968035598    5.880667355    2.484341740
 1292 SOLV  OW      4101    6.315180171    1.872453300    5.871821839
 1292 SOLV  HW1     4102    6.370639499    1.789593065    5.864163125
 1292 SOLV  HW2     4103    6.218469993    1.847495509    5.876767719
 1293 SOLV  OW      4104    5.166092446    4.342344300    0.588962139
 1293 SOLV  HW1     4105    5.187179258    4.244643217    0.592133316
 1293 SOLV  HW2     4106    5.230314769    4.392212758    0.647175897
 1294 SOLV  OW      4107    0.514301865    2.980255013    2.781265811
 1294 SOLV  HW1     4108    0.500231264    3.079189297    2.777492616
 1294 SOLV  HW2     4109    0.592614635    2.959941846    2.840042479
 1295 SOLV  OW      4110    1.242975674    6.282667099    6.246148702
 1295 SOLV  HW1     4111    1.273628876    6.277348841    6.341187162
 1295 SOLV  HW2     4112    1.322302034    6.292324820    6.186029915
 1296 SOLV  OW      4113    6.535913867    5.985850773    3.008084536
 1296 SOLV  HW1     4114    6.525474115    5.993950200    2.908960259
 1296 SOLV  HW2     4115    6.466674161    6.041852295    3.053580734
 1297 SOLV  OW      4116    3.295184973    4.521889595    0.958958747
 1297 SOLV  HW1     4117    3.207715373    4.473487126    0.961504647
 1297 SOLV  HW2     4118    3.285234572    4.605936972    0.905693005
 1298 SOLV  OW      4119    6.257633112    2.943752299    5.954802343
 1298 SOLV  HW1     4120    6.281172971    2.864921776    5.897953112
 1298 SOLV  HW2     4121    6.309540678    3.023576401    5.924242094
 1299 SOLV  OW      4122    0.265222963    5.471888245    5.458314138
 1299 SOLV  HW1     4123    0.197975047    5.484161717    5.531302432
 1299 SOLV  HW2     4124    0.224763131    5.417998014    5.384428710
 1300 SOLV  OW      4125    6.237332157    1.070947122    3.018389890
 1300 SOLV  HW1     4126    6.160006193    1.040704212    2.962655940
 1300 SOLV  HW2     4127    6.289830087    0.991357179    3.048549795
 1301 SOLV  OW      4128    3.429787703    2.767678438    6.259086253
 1301 SOLV  HW1     4129    3.350061270    2.799781176    6.310206909
 1301 SOLV  HW2     4130    3.424379340    2.800556174    6.164799374
 1302 SOLV  OW      4131    3.336813092    5.553133802    2.632583878
 1302 SOLV  HW1     4132    3.424312740    5.516148952    2.601340577
 1302 SOLV  HW2     4133    3.330309722    5.649563882    2.606909818
 1303 SOLV  OW      4134    1.181818294    1.401937956    1.145618739
 1303 SOLV  HW1     4135    1.254259414    1.454908982    1.101498835
 1303 SOLV  HW2     4136    1.112195342    1.377889833    1.077983365
 1304 SOLV  OW      4137    2.098585766    1.569837270    4.361124260
 1304 SOLV  HW1     4138    2.105401918    1.548536440    4.263656182
 1304 SOLV  HW2     4139    2.190301530    1.581986771    4.399082393
 1305 SOLV  OW      4140    6.026670556    0.853619144    5.897587545
 1305 SOLV  HW1     4141    5.960297451    0.798627383    5.846885191
 1305 SOLV  HW2     4142    5.991576762    0.871919461    5.989422917
 1306 SOLV  OW      4143    1.989914901    6.348242104    5.831180405
 1306 SOLV  HW1     4144    1.971037275    6.317993186    5.737752092
 1306 SOLV  HW2     4145    1.982439493    6.447840834    5.836122336
 1307 SOLV  OW      4146    0.423823439    0.658862504    2.521215530
 1307 SOLV  HW1     4147    0.403409525    0.667513758    2.618727782
 1307 SOLV  HW2     4148    0.346134112    0.692213475    2.467808670
 1308 SOLV  OW      4149    1.288254251    5.603216889    3.183586201
 1308 SOLV  HW1     4150    1.246738240    5.529440651    3.130353702
 1308 SOLV  HW2     4151    1.229517570    5.625263316    3.261458975
 1309 SOLV  OW      4152    5.749654119    5.204695165    2.298689365
 1309 SOLV  HW1     4153    5.733965576    5.239288019    2.391195665
 1309 SOLV  HW2     4154    5.702144465    5.263009215    2.232791596
 1310 SOLV  OW      4155    6.269023796    0.678308911    0.457835624
 1310 SOLV  HW1     4156    6.286616573    0.704896625    0.363052719
 1310 SOLV  HW2     4157    6.204377038    0.602033986    0.459608732
 1311 SOLV  OW      4158    1.306274214    3.537274839    0.818828885
 1311 SOLV  HW1     4159    1.238748174    3.463517167    0.818327608
 1311 SOLV  HW2     4160    1.308490179    3.581050261    0.728945553
 1312 SOLV  OW      4161    6.157310930    1.072790141    0.749433387
 1312 SOLV  HW1     4162    6.106776203    1.153665772    0.779526330
 1312 SOLV  HW2     4163    6.137602628    1.055143455    0.652994864
 1313 SOLV  OW      4164    3.508231071    4.044144038    2.013299621
 1313 SOLV  HW1     4165    3.432983490    4.077342775    1.956415028
 1313 SOLV  HW2     4166    3.558128573    3.972724172    1.964211401
 1314 SOLV  OW      4167    1.085938076    4.817920280    4.695250991
 1314 SOLV  HW1     4168    1.078896852    4.917672927    4.695045690
 1314 SOLV  HW2     4169    1.069033861    4.783121101    4.603036697
 1315 SOLV  OW      4170    5.967189425    3.706871646    4.510719124
 1315 SOLV  HW1     4171    5.930908103    3.712943158    4.603708445
 1315 SOLV  HW2     4172    6.055706050    3.753199007    4.506383904
 1316 SOLV  OW      4173    3.500359765    1.636063162    5.705034121
 1316 SOLV  HW1     4174    3.577844614    1.585043044    5.742360482
 1316 SOLV  HW2     4175    3.484684640    1.608257460    5.610264164
 1317 SOLV  OW      4176    3.642875555    3.119902891    4.959272975
 1317 SOLV  HW1     4177    3.712668319    3.183992762    4.927309401
 1317 SOLV  HW2     4178    3.683517427    3.029222836    4.970479099
 1318 SOLV  OW      4179    4.561385425    2.428390462    1.067839101
 1318 SOLV  HW1     4180    4.531203427    2.379551474    0.985961071
 1318 SOLV  HW2     4181    4.650129483    2.471054250    1.050389036
 1319 SOLV  OW      4182    2.896267768    4.162575059    0.419439294
 1319 SOLV  HW1     4183    2.900240992    4.114598223    0.507090011
 1319 SOLV  HW2     4184    2.983393716    4.151787206    0.371555029
 1320 SOLV  OW      4185    3.314268691    0.440615495    0.032193204
 1320 SOLV  HW1     4186    3.362103403    0.528307448    0.027484360
 1320 SOLV  HW2     4187    3.279771977    0.416549192   -0.058531661
 1321 SOLV  OW      4188    0.838327096    4.134126147    5.536083726
 1321 SOLV  HW1     4189    0.895577128    4.172654413    5.463708192
 1321 SOLV  HW2     4190    0.762804614    4.196671515    5.555696049
 1322 SOLV  OW      4191    3.000730494    6.612476434    6.057927826
 1322 SOLV  HW1     4192    2.990162875    6.711526151    6.066742039
 1322 SOLV  HW2     4193    2.996694244    6.586989991    5.961313327
 1323 SOLV  OW      4194    2.423236282    4.548280822    4.087402281
 1323 SOLV  HW1     4195    2.518755193    4.572929279    4.103797485
 1323 SOLV  HW2     4196    2.408084669    4.453377024    4.115041190
 1324 SOLV  OW      4197    0.959444299    0.571389724    3.554761769
 1324 SOLV  HW1     4198    0.972995409    0.513033301    3.474692382
 1324 SOLV  HW2     4199    1.045340633    0.578973103    3.605402896
 1325 SOLV  OW      4200    4.479095745    5.554937635    1.280432637
 1325 SOLV  HW1     4201    4.485104494    5.631690376    1.344253661
 1325 SOLV  HW2     4202    4.502406177    5.586240807    1.188362302
 1326 SOLV  OW      4203    4.741296611    4.891582014    2.593199786
 1326 SOLV  HW1     4204    4.686197740    4.811904366    2.618015067
 1326 SOLV  HW2     4205    4.720353380    4.967206250    2.655188233
 1327 SOLV  OW      4206    5.510536808    4.216231069    4.669603277
 1327 SOLV  HW1     4207    5.484437403    4.158566652    4.592183335
 1327 SOLV  HW2     4208    5.535325847    4.307276009    4.636489323
 1328 SOLV  OW      4209    0.700544970    0.655412505    2.490560317
 1328 SOLV  HW1     4210    0.721887752    0.752994274    2.495303266
 1328 SOLV  HW2     4211    0.602549932    0.641970916    2.505274517
 1329 SOLV  OW      4212    1.787705419    1.470389180    4.763195124
 1329 SOLV  HW1     4213    1.838624619    1.547106542    4.802206570
 1329 SOLV  HW2     4214    1.812872691    1.459114855    4.667071717
 1330 SOLV  OW      4215    1.602703415    5.218643365    4.298607182
 1330 SOLV  HW1     4216    1.505838569    5.204226681    4.318845074
 1330 SOLV  HW2     4217    1.657876790    5.155275827    4.352835084
 1331 SOLV  OW      4218    2.980524907    0.214078388    0.823288484
 1331 SOLV  HW1     4219    3.065905336    0.264756647    0.835209382
 1331 SOLV  HW2     4220    2.940647050    0.236410316    0.734343259
 1332 SOLV  OW      4221    2.758430053    0.189471829    4.559677410
 1332 SOLV  HW1     4222    2.816052988    0.262118789    4.597123746
 1332 SOLV  HW2     4223    2.671808823    0.228426837    4.528380742
 1333 SOLV  OW      4224    1.088086488    1.136246264    6.472413311
 1333 SOLV  HW1     4225    1.116829510    1.229123740    6.449007657
 1333 SOLV  HW2     4226    1.040936771    1.137170670    6.560596422
 1334 SOLV  OW      4227    2.630878361    1.418354912    3.697979765
 1334 SOLV  HW1     4228    2.552170445    1.377408792    3.651842031
 1334 SOLV  HW2     4229    2.691674443    1.346017510    3.730711221
 1335 SOLV  OW      4230    6.391362697    3.691960184    2.359294146
 1335 SOLV  HW1     4231    6.442223594    3.655277891    2.281398126
 1335 SOLV  HW2     4232    6.447114743    3.684546491    2.441980046
 1336 SOLV  OW      4233    3.201405759    4.407649177    6.665353557
 1336 SOLV  HW1     4234    3.247223704    4.464970076    6.597417986
 1336 SOLV  HW2     4235    3.111638444    4.380297772    6.630800101
 1337 SOLV  OW      4236    2.776171032    4.675177129    0.969834145
 1337 SOLV  HW1     4237    2.683351576    4.646409255    0.946229706
 1337 SOLV  HW2     4238    2.790945685    4.662857645    1.067967479
 1338 SOLV  OW      4239    5.265342419    0.280248980    1.336665139
 1338 SOLV  HW1     4240    5.297937144    0.374543624    1.343470680
 1338 SOLV  HW2     4241    5.314309570    0.233273708    1.263209346
 1339 SOLV  OW      4242    0.597389844    0.653054912    6.509613051
 1339 SOLV  HW1     4243    0.643795999    0.704926944    6.437807949
 1339 SOLV  HW2     4244    0.652042479    0.572739935    6.533336571
 1340 SOLV  OW      4245    1.042701046    0.213088052    0.903582918
 1340 SOLV  HW1     4246    1.041519760    0.301902574    0.857639510
 1340 SOLV  HW2     4247    0.950454705    0.190545309    0.934930146
 1341 SOLV  OW      4248    1.142574761    6.680130575    1.992374337
 1341 SOLV  HW1     4249    1.199476237    6.608327060    2.032457860
 1341 SOLV  HW2     4250    1.193378418    6.766259633    1.991381756
 1342 SOLV  OW      4251    3.079785245    3.517347295    0.250947669
 1342 SOLV  HW1     4252    3.045369283    3.465193770    0.329023035
 1342 SOLV  HW2     4253    3.057460917    3.614073565    0.263025108
 1343 SOLV  OW      4254    3.955979871    5.579857894    2.541646691
 1343 SOLV  HW1     4255    3.958376070    5.618738992    2.449544954
 1343 SOLV  HW2     4256    3.972447373    5.481347134    2.536680499
 1344 SOLV  OW      4257    0.147014215    0.891351324    5.811782685
 1344 SOLV  HW1     4258    0.180850194    0.982170557    5.836424213
 1344 SOLV  HW2     4259    0.205656049    0.821617925    5.852996759
 1345 SOLV  OW      4260    1.916841441    6.558189604    5.027322509
 1345 SOLV  HW1     4261    1.870985765    6.614294952    4.958404744
 1345 SOLV  HW2     4262    1.888394915    6.587608675    5.118566823
 1346 SOLV  OW      4263    0.981116985    6.465959599    1.277492230
 1346 SOLV  HW1     4264    0.994208307    6.535865104    1.207192521
 1346 SOLV  HW2     4265    0.884479019    6.440587211    1.281682345
 1347 SOLV  OW      4266    4.026044162    3.806470522    5.281294830
 1347 SOLV  HW1     4267    3.995219024    3.901078861    5.291259002
 1347 SOLV  HW2     4268    4.124205371    3.801284660    5.299671314
 1348 SOLV  OW      4269    0.910296554    3.025193452    2.358603622
 1348 SOLV  HW1     4270    0.901576585    2.971233105    2.274863222
 1348 SOLV  HW2     4271    0.823217928    3.070153845    2.378505565
 1349 SOLV  OW      4272    4.273892889    3.946853732    4.595348535
 1349 SOLV  HW1     4273    4.182146630    3.980812147    4.574620259
 1349 SOLV  HW2     4274    4.333888483    4.023913366    4.616855581
 1350 SOLV  OW      4275    1.111371554    4.784201540    4.414559875
 1350 SOLV  HW1     4276    1.030644712    4.745993496    4.369576168
 1350 SOLV  HW2     4277    1.142974354    4.864383968    4.363842494
 1351 SOLV  OW      4278    4.665381016    3.571947760    6.110404615
 1351 SOLV  HW1     4279    4.639901723    3.479136646    6.137554461
 1351 SOLV  HW2     4280    4.650736385    3.634339717    6.187170428
 1352 SOLV  OW      4281    5.883441533    2.753150209    5.074421161
 1352 SOLV  HW1     4282    5.845138170    2.723559780    5.161928134
 1352 SOLV  HW2     4283    5.809717334    2.784967447    5.014817325
 1353 SOLV  OW      4284    5.383096524    0.440202673    2.416156476
 1353 SOLV  HW1     4285    5.466716698    0.483343921    2.382293359
 1353 SOLV  HW2     4286    5.383219298    0.441189237    2.516152591
 1354 SOLV  OW      4287    6.709839983    3.982307420    6.586273854
 1354 SOLV  HW1     4288    6.612390357    3.963644638    6.573804590
 1354 SOLV  HW2     4289    6.734746083    4.064785905    6.535507752
 1355 SOLV  OW      4290    0.969714543    2.171397276    3.948270683
 1355 SOLV  HW1     4291    1.006137476    2.257123082    3.911874701
 1355 SOLV  HW2     4292    1.005792038    2.156257124    4.040300035
 1356 SOLV  OW      4293    5.795708264    3.803043548    4.748175022
 1356 SOLV  HW1     4294    5.704142062    3.773749303    4.775701179
 1356 SOLV  HW2     4295    5.825242226    3.878987480    4.806144633
 1357 SOLV  OW      4296    5.345199724    3.394702689    3.537265243
 1357 SOLV  HW1     4297    5.389331589    3.482870504    3.520561159
 1357 SOLV  HW2     4298    5.327664002    3.384219561    3.635157091
 1358 SOLV  OW      4299    4.378635147    2.673488869    5.565639278
 1358 SOLV  HW1     4300    4.457754686    2.672898151    5.626794500
 1358 SOLV  HW2     4301    4.394067611    2.609276871    5.490546870
 1359 SOLV  OW      4302    5.696599124    5.526840790    0.143623730
 1359 SOLV  HW1     4303    5.680451708    5.541663111    0.241193045
 1359 SOLV  HW2     4304    5.744602194    5.605805863    0.105408104
 1360 SOLV  OW      4305    2.009435421    3.737891794    0.335185734
 1360 SOLV  HW1     4306    2.106635170    3.714518918    0.337661388
 1360 SOLV  HW2     4307    1.969399233    3.723598706    0.425701052
 1361 SOLV  OW      4308    0.089225124    5.334762876    5.321018241
 1361 SOLV  HW1     4309    0.022045125    5.288929710    5.379210854
 1361 SOLV  HW2     4310    0.113240235    5.275082667    5.244456119
 1362 SOLV  OW      4311    1.696321276    3.145252678    2.566987596
 1362 SOLV  HW1     4312    1.790904062    3.163204738    2.539931513
 1362 SOLV  HW2     4313    1.676208884    3.193781474    2.652079659
 1363 SOLV  OW      4314    6.177631786    4.202624714    3.227369772
 1363 SOLV  HW1     4315    6.202131477    4.215621954    3.323448118
 1363 SOLV  HW2     4316    6.086199288    4.239661193    3.210980478
 1364 SOLV  OW      4317    4.191881820    1.957376484    1.317066628
 1364 SOLV  HW1     4318    4.159132271    2.045846977    1.350242679
 1364 SOLV  HW2     4319    4.251615374    1.916038721    1.385792920
 1365 SOLV  OW      4320    4.444465188    5.930145193    1.061796014
 1365 SOLV  HW1     4321    4.409317766    5.977062371    0.980779667
 1365 SOLV  HW2     4322    4.388827367    5.954566810    1.141220374
 1366 SOLV  OW      4323    2.400312629    3.811447581    3.173107928
 1366 SOLV  HW1     4324    2.444262825    3.890024475    3.216631065
 1366 SOLV  HW2     4325    2.469909254    3.744536652    3.147041690
 1367 SOLV  OW      4326    4.139138297    5.767914644    3.322179736
 1367 SOLV  HW1     4327    4.142284443    5.713634037    3.238251618
 1367 SOLV  HW2     4328    4.193681907    5.850882359    3.310281654
 1368 SOLV  OW      4329    2.895689633    2.739899979    5.648368919
 1368 SOLV  HW1     4330    2.832937888    2.733868444    5.570741279
 1368 SOLV  HW2     4331    2.963603437    2.666766341    5.642092168
 1369 SOLV  OW      4332    1.720809335    4.264048594    5.045087557
 1369 SOLV  HW1     4333    1.648077895    4.213443701    5.091450191
 1369 SOLV  HW2     4334    1.680479552    4.335465819    4.987874795
 1370 SOLV  OW      4335    5.859320382    2.665318694    6.228274117
 1370 SOLV  HW1     4336    5.859128453    2.569287686    6.200377520
 1370 SOLV  HW2     4337    5.877413443    2.671479400    6.326431635
 1371 SOLV  OW      4338    5.136816906    3.979207517    0.421758373
 1371 SOLV  HW1     4339    5.135785282    3.879625768    0.430848062
 1371 SOLV  HW2     4340    5.051693556    4.009661558    0.379017549
 1372 SOLV  OW      4341    4.038489621    5.581274573    2.276050917
 1372 SOLV  HW1     4342    4.128855969    5.619673802    2.257086902
 1372 SOLV  HW2     4343    4.005221076    5.532806839    2.195154106
 1373 SOLV  OW      4344    0.162875344    2.281426604    1.946274081
 1373 SOLV  HW1     4345    0.211771188    2.299636253    2.031584201
 1373 SOLV  HW2     4346    0.068526489    2.255425194    1.966827227
 1374 SOLV  OW      4347    5.092992784    4.447292351    1.260601386
 1374 SOLV  HW1     4348    5.147438463    4.374155882    1.301673716
 1374 SOLV  HW2     4349    5.039225653    4.410294241    1.184835648
 1375 SOLV  OW      4350    2.836709393    1.813340767    1.424817778
 1375 SOLV  HW1     4351    2.812593165    1.735057815    1.367455783
 1375 SOLV  HW2     4352    2.757151438    1.873094504    1.434829476
 1376 SOLV  OW      4353    2.837952539    2.305599172    6.343181201
 1376 SOLV  HW1     4354    2.803083165    2.309256747    6.436834607
 1376 SOLV  HW2     4355    2.766119203    2.272206192    6.282147668
 1377 SOLV  OW      4356    4.729253632    1.939981711    5.569931298
 1377 SOLV  HW1     4357    4.787223442    1.875137005    5.520586828
 1377 SOLV  HW2     4358    4.737041056    1.923523466    5.668260813
 1378 SOLV  OW      4359    1.705886797    1.909816377    4.655976554
 1378 SOLV  HW1     4360    1.625246026    1.925952412    4.712870366
 1378 SOLV  HW2     4361    1.718695634    1.811433856    4.643445598
 1379 SOLV  OW      4362    5.324438537    1.348648467    4.042017516
 1379 SOLV  HW1     4363    5.330874174    1.448383117    4.038583330
 1379 SOLV  HW2     4364    5.403922637    1.308529601    3.996487681
 1380 SOLV  OW      4365    4.451296088    3.034530525    4.118396821
 1380 SOLV  HW1     4366    4.509075686    3.006951672    4.041577966
 1380 SOLV  HW2     4367    4.420694654    3.128777954    4.104936292
 1381 SOLV  OW      4368    5.361873189    3.029928915    5.422275557
 1381 SOLV  HW1     4369    5.302902226    3.102745098    5.457210359
 1381 SOLV  HW2     4370    5.388499148    3.050856812    5.328183619
 1382 SOLV  OW      4371    3.141318310    5.501280112    0.170630028
 1382 SOLV  HW1     4372    3.071683613    5.465131398    0.108626068
 1382 SOLV  HW2     4373    3.174186032    5.427993899    0.230203975
 1383 SOLV  OW      4374    6.626752699    4.566298456    6.387125194
 1383 SOLV  HW1     4375    6.666342153    4.642106920    6.335298913
 1383 SOLV  HW2     4376    6.527604266    4.565227732    6.374138539
 1384 SOLV  OW      4377    0.253059653    1.030675050    4.590624058
 1384 SOLV  HW1     4378    0.309249211    1.080444064    4.656699698
 1384 SOLV  HW2     4379    0.308970550    0.961744965    4.544549916
 1385 SOLV  OW      4380    5.437470237    4.354452389    0.966183988
 1385 SOLV  HW1     4381    5.416939010    4.449694744    0.988713392
 1385 SOLV  HW2     4382    5.463786679    4.305466181    1.049298413
 1386 SOLV  OW      4383    2.154275451    5.616123671    5.888155244
 1386 SOLV  HW1     4384    2.084901986    5.600508992    5.958466806
 1386 SOLV  HW2     4385    2.171728371    5.714230932    5.879754503
 1387 SOLV  OW      4386    5.524372848    1.608290191    5.131033018
 1387 SOLV  HW1     4387    5.542653423    1.640317738    5.038079975
 1387 SOLV  HW2     4388    5.601392435    1.632046722    5.190226109
 1388 SOLV  OW      4389    0.597475511    1.776288363    3.542643471
 1388 SOLV  HW1     4390    0.568755344    1.825178885    3.625015070
 1388 SOLV  HW2     4391    0.604544024    1.678563147    3.562644218
 1389 SOLV  OW      4392    4.649440078    1.770226552    3.374925750
 1389 SOLV  HW1     4393    4.554374826    1.740801366    3.365078524
 1389 SOLV  HW2     4394    4.706810113    1.719747291    3.310421992
 1390 SOLV  OW      4395    4.935942451    2.214373063    4.173665025
 1390 SOLV  HW1     4396    5.023592039    2.228001073    4.127491023
 1390 SOLV  HW2     4397    4.893839818    2.129766814    4.140963916
 1391 SOLV  OW      4398    4.201661745    0.198149209    6.321810551
 1391 SOLV  HW1     4399    4.293792045    0.166900983    6.344957208
 1391 SOLV  HW2     4400    4.152761373    0.125209844    6.273968999
 1392 SOLV  OW      4401    6.511902463    0.930107080    6.293443192
 1392 SOLV  HW1     4402    6.480395254    0.923550180    6.198762073
 1392 SOLV  HW2     4403    6.610998657    0.943465745    6.294747742
 1393 SOLV  OW      4404    0.349175894    2.200938961    4.119673173
 1393 SOLV  HW1     4405    0.439618598    2.234059030    4.092777265
 1393 SOLV  HW2     4406    0.357202969    2.145817853    4.202724007
 1394 SOLV  OW      4407    1.594266937    5.292261217    4.040034514
 1394 SOLV  HW1     4408    1.558168147    5.385350741    4.045640700
 1394 SOLV  HW2     4409    1.613059964    5.258192964    4.132156107
 1395 SOLV  OW      4410    5.741460233    1.613017145    6.318009666
 1395 SOLV  HW1     4411    5.831717620    1.570256059    6.312979254
 1395 SOLV  HW2     4412    5.740362862    1.679910128    6.392335543
 1396 SOLV  OW      4413    0.522313217    2.985693022    4.456102568
 1396 SOLV  HW1     4414    0.515663956    2.896467483    4.411439362
 1396 SOLV  HW2     4415    0.488962816    2.978483968    4.550102525
 1397 SOLV  OW      4416    4.196945488    2.314819064    6.624074207
 1397 SOLV  HW1     4417    4.126012455    2.365431929    6.673135947
 1397 SOLV  HW2     4418    4.277207326    2.304494576    6.682824984
 1398 SOLV  OW      4419    0.010003468    0.762982236    4.975795251
 1398 SOLV  HW1     4420    0.040914235    0.848666387    4.934528288
 1398 SOLV  HW2     4421   -0.029461138    0.781646928    5.065764054
 1399 SOLV  OW      4422    0.216161552    1.607656889    4.428187218
 1399 SOLV  HW1     4423    0.286887132    1.587492671    4.495947886
 1399 SOLV  HW2     4424    0.184798301    1.522409096    4.386361728
 1400 SOLV  OW      4425    3.533185277    1.295807581    5.092483496
 1400 SOLV  HW1     4426    3.633085251    1.298270039    5.088722784
 1400 SOLV  HW2     4427    3.495647742    1.346949833    5.015181393
 1401 SOLV  OW      4428    3.113284599    3.882334927    2.660917763
 1401 SOLV  HW1     4429    3.174379026    3.894008654    2.582614464
 1401 SOLV  HW2     4430    3.115592820    3.964709139    2.717569088
 1402 SOLV  OW      4431    6.064361116    0.773357740    0.012418576
 1402 SOLV  HW1     4432    6.061210901    0.846255044   -0.055964686
 1402 SOLV  HW2     4433    6.009200034    0.695994653   -0.018765064
 1403 SOLV  OW      4434    4.142844976    5.037808063    5.610728498
 1403 SOLV  HW1     4435    4.103781255    4.948777012    5.634131688
 1403 SOLV  HW2     4436    4.170068381    5.085301997    5.694414961
 1404 SOLV  OW      4437    0.119585124    3.862524007    0.423466186
 1404 SOLV  HW1     4438    0.106000006    3.825222715    0.515250006
 1404 SOLV  HW2     4439    0.190788818    3.810344403    0.376481780
 1405 SOLV  OW      4440    0.237013639    3.757599170    3.437576216
 1405 SOLV  HW1     4441    0.212821346    3.660904830    3.429504712
 1405 SOLV  HW2     4442    0.331614120    3.770872718    3.407999649
 1406 SOLV  OW      4443    5.869162256    1.182792625    1.561239765
 1406 SOLV  HW1     4444    5.785624209    1.221912452    1.599856411
 1406 SOLV  HW2     4445    5.851102491    1.089362929    1.530499755
 1407 SOLV  OW      4446    1.108265809    3.061967670    2.941679593
 1407 SOLV  HW1     4447    1.181779204    3.107492859    2.891445647
 1407 SOLV  HW2     4448    1.056232114    3.129888509    2.993443148
 1408 SOLV  OW      4449    1.789763246    4.814566607    4.073577799
 1408 SOLV  HW1     4450    1.756817833    4.722449698    4.094297026
 1408 SOLV  HW2     4451    1.724360771    4.881899548    4.108059718
 1409 SOLV  OW      4452    3.483795360    0.669937918    4.854937120
 1409 SOLV  HW1     4453    3.549092669    0.693719124    4.783027961
 1409 SOLV  HW2     4454    3.523264551    0.691483752    4.944257731
 1410 SOLV  OW      4455    5.235459912    3.482061155    4.358284554
 1410 SOLV  HW1     4456    5.190509760    3.565062771    4.391306170
 1410 SOLV  HW2     4457    5.328143773    3.477277883    4.395527454
 1411 SOLV  OW      4458    5.895773725    5.455772705    3.070025115
 1411 SOLV  HW1     4459    5.958235369    5.533625503    3.063885396
 1411 SOLV  HW2     4460    5.830588647    5.471111951    3.144293713
 1412 SOLV  OW      4461    4.263606188    0.373642808    1.725061744
 1412 SOLV  HW1     4462    4.175944792    0.414766914    1.700071763
 1412 SOLV  HW2     4463    4.317279198    0.356761259    1.642391116
 1413 SOLV  OW      4464    1.064452506    0.126699713    3.160953427
 1413 SOLV  HW1     4465    1.144832343    0.081872864    3.121840169
 1413 SOLV  HW2     4466    1.091364216    0.214199246    3.201200205
 1414 SOLV  OW      4467    2.255432405    3.065534071    3.678449883
 1414 SOLV  HW1     4468    2.252829901    2.981970470    3.623581286
 1414 SOLV  HW2     4469    2.180793324    3.126002189    3.650650138
 1415 SOLV  OW      4470    3.674161292    0.509658865    0.522656205
 1415 SOLV  HW1     4471    3.660904586    0.443833129    0.596760481
 1415 SOLV  HW2     4472    3.685773503    0.460682214    0.436246392
 1416 SOLV  OW      4473    1.399291343    2.523747678    0.526713247
 1416 SOLV  HW1     4474    1.397303955    2.614336870    0.569019986
 1416 SOLV  HW2     4475    1.471582344    2.520776350    0.457681416
 1417 SOLV  OW      4476    3.338686551    0.881558770    0.449251319
 1417 SOLV  HW1     4477    3.291297512    0.935134296    0.519138038
 1417 SOLV  HW2     4478    3.426167661    0.849423970    0.485509028
 1418 SOLV  OW      4479    3.610468572    5.764579120    5.141480915
 1418 SOLV  HW1     4480    3.518370539    5.734428670    5.166161157
 1418 SOLV  HW2     4481    3.648273142    5.703040372    5.072314389
 1419 SOLV  OW      4482    6.311356741    1.737644183    0.471388227
 1419 SOLV  HW1     4483    6.252910342    1.741521410    0.552438810
 1419 SOLV  HW2     4484    6.280800549    1.663392776    0.411779007
 1420 SOLV  OW      4485    0.310486777    3.162309182    5.745568642
 1420 SOLV  HW1     4486    0.338750470    3.121378556    5.658815781
 1420 SOLV  HW2     4487    0.310259327    3.092282014    5.816957405
 1421 SOLV  OW      4488    4.572009168    5.253076711    4.267536109
 1421 SOLV  HW1     4489    4.558886339    5.292009217    4.358707721
 1421 SOLV  HW2     4490    4.584272400    5.326907508    4.201212373
 1422 SOLV  OW      4491    3.107271361    2.188054492    5.590913208
 1422 SOLV  HW1     4492    3.056284951    2.153022036    5.669483714
 1422 SOLV  HW2     4493    3.204578608    2.192374193    5.613559425
 1423 SOLV  OW      4494    6.667092407    0.810158999    2.454004756
 1423 SOLV  HW1     4495    6.650714238    0.808577371    2.552642809
 1423 SOLV  HW2     4496    6.602722496    0.873142394    2.410532718
 1424 SOLV  OW      4497    2.270068139    4.198046223    6.501676501
 1424 SOLV  HW1     4498    2.296737534    4.196652303    6.598045644
 1424 SOLV  HW2     4499    2.279687576    4.290880707    6.465767777
 1425 SOLV  OW      4500    1.561409034    1.429546303    5.562924899
 1425 SOLV  HW1     4501    1.488571900    1.395083512    5.503702611
 1425 SOLV  HW2     4502    1.538852814    1.522200761    5.593034363
 1426 SOLV  OW      4503    5.415774714    5.577030107    1.728426169
 1426 SOLV  HW1     4504    5.464098784    5.663361294    1.742983702
 1426 SOLV  HW2     4505    5.335399221    5.573395211    1.787812861
 1427 SOLV  OW      4506    1.958743423    5.578287987    3.249289019
 1427 SOLV  HW1     4507    2.023871934    5.590167489    3.174339930
 1427 SOLV  HW2     4508    1.999411063    5.611554082    3.334375572
 1428 SOLV  OW      4509    1.757935665    0.579531095    5.350868410
 1428 SOLV  HW1     4510    1.827944876    0.571017068    5.421765752
 1428 SOLV  HW2     4511    1.668479230    0.592254322    5.393715548
 1429 SOLV  OW      4512    6.305687645    2.145230418    0.584479052
 1429 SOLV  HW1     4513    6.318685474    2.233195290    0.538724825
 1429 SOLV  HW2     4514    6.363702199    2.076241141    0.541177752
 1430 SOLV  OW      4515    6.659483991    5.726760819    5.952357895
 1430 SOLV  HW1     4516    6.758456307    5.717782418    5.963497036
 1430 SOLV  HW2     4517    6.624977253    5.796110624    6.015604247
 1431 SOLV  OW      4518    6.703414778    1.075032728    0.245855780
 1431 SOLV  HW1     4519    6.791296638    1.122688762    0.243428314
 1431 SOLV  HW2     4520    6.706792721    0.995757291    0.184993591
 1432 SOLV  OW      4521    1.349613097    4.050766791    0.845626182
 1432 SOLV  HW1     4522    1.369736732    4.008609472    0.757206664
 1432 SOLV  HW2     4523    1.256128490    4.028021882    0.872893538
 1433 SOLV  OW      4524    0.409603375    6.512202575    3.795981441
 1433 SOLV  HW1     4525    0.433436344    6.554791139    3.883264975
 1433 SOLV  HW2     4526    0.448931954    6.420351777    3.791869837
 1434 SOLV  OW      4527    0.771863533    4.773884317    3.265511161
 1434 SOLV  HW1     4528    0.722690909    4.856197250    3.293916187
 1434 SOLV  HW2     4529    0.718809911    4.692972655    3.290786203
 1435 SOLV  OW      4530    1.954611390    4.343951161    3.159791961
 1435 SOLV  HW1     4531    2.033859632    4.302622828    3.204646131
 1435 SOLV  HW2     4532    1.974334560    4.356967713    3.062623152
 1436 SOLV  OW      4533    0.739099612    4.583848134    1.545733491
 1436 SOLV  HW1     4534    0.797059747    4.608744661    1.468138407
 1436 SOLV  HW2     4535    0.773201641    4.628462390    1.628479073
 1437 SOLV  OW      4536    5.968455086    0.709350476    5.440854315
 1437 SOLV  HW1     4537    5.937997851    0.619800158    5.408399596
 1437 SOLV  HW2     4538    5.893375018    0.754705239    5.488876606
 1438 SOLV  OW      4539    6.231182258    3.798463373    6.572459982
 1438 SOLV  HW1     4540    6.302863402    3.867984022    6.567083690
 1438 SOLV  HW2     4541    6.165486131    3.812525307    6.498389121
 1439 SOLV  OW      4542    1.228193382    0.698286029    5.785289763
 1439 SOLV  HW1     4543    1.271056168    0.781515592    5.750135348
 1439 SOLV  HW2     4544    1.157688314    0.722672841    5.851882032
 1440 SOLV  OW      4545    6.077151215    2.445341430    4.976712535
 1440 SOLV  HW1     4546    6.098923984    2.540321652    4.954242214
 1440 SOLV  HW2     4547    6.089447877    2.388226688    4.895552756
 1441 SOLV  OW      4548    4.680451625    2.300827707    3.289749601
 1441 SOLV  HW1     4549    4.642536926    2.318867347    3.198990258
 1441 SOLV  HW2     4550    4.653117227    2.209425824    3.319728561
 1442 SOLV  OW      4551    6.053874061    6.211238320    5.852328852
 1442 SOLV  HW1     4552    6.028622361    6.170064512    5.939891861
 1442 SOLV  HW2     4553    6.032915684    6.309000822    5.854186573
 1443 SOLV  OW      4554    3.386275047    2.628133171    2.735519342
 1443 SOLV  HW1     4555    3.442416586    2.627299872    2.818269839
 1443 SOLV  HW2     4556    3.298753118    2.672384952    2.755061684
 1444 SOLV  OW      4557    6.207875757    3.251191171    1.112350525
 1444 SOLV  HW1     4558    6.154196671    3.253813827    1.028018509
 1444 SOLV  HW2     4559    6.205128052    3.340917732    1.156416451
 1445 SOLV  OW      4560    3.725852481    4.030290973    1.313128625
 1445 SOLV  HW1     4561    3.762696720    3.947138943    1.271553953
 1445 SOLV  HW2     4562    3.642006974    4.056983506    1.265613879
 1446 SOLV  OW      4563    6.308407229    3.497723757    5.062603721
 1446 SOLV  HW1     4564    6.220193921    3.452149704    5.050702903
 1446 SOLV  HW2     4565    6.295204467    3.596836619    5.061010276
 1447 SOLV  OW      4566    0.197623787    2.434479275    5.597982384
 1447 SOLV  HW1     4567    0.249320767    2.511373657    5.560367389
 1447 SOLV  HW2     4568    0.221461824    2.422231716    5.694325296
 1448 SOLV  OW      4569    0.511552300    5.314222723    3.108094179
 1448 SOLV  HW1     4570    0.583606393    5.383563867    3.107619987
 1448 SOLV  HW2     4571    0.461992365    5.317056241    3.021284067
 1449 SOLV  OW      4572    0.691855838    2.198059413    5.578085960
 1449 SOLV  HW1     4573    0.660960715    2.153660425    5.662195607
 1449 SOLV  HW2     4574    0.627354453    2.178217555    5.504288375
 1450 SOLV  OW      4575    0.527138200    6.688114446    5.776823245
 1450 SOLV  HW1     4576    0.551513716    6.665509662    5.682509569
 1450 SOLV  HW2     4577    0.581653466    6.632526716    5.839579133
 1451 SOLV  OW      4578    6.188216764    4.025667744    4.636105362
 1451 SOLV  HW1     4579    6.104689803    4.020329964    4.581379076
 1451 SOLV  HW2     4580    6.262846660    4.060957626    4.579667658
 1452 SOLV  OW      4581    4.313891590    6.484956791    0.169574953
 1452 SOLV  HW1     4582    4.223394917    6.484582502    0.127025882
 1452 SOLV  HW2     4583    4.325106301    6.402339255    0.224790752
 1453 SOLV  OW      4584    3.157112164    3.811533111    4.036670269
 1453 SOLV  HW1     4585    3.060894594    3.830979865    4.055754676
 1453 SOLV  HW2     4586    3.169383066    3.713074228    4.024200919
 1454 SOLV  OW      4587    6.572552498    1.631349975    3.619060675
 1454 SOLV  HW1     4588    6.632511791    1.594096970    3.548227714
 1454 SOLV  HW2     4589    6.567382003    1.567113227    3.695527123
 1455 SOLV  OW      4590    6.499098885    6.145814393    1.505056888
 1455 SOLV  HW1     4591    6.525136963    6.204112361    1.428092112
 1455 SOLV  HW2     4592    6.404099122    6.116577451    1.494081565
 1456 SOLV  OW      4593    3.288059653    3.033871530    3.130839217
 1456 SOLV  HW1     4594    3.214765962    3.025949685    3.063270802
 1456 SOLV  HW2     4595    3.323209086    3.127491381    3.131068297
 1457 SOLV  OW      4596    2.624167890    1.748830039    6.135340612
 1457 SOLV  HW1     4597    2.660988061    1.663752330    6.097840347
 1457 SOLV  HW2     4598    2.612841000    1.739506813    6.234259723
 1458 SOLV  OW      4599    4.150755498    6.082696755    5.887798804
 1458 SOLV  HW1     4600    4.227274064    6.138055381    5.854927190
 1458 SOLV  HW2     4601    4.177238280    6.035964139    5.972148886
 1459 SOLV  OW      4602    3.330571699    3.936602702    0.267586245
 1459 SOLV  HW1     4603    3.366961790    3.917946710    0.176328770
 1459 SOLV  HW2     4604    3.387631836    3.891350156    0.336117693
 1460 SOLV  OW      4605    2.198711932    0.582159016    4.192490010
 1460 SOLV  HW1     4606    2.284526493    0.633412466    4.189464025
 1460 SOLV  HW2     4607    2.186962905    0.531742603    4.106930924
 1461 SOLV  OW      4608    2.523184962    0.322980982    1.547987339
 1461 SOLV  HW1     4609    2.529617142    0.414199492    1.507514855
 1461 SOLV  HW2     4610    2.512706956    0.254979509    1.475418596
 1462 SOLV  OW      4611    1.679926847    3.103347878    6.354569935
 1462 SOLV  HW1     4612    1.749622515    3.081702654    6.286201744
 1462 SOLV  HW2     4613    1.599263989    3.141148167    6.309129281
 1463 SOLV  OW      4614    1.531678256    5.103089153    4.841620365
 1463 SOLV  HW1     4615    1.621250474    5.068295199    4.813936253
 1463 SOLV  HW2     4616    1.510093287    5.070178955    4.933550879
 1464 SOLV  OW      4617    4.763191388    1.882278287    5.833096441
 1464 SOLV  HW1     4618    4.852898650    1.839070528    5.842365105
 1464 SOLV  HW2     4619    4.726014682    1.901712544    5.923873165
 1465 SOLV  OW      4620    2.908696537    0.449858218    4.226551480
 1465 SOLV  HW1     4621    2.929986412    0.354830220    4.249281030
 1465 SOLV  HW2     4622    2.980593285    0.509557496    4.262147340
 1466 SOLV  OW      4623    5.318835608    5.651028669    5.051970750
 1466 SOLV  HW1     4624    5.413929999    5.634776964    5.078298497
 1466 SOLV  HW2     4625    5.272688554    5.702811928    5.124006540
 1467 SOLV  OW      4626    1.936852343    2.994907121    5.300137027
 1467 SOLV  HW1     4627    1.915206970    3.091319487    5.284763512
 1467 SOLV  HW2     4628    1.960632067    2.951792974    5.213097343
 1468 SOLV  OW      4629    2.609791359    0.427865651    3.730929561
 1468 SOLV  HW1     4630    2.634536519    0.333261976    3.710000319
 1468 SOLV  HW2     4631    2.537619687    0.458008362    3.668616816
 1469 SOLV  OW      4632    1.486868700    2.224746318    4.579404757
 1469 SOLV  HW1     4633    1.389653802    2.216353472    4.557517881
 1469 SOLV  HW2     4634    1.531847940    2.281264334    4.510247015
 1470 SOLV  OW      4635    3.073780660    6.599579476    3.802190298
 1470 SOLV  HW1     4636    3.161172159    6.599693539    3.753580379
 1470 SOLV  HW2     4637    3.066776445    6.682014654    3.858364970
 1471 SOLV  OW      4638    0.293829883    2.255058050    0.146650416
 1471 SOLV  HW1     4639    0.389861516    2.281763057    0.154711411
 1471 SOLV  HW2     4640    0.235718186    2.335518617    0.158870866
 1472 SOLV  OW      4641    2.734766027    5.391999823    5.483926099
 1472 SOLV  HW1     4642    2.635506866    5.393882282    5.471914153
 1472 SOLV  HW2     4643    2.766989365    5.483163295    5.509442551
 1473 SOLV  OW      4644    1.666905757    1.413666393    3.669044663
 1473 SOLV  HW1     4645    1.717014437    1.456469591    3.744259143
 1473 SOLV  HW2     4646    1.650759990    1.317298835    3.690324218
 1474 SOLV  OW      4647    3.444415908    2.842734701    3.021342029
 1474 SOLV  HW1     4648    3.392194188    2.899496711    3.084990892
 1474 SOLV  HW2     4649    3.539995923    2.872139496    3.021168034
 1475 SOLV  OW      4650    1.467537179    2.217417952    5.177584811
 1475 SOLV  HW1     4651    1.529659056    2.274478876    5.231298262
 1475 SOLV  HW2     4652    1.375263342    2.223652011    5.215622780
 1476 SOLV  OW      4653    6.361423893    3.952168715    5.629961715
 1476 SOLV  HW1     4654    6.354568628    3.999861638    5.542334083
 1476 SOLV  HW2     4655    6.286158071    3.886861896    5.638345443
 1477 SOLV  OW      4656    4.095239271    4.871015134    0.111762152
 1477 SOLV  HW1     4657    4.022408598    4.936652273    0.092072798
 1477 SOLV  HW2     4658    4.068891872    4.814432841    0.189893260
 1478 SOLV  OW      4659    4.977512391    2.088814979    5.836807997
 1478 SOLV  HW1     4660    4.916911775    2.159924734    5.872461604
 1478 SOLV  HW2     4661    5.042216859    2.129433613    5.772281491
 1479 SOLV  OW      4662    4.019398289    6.128657730    3.516374719
 1479 SOLV  HW1     4663    3.988425507    6.192480412    3.586855663
 1479 SOLV  HW2     4664    4.039641315    6.179010255    3.432380347
 1480 SOLV  OW      4665    6.390026629    0.168093818    0.595915841
 1480 SOLV  HW1     4666    6.472762599    0.127752304    0.556832174
 1480 SOLV  HW2     4667    6.407843656    0.263348558    0.620599831
 1481 SOLV  OW      4668    4.060340037    5.455108350    4.509982055
 1481 SOLV  HW1     4669    3.993942997    5.484260149    4.578842908
 1481 SOLV  HW2     4670    4.106711274    5.372252351    4.541363631
 1482 SOLV  OW      4671    5.191057345    5.032018588    5.262781855
 1482 SOLV  HW1     4672    5.215829586    5.122465851    5.297507065
 1482 SOLV  HW2     4673    5.133988933    5.042084454    5.181282861
 1483 SOLV  OW      4674    0.807055260    5.191479106    4.561496240
 1483 SOLV  HW1     4675    0.778245648    5.286902603    4.553460448
 1483 SOLV  HW2     4676    0.900275020    5.181754945    4.526628941
 1484 SOLV  OW      4677    3.874400993    5.771360483    3.346639938
 1484 SOLV  HW1     4678    3.848810541    5.836844554    3.275526110
 1484 SOLV  HW2     4679    3.973970091    5.769164632    3.355661260
 1485 SOLV  OW      4680    3.945433255    6.148491127    4.328956422
 1485 SOLV  HW1     4681    3.968238174    6.231599084    4.278229559
 1485 SOLV  HW2     4682    4.028312829    6.094410315    4.343324912
 1486 SOLV  OW      4683    1.466800304    4.265726262    2.218777028
 1486 SOLV  HW1     4684    1.495434429    4.303980670    2.130931148
 1486 SOLV  HW2     4685    1.532630609    4.291624565    2.289458427
 1487 SOLV  OW      4686    2.735018115    1.365065688    0.339866055
 1487 SOLV  HW1     4687    2.764807461    1.275222135    0.372129695
 1487 SOLV  HW2     4688    2.793906326    1.435760697    0.379040101
 1488 SOLV  OW      4689    5.681858365    5.260853704    2.544103496
 1488 SOLV  HW1     4690    5.738044673    5.253775156    2.626524394
 1488 SOLV  HW2     4691    5.588420761    5.231899043    2.564870134
 1489 SOLV  OW      4692    5.715203564    4.668555348    4.892056249
 1489 SOLV  HW1     4693    5.750868659    4.580590203    4.923526008
 1489 SOLV  HW2     4694    5.651456325    4.704906963    4.959990489
 1490 SOLV  OW      4695    2.065111565    5.426360075    6.453773670
 1490 SOLV  HW1     4696    2.037548797    5.344276926    6.503802282
 1490 SOLV  HW2     4697    2.162585256    5.421017672    6.432081509
 1491 SOLV  OW      4698    6.000527911    5.792986156    4.404405880
 1491 SOLV  HW1     4699    6.018161408    5.705707504    4.449921901
 1491 SOLV  HW2     4700    6.069142252    5.807909358    4.333204885
 1492 SOLV  OW      4701    6.411024461    4.181530148    3.971036173
 1492 SOLV  HW1     4702    6.453360127    4.093581205    3.949290222
 1492 SOLV  HW2     4703    6.316280667    4.181736031    3.939039569
 1493 SOLV  OW      4704    5.695025686    3.016335295    5.091330464
 1493 SOLV  HW1     4705    5.627089325    2.971128169    5.033527538
 1493 SOLV  HW2     4706    5.761913030    3.063267590    5.033679321
 1494 SOLV  OW      4707    6.224474905    1.557770583    0.291473805
 1494 SOLV  HW1     4708    6.147005471    1.498383849    0.313197387
 1494 SOLV  HW2     4709    6.309085022    1.504538068    0.294237643
 1495 SOLV  OW      4710    1.267364135    1.636044772    6.166971176
 1495 SOLV  HW1     4711    1.231436711    1.620460418    6.258985085
 1495 SOLV  HW2     4712    1.313158811    1.724882678    6.163671826
 1496 SOLV  OW      4713    3.612975660    2.700032471    5.275320304
 1496 SOLV  HW1     4714    3.527619147    2.654224503    5.300141815
 1496 SOLV  HW2     4715    3.679837614    2.687973230    5.348697856
 1497 SOLV  OW      4716    2.822169496    4.682144018    2.289689572
 1497 SOLV  HW1     4717    2.869706131    4.663543096    2.203698377
 1497 SOLV  HW2     4718    2.888184672    4.682819005    2.364801171
 1498 SOLV  OW      4719    3.263941275    4.783407367    2.821138760
 1498 SOLV  HW1     4720    3.192628667    4.843048860    2.784292923
 1498 SOLV  HW2     4721    3.338984074    4.839169341    2.856626674
 1499 SOLV  OW      4722    2.053029511    2.549186420    4.630843492
 1499 SOLV  HW1     4723    2.105341468    2.575731647    4.711831279
 1499 SOLV  HW2     4724    2.004686345    2.463546554    4.648980833
 1500 SOLV  OW      4725    1.091077114    3.359360110    5.770754464
 1500 SOLV  HW1     4726    1.110042381    3.430595275    5.838327251
 1500 SOLV  HW2     4727    1.119878428    3.270659250    5.806849521
 1501 SOLV  OW      4728    0.494386207    6.152652021    3.509001676
 1501 SOLV  HW1     4729    0.533056287    6.231358791    3.460938378
 1501 SOLV  HW2     4730    0.433590020    6.102555076    3.447403533
 1502 SOLV  OW      4731    0.356164363    5.787343185    0.400920617
 1502 SOLV  HW1     4732    0.287233091    5.759105936    0.467639047
 1502 SOLV  HW2     4733    0.322549125    5.866360652    0.349671548
 1503 SOLV  OW      4734    1.082774766    2.086417489    4.220451777
 1503 SOLV  HW1     4735    1.105186711    2.046266320    4.309253803
 1503 SOLV  HW2     4736    1.158335589    2.144458835    4.190087725
 1504 SOLV  OW      4737    1.629353060    2.521229280    4.880888916
 1504 SOLV  HW1     4738    1.599721706    2.604645757    4.927406502
 1504 SOLV  HW2     4739    1.551024974    2.460281479    4.868629711
 1505 SOLV  OW      4740    1.615696950    4.493010679    1.862041791
 1505 SOLV  HW1     4741    1.615977466    4.494936884    1.962023902
 1505 SOLV  HW2     4742    1.620996069    4.586478601    1.826886731
 1506 SOLV  OW      4743    1.462539966    0.574987000    6.263526293
 1506 SOLV  HW1     4744    1.395661065    0.526521859    6.207147626
 1506 SOLV  HW2     4745    1.434440375    0.670388751    6.273972846
 1507 SOLV  OW      4746    0.726025377    0.316009724    4.619776981
 1507 SOLV  HW1     4747    0.823278391    0.315432751    4.643052073
 1507 SOLV  HW2     4748    0.714825524    0.294237715    4.522819493
 1508 SOLV  OW      4749    5.119143981    2.087544690    2.015991106
 1508 SOLV  HW1     4750    5.052430135    2.158657697    2.038181520
 1508 SOLV  HW2     4751    5.201512400    2.100733907    2.071142713
 1509 SOLV  OW      4752    2.208462766    1.425793041    2.223955579
 1509 SOLV  HW1     4753    2.216157594    1.483820016    2.142876166
 1509 SOLV  HW2     4754    2.120173936    1.378840541    2.223085732
 1510 SOLV  OW      4755    4.334141454    3.583287814    2.967559263
 1510 SOLV  HW1     4756    4.420016581    3.592283102    2.917113660
 1510 SOLV  HW2     4757    4.321755508    3.488094557    2.995577893
 1511 SOLV  OW      4758    0.872829400    1.928658294    1.997201782
 1511 SOLV  HW1     4759    0.793260614    1.924311104    1.936785545
 1511 SOLV  HW2     4760    0.921245085    1.841189120    1.994904717
 1512 SOLV  OW      4761    1.546618537    5.066993406    6.332867348
 1512 SOLV  HW1     4762    1.453712803    5.030763756    6.325374113
 1512 SOLV  HW2     4763    1.570976524    5.076575286    6.429382049
 1513 SOLV  OW      4764    3.349237998    2.687479680    0.032929194
 1513 SOLV  HW1     4765    3.345192612    2.640597525    0.121166997
 1513 SOLV  HW2     4766    3.340162806    2.786053299    0.047109950
 1514 SOLV  OW      4767    0.029805623    0.169822842    5.503555794
 1514 SOLV  HW1     4768    0.030292708    0.100901343    5.576011305
 1514 SOLV  HW2     4769    0.116861716    0.219030576    5.503772684
 1515 SOLV  OW      4770    4.556395709    3.913919390    3.953532734
 1515 SOLV  HW1     4771    4.603118923    3.883597119    3.870480265
 1515 SOLV  HW2     4772    4.623900393    3.946329479    4.019811805
 1516 SOLV  OW      4773    0.755102540    5.370906873    1.644454417
 1516 SOLV  HW1     4774    0.798851939    5.405938544    1.727273398
 1516 SOLV  HW2     4775    0.816045434    5.305464752    1.599693900
 1517 SOLV  OW      4776    3.276274426    4.864066221    2.500705415
 1517 SOLV  HW1     4777    3.326953920    4.873074245    2.414969449
 1517 SOLV  HW2     4778    3.330441816    4.811184083    2.566047474
 1518 SOLV  OW      4779    1.577570238    0.132452132    0.039097985
 1518 SOLV  HW1     4780    1.557357904    0.230241128    0.033714174
 1518 SOLV  HW2     4781    1.553979084    0.088711217   -0.047679900
 1519 SOLV  OW      4782    0.463149774    3.094956692    0.858070086
 1519 SOLV  HW1     4783    0.410566413    3.034682977    0.918089090
 1519 SOLV  HW2     4784    0.556461718    3.060090634    0.849269482
 1520 SOLV  OW      4785    4.425596722    4.058530926    4.927799835
 1520 SOLV  HW1     4786    4.343475954    4.004489517    4.946127875
 1520 SOLV  HW2     4787    4.426471170    4.086303980    4.831736813
 1521 SOLV  OW      4788    2.589993155    3.098927032    0.086431839
 1521 SOLV  HW1     4789    2.662560866    3.070990701    0.149310296
 1521 SOLV  HW2     4790    2.594328407    3.197838289    0.072361298
 1522 SOLV  OW      4791    5.772652726    0.470331057    1.643351874
 1522 SOLV  HW1     4792    5.704346293    0.429124307    1.583048918
 1522 SOLV  HW2     4793    5.734605508    0.479643277    1.735362217
 1523 SOLV  OW      4794    2.793754586    2.015994421    0.517093431
 1523 SOLV  HW1     4795    2.735561109    2.065386693    0.581700972
 1523 SOLV  HW2     4796    2.752544914    2.019069543    0.426030167
 1524 SOLV  OW      4797    4.742305757    3.067129375    5.382470129
 1524 SOLV  HW1     4798    4.783938309    3.135606737    5.322655474
 1524 SOLV  HW2     4799    4.675651895    3.111380093    5.442464695
 1525 SOLV  OW      4800    5.388688609    4.693965662    0.736684412
 1525 SOLV  HW1     4801    5.292853911    4.721911172    0.730770809
 1525 SOLV  HW2     4802    5.447400298    4.770362928    0.709914900
 1526 SOLV  OW      4803    0.923422235    1.479973324    6.552388583
 1526 SOLV  HW1     4804    0.859533528    1.555393126    6.567564158
 1526 SOLV  HW2     4805    0.872197176    1.395469927    6.537046461
 1527 SOLV  OW      4806    0.731651756    5.275756314    5.652635003
 1527 SOLV  HW1     4807    0.805726917    5.299331602    5.589728025
 1527 SOLV  HW2     4808    0.737298753    5.333657495    5.733972425
 1528 SOLV  OW      4809    4.130283370    3.660585476    3.429071458
 1528 SOLV  HW1     4810    4.093540500    3.749227984    3.400916905
 1528 SOLV  HW2     4811    4.212227741    3.639961582    3.375592615
 1529 SOLV  OW      4812    2.458656266    3.413557721    3.613121550
 1529 SOLV  HW1     4813    2.451550602    3.512113163    3.628501599
 1529 SOLV  HW2     4814    2.410836050    3.364879943    3.686223618
 1530 SOLV  OW      4815    2.522973771    3.650335382    1.505494980
 1530 SOLV  HW1     4816    2.460344547    3.609366584    1.439167390
 1530 SOLV  HW2     4817    2.470411244    3.691671607    1.579850267
 1531 SOLV  OW      4818    2.193632072    5.923795609    0.748671715
 1531 SOLV  HW1     4819    2.100361901    5.955684646    0.765523308
 1531 SOLV  HW2     4820    2.251190639    5.946029298    0.827366605
 1532 SOLV  OW      4821    5.716228699    0.606769792    3.570270406
 1532 SOLV  HW1     4822    5.688157968    0.667830220    3.644323561
 1532 SOLV  HW2     4823    5.722907581    0.513207454    3.604935848
 1533 SOLV  OW      4824    4.774910671    3.003166816    4.359736512
 1533 SOLV  HW1     4825    4.868418268    2.994206838    4.394033152
 1533 SOLV  HW2     4826    4.719394072    2.927431779    4.394121435
 1534 SOLV  OW      4827    0.927323325    2.104194425    0.147156787
 1534 SOLV  HW1     4828    0.871476772    2.100375104    0.230022865
 1534 SOLV  HW2     4829    0.875418166    2.148378042    0.073986617
 1535 SOLV  OW      4830    2.304103395    2.121282392    0.011377613
 1535 SOLV  HW1     4831    2.337059153    2.187486883   -0.055935794
 1535 SOLV  HW2     4832    2.222631672    2.157518501    0.056649174
 1536 SOLV  OW      4833    6.454046705    2.009028049    4.421748747
 1536 SOLV  HW1     4834    6.360260058    2.013685101    4.387359968
 1536 SOLV  HW2     4835    6.455272152    1.959537155    4.508635807
 1537 SOLV  OW      4836    4.481418429    3.765898742    2.705254768
 1537 SOLV  HW1     4837    4.499305753    3.779156347    2.802745747
 1537 SOLV  HW2     4838    4.480728864    3.854621614    2.659124648
 1538 SOLV  OW      4839    5.053395534    2.911724896    5.527041491
 1538 SOLV  HW1     4840    4.996946646    2.924070129    5.445424521
 1538 SOLV  HW2     4841    5.117705802    2.987897345    5.534925584
 1539 SOLV  OW      4842    4.494628151    4.696219328    3.601621534
 1539 SOLV  HW1     4843    4.539492666    4.782096804    3.576873891
 1539 SOLV  HW2     4844    4.553842946    4.644206025    3.663171804
 1540 SOLV  OW      4845    1.965780704    4.368388414    4.672636507
 1540 SOLV  HW1     4846    2.013636482    4.455647463    4.662843938
 1540 SOLV  HW2     4847    2.015914544    4.297176875    4.623486467
 1541 SOLV  OW      4848    3.617753945    3.651656724    6.455531984
 1541 SOLV  HW1     4849    3.529861706    3.643873144    6.408472641
 1541 SOLV  HW2     4850    3.687565540    3.682439663    6.390887082
 1542 SOLV  OW      4851    0.945639007    5.209920305    0.157696127
 1542 SOLV  HW1     4852    0.982882801    5.123927966    0.192602129
 1542 SOLV  HW2     4853    0.862811627    5.191350555    0.104828357
 1543 SOLV  OW      4854    4.023878207    4.596358163    5.366102005
 1543 SOLV  HW1     4855    4.067563797    4.559433997    5.448128748
 1543 SOLV  HW2     4856    3.948407334    4.656348637    5.392663290
 1544 SOLV  OW      4857    0.477254696    1.309891586    0.024265730
 1544 SOLV  HW1     4858    0.434781063    1.240372203    0.082259328
 1544 SOLV  HW2     4859    0.446824526    1.400627308    0.053269955
 1545 SOLV  OW      4860    2.580401326    6.517045879    3.939348770
 1545 SOLV  HW1     4861    2.636281129    6.489995791    3.860952649
 1545 SOLV  HW2     4862    2.485764478    6.488465931    3.924273457
 1546 SOLV  OW      4863    3.877819819    3.922346561    2.065142305
 1546 SOLV  HW1     4864    3.918190572    4.012853193    2.051764594
 1546 SOLV  HW2     4865    3.821427546    3.898963428    1.985937810
 1547 SOLV  OW      4866    1.539190616    6.302213145    4.665004127
 1547 SOLV  HW1     4867    1.589559435    6.264548265    4.742750834
 1547 SOLV  HW2     4868    1.603050370    6.323404892    4.591024041
 1548 SOLV  OW      4869    4.787156970    2.846460298    4.112903008
 1548 SOLV  HW1     4870    4.833416486    2.759502014    4.095625115
 1548 SOLV  HW2     4871    4.714036875    2.832622587    4.179702565
 1549 SOLV  OW      4872    2.826459467    0.632059843    3.775457218
 1549 SOLV  HW1     4873    2.756933059    0.564494706    3.799977458
 1549 SOLV  HW2     4874    2.787135311    0.723842271    3.780916904
 1550 SOLV  OW      4875    0.623931638    1.100133706    0.761449856
 1550 SOLV  HW1     4876    0.624471008    1.002680506    0.783872931
 1550 SOLV  HW2     4877    0.629810831    1.153746776    0.845659626
 1551 SOLV  OW      4878    2.921643224    1.988118379    0.926957503
 1551 SOLV  HW1     4879    2.989628145    2.052684559    0.892180063
 1551 SOLV  HW2     4880    2.955730568    1.945823099    1.010918052
 1552 SOLV  OW      4881    0.022810077    5.528919552    6.643965893
 1552 SOLV  HW1     4882    0.093685426    5.599267020    6.649269672
 1552 SOLV  HW2     4883    0.064913080    5.440709765    6.622833400
 1553 SOLV  OW      4884    4.554410538    0.717600238    3.734162562
 1553 SOLV  HW1     4885    4.587091744    0.643958496    3.674925378
 1553 SOLV  HW2     4886    4.588849595    0.703486673    3.826979426
 1554 SOLV  OW      4887    2.058446960    0.002997334    2.204247097
 1554 SOLV  HW1     4888    1.996648146   -0.073942048    2.220416497
 1554 SOLV  HW2     4889    2.137949585   -0.004896312    2.264390546
 1555 SOLV  OW      4890    3.643805355    5.871592024    4.777159790
 1555 SOLV  HW1     4891    3.682906418    5.802130518    4.716774217
 1555 SOLV  HW2     4892    3.693424199    5.872034443    4.863981366
 1556 SOLV  OW      4893    4.365384870    5.698316968    5.462316232
 1556 SOLV  HW1     4894    4.279472166    5.704881183    5.513071821
 1556 SOLV  HW2     4895    4.415412919    5.784547551    5.470170671
 1557 SOLV  OW      4896    3.460121522    6.697811185    3.023340937
 1557 SOLV  HW1     4897    3.470942785    6.658873658    2.931869735
 1557 SOLV  HW2     4898    3.521256985    6.776278724    3.033612839
 1558 SOLV  OW      4899    0.052400087    2.955872611    5.291414513
 1558 SOLV  HW1     4900    0.061059218    2.918119291    5.199219515
 1558 SOLV  HW2     4901    0.080838907    3.051743661    5.290982356
 1559 SOLV  OW      4902    0.576274290    3.355559007    5.209237582
 1559 SOLV  HW1     4903    0.636172390    3.392208183    5.138038797
 1559 SOLV  HW2     4904    0.625728145    3.286623480    5.262175478
 1560 SOLV  OW      4905    2.488501876    4.816208182    6.458390977
 1560 SOLV  HW1     4906    2.392855644    4.792915737    6.475982787
 1560 SOLV  HW2     4907    2.531372138    4.743143332    6.405250786
 1561 SOLV  OW      4908    2.026579332    4.065020339    6.487722849
 1561 SOLV  HW1     4909    1.972691886    4.111338224    6.558086250
 1561 SOLV  HW2     4910    2.110071570    4.117125057    6.469992764
 1562 SOLV  OW      4911    2.199448758    3.835929356    0.586888443
 1562 SOLV  HW1     4912    2.152384907    3.908306515    0.536423087
 1562 SOLV  HW2     4913    2.275311383    3.875366306    0.638751730
 1563 SOLV  OW      4914    1.921708272    3.922846705    2.564955754
 1563 SOLV  HW1     4915    1.961162951    3.982602944    2.634760709
 1563 SOLV  HW2     4916    1.878102216    3.978483803    2.494222193
 1564 SOLV  OW      4917    5.583747839    0.031688443    3.991032147
 1564 SOLV  HW1     4918    5.591315894    0.002963944    3.895544770
 1564 SOLV  HW2     4919    5.669875515    0.013147626    4.038344650
 1565 SOLV  OW      4920    4.134130781    2.364829709    1.249467130
 1565 SOLV  HW1     4921    4.041899217    2.348249265    1.284376140
 1565 SOLV  HW2     4922    4.195900324    2.383242649    1.325924298
 1566 SOLV  OW      4923    3.667753745    4.506409672    4.840041293
 1566 SOLV  HW1     4924    3.635699526    4.476528971    4.929929459
 1566 SOLV  HW2     4925    3.638261777    4.440754751    4.770616034
 1567 SOLV  OW      4926    0.923289472    0.056967237    5.975166895
 1567 SOLV  HW1     4927    0.951503880   -0.017955929    6.035089160
 1567 SOLV  HW2     4928    0.999266629    0.120989092    5.963814143
 1568 SOLV  OW      4929    2.095106093    1.516221337    3.841375474
 1568 SOLV  HW1     4930    2.164247773    1.580729467    3.808843323
 1568 SOLV  HW2     4931    2.054449675    1.468755339    3.763309821
 1569 SOLV  OW      4932    3.726148216    4.474905013    5.518830705
 1569 SOLV  HW1     4933    3.710248162    4.554414126    5.460301219
 1569 SOLV  HW2     4934    3.768533776    4.401946668    5.465158035
 1570 SOLV  OW      4935    3.098996364    5.911089692    5.557206252
 1570 SOLV  HW1     4936    3.148433621    5.998015775    5.557047585
 1570 SOLV  HW2     4937    3.158733008    5.838705815    5.522676276
 1571 SOLV  OW      4938    3.929298319    1.012607662    1.360213458
 1571 SOLV  HW1     4939    3.975549742    1.009440406    1.448819247
 1571 SOLV  HW2     4940    3.981841299    0.960067370    1.293288392
 1572 SOLV  OW      4941    4.114792498    2.388554587    3.037081236
 1572 SOLV  HW1     4942    4.209640856    2.418251656    3.026032055
 1572 SOLV  HW2     4943    4.085120864    2.340394515    2.954616619
 1573 SOLV  OW      4944    4.980413836    1.834032072    4.663963789
 1573 SOLV  HW1     4945    4.936599422    1.923717910    4.670043192
 1573 SOLV  HW2     4946    5.005297377    1.802806633    4.755647991
 1574 SOLV  OW      4947    5.718688941    0.901015209    3.318242719
 1574 SOLV  HW1     4948    5.621586770    0.879303890    3.328242645
 1574 SOLV  HW2     4949    5.748320388    0.879194354    3.225258640
 1575 SOLV  OW      4950    4.244299309    5.081810987    3.708424892
 1575 SOLV  HW1     4951    4.246615575    4.985087693    3.733712252
 1575 SOLV  HW2     4952    4.323350544    5.128522970    3.748036816
 1576 SOLV  OW      4953    6.733828455    5.824368361    3.766168763
 1576 SOLV  HW1     4954    6.783172156    5.741433862    3.792384777
 1576 SOLV  HW2     4955    6.725353863    5.828043107    3.666595227
 1577 SOLV  OW      4956    2.142614853    3.021496913    3.289944811
 1577 SOLV  HW1     4957    2.144872209    2.962145333    3.370396696
 1577 SOLV  HW2     4958    2.215993181    2.995414139    3.227211078
 1578 SOLV  OW      4959    2.555669413    5.224954206    1.197472117
 1578 SOLV  HW1     4960    2.626173917    5.220949883    1.268276720
 1578 SOLV  HW2     4961    2.499611683    5.142242511    1.201536343
 1579 SOLV  OW      4962    2.557223744    4.908229233    4.548003262
 1579 SOLV  HW1     4963    2.468375205    4.894028155    4.504362937
 1579 SOLV  HW2     4964    2.545050792    4.914752800    4.647046050
 1580 SOLV  OW      4965    2.372492858    4.035063214    5.424768621
 1580 SOLV  HW1     4966    2.362078106    4.109325676    5.358610997
 1580 SOLV  HW2     4967    2.400522119    3.951703401    5.377169110
 1581 SOLV  OW      4968    6.484585942    4.392709139    0.051735429
 1581 SOLV  HW1     4969    6.495366686    4.384706866   -0.047360235
 1581 SOLV  HW2     4970    6.389835728    4.416460932    0.073147124
 1582 SOLV  OW      4971    1.638597342    3.701130309    4.277544675
 1582 SOLV  HW1     4972    1.683989725    3.778867425    4.321095611
 1582 SOLV  HW2     4973    1.640546153    3.622508930    4.339311108
 1583 SOLV  OW      4974    5.561670500    5.764686562    3.889204093
 1583 SOLV  HW1     4975    5.611235986    5.783172019    3.804340897
 1583 SOLV  HW2     4976    5.483115204    5.826193437    3.895999776
 1584 SOLV  OW      4977    4.864746914    1.050435363    1.914396023
 1584 SOLV  HW1     4978    4.920111446    0.990574676    1.856502343
 1584 SOLV  HW2     4979    4.887802601    1.145860948    1.895353848
 1585 SOLV  OW      4980    4.686181507    0.554162234    2.191101661
 1585 SOLV  HW1     4981    4.755278521    0.565540548    2.119712951
 1585 SOLV  HW2     4982    4.700634624    0.466970003    2.237886634
 1586 SOLV  OW      4983    4.908417716    1.766980233    1.254670339
 1586 SOLV  HW1     4984    4.992922193    1.718699180    1.231688938
 1586 SOLV  HW2     4985    4.852984799    1.778251096    1.172205978
 1587 SOLV  OW      4986    2.351552195    4.368580510    3.173058445
 1587 SOLV  HW1     4987    2.370603340    4.376651067    3.075221175
 1587 SOLV  HW2     4988    2.276579138    4.303932607    3.187197076
 1588 SOLV  OW      4989    3.330004338    6.183228996    2.299942554
 1588 SOLV  HW1     4990    3.278067074    6.099268512    2.284024977
 1588 SOLV  HW2     4991    3.357781946    6.187553367    2.395910860
 1589 SOLV  OW      4992    3.235181005    3.149940836    6.334500543
 1589 SOLV  HW1     4993    3.184448427    3.171666389    6.251107393
 1589 SOLV  HW2     4994    3.201998524    3.207097155    6.409549124
 1590 SOLV  OW      4995    4.813294078    1.654453026    5.275963421
 1590 SOLV  HW1     4996    4.816998057    1.623082247    5.181082620
 1590 SOLV  HW2     4997    4.753936891    1.593780522    5.328838587
 1591 SOLV  OW      4998    2.203665912    2.448422572    0.730018969
 1591 SOLV  HW1     4999    2.187602785    2.452836137    0.631415176
 1591 SOLV  HW2     5000    2.127021065    2.490887772    0.778211142
 1592 SOLV  OW      5001    2.299314969    0.799816434    3.468646895
 1592 SOLV  HW1     5002    2.384185487    0.761184002    3.504768106
 1592 SOLV  HW2     5003    2.283052044    0.764300391    3.376590720
 1593 SOLV  OW      5004    0.251334594    5.440591489    3.992529768
 1593 SOLV  HW1     5005    0.239617893    5.469401644    4.087571366
 1593 SOLV  HW2     5006    0.228048089    5.343718542    3.983951749
 1594 SOLV  OW      5007    3.091338869    3.802272412    0.311357141
 1594 SOLV  HW1     5008    3.184317427    3.837058177    0.323404951
 1594 SOLV  HW2     5009    3.047227512    3.793420624    0.400665851
 1595 SOLV  OW      5010    3.532340882    3.897587251    2.255003809
 1595 SOLV  HW1     5011    3.495569390    3.805629612    2.268855217
 1595 SOLV  HW2     5012    3.547978604    3.912884768    2.157424820
 1596 SOLV  OW      5013    2.179271177    3.757261087    3.332634496
 1596 SOLV  HW1     5014    2.099273165    3.706159130    3.301184227
 1596 SOLV  HW2     5015    2.224234665    3.800279433    3.254353475
 1597 SOLV  OW      5016    4.178822460    6.077357838    4.119823783
 1597 SOLV  HW1     5017    4.210202541    6.166083397    4.086011399
 1597 SOLV  HW2     5018    4.108705638    6.041174005    4.058386230
 1598 SOLV  OW      5019    5.381111064    4.279786473    3.343168646
 1598 SOLV  HW1     5020    5.450374589    4.323396038    3.285714477
 1598 SOLV  HW2     5021    5.291875143    4.321082604    3.324953501
 1599 SOLV  OW      5022    4.354194396    4.240629970    5.595565260
 1599 SOLV  HW1     5023    4.368652835    4.168910900    5.527392391
 1599 SOLV  HW2     5024    4.379727554    4.206327942    5.685962385
 1600 SOLV  OW      5025    6.720903411    4.699586337    0.402921854
 1600 SOLV  HW1     5026    6.775223879    4.741067006    0.329922867
 1600 SOLV  HW2     5027    6.737406674    4.748419548    0.488614159
 1601 SOLV  OW      5028    4.366792553    5.762610008    4.426482102
 1601 SOLV  HW1     5029    4.382530472    5.664469096    4.437477132
 1601 SOLV  HW2     5030    4.420693102    5.812797243    4.494129598
 1602 SOLV  OW      5031    6.330301649    3.361141678    3.379422236
 1602 SOLV  HW1     5032    6.294595024    3.433011851    3.319757116
 1602 SOLV  HW2     5033    6.430198070    3.360620118    3.374878603
 1603 SOLV  OW      5034    6.731560739    3.053056546    6.347852034
 1603 SOLV  HW1     5035    6.779868867    2.965564954    6.351280972
 1603 SOLV  HW2     5036    6.694662707    3.067182216    6.255986850
 1604 SOLV  OW      5037    6.686429439    3.797178631    2.906308690
 1604 SOLV  HW1     5038    6.623267854    3.794123566    2.828839391
 1604 SOLV  HW2     5039    6.658470894    3.869663159    2.969273159
 1605 SOLV  OW      5040    1.169376968    5.649610214    2.416929540
 1605 SOLV  HW1     5041    1.164327670    5.626665591    2.514131702
 1605 SOLV  HW2     5042    1.168266799    5.565570829    2.362741343
 1606 SOLV  OW      5043    0.722580987    3.934989894    3.621321070
 1606 SOLV  HW1     5044    0.808358079    3.986163592    3.626194939
 1606 SOLV  HW2     5045    0.742454483    3.837435404    3.611920153
 1607 SOLV  OW      5046    0.580416599    3.295581198    2.774412355
 1607 SOLV  HW1     5047    0.558918176    3.333449917    2.864434515
 1607 SOLV  HW2     5048    0.496345647    3.263454719    2.730821349
 1608 SOLV  OW      5049    1.067377159    3.363720090    3.702264866
 1608 SOLV  HW1     5050    1.096836746    3.415964649    3.782282678
 1608 SOLV  HW2     5051    1.079877732    3.419027965    3.619893838
 1609 SOLV  OW      5052    5.293078393    4.050381647    2.815959926
 1609 SOLV  HW1     5053    5.347318345    3.974345798    2.851692109
 1609 SOLV  HW2     5054    5.258633899    4.105398956    2.892031497
 1610 SOLV  OW      5055    6.570691038    0.830623876    5.238616237
 1610 SOLV  HW1     5056    6.479642509    0.836455736    5.279559688
 1610 SOLV  HW2     5057    6.600069437    0.735067562    5.236144019
 1611 SOLV  OW      5058    1.399012666    2.035790145    6.504477945
 1611 SOLV  HW1     5059    1.440008377    2.112912500    6.553178104
 1611 SOLV  HW2     5060    1.466136584    1.962131210    6.496174186
 1612 SOLV  OW      5061    2.026730149    6.469985696    0.821502878
 1612 SOLV  HW1     5062    2.029574114    6.549283685    0.760642773
 1612 SOLV  HW2     5063    1.938463087    6.467121484    0.868416985
 1613 SOLV  OW      5064    0.134141016    3.220453071    3.851689105
 1613 SOLV  HW1     5065    0.218067563    3.266637273    3.880386940
 1613 SOLV  HW2     5066    0.155636241    3.153251766    3.780821966
 1614 SOLV  OW      5067    1.485473694    4.974308563    2.220125312
 1614 SOLV  HW1     5068    1.446865649    4.884067611    2.200988934
 1614 SOLV  HW2     5069    1.419962293    5.044955182    2.193338691
 1615 SOLV  OW      5070    0.266454476    3.775653054    5.921641635
 1615 SOLV  HW1     5071    0.192508923    3.710232667    5.937529986
 1615 SOLV  HW2     5072    0.347022197    3.748300197    5.974185664
 1616 SOLV  OW      5073    5.492781699    0.481671299    0.760412133
 1616 SOLV  HW1     5074    5.584418842    0.482232182    0.800443758
 1616 SOLV  HW2     5075    5.424581672    0.489240102    0.833156074
 1617 SOLV  OW      5076    3.183544852    5.231429590    5.492127559
 1617 SOLV  HW1     5077    3.188100502    5.134705910    5.467147821
 1617 SOLV  HW2     5078    3.229133310    5.245335351    5.580039639
 1618 SOLV  OW      5079    2.063255678    3.258363249    4.964704110
 1618 SOLV  HW1     5080    2.070684937    3.166175724    5.002736699
 1618 SOLV  HW2     5081    2.016596175    3.254309805    4.876348737
 1619 SOLV  OW      5082    2.891257153    5.328553711    6.388289161
 1619 SOLV  HW1     5083    2.974617330    5.278333575    6.411294169
 1619 SOLV  HW2     5084    2.890956476    5.349651969    6.290539560
 1620 SOLV  OW      5085    1.309196247    3.129281082    5.182513054
 1620 SOLV  HW1     5086    1.398330924    3.092466164    5.208968348
 1620 SOLV  HW2     5087    1.256004098    3.150034085    5.264611286
 1621 SOLV  OW      5088    4.949686235    1.220914321    3.941992262
 1621 SOLV  HW1     5089    4.945941843    1.281942849    4.021123228
 1621 SOLV  HW2     5090    5.015039153    1.147326544    3.959713624
 1622 SOLV  OW      5091    3.188958485    2.633375377    3.027789437
 1622 SOLV  HW1     5092    3.288279078    2.637432654    3.038705932
 1622 SOLV  HW2     5093    3.146721016    2.610071848    3.115385974
 1623 SOLV  OW      5094    5.913461276    3.618573528    0.216668292
 1623 SOLV  HW1     5095    5.939568924    3.526354458    0.245203277
 1623 SOLV  HW2     5096    5.833776962    3.613530152    0.156458775
 1624 SOLV  OW      5097    4.180712285    2.403137178    2.452086642
 1624 SOLV  HW1     5098    4.156891522    2.427771732    2.546033017
 1624 SOLV  HW2     5099    4.277533984    2.378525858    2.447608592
 1625 SOLV  OW      5100    3.586647772    5.334315555    6.191469145
 1625 SOLV  HW1     5101    3.493269844    5.369459875    6.198225688
 1625 SOLV  HW2     5102    3.648422932    5.408577200    6.165599291
 1626 SOLV  OW      5103    1.097519738    5.894102682    4.677833322
 1626 SOLV  HW1     5104    1.076149594    5.905945876    4.774803767
 1626 SOLV  HW2     5105    1.084057969    5.980828471    4.629899723
 1627 SOLV  OW      5106    5.263151412    5.911946251    2.248516842
 1627 SOLV  HW1     5107    5.205545376    5.973300869    2.302529497
 1627 SOLV  HW2     5108    5.327793779    5.965848773    2.194515973
 1628 SOLV  OW      5109    3.009134183    3.236413734    6.080819713
 1628 SOLV  HW1     5110    2.996515283    3.226818121    5.982083199
 1628 SOLV  HW2     5111    2.920792349    3.254302322    6.124131724
 1629 SOLV  OW      5112    3.342168323    0.908414801    4.477896595
 1629 SOLV  HW1     5113    3.345459299    1.004643556    4.504904144
 1629 SOLV  HW2     5114    3.434889827    0.870983463    4.476544182
 1630 SOLV  OW      5115    2.459292377    2.142069562    4.999855428
 1630 SOLV  HW1     5116    2.440784268    2.149948265    5.097812498
 1630 SOLV  HW2     5117    2.557984670    2.135859706    4.984973206
 1631 SOLV  OW      5118    6.100611309    0.316383584    4.852517515
 1631 SOLV  HW1     5119    6.156254753    0.337398894    4.772128614
 1631 SOLV  HW2     5120    6.155466291    0.328812985    4.935201566
 1632 SOLV  OW      5121    5.095756370    4.170455244    4.075799602
 1632 SOLV  HW1     5122    5.181585257    4.186490034    4.027050250
 1632 SOLV  HW2     5123    5.109428698    4.099475080    4.144901666
 1633 SOLV  OW      5124    3.011258453    2.161496214    0.219162040
 1633 SOLV  HW1     5125    2.929558832    2.204556228    0.257518508
 1633 SOLV  HW2     5126    2.991846048    2.130013331    0.126252417
 1634 SOLV  OW      5127    1.648260244    0.791410922    3.434026232
 1634 SOLV  HW1     5128    1.585373158    0.834856085    3.498508352
 1634 SOLV  HW2     5129    1.604535097    0.710910690    3.393925913
 1635 SOLV  OW      5130    3.766667425    2.260707112    1.861213851
 1635 SOLV  HW1     5131    3.721020208    2.249567248    1.772939016
 1635 SOLV  HW2     5132    3.825092890    2.181468711    1.878762424
 1636 SOLV  OW      5133    6.415833220    5.520732010    5.322190256
 1636 SOLV  HW1     5134    6.322662755    5.555250999    5.310880293
 1636 SOLV  HW2     5135    6.461860828    5.572119474    5.394585003
 1637 SOLV  OW      5136    4.957664292    1.346173054    1.416895608
 1637 SOLV  HW1     5137    4.960676382    1.254796816    1.457411308
 1637 SOLV  HW2     5138    5.044551260    1.392841551    1.433415823
 1638 SOLV  OW      5139    4.754801094    5.728487390    1.884067743
 1638 SOLV  HW1     5140    4.726852416    5.822659862    1.865342667
 1638 SOLV  HW2     5141    4.847450987    5.728070271    1.921697982
 1639 SOLV  OW      5142    4.242976296    3.981485395    1.450256868
 1639 SOLV  HW1     5143    4.175209023    3.953457055    1.518243780
 1639 SOLV  HW2     5144    4.243383936    4.081202971    1.442743520
 1640 SOLV  OW      5145    6.266742189    0.412068514    4.333132855
 1640 SOLV  HW1     5146    6.209390718    0.476894381    4.283046657
 1640 SOLV  HW2     5147    6.356233893    0.453198655    4.350446374
 1641 SOLV  OW      5148    6.063735625    2.150746556    5.261165765
 1641 SOLV  HW1     5149    6.161343340    2.163811797    5.278550960
 1641 SOLV  HW2     5150    6.051380880    2.078651171    5.192976124
 1642 SOLV  OW      5151    5.911907219    6.664343678    2.464787758
 1642 SOLV  HW1     5152    6.010734471    6.654455156    2.476432625
 1642 SOLV  HW2     5153    5.892237936    6.751127721    2.419160348
 1643 SOLV  OW      5154    1.343888884    0.457232737    5.174474241
 1643 SOLV  HW1     5155    1.293834596    0.384916973    5.126880019
 1643 SOLV  HW2     5156    1.339833174    0.541485834    5.120760385
 1644 SOLV  OW      5157    5.951163929    0.058115395    4.868248220
 1644 SOLV  HW1     5158    5.877591136    0.027993568    4.807585784
 1644 SOLV  HW2     5159    5.992826712    0.141222138    4.831401331
 1645 SOLV  OW      5160    6.340981791    6.485982209    3.502770774
 1645 SOLV  HW1     5161    6.426545179    6.528797343    3.473685000
 1645 SOLV  HW2     5162    6.295874755    6.444564590    3.423712899
 1646 SOLV  OW      5163    3.501506830    2.412321312    1.001769093
 1646 SOLV  HW1     5164    3.596621883    2.384590405    0.988192092
 1646 SOLV  HW2     5165    3.457401885    2.349747704    1.066108108
 1647 SOLV  OW      5166    1.137214457    1.140823105    4.584464706
 1647 SOLV  HW1     5167    1.159686017    1.181122374    4.495744870
 1647 SOLV  HW2     5168    1.208075304    1.075093852    4.610128246
 1648 SOLV  OW      5169    6.018851286    5.034972334    2.472682664
 1648 SOLV  HW1     5170    6.103362990    5.026297580    2.525434270
 1648 SOLV  HW2     5171    5.978987386    5.125358342    2.488221345
 1649 SOLV  OW      5172    0.081060504    0.969515453    4.805201529
 1649 SOLV  HW1     5173    0.137292918    0.980580500    4.723252205
 1649 SOLV  HW2     5174   -0.015188949    0.982994737    4.781652365
 1650 SOLV  OW      5175    6.591353273    2.286710574    0.509543380
 1650 SOLV  HW1     5176    6.527086651    2.214010118    0.485363710
 1650 SOLV  HW2     5177    6.681202245    2.246946788    0.528150236
 1651 SOLV  OW      5178    3.517974933    2.996784068    5.726737088
 1651 SOLV  HW1     5179    3.493671914    3.032438393    5.636524318
 1651 SOLV  HW2     5180    3.445184468    3.018359517    5.791823642
 1652 SOLV  OW      5181    0.626686810    3.409125905    3.934216136
 1652 SOLV  HW1     5182    0.710164455    3.355518399    3.946783141
 1652 SOLV  HW2     5183    0.611638089    3.466711155    4.014575868
 1653 SOLV  OW      5184    1.159432553    1.981765908    0.275301773
 1653 SOLV  HW1     5185    1.087792603    2.038222300    0.234306592
 1653 SOLV  HW2     5186    1.164295870    1.894115518    0.227406379
 1654 SOLV  OW      5187    5.149699870    1.145941256    6.565539154
 1654 SOLV  HW1     5188    5.127042866    1.070523857    6.627175893
 1654 SOLV  HW2     5189    5.183107992    1.109173438    6.478750697
 1655 SOLV  OW      5190    1.481110238    1.283375464    0.397172531
 1655 SOLV  HW1     5191    1.518631936    1.205490847    0.447435042
 1655 SOLV  HW2     5192    1.381241100    1.278248866    0.397463489
 1656 SOLV  OW      5193    3.139304572    3.003949034    5.022084409
 1656 SOLV  HW1     5194    3.226247994    3.028086506    4.978974837
 1656 SOLV  HW2     5195    3.076417103    2.968645894    4.952809117
 1657 SOLV  OW      5196    1.230518041    2.616002253    3.362190535
 1657 SOLV  HW1     5197    1.263072686    2.677435127    3.290312801
 1657 SOLV  HW2     5198    1.282796972    2.530799771    3.359422513
 1658 SOLV  OW      5199    4.040300438    1.837374059    0.784186064
 1658 SOLV  HW1     5200    4.063528754    1.838989302    0.686933569
 1658 SOLV  HW2     5201    4.056281636    1.745681674    0.820755440
 1659 SOLV  OW      5202    1.267618708    2.861221259    0.375770645
 1659 SOLV  HW1     5203    1.363893329    2.836577797    0.364630235
 1659 SOLV  HW2     5204    1.210347127    2.781646472    0.356072148
 1660 SOLV  OW      5205    4.592891591    1.231089304    3.219165965
 1660 SOLV  HW1     5206    4.504452374    1.251650744    3.261069947
 1660 SOLV  HW2     5207    4.579728765    1.209563986    3.122400206
 1661 SOLV  OW      5208    1.693790747    6.249633292    5.291407281
 1661 SOLV  HW1     5209    1.604411594    6.210253944    5.312874591
 1661 SOLV  HW2     5210    1.765675835    6.193417979    5.332304519
 1662 SOLV  OW      5211    2.705474345    4.260412303    6.573193546
 1662 SOLV  HW1     5212    2.660481295    4.173268068    6.553655914
 1662 SOLV  HW2     5213    2.642988957    4.335623034    6.552238027
 1663 SOLV  OW      5214    1.090966298    6.320621304    3.063057669
 1663 SOLV  HW1     5215    1.073010230    6.346303677    2.968093429
 1663 SOLV  HW2     5216    1.053873525    6.390608356    3.124099869
 1664 SOLV  OW      5217    2.564732315    6.313858137    5.153589490
 1664 SOLV  HW1     5218    2.561893581    6.285148296    5.057840349
 1664 SOLV  HW2     5219    2.479202260    6.360036462    5.177092331
 1665 SOLV  OW      5220    5.876466507    2.078205715    2.422985269
 1665 SOLV  HW1     5221    5.957617576    2.020341463    2.431136581
 1665 SOLV  HW2     5222    5.871377022    2.115630744    2.330391123
 1666 SOLV  OW      5223    3.095210296    1.278130331    3.576498812
 1666 SOLV  HW1     5224    3.035439646    1.350130838    3.541233989
 1666 SOLV  HW2     5225    3.190542386    1.307470919    3.569348015
 1667 SOLV  OW      5226    0.634784361    2.331052563    3.468413765
 1667 SOLV  HW1     5227    0.685535306    2.359131965    3.386951502
 1667 SOLV  HW2     5228    0.698944149    2.311750428    3.542650957
 1668 SOLV  OW      5229    3.403494576    0.235069620    0.212050074
 1668 SOLV  HW1     5230    3.325265175    0.210906869    0.269465522
 1668 SOLV  HW2     5231    3.382545202    0.318089746    0.160387768
 1669 SOLV  OW      5232    6.436195398    2.062018596    1.081289147
 1669 SOLV  HW1     5233    6.506166712    2.130848562    1.100437579
 1669 SOLV  HW2     5234    6.412733108    2.064476161    0.984110483
 1670 SOLV  OW      5235    1.967763285    0.867162610    1.800303623
 1670 SOLV  HW1     5236    2.000483033    0.912239765    1.883355895
 1670 SOLV  HW2     5237    1.947141024    0.936111322    1.730870137
 1671 SOLV  OW      5238    5.227172744    0.329891043    0.295799187
 1671 SOLV  HW1     5239    5.199336493    0.416637519    0.254563238
 1671 SOLV  HW2     5240    5.269975273    0.347352362    0.384474197
 1672 SOLV  OW      5241    0.300741223    6.295145667    2.648660317
 1672 SOLV  HW1     5242    0.351797470    6.209170470    2.649978148
 1672 SOLV  HW2     5243    0.202662951    6.275657284    2.647627350
 1673 SOLV  OW      5244    4.242329097    4.388909675    6.099772380
 1673 SOLV  HW1     5245    4.237481306    4.411861352    6.196983135
 1673 SOLV  HW2     5246    4.337904121    4.376151834    6.073260802
 1674 SOLV  OW      5247    1.691269497    1.356606687    4.066905022
 1674 SOLV  HW1     5248    1.631128856    1.278464600    4.083552210
 1674 SOLV  HW2     5249    1.773619943    1.347825294    4.122954131
 1675 SOLV  OW      5250    2.212887736    1.683242172    3.057932537
 1675 SOLV  HW1     5251    2.225764550    1.781050742    3.074299664
 1675 SOLV  HW2     5252    2.265794051    1.631005513    3.124809026
 1676 SOLV  OW      5253    0.335446808    0.812420119    2.180345080
 1676 SOLV  HW1     5254    0.418671178    0.856518401    2.213949504
 1676 SOLV  HW2     5255    0.357688725    0.754770754    2.101719008
 1677 SOLV  OW      5256    4.990119531    3.871685351    5.400614987
 1677 SOLV  HW1     5257    4.892290947    3.864393425    5.420021363
 1677 SOLV  HW2     5258    5.037958440    3.793519547    5.440636948
 1678 SOLV  OW      5259    5.394565205    2.724517886    6.483911407
 1678 SOLV  HW1     5260    5.395484574    2.649460432    6.549985190
 1678 SOLV  HW2     5261    5.396350664    2.811833462    6.532624996
 1679 SOLV  OW      5262    5.364871293    4.201438709    4.254952307
 1679 SOLV  HW1     5263    5.355940420    4.104999988    4.230052024
 1679 SOLV  HW2     5264    5.440407665    4.242247132    4.203677161
 1680 SOLV  OW      5265    2.490805963    6.242763062    2.206572862
 1680 SOLV  HW1     5266    2.462352864    6.202439017    2.293547595
 1680 SOLV  HW2     5267    2.467729169    6.180476105    2.131819881
 1681 SOLV  OW      5268    0.795983561    1.010963249    5.034699789
 1681 SOLV  HW1     5269    0.876069285    1.039493219    4.982044978
 1681 SOLV  HW2     5270    0.724494221    0.979526648    4.972239995
 1682 SOLV  OW      5271    0.348670962    4.172739023    3.560971439
 1682 SOLV  HW1     5272    0.348657275    4.214346246    3.651905758
 1682 SOLV  HW2     5273    0.371337691    4.075651098    3.568740969
 1683 SOLV  OW      5274    5.045414216    1.388348958    6.523612235
 1683 SOLV  HW1     5275    5.095905122    1.414737338    6.441426268
 1683 SOLV  HW2     5276    5.085032162    1.304794873    6.561682495
 1684 SOLV  OW      5277    3.429397444    5.364376349    0.556887348
 1684 SOLV  HW1     5278    3.432201617    5.391571553    0.653078662
 1684 SOLV  HW2     5279    3.471664228    5.435614196    0.500861465
 1685 SOLV  OW      5280    6.379446712    4.795936644    2.016946180
 1685 SOLV  HW1     5281    6.352069968    4.702944749    1.992385382
 1685 SOLV  HW2     5282    6.304678497    4.859159857    1.996629907
 1686 SOLV  OW      5283    5.885008190    3.004395920    2.470292280
 1686 SOLV  HW1     5284    5.808533895    3.059510337    2.436911225
 1686 SOLV  HW2     5285    5.853424655    2.911353126    2.488886103
 1687 SOLV  OW      5286    0.826314307    5.394266927    1.914759664
 1687 SOLV  HW1     5287    0.848788224    5.461177891    1.985597913
 1687 SOLV  HW2     5288    0.727028031    5.383728343    1.909157411
 1688 SOLV  OW      5289    3.476186863    3.759629529    4.481910014
 1688 SOLV  HW1     5290    3.530869700    3.675908485    4.481023702
 1688 SOLV  HW2     5291    3.380982288    3.737484699    4.460793505
 1689 SOLV  OW      5292    3.234139177    1.674970939    3.957180212
 1689 SOLV  HW1     5293    3.327691876    1.690445856    3.925421259
 1689 SOLV  HW2     5294    3.174583733    1.658320583    3.878591878
 1690 SOLV  OW      5295    5.820788740    0.909002470    6.144790779
 1690 SOLV  HW1     5296    5.820203367    0.813166699    6.173345528
 1690 SOLV  HW2     5297    5.730628745    0.933766619    6.109320739
 1691 SOLV  OW      5298    6.019419105    6.013446080    2.664398343
 1691 SOLV  HW1     5299    6.038539480    6.101654129    2.707456012
 1691 SOLV  HW2     5300    5.921396192    6.005819383    2.646134900
 1692 SOLV  OW      5301    0.129262204    5.009784594    1.875359314
 1692 SOLV  HW1     5302    0.186543629    5.026484482    1.795108684
 1692 SOLV  HW2     5303    0.044076503    4.965787456    1.846936441
 1693 SOLV  OW      5304    1.943555469    2.276842661    6.400189988
 1693 SOLV  HW1     5305    2.010678814    2.348315092    6.380533959
 1693 SOLV  HW2     5306    1.952664390    2.203210313    6.333141376
 1694 SOLV  OW      5307    3.502252435    1.287907157    3.290058381
 1694 SOLV  HW1     5308    3.593750020    1.320273881    3.314158144
 1694 SOLV  HW2     5309    3.469945956    1.336649284    3.208936819
 1695 SOLV  OW      5310    3.465337272    6.482962714    1.020939156
 1695 SOLV  HW1     5311    3.426307172    6.537769264    0.946958720
 1695 SOLV  HW2     5312    3.548903728    6.438368936    0.988872759
 1696 SOLV  OW      5313    2.605800371    0.665081758    0.668410535
 1696 SOLV  HW1     5314    2.632043427    0.742969976    0.611446169
 1696 SOLV  HW2     5315    2.634950799    0.681398651    0.762666691
 1697 SOLV  OW      5316    2.614555693    0.890977811    2.341712244
 1697 SOLV  HW1     5317    2.535558643    0.952291481    2.341154193
 1697 SOLV  HW2     5318    2.645320194    0.877106265    2.435846919
 1698 SOLV  OW      5319    1.630903386    5.724403768    2.224743153
 1698 SOLV  HW1     5320    1.532782949    5.740345054    2.235627394
 1698 SOLV  HW2     5321    1.646240443    5.630305455    2.194568764
 1699 SOLV  OW      5322    2.531987675    5.684887810    5.625728959
 1699 SOLV  HW1     5323    2.495719622    5.688275759    5.718859843
 1699 SOLV  HW2     5324    2.480096012    5.747429258    5.567453457
 1700 SOLV  OW      5325    4.279263608    5.321344076    3.217800715
 1700 SOLV  HW1     5326    4.216560912    5.292445325    3.290143272
 1700 SOLV  HW2     5327    4.292023229    5.246392502    3.152841766
 1701 SOLV  OW      5328    0.427757607    1.410700524    1.341589213
 1701 SOLV  HW1     5329    0.499894311    1.382332496    1.278408819
 1701 SOLV  HW2     5330    0.433862695    1.356727803    1.425552805
 1702 SOLV  OW      5331    2.523295255    1.735718193    5.543013691
 1702 SOLV  HW1     5332    2.558866668    1.716227327    5.451608045
 1702 SOLV  HW2     5333    2.578050146    1.687140464    5.611148247
 1703 SOLV  OW      5334    6.357408924    0.282198809    3.943773151
 1703 SOLV  HW1     5335    6.423025890    0.227148188    3.995387630
 1703 SOLV  HW2     5336    6.403182342    0.323476316    3.865025623
 1704 SOLV  OW      5337    1.816719669    2.854658244    1.364684533
 1704 SOLV  HW1     5338    1.858244254    2.896023012    1.445708457
 1704 SOLV  HW2     5339    1.718251065    2.872092862    1.365108319
 1705 SOLV  OW      5340    3.212758175    2.267032325    2.502869463
 1705 SOLV  HW1     5341    3.135017128    2.206143825    2.518653371
 1705 SOLV  HW2     5342    3.266187812    2.275365689    2.586988666
 1706 SOLV  OW      5343    4.073912821    1.228649245    2.307760737
 1706 SOLV  HW1     5344    4.066385230    1.328128901    2.314641508
 1706 SOLV  HW2     5345    3.989351188    1.186478820    2.340489882
 1707 SOLV  OW      5346    5.365665513    5.242245370    6.312136795
 1707 SOLV  HW1     5347    5.453905708    5.285955841    6.294722023
 1707 SOLV  HW2     5348    5.379788105    5.145127291    6.331342069
 1708 SOLV  OW      5349    1.532886248    1.667713839    3.685335953
 1708 SOLV  HW1     5350    1.585798625    1.748785897    3.710392157
 1708 SOLV  HW2     5351    1.592371275    1.587341104    3.686738271
 1709 SOLV  OW      5352    0.378009737    2.952610883    0.387430806
 1709 SOLV  HW1     5353    0.451215370    3.010763992    0.422918307
 1709 SOLV  HW2     5354    0.344265457    2.990386711    0.301207132
 1710 SOLV  OW      5355    3.802627571    4.260665869    2.804453182
 1710 SOLV  HW1     5356    3.833885994    4.223400639    2.717077985
 1710 SOLV  HW2     5357    3.825850844    4.357802868    2.809482555
 1711 SOLV  OW      5358    4.638894466    3.573435504    3.955544967
 1711 SOLV  HW1     5359    4.574745153    3.604354396    4.025752511
 1711 SOLV  HW2     5360    4.608187276    3.485711861    3.918641817
 1712 SOLV  OW      5361    3.363348006    1.861232351    5.691356256
 1712 SOLV  HW1     5362    3.406524941    1.929734997    5.632676181
 1712 SOLV  HW2     5363    3.418994784    1.778147617    5.692114356
 1713 SOLV  OW      5364    5.721085192    5.784701644    0.772716146
 1713 SOLV  HW1     5365    5.729226640    5.785053585    0.673047673
 1713 SOLV  HW2     5366    5.667667101    5.705220428    0.801516415
 1714 SOLV  OW      5367    1.374423975    3.199558280    0.593608545
 1714 SOLV  HW1     5368    1.301310206    3.176773965    0.657916112
 1714 SOLV  HW2     5369    1.386221484    3.298807566    0.590351311
 1715 SOLV  OW      5370    5.201554299    3.945019774    4.218771689
 1715 SOLV  HW1     5371    5.230923324    3.864329993    4.167519069
 1715 SOLV  HW2     5372    5.172994316    3.917605791    4.310603124
 1716 SOLV  OW      5373    1.955036863    1.272568922    0.664659984
 1716 SOLV  HW1     5374    1.882844823    1.337210199    0.689358692
 1716 SOLV  HW2     5375    1.995775802    1.299806463    0.577489653
 1717 SOLV  OW      5376    4.289590252    6.077437715    6.364049048
 1717 SOLV  HW1     5377    4.276356140    5.982447494    6.392367374
 1717 SOLV  HW2     5378    4.376543874    6.085909226    6.315391956
 1718 SOLV  OW      5379    6.667497433    0.334179452    6.683444126
 1718 SOLV  HW1     5380    6.755511734    0.377567625    6.664178597
 1718 SOLV  HW2     5381    6.645670244    0.344709874    6.780464204
 1719 SOLV  OW      5382    0.694718530    6.405120491    4.213515977
 1719 SOLV  HW1     5383    0.609989974    6.352703018    4.204931588
 1719 SOLV  HW2     5384    0.703448213    6.467342852    4.135718920
 1720 SOLV  OW      5385    2.787621409    4.178738738    2.554597561
 1720 SOLV  HW1     5386    2.764062497    4.152549763    2.648188836
 1720 SOLV  HW2     5387    2.790490991    4.097133726    2.496868894
 1721 SOLV  OW      5388    0.775889438    1.481636206    3.972574119
 1721 SOLV  HW1     5389    0.863454531    1.523693255    3.996317974
 1721 SOLV  HW2     5390    0.712211916    1.491807467    4.049006638
 1722 SOLV  OW      5391    0.398135927    1.464397449    0.811438974
 1722 SOLV  HW1     5392    0.312978208    1.498190946    0.851518570
 1722 SOLV  HW2     5393    0.398741810    1.483663904    0.713313299
 1723 SOLV  OW      5394    2.341898960    2.621620560    5.990867865
 1723 SOLV  HW1     5395    2.408283218    2.600158728    6.062510950
 1723 SOLV  HW2     5396    2.255109192    2.648321290    6.032758422
 1724 SOLV  OW      5397    0.634320047    6.578739362    6.002276366
 1724 SOLV  HW1     5398    0.559604326    6.608618629    6.061648093
 1724 SOLV  HW2     5399    0.721153589    6.587200486    6.051149230
 1725 SOLV  OW      5400    1.280349208    3.927136038    2.369756012
 1725 SOLV  HW1     5401    1.206941939    3.990517542    2.345376321
 1725 SOLV  HW2     5402    1.241112690    3.845115260    2.411388921
 1726 SOLV  OW      5403    3.517836234    3.274488828    1.568614306
 1726 SOLV  HW1     5404    3.473118615    3.303982809    1.653057488
 1726 SOLV  HW2     5405    3.480984220    3.185852559    1.540583031
 1727 SOLV  OW      5406    6.526770704    0.157769081    5.067401862
 1727 SOLV  HW1     5407    6.591376401    0.232304223    5.083858715
 1727 SOLV  HW2     5408    6.574981420    0.080289649    5.026501054
 1728 SOLV  OW      5409    6.500608418    0.577789184    4.317917785
 1728 SOLV  HW1     5410    6.538014996    0.648503377    4.377921637
 1728 SOLV  HW2     5411    6.439756453    0.619908752    4.250663106
 1729 SOLV  OW      5412    0.454645427    0.687153197    0.569949781
 1729 SOLV  HW1     5413    0.492746943    0.595364152    0.558847663
 1729 SOLV  HW2     5414    0.372090928    0.682398540    0.626184640
 1730 SOLV  OW      5415    2.162176875    5.806808008    0.225792423
 1730 SOLV  HW1     5416    2.246307474    5.774957504    0.269470782
 1730 SOLV  HW2     5417    2.146949603    5.902907807    0.248882903
 1731 SOLV  OW      5418    4.804568901    0.112345508    1.383788583
 1731 SOLV  HW1     5419    4.890750621    0.088845874    1.428740666
 1731 SOLV  HW2     5420    4.728692056    0.069096303    1.432496098
 1732 SOLV  OW      5421    0.732426576    1.064608438    4.496039427
 1732 SOLV  HW1     5422    0.650854382    1.010717472    4.475016766
 1732 SOLV  HW2     5423    0.807778514    1.035377607    4.437150927
 1733 SOLV  OW      5424    1.085576017    5.378949650    1.812020485
 1733 SOLV  HW1     5425    1.142994721    5.437802861    1.868937999
 1733 SOLV  HW2     5426    0.991160688    5.411790726    1.814744618
 1734 SOLV  OW      5427    0.941766226    2.621211706    4.394786228
 1734 SOLV  HW1     5428    0.963908438    2.718439620    4.402313954
 1734 SOLV  HW2     5429    0.907188586    2.601911881    4.302959679
 1735 SOLV  OW      5430    0.175326967    6.198040917    5.346803838
 1735 SOLV  HW1     5431    0.125894148    6.129187157    5.399867645
 1735 SOLV  HW2     5432    0.207701469    6.157372004    5.261374671
 1736 SOLV  OW      5433    3.741029712    3.484199844    3.574412026
 1736 SOLV  HW1     5434    3.657343477    3.514897460    3.529085633
 1736 SOLV  HW2     5435    3.731611787    3.388046822    3.600221144
 1737 SOLV  OW      5436    6.077026585    3.789847039    1.072839948
 1737 SOLV  HW1     5437    6.175667654    3.798415829    1.058814011
 1737 SOLV  HW2     5438    6.040862975    3.875893598    1.108734162
 1738 SOLV  OW      5439    0.929522568    0.523034637    2.358756226
 1738 SOLV  HW1     5440    1.012011541    0.568944393    2.391742208
 1738 SOLV  HW2     5441    0.851551000    0.549880576    2.415324251
 1739 SOLV  OW      5442    6.462672095    4.014646720    2.874282155
 1739 SOLV  HW1     5443    6.377451323    4.058196939    2.903282327
 1739 SOLV  HW2     5444    6.509786408    4.073845366    2.808891228
 1740 SOLV  OW      5445    1.812384693    1.899240963    4.077906775
 1740 SOLV  HW1     5446    1.908160959    1.906276861    4.105792513
 1740 SOLV  HW2     5447    1.765247086    1.984963590    4.098640532
 1741 SOLV  OW      5448    0.984276227    5.092232434    4.978028884
 1741 SOLV  HW1     5449    1.028805353    5.174771599    4.943320747
 1741 SOLV  HW2     5450    0.923579481    5.055055419    4.907786546
 1742 SOLV  OW      5451    5.032064841    6.394569700    2.680999430
 1742 SOLV  HW1     5452    4.998963512    6.307767686    2.718011914
 1742 SOLV  HW2     5453    5.024674037    6.465627124    2.750973925
 1743 SOLV  OW      5454    0.453236383    6.323476159    5.082883183
 1743 SOLV  HW1     5455    0.523920506    6.263196357    5.045865464
 1743 SOLV  HW2     5456    0.394453453    6.271681620    5.145029015
 1744 SOLV  OW      5457    2.301871004    1.985493894    6.384551300
 1744 SOLV  HW1     5458    2.250356322    2.027116162    6.309624430
 1744 SOLV  HW2     5459    2.396153508    2.018774683    6.382704710
 1745 SOLV  OW      5460    6.198972984    2.897757734    1.902715600
 1745 SOLV  HW1     5461    6.181701909    2.865659633    1.995837205
 1745 SOLV  HW2     5462    6.244635247    2.825690404    1.850547897
 1746 SOLV  OW      5463    0.639207232    0.326627388    1.424982431
 1746 SOLV  HW1     5464    0.626335027    0.416729118    1.383555433
 1746 SOLV  HW2     5465    0.706735162    0.333062209    1.498458844
 1747 SOLV  OW      5466    1.691947749    5.803586202    4.406348308
 1747 SOLV  HW1     5467    1.784333556    5.783865597    4.439153367
 1747 SOLV  HW2     5468    1.654614180    5.881496122    4.456711593
 1748 SOLV  OW      5469    2.435003410    5.800194898    0.299416116
 1748 SOLV  HW1     5470    2.510641080    5.858796064    0.270346241
 1748 SOLV  HW2     5471    2.455353706    5.705228813    0.275593443
 1749 SOLV  OW      5472    3.905236478    0.920700114    6.438701757
 1749 SOLV  HW1     5473    3.891326254    1.000741721    6.380391737
 1749 SOLV  HW2     5474    3.865221704    0.937705339    6.528756472
 1750 SOLV  OW      5475    3.533393681    2.988539518    5.338247301
 1750 SOLV  HW1     5476    3.541758292    2.889273088    5.329505403
 1750 SOLV  HW2     5477    3.617959472    3.025887221    5.376378492
 1751 SOLV  OW      5478    0.351638277    2.901052289    1.007930454
 1751 SOLV  HW1     5479    0.266732075    2.923262542    1.055866380
 1751 SOLV  HW2     5480    0.349362240    2.805460376    0.978652178
 1752 SOLV  OW      5481    3.419270182    3.067524401    2.296366246
 1752 SOLV  HW1     5482    3.507159506    3.114014216    2.285671599
 1752 SOLV  HW2     5483    3.434859625    2.972776780    2.324295961
 1753 SOLV  OW      5484    6.142191294    3.633279959    1.873990029
 1753 SOLV  HW1     5485    6.212394642    3.568097398    1.902676874
 1753 SOLV  HW2     5486    6.069752322    3.584819747    1.824955197
 1754 SOLV  OW      5487    4.799761741    0.127604825    4.602619730
 1754 SOLV  HW1     5488    4.855058340    0.209690455    4.616918225
 1754 SOLV  HW2     5489    4.704338828    0.153794654    4.588170783
 1755 SOLV  OW      5490    4.401092698    5.969660553    3.974848130
 1755 SOLV  HW1     5491    4.455601952    6.044493916    3.937047064
 1755 SOLV  HW2     5492    4.330921963    6.006909533    4.035583564
 1756 SOLV  OW      5493    1.166592802    4.914524507    4.996872076
 1756 SOLV  HW1     5494    1.106149292    4.992181166    4.979089025
 1756 SOLV  HW2     5495    1.229653414    4.937648615    5.070958825
 1757 SOLV  OW      5496    2.468054901    4.827296215    3.023014991
 1757 SOLV  HW1     5497    2.437844375    4.921720345    3.036115342
 1757 SOLV  HW2     5498    2.510370049    4.793849858    3.107222954
 1758 SOLV  OW      5499    0.527403910    4.802911134    3.674961888
 1758 SOLV  HW1     5500    0.575146512    4.852615721    3.747420906
 1758 SOLV  HW2     5501    0.438515867    4.845574741    3.658260272
 1759 SOLV  OW      5502    2.698807775    5.867474959    0.548136816
 1759 SOLV  HW1     5503    2.773844534    5.868679827    0.482044120
 1759 SOLV  HW2     5504    2.636524030    5.943395774    0.529242993
 1760 SOLV  OW      5505    4.761483578    4.669939983    0.163731168
 1760 SOLV  HW1     5506    4.802110128    4.753675685    0.200310220
 1760 SOLV  HW2     5507    4.817826834    4.635626025    0.088576652
 1761 SOLV  OW      5508    2.103483677    1.402424508    5.500222663
 1761 SOLV  HW1     5509    2.004833478    1.386852288    5.505307505
 1761 SOLV  HW2     5510    2.121003423    1.498564192    5.478999303
 1762 SOLV  OW      5511    5.289400024    5.055617007    1.861634172
 1762 SOLV  HW1     5512    5.248896882    5.107185995    1.937134810
 1762 SOLV  HW2     5513    5.218357572    5.002102291    1.815924691
 1763 SOLV  OW      5514    2.096810225    3.161510727    4.521495451
 1763 SOLV  HW1     5515    2.072209206    3.064600691    4.519639077
 1763 SOLV  HW2     5516    2.099365595    3.197048268    4.428056889
 1764 SOLV  OW      5517    5.690020478    0.774643618    2.042913326
 1764 SOLV  HW1     5518    5.662646952    0.870646380    2.037050621
 1764 SOLV  HW2     5519    5.754676165    0.762961461    2.118301527
 1765 SOLV  OW      5520    4.003615573    4.193025608    2.048892750
 1765 SOLV  HW1     5521    4.090719222    4.170946786    2.092775452
 1765 SOLV  HW2     5522    4.018786185    4.210482315    1.951602836
 1766 SOLV  OW      5523    0.638183252    5.216619745    0.945253448
 1766 SOLV  HW1     5524    0.632095530    5.242883231    0.848955055
 1766 SOLV  HW2     5525    0.616287681    5.295452751    1.002752600
 1767 SOLV  OW      5526    3.971098223    2.463590537    1.574318528
 1767 SOLV  HW1     5527    4.033464977    2.524508855    1.525333243
 1767 SOLV  HW2     5528    4.012860288    2.435638473    1.660775590
 1768 SOLV  OW      5529    5.527316936    3.677642255    0.802044699
 1768 SOLV  HW1     5530    5.599827289    3.614224255    0.775200380
 1768 SOLV  HW2     5531    5.567598626    3.765716547    0.826954857
 1769 SOLV  OW      5532    6.504987408    5.172485677    3.562319386
 1769 SOLV  HW1     5533    6.502173003    5.250852439    3.500263433
 1769 SOLV  HW2     5534    6.558671877    5.196032808    3.643336186
 1770 SOLV  OW      5535    5.641355053    6.427870273    6.400894777
 1770 SOLV  HW1     5536    5.690009289    6.446239322    6.486308797
 1770 SOLV  HW2     5537    5.555727126    6.380243048    6.420887701
 1771 SOLV  OW      5538    5.852450931    3.463687563    2.693946752
 1771 SOLV  HW1     5539    5.769675378    3.442263964    2.642086857
 1771 SOLV  HW2     5540    5.858290135    3.403648363    2.773705197
 1772 SOLV  OW      5541    0.745230946    6.180228451    2.180278656
 1772 SOLV  HW1     5542    0.662765921    6.234163683    2.197329226
 1772 SOLV  HW2     5543    0.752373249    6.160238848    2.082556525
 1773 SOLV  OW      5544    1.398634869    5.111071627    3.928882199
 1773 SOLV  HW1     5545    1.452733722    5.043429345    3.878901729
 1773 SOLV  HW2     5546    1.459785768    5.177544364    3.971802524
 1774 SOLV  OW      5547    1.797888391    0.340167750    6.311806077
 1774 SOLV  HW1     5548    1.755105898    0.277540869    6.246631362
 1774 SOLV  HW2     5549    1.868332450    0.291501792    6.363472997
 1775 SOLV  OW      5550    0.238897673    0.928114886    1.149283764
 1775 SOLV  HW1     5551    0.251459649    0.999537577    1.218140190
 1775 SOLV  HW2     5552    0.188289588    0.965348735    1.071484833
 1776 SOLV  OW      5553    4.808477398    5.434911450    2.473760923
 1776 SOLV  HW1     5554    4.738341104    5.499907103    2.503029964
 1776 SOLV  HW2     5555    4.772169908    5.341905356    2.479403980
 1777 SOLV  OW      5556    0.218814401    5.159357865    0.893091515
 1777 SOLV  HW1     5557    0.185427612    5.219041238    0.820129684
 1777 SOLV  HW2     5558    0.141580988    5.111840228    0.935249380
 1778 SOLV  OW      5559    2.118621981    5.670132790    0.674059794
 1778 SOLV  HW1     5560    2.025996299    5.693998799    0.644886037
 1778 SOLV  HW2     5561    2.172598315    5.753574548    0.685206083
 1779 SOLV  OW      5562    1.979581968    3.254002768    1.180805606
 1779 SOLV  HW1     5563    2.050080853    3.230396854    1.247685196
 1779 SOLV  HW2     5564    2.021776930    3.267025743    1.091082706
 1780 SOLV  OW      5565    1.374585785    0.588250378    6.610274465
 1780 SOLV  HW1     5566    1.444028358    0.518558229    6.628189401
 1780 SOLV  HW2     5567    1.297888079    0.547017817    6.561105884
 1781 SOLV  OW      5568    5.093134940    2.440749099    5.957464716
 1781 SOLV  HW1     5569    5.071840980    2.477235535    6.048104215
 1781 SOLV  HW2     5570    5.008421638    2.413961991    5.911570069
 1782 SOLV  OW      5571    4.929105888    5.120859548    4.742212372
 1782 SOLV  HW1     5572    5.014805605    5.142128891    4.695272142
 1782 SOLV  HW2     5573    4.910178390    5.022983773    4.734319729
 1783 SOLV  OW      5574    5.762611538    5.629119571    3.225077688
 1783 SOLV  HW1     5575    5.773825500    5.707552296    3.164063213
 1783 SOLV  HW2     5576    5.769406359    5.659560796    3.320090180
 1784 SOLV  OW      5577    3.371065251    1.257601445    2.397454939
 1784 SOLV  HW1     5578    3.274366670    1.256247420    2.422906119
 1784 SOLV  HW2     5579    3.388809995    1.185859828    2.330086727
 1785 SOLV  OW      5580    1.705869145    2.496521569    1.318863995
 1785 SOLV  HW1     5581    1.694594409    2.583230115    1.270338539
 1785 SOLV  HW2     5582    1.673841623    2.421523600    1.260986936
 1786 SOLV  OW      5583    0.272637809    4.245735311    0.806315332
 1786 SOLV  HW1     5584    0.190778549    4.266580188    0.752791840
 1786 SOLV  HW2     5585    0.353011947    4.283591521    0.760411990
 1787 SOLV  OW      5586    3.900695121    2.259106411    5.805549885
 1787 SOLV  HW1     5587    3.839488968    2.297976676    5.736679566
 1787 SOLV  HW2     5588    3.946802061    2.178855051    5.767680626
 1788 SOLV  OW      5589    1.158069568    3.488698741    5.508424479
 1788 SOLV  HW1     5590    1.128260900    3.466881176    5.601352669
 1788 SOLV  HW2     5591    1.153634271    3.587605394    5.494352751
 1789 SOLV  OW      5592    1.454062669    5.595091064    4.970988803
 1789 SOLV  HW1     5593    1.425615440    5.690885152    4.974791340
 1789 SOLV  HW2     5594    1.534971622    5.586629493    4.912830789
 1790 SOLV  OW      5595    5.841244982    6.357520500    0.381618272
 1790 SOLV  HW1     5596    5.899576971    6.343851333    0.301551148
 1790 SOLV  HW2     5597    5.885373939    6.421577152    0.444464053
 1791 SOLV  OW      5598    2.676182425    5.071116444    5.924956611
 1791 SOLV  HW1     5599    2.582020001    5.058588539    5.893704395
 1791 SOLV  HW2     5600    2.677495638    5.078572761    6.024670653
 1792 SOLV  OW      5601    4.008237654    4.065805815    5.309328244
 1792 SOLV  HW1     5602    3.945912787    4.114243468    5.370725445
 1792 SOLV  HW2     5603    4.089683048    4.121669515    5.293640470
 1793 SOLV  OW      5604    5.550628062    2.315960475    3.015858495
 1793 SOLV  HW1     5605    5.602149683    2.339741632    2.933516582
 1793 SOLV  HW2     5606    5.459573848    2.283668059    2.990041030
 1794 SOLV  OW      5607    4.993757564    0.308839491    0.096856567
 1794 SOLV  HW1     5608    4.901672959    0.299417313    0.134696489
 1794 SOLV  HW2     5609    5.035948823    0.392320584    0.132226273
 1795 SOLV  OW      5610    2.932880782    5.960962028    0.878460199
 1795 SOLV  HW1     5611    2.985502884    5.981302410    0.795892683
 1795 SOLV  HW2     5612    2.981434075    5.996215399    0.958460130
 1796 SOLV  OW      5613    3.354582011    1.342409813    3.544435983
 1796 SOLV  HW1     5614    3.384790254    1.437174052    3.554799983
 1796 SOLV  HW2     5615    3.400775859    1.301092394    3.465955344
 1797 SOLV  OW      5616    4.767868388    1.855783156    2.474598981
 1797 SOLV  HW1     5617    4.820404840    1.940743868    2.479269124
 1797 SOLV  HW2     5618    4.720012280    1.841380294    2.561216312
 1798 SOLV  OW      5619    2.436440000    1.973820079    3.498118606
 1798 SOLV  HW1     5620    2.346511169    1.932385919    3.484110490
 1798 SOLV  HW2     5621    2.474176516    2.002171582    3.409957622
 1799 SOLV  OW      5622    5.208427890    0.718291590    0.017875887
 1799 SOLV  HW1     5623    5.226749219    0.809143244    0.055432743
 1799 SOLV  HW2     5624    5.208502198    0.722882057   -0.082019726
 1800 SOLV  OW      5625    6.464963586    2.775957747    6.207000022
 1800 SOLV  HW1     5626    6.495910776    2.861505395    6.165477944
 1800 SOLV  HW2     5627    6.380539078    2.745971528    6.162575472
 1801 SOLV  OW      5628    3.306274805    1.611138375    5.890535480
 1801 SOLV  HW1     5629    3.217478655    1.635944485    5.851804199
 1801 SOLV  HW2     5630    3.375093247    1.609838770    5.817992082
 1802 SOLV  OW      5631    2.337039141    2.960812409    1.179727409
 1802 SOLV  HW1     5632    2.260058275    2.944887532    1.117916762
 1802 SOLV  HW2     5633    2.303194703    2.997656404    1.266314276
 1803 SOLV  OW      5634    2.439426034    2.643144469    3.735897301
 1803 SOLV  HW1     5635    2.486169457    2.709535268    3.677523286
 1803 SOLV  HW2     5636    2.396189701    2.690724609    3.812493393
 1804 SOLV  OW      5637    1.099081279    2.138571017    1.915534920
 1804 SOLV  HW1     5638    1.038844474    2.072855146    1.960846763
 1804 SOLV  HW2     5639    1.189280992    2.097478236    1.902283252
 1805 SOLV  OW      5640    2.288377831    0.965745566    3.757206949
 1805 SOLV  HW1     5641    2.254649132    0.936697801    3.846754778
 1805 SOLV  HW2     5642    2.210922708    0.981947348    3.696064349
 1806 SOLV  OW      5643    6.489184477    1.474523926    0.292278648
 1806 SOLV  HW1     5644    6.533865157    1.441656351    0.209070651
 1806 SOLV  HW2     5645    6.529792879    1.561693642    0.319712382
 1807 SOLV  OW      5646    1.671041841    2.662776618    0.062293863
 1807 SOLV  HW1     5647    1.677794257    2.698914360   -0.030704416
 1807 SOLV  HW2     5648    1.760782335    2.666835171    0.106229991
 1808 SOLV  OW      5649    5.928153612    0.654718111    4.353298017
 1808 SOLV  HW1     5650    5.878857858    0.728082058    4.400072703
 1808 SOLV  HW2     5651    5.871703873    0.618707832    4.279022192
 1809 SOLV  OW      5652    5.588064680    3.287319880    4.127197033
 1809 SOLV  HW1     5653    5.645740463    3.274914710    4.046451586
 1809 SOLV  HW2     5654    5.612077039    3.218970648    4.196131788
 1810 SOLV  OW      5655    0.539703646    2.535556427    0.642015948
 1810 SOLV  HW1     5656    0.455278399    2.575930157    0.606766109
 1810 SOLV  HW2     5657    0.517422249    2.466332935    0.710658930
 1811 SOLV  OW      5658    5.368305680    0.562095900    3.917076251
 1811 SOLV  HW1     5659    5.455334704    0.518352179    3.894434534
 1811 SOLV  HW2     5660    5.292934772    0.506431557    3.882134606
 1812 SOLV  OW      5661    6.361415045    5.312342931    6.432785534
 1812 SOLV  HW1     5662    6.422136341    5.237152206    6.407104986
 1812 SOLV  HW2     5663    6.266797411    5.279984908    6.433606002
 1813 SOLV  OW      5664    2.853140469    4.066345166    5.584947165
 1813 SOLV  HW1     5665    2.754617853    4.052444802    5.574932900
 1813 SOLV  HW2     5666    2.872684834    4.101725727    5.676415439
 1814 SOLV  OW      5667    0.633383062    4.457532776    5.293439960
 1814 SOLV  HW1     5668    0.690577893    4.537308642    5.274340903
 1814 SOLV  HW2     5669    0.646934350    4.388920998    5.221962705
 1815 SOLV  OW      5670    5.874299734    2.059789822    0.220211808
 1815 SOLV  HW1     5671    5.866086916    2.158716101    0.208114183
 1815 SOLV  HW2     5672    5.803697761    2.013661594    0.166473931
 1816 SOLV  OW      5673    1.984516204    0.127198772    3.272914430
 1816 SOLV  HW1     5674    2.033121166    0.207816795    3.306656148
 1816 SOLV  HW2     5675    2.040876249    0.080346336    3.204880571
 1817 SOLV  OW      5676    1.538186858    0.405941733    2.970447162
 1817 SOLV  HW1     5677    1.597400536    0.408931056    3.050976757
 1817 SOLV  HW2     5678    1.446396303    0.377023688    2.997621639
 1818 SOLV  OW      5679    1.754353594    4.642661512    5.341085265
 1818 SOLV  HW1     5680    1.757770117    4.617873383    5.437905136
 1818 SOLV  HW2     5681    1.678957178    4.594069377    5.296876709
 1819 SOLV  OW      5682    3.772661710    2.841904215    1.598200822
 1819 SOLV  HW1     5683    3.737377088    2.880840753    1.513117610
 1819 SOLV  HW2     5684    3.760235055    2.742684085    1.597125799
 1820 SOLV  OW      5685    0.994787194    1.933363734    3.172239875
 1820 SOLV  HW1     5686    1.021328907    1.933482126    3.075825484
 1820 SOLV  HW2     5687    0.921029782    1.999349658    3.186589562
 1821 SOLV  OW      5688    3.570781383    0.122959146    4.193439697
 1821 SOLV  HW1     5689    3.638330953    0.178131011    4.144518001
 1821 SOLV  HW2     5690    3.487545810    0.115724242    4.138487836
 1822 SOLV  OW      5691    4.447371559    6.636195379    6.602839266
 1822 SOLV  HW1     5692    4.477848359    6.541065622    6.607498181
 1822 SOLV  HW2     5693    4.443564634    6.674535206    6.695120231
 1823 SOLV  OW      5694    4.178985198    3.685371792    6.249303432
 1823 SOLV  HW1     5695    4.106684095    3.659500100    6.313361355
 1823 SOLV  HW2     5696    4.265954984    3.692206336    6.298188571
 1824 SOLV  OW      5697    5.853629508    4.174208899    0.573113251
 1824 SOLV  HW1     5698    5.912917171    4.103806766    0.534014350
 1824 SOLV  HW2     5699    5.834963123    4.244151905    0.504122284
 1825 SOLV  OW      5700    3.399593173    0.311239148    1.205411883
 1825 SOLV  HW1     5701    3.361763459    0.338363015    1.293918494
 1825 SOLV  HW2     5702    3.342935211    0.239064301    1.165651624
 1826 SOLV  OW      5703    3.977947732    5.640756917    5.198976781
 1826 SOLV  HW1     5704    4.059788682    5.585792747    5.215746112
 1826 SOLV  HW2     5705    3.981049154    5.677682913    5.106094794
 1827 SOLV  OW      5706    4.266974534    2.287597986    6.362909706
 1827 SOLV  HW1     5707    4.220209028    2.295034251    6.450988653
 1827 SOLV  HW2     5708    4.199675148    2.291175345    6.289030029
 1828 SOLV  OW      5709    3.992725287    6.110095449    0.481215514
 1828 SOLV  HW1     5710    3.952408920    6.040898496    0.541103607
 1828 SOLV  HW2     5711    4.071679094    6.151484965    0.526530145
 1829 SOLV  OW      5712    5.377638109    1.653579847    1.878607238
[truncated: 4,674,334 more chars]
