# Supplementary material for: Flexible Gaussian Accelerated Molecular Dynamics to Enhance Biological Sampling
Source: J Chem Theory Comput. 2023 Aug 31;19(18):6521–31. doi: 10.1021/acs.jctc.3c00619 (PMC10536968; doi:10.1021/acs.jctc.3c00619)
Supplement: Supplementary file 2 — ct3c00619_si_002.zip [file ct3c00619_si_002.zip › nanaf/eq/NaNaF_repl3.cnf]

TITLE
	final configuration
END
TIMESTEP
          10000  100.000000000
END
POSITION
# first 24 chars ignored
    1 fA4P  HO4        1    1.843035809    4.632728202    4.905007059
    1 fA4P  O4         2    1.908666965    4.606051460    4.834417510
    1 fA4P  C4         3    1.908511510    4.716164474    4.742383453
    1 fA4P  C3         4    1.929656860    4.846045013    4.818481316
    1 fA4P  O3         5    1.849420843    4.842619497    4.937404737
    1 fA4P  HO3        6    1.854869497    4.933387753    4.979032987
    1 fA4P  C2         7    2.076037491    4.860344521    4.856864330
    1 fA4P  O2         8    2.116017242    4.976003283    4.931828652
    1 fA4P  HO2        9    2.097909982    5.064988286    4.889937024
    1 fA4P  C6        10    2.003678767    4.584362901    4.543271176
    1 fA4P  C5        11    2.006917556    4.711431963    4.626633955
    1 fA4P  O5        12    2.144576553    4.728046527    4.663625808
    1 fA4P  C1        13    2.163196894    4.852518643    4.732569674
    2 SIA   HO8       14    4.369034947    4.411658911    3.168839418
    2 SIA   O8        15    4.440000254    4.481836188    3.175128510
    2 SIA   C8        16    4.469835495    4.522251873    3.040708409
    2 SIA   C7        17    4.560733116    4.643853971    3.048312833
    2 SIA   O7        18    4.637821718    4.664011519    2.928960418
    2 SIA   HO7       19    4.568711804    4.694745004    2.863535195
    2 SIA   C9        20    4.506013320    4.407073585    2.948330424
    2 SIA   O9        21    4.435148361    4.282659414    2.957901443
    2 SIA   HO9       22    4.448053041    4.214461332    2.885905350
    2 SIA   C5        23    4.549437969    4.859489542    3.193594814
    2 SIA   N5        24    4.650007751    4.806381143    3.286742372
    2 SIA   HN5       25    4.607727969    4.745137853    3.353543469
    2 SIA   C5A       26    4.781275054    4.820270900    3.270416442
    2 SIA   O5A       27    4.836438420    4.897444791    3.192112232
    2 SIA   C5B       28    4.864746597    4.740235219    3.370618470
    2 SIA   C4        29    4.439859290    4.933464311    3.268597233
    2 SIA   O4        30    4.495975824    5.016173650    3.371574079
    2 SIA   HO4       31    4.416205394    5.052225820    3.419916190
    2 SIA   C3        32    4.351789206    5.020265250    3.180204077
    2 SIA   C1        33    4.284432749    5.010071101    2.943510630
    2 SIA   O1A       34    4.361725485    5.099524395    2.902902698
    2 SIA   O1B       35    4.170468193    4.997454589    2.893701434
    2 SIA   C6        36    4.479043837    4.759818145    3.102951696
    2 SIA   O6        37    4.401330029    4.824047846    3.000836847
    2 SIA   C2        38    4.323045928    4.926223374    3.064279434
    3 LB6P  O6        39    4.207991519    4.844986197    3.091762826
    3 LB6P  C6        40    4.087038404    4.874279768    3.163218181
    3 LB6P  C3        41    3.906021363    4.542787887    3.181787438
    3 LB6P  O3        42    3.863639695    4.430061206    3.103743962
    3 LB6P  HO3       43    3.770193341    4.402545947    3.126356600
    3 LB6P  C2        44    3.783819022    4.591222632    3.258125277
    3 LB6P  O2        45    3.720294270    4.483814476    3.328980584
    3 LB6P  HO2       46    3.632562933    4.521587339    3.358585710
    3 LB6P  C4        47    3.958778332    4.654851067    3.093681599
    3 LB6P  O4        48    3.869141017    4.713801630    2.998364380
    3 LB6P  HO4       49    3.817863995    4.643530615    2.949030249
    3 LB6P  C5        50    4.010159720    4.748856835    3.201517997
    3 LB6P  O5        51    3.904818896    4.801113416    3.283779993
    3 LB6P  C1        52    3.832824866    4.698651653    3.353856947
    4 NAG   O4        53    3.730168084    4.756382775    3.435843804
    4 NAG   C4        54    3.768831224    4.814339438    3.561309133
    4 NAG   C3        55    3.734120267    4.962310151    3.559154376
    4 NAG   O3        56    3.804247774    5.020120812    3.448093033
    4 NAG   HO3       57    3.778226208    4.955902288    3.375984880
    4 NAG   C2        58    3.774308021    5.026476904    3.690967017
    4 NAG   N2        59    3.728347455    5.166085978    3.687991905
    4 NAG   HN2       60    3.629393358    5.177520626    3.679108570
    4 NAG   C7        61    3.803011888    5.274937217    3.704292259
    4 NAG   O7        62    3.748226320    5.382943836    3.682736883
    4 NAG   C8        63    3.954581904    5.261398159    3.720229109
    4 NAG   C6        64    3.707762168    4.604967313    3.684275502
    4 NAG   O6        65    3.828574871    4.527521141    3.683169478
    4 NAG   HO6       66    3.792802579    4.435051872    3.696226044
    4 NAG   C5        67    3.703056426    4.756895415    3.685719554
    4 NAG   O5        68    3.754469251    4.815788993    3.806060963
    4 NAG   C1        69    3.708081998    4.951592587    3.805485843
    5 MA2P  O2        70    3.745641594    5.007107693    3.932385353
    5 MA2P  C2        71    3.682286327    4.960371908    4.052370285
    5 MA2P  C4        72    3.722588116    5.130753509    4.229131059
    5 MA2P  O4        73    3.790901189    5.153099713    4.353341839
    5 MA2P  HO4       74    3.885905131    5.150948326    4.322197853
    5 MA2P  C3        75    3.749703364    4.987576936    4.185864880
    5 MA2P  O3        76    3.887389082    4.947164534    4.184518176
    5 MA2P  HO3       77    3.890834279    4.853227465    4.150384027
    5 MA2P  C6        78    3.516445024    5.268446833    4.308167947
    5 MA2P  O6        79    3.374142834    5.262056814    4.325570376
    5 MA2P  HO6       80    3.356133801    5.196257780    4.398691286
    5 MA2P  C5        81    3.571558114    5.146345952    4.236323398
    5 MA2P  O5        82    3.518345731    5.133920344    4.103631936
    5 MA2P  C1        83    3.535303802    4.998526209    4.059194900
    6 SIA   HO8       84    2.078255765    6.196729504    3.763266538
    6 SIA   O8        85    2.167613394    6.156794311    3.783771041
    6 SIA   C8        86    2.137416345    6.061834588    3.887033626
    6 SIA   C7        87    2.252938567    5.965193455    3.907602488
    6 SIA   O7        88    2.257090662    5.911934526    4.040794572
    6 SIA   HO7       89    2.215966330    5.820854714    4.036961713
    6 SIA   C9        90    2.087431335    6.139302022    4.007892825
    6 SIA   O9        91    1.973774044    6.226657716    4.001022079
    6 SIA   HO9       92    1.956264435    6.239153652    4.098683869
    6 SIA   C5        93    2.407310947    5.832616746    3.748174974
    6 SIA   N5        94    2.472198626    5.958393351    3.708416276
    6 SIA   HN5       95    2.428836002    5.965283434    3.618569362
    6 SIA   C5A       96    2.588715829    6.002638927    3.754868552
    6 SIA   O5A       97    2.621775045    5.966938443    3.867835913
    6 SIA   C5B       98    2.650696808    6.122837258    3.683289504
    6 SIA   C4        99    2.398733186    5.747674480    3.622408606
    6 SIA   O4       100    2.529394591    5.709613925    3.576864939
    6 SIA   HO4      101    2.518898807    5.659025427    3.491238633
    6 SIA   C3       102    2.321297029    5.621100811    3.655375872
    6 SIA   C1       103    2.092127978    5.685542451    3.594146525
    6 SIA   O1A      104    2.098932936    5.634243217    3.480361007
    6 SIA   O1B      105    2.026203248    5.789654951    3.615178041
    6 SIA   C6       106    2.267139067    5.857172473    3.801598807
    6 SIA   O6       107    2.194394181    5.734862536    3.820091728
    6 SIA   C2       108    2.181257829    5.643778143    3.709985404
    7 LB6P  O6       109    2.119992573    5.523329564    3.758308439
    7 LB6P  C6       110    2.193278104    5.439682857    3.849004585
    7 LB6P  C3       111    1.930827793    5.195317363    3.978779134
    7 LB6P  O3       112    1.800816818    5.201788533    4.039206952
    7 LB6P  HO3      113    1.737904294    5.134341122    4.000554828
    7 LB6P  C2       114    2.024013565    5.092810663    4.041366766
    7 LB6P  O2       115    1.975407416    4.960153175    4.066523184
    7 LB6P  HO2      116    1.963004893    4.919351370    3.976069529
    7 LB6P  C4       117    1.993528835    5.333281653    3.966940660
    7 LB6P  O4       118    2.011987854    5.398077104    4.093645635
    7 LB6P  HO4      119    1.928010730    5.376672464    4.143555304
    7 LB6P  C5       120    2.119938974    5.311603147    3.885364855
    7 LB6P  O5       121    2.209845327    5.223343413    3.954083133
    7 LB6P  C1       122    2.156661021    5.090697888    3.967175920
    8 NAG   O4       123    2.249493523    5.010877050    4.042057181
    8 NAG   C4       124    2.352385864    4.956776172    3.957903974
    8 NAG   C3       125    2.482379708    5.035525232    3.954986819
    8 NAG   O3       126    2.461133156    5.172593092    3.918174405
    8 NAG   HO3      127    2.382073266    5.202660642    3.971523233
    8 NAG   C2       128    2.587860672    4.969002705    3.868066315
    8 NAG   N2       129    2.711850189    5.045832440    3.849751850
    8 NAG   HN2      130    2.737818200    5.108194901    3.923496751
    8 NAG   C7       131    2.777185860    5.061457593    3.734964326
    8 NAG   O7       132    2.730743525    5.058951378    3.621090546
    8 NAG   C8       133    2.924487862    5.099869459    3.750400070
    8 NAG   C6       134    2.258134248    4.733757196    3.978501263
    8 NAG   O6       135    2.220756338    4.731118014    3.839965780
    8 NAG   HO6      136    2.282736833    4.670472617    3.790154000
    8 NAG   C5       137    2.385052481    4.814511431    4.000303602
    8 NAG   O5       138    2.484635018    4.750664388    3.919058107
    8 NAG   C1       139    2.607300910    4.824824612    3.912098662
    9 MA2P  O2       140    2.688393166    4.753441095    3.817638093
    9 MA2P  C2       141    2.735494946    4.631775160    3.877424513
    9 MA2P  C4       142    2.738352820    4.501275590    3.674690752
    9 MA2P  O4       143    2.694866927    4.384520138    3.603477957
    9 MA2P  HO4      144    2.595658372    4.385933885    3.615906100
    9 MA2P  C3       145    2.698667720    4.495390444    3.821303093
    9 MA2P  O3       146    2.558199378    4.473291315    3.840705630
    9 MA2P  HO3      147    2.550679399    4.435817816    3.933113593
    9 MA2P  C6       148    2.956493868    4.486516571    3.541901878
    9 MA2P  O6       149    3.097517604    4.468654505    3.561538206
    9 MA2P  HO6      150    3.145999720    4.530263611    3.499455130
    9 MA2P  C5       151    2.889962465    4.512065029    3.676172810
    9 MA2P  O5       152    2.934988702    4.629547713    3.745207005
    9 MA2P  C1       153    2.887341145    4.638283717    3.880291990
   10 MB6P  O6       154    2.945674911    4.562868580    3.987548871
   10 MB6P  C6       155    3.085300504    4.583529954    4.013495190
   10 MB6P  C3       156    3.313163396    4.880527447    4.092223126
   10 MB6P  O3       157    3.454329921    4.893697583    4.114402021
   10 MB6P  C2       158    3.228190627    4.928781104    4.208650383
   10 MB6P  O2       159    3.271287359    4.861038618    4.327598786
   10 MB6P  HO2      160    3.228121996    4.895979760    4.410760726
   10 MB6P  C4       161    3.275035317    4.736914606    4.060166619
   10 MB6P  O4       162    3.345082469    4.697576117    3.941246389
   10 MB6P  HO4      163    3.419606676    4.634116658    3.961750035
   10 MB6P  C5       164    3.124834724    4.728176610    4.038453362
   10 MB6P  O5       165    3.043875235    4.781317026    4.144361990
   10 MB6P  C1       166    3.080866093    4.916961451    4.173108548
   11 NAG   O4       167    3.001736601    4.984142001    4.272202385
   11 NAG   C4       168    2.860320506    4.996914259    4.251382878
   11 NAG   C3       169    2.799571754    4.897330509    4.348852272
   11 NAG   O3       170    2.846313406    4.762835293    4.330976883
   11 NAG   HO3      171    2.918773227    4.761120513    4.262077103
   11 NAG   C2       172    2.648221973    4.904990398    4.360656496
   11 NAG   N2       173    2.596840420    4.816574021    4.466270077
   11 NAG   HN2      174    2.620862219    4.838068197    4.560936434
   11 NAG   C7       175    2.522192206    4.710503867    4.436794383
   11 NAG   O7       176    2.484460682    4.686144209    4.322286739
   11 NAG   C8       177    2.479433742    4.615170164    4.548574274
   11 NAG   C6       178    2.865495428    5.229875549    4.178279810
   11 NAG   O6       179    2.815621431    5.228964193    4.043718337
   11 NAG   HO6      180    2.840889885    5.306423348    3.985725489
   11 NAG   C5       181    2.803921622    5.135138943    4.279969512
   11 NAG   O5       182    2.660604716    5.135167614    4.287365805
   11 NAG   C1       183    2.617579927    5.049966271    4.394526159
   12 NAG   O4       184    2.475137144    5.066501909    4.388915787
   12 NAG   C4       185    2.394322023    5.172926961    4.441218750
   12 NAG   C3       186    2.362344404    5.264007146    4.323805274
   12 NAG   O3       187    2.471445870    5.323286546    4.251859074
   12 NAG   HO3      188    2.546466487    5.257200566    4.254418305
   12 NAG   C2       189    2.276253254    5.380662225    4.369449175
   12 NAG   N2       190    2.233097143    5.473059562    4.263561357
   12 NAG   HN2      191    2.154924291    5.432120424    4.216518479
   12 NAG   C7       192    2.282608077    5.593554966    4.236729882
   12 NAG   O7       193    2.244496953    5.646166595    4.132285544
   12 NAG   C8       194    2.391905713    5.651725770    4.326638289
   12 NAG   C6       195    2.273096754    5.014445360    4.595549341
   12 NAG   O6       196    2.147842756    4.966117487    4.646238340
   12 NAG   C5       197    2.259304673    5.123243920    4.490303225
   12 NAG   O5       198    2.180204969    5.233292672    4.537489855
   12 NAG   C1       199    2.149351683    5.321490382    4.428579007
   13 ALA   CN2      200    1.690910102    6.024529066    4.025876429
   13 ALA   CN1      201    1.608440391    5.921196365    4.102898834
   13 ALA   ON2      202    1.506738891    5.953089066    4.164296635
   13 ALA   N        203    1.661344297    5.799677983    4.114013263
   13 ALA   H        204    1.746846951    5.784780882    4.064334578
   13 ALA   CA       205    1.610230882    5.685987872    4.191944524
   13 ALA   CB       206    1.623279554    5.552716652    4.117906946
   13 ALA   C        207    1.661914670    5.682326221    4.335904492
   13 ALA   O        208    1.584250352    5.689788754    4.431003244
   14 ASN   N        209    1.793022130    5.685716301    4.357999097
   14 ASN   H        210    1.856205900    5.702333741    4.282292225
   14 ASN   CA       211    1.845341065    5.694359247    4.495092784
   14 ASN   CB       212    1.867075655    5.551156606    4.544403968
   14 ASN   CG       213    1.940162512    5.447257369    4.459116981
   14 ASN   OD1      214    1.883158688    5.395260915    4.363325573
   14 ASN   ND2      215    2.065678738    5.422252394    4.495343290
   14 ASN   HD21     216    2.117436103    5.481712115    4.556886687
   14 ASN   C        217    1.976849661    5.770885182    4.511200692
   14 ASN   O        218    2.067040511    5.751913707    4.429754109
   15 ALA   N        219    1.969605763    5.874616489    4.594124832
   15 ALA   H        220    1.880253167    5.906995546    4.625245823
   15 ALA   CA       221    2.090307901    5.941293607    4.645085736
   15 ALA   CB       222    2.038465839    6.064676330    4.719266947
   15 ALA   C        223    2.188461275    5.862666891    4.732229441
   15 ALA   O        224    2.143354581    5.785835795    4.817031738
   15 ALA   NC       225    2.319813219    5.877899290    4.717866061
   15 ALA   HN       226    2.383933634    5.827140867    4.775430359
   15 ALA   C1       227    2.385930019    5.964831041    4.619462946
    1 SOLV  OW       228    3.088563209    6.129078946    4.935942747
    1 SOLV  HW1      229    3.141481661    6.196542369    4.884480490
    1 SOLV  HW2      230    3.028004174    6.079618462    4.873602520
    2 SOLV  OW       231    0.707544292    4.162079222    6.367987076
    2 SOLV  HW1      232    0.752881457    4.072954051    6.369120846
    2 SOLV  HW2      233    0.767772741    4.230637265    6.408881681
    3 SOLV  OW       234    4.422857495    3.847457511    4.770250434
    3 SOLV  HW1      235    4.504945291    3.803351070    4.733970195
    3 SOLV  HW2      236    4.396701091    3.803619659    4.856239534
    4 SOLV  OW       237    6.406196746    0.880671772    0.909823237
    4 SOLV  HW1      238    6.490846111    0.927209888    0.883963447
    4 SOLV  HW2      239    6.389136137    0.805006554    0.846706278
    5 SOLV  OW       240    3.601343537    2.071201637    5.970878152
    5 SOLV  HW1      241    3.571755197    2.132355689    6.044259022
    5 SOLV  HW2      242    3.624640328    1.981864403    6.009298957
    6 SOLV  OW       243    5.240394358    0.954508066    6.679568992
    6 SOLV  HW1      244    5.262886156    0.928244884    6.585737204
    6 SOLV  HW2      245    5.300482916    1.028961200    6.708657411
    7 SOLV  OW       246    2.895091673    3.567672200    3.261308663
    7 SOLV  HW1      247    2.906755591    3.625175400    3.342286284
    7 SOLV  HW2      248    2.799385166    3.539669202    3.253816220
    8 SOLV  OW       249    2.374728005    2.481938994    3.512541489
    8 SOLV  HW1      250    2.420579120    2.484958742    3.423723718
    8 SOLV  HW2      251    2.287772459    2.530993762    3.506849152
    9 SOLV  OW       252    2.177559444    0.104181106    6.134379735
    9 SOLV  HW1      253    2.087334272    0.143379730    6.152349886
    9 SOLV  HW2      254    2.248190900    0.170987814    6.157791297
   10 SOLV  OW       255    0.408884091    2.462468066    2.530383916
   10 SOLV  HW1      256    0.498812280    2.420430560    2.518308782
   10 SOLV  HW2      257    0.338341744    2.400983998    2.495120240
   11 SOLV  OW       258    0.947017877    6.087819420    4.139347860
   11 SOLV  HW1      259    0.974244509    5.998404811    4.103798201
   11 SOLV  HW2      260    0.875351005    6.126380203    4.081236197
   12 SOLV  OW       261    5.848578471    2.199124210    5.501675445
   12 SOLV  HW1      262    5.810687054    2.109634467    5.478098627
   12 SOLV  HW2      263    5.814130843    2.227370358    5.591205084
   13 SOLV  OW       264    6.529133873    6.428346724    3.907822795
   13 SOLV  HW1      265    6.621496057    6.464441709    3.920723152
   13 SOLV  HW2      266    6.512816903    6.354406542    3.973142364
   14 SOLV  OW       267    0.036674879    5.132109528    4.449301337
   14 SOLV  HW1      268    0.010487463    5.191830358    4.373487871
   14 SOLV  HW2      269   -0.031198657    5.139310897    4.522385969
   15 SOLV  OW       270    5.628241003    5.359650610    5.863524388
   15 SOLV  HW1      271    5.626590264    5.283744686    5.928605921
   15 SOLV  HW2      272    5.686840063    5.335871835    5.786059815
   16 SOLV  OW       273    2.275560949    3.277083722    5.401557559
   16 SOLV  HW1      274    2.312312339    3.184144956    5.398128107
   16 SOLV  HW2      275    2.292819882    3.316442158    5.491851983
   17 SOLV  OW       276    2.234678726    5.010268645    1.554152419
   17 SOLV  HW1      277    2.273528448    4.955802004    1.479827967
   17 SOLV  HW2      278    2.186728064    4.950098780    1.618030126
   18 SOLV  OW       279    4.021653362    6.675791897    2.771314328
   18 SOLV  HW1      280    4.049594598    6.745686246    2.837148265
   18 SOLV  HW2      281    3.928460955    6.694576206    2.740292318
   19 SOLV  OW       282    2.771922192    5.813149043    5.378070875
   19 SOLV  HW1      283    2.856026714    5.856058601    5.345127904
   19 SOLV  HW2      284    2.794755827    5.731940719    5.431772581
   20 SOLV  OW       285    1.777604652    2.858027188    4.471320339
   20 SOLV  HW1      286    1.698741678    2.840363530    4.530215726
   20 SOLV  HW2      287    1.770832165    2.801913339    4.388825434
   21 SOLV  OW       288    2.387895764    6.508239335    1.155047887
   21 SOLV  HW1      289    2.346747254    6.520397027    1.064720534
   21 SOLV  HW2      290    2.381586070    6.593846715    1.206347051
   22 SOLV  OW       291    2.245737632    4.927178850    0.219863872
   22 SOLV  HW1      292    2.318419896    4.858658382    0.215144329
   22 SOLV  HW2      293    2.286165667    5.017917342    0.231359088
   23 SOLV  OW       294    0.855707308    4.339773507    0.905515802
   23 SOLV  HW1      295    0.799881975    4.407548812    0.953370584
   23 SOLV  HW2      296    0.937274746    4.319515996    0.959704604
   24 SOLV  OW       297    4.235082595    1.237389634    2.586145191
   24 SOLV  HW1      298    4.135579657    1.228090499    2.582577078
   24 SOLV  HW2      299    4.275343234    1.196460100    2.504267879
   25 SOLV  OW       300    1.355936446    6.661165300    6.398736554
   25 SOLV  HW1      301    1.296209650    6.739578971    6.381882885
   25 SOLV  HW2      302    1.449835718    6.684809533    6.373758225
   26 SOLV  OW       303    2.048466186    3.203806217    6.031128920
   26 SOLV  HW1      304    2.087000791    3.182492868    5.941346597
   26 SOLV  HW2      305    2.079728791    3.294233939    6.060206689
   27 SOLV  OW       306    1.687440708    1.966064534    5.414717972
   27 SOLV  HW1      307    1.647531651    1.875627347    5.429831619
   27 SOLV  HW2      308    1.616964351    2.028344861    5.380743216
   28 SOLV  OW       309    4.817919933    6.277407735    1.669747458
   28 SOLV  HW1      310    4.825889060    6.345942187    1.597362639
   28 SOLV  HW2      311    4.830741817    6.186184468    1.630837885
   29 SOLV  OW       312    6.351541953    5.991095272    5.325740941
   29 SOLV  HW1      313    6.446224793    6.009834037    5.299586428
   29 SOLV  HW2      314    6.296452187    6.073547961    5.312829250
   30 SOLV  OW       315    3.120704540    5.602176757    4.880599120
   30 SOLV  HW1      316    3.159109742    5.652441642    4.958049245
   30 SOLV  HW2      317    3.021492315    5.595414322    4.891146340
   31 SOLV  OW       318    1.555808457    4.147143041    1.145986769
   31 SOLV  HW1      319    1.629007228    4.151113674    1.214003047
   31 SOLV  HW2      320    1.476381822    4.100707919    1.185168769
   32 SOLV  OW       321    1.839052837    0.180733489    1.482504207
   32 SOLV  HW1      322    1.877629000    0.232478928    1.558886989
   32 SOLV  HW2      323    1.912884163    0.149567170    1.422690865
   33 SOLV  OW       324    0.697100243    3.092293468    4.551536077
   33 SOLV  HW1      325    0.636832089    3.077469233    4.629945462
   33 SOLV  HW2      326    0.696373410    3.011131692    4.493121371
   34 SOLV  OW       327    2.804237768    6.015004077    6.646832165
   34 SOLV  HW1      328    2.862332467    5.946727280    6.691141587
   34 SOLV  HW2      329    2.713503911    6.013895105    6.688858078
   35 SOLV  OW       330    1.927574689    3.448621597    6.357577902
   35 SOLV  HW1      331    1.960025427    3.435519641    6.451254625
   35 SOLV  HW2      332    2.002904217    3.432939033    6.293706474
   36 SOLV  OW       333    1.393402398    3.992393310    1.900339380
   36 SOLV  HW1      334    1.377788951    4.085747137    1.932608920
   36 SOLV  HW2      335    1.306285819    3.951521980    1.873131366
   37 SOLV  OW       336    0.402920830    1.724402557    1.270201857
   37 SOLV  HW1      337    0.443098655    1.636523630    1.244451583
   37 SOLV  HW2      338    0.475845491    1.789470291    1.291373154
   38 SOLV  OW       339    4.181948751    1.321811273    6.402995629
   38 SOLV  HW1      340    4.226069071    1.243885511    6.358487056
   38 SOLV  HW2      341    4.149309256    1.294432292    6.493467143
   39 SOLV  OW       342    3.679117807    6.229362536    4.607158251
   39 SOLV  HW1      343    3.586502395    6.219368196    4.570791524
   39 SOLV  HW2      344    3.694668091    6.324702903    4.633012518
   40 SOLV  OW       345    5.155381390    3.064791302    5.224128008
   40 SOLV  HW1      346    5.142855614    3.029436533    5.131428572
   40 SOLV  HW2      347    5.090206067    3.138810407    5.240662501
   41 SOLV  OW       348    3.078916383    3.399416932    6.518494878
   41 SOLV  HW1      349    3.099382854    3.440294954    6.607433907
   41 SOLV  HW2      350    3.152104215    3.336113845    6.493269882
   42 SOLV  OW       351    0.678412811    5.634597507    1.474841023
   42 SOLV  HW1      352    0.638476312    5.722516868    1.448854448
   42 SOLV  HW2      353    0.710823598    5.587206397    1.392965119
   43 SOLV  OW       354    5.859524883    4.460852115    5.180313221
   43 SOLV  HW1      355    5.799730442    4.499982049    5.250266870
   43 SOLV  HW2      356    5.814604515    4.381949107    5.138402413
   44 SOLV  OW       357    1.151975493    4.092728666    0.868882760
   44 SOLV  HW1      358    1.056802999    4.089946612    0.899452297
   44 SOLV  HW2      359    1.173764152    4.184635040    0.836042042
   45 SOLV  OW       360    1.494752746    1.762167530    3.790612225
   45 SOLV  HW1      361    1.531166339    1.853564895    3.772706581
   45 SOLV  HW2      362    1.496848148    1.708354860    3.706351642
   46 SOLV  OW       363    2.403611072    6.608476923    6.196106038
   46 SOLV  HW1      364    2.349249064    6.689768648    6.216997846
   46 SOLV  HW2      365    2.361230654    6.528301687    6.238247130
   47 SOLV  OW       366    2.768640232    1.440432584    4.272947753
   47 SOLV  HW1      367    2.690641895    1.406868457    4.325765825
   47 SOLV  HW2      368    2.853061719    1.423686916    4.323865679
   48 SOLV  OW       369    1.158101020    3.674384909    1.805883936
   48 SOLV  HW1      370    1.087103023    3.607369326    1.827522699
   48 SOLV  HW2      371    1.127926951    3.765329626    1.834495544
   49 SOLV  OW       372    5.439113752    0.116926705    6.729073781
   49 SOLV  HW1      373    5.444689064    0.058282692    6.809881179
   49 SOLV  HW2      374    5.491264466    0.200742073    6.745052739
   50 SOLV  OW       375    3.400569853    3.266027332    2.223972635
   50 SOLV  HW1      376    3.426588891    3.318984379    2.304710488
   50 SOLV  HW2      377    3.378550212    3.172363904    2.251218509
   51 SOLV  OW       378    5.612109628    6.294389222    0.182862128
   51 SOLV  HW1      379    5.574042384    6.237719357    0.255933677
   51 SOLV  HW2      380    5.705368020    6.321415494    0.206788952
   52 SOLV  OW       381    4.155452138    0.392151802    0.812505384
   52 SOLV  HW1      382    4.228996322    0.459559176    0.819400235
   52 SOLV  HW2      383    4.183767855    0.318034087    0.751638114
   53 SOLV  OW       384    0.650585554    6.148121140    5.514822941
   53 SOLV  HW1      385    0.678921816    6.208092894    5.589659329
   53 SOLV  HW2      386    0.630938990    6.203118079    5.433647887
   54 SOLV  OW       387    4.592588592    1.601285585    0.428178775
   54 SOLV  HW1      388    4.525169984    1.567233385    0.362640855
   54 SOLV  HW2      389    4.567247362    1.571938600    0.520355869
   55 SOLV  OW       390    1.718660022    5.291456871    3.669997223
   55 SOLV  HW1      391    1.736166395    5.198665645    3.637082860
   55 SOLV  HW2      392    1.621096104    5.311845824    3.661897074
   56 SOLV  OW       393    3.337469215    1.935854096    0.306290842
   56 SOLV  HW1      394    3.292504338    1.969650091    0.388971134
   56 SOLV  HW2      395    3.386510130    1.851256417    0.327225533
   57 SOLV  OW       396    4.521767366    3.325583544    2.466852628
   57 SOLV  HW1      397    4.427781758    3.322163649    2.432866603
   57 SOLV  HW2      398    4.579979745    3.370962192    2.399383100
   58 SOLV  OW       399    2.575482154    5.757616827    0.514854998
   58 SOLV  HW1      400    2.632249226    5.675693516    0.506724154
   58 SOLV  HW2      401    2.493932647    5.736450452    0.568722451
   59 SOLV  OW       402    1.024676980    5.207523277    1.916838584
   59 SOLV  HW1      403    1.043808786    5.114845469    1.949162537
   59 SOLV  HW2      404    0.964046762    5.253583647    1.981664960
   60 SOLV  OW       405    4.723416677    3.676545813    4.439380921
   60 SOLV  HW1      406    4.815093112    3.646040407    4.465166414
   60 SOLV  HW2      407    4.696739846    3.632978562    4.353414175
   61 SOLV  OW       408    1.415774402    4.923706928    4.678975747
   61 SOLV  HW1      409    1.463384778    4.943241783    4.593233799
   61 SOLV  HW2      410    1.340189730    4.988148578    4.690563292
   62 SOLV  OW       411    5.350135746    0.815014078    3.428100341
   62 SOLV  HW1      412    5.429578493    0.765082276    3.462679311
   62 SOLV  HW2      413    5.364443884    0.913192730    3.440601123
   63 SOLV  OW       414    4.609485798    4.003300331    6.153023317
   63 SOLV  HW1      415    4.688975942    4.055205980    6.121604205
   63 SOLV  HW2      416    4.639904882    3.927109609    6.210204549
   64 SOLV  OW       417    3.807282815    3.357798828    3.774708232
   64 SOLV  HW1      418    3.722630674    3.354280702    3.827827700
   64 SOLV  HW2      419    3.791172262    3.319503496    3.683746935
   65 SOLV  OW       420    4.827459704    5.166091739    1.472719830
   65 SOLV  HW1      421    4.916737395    5.211116419    1.471199275
   65 SOLV  HW2      422    4.831871445    5.081515489    1.419546205
   66 SOLV  OW       423    4.518951650    4.073666259    2.467956332
   66 SOLV  HW1      424    4.453127956    3.999373222    2.455797962
   66 SOLV  HW2      425    4.563735251    4.093136288    2.380690147
   67 SOLV  OW       426    1.259387166    6.138234304    4.711977188
   67 SOLV  HW1      427    1.286216831    6.113995580    4.618742574
   67 SOLV  HW2      428    1.329404744    6.106756524    4.776060947
   68 SOLV  OW       429    6.160264033    1.782283035    3.097939434
   68 SOLV  HW1      430    6.153484899    1.859158481    3.034345023
   68 SOLV  HW2      431    6.251531292    1.780757010    3.138780575
   69 SOLV  OW       432    1.093399977    0.469834193    5.976215139
   69 SOLV  HW1      433    1.108485542    0.465223825    5.877466922
   69 SOLV  HW2      434    1.046756577    0.386805304    6.006721480
   70 SOLV  OW       435    1.449907990    1.853688422    4.404321881
   70 SOLV  HW1      436    1.533490935    1.872739332    4.352834076
   70 SOLV  HW2      437    1.396737401    1.783580124    4.356806042
   71 SOLV  OW       438    5.604913168    3.404406406    3.511781177
   71 SOLV  HW1      439    5.534436695    3.435786577    3.575408150
   71 SOLV  HW2      440    5.562827129    3.348482781    3.440357417
   72 SOLV  OW       441    6.600667024    6.093959868    5.127082246
   72 SOLV  HW1      442    6.609940032    6.187973017    5.159878272
   72 SOLV  HW2      443    6.668075334    6.076928866    5.055206626
   73 SOLV  OW       444    0.684989470    2.639875278    2.154903409
   73 SOLV  HW1      445    0.629778372    2.641369058    2.238267331
   73 SOLV  HW2      446    0.778972313    2.614355985    2.177619724
   74 SOLV  OW       447    2.368490811    4.930950763    6.059322948
   74 SOLV  HW1      448    2.442981690    4.898862075    6.117816239
   74 SOLV  HW2      449    2.382470377    5.027539049    6.037521237
   75 SOLV  OW       450    1.468536958    5.578249855    5.300263314
   75 SOLV  HW1      451    1.393489512    5.569824716    5.365814347
   75 SOLV  HW2      452    1.533103796    5.503074154    5.313671425
   76 SOLV  OW       453    4.524367762    2.216372612    5.072967055
   76 SOLV  HW1      454    4.529470676    2.182041129    4.979183530
   76 SOLV  HW2      455    4.563387198    2.148703499    5.135404342
   77 SOLV  OW       456    6.663930019    6.141597925    5.857254825
   77 SOLV  HW1      457    6.641312166    6.155561839    5.953657531
   77 SOLV  HW2      458    6.584311642    6.104634451    5.809352259
   78 SOLV  OW       459    3.318783743    2.961220426    2.016274870
   78 SOLV  HW1      460    3.413520354    2.962134518    1.984272073
   78 SOLV  HW2      461    3.314453382    2.999162829    2.108695983
   79 SOLV  OW       462    0.932412442    2.938385346    5.064352859
   79 SOLV  HW1      463    1.027692193    2.967668433    5.056333515
   79 SOLV  HW2      464    0.880662849    3.006953929    5.115542399
   80 SOLV  OW       465    4.821656155    4.647759431    0.437725334
   80 SOLV  HW1      466    4.747916107    4.700736886    0.395822653
   80 SOLV  HW2      467    4.799743531    4.550321902    0.432645484
   81 SOLV  OW       468    1.985498476    2.067781652    6.450741599
   81 SOLV  HW1      469    1.901240548    2.062151913    6.397179040
   81 SOLV  HW2      470    2.004398193    1.978942646    6.492580237
   82 SOLV  OW       471    5.966635968    0.107999309    3.454622501
   82 SOLV  HW1      472    5.872500524    0.123754379    3.424784000
   82 SOLV  HW2      473    6.002087243    0.190740292    3.498179096
   83 SOLV  OW       474    4.072866691    3.622391083    0.311543489
   83 SOLV  HW1      475    4.076193179    3.677584567    0.394866078
   83 SOLV  HW2      476    3.977667522    3.601459191    0.289204864
   84 SOLV  OW       477    5.393890704    6.021033201    5.438455566
   84 SOLV  HW1      478    5.434839090    6.077835212    5.509847451
   84 SOLV  HW2      479    5.329184703    6.075741954    5.385350708
   85 SOLV  OW       480    1.830553131    3.298898880    3.652396605
   85 SOLV  HW1      481    1.901405160    3.326227312    3.717459550
   85 SOLV  HW2      482    1.763637748    3.240624988    3.698510866
   86 SOLV  OW       483    4.098561163    6.652539678    4.640339642
   86 SOLV  HW1      484    4.029347833    6.594654646    4.683454350
   86 SOLV  HW2      485    4.080474937    6.658635901    4.542177712
   87 SOLV  OW       486    3.631735987    2.264008083    6.165201905
   87 SOLV  HW1      487    3.724522477    2.242153762    6.195419381
   87 SOLV  HW2      488    3.568500336    2.254326513    6.242062556
   88 SOLV  OW       489    1.218523742    2.974723933    5.366290801
   88 SOLV  HW1      490    1.285228617    2.910582073    5.404189634
   88 SOLV  HW2      491    1.127255750    2.934035083    5.370113253
   89 SOLV  OW       492    0.654967074    5.274497357    3.387002944
   89 SOLV  HW1      493    0.742452261    5.227063359    3.377184703
   89 SOLV  HW2      494    0.603891265    5.268316871    3.301252706
   90 SOLV  OW       495    2.581843351    5.209144840    2.743374137
   90 SOLV  HW1      496    2.504287764    5.248498547    2.792734613
   90 SOLV  HW2      497    2.577364585    5.236227342    2.647215316
   91 SOLV  OW       498    6.030988855    4.251991153    4.930258567
   91 SOLV  HW1      499    5.938120701    4.215263480    4.925098713
   91 SOLV  HW2      500    6.027655826    4.351827980    4.925617557
   92 SOLV  OW       501    6.136620595    2.299922635    3.385107034
   92 SOLV  HW1      502    6.216991061    2.242417117    3.400395714
   92 SOLV  HW2      503    6.062814494    2.270933934    3.446036131
   93 SOLV  OW       504    2.798356106    4.610954079    2.902620041
   93 SOLV  HW1      505    2.895255582    4.586511909    2.898999001
   93 SOLV  HW2      506    2.753370471    4.581475631    2.818314919
   94 SOLV  OW       507    2.850549844    3.601178712    6.075676466
   94 SOLV  HW1      508    2.791319799    3.644498726    6.007741069
   94 SOLV  HW2      509    2.853981412    3.502651626    6.058923026
   95 SOLV  OW       510    3.024778336    3.060931505    1.666667778
   95 SOLV  HW1      511    2.952345031    3.084327246    1.731522197
   95 SOLV  HW2      512    3.014724560    3.116362771    1.584046131
   96 SOLV  OW       513    6.355674688    3.754248303    6.209409725
   96 SOLV  HW1      514    6.423644187    3.701644525    6.260527529
   96 SOLV  HW2      515    6.263925348    3.728642344    6.239847095
   97 SOLV  OW       516    2.029710734    3.399973009    4.149228062
   97 SOLV  HW1      517    2.116672308    3.435319219    4.183700807
   97 SOLV  HW2      518    2.041927839    3.366865616    4.055661599
   98 SOLV  OW       519    0.074456420    5.881234960    1.124098454
   98 SOLV  HW1      520    0.124313284    5.952818909    1.075210097
   98 SOLV  HW2      521   -0.015230479    5.915898092    1.151571484
   99 SOLV  OW       522    1.433057518    2.974699120    5.174786174
   99 SOLV  HW1      523    1.414504850    2.925057611    5.089983113
   99 SOLV  HW2      524    1.346718258    2.995912122    5.220563688
  100 SOLV  OW       525    2.179417079    4.425196096    3.756017220
  100 SOLV  HW1      526    2.247206872    4.481141632    3.708323603
  100 SOLV  HW2      527    2.138170157    4.478544772    3.829859282
  101 SOLV  OW       528    1.891248166    4.236583986    3.957764832
  101 SOLV  HW1      529    1.932838254    4.146116189    3.948497552
  101 SOLV  HW2      530    1.822180688    4.234273048    4.030044726
  102 SOLV  OW       531    1.462177459    6.108199666    5.638950482
  102 SOLV  HW1      532    1.405396746    6.073767746    5.564181280
  102 SOLV  HW2      533    1.404461291    6.155260190    5.705690209
  103 SOLV  OW       534    4.456270209    0.375520715    0.445802991
  103 SOLV  HW1      535    4.472304870    0.391781818    0.543160611
  103 SOLV  HW2      536    4.528271106    0.419742487    0.392320790
  104 SOLV  OW       537    2.433965246    4.165187292    6.516673694
  104 SOLV  HW1      538    2.373683257    4.238721416    6.485708319
  104 SOLV  HW2      539    2.382578997    4.102305488    6.575029261
  105 SOLV  OW       540    3.773114480    4.369503614    2.466038715
  105 SOLV  HW1      541    3.860759156    4.401917965    2.430433088
  105 SOLV  HW2      542    3.708368372    4.445631173    2.469585031
  106 SOLV  OW       543    3.809426203    6.089679757    6.311770954
  106 SOLV  HW1      544    3.749032157    6.110654998    6.234877271
  106 SOLV  HW2      545    3.783680833    6.001500056    6.351287486
  107 SOLV  OW       546    2.766469433    1.126327991    1.765902965
  107 SOLV  HW1      547    2.685881601    1.185527786    1.764890204
  107 SOLV  HW2      548    2.740286946    1.034909574    1.796841458
  108 SOLV  OW       549    2.603687999    4.848414797    4.755259544
  108 SOLV  HW1      550    2.541701149    4.926454013    4.763478505
  108 SOLV  HW2      551    2.605642922    4.798152024    4.841687966
  109 SOLV  OW       552    3.205870063    1.415296474    6.180977876
  109 SOLV  HW1      553    3.299576182    1.428340182    6.148588605
  109 SOLV  HW2      554    3.165386208    1.504154167    6.202551190
  110 SOLV  OW       555    0.903001811    6.325953322    1.807588328
  110 SOLV  HW1      556    0.924925814    6.423427834    1.803334205
  110 SOLV  HW2      557    0.887413500    6.299415373    1.902734436
  111 SOLV  OW       558    2.137416722    5.365457913    0.445686100
  111 SOLV  HW1      559    2.051371220    5.319158893    0.466960789
  111 SOLV  HW2      560    2.140274672    5.387321665    0.348147141
  112 SOLV  OW       561    1.308132629    6.025281640    4.354333988
  112 SOLV  HW1      562    1.288247592    6.112018712    4.308712660
  112 SOLV  HW2      563    1.393259376    5.987315645    4.318111616
  113 SOLV  OW       564    5.711946816    4.079859328    3.936250546
  113 SOLV  HW1      565    5.719457753    3.992091698    3.983584140
  113 SOLV  HW2      566    5.631329284    4.128839926    3.969443234
  114 SOLV  OW       567    4.281895208    2.502662999    2.117087061
  114 SOLV  HW1      568    4.296022488    2.530492757    2.212092138
  114 SOLV  HW2      569    4.362006752    2.527740880    2.062742968
  115 SOLV  OW       570    5.299195603    5.292047431    4.372206206
  115 SOLV  HW1      571    5.254597227    5.202629241    4.376132049
  115 SOLV  HW2      572    5.383486699    5.284942235    4.318871721
  116 SOLV  OW       573    4.169079207    0.492603933    3.445162220
  116 SOLV  HW1      574    4.238299362    0.557713662    3.476296338
  116 SOLV  HW2      575    4.083193757    0.509612668    3.493478187
  117 SOLV  OW       576    5.575907381    1.863924149    3.441755907
  117 SOLV  HW1      577    5.521298800    1.839775220    3.361538876
  117 SOLV  HW2      578    5.662703440    1.903839868    3.412205618
  118 SOLV  OW       579    4.839084692    1.175473831    0.947835156
  118 SOLV  HW1      580    4.919821093    1.166507922    0.889514610
  118 SOLV  HW2      581    4.866722282    1.171515034    1.043858755
  119 SOLV  OW       582    6.097435479    1.152884601    0.519352082
  119 SOLV  HW1      583    6.174951009    1.131374790    0.578755034
  119 SOLV  HW2      584    6.094479463    1.251459457    0.502790087
  120 SOLV  OW       585    4.892099311    1.283997707    2.970827070
  120 SOLV  HW1      586    4.893861071    1.204531031    2.910147719
  120 SOLV  HW2      587    4.921755345    1.365103091    2.920404096
  121 SOLV  OW       588    4.196970912    4.313604106    6.657290938
  121 SOLV  HW1      589    4.255171524    4.391387282    6.681008152
  121 SOLV  HW2      590    4.103495086    4.331298753    6.688100181
  122 SOLV  OW       591    6.069953245    2.884398986    2.772441062
  122 SOLV  HW1      592    6.146957633    2.929684995    2.817380374
  122 SOLV  HW2      593    6.079048631    2.893717493    2.673292288
  123 SOLV  OW       594    4.147764717    0.871644510    5.349998979
  123 SOLV  HW1      595    4.226263470    0.890013628    5.409164521
  123 SOLV  HW2      596    4.121494107    0.775519594    5.358359336
  124 SOLV  OW       597    4.357417640    5.690768012    3.094164449
  124 SOLV  HW1      598    4.319532795    5.606012849    3.131330845
  124 SOLV  HW2      599    4.287744796    5.762448781    3.096921654
  125 SOLV  OW       600    1.526785965    4.049639379    3.142714879
  125 SOLV  HW1      601    1.466447781    4.054321646    3.222322793
  125 SOLV  HW2      602    1.475867392    4.075774196    3.060712987
  126 SOLV  OW       603    3.797161923    6.490112909    4.418170795
  126 SOLV  HW1      604    3.885381019    6.462673883    4.456439988
  126 SOLV  HW2      605    3.731178637    6.502756083    4.492241006
  127 SOLV  OW       606    2.215145804    4.965436983    0.793853424
  127 SOLV  HW1      607    2.275312206    5.017919779    0.854066382
  127 SOLV  HW2      608    2.233838087    4.867822372    0.804899971
  128 SOLV  OW       609    0.018603279    0.933091911    0.918729610
  128 SOLV  HW1      610   -0.034825053    1.017093703    0.909287569
  128 SOLV  HW2      611    0.066340676    0.914129332    0.832929834
  129 SOLV  OW       612    3.439890205    6.367003623    6.184187787
  129 SOLV  HW1      613    3.364428255    6.305949235    6.160148322
  129 SOLV  HW2      614    3.444089976    6.442276595    6.118488611
  130 SOLV  OW       615    0.386721583    3.687323039    0.363511521
  130 SOLV  HW1      616    0.315240552    3.734261729    0.311672716
  130 SOLV  HW2      617    0.475081825    3.701630175    0.318926619
  131 SOLV  OW       618    5.725793047    1.451618003    2.658328034
  131 SOLV  HW1      619    5.777666646    1.535900898    2.672665515
  131 SOLV  HW2      620    5.752633362    1.410357408    2.571280915
  132 SOLV  OW       621    6.094883934    1.451111046    0.291699635
  132 SOLV  HW1      622    6.045600892    1.485135499    0.211614940
  132 SOLV  HW2      623    6.034950896    1.454574270    0.371675113
  133 SOLV  OW       624    2.142465104    5.390386427    3.365548047
  133 SOLV  HW1      625    2.124953026    5.300444370    3.405595439
  133 SOLV  HW2      626    2.114687116    5.461575502    3.430050287
  134 SOLV  OW       627    0.287180869    5.740825311    0.728676224
  134 SOLV  HW1      628    0.338098526    5.814788795    0.772685716
  134 SOLV  HW2      629    0.340811054    5.656512996    0.732584795
  135 SOLV  OW       630    1.474818379    5.058590779    1.183711700
  135 SOLV  HW1      631    1.573663515    5.043437573    1.183467737
  135 SOLV  HW2      632    1.446164919    5.093094693    1.094333295
  136 SOLV  OW       633    6.579497815    4.329709751    4.601998642
  136 SOLV  HW1      634    6.521543484    4.319009820    4.521209737
  136 SOLV  HW2      635    6.669858952    4.362239238    4.574128634
  137 SOLV  OW       636    0.437686281    0.343319572    4.063700618
  137 SOLV  HW1      637    0.527325854    0.362232551    4.023612138
  137 SOLV  HW2      638    0.444995802    0.266027223    4.126728420
  138 SOLV  OW       639    3.459255981    2.823047756    3.824308914
  138 SOLV  HW1      640    3.391928090    2.860572336    3.760599409
  138 SOLV  HW2      641    3.424540578    2.830631229    3.917782824
  139 SOLV  OW       642    1.746981644    2.054900734    5.059843877
  139 SOLV  HW1      643    1.680765378    1.992271141    5.100989716
  139 SOLV  HW2      644    1.707393759    2.096041204    4.977744540
  140 SOLV  OW       645    1.975867477    4.144577751    1.013015232
  140 SOLV  HW1      646    2.010673394    4.190087320    1.094975389
  140 SOLV  HW2      647    1.942738036    4.053343590    1.037073664
  141 SOLV  OW       648    2.983912208    2.492578072    5.574004112
  141 SOLV  HW1      649    2.961403381    2.473403243    5.478475484
  141 SOLV  HW2      650    3.079632256    2.520738310    5.580690917
  142 SOLV  OW       651    5.907254759    5.913361602    1.232202490
  142 SOLV  HW1      652    5.879699010    5.847377189    1.302107983
  142 SOLV  HW2      653    5.868206410    6.002892846    1.253636644
  143 SOLV  OW       654    2.122535127    1.626235116    5.898201915
  143 SOLV  HW1      655    2.084176708    1.691559400    5.963481388
  143 SOLV  HW2      656    2.218775945    1.647982386    5.881929200
  144 SOLV  OW       657    1.594145595    6.314959700    0.937018084
  144 SOLV  HW1      658    1.642568860    6.261601395    0.867677484
  144 SOLV  HW2      659    1.660470635    6.358756008    0.997705089
  145 SOLV  OW       660    4.200980180    0.228128328    1.645908588
  145 SOLV  HW1      661    4.219438108    0.208026343    1.549704351
  145 SOLV  HW2      662    4.233210017    0.152304846    1.702583779
  146 SOLV  OW       663    2.873369483    0.078898785    4.793280564
  146 SOLV  HW1      664    2.934593750    0.014043168    4.748054706
  146 SOLV  HW2      665    2.778935985    0.059856360    4.766452584
  147 SOLV  OW       666    1.980218986    1.005376790    4.035749214
  147 SOLV  HW1      667    1.994912289    1.093393189    3.990613192
  147 SOLV  HW2      668    2.041488209    0.997610049    4.114399072
  148 SOLV  OW       669    6.168062442    0.831998448    6.610192444
  148 SOLV  HW1      670    6.122278221    0.779994978    6.538084994
  148 SOLV  HW2      671    6.137904565    0.798745102    6.699549914
  149 SOLV  OW       672    3.019585562    0.484101110    2.615578427
  149 SOLV  HW1      673    3.086346860    0.535729331    2.669220722
  149 SOLV  HW2      674    2.927364338    0.504958895    2.648139734
  150 SOLV  OW       675    1.376046900    0.792943534    1.272762821
  150 SOLV  HW1      676    1.441464177    0.794514151    1.197144351
  150 SOLV  HW2      677    1.332017931    0.882385611    1.280611684
  151 SOLV  OW       678    0.681988900    3.957532251    0.369938226
  151 SOLV  HW1      679    0.628677954    3.904322876    0.304160224
  151 SOLV  HW2      680    0.647631716    4.051409639    0.372518904
  152 SOLV  OW       681    6.322383769    3.995707085    5.475351730
  152 SOLV  HW1      682    6.310606109    4.045870500    5.389648997
  152 SOLV  HW2      683    6.412738511    3.952881005    5.476761546
  153 SOLV  OW       684    1.484015501    3.572490376    2.523265761
  153 SOLV  HW1      685    1.539664090    3.653644356    2.541078850
  153 SOLV  HW2      686    1.543780882    3.493752815    2.508148361
  154 SOLV  OW       687    5.086011403    0.709678542    4.680821294
  154 SOLV  HW1      688    5.038417668    0.657341169    4.751501389
  154 SOLV  HW2      689    5.125193354    0.646902752    4.613560496
  155 SOLV  OW       690    0.850614302    4.609701341    1.547004229
  155 SOLV  HW1      691    0.852889805    4.514734973    1.515759213
  155 SOLV  HW2      692    0.769170177    4.624379644    1.603141935
  156 SOLV  OW       693    3.033356652    0.922716802    3.307634932
  156 SOLV  HW1      694    3.003554995    1.013007953    3.276660598
  156 SOLV  HW2      695    3.096042238    0.883411733    3.240361841
  157 SOLV  OW       696    3.915846617    1.976472312    4.287773401
  157 SOLV  HW1      697    3.896987247    2.074050441    4.276688601
  157 SOLV  HW2      698    3.843311489    1.934490202    4.342327940
  158 SOLV  OW       699    0.136011121    0.923278345    6.696322382
  158 SOLV  HW1      700    0.107719200    0.889801698    6.786205202
  158 SOLV  HW2      701    0.230923597    0.954459597    6.700725949
  159 SOLV  OW       702    4.795819442    0.194223274    1.426754513
  159 SOLV  HW1      703    4.733676183    0.270547309    1.409065619
  159 SOLV  HW2      704    4.814537775    0.188518895    1.524821450
  160 SOLV  OW       705    3.553328211    4.933390091    6.026084659
  160 SOLV  HW1      706    3.575540187    5.001077901    6.096263207
  160 SOLV  HW2      707    3.535841002    4.844971711    6.069402411
  161 SOLV  OW       708    3.602530289    6.659208583    0.298927621
  161 SOLV  HW1      709    3.654032239    6.744818665    0.294626103
  161 SOLV  HW2      710    3.595043380    6.629560719    0.394137864
  162 SOLV  OW       711    1.169695169    5.332801859    5.719262445
  162 SOLV  HW1      712    1.097882452    5.402277740    5.723271888
  162 SOLV  HW2      713    1.250381996    5.370833507    5.674059903
  163 SOLV  OW       714    0.617124287    5.284153216    0.018677748
  163 SOLV  HW1      715    0.642185773    5.216340845    0.087767866
  163 SOLV  HW2      716    0.522938706    5.268308948   -0.010954592
  164 SOLV  OW       717    0.794576407    4.480529301    5.206146906
  164 SOLV  HW1      718    0.724458723    4.474433615    5.135108937
  164 SOLV  HW2      719    0.883483723    4.497959917    5.163818393
  165 SOLV  OW       720    0.970541742    1.665146067    6.044644475
  165 SOLV  HW1      721    0.953870801    1.749897310    5.994252544
  165 SOLV  HW2      722    1.066087934    1.662061478    6.073994954
  166 SOLV  OW       723    3.522113744    4.992980060    0.925469303
  166 SOLV  HW1      724    3.516232918    4.997195047    1.025207409
  166 SOLV  HW2      725    3.492844580    4.902636865    0.894140991
  167 SOLV  OW       726    5.627130469    0.700910436    2.590145910
  167 SOLV  HW1      727    5.627043030    0.800902824    2.588899023
  167 SOLV  HW2      728    5.571500901    0.668480360    2.666655265
  168 SOLV  OW       729    0.603940534    2.967894043    2.474191755
  168 SOLV  HW1      730    0.698266538    2.977375178    2.442367973
  168 SOLV  HW2      731    0.578243961    2.871252023    2.473976945
  169 SOLV  OW       732    6.036172854    0.229692064    4.168264393
  169 SOLV  HW1      733    5.978541918    0.182646328    4.235088146
  169 SOLV  HW2      734    6.128444647    0.240194071    4.205354339
  170 SOLV  OW       735    0.694633830    0.681329094    2.624665833
  170 SOLV  HW1      736    0.613134446    0.654721774    2.573188256
  170 SOLV  HW2      737    0.758923295    0.727673099    2.563681098
  171 SOLV  OW       738    5.766739313    4.614901869    1.961731775
  171 SOLV  HW1      739    5.667679242    4.627810435    1.966260720
  171 SOLV  HW2      740    5.788466680    4.548522719    1.890165233
  172 SOLV  OW       741    3.089830012    6.657174768    6.028645656
  172 SOLV  HW1      742    2.995385238    6.666363441    5.997089468
  172 SOLV  HW2      743    3.090348008    6.632802218    6.125628904
  173 SOLV  OW       744    5.703202218    5.533554526    5.194969476
  173 SOLV  HW1      745    5.754667056    5.477513340    5.130078830
  173 SOLV  HW2      746    5.737401916    5.627487989    5.192337883
  174 SOLV  OW       747    4.277142325    3.485183264    1.844903532
  174 SOLV  HW1      748    4.302854023    3.427393453    1.767448472
  174 SOLV  HW2      749    4.355036089    3.494377265    1.906936360
  175 SOLV  OW       750    4.103528960    2.032260667    2.066734957
  175 SOLV  HW1      751    4.119778138    2.042975180    2.164822690
  175 SOLV  HW2      752    4.006060793    2.016791786    2.050588432
  176 SOLV  OW       753    0.660103261    6.244733942    1.390396464
  176 SOLV  HW1      754    0.656863497    6.295057347    1.476750959
  176 SOLV  HW2      755    0.664918500    6.146626003    1.409149752
  177 SOLV  OW       756    2.695371118    2.124106542    0.336620691
  177 SOLV  HW1      757    2.788560488    2.089809740    0.324809223
  177 SOLV  HW2      758    2.675798946    2.134534294    0.434130855
  178 SOLV  OW       759    4.361566738    6.044595851    1.559386436
  178 SOLV  HW1      760    4.439906685    5.991361779    1.527307996
  178 SOLV  HW2      761    4.385607728    6.091321532    1.644467465
  179 SOLV  OW       762    4.689834655    1.742389938    3.718414811
  179 SOLV  HW1      763    4.627775602    1.699694611    3.652643821
  179 SOLV  HW2      764    4.750660747    1.672915477    3.756801343
  180 SOLV  OW       765    4.276917332    2.522285093    0.341151624
  180 SOLV  HW1      766    4.320444430    2.480235049    0.261544931
  180 SOLV  HW2      767    4.228677333    2.452184226    0.393676008
  181 SOLV  OW       768    6.112720346    4.047085134    3.848143117
  181 SOLV  HW1      769    6.110469270    4.051033204    3.748246243
  181 SOLV  HW2      770    6.141831648    3.955952265    3.877252780
  182 SOLV  OW       771    4.623038351    3.756855885    5.134604632
  182 SOLV  HW1      772    4.603452793    3.795040276    5.224928484
  182 SOLV  HW2      773    4.538029165    3.724804039    5.092817583
  183 SOLV  OW       774    6.088294644    4.971752982    4.910745000
  183 SOLV  HW1      775    6.119391344    4.906119556    4.842004265
  183 SOLV  HW2      776    6.022656509    5.034813829    4.869332383
  184 SOLV  OW       777    4.162039321    4.717021476    2.787827239
  184 SOLV  HW1      778    4.145350996    4.671884171    2.875486601
  184 SOLV  HW2      779    4.175863213    4.814916894    2.802841470
  185 SOLV  OW       780    6.514642087    4.253572580    6.366793584
  185 SOLV  HW1      781    6.508163214    4.155987476    6.345931858
  185 SOLV  HW2      782    6.608740971    4.276079478    6.392069649
  186 SOLV  OW       783    6.577293768    4.578344557    6.447355253
  186 SOLV  HW1      784    6.503862678    4.587975433    6.380160302
  186 SOLV  HW2      785    6.540614448    4.538238388    6.531296678
  187 SOLV  OW       786    4.015971830    2.427391666    3.755645347
  187 SOLV  HW1      787    4.107703402    2.466366031    3.763791374
  187 SOLV  HW2      788    4.018545298    2.348693627    3.694000915
  188 SOLV  OW       789    5.797602788    1.696878443    6.212024296
  188 SOLV  HW1      790    5.840970146    1.784970996    6.193076619
  188 SOLV  HW2      791    5.853446339    1.623305798    6.173701930
  189 SOLV  OW       792    2.419506853    1.173924035    2.886666420
  189 SOLV  HW1      793    2.462616694    1.227608957    2.814143935
  189 SOLV  HW2      794    2.429357839    1.221786144    2.973914438
  190 SOLV  OW       795    6.683841938    0.051365109    1.608945470
  190 SOLV  HW1      796    6.617188865   -0.002418362    1.557324291
  190 SOLV  HW2      797    6.666144508    0.148776212    1.594877134
  191 SOLV  OW       798    1.494543430    1.457972716    4.675147555
  191 SOLV  HW1      799    1.415858123    1.514652472    4.650733057
  191 SOLV  HW2      800    1.558558892    1.511690139    4.730070221
  192 SOLV  OW       801    0.584395444    5.936490245    2.973951348
  192 SOLV  HW1      802    0.515974232    5.964354250    3.041347008
  192 SOLV  HW2      803    0.645100097    6.013485968    2.954288087
  193 SOLV  OW       804    2.091393373    4.482751511    1.733462630
  193 SOLV  HW1      805    2.017599154    4.464164978    1.668585870
  193 SOLV  HW2      806    2.144451592    4.399313476    1.748394464
  194 SOLV  OW       807    3.891326423    4.531829562    1.437377818
  194 SOLV  HW1      808    3.793626887    4.518696640    1.454181604
  194 SOLV  HW2      809    3.930629929    4.447210109    1.401394175
  195 SOLV  OW       810    4.111513210    3.004374210    1.593064763
  195 SOLV  HW1      811    4.057395908    3.021547875    1.510745732
  195 SOLV  HW2      812    4.050329409    2.984658575    1.669666827
  196 SOLV  OW       813    3.465167175    6.628787537    2.820954044
  196 SOLV  HW1      814    3.388966952    6.595042369    2.876224558
  196 SOLV  HW2      815    3.551376637    6.595554007    2.859209777
  197 SOLV  OW       816    3.088052401    1.957675483    0.479334264
  197 SOLV  HW1      817    3.068470277    2.008190282    0.563386840
  197 SOLV  HW2      818    3.097618968    1.860383589    0.500377273
  198 SOLV  OW       819    2.988341163    6.295296239    6.390533033
  198 SOLV  HW1      820    2.899686149    6.298396784    6.436692705
  198 SOLV  HW2      821    3.057801921    6.261431530    6.454002905
  199 SOLV  OW       822    1.208096970    3.732465728    2.518809280
  199 SOLV  HW1      823    1.306411840    3.719739928    2.505683713
  199 SOLV  HW2      824    1.162023810    3.643866876    2.513560710
  200 SOLV  OW       825    0.893920000    5.431603300    5.101012171
  200 SOLV  HW1      826    0.814592295    5.491469601    5.089913462
  200 SOLV  HW2      827    0.866173784    5.347901723    5.148173952
  201 SOLV  OW       828    0.492804299    3.850501666    3.990746588
  201 SOLV  HW1      829    0.462874072    3.765630520    4.034348309
  201 SOLV  HW2      830    0.464305717    3.850582885    3.894893240
  202 SOLV  OW       831    0.050705978    3.910283504    4.617826714
  202 SOLV  HW1      832    0.028259549    3.950330241    4.528987214
  202 SOLV  HW2      833    0.011346569    3.966442974    4.690607142
  203 SOLV  OW       834    1.706132680    3.766643916    2.119233445
  203 SOLV  HW1      835    1.656855834    3.742812145    2.035544263
  203 SOLV  HW2      836    1.722909495    3.683857638    2.172759240
  204 SOLV  OW       837    4.922628200    2.163099632    1.353200080
  204 SOLV  HW1      838    4.891015565    2.130187532    1.442180275
  204 SOLV  HW2      839    5.021209297    2.179490635    1.356825331
  205 SOLV  OW       840    3.483075937    6.568152252    5.989420566
  205 SOLV  HW1      841    3.563612277    6.594414128    5.936276876
  205 SOLV  HW2      842    3.400391922    6.589454465    5.937366656
  206 SOLV  OW       843    4.557663853    5.155289451    1.215359445
  206 SOLV  HW1      844    4.515159075    5.090993599    1.279073081
  206 SOLV  HW2      845    4.603485015    5.227792717    1.266776735
  207 SOLV  OW       846    1.784177048    3.936206882    3.456656594
  207 SOLV  HW1      847    1.856434845    4.005165801    3.451807034
  207 SOLV  HW2      848    1.825197555    3.845030181    3.458697987
  208 SOLV  OW       849    4.854971056    4.050301321    2.918795956
  208 SOLV  HW1      850    4.934350706    4.093828237    2.961273230
  208 SOLV  HW2      851    4.878554452    4.021194759    2.826077719
  209 SOLV  OW       852    4.419466830    5.568446113    0.606465832
  209 SOLV  HW1      853    4.328673044    5.558087424    0.647076494
  209 SOLV  HW2      854    4.417690632    5.642520001    0.539309713
  210 SOLV  OW       855    5.727141503    0.727584517    0.015502353
  210 SOLV  HW1      856    5.726034067    0.661450989   -0.059498781
  210 SOLV  HW2      857    5.655280603    0.795603585    0.001029712
  211 SOLV  OW       858    5.552251007    6.395431430    6.455320666
  211 SOLV  HW1      859    5.616297239    6.455643365    6.502992914
  211 SOLV  HW2      860    5.603287689    6.326589780    6.403783065
  212 SOLV  OW       861    6.497872779    5.795962524    0.091773416
  212 SOLV  HW1      862    6.569853989    5.743835629    0.045930945
  212 SOLV  HW2      863    6.514193101    5.795680082    0.190432462
  213 SOLV  OW       864    3.025083216    5.890548794    2.293612398
  213 SOLV  HW1      865    2.974495342    5.838645810    2.224714015
  213 SOLV  HW2      866    3.020629986    5.988043222    2.271816862
  214 SOLV  OW       867    0.281400832    1.502799950    0.900175482
  214 SOLV  HW1      868    0.321704528    1.432488439    0.841592690
  214 SOLV  HW2      869    0.288288356    1.591765964    0.855035140
  215 SOLV  OW       870    1.981127229    4.094479183    1.710858089
  215 SOLV  HW1      871    1.957872406    4.000193000    1.686996636
  215 SOLV  HW2      872    1.913669898    4.130107514    1.775512328
  216 SOLV  OW       873    4.895309098    4.823630168    6.260747520
  216 SOLV  HW1      874    4.859536678    4.830008460    6.353912381
  216 SOLV  HW2      875    4.986019361    4.865548047    6.256929193
  217 SOLV  OW       876    4.953604531    3.259184484    2.544835191
  217 SOLV  HW1      877    5.025723850    3.189973903    2.541878960
  217 SOLV  HW2      878    4.917924483    3.274105538    2.452616233
  218 SOLV  OW       879    0.308268725    3.600442004    3.706228497
  218 SOLV  HW1      880    0.398113336    3.575868436    3.669839960
  218 SOLV  HW2      881    0.312391218    3.692031468    3.746158625
  219 SOLV  OW       882    0.151934834    0.386342225    0.466256141
  219 SOLV  HW1      883    0.122468041    0.364142255    0.373310406
  219 SOLV  HW2      884    0.168951400    0.484635695    0.473246879
  220 SOLV  OW       885    1.234208093    5.555431096    5.470809773
  220 SOLV  HW1      886    1.145215904    5.596244492    5.491173885
  220 SOLV  HW2      887    1.284844256    5.541693212    5.555940788
  221 SOLV  OW       888    5.294207615    6.146481546    0.687192008
  221 SOLV  HW1      889    5.195523781    6.146518506    0.703364198
  221 SOLV  HW2      890    5.318235642    6.223048742    0.627524945
  222 SOLV  OW       891    3.206136594    1.424613234    0.804600805
  222 SOLV  HW1      892    3.237103960    1.423469845    0.709523180
  222 SOLV  HW2      893    3.169497932    1.334770403    0.828806473
  223 SOLV  OW       894    2.598139764    2.276042636    4.632498892
  223 SOLV  HW1      895    2.558095239    2.270184949    4.541054026
  223 SOLV  HW2      896    2.696252969    2.293799495    4.624848209
  224 SOLV  OW       897    0.919201887    5.906800095    2.855926049
  224 SOLV  HW1      898    0.918202619    6.005440845    2.872328610
  224 SOLV  HW2      899    0.837306909    5.865544943    2.895816714
  225 SOLV  OW       900    1.509137395    3.286681811    0.190414691
  225 SOLV  HW1      901    1.522981281    3.283900339    0.289412925
  225 SOLV  HW2      902    1.436980170    3.352416550    0.168681786
  226 SOLV  OW       903    4.487240641    2.328508483    1.777260850
  226 SOLV  HW1      904    4.414127274    2.262672297    1.795151409
  226 SOLV  HW2      905    4.573201605    2.279630172    1.762372486
  227 SOLV  OW       906    1.303691650    4.729244330    5.087940948
  227 SOLV  HW1      907    1.327342105    4.645612632    5.038479497
  227 SOLV  HW2      908    1.383702621    4.762011659    5.138186212
  228 SOLV  OW       909    2.641019063    0.099593476    0.993324470
  228 SOLV  HW1      910    2.662299190    0.008820562    1.029483484
  228 SOLV  HW2      911    2.718580264    0.160739147    1.008993135
  229 SOLV  OW       912    5.380046562    1.208002389    6.533702872
  229 SOLV  HW1      913    5.334765856    1.272837813    6.594907981
  229 SOLV  HW2      914    5.350587458    1.224820396    6.439631857
  230 SOLV  OW       915    1.160485871    6.265519359    0.433666051
  230 SOLV  HW1      916    1.218712596    6.341337880    0.404319155
  230 SOLV  HW2      917    1.215174946    6.199466491    0.485106927
  231 SOLV  OW       918    1.425128124    4.375573027    4.116486162
  231 SOLV  HW1      919    1.502171293    4.437446038    4.131852377
  231 SOLV  HW2      920    1.452961209    4.302533327    4.054111795
  232 SOLV  OW       921    5.471840477    6.667991786    0.199336172
  232 SOLV  HW1      922    5.411884709    6.696979517    0.273935484
  232 SOLV  HW2      923    5.446337588    6.575870814    0.169953028
  233 SOLV  OW       924    1.223777048    1.435761245    5.668182287
  233 SOLV  HW1      925    1.136387386    1.482608385    5.655204141
  233 SOLV  HW2      926    1.294156204    1.502579517    5.692309719
  234 SOLV  OW       927    6.395258190    2.398593750    4.887878566
  234 SOLV  HW1      928    6.315062843    2.435646156    4.841018502
  234 SOLV  HW2      929    6.477586401    2.420700670    4.835596736
  235 SOLV  OW       930    3.641121096    4.515594423    5.375139026
  235 SOLV  HW1      931    3.730896085    4.475031568    5.357959207
  235 SOLV  HW2      932    3.650813498    4.592424320    5.438410380
  236 SOLV  OW       933    4.533205136    0.792831382    1.748595554
  236 SOLV  HW1      934    4.438098410    0.814974652    1.770146105
  236 SOLV  HW2      935    4.535814836    0.724720019    1.675424031
  237 SOLV  OW       936    2.138918843    6.576745480    0.297522471
  237 SOLV  HW1      937    2.157155717    6.645330135    0.227069639
  237 SOLV  HW2      938    2.193539295    6.494971123    0.279367563
  238 SOLV  OW       939    3.459792730    1.694488606    4.187061943
  238 SOLV  HW1      940    3.444422654    1.605349536    4.229700272
  238 SOLV  HW2      941    3.434569980    1.766923820    4.251225739
  239 SOLV  OW       942    5.378509962    1.521406153    6.160915124
  239 SOLV  HW1      943    5.279530362    1.508521131    6.154827839
  239 SOLV  HW2      944    5.398799196    1.592367004    6.228390635
  240 SOLV  OW       945    4.839948709    0.277395686    3.710725610
  240 SOLV  HW1      946    4.787128295    0.335976854    3.772193412
  240 SOLV  HW2      947    4.882010452    0.333352045    3.639313177
  241 SOLV  OW       948    2.046858722    6.620134544    2.099804809
  241 SOLV  HW1      949    2.049983847    6.546097633    2.032657140
  241 SOLV  HW2      950    2.091352033    6.590414443    2.184286174
  242 SOLV  OW       951    2.827839524    6.114787503    5.435860288
  242 SOLV  HW1      952    2.924497840    6.101990148    5.458073744
  242 SOLV  HW2      953    2.771881005    6.089720312    5.514855985
  243 SOLV  OW       954    1.122626383    4.290368421    6.257828660
  243 SOLV  HW1      955    1.213016486    4.332873095    6.253030537
  243 SOLV  HW2      956    1.110866886    4.247041147    6.347184699
  244 SOLV  OW       957    0.274252851    2.785849599    5.349974943
  244 SOLV  HW1      958    0.183465687    2.787164768    5.308070275
  244 SOLV  HW2      959    0.283381260    2.863610953    5.412183335
  245 SOLV  OW       960    3.271055839    5.029837148    0.316166667
  245 SOLV  HW1      961    3.178336783    5.052440518    0.286295204
  245 SOLV  HW2      962    3.269858179    4.943019544    0.365778251
  246 SOLV  OW       963    4.710027176    3.083136978    1.415366270
  246 SOLV  HW1      964    4.622713979    3.128712619    1.398065789
  246 SOLV  HW2      965    4.753327211    3.059893203    1.328275088
  247 SOLV  OW       966    2.384262892    3.445569117    3.363170740
  247 SOLV  HW1      967    2.369210983    3.374293969    3.431678649
  247 SOLV  HW2      968    2.299548772    3.461501350    3.312478315
  248 SOLV  OW       969    5.234994796    1.195798115    4.329254126
  248 SOLV  HW1      970    5.238446669    1.262161286    4.403980655
  248 SOLV  HW2      971    5.139844675    1.170958280    4.311102623
  249 SOLV  OW       972    6.287186904    6.200468518    1.663509129
  249 SOLV  HW1      973    6.284059912    6.196846146    1.763394766
  249 SOLV  HW2      974    6.264756387    6.110452940    1.626171378
  250 SOLV  OW       975    0.840497954    0.492840355    2.014325456
  250 SOLV  HW1      976    0.745880986    0.521658509    2.029062598
  250 SOLV  HW2      977    0.843643928    0.425074583    1.940854761
  251 SOLV  OW       978    4.509057167    0.536131506    1.591791462
  251 SOLV  HW1      979    4.507355821    0.436247324    1.596296525
  251 SOLV  HW2      980    4.597494646    0.566393808    1.556252112
  252 SOLV  OW       981    2.558749203    2.915487181    4.484836601
  252 SOLV  HW1      982    2.481677250    2.884161193    4.429351139
  252 SOLV  HW2      983    2.534902607    3.001832788    4.529286754
  253 SOLV  OW       984    5.434135380    6.293090138    3.266455752
  253 SOLV  HW1      985    5.345815603    6.259526339    3.299214391
  253 SOLV  HW2      986    5.422073394    6.382934090    3.224234751
  254 SOLV  OW       987    1.522574287    6.703793596    0.375233922
  254 SOLV  HW1      988    1.574123056    6.689903668    0.459790615
  254 SOLV  HW2      989    1.541395207    6.628649072    0.311995377
  255 SOLV  OW       990    0.053203398    4.912349703    6.315140642
  255 SOLV  HW1      991    0.137795230    4.958497908    6.341872742
  255 SOLV  HW2      992   -0.004456349    4.899110180    6.395763893
  256 SOLV  OW       993    5.129365140    1.405397419    6.152446689
  256 SOLV  HW1      994    5.049233074    1.346274446    6.143316181
  256 SOLV  HW2      995    5.099939068    1.500813066    6.157923969
  257 SOLV  OW       996    1.741102057    4.275198714    5.343358050
  257 SOLV  HW1      997    1.684702570    4.330043243    5.405093094
  257 SOLV  HW2      998    1.811530168    4.227578925    5.396010466
  258 SOLV  OW       999    2.586345100    4.533364084    6.018771897
  258 SOLV  HW1     1000    2.583204202    4.572997512    6.110529002
  258 SOLV  HW2     1001    2.504668760    4.477668205    6.003705887
  259 SOLV  OW      1002    2.973680715    2.207504396    2.191281940
  259 SOLV  HW1     1003    2.963542248    2.234446505    2.287049232
  259 SOLV  HW2     1004    2.887196205    2.222044744    2.143229386
  260 SOLV  OW      1005    5.555193620    5.027239938    3.914662684
  260 SOLV  HW1     1006    5.588651683    4.944312576    3.959424842
  260 SOLV  HW2     1007    5.629031097    5.094488314    3.909590909
  261 SOLV  OW      1008    0.985618354    2.007913519    6.278499453
  261 SOLV  HW1     1009    1.079485487    2.008018916    6.244017715
  261 SOLV  HW2     1010    0.924824742    1.968535504    6.209553469
  262 SOLV  OW      1011    6.313238663    0.608996481    3.143315176
  262 SOLV  HW1     1012    6.412768511    0.604112048    3.134949070
  262 SOLV  HW2     1013    6.277529440    0.519276506    3.169300124
  263 SOLV  OW      1014    6.301305655    4.942525296    1.130698150
  263 SOLV  HW1     1015    6.302672918    4.844659215    1.151201826
  263 SOLV  HW2     1016    6.354184933    4.991802022    1.199804056
  264 SOLV  OW      1017    3.444744469    4.522121234    6.004938885
  264 SOLV  HW1     1018    3.429345284    4.563427123    5.915179603
  264 SOLV  HW2     1019    3.483562950    4.590399625    6.066835790
  265 SOLV  OW      1020    2.329574461    0.223084537    0.350825451
  265 SOLV  HW1     1021    2.346668263    0.170605954    0.267435761
  265 SOLV  HW2     1022    2.270073073    0.170557267    0.411657274
  266 SOLV  OW      1023    2.105217246    3.300186834    2.287351474
  266 SOLV  HW1     1024    2.050581093    3.245140894    2.350477343
  266 SOLV  HW2     1025    2.186724027    3.333886734    2.334478976
  267 SOLV  OW      1026    1.521374104    0.694313077    0.425916875
  267 SOLV  HW1     1027    1.527794767    0.777039306    0.370103022
  267 SOLV  HW2     1028    1.498252517    0.616454284    0.367577861
  268 SOLV  OW      1029    1.543809196    0.235039794    6.306682605
  268 SOLV  HW1     1030    1.608877337    0.301095317    6.269228034
  268 SOLV  HW2     1031    1.469697322    0.283768853    6.352866465
  269 SOLV  OW      1032    3.585229914    2.344704464    3.994545028
  269 SOLV  HW1     1033    3.588656108    2.321673316    4.091796596
  269 SOLV  HW2     1034    3.499742675    2.392613421    3.974627602
  270 SOLV  OW      1035    6.690781376    1.057217396    0.252227970
  270 SOLV  HW1     1036    6.716866293    0.961732390    0.238007180
  270 SOLV  HW2     1037    6.679832671    1.074558805    0.350102591
  271 SOLV  OW      1038    1.135188032    0.357967564    2.307637295
  271 SOLV  HW1     1039    1.106744266    0.262769533    2.318965450
  271 SOLV  HW2     1040    1.168940002    0.393280545    2.394894604
  272 SOLV  OW      1041    5.090553235    0.795450045    0.966180694
  272 SOLV  HW1     1042    5.159763503    0.730860286    0.998400902
  272 SOLV  HW2     1043    5.028268338    0.817727776    1.041176256
  273 SOLV  OW      1044    2.470027965    6.415026802    0.193507425
  273 SOLV  HW1     1045    2.449342972    6.466058790    0.110033433
  273 SOLV  HW2     1046    2.520620437    6.473676423    0.256758226
  274 SOLV  OW      1047    4.899575276    5.562794056    5.686572863
  274 SOLV  HW1     1048    4.859901369    5.653139936    5.702809951
  274 SOLV  HW2     1049    4.887740538    5.506056480    5.768064129
  275 SOLV  OW      1050    3.299517971    5.114805265    4.536923471
  275 SOLV  HW1     1051    3.367811662    5.136955048    4.606532371
  275 SOLV  HW2     1052    3.269543971    5.020117158    4.548575156
  276 SOLV  OW      1053    4.048482487    5.223685406    0.511360777
  276 SOLV  HW1     1054    4.146158603    5.233253085    0.492180690
  276 SOLV  HW2     1055    4.009546430    5.313524955    0.531680200
  277 SOLV  OW      1056    6.199124087    2.477296352    1.346214239
  277 SOLV  HW1     1057    6.230916361    2.479123890    1.441008498
  277 SOLV  HW2     1058    6.100933658    2.496056724    1.343620376
  278 SOLV  OW      1059    4.088701968    3.890349945    2.215137845
  278 SOLV  HW1     1060    4.032797303    3.809101950    2.198600859
  278 SOLV  HW2     1061    4.033727321    3.959735674    2.261650732
  279 SOLV  OW      1062    3.995690442    3.750531981    0.015178636
  279 SOLV  HW1     1063    4.007000467    3.708672186    0.105289017
  279 SOLV  HW2     1064    3.920239374    3.816095376    0.018114244
  280 SOLV  OW      1065    5.409956727    1.519949392    5.888776340
  280 SOLV  HW1     1066    5.397155861    1.498547838    5.985617195
  280 SOLV  HW2     1067    5.358152884    1.602316901    5.865711318
  281 SOLV  OW      1068    6.621663444    2.486934237    3.634211273
  281 SOLV  HW1     1069    6.648558997    2.443928891    3.720392532
  281 SOLV  HW2     1070    6.681219391    2.565171421    3.615988424
  282 SOLV  OW      1071    4.034964722    3.236114407    6.428893828
  282 SOLV  HW1     1072    3.971007866    3.292718957    6.376879547
  282 SOLV  HW2     1073    4.079905451    3.292026913    6.498565648
  283 SOLV  OW      1074    6.234084828    0.464966972    2.377459040
  283 SOLV  HW1     1075    6.137648993    0.453287675    2.353715330
  283 SOLV  HW2     1076    6.252544850    0.420137244    2.464920821
  284 SOLV  OW      1077    3.984876592    1.785903675    4.497855276
  284 SOLV  HW1     1078    4.011893721    1.854996898    4.430801258
  284 SOLV  HW2     1079    4.061635389    1.767116528    4.559134719
  285 SOLV  OW      1080    0.573893420    1.112910744    1.386696099
  285 SOLV  HW1     1081    0.557319926    1.018006440    1.359890646
  285 SOLV  HW2     1082    0.489666253    1.152368879    1.423423202
  286 SOLV  OW      1083    5.146978630    3.231787137    5.847239610
  286 SOLV  HW1     1084    5.143268137    3.228629210    5.747358182
  286 SOLV  HW2     1085    5.242118718    3.225053774    5.877290661
  287 SOLV  OW      1086    6.524513148    6.695636216    5.733972453
  287 SOLV  HW1     1087    6.543321906    6.767118813    5.801326064
  287 SOLV  HW2     1088    6.596484144    6.695485412    5.664544843
  288 SOLV  OW      1089    5.822794088    3.125203159    2.197947784
  288 SOLV  HW1     1090    5.789953240    3.042289375    2.152705954
  288 SOLV  HW2     1091    5.917224633    3.111642162    2.227931306
  289 SOLV  OW      1092    0.095106589    2.640583076    2.489199967
  289 SOLV  HW1     1093    0.117174403    2.594125923    2.403439926
  289 SOLV  HW2     1094    0.137768974    2.591895704    2.565420048
  290 SOLV  OW      1095    6.662246193    6.065111677    1.426855883
  290 SOLV  HW1     1096    6.626336910    6.125752773    1.355910685
  290 SOLV  HW2     1097    6.761567142    6.058097058    1.417572334
  291 SOLV  OW      1098    2.299884326    5.408925447    3.138487891
  291 SOLV  HW1     1099    2.332114135    5.503437081    3.133118503
  291 SOLV  HW2     1100    2.240483905    5.398444575    3.218248667
  292 SOLV  OW      1101    1.598935669    2.551794233    3.536917352
  292 SOLV  HW1     1102    1.669477612    2.515508489    3.476030416
  292 SOLV  HW2     1103    1.641080206    2.582268546    3.622329262
  293 SOLV  OW      1104    4.552803408    1.572481965    0.709943714
  293 SOLV  HW1     1105    4.482267586    1.537112270    0.771374347
  293 SOLV  HW2     1106    4.638990902    1.581514455    0.759845318
  294 SOLV  OW      1107    3.242943191    5.737793456    4.694167692
  294 SOLV  HW1     1108    3.183126865    5.687568601    4.756613757
  294 SOLV  HW2     1109    3.226002454    5.707666308    4.600330565
  295 SOLV  OW      1110    1.385453144    2.241659769    2.038643487
  295 SOLV  HW1     1111    1.456411929    2.174035398    2.058438315
  295 SOLV  HW2     1112    1.419708706    2.333148838    2.060005765
  296 SOLV  OW      1113    1.436517897    6.566864708    0.656281792
  296 SOLV  HW1     1114    1.499937218    6.638951969    0.628327247
  296 SOLV  HW2     1115    1.455035900    6.483905837    0.603604004
  297 SOLV  OW      1116    1.695882627    3.814647757    3.229009468
  297 SOLV  HW1     1117    1.686954952    3.876066419    3.307419191
  297 SOLV  HW2     1118    1.691150146    3.867720557    3.144387240
  298 SOLV  OW      1119    1.220766422    1.259753646    4.659617562
  298 SOLV  HW1     1120    1.211119788    1.290333525    4.564897693
  298 SOLV  HW2     1121    1.238456268    1.161343837    4.661235887
  299 SOLV  OW      1122    6.575106204    6.719625398    0.953201476
  299 SOLV  HW1     1123    6.584782936    6.804055776    0.900495573
  299 SOLV  HW2     1124    6.629780610    6.647417852    0.910812565
  300 SOLV  OW      1125    6.306415833    2.913311520    1.040975304
  300 SOLV  HW1     1126    6.396228217    2.951915311    1.019915316
  300 SOLV  HW2     1127    6.317681502    2.831592207    1.097500331
  301 SOLV  OW      1128    5.039510166    4.225105646    4.728084454
  301 SOLV  HW1     1129    5.030019920    4.285516775    4.807207591
  301 SOLV  HW2     1130    5.058072147    4.279780688    4.646438066
  302 SOLV  OW      1131    1.867863176    2.871558789    3.613036334
  302 SOLV  HW1     1132    1.936883920    2.926687065    3.659909035
  302 SOLV  HW2     1133    1.842766808    2.915744388    3.526909421
  303 SOLV  OW      1134    6.731267804    4.856839232    1.014701580
  303 SOLV  HW1     1135    6.707426477    4.902246605    0.928854031
  303 SOLV  HW2     1136    6.671763764    4.777601497    1.028143699
  304 SOLV  OW      1137    5.403062384    5.415165454    4.007768253
  304 SOLV  HW1     1138    5.333318115    5.343570506    4.010921101
  304 SOLV  HW2     1139    5.489338701    5.379243942    4.043350303
  305 SOLV  OW      1140    3.021602204    0.306344403    0.784049795
  305 SOLV  HW1     1141    3.071536508    0.228303818    0.821683191
  305 SOLV  HW2     1142    2.936733242    0.274419064    0.741882602
  306 SOLV  OW      1143    0.416621358    4.627327988    6.729229687
  306 SOLV  HW1     1144    0.475691073    4.676364194    6.793309788
  306 SOLV  HW2     1145    0.398289923    4.535516524    6.764367325
  307 SOLV  OW      1146    6.291836532    0.938734473    1.175004993
  307 SOLV  HW1     1147    6.293249766    1.034975075    1.202130431
  307 SOLV  HW2     1148    6.339806040    0.927937714    1.087928036
  308 SOLV  OW      1149    1.398932658    3.493781717    1.562540358
  308 SOLV  HW1     1150    1.425366355    3.506937634    1.658082085
  308 SOLV  HW2     1151    1.304027021    3.462569755    1.558207525
  309 SOLV  OW      1152    6.185415302    4.574444433    1.410615639
  309 SOLV  HW1     1153    6.151998954    4.631182733    1.335355071
  309 SOLV  HW2     1154    6.132748396    4.489515441    1.414263022
  310 SOLV  OW      1155    4.211409610    6.599490585    3.272161204
  310 SOLV  HW1     1156    4.219153425    6.672685600    3.204466573
  310 SOLV  HW2     1157    4.220610238    6.510910177    3.226676042
  311 SOLV  OW      1158    3.648034125    2.265703309    5.506862560
  311 SOLV  HW1     1159    3.609160610    2.204905615    5.437634458
  311 SOLV  HW2     1160    3.747473307    2.268549190    5.496674812
  312 SOLV  OW      1161    1.365169940    6.531101712    2.304095938
  312 SOLV  HW1     1162    1.392364564    6.619519631    2.342079674
  312 SOLV  HW2     1163    1.287580299    6.543812271    2.242303306
  313 SOLV  OW      1164    1.541917672    0.399114134    5.513224242
  313 SOLV  HW1     1165    1.563986329    0.344918409    5.594315782
  313 SOLV  HW2     1166    1.577440820    0.491913077    5.524471565
  314 SOLV  OW      1167    1.706147562    1.850694683    5.744300450
  314 SOLV  HW1     1168    1.649261840    1.825958842    5.665864535
  314 SOLV  HW2     1169    1.788253707    1.897989702    5.712334809
  315 SOLV  OW      1170    4.766639951    1.345038101    1.618900540
  315 SOLV  HW1     1171    4.846335887    1.383265594    1.572132425
  315 SOLV  HW2     1172    4.713417059    1.290048503    1.554530455
  316 SOLV  OW      1173    2.011828589    1.621836554    0.558710775
  316 SOLV  HW1     1174    1.966396160    1.687913080    0.498962744
  316 SOLV  HW2     1175    1.962423355    1.534936529    0.555963288
  317 SOLV  OW      1176    5.418392950    4.650473757    5.675312289
  317 SOLV  HW1     1177    5.479715412    4.692881340    5.608670016
  317 SOLV  HW2     1178    5.414847607    4.706764761    5.757888275
  318 SOLV  OW      1179    6.139943682    4.726094786    0.930012864
  318 SOLV  HW1     1180    6.204287910    4.658977936    0.893199976
  318 SOLV  HW2     1181    6.151809633    4.813239025    0.882419579
  319 SOLV  OW      1182    0.518164225    1.908170176    4.297286208
  319 SOLV  HW1     1183    0.453634364    1.921718169    4.372468579
  319 SOLV  HW2     1184    0.594024811    1.850912925    4.328379918
  320 SOLV  OW      1185    2.376403303    5.715679882    0.686501659
  320 SOLV  HW1     1186    2.281344776    5.738264625    0.665198001
  320 SOLV  HW2     1187    2.384421527    5.617371371    0.702969346
  321 SOLV  OW      1188    3.193958789    0.783974697    2.144825346
  321 SOLV  HW1     1189    3.288545792    0.752454810    2.137090000
  321 SOLV  HW2     1190    3.192422152    0.883824621    2.150085722
  322 SOLV  OW      1191    5.371966536    4.421842700    5.442326201
  322 SOLV  HW1     1192    5.420705638    4.475675994    5.511075866
  322 SOLV  HW2     1193    5.308364244    4.480915573    5.392675578
  323 SOLV  OW      1194    1.031167211    4.919620669    1.697071275
  323 SOLV  HW1     1195    1.084540663    4.972559120    1.631125578
  323 SOLV  HW2     1196    0.933710218    4.930526538    1.677494845
  324 SOLV  OW      1197    4.861839513    4.551925347    6.227533866
  324 SOLV  HW1     1198    4.863340220    4.651689417    6.234235987
  324 SOLV  HW2     1199    4.952777930    4.518839235    6.202323679
  325 SOLV  OW      1200    5.101253146    4.036247333    0.483699261
  325 SOLV  HW1     1201    5.053554144    4.071265682    0.564312910
  325 SOLV  HW2     1202    5.170801333    3.970270367    0.512162040
  326 SOLV  OW      1203    5.325824301    0.702340277    3.149041419
  326 SOLV  HW1     1204    5.339208472    0.724879464    3.245544730
  326 SOLV  HW2     1205    5.281759036    0.779198421    3.102661269
  327 SOLV  OW      1206    2.174976267    3.615452350    5.647782843
  327 SOLV  HW1     1207    2.097573558    3.633872291    5.587205896
  327 SOLV  HW2     1208    2.254169412    3.668641216    5.617792340
  328 SOLV  OW      1209    0.047098338    2.003061886    3.967059134
  328 SOLV  HW1     1210   -0.042752026    1.984185537    4.006690380
  328 SOLV  HW2     1211    0.117562785    1.991073234    4.036995348
  329 SOLV  OW      1212    1.374591438    6.219969145    6.058177356
  329 SOLV  HW1     1213    1.307416256    6.235003403    5.985641117
  329 SOLV  HW2     1214    1.367853994    6.293503403    6.125611470
  330 SOLV  OW      1215    1.289619994    2.166596800    5.046925207
  330 SOLV  HW1     1216    1.211572100    2.229081736    5.044876042
  330 SOLV  HW2     1217    1.299989616    2.129226367    5.139098748
  331 SOLV  OW      1218    1.572800656    6.370444121    5.442571421
  331 SOLV  HW1     1219    1.565703408    6.455908291    5.391136562
  331 SOLV  HW2     1220    1.512132751    6.302034627    5.402079614
  332 SOLV  OW      1221    5.343264855    2.230971001    5.695104217
  332 SOLV  HW1     1222    5.292244429    2.281186305    5.764928134
  332 SOLV  HW2     1223    5.392217120    2.295649651    5.636620134
  333 SOLV  OW      1224    4.062782665    6.065966153    0.016374488
  333 SOLV  HW1     1225    4.089122087    6.142958358   -0.041750165
  333 SOLV  HW2     1226    4.059014820    6.095930526    0.111705384
  334 SOLV  OW      1227    1.902302997    1.532055644    0.189366666
  334 SOLV  HW1     1228    1.874243062    1.455996535    0.247913161
  334 SOLV  HW2     1229    1.844258587    1.611397902    0.207688584
  335 SOLV  OW      1230    4.152572325    5.329020609    0.942200570
  335 SOLV  HW1     1231    4.069195834    5.274592628    0.932927183
  335 SOLV  HW2     1232    4.181003572    5.330376815    1.038064353
  336 SOLV  OW      1233    2.993015538    2.772603961    3.502330921
  336 SOLV  HW1     1234    3.072113863    2.785667829    3.562104079
  336 SOLV  HW2     1235    3.024146686    2.744944302    3.411414283
  337 SOLV  OW      1236    5.564950888    4.506958845    6.139501046
  337 SOLV  HW1     1237    5.630987536    4.581515798    6.130530995
  337 SOLV  HW2     1238    5.573287021    4.445435753    6.061108073
  338 SOLV  OW      1239    1.163704687    4.823380305    3.827090530
  338 SOLV  HW1     1240    1.229847237    4.898150547    3.821207167
  338 SOLV  HW2     1241    1.071619921    4.859012967    3.811255462
  339 SOLV  OW      1242    5.932583478    3.030275455    5.445655145
  339 SOLV  HW1     1243    5.850849104    2.988623600    5.485462871
  339 SOLV  HW2     1244    6.003447782    3.038245833    5.515760519
  340 SOLV  OW      1245    1.800434576    3.949221726    0.013850046
  340 SOLV  HW1     1246    1.782497333    3.926993867   -0.081984278
  340 SOLV  HW2     1247    1.725704514    4.005213590    0.049632290
  341 SOLV  OW      1248    5.780349380    5.736637637    1.406298328
  341 SOLV  HW1     1249    5.716474488    5.797552064    1.453303336
  341 SOLV  HW2     1250    5.760008283    5.641802539    1.430641378
  342 SOLV  OW      1251    4.484348845    5.662932453    0.027630589
  342 SOLV  HW1     1252    4.498437008    5.584526769   -0.032818667
  342 SOLV  HW2     1253    4.387873197    5.689209066    0.026206165
  343 SOLV  OW      1254    1.556116358    2.355294533    1.752021829
  343 SOLV  HW1     1255    1.457556979    2.343878272    1.739541528
  343 SOLV  HW2     1256    1.603755513    2.274894192    1.716436213
  344 SOLV  OW      1257    4.645497619    3.731627377    5.955377798
  344 SOLV  HW1     1258    4.743503893    3.751379583    5.953218951
  344 SOLV  HW2     1259    4.594903985    3.809959250    5.919260740
  345 SOLV  OW      1260    1.100501370    5.185739104    4.616370537
  345 SOLV  HW1     1261    1.136819014    5.182841532    4.523243350
  345 SOLV  HW2     1262    1.006161180    5.152573348    4.616404703
  346 SOLV  OW      1263    6.106731462    6.041597887    4.674568607
  346 SOLV  HW1     1264    6.025297016    6.023813101    4.619322137
  346 SOLV  HW2     1265    6.081332047    6.095171872    4.755096477
  347 SOLV  OW      1266    0.200793917    5.982194022    3.639976478
  347 SOLV  HW1     1267    0.177103998    5.903111418    3.583542715
  347 SOLV  HW2     1268    0.260023284    5.953008534    3.715077274
  348 SOLV  OW      1269    1.276336300    6.408444422    4.702072295
  348 SOLV  HW1     1270    1.341309609    6.432620607    4.774141854
  348 SOLV  HW2     1271    1.251946628    6.311807538    4.710226832
  349 SOLV  OW      1272    0.425286110    0.670474925    0.453053391
  349 SOLV  HW1     1273    0.505840904    0.725957837    0.432254072
  349 SOLV  HW2     1274    0.454277670    0.579964971    0.484157696
  350 SOLV  OW      1275    3.361977447    2.827806502    4.368781288
  350 SOLV  HW1     1276    3.384377173    2.799042646    4.461899132
  350 SOLV  HW2     1277    3.264182199    2.847778782    4.362679036
  351 SOLV  OW      1278    2.965040611    1.064706929    0.071176883
  351 SOLV  HW1     1279    3.050176888    1.066111046    0.018737557
  351 SOLV  HW2     1280    2.890945283    1.102182607    0.015449907
  352 SOLV  OW      1281    0.398362732    3.110457034    0.008854609
  352 SOLV  HW1     1282    0.418992886    3.043228572    0.079951519
  352 SOLV  HW2     1283    0.351019237    3.065442057   -0.066857248
  353 SOLV  OW      1284    0.774383710    4.267392343    5.959421597
  353 SOLV  HW1     1285    0.721866733    4.186303375    5.985239934
  353 SOLV  HW2     1286    0.711655944    4.341574352    5.935708796
  354 SOLV  OW      1287    4.950259796    1.374746706    4.395452650
  354 SOLV  HW1     1288    4.951973003    1.277771859    4.371101388
  354 SOLV  HW2     1289    4.855421623    1.405444214    4.403416573
  355 SOLV  OW      1290    6.483261373    1.388297496    5.605509759
  355 SOLV  HW1     1291    6.491247280    1.293582026    5.574441362
  355 SOLV  HW2     1292    6.459909757    1.389629312    5.702736136
  356 SOLV  OW      1293    5.860954279    3.416451373    0.598052257
  356 SOLV  HW1     1294    5.912546246    3.350650651    0.652902727
  356 SOLV  HW2     1295    5.836005171    3.374708996    0.510672877
  357 SOLV  OW      1296    1.116878652    4.370573696    0.038380922
  357 SOLV  HW1     1297    1.149326911    4.464147275    0.052206116
  357 SOLV  HW2     1298    1.085188509    4.333069501    0.125496995
  358 SOLV  OW      1299    1.412433551    4.514016896    4.943079626
  358 SOLV  HW1     1300    1.494694887    4.495500160    4.889318644
  358 SOLV  HW2     1301    1.352807673    4.433753130    4.941491366
  359 SOLV  OW      1302    3.838506862    0.975664380    5.870295846
  359 SOLV  HW1     1303    3.787493660    1.035120717    5.808145727
  359 SOLV  HW2     1304    3.885116146    1.031408500    5.938999615
  360 SOLV  OW      1305    2.162509161    1.881912800    5.624084688
  360 SOLV  HW1     1306    2.176562154    1.972898388    5.663125389
  360 SOLV  HW2     1307    2.243946487    1.826010793    5.639672107
  361 SOLV  OW      1308    5.107893414    3.829414975    3.010417826
  361 SOLV  HW1     1309    5.157299550    3.745197831    2.988818139
  361 SOLV  HW2     1310    5.144887626    3.904670347    2.955937579
  362 SOLV  OW      1311    6.368624494    5.095244004    0.589261478
  362 SOLV  HW1     1312    6.334647140    5.076929890    0.681512075
  362 SOLV  HW2     1313    6.316578610    5.170490335    0.548897440
  363 SOLV  OW      1314    0.318698586    1.866894340    3.653151489
  363 SOLV  HW1     1315    0.264157635    1.941637464    3.691082876
  363 SOLV  HW2     1316    0.414705042    1.879741176    3.678006253
  364 SOLV  OW      1317    4.331747493    5.188224342    0.795916498
  364 SOLV  HW1     1318    4.256702118    5.221942481    0.852761189
  364 SOLV  HW2     1319    4.294481162    5.138319178    0.717681371
  365 SOLV  OW      1320    1.576040860    0.253790369    5.771744653
  365 SOLV  HW1     1321    1.543512480    0.164835990    5.739665642
  365 SOLV  HW2     1322    1.525169196    0.280329373    5.853645783
  366 SOLV  OW      1323    3.503731809    6.151940701    6.644849749
  366 SOLV  HW1     1324    3.437325104    6.185976943    6.578278556
  366 SOLV  HW2     1325    3.593700917    6.190855676    6.625070361
  367 SOLV  OW      1326    6.672267545    0.594983586    0.604737134
  367 SOLV  HW1     1327    6.620152835    0.587472393    0.519721377
  367 SOLV  HW2     1328    6.619026559    0.556249486    0.680004039
  368 SOLV  OW      1329    1.684753848    5.653018964    5.997973590
  368 SOLV  HW1     1330    1.715326959    5.743263982    6.028324234
  368 SOLV  HW2     1331    1.718715731    5.583332466    6.061143381
  369 SOLV  OW      1332    5.826770846    0.447014110    5.303103958
  369 SOLV  HW1     1333    5.833917721    0.347877489    5.314099077
  369 SOLV  HW2     1334    5.914636221    0.483564428    5.272382789
  370 SOLV  OW      1335    4.974929603    4.749671772    4.359139574
  370 SOLV  HW1     1336    5.034022658    4.771463000    4.281465941
  370 SOLV  HW2     1337    5.006318104    4.799552564    4.439927622
  371 SOLV  OW      1338    5.763121896    3.107701902    3.341255144
  371 SOLV  HW1     1339    5.807015832    3.193916323    3.366561980
  371 SOLV  HW2     1340    5.721485762    3.066453509    3.422280094
  372 SOLV  OW      1341    2.189819156    0.413884574    5.982136067
  372 SOLV  HW1     1342    2.218540304    0.342149870    5.918659552
  372 SOLV  HW2     1343    2.263183781    0.431697373    6.047713319
  373 SOLV  OW      1344    0.612337306    1.446044539    4.573281447
  373 SOLV  HW1     1345    0.666047438    1.370011445    4.536754330
  373 SOLV  HW2     1346    0.516936953    1.436076795    4.545006780
  374 SOLV  OW      1347    6.056181910    4.924767944    3.783278063
  374 SOLV  HW1     1348    6.132691357    4.868970079    3.815417490
  374 SOLV  HW2     1349    6.018514751    4.976945909    3.859820111
  375 SOLV  OW      1350    6.024916800    2.536923302    4.181300359
  375 SOLV  HW1     1351    6.030748426    2.493061354    4.091622258
  375 SOLV  HW2     1352    6.091558554    2.495302804    4.243160288
  376 SOLV  OW      1353    4.459622192    4.841009617    0.043086877
  376 SOLV  HW1     1354    4.441330936    4.935185167    0.014865683
  376 SOLV  HW2     1355    4.399524905    4.816765765    0.119248494
  377 SOLV  OW      1356    2.224833904    3.435286751    1.991137083
  377 SOLV  HW1     1357    2.175738225    3.348372056    1.985179714
  377 SOLV  HW2     1358    2.298341123    3.436761960    1.923353955
  378 SOLV  OW      1359    4.712327454    4.761776554    3.694424303
  378 SOLV  HW1     1360    4.800842266    4.777281972    3.738296278
  378 SOLV  HW2     1361    4.664185100    4.687950491    3.741669051
  379 SOLV  OW      1362    6.436371042    3.945622813    2.779433341
  379 SOLV  HW1     1363    6.340724774    3.972728506    2.790255206
  379 SOLV  HW2     1364    6.450684204    3.856212047    2.821870218
  380 SOLV  OW      1365    4.238375689    2.681661438    2.650494644
  380 SOLV  HW1     1366    4.305694966    2.745135311    2.688431730
  380 SOLV  HW2     1367    4.152778302    2.689374427    2.701618387
  381 SOLV  OW      1368    4.513708534    1.230316354    4.912935994
  381 SOLV  HW1     1369    4.577597657    1.247736910    4.987867591
  381 SOLV  HW2     1370    4.436381822    1.293360116    4.919725965
  382 SOLV  OW      1371    4.113510135    1.095682557    2.000506254
  382 SOLV  HW1     1372    4.034992028    1.035884150    2.016602755
  382 SOLV  HW2     1373    4.195999403    1.053129405    2.037719019
  383 SOLV  OW      1374    1.623425804    6.578595321    6.110963351
  383 SOLV  HW1     1375    1.684525132    6.567243201    6.032617697
  383 SOLV  HW2     1376    1.528528416    6.579084065    6.079431037
  384 SOLV  OW      1377    0.550571609    2.971231852    5.347300235
  384 SOLV  HW1     1378    0.553058081    2.872962217    5.328944411
  384 SOLV  HW2     1379    0.643600341    3.004700257    5.362318924
  385 SOLV  OW      1380    5.797662083    4.799415749    5.342638789
  385 SOLV  HW1     1381    5.783882875    4.700704273    5.350776229
  385 SOLV  HW2     1382    5.842115865    4.819787613    5.255409846
  386 SOLV  OW      1383    5.215937414    6.701436306    1.416825212
  386 SOLV  HW1     1384    5.216973098    6.630068173    1.486864894
  386 SOLV  HW2     1385    5.209411819    6.791075289    1.460669361
  387 SOLV  OW      1386    3.967392179    6.625695817    5.287217058
  387 SOLV  HW1     1387    4.056638292    6.589556041    5.260215430
  387 SOLV  HW2     1388    3.968332030    6.647304088    5.384850246
  388 SOLV  OW      1389    5.200451149    0.121905716    1.724173460
  388 SOLV  HW1     1390    5.166944243    0.151608384    1.813588665
  388 SOLV  HW2     1391    5.205413179    0.022054044    1.721923600
  389 SOLV  OW      1392    6.707449957    5.921442199    2.920080779
  389 SOLV  HW1     1393    6.650006020    5.945775780    2.841926373
  389 SOLV  HW2     1394    6.652282972    5.873552018    2.988368218
  390 SOLV  OW      1395    4.646506651    4.908674571    1.100198015
  390 SOLV  HW1     1396    4.636341417    5.002771418    1.132485652
  390 SOLV  HW2     1397    4.567039282    4.854961278    1.128479803
  391 SOLV  OW      1398    2.216800404    4.447197163    6.728881606
  391 SOLV  HW1     1399    2.299349661    4.481166666    6.773956356
  391 SOLV  HW2     1400    2.221246731    4.347540675    6.721892003
  392 SOLV  OW      1401    3.136514587    4.109739444    4.346314412
  392 SOLV  HW1     1402    3.090049479    4.167044616    4.278807739
  392 SOLV  HW2     1403    3.196290146    4.166606640    4.402821444
  393 SOLV  OW      1404    2.625996542    1.931348614    3.956202345
  393 SOLV  HW1     1405    2.555511169    2.002209448    3.959457262
  393 SOLV  HW2     1406    2.690881578    1.952211093    3.883026331
  394 SOLV  OW      1407    5.210304050    1.469101232    3.127573782
  394 SOLV  HW1     1408    5.288798029    1.458818011    3.188671987
  394 SOLV  HW2     1409    5.238664881    1.450636613    3.033474041
  395 SOLV  OW      1410    2.485939372    5.764301128    2.444890644
  395 SOLV  HW1     1411    2.455281667    5.676529649    2.408062492
  395 SOLV  HW2     1412    2.470340444    5.836162151    2.377121131
  396 SOLV  OW      1413    1.028767234    5.905295057    3.675758812
  396 SOLV  HW1     1414    1.080340281    5.821948136    3.655920674
  396 SOLV  HW2     1415    1.082294499    5.963939808    3.736550794
  397 SOLV  OW      1416    6.690077134    0.903626654    1.982842023
  397 SOLV  HW1     1417    6.720698724    0.818178240    2.024805421
  397 SOLV  HW2     1418    6.703505331    0.898840127    1.883863173
  398 SOLV  OW      1419    6.586050495    2.692142086    2.250592718
  398 SOLV  HW1     1420    6.517660978    2.699616278    2.323167166
  398 SOLV  HW2     1421    6.645365731    2.613681356    2.268638682
  399 SOLV  OW      1422    5.842715945    3.752696249    0.351593109
  399 SOLV  HW1     1423    5.875700621    3.822211734    0.287720983
  399 SOLV  HW2     1424    5.919748789    3.697449827    0.383433551
  400 SOLV  OW      1425    1.581042777    3.953506745    5.759741849
  400 SOLV  HW1     1426    1.671124147    3.985231135    5.789388938
  400 SOLV  HW2     1427    1.556900728    3.997717499    5.673355446
  401 SOLV  OW      1428    1.649495327    5.045679541    6.475674622
  401 SOLV  HW1     1429    1.622801971    4.980675751    6.546822440
  401 SOLV  HW2     1430    1.605615794    5.020549121    6.389401286
  402 SOLV  OW      1431    0.031162256    1.397580607    0.778366369
  402 SOLV  HW1     1432    0.096984638    1.441746560    0.839332119
  402 SOLV  HW2     1433    0.062401092    1.406147669    0.683757804
  403 SOLV  OW      1434    6.066709650    0.349298278    6.187509003
  403 SOLV  HW1     1435    6.020956644    0.264232350    6.213402833
  403 SOLV  HW2     1436    6.057359418    0.363516371    6.088967342
  404 SOLV  OW      1437    2.229271874    4.348259879    0.862760476
  404 SOLV  HW1     1438    2.301364919    4.346142571    0.793491797
  404 SOLV  HW2     1439    2.139984909    4.342187797    0.818139765
  405 SOLV  OW      1440    0.967921400    4.251869656    5.114938596
  405 SOLV  HW1     1441    0.986091831    4.167267702    5.165062291
  405 SOLV  HW2     1442    0.926374466    4.318824540    5.176509171
  406 SOLV  OW      1443    2.707081574    4.203427809    1.616602636
  406 SOLV  HW1     1444    2.634430405    4.270197258    1.632841125
  406 SOLV  HW2     1445    2.684562137    4.117728960    1.662955869
  407 SOLV  OW      1446    1.554887281    4.044042569    3.523798675
  407 SOLV  HW1     1447    1.553336806    4.140165594    3.496266873
  407 SOLV  HW2     1448    1.648164991    4.008758421    3.516427247
  408 SOLV  OW      1449    3.355405647    0.403009864    5.275989140
  408 SOLV  HW1     1450    3.315856415    0.336460561    5.212687572
  408 SOLV  HW2     1451    3.282982425    0.442111833    5.332786613
  409 SOLV  OW      1452    0.426604725    6.645672471    4.058300327
  409 SOLV  HW1     1453    0.476789381    6.559188656    4.056854596
  409 SOLV  HW2     1454    0.394693058    6.664143348    4.151254683
  410 SOLV  OW      1455    5.556884121    6.354342358    6.060085530
  410 SOLV  HW1     1456    5.514846735    6.409124464    6.132416845
  410 SOLV  HW2     1457    5.622014153    6.290116208    6.100497417
  411 SOLV  OW      1458    4.516823261    6.721356299    1.562438692
  411 SOLV  HW1     1459    4.589534929    6.789924549    1.565822266
  411 SOLV  HW2     1460    4.459446318    6.729566407    1.643928081
  412 SOLV  OW      1461    5.488517432    4.909925054    0.092510008
  412 SOLV  HW1     1462    5.464470566    4.828442803    0.145258761
  412 SOLV  HW2     1463    5.584897987    4.905382403    0.066238483
  413 SOLV  OW      1464    3.100986265    4.617580076    2.890297739
  413 SOLV  HW1     1465    3.164159768    4.548851622    2.926152281
  413 SOLV  HW2     1466    3.147301420    4.672266581    2.820552972
  414 SOLV  OW      1467    5.615938790    3.918855782    6.284904648
  414 SOLV  HW1     1468    5.654386566    3.914128841    6.192712107
  414 SOLV  HW2     1469    5.661073237    3.991918468    6.336137114
  415 SOLV  OW      1470    5.477318537    1.937684443    3.736402098
  415 SOLV  HW1     1471    5.516729486    1.957297529    3.646612656
  415 SOLV  HW2     1472    5.482908585    1.839500526    3.754532454
  416 SOLV  OW      1473    4.169652503    5.235186647    2.718309572
  416 SOLV  HW1     1474    4.201726951    5.146636392    2.751926861
  416 SOLV  HW2     1475    4.209054627    5.308263894    2.774052093
  417 SOLV  OW      1476    2.400393639    5.629145526    1.603205553
  417 SOLV  HW1     1477    2.384040986    5.675684576    1.516218498
  417 SOLV  HW2     1478    2.493201090    5.649009305    1.634705509
  418 SOLV  OW      1479    2.717069113    3.545639793    0.459835456
  418 SOLV  HW1     1480    2.693775028    3.624430689    0.402831769
  418 SOLV  HW2     1481    2.633155143    3.500804218    0.490629237
  419 SOLV  OW      1482    2.851143849    0.936522820    0.505004047
  419 SOLV  HW1     1483    2.889895597    1.003191711    0.441336151
  419 SOLV  HW2     1484    2.755903247    0.960209423    0.524192914
  420 SOLV  OW      1485    4.282439964    0.161595448    2.346058809
  420 SOLV  HW1     1486    4.201352480    0.188876357    2.294284183
  420 SOLV  HW2     1487    4.281111896    0.062634280    2.360375362
  421 SOLV  OW      1488    2.802996823    4.651897562    1.352412879
  421 SOLV  HW1     1489    2.829735757    4.648489435    1.256114104
  421 SOLV  HW2     1490    2.786246117    4.746827633    1.379016180
  422 SOLV  OW      1491    6.052459783    4.465081418    2.543034675
  422 SOLV  HW1     1492    5.955110788    4.442207911    2.543161148
  422 SOLV  HW2     1493    6.100511723    4.406662721    2.608443442
  423 SOLV  OW      1494    1.639831231    0.017593285    1.380044187
  423 SOLV  HW1     1495    1.675133565   -0.070530997    1.348613372
  423 SOLV  HW2     1496    1.713019943    0.068635483    1.425190022
  424 SOLV  OW      1497    1.446725841    1.783203555    0.099789159
  424 SOLV  HW1     1498    1.487929970    1.732136963    0.024327494
  424 SOLV  HW2     1499    1.371935324    1.729823082    0.139247284
  425 SOLV  OW      1500    0.657625232    4.995668513    4.902563257
  425 SOLV  HW1     1501    0.589015688    4.942397445    4.853015665
  425 SOLV  HW2     1502    0.695694934    4.940314777    4.976635531
  426 SOLV  OW      1503    6.546766062    3.215772503    1.184715816
  426 SOLV  HW1     1504    6.458075813    3.233510580    1.227370715
  426 SOLV  HW2     1505    6.600741506    3.155762510    1.243753873
  427 SOLV  OW      1506    4.426671283    5.757283975    2.605307870
  427 SOLV  HW1     1507    4.497848465    5.826575482    2.616820289
  427 SOLV  HW2     1508    4.355528302    5.770799607    2.674271948
  428 SOLV  OW      1509    0.150571222    0.355794650    1.465359226
  428 SOLV  HW1     1510    0.063022979    0.359503500    1.513542103
  428 SOLV  HW2     1511    0.138182892    0.387253428    1.371248044
  429 SOLV  OW      1512    4.734615356    1.566504889    4.411139361
  429 SOLV  HW1     1513    4.713121468    1.656285819    4.449576808
  429 SOLV  HW2     1514    4.662853199    1.539720715    4.346852186
  430 SOLV  OW      1515    0.886646735    5.299485770    0.906335870
  430 SOLV  HW1     1516    0.893576308    5.236330618    0.983559233
  430 SOLV  HW2     1517    0.949977066    5.375693804    0.919813433
  431 SOLV  OW      1518    6.102639588    4.401478358    1.847769080
  431 SOLV  HW1     1519    6.130967715    4.394372752    1.943409384
  431 SOLV  HW2     1520    6.144903832    4.482109885    1.806388763
  432 SOLV  OW      1521    0.851762256    3.906169109    2.243147303
  432 SOLV  HW1     1522    0.851944623    3.995466781    2.198136941
  432 SOLV  HW2     1523    0.781088029    3.904637299    2.313878111
  433 SOLV  OW      1524    1.918579431    3.546794451    0.076235176
  433 SOLV  HW1     1525    1.825012990    3.580120287    0.064626992
  433 SOLV  HW2     1526    1.971201641    3.613073040    0.129508920
  434 SOLV  OW      1527    1.651237646    3.074282679    4.189866349
  434 SOLV  HW1     1528    1.656274816    3.141355736    4.263865484
  434 SOLV  HW2     1529    1.587609415    3.001415025    4.215199989
  435 SOLV  OW      1530    6.068263109    3.306127283    4.704705346
  435 SOLV  HW1     1531    6.092408982    3.239924844    4.633752869
  435 SOLV  HW2     1532    6.070913964    3.398472074    4.666424116
  436 SOLV  OW      1533    2.639152933    4.120654075    2.083255913
  436 SOLV  HW1     1534    2.563999051    4.056454977    2.098435174
  436 SOLV  HW2     1535    2.603065993    4.205848978    2.045313834
  437 SOLV  OW      1536    1.398642647    2.371326246    3.459385939
  437 SOLV  HW1     1537    1.417691676    2.301182369    3.528066438
  437 SOLV  HW2     1538    1.451369170    2.453674540    3.480331397
  438 SOLV  OW      1539    1.910760839    0.306593716    3.631722723
  438 SOLV  HW1     1540    1.950268367    0.259588335    3.710651105
  438 SOLV  HW2     1541    1.946515210    0.399871309    3.627144990
  439 SOLV  OW      1542    3.146546959    2.641648729    4.144972155
  439 SOLV  HW1     1543    3.211027526    2.628849301    4.069616523
  439 SOLV  HW2     1544    3.158012624    2.567912238    4.211541731
  440 SOLV  OW      1545    3.084894733    1.463947366    5.465209843
  440 SOLV  HW1     1546    3.155834484    1.531448671    5.444932625
  440 SOLV  HW2     1547    3.096443092    1.384513738    5.405569469
  441 SOLV  OW      1548    6.627814379    1.157532057    2.099494285
  441 SOLV  HW1     1549    6.647975274    1.060579645    2.085572784
  441 SOLV  HW2     1550    6.530495544    1.168795960    2.119549430
  442 SOLV  OW      1551    0.154304133    3.624812745    3.243125810
  442 SOLV  HW1     1552    0.212088182    3.575602933    3.308236777
  442 SOLV  HW2     1553    0.064346221    3.581340346    3.238910987
  443 SOLV  OW      1554    5.104369005    3.598611689    4.980559328
  443 SOLV  HW1     1555    5.077785463    3.643816459    5.065705580
  443 SOLV  HW2     1556    5.181283365    3.537145969    4.998057513
  444 SOLV  OW      1557    1.659863948    2.899626606    6.512135978
  444 SOLV  HW1     1558    1.722246590    2.855248103    6.447800960
  444 SOLV  HW2     1559    1.569678732    2.856859612    6.505999944
  445 SOLV  OW      1560    1.819044632    5.255297156    6.555721986
  445 SOLV  HW1     1561    1.759512796    5.327512212    6.520494351
  445 SOLV  HW2     1562    1.792432441    5.167639673    6.515622148
  446 SOLV  OW      1563    1.366544343    1.744971422    4.084888893
  446 SOLV  HW1     1564    1.433653269    1.818951908    4.089717949
  446 SOLV  HW2     1565    1.302352608    1.763009055    4.010363025
  447 SOLV  OW      1566    3.611630718    2.635522106    5.808355552
  447 SOLV  HW1     1567    3.552673478    2.715934617    5.815965556
  447 SOLV  HW2     1568    3.567172597    2.566924879    5.750754024
  448 SOLV  OW      1569    5.045265043    1.996617613    5.832698667
  448 SOLV  HW1     1570    5.041393444    1.969057054    5.736649376
  448 SOLV  HW2     1571    4.978572831    2.069270546    5.849243767
  449 SOLV  OW      1572    4.577317353    3.820381392    1.837350183
  449 SOLV  HW1     1573    4.517650312    3.781491372    1.907545985
  449 SOLV  HW2     1574    4.640890125    3.750268904    1.805058054
  450 SOLV  OW      1575    0.151464905    1.284176288    0.510379685
  450 SOLV  HW1     1576    0.152183626    1.367255332    0.454725431
  450 SOLV  HW2     1577    0.228656950    1.226086109    0.484554132
  451 SOLV  OW      1578    5.984030912    5.193702327    4.312983685
  451 SOLV  HW1     1579    6.070688975    5.159720523    4.349530328
  451 SOLV  HW2     1580    5.912224401    5.125992298    4.329083909
  452 SOLV  OW      1581    4.019506865    0.866512999    4.585041686
  452 SOLV  HW1     1582    4.088713655    0.938249287    4.577018898
  452 SOLV  HW2     1583    4.051498462    0.796297599    4.648652812
  453 SOLV  OW      1584    3.951726475    3.222975235    0.569639830
  453 SOLV  HW1     1585    4.036486491    3.266528855    0.599952568
  453 SOLV  HW2     1586    3.973057126    3.150624485    0.503986100
  454 SOLV  OW      1587    4.422867173    6.040986044    5.490151518
  454 SOLV  HW1     1588    4.336026398    6.044332194    5.440679070
  454 SOLV  HW2     1589    4.475190748    5.961172224    5.460284514
  455 SOLV  OW      1590    3.702872526    1.094005757    1.788737098
  455 SOLV  HW1     1591    3.642540014    1.055165709    1.858389655
  455 SOLV  HW2     1592    3.708826039    1.193039725    1.801261827
  456 SOLV  OW      1593    1.696124389    4.677419629    3.959743029
  456 SOLV  HW1     1594    1.686030727    4.624646189    4.044082357
  456 SOLV  HW2     1595    1.624182232    4.651413326    3.895337763
  457 SOLV  OW      1596    5.138884776    1.767982997    1.634573016
  457 SOLV  HW1     1597    5.121525598    1.863277878    1.659424268
  457 SOLV  HW2     1598    5.237414097    1.750895991    1.634790200
  458 SOLV  OW      1599    0.438309714    4.016811469    2.736438089
  458 SOLV  HW1     1600    0.452034798    3.984295236    2.830002808
  458 SOLV  HW2     1601    0.504307339    4.089186520    2.716283547
  459 SOLV  OW      1602    1.509346005    1.118252890    2.714848972
  459 SOLV  HW1     1603    1.600555976    1.118654145    2.673853606
  459 SOLV  HW2     1604    1.515665706    1.146739152    2.810497466
  460 SOLV  OW      1605    5.109505730    4.205533330    1.246156247
  460 SOLV  HW1     1606    5.150494784    4.245259645    1.328264451
  460 SOLV  HW2     1607    5.036793932    4.142148131    1.272525758
  461 SOLV  OW      1608    2.055034383    2.509141008    5.049299387
  461 SOLV  HW1     1609    1.994779502    2.588875382    5.045861514
  461 SOLV  HW2     1610    2.003648741    2.429923839    5.082226518
  462 SOLV  OW      1611    1.597360024    0.446950855    3.758328930
  462 SOLV  HW1     1612    1.552487337    0.505595631    3.690895464
  462 SOLV  HW2     1613    1.542097386    0.364948575    3.773218758
  463 SOLV  OW      1614    5.995601892    4.102420104    6.320279407
  463 SOLV  HW1     1615    6.070839082    4.064152897    6.373898676
  463 SOLV  HW2     1616    5.911248266    4.098756947    6.373861935
  464 SOLV  OW      1617    2.412882672    5.449868216    0.769974245
  464 SOLV  HW1     1618    2.436308688    5.428395938    0.864790926
  464 SOLV  HW2     1619    2.450694036    5.379699284    0.709586648
  465 SOLV  OW      1620    2.986648273    3.193852005    5.214566287
  465 SOLV  HW1     1621    2.886818615    3.188027192    5.214177788
  465 SOLV  HW2     1622    3.022291498    3.149738367    5.296928823
  466 SOLV  OW      1623    4.093653568    5.152555173    2.478784095
  466 SOLV  HW1     1624    4.130072713    5.185990367    2.565708048
  466 SOLV  HW2     1625    4.143860960    5.194620091    2.403220873
  467 SOLV  OW      1626    4.772253433    3.640742901    1.752293890
  467 SOLV  HW1     1627    4.823035808    3.617126924    1.835139989
  467 SOLV  HW2     1628    4.785963909    3.569594781    1.683373590
  468 SOLV  OW      1629    5.377883819    5.841651975    1.219297339
  468 SOLV  HW1     1630    5.289148509    5.886474175    1.230116539
  468 SOLV  HW2     1631    5.448035197    5.910556409    1.201103845
  469 SOLV  OW      1632    3.614038774    1.191635383    5.002316413
  469 SOLV  HW1     1633    3.536295784    1.166831364    4.944516515
  469 SOLV  HW2     1634    3.657941142    1.108576998    5.036579026
  470 SOLV  OW      1635    5.702465205    5.565589606    6.561468086
  470 SOLV  HW1     1636    5.791556073    5.520394407    6.565968240
  470 SOLV  HW2     1637    5.689219324    5.604139611    6.470152787
  471 SOLV  OW      1638    0.622450605    6.326779679    4.400025500
  471 SOLV  HW1     1639    0.656902645    6.259061879    4.335007069
  471 SOLV  HW2     1640    0.557001111    6.386822220    4.354076647
  472 SOLV  OW      1641    1.407368585    5.166845096    0.854106209
  472 SOLV  HW1     1642    1.467750141    5.100825076    0.809435584
  472 SOLV  HW2     1643    1.312162234    5.144100321    0.833649768
  473 SOLV  OW      1644    2.472720759    4.831281011    1.262537401
  473 SOLV  HW1     1645    2.442364981    4.781822316    1.343976975
  473 SOLV  HW2     1646    2.468283344    4.770654402    1.183134859
  474 SOLV  OW      1647    3.842386646    3.056725196    1.445763880
  474 SOLV  HW1     1648    3.859657942    3.136604749    1.503391993
  474 SOLV  HW2     1649    3.749696073    3.061858492    1.408586642
  475 SOLV  OW      1650    2.186755350    2.503854915    4.602683222
  475 SOLV  HW1     1651    2.136140575    2.430347514    4.557573948
  475 SOLV  HW2     1652    2.280419371    2.506157617    4.567729126
  476 SOLV  OW      1653    1.694957946    5.610350846    5.725792833
  476 SOLV  HW1     1654    1.688762740    5.631313939    5.823374635
  476 SOLV  HW2     1655    1.638828445    5.530167357    5.705295825
  477 SOLV  OW      1656    0.625034893    4.233235888    2.714239560
  477 SOLV  HW1     1657    0.702425726    4.229087843    2.777433646
  477 SOLV  HW2     1658    0.594929870    4.328107265    2.704588158
  478 SOLV  OW      1659    4.396312655    5.016814508    1.412695542
  478 SOLV  HW1     1660    4.346325064    4.930823431    1.402360392
  478 SOLV  HW2     1661    4.332285278    5.089989221    1.436062110
  479 SOLV  OW      1662    0.534731984    1.025948473    3.694427599
  479 SOLV  HW1     1663    0.517547077    0.936289723    3.735244599
  479 SOLV  HW2     1664    0.544297175    1.094255581    3.766833994
  480 SOLV  OW      1665    4.808289712    0.120103993    1.702271936
  480 SOLV  HW1     1666    4.836346688    0.203668381    1.749493108
  480 SOLV  HW2     1667    4.816430025    0.042289101    1.764550487
  481 SOLV  OW      1668    3.655224373    6.343168004    5.650599538
  481 SOLV  HW1     1669    3.639079279    6.249070795    5.620849053
  481 SOLV  HW2     1670    3.726039651    6.344120189    5.721199323
  482 SOLV  OW      1671    4.270705181    5.175237222    3.502264428
  482 SOLV  HW1     1672    4.176033896    5.187692226    3.472561552
  482 SOLV  HW2     1673    4.330426304    5.235604226    3.449451056
  483 SOLV  OW      1674    1.913002724    4.274416929    2.697903591
  483 SOLV  HW1     1675    2.004741423    4.244540464    2.671608191
  483 SOLV  HW2     1676    1.907519069    4.374107539    2.692268712
  484 SOLV  OW      1677    5.302799012    5.726592708    0.850231464
  484 SOLV  HW1     1678    5.312623396    5.792924201    0.776044844
  484 SOLV  HW2     1679    5.390740923    5.714938073    0.896388044
  485 SOLV  OW      1680    3.813846723    2.340009372    4.850171220
  485 SOLV  HW1     1681    3.824203143    2.433705604    4.816797566
  485 SOLV  HW2     1682    3.859452434    2.330926637    4.938701798
  486 SOLV  OW      1683    3.017284323    5.899298532    0.776480000
  486 SOLV  HW1     1684    2.930153245    5.872454948    0.735399137
  486 SOLV  HW2     1685    3.008633414    5.899088928    0.876105087
  487 SOLV  OW      1686    5.965116162    3.002811003    0.952799872
  487 SOLV  HW1     1687    6.025853911    2.980922727    1.029166548
  487 SOLV  HW2     1688    5.870652498    3.006660469    0.985385728
  488 SOLV  OW      1689    4.849426474    4.005234924    3.711065860
  488 SOLV  HW1     1690    4.854595017    4.096759179    3.671107920
  488 SOLV  HW2     1691    4.845419715    4.012547743    3.810717798
  489 SOLV  OW      1692    1.501375272    5.540314709    3.024992563
  489 SOLV  HW1     1693    1.595433155    5.507152922    3.017681570
  489 SOLV  HW2     1694    1.501806393    5.634894350    3.057466332
  490 SOLV  OW      1695    1.108329684    4.862054779    2.771105819
  490 SOLV  HW1     1696    1.123031968    4.764933426    2.752362137
  490 SOLV  HW2     1697    1.083927857    4.874111068    2.867330747
  491 SOLV  OW      1698    4.485448900    1.905700150    3.104046708
  491 SOLV  HW1     1699    4.443205620    1.860112565    3.025705676
  491 SOLV  HW2     1700    4.554185822    1.970726283    3.071691220
  492 SOLV  OW      1701    0.428166971    4.812916736    1.025705500
  492 SOLV  HW1     1702    0.346491830    4.805429409    1.082916962
  492 SOLV  HW2     1703    0.401219912    4.816815625    0.929483389
  493 SOLV  OW      1704    3.489136500    4.075375403    1.534958690
  493 SOLV  HW1     1705    3.461279489    4.121982215    1.618933877
  493 SOLV  HW2     1706    3.522665484    3.983826152    1.557197889
  494 SOLV  OW      1707    2.756350676    1.316662153    6.343855972
  494 SOLV  HW1     1708    2.830389265    1.307991109    6.277199086
  494 SOLV  HW2     1709    2.670744758    1.285163642    6.302874140
  495 SOLV  OW      1710    4.646200294    1.141057241    5.329530081
  495 SOLV  HW1     1711    4.644017794    1.053247076    5.377328110
  495 SOLV  HW2     1712    4.713433600    1.200993992    5.372973245
  496 SOLV  OW      1713    6.008267270    5.874089292    0.818475782
  496 SOLV  HW1     1714    5.911229802    5.880370140    0.841806464
  496 SOLV  HW2     1715    6.060398502    5.847538440    0.899577120
  497 SOLV  OW      1716    6.226290475    5.238881803    6.711213341
  497 SOLV  HW1     1717    6.220507881    5.332643524    6.745496592
  497 SOLV  HW2     1718    6.315631012    5.224389569    6.668689423
  498 SOLV  OW      1719    5.232882088    5.301068537    0.469897003
  498 SOLV  HW1     1720    5.239000860    5.400754309    0.464862377
  498 SOLV  HW2     1721    5.195308656    5.274419550    0.558655714
  499 SOLV  OW      1722    4.480258957    6.316801987    4.010192137
  499 SOLV  HW1     1723    4.389805365    6.312566463    4.052621467
  499 SOLV  HW2     1724    4.526301285    6.401039294    4.038196069
  500 SOLV  OW      1725    0.029060678    0.204101020    2.555971614
  500 SOLV  HW1     1726    0.111988048    0.236788634    2.510643795
  500 SOLV  HW2     1727   -0.040505083    0.183274085    2.487219278
  501 SOLV  OW      1728    6.073701196    5.038810582    1.030540444
  501 SOLV  HW1     1729    6.156953921    5.008955405    1.077206193
  501 SOLV  HW2     1730    6.015291199    5.088228047    1.094931642
  502 SOLV  OW      1731    5.912075653    3.963394346    0.189880181
  502 SOLV  HW1     1732    5.836568625    4.027554945    0.203376334
  502 SOLV  HW2     1733    5.921919869    3.943539024    0.092366604
  503 SOLV  OW      1734    0.035791713    6.613663868    3.261943926
  503 SOLV  HW1     1735    0.089909441    6.539300700    3.301204986
  503 SOLV  HW2     1736    0.048823945    6.615636749    3.162816187
  504 SOLV  OW      1737    2.012172696    6.437983916    1.405185408
  504 SOLV  HW1     1738    2.081600454    6.505290436    1.430673814
  504 SOLV  HW2     1739    2.054238327    6.347486715    1.398799533
  505 SOLV  OW      1740    6.425160362    3.662677078    2.803625730
  505 SOLV  HW1     1741    6.464733001    3.631505348    2.717240722
  505 SOLV  HW2     1742    6.325647588    3.653536756    2.799924065
  506 SOLV  OW      1743    5.735740083    2.416630489    5.138475752
  506 SOLV  HW1     1744    5.802180963    2.414079194    5.063782108
  506 SOLV  HW2     1745    5.743588125    2.333128207    5.192935068
  507 SOLV  OW      1746    3.191783001    2.113655898    5.462156361
  507 SOLV  HW1     1747    3.165347467    2.019560304    5.483303978
  507 SOLV  HW2     1748    3.211415805    2.162653406    5.547090673
  508 SOLV  OW      1749    6.496761335    0.085670072    6.419312649
  508 SOLV  HW1     1750    6.459955322    0.151963889    6.354116888
  508 SOLV  HW2     1751    6.455689623    0.100979820    6.509194606
  509 SOLV  OW      1752    2.459369679    2.627341025    3.744777656
  509 SOLV  HW1     1753    2.400856294    2.622704457    3.825738919
  509 SOLV  HW2     1754    2.409976772    2.590920343    3.665822512
  510 SOLV  OW      1755    1.844740206    1.441372393    4.399195357
  510 SOLV  HW1     1756    1.924628126    1.477615122    4.351190932
  510 SOLV  HW2     1757    1.870355347    1.416749072    4.492670470
  511 SOLV  OW      1758    5.701828227    2.552692878    0.252693037
  511 SOLV  HW1     1759    5.795373469    2.588037895    0.252932975
  511 SOLV  HW2     1760    5.640952336    2.619788977    0.210357716
  512 SOLV  OW      1761    5.182532272    0.732802530    1.940740509
  512 SOLV  HW1     1762    5.144320456    0.824481843    1.929130141
  512 SOLV  HW2     1763    5.118682343    0.676473151    1.993183121
  513 SOLV  OW      1764    3.919696485    1.575331664    2.488487276
  513 SOLV  HW1     1765    3.970289723    1.521535333    2.555913673
  513 SOLV  HW2     1766    3.826137538    1.589719625    2.520732429
  514 SOLV  OW      1767    1.820465204    5.481665079    3.247410389
  514 SOLV  HW1     1768    1.829919688    5.479385004    3.346936536
  514 SOLV  HW2     1769    1.808212118    5.576217623    3.217248852
  515 SOLV  OW      1770    1.699554787    1.678029534    0.266317241
  515 SOLV  HW1     1771    1.641263573    1.723515009    0.333646626
  515 SOLV  HW2     1772    1.655104651    1.594092349    0.235031872
  516 SOLV  OW      1773    6.379687857    2.193100077    6.165246678
  516 SOLV  HW1     1774    6.284080696    2.188359577    6.136318515
  516 SOLV  HW2     1775    6.402206998    2.287166316    6.190633111
  517 SOLV  OW      1776    0.147289989    4.358837661    5.581611444
  517 SOLV  HW1     1777    0.167748970    4.453771262    5.605466873
  517 SOLV  HW2     1778    0.222918100    4.320804328    5.528377109
  518 SOLV  OW      1779    1.272093498    6.262738017    5.821050924
  518 SOLV  HW1     1780    1.342872856    6.292023000    5.756764749
  518 SOLV  HW2     1781    1.190447512    6.319143044    5.808704021
  519 SOLV  OW      1782    4.104325112    0.266148870    3.773460653
  519 SOLV  HW1     1783    4.035998418    0.305106677    3.835216562
  519 SOLV  HW2     1784    4.070535615    0.270371562    3.679436833
  520 SOLV  OW      1785    2.998055951    5.762989547    4.222818872
  520 SOLV  HW1     1786    2.987895957    5.843804671    4.164803958
  520 SOLV  HW2     1787    2.955000416    5.684430241    4.178381315
  521 SOLV  OW      1788    1.511200923    4.429996469    1.143692330
  521 SOLV  HW1     1789    1.523988399    4.331707986    1.130429801
  521 SOLV  HW2     1790    1.564833069    4.480056690    1.075739351
  522 SOLV  OW      1791    0.953639016    0.721090648    6.025879637
  522 SOLV  HW1     1792    1.016166642    0.648240932    5.997892945
  522 SOLV  HW2     1793    0.980927932    0.806945230    5.982470586
  523 SOLV  OW      1794    1.069644163    5.331559655    1.283704254
  523 SOLV  HW1     1795    1.128265140    5.410578337    1.301583543
  523 SOLV  HW2     1796    1.103377836    5.282534283    1.203338886
  524 SOLV  OW      1797    2.824495287    0.463888088    1.807543079
  524 SOLV  HW1     1798    2.725233979    0.467075160    1.795835162
  524 SOLV  HW2     1799    2.857618443    0.371933799    1.786393486
  525 SOLV  OW      1800    4.336898331    1.849848817    4.572460919
  525 SOLV  HW1     1801    4.266958750    1.902826932    4.620438147
  525 SOLV  HW2     1802    4.383522589    1.908477290    4.506211989
  526 SOLV  OW      1803    1.460024976    5.187477493    4.159898636
  526 SOLV  HW1     1804    1.473998589    5.228475643    4.069765790
  526 SOLV  HW2     1805    1.443995875    5.089294872    4.149735912
  527 SOLV  OW      1806    1.677473855    4.647941308    1.246712745
  527 SOLV  HW1     1807    1.596019232    4.704220335    1.260778860
  527 SOLV  HW2     1808    1.725012141    4.635740757    1.333840800
  528 SOLV  OW      1809    0.899085928    2.590682411    2.988825665
  528 SOLV  HW1     1810    0.920771129    2.644602279    3.070204040
  528 SOLV  HW2     1811    0.824280765    2.634358769    2.938859643
  529 SOLV  OW      1812    4.089501457    2.470620866    4.937991967
  529 SOLV  HW1     1813    4.111858613    2.409315803    4.862216728
  529 SOLV  HW2     1814    4.129673905    2.435240805    5.022457733
  530 SOLV  OW      1815    6.310086758    6.429864582    0.985906603
  530 SOLV  HW1     1816    6.252348783    6.500033992    0.944161901
  530 SOLV  HW2     1817    6.337553802    6.459399813    1.077412186
  531 SOLV  OW      1818    2.106528144    3.163358849    1.931771096
  531 SOLV  HW1     1819    2.176590489    3.104459665    1.891494627
  531 SOLV  HW2     1820    2.056927227    3.210718431    1.858991572
  532 SOLV  OW      1821    4.677333253    5.457826623    3.877908205
  532 SOLV  HW1     1822    4.776550250    5.467687300    3.885575966
  532 SOLV  HW2     1823    4.634254095    5.547799917    3.884910526
  533 SOLV  OW      1824    4.815816552    4.511215535    5.020584764
  533 SOLV  HW1     1825    4.816833518    4.569496877    4.939330281
  533 SOLV  HW2     1826    4.894891864    4.450030368    5.018711124
  534 SOLV  OW      1827    1.582446727    2.701709126    1.570094956
  534 SOLV  HW1     1828    1.557999739    2.613804714    1.529165758
  534 SOLV  HW2     1829    1.533692633    2.712868483    1.656689107
  535 SOLV  OW      1830    0.202059174    4.685293348    4.822794664
  535 SOLV  HW1     1831    0.283470961    4.694184258    4.880180313
  535 SOLV  HW2     1832    0.151376863    4.603270093    4.849318786
  536 SOLV  OW      1833    0.276472519    2.839421736    4.184670930
  536 SOLV  HW1     1834    0.275710748    2.790753703    4.272025851
  536 SOLV  HW2     1835    0.238756554    2.780398272    4.113300230
  537 SOLV  OW      1836    0.218215681    6.512364393    3.501799864
  537 SOLV  HW1     1837    0.281243290    6.445749314    3.461925165
  537 SOLV  HW2     1838    0.126463848    6.472857720    3.506367585
  538 SOLV  OW      1839    2.332202877    4.025782386    6.724968273
  538 SOLV  HW1     1840    2.236299989    4.023165049    6.753178655
  538 SOLV  HW2     1841    2.390065944    4.041574545    6.804983980
  539 SOLV  OW      1842    0.408761353    6.597323835    1.593265545
  539 SOLV  HW1     1843    0.429309603    6.684346460    1.638041344
  539 SOLV  HW2     1844    0.324073644    6.559686402    1.630834891
  540 SOLV  OW      1845    0.979431503    1.340175446    6.659003003
  540 SOLV  HW1     1846    0.951625892    1.333377387    6.563187167
  540 SOLV  HW2     1847    0.929235240    1.272728051    6.713143784
  541 SOLV  OW      1848    0.897119754    0.283224213    5.937503690
  541 SOLV  HW1     1849    0.896460637    0.300781608    5.839059069
  541 SOLV  HW2     1850    0.818898340    0.328772309    5.980010411
  542 SOLV  OW      1851    5.488511815    3.588212764    5.853930817
  542 SOLV  HW1     1852    5.546728537    3.536853858    5.790898158
  542 SOLV  HW2     1853    5.534403231    3.596574639    5.942384743
  543 SOLV  OW      1854    3.863372089    3.953401316    5.426555262
  543 SOLV  HW1     1855    3.953419129    3.994568964    5.440583637
  543 SOLV  HW2     1856    3.848144743    3.882334363    5.495240458
  544 SOLV  OW      1857    5.003056672    0.096275994    5.836809738
  544 SOLV  HW1     1858    5.016931922    0.024333824    5.904867373
  544 SOLV  HW2     1859    4.999501047    0.185153143    5.882507111
  545 SOLV  OW      1860    2.093495158    6.347844565    6.002592939
  545 SOLV  HW1     1861    2.003250448    6.304971497    5.998370095
  545 SOLV  HW2     1862    2.161499995    6.279766521    6.029809884
  546 SOLV  OW      1863    1.726738454    1.488130101    5.999248051
  546 SOLV  HW1     1864    1.786413389    1.451813923    5.927693334
  546 SOLV  HW2     1865    1.634582860    1.500797093    5.962547454
  547 SOLV  OW      1866    0.587707957    4.842395535    2.793280998
  547 SOLV  HW1     1867    0.652599390    4.850328669    2.717609290
  547 SOLV  HW2     1868    0.525112280    4.766420014    2.775687208
  548 SOLV  OW      1869    4.347256870    4.741085623    4.252573455
  548 SOLV  HW1     1870    4.345091647    4.840491597    4.263241363
  548 SOLV  HW2     1871    4.259395284    4.702605052    4.280851137
  549 SOLV  OW      1872    0.021018036    4.809136849    5.153684027
  549 SOLV  HW1     1873    0.114757148    4.837824379    5.133934479
  549 SOLV  HW2     1874    0.020501446    4.712606904    5.179794232
  550 SOLV  OW      1875    2.390211283    5.193297085    5.955466931
  550 SOLV  HW1     1876    2.319315199    5.257766095    5.926874413
  550 SOLV  HW2     1877    2.461632628    5.242300112    6.005444275
  551 SOLV  OW      1878    4.650635085    0.362400772    2.896087197
  551 SOLV  HW1     1879    4.657131864    0.461325633    2.909190776
  551 SOLV  HW2     1880    4.668743680    0.340207282    2.800277136
  552 SOLV  OW      1881    5.434370281    3.253309880    2.279642805
  552 SOLV  HW1     1882    5.402508975    3.217016950    2.192077284
  552 SOLV  HW2     1883    5.356385378    3.288164898    2.331638215
  553 SOLV  OW      1884    0.844927445    4.340290462    3.526350014
  553 SOLV  HW1     1885    0.871136973    4.402535899    3.600096921
  553 SOLV  HW2     1886    0.745205693    4.335425322    3.520698221
  554 SOLV  OW      1887    6.332070019    4.241315567    6.622188886
  554 SOLV  HW1     1888    6.239910416    4.216708576    6.652207939
  554 SOLV  HW2     1889    6.365339425    4.172941826    6.557241075
  555 SOLV  OW      1890    1.699290980    6.315840470    6.589840076
  555 SOLV  HW1     1891    1.692541611    6.250754393    6.665459443
  555 SOLV  HW2     1892    1.755051143    6.393943433    6.617960735
  556 SOLV  OW      1893    4.324091626    0.844712717    3.791420322
  556 SOLV  HW1     1894    4.380386621    0.860510962    3.872545713
  556 SOLV  HW2     1895    4.338856833    0.918618486    3.725693874
  557 SOLV  OW      1896    2.952986756    2.910188763    0.266322538
  557 SOLV  HW1     1897    3.033135198    2.867619211    0.308323735
  557 SOLV  HW2     1898    2.981324095    2.962609546    0.186016270
  558 SOLV  OW      1899    4.768315501    3.031111841    5.111171339
  558 SOLV  HW1     1900    4.670061749    3.047810137    5.119381532
  558 SOLV  HW2     1901    4.804286882    2.999914243    5.199107734
  559 SOLV  OW      1902    1.149542478    6.113457190    1.485431436
  559 SOLV  HW1     1903    1.165697742    6.123640585    1.583591234
  559 SOLV  HW2     1904    1.134631187    6.016938549    1.463940849
  560 SOLV  OW      1905    6.139056253    0.138995987    2.477159644
  560 SOLV  HW1     1906    6.220705075    0.083912241    2.459859621
  560 SOLV  HW2     1907    6.073891889    0.126410950    2.402358156
  561 SOLV  OW      1908    6.427979916    5.521395392    0.273809995
  561 SOLV  HW1     1909    6.502889512    5.473028552    0.319078541
  561 SOLV  HW2     1910    6.397502806    5.597145182    0.331543479
  562 SOLV  OW      1911    5.789494095    5.629068064    1.717360077
  562 SOLV  HW1     1912    5.712390017    5.565433996    1.719748938
  562 SOLV  HW2     1913    5.772460796    5.704470690    1.780797848
  563 SOLV  OW      1914    3.615193327    3.530312417    0.006317313
  563 SOLV  HW1     1915    3.548538253    3.456513318    0.016845097
  563 SOLV  HW2     1916    3.630659851    3.547634750   -0.090949143
  564 SOLV  OW      1917    4.974113342    0.633305449    4.932848876
  564 SOLV  HW1     1918    4.886299989    0.635333183    4.885049887
  564 SOLV  HW2     1919    5.003483242    0.726833594    4.952595650
  565 SOLV  OW      1920    1.599994758    2.131727184    4.458607832
  565 SOLV  HW1     1921    1.616015247    2.050741602    4.515041151
  565 SOLV  HW2     1922    1.676007517    2.143378411    4.394683271
  566 SOLV  OW      1923    2.542694020    4.585134281    1.509992875
  566 SOLV  HW1     1924    2.588827757    4.540632863    1.433237796
  566 SOLV  HW2     1925    2.600414148    4.579378828    1.591450236
  567 SOLV  OW      1926    5.384224778    1.741281181    2.534660556
  567 SOLV  HW1     1927    5.343388881    1.668466754    2.589710794
  567 SOLV  HW2     1928    5.422751748    1.702237333    2.451046618
  568 SOLV  OW      1929    3.342290875    4.706172345    2.732078434
  568 SOLV  HW1     1930    3.403567687    4.658988161    2.795472796
  568 SOLV  HW2     1931    3.379055802    4.796853353    2.711454782
  569 SOLV  OW      1932    3.269688941    2.090096182    4.703003518
  569 SOLV  HW1     1933    3.328859409    2.084454555    4.783421600
  569 SOLV  HW2     1934    3.233572592    2.182971136    4.694643360
  570 SOLV  OW      1935    6.422824229    0.033101118    1.172319684
  570 SOLV  HW1     1936    6.463549646    0.009946280    1.083971883
  570 SOLV  HW2     1937    6.383989745    0.125152478    1.168022012
  571 SOLV  OW      1938    4.778470536    4.752935661    1.780790768
  571 SOLV  HW1     1939    4.742774354    4.791156694    1.866025592
  571 SOLV  HW2     1940    4.712035647    4.688629235    1.742697079
  572 SOLV  OW      1941    4.401733730    6.416929916    6.729175190
  572 SOLV  HW1     1942    4.309579065    6.427433853    6.691795716
  572 SOLV  HW2     1943    4.466345732    6.400903586    6.654552901
  573 SOLV  OW      1944    6.200953989    4.922579048    2.335262130
  573 SOLV  HW1     1945    6.188530113    4.891113069    2.429366219
  573 SOLV  HW2     1946    6.119753782    4.973084183    2.306008110
  574 SOLV  OW      1947    4.025554084    3.209845726    4.500871098
  574 SOLV  HW1     1948    3.950224568    3.151713190    4.531630037
  574 SOLV  HW2     1949    4.099299230    3.152632632    4.464977429
  575 SOLV  OW      1950    2.444722430    1.516633166    4.511258207
  575 SOLV  HW1     1951    2.521993440    1.458484571    4.485802915
  575 SOLV  HW2     1952    2.397562804    1.476839981    4.589950723
  576 SOLV  OW      1953    5.142995276    3.213231854    0.550001922
  576 SOLV  HW1     1954    5.115308604    3.224675826    0.454594775
  576 SOLV  HW2     1955    5.136114131    3.116746082    0.575363027
  577 SOLV  OW      1956    3.728551253    2.866029466    0.596642528
  577 SOLV  HW1     1957    3.685625468    2.948771616    0.560432672
  577 SOLV  HW2     1958    3.815676686    2.850558705    0.550060830
  578 SOLV  OW      1959    2.914285535    1.718878175    1.917136548
  578 SOLV  HW1     1960    2.854219403    1.793551051    1.945703340
  578 SOLV  HW2     1961    2.980804887    1.753129174    1.850788339
  579 SOLV  OW      1962    4.770195993    4.992703849    2.282955513
  579 SOLV  HW1     1963    4.812377116    5.071828808    2.238683245
  579 SOLV  HW2     1964    4.678774496    5.017322993    2.315143210
  580 SOLV  OW      1965    3.357133362    1.706562939    2.458325113
  580 SOLV  HW1     1966    3.265492061    1.746582536    2.458911436
  580 SOLV  HW2     1967    3.372985834    1.658310059    2.544466850
  581 SOLV  OW      1968    6.131843765    3.155413999    3.590905843
  581 SOLV  HW1     1969    6.058606749    3.112612305    3.643862378
  581 SOLV  HW2     1970    6.135829818    3.113976043    3.499982539
  582 SOLV  OW      1971    6.536518077    4.064035438    4.455155502
  582 SOLV  HW1     1972    6.515410958    4.031539760    4.362967865
  582 SOLV  HW2     1973    6.615739608    4.124961938    4.451698518
  583 SOLV  OW      1974    0.530125217    5.519609289    0.248027916
  583 SOLV  HW1     1975    0.605649160    5.544402816    0.187352920
  583 SOLV  HW2     1976    0.447252808    5.505237832    0.193938498
  584 SOLV  OW      1977    4.587312422    0.494031773    1.915711282
  584 SOLV  HW1     1978    4.616788788    0.528310437    2.004908575
  584 SOLV  HW2     1979    4.606519060    0.562704847    1.845603122
  585 SOLV  OW      1980    3.903541398    0.928859385    1.946891410
  585 SOLV  HW1     1981    3.807321720    0.951523960    1.961995400
  585 SOLV  HW2     1982    3.917358693    0.904407488    1.850916272
  586 SOLV  OW      1983    1.821709202    3.032340856    1.700119963
  586 SOLV  HW1     1984    1.790152152    2.967200732    1.769119651
  586 SOLV  HW2     1985    1.786161249    3.123340204    1.721462454
  587 SOLV  OW      1986    6.596374095    0.690061711    3.140099452
  587 SOLV  HW1     1987    6.666301356    0.652588788    3.079222542
  587 SOLV  HW2     1988    6.635636176    0.704799657    3.230881179
  588 SOLV  OW      1989    4.798470234    1.137088133    3.707172241
  588 SOLV  HW1     1990    4.873475753    1.164114992    3.646808667
  588 SOLV  HW2     1991    4.748531216    1.060767427    3.666168773
  589 SOLV  OW      1992    6.031218981    0.889186637    3.034625087
  589 SOLV  HW1     1993    6.115392010    0.889497280    2.980635785
  589 SOLV  HW2     1994    5.952984691    0.905394091    2.974485629
  590 SOLV  OW      1995    6.665619087    0.321329543    3.675766333
  590 SOLV  HW1     1996    6.706320229    0.230357207    3.667551027
  590 SOLV  HW2     1997    6.566059846    0.313032169    3.680142521
  591 SOLV  OW      1998    4.660297214    6.348284526    6.184214689
  591 SOLV  HW1     1999    4.673862767    6.309034150    6.275184046
  591 SOLV  HW2     2000    4.615011633    6.281267521    6.125410121
  592 SOLV  OW      2001    3.715626010    2.936344915    5.348042598
  592 SOLV  HW1     2002    3.642800961    2.906602342    5.409783440
  592 SOLV  HW2     2003    3.690013785    3.023245548    5.305706632
  593 SOLV  OW      2004    5.513922231    0.533068988    4.681522121
  593 SOLV  HW1     2005    5.423833962    0.489789304    4.684840672
  593 SOLV  HW2     2006    5.503952151    0.628744065    4.654192336
  594 SOLV  OW      2007    4.070663209    0.555048058    2.960938699
  594 SOLV  HW1     2008    4.125531988    0.483930374    2.916987223
  594 SOLV  HW2     2009    4.098923939    0.564743626    3.056371226
  595 SOLV  OW      2010    0.337173665    0.875954055    4.940166274
  595 SOLV  HW1     2011    0.347378614    0.796926228    4.879746894
  595 SOLV  HW2     2012    0.240594247    0.901229621    4.945962989
  596 SOLV  OW      2013    2.869811669    0.294583253    1.043145077
  596 SOLV  HW1     2014    2.897650795    0.354930861    0.968424335
  596 SOLV  HW2     2015    2.948754316    0.274939173    1.101301836
  597 SOLV  OW      2016    0.181778313    0.481725780    3.236806755
  597 SOLV  HW1     2017    0.263014592    0.503199573    3.291024679
  597 SOLV  HW2     2018    0.114557493    0.435262563    3.294448500
  598 SOLV  OW      2019    1.236474410    4.130119405    1.193643663
  598 SOLV  HW1     2020    1.219297882    4.052914682    1.132451853
  598 SOLV  HW2     2021    1.218085837    4.215703413    1.145298259
  599 SOLV  OW      2022    0.493433620    0.498579200    6.224722956
  599 SOLV  HW1     2023    0.566166757    0.517452204    6.290705837
  599 SOLV  HW2     2024    0.474472171    0.400405145    6.223187253
  600 SOLV  OW      2025    3.094940467    5.658705591    1.976684340
  600 SOLV  HW1     2026    3.042538629    5.612529671    2.048251593
  600 SOLV  HW2     2027    3.034990993    5.720960323    1.926380771
  601 SOLV  OW      2028    3.285285879    2.620033292    5.296759898
  601 SOLV  HW1     2029    3.260573122    2.685958124    5.367775644
  601 SOLV  HW2     2030    3.218841520    2.545302327    5.296074247
  602 SOLV  OW      2031    3.470125179    6.288658876    5.307142704
  602 SOLV  HW1     2032    3.529423211    6.362418089    5.274841592
  602 SOLV  HW2     2033    3.374516042    6.313570482    5.291704283
  603 SOLV  OW      2034    3.011472855    0.251118076    5.318805475
  603 SOLV  HW1     2035    2.949914838    0.326114734    5.343016049
  603 SOLV  HW2     2036    3.096248965    0.259342453    5.371202143
  604 SOLV  OW      2037    2.076215618    2.355807184    2.030707603
  604 SOLV  HW1     2038    2.062140002    2.442336712    1.982597752
  604 SOLV  HW2     2039    2.150355292    2.366205704    2.097004056
  605 SOLV  OW      2040    4.851673572    2.878669358    0.028465880
  605 SOLV  HW1     2041    4.906706788    2.949184078    0.073176724
  605 SOLV  HW2     2042    4.901430050    2.791932204    0.029465459
  606 SOLV  OW      2043    2.547635119    2.417719545    5.711725781
  606 SOLV  HW1     2044    2.571948043    2.506634552    5.750494884
  606 SOLV  HW2     2045    2.448965072    2.414123833    5.695872306
  607 SOLV  OW      2046    3.581588927    2.761325394    6.453045871
  607 SOLV  HW1     2047    3.581938436    2.798651352    6.360273619
  607 SOLV  HW2     2048    3.507865029    2.803635574    6.505721060
  608 SOLV  OW      2049    3.172748207    5.351602743    0.477366308
  608 SOLV  HW1     2050    3.115853782    5.393297309    0.406481701
  608 SOLV  HW2     2051    3.207114307    5.422752933    0.538657920
  609 SOLV  OW      2052    3.042198762    5.440012986    6.120904204
  609 SOLV  HW1     2053    3.092325016    5.446976935    6.034655134
  609 SOLV  HW2     2054    3.011343513    5.345799515    6.134012046
  610 SOLV  OW      2055    2.930407382    4.495710717    6.069073205
  610 SOLV  HW1     2056    2.834711506    4.489384095    6.097398339
  610 SOLV  HW2     2057    2.940413428    4.568756339    6.001513926
  611 SOLV  OW      2058    3.758106330    5.500506234    2.529835301
  611 SOLV  HW1     2059    3.805423444    5.464153899    2.610082659
  611 SOLV  HW2     2060    3.771770997    5.599453437    2.525063733
  612 SOLV  OW      2061    6.521555354    1.064152856    6.108513721
  612 SOLV  HW1     2062    6.476313352    0.999282083    6.169709996
  612 SOLV  HW2     2063    6.452844961    1.111330337    6.053257888
  613 SOLV  OW      2064    4.251730526    1.690581621    4.360442561
  613 SOLV  HW1     2065    4.281328152    1.599620535    4.331286061
  613 SOLV  HW2     2066    4.296447581    1.714117039    4.446735719
  614 SOLV  OW      2067    3.697535492    4.161603849    1.742867304
  614 SOLV  HW1     2068    3.604060510    4.183444616    1.770893161
  614 SOLV  HW2     2069    3.761018553    4.226112538    1.785394590
  615 SOLV  OW      2070    0.059412898    1.281415122    1.260419248
  615 SOLV  HW1     2071    0.033147751    1.348513046    1.329759357
  615 SOLV  HW2     2072    0.110655029    1.327001915    1.187644743
  616 SOLV  OW      2073    6.191047223    1.743900153    0.316870777
  616 SOLV  HW1     2074    6.121281462    1.674751118    0.298130723
  616 SOLV  HW2     2075    6.147918584    1.824786535    0.356837686
  617 SOLV  OW      2076    2.965039488    6.562128377    5.471481176
  617 SOLV  HW1     2077    2.990235292    6.484177905    5.528830417
  617 SOLV  HW2     2078    3.038728104    6.580936238    5.406548193
  618 SOLV  OW      2079    1.065397110    3.823373089    3.855246693
  618 SOLV  HW1     2080    0.977444485    3.790848563    3.889981849
  618 SOLV  HW2     2081    1.139145470    3.787620236    3.912543752
  619 SOLV  OW      2082    1.774695326    0.315436478    6.625130901
  619 SOLV  HW1     2083    1.709131324    0.390044562    6.613510424
  619 SOLV  HW2     2084    1.760769739    0.272413481    6.714322492
  620 SOLV  OW      2085    2.414253584    1.064839195    5.319480145
  620 SOLV  HW1     2086    2.471133148    0.993207717    5.359899035
  620 SOLV  HW2     2087    2.468607939    1.117778114    5.254340948
  621 SOLV  OW      2088    4.713212680    3.751593781    3.734703074
  621 SOLV  HW1     2089    4.723823207    3.806807908    3.817400456
  621 SOLV  HW2     2090    4.698156413    3.811688342    3.656204714
  622 SOLV  OW      2091    1.131080322    4.669447947    1.637312753
  622 SOLV  HW1     2092    1.121023426    4.759925555    1.678697550
  622 SOLV  HW2     2093    1.052701431    4.651021796    1.578006207
  623 SOLV  OW      2094    4.000524149    4.786885113    4.842175119
  623 SOLV  HW1     2095    4.012780516    4.842005317    4.759642794
  623 SOLV  HW2     2096    3.935126458    4.713490494    4.823833585
  624 SOLV  OW      2097    4.612069690    5.834874430    0.644799531
  624 SOLV  HW1     2098    4.629810114    5.861247333    0.549985042
  624 SOLV  HW2     2099    4.665510887    5.753399549    0.667292247
  625 SOLV  OW      2100    3.510666622    4.516967104    3.970903200
  625 SOLV  HW1     2101    3.459404076    4.431980265    3.983127303
  625 SOLV  HW2     2102    3.595497548    4.512610232    4.023674136
  626 SOLV  OW      2103    4.524492792    6.055365602    3.138628792
  626 SOLV  HW1     2104    4.540030523    6.072662146    3.235888488
  626 SOLV  HW2     2105    4.543439668    5.959279354    3.118417681
  627 SOLV  OW      2106    2.871843934    1.179600397    5.788980499
  627 SOLV  HW1     2107    2.799735585    1.128340722    5.742366425
  627 SOLV  HW2     2108    2.877549088    1.271683451    5.750403274
  628 SOLV  OW      2109    5.851606553    3.221548869    6.022719378
  628 SOLV  HW1     2110    5.781603377    3.208397803    6.092909441
  628 SOLV  HW2     2111    5.886997480    3.314926615    6.028022111
  629 SOLV  OW      2112    5.073533773    0.749247254    4.220950003
  629 SOLV  HW1     2113    5.145577424    0.800436931    4.267740698
  629 SOLV  HW2     2114    5.086908034    0.755701161    4.122058566
  630 SOLV  OW      2115    1.713503286    2.991047412    4.811548354
  630 SOLV  HW1     2116    1.784538189    3.044483121    4.857360009
  630 SOLV  HW2     2117    1.645048823    3.052833402    4.772863500
  631 SOLV  OW      2118    0.454726848    3.571204371    0.584866151
  631 SOLV  HW1     2119    0.426382119    3.608891464    0.496682822
  631 SOLV  HW2     2120    0.535439703    3.620274223    0.617693344
  632 SOLV  OW      2121    2.112850712    0.928687262    5.653371864
  632 SOLV  HW1     2122    2.038818296    0.987869262    5.621485623
  632 SOLV  HW2     2123    2.138324266    0.865016531    5.580590162
  633 SOLV  OW      2124    4.433613753    2.675267825    5.716227919
  633 SOLV  HW1     2125    4.530814354    2.658475742    5.699792918
  633 SOLV  HW2     2126    4.379255455    2.624656790    5.649267195
  634 SOLV  OW      2127    2.286071196    0.101502317    3.492946216
  634 SOLV  HW1     2128    2.189755251    0.125528269    3.480861829
  634 SOLV  HW2     2129    2.343079763    0.181135584    3.472732207
  635 SOLV  OW      2130    2.235470491    0.356276757    3.717504478
  635 SOLV  HW1     2131    2.222369282    0.259590464    3.739417013
  635 SOLV  HW2     2132    2.315367895    0.366494880    3.658242054
  636 SOLV  OW      2133    4.224644539    0.506214933    1.670799591
  636 SOLV  HW1     2134    4.314876967    0.537356513    1.640994375
  636 SOLV  HW2     2135    4.224017562    0.406374818    1.676420837
  637 SOLV  OW      2136    4.774239002    3.285892695    6.446983751
  637 SOLV  HW1     2137    4.776139669    3.236084646    6.533676229
  637 SOLV  HW2     2138    4.715331773    3.366200292    6.455965299
  638 SOLV  OW      2139    1.515557641    3.744199713    1.926709665
  638 SOLV  HW1     2140    1.451913364    3.820976222    1.934113287
  638 SOLV  HW2     2141    1.466441097    3.658542617    1.942535819
  639 SOLV  OW      2142    3.406492404    3.827668178    4.676253885
  639 SOLV  HW1     2143    3.357356332    3.741592484    4.689545289
  639 SOLV  HW2     2144    3.504237606    3.812931136    4.691377873
  640 SOLV  OW      2145    4.379768075    0.299488670    3.286240053
  640 SOLV  HW1     2146    4.282964825    0.291382375    3.309977338
  640 SOLV  HW2     2147    4.428136314    0.216759930    3.314814679
  641 SOLV  OW      2148    0.238101167    3.095152533    3.599255362
  641 SOLV  HW1     2149    0.270631423    3.020918073    3.540680048
  641 SOLV  HW2     2150    0.312240558    3.160501527    3.614516416
  642 SOLV  OW      2151    5.710736237    1.107548875    1.147279693
  642 SOLV  HW1     2152    5.678472869    1.199525807    1.124933349
  642 SOLV  HW2     2153    5.775484696    1.112496725    1.223327019
  643 SOLV  OW      2154    2.377824281    6.406161774    5.743439684
  643 SOLV  HW1     2155    2.391304396    6.429609139    5.839712981
  643 SOLV  HW2     2156    2.466417530    6.387608125    5.700930409
  644 SOLV  OW      2157    3.282060590    3.475448599    3.021098135
  644 SOLV  HW1     2158    3.185525271    3.501512591    3.019817244
  644 SOLV  HW2     2159    3.293429799    3.387406357    2.975061795
  645 SOLV  OW      2160    5.734428529    0.162816412    3.336435688
  645 SOLV  HW1     2161    5.756813361    0.256000619    3.364995502
  645 SOLV  HW2     2162    5.742544093    0.155562578    3.237029654
  646 SOLV  OW      2163    4.506068819    0.174487173    0.094150228
  646 SOLV  HW1     2164    4.585822813    0.115575847    0.081158068
  646 SOLV  HW2     2165    4.444802734    0.165442518    0.015634618
  647 SOLV  OW      2166    5.914458444    6.431084039    0.723468112
  647 SOLV  HW1     2167    5.849619052    6.465943340    0.655787077
  647 SOLV  HW2     2168    5.878504335    6.447077843    0.815400372
  648 SOLV  OW      2169    5.003672711    1.486010442    2.811264736
  648 SOLV  HW1     2170    4.976460625    1.578514079    2.837771709
  648 SOLV  HW2     2171    5.074034763    1.490986551    2.740381311
  649 SOLV  OW      2172    6.685283647    5.685640640    4.838754526
  649 SOLV  HW1     2173    6.761333561    5.732673610    4.793984554
  649 SOLV  HW2     2174    6.694244978    5.587021429    4.824826643
  650 SOLV  OW      2175    5.130406556    5.404532215    6.358385951
  650 SOLV  HW1     2176    5.082584169    5.464188558    6.422838880
  650 SOLV  HW2     2177    5.083190313    5.316540712    6.353079177
  651 SOLV  OW      2178    2.620932770    0.964822672    4.930602670
  651 SOLV  HW1     2179    2.702329969    0.950530912    4.986907924
  651 SOLV  HW2     2180    2.583296415    0.876278466    4.903336054
  652 SOLV  OW      2181    1.023007538    3.826551680    1.235211534
  652 SOLV  HW1     2182    0.997427676    3.764483759    1.161094843
  652 SOLV  HW2     2183    1.011753778    3.780040879    1.323018927
  653 SOLV  OW      2184    1.876222521    3.446005423    0.828448284
  653 SOLV  HW1     2185    1.923059249    3.443173677    0.740140061
  653 SOLV  HW2     2186    1.939708895    3.418740820    0.900740481
  654 SOLV  OW      2187    3.754556013    6.240166043    2.846400429
  654 SOLV  HW1     2188    3.808514883    6.313202246    2.888283521
  654 SOLV  HW2     2189    3.722732709    6.177330599    2.917386514
  655 SOLV  OW      2190    3.554469984    1.891560134    2.850982420
  655 SOLV  HW1     2191    3.542805188    1.966412005    2.916260057
  655 SOLV  HW2     2192    3.645670309    1.851949203    2.861636764
  656 SOLV  OW      2193    6.031972536    0.154092460    3.199978022
  656 SOLV  HW1     2194    5.954694182    0.214403107    3.180211333
  656 SOLV  HW2     2195    6.015714881    0.106280722    3.286290051
  657 SOLV  OW      2196    2.006216945    3.060784771    1.493851503
  657 SOLV  HW1     2197    2.075811765    3.006088180    1.540379816
  657 SOLV  HW2     2198    1.932926187    3.083134013    1.558108924
  658 SOLV  OW      2199    5.404107128    3.173597910    5.310541650
  658 SOLV  HW1     2200    5.384069709    3.265045523    5.345696677
  658 SOLV  HW2     2201    5.319204590    3.130041351    5.280634707
  659 SOLV  OW      2202    1.196508169    3.986386044    1.425221523
  659 SOLV  HW1     2203    1.190946923    4.017264119    1.330270709
  659 SOLV  HW2     2204    1.144749943    4.048868071    1.483677682
  660 SOLV  OW      2205    5.138302269    4.313632638    6.041733585
  660 SOLV  HW1     2206    5.129123264    4.214857183    6.029116322
  660 SOLV  HW2     2207    5.127664867    4.335991378    6.138619975
  661 SOLV  OW      2208    1.068198703    6.210002657    4.354196971
  661 SOLV  HW1     2209    0.999213634    6.213398807    4.426512712
  661 SOLV  HW2     2210    1.033775362    6.155383638    4.277830509
  662 SOLV  OW      2211    4.858108655    1.688824865    0.325013070
  662 SOLV  HW1     2212    4.897378795    1.602291899    0.293869179
  662 SOLV  HW2     2213    4.770437337    1.671419539    0.369855402
  663 SOLV  OW      2214    4.560178686    4.345470679    2.541560845
  663 SOLV  HW1     2215    4.501101573    4.416675511    2.503616061
  663 SOLV  HW2     2216    4.534422037    4.256812483    2.503137422
  664 SOLV  OW      2217    0.178410860    5.066128476    2.996900811
  664 SOLV  HW1     2218    0.275550509    5.070849241    2.973627588
  664 SOLV  HW2     2219    0.138491237    5.157688297    2.992077644
  665 SOLV  OW      2220    3.108748599    5.199452577    1.742548100
  665 SOLV  HW1     2221    3.162679602    5.254045593    1.806665879
  665 SOLV  HW2     2222    3.038120373    5.256844869    1.701101526
  666 SOLV  OW      2223    3.962281800    5.899130692    3.505303900
  666 SOLV  HW1     2224    4.028691852    5.948505297    3.449162173
  666 SOLV  HW2     2225    3.993379512    5.897851496    3.600337242
  667 SOLV  OW      2226    0.418637249    5.021280596    5.464676318
  667 SOLV  HW1     2227    0.362875867    5.084503345    5.518468440
  667 SOLV  HW2     2228    0.388020474    5.022544706    5.369486743
  668 SOLV  OW      2229    6.262883630    3.201856625    1.048434326
  668 SOLV  HW1     2230    6.195900734    3.219488654    1.120562290
  668 SOLV  HW2     2231    6.307632325    3.114022319    1.065248875
  669 SOLV  OW      2232    1.501157624    3.529128825    1.312604314
  669 SOLV  HW1     2233    1.473617362    3.618944858    1.278331083
  669 SOLV  HW2     2234    1.449244025    3.507667784    1.395335456
  670 SOLV  OW      2235    6.562181314    6.337241119    5.290497363
  670 SOLV  HW1     2236    6.541984913    6.430742728    5.261349555
  670 SOLV  HW2     2237    6.659141606    6.329801847    5.313808285
  671 SOLV  OW      2238    6.181527575    3.665935552    2.016417549
  671 SOLV  HW1     2239    6.138733131    3.583723579    1.978869350
  671 SOLV  HW2     2240    6.278270258    3.647974246    2.034258088
  672 SOLV  OW      2241    5.514955932    6.209274303    5.666596050
  672 SOLV  HW1     2242    5.587450202    6.240610331    5.605255410
  672 SOLV  HW2     2243    5.492581910    6.281900111    5.731595551
  673 SOLV  OW      2244    0.110445881    2.959524965    3.009807242
  673 SOLV  HW1     2245    0.048879014    3.025363439    2.966507631
  673 SOLV  HW2     2246    0.059074622    2.877584843    3.035240491
  674 SOLV  OW      2247    0.364561416    3.150292165    5.415123688
  674 SOLV  HW1     2248    0.441062452    3.087748871    5.399762442
  674 SOLV  HW2     2249    0.370257794    3.187834115    5.507634192
  675 SOLV  OW      2250    1.532708434    4.324762653    3.474948143
  675 SOLV  HW1     2251    1.462540645    4.383003659    3.433905402
  675 SOLV  HW2     2252    1.622978177    4.364265911    3.457892173
  676 SOLV  OW      2253    6.093690498    6.368817373    3.528686387
  676 SOLV  HW1     2254    6.102783362    6.465960808    3.506765786
  676 SOLV  HW2     2255    6.145918391    6.314736938    3.462750101
  677 SOLV  OW      2256    3.088078766    1.408431187    0.227083757
  677 SOLV  HW1     2257    2.996468026    1.423253452    0.189830397
  677 SOLV  HW2     2258    3.092187913    1.443803043    0.320528858
  678 SOLV  OW      2259    5.577226421    2.971088020    5.400171007
  678 SOLV  HW1     2260    5.615329910    3.004957357    5.486200259
  678 SOLV  HW2     2261    5.536536241    3.047106062    5.349519190
  679 SOLV  OW      2262    1.317828633    2.530387301    0.049157275
  679 SOLV  HW1     2263    1.268237807    2.616416968    0.060976177
  679 SOLV  HW2     2264    1.387877058    2.522278998    0.120062237
  680 SOLV  OW      2265    3.485044880    0.485541309    1.621963378
  680 SOLV  HW1     2266    3.483159355    0.437322967    1.534376414
  680 SOLV  HW2     2267    3.579630902    0.507419567    1.645939747
  681 SOLV  OW      2268    3.472542669    0.163362259    0.632417186
  681 SOLV  HW1     2269    3.538648458    0.237831936    0.641600427
  681 SOLV  HW2     2270    3.415549192    0.179138415    0.551776647
  682 SOLV  OW      2271    6.268543743    4.080272218    5.214497184
  682 SOLV  HW1     2272    6.325742949    4.150891825    5.172769950
  682 SOLV  HW2     2273    6.276581264    3.995541337    5.161998459
  683 SOLV  OW      2274    3.449790058    5.633928110    0.032301520
  683 SOLV  HW1     2275    3.373054438    5.607204494   -0.025986842
  683 SOLV  HW2     2276    3.484315380    5.723133041    0.003137802
  684 SOLV  OW      2277    4.359221092    5.390015190    0.280086185
  684 SOLV  HW1     2278    4.379009667    5.480482496    0.317823684
  684 SOLV  HW2     2279    4.439552227    5.355987430    0.231208171
  685 SOLV  OW      2280    4.075988923    2.514842103    3.299346598
  685 SOLV  HW1     2281    4.009023644    2.447795752    3.267401671
  685 SOLV  HW2     2282    4.059746030    2.602430424    3.253909889
  686 SOLV  OW      2283    2.861340552    5.885245932    5.656773282
  686 SOLV  HW1     2284    2.822176289    5.909848107    5.745435187
  686 SOLV  HW2     2285    2.802083747    5.919002868    5.583635464
  687 SOLV  OW      2286    4.578392508    5.204639726    0.945939781
  687 SOLV  HW1     2287    4.541057000    5.174567753    1.033699546
  687 SOLV  HW2     2288    4.504180079    5.213886356    0.879554126
  688 SOLV  OW      2289    6.074525989    5.984765196    3.832813149
  688 SOLV  HW1     2290    6.085259122    6.003144502    3.735104188
  688 SOLV  HW2     2291    6.035075733    6.064957557    3.877678533
  689 SOLV  OW      2292    5.821477364    0.000577129    5.075043865
  689 SOLV  HW1     2293    5.738398206   -0.012889918    5.129048792
  689 SOLV  HW2     2294    5.837527187   -0.079928875    5.017936716
  690 SOLV  OW      2295    1.474895145    2.770849576    1.246806744
  690 SOLV  HW1     2296    1.528159906    2.686221562    1.245804459
  690 SOLV  HW2     2297    1.536891183    2.849209709    1.250834261
  691 SOLV  OW      2298    6.073752542    6.531329094    4.171026761
  691 SOLV  HW1     2299    5.997142960    6.509630111    4.231526067
  691 SOLV  HW2     2300    6.045885100    6.601991519    4.105986256
  692 SOLV  OW      2301    6.497053443    0.987091024    3.452290712
  692 SOLV  HW1     2302    6.450402054    0.962499706    3.367326277
  692 SOLV  HW2     2303    6.470168641    1.079472869    3.479545846
  693 SOLV  OW      2304    4.836776375    5.173322835    4.212099505
  693 SOLV  HW1     2305    4.824332439    5.256455289    4.266267611
  693 SOLV  HW2     2306    4.752326238    5.119781342    4.213333598
  694 SOLV  OW      2307    3.093966873    1.346026054    2.637376540
  694 SOLV  HW1     2308    3.113053587    1.363603520    2.540801335
  694 SOLV  HW2     2309    3.014836913    1.400013714    2.666078839
  695 SOLV  OW      2310    1.665306032    5.638593492    2.588187021
  695 SOLV  HW1     2311    1.687355376    5.684010275    2.501866790
  695 SOLV  HW2     2312    1.730642738    5.666916258    2.658393686
  696 SOLV  OW      2313    0.302656488    3.507373743    5.579345364
  696 SOLV  HW1     2314    0.386160375    3.561239842    5.590551802
  696 SOLV  HW2     2315    0.228166212    3.550351813    5.630375985
  697 SOLV  OW      2316    3.276057090    1.190395530    1.821340378
  697 SOLV  HW1     2317    3.352357302    1.253965283    1.809626956
  697 SOLV  HW2     2318    3.198525643    1.238548557    1.862208468
  698 SOLV  OW      2319    0.453514133    1.951687244    2.826999897
  698 SOLV  HW1     2320    0.515439899    1.903400867    2.888916497
  698 SOLV  HW2     2321    0.369034782    1.974464551    2.875419660
  699 SOLV  OW      2322    2.029894318    3.202819832    5.536137842
  699 SOLV  HW1     2323    2.062645572    3.285401567    5.490228666
  699 SOLV  HW2     2324    2.092704065    3.127244766    5.517607187
  700 SOLV  OW      2325    1.001737436    4.087725213    1.679517070
  700 SOLV  HW1     2326    1.092067000    4.117780618    1.710132141
  700 SOLV  HW2     2327    0.952661049    4.046259335    1.756146889
  701 SOLV  OW      2328    3.453296451    0.452222112    4.367530025
  701 SOLV  HW1     2329    3.398401256    0.387603099    4.420548332
  701 SOLV  HW2     2330    3.409707732    0.542206941    4.369201609
  702 SOLV  OW      2331    6.436421717    1.181703140    3.215640705
  702 SOLV  HW1     2332    6.417331670    1.216044941    3.123682829
  702 SOLV  HW2     2333    6.360235809    1.204570658    3.276244534
  703 SOLV  OW      2334    4.680854298    1.849951198    6.522481299
  703 SOLV  HW1     2335    4.705394582    1.759245134    6.556689842
  703 SOLV  HW2     2336    4.754888423    1.885124054    6.465193791
  704 SOLV  OW      2337    0.923104827    1.397754588    5.950611753
  704 SOLV  HW1     2338    0.996510300    1.332792871    5.970401948
  704 SOLV  HW2     2339    0.953791384    1.490392354    5.972443375
  705 SOLV  OW      2340    1.083034979    0.360921788    1.504764733
  705 SOLV  HW1     2341    0.985452358    0.369095607    1.484495029
  705 SOLV  HW2     2342    1.110467467    0.434415237    1.566782565
  706 SOLV  OW      2343    0.630949024    0.143465894    2.822388962
  706 SOLV  HW1     2344    0.698865215    0.204018600    2.863871498
  706 SOLV  HW2     2345    0.563504071    0.198092274    2.772718278
  707 SOLV  OW      2346    4.839329598    2.794335654    2.056779461
  707 SOLV  HW1     2347    4.761193333    2.781391649    2.117830398
  707 SOLV  HW2     2348    4.845060159    2.717365864    1.993196035
  708 SOLV  OW      2349    0.750270686    5.934145037    1.267632465
  708 SOLV  HW1     2350    0.675621393    5.973189819    1.213752709
  708 SOLV  HW2     2351    0.720963161    5.923920195    1.362693296
  709 SOLV  OW      2352    2.493582164    4.023356944    4.944491612
  709 SOLV  HW1     2353    2.445817959    3.940881044    4.914220395
  709 SOLV  HW2     2354    2.592324691    4.009081210    4.937697726
  710 SOLV  OW      2355    1.126608041    0.479916661    2.067692161
  710 SOLV  HW1     2356    1.029711560    0.476877754    2.043158977
  710 SOLV  HW2     2357    1.142538453    0.422206219    2.147790643
  711 SOLV  OW      2358    0.664240428    3.886691649    5.682990373
  711 SOLV  HW1     2359    0.606906082    3.815702203    5.642084245
  711 SOLV  HW2     2360    0.718562865    3.847107948    5.757032547
  712 SOLV  OW      2361    2.583463151    0.086415204    4.699861046
  712 SOLV  HW1     2362    2.548177295    0.080286306    4.793227983
  712 SOLV  HW2     2363    2.519186353    0.042639265    4.636994517
  713 SOLV  OW      2364    4.536388011    2.526537350    1.512127947
  713 SOLV  HW1     2365    4.622350239    2.481568731    1.487871843
  713 SOLV  HW2     2366    4.537624435    2.550686331    1.609160612
  714 SOLV  OW      2367    5.301751157    5.439975246    6.648498498
  714 SOLV  HW1     2368    5.281042552    5.480146712    6.559293974
  714 SOLV  HW2     2369    5.275141681    5.343580445    6.648633241
  715 SOLV  OW      2370    3.669855279    1.854475740    4.748125152
  715 SOLV  HW1     2371    3.707114540    1.786634467    4.811444574
  715 SOLV  HW2     2372    3.732577297    1.932098060    4.741740475
  716 SOLV  OW      2373    5.933070047    6.455948104    5.845236396
  716 SOLV  HW1     2374    5.843066660    6.498030191    5.833899357
  716 SOLV  HW2     2375    5.922562006    6.357034437    5.855517811
  717 SOLV  OW      2376    5.448997998    2.290765526    6.097260187
  717 SOLV  HW1     2377    5.543975627    2.298097638    6.127682713
  717 SOLV  HW2     2378    5.438538507    2.209498676    6.039933595
  718 SOLV  OW      2379    4.418529963    1.635289511    2.427534415
  718 SOLV  HW1     2380    4.456245754    1.587629488    2.348123575
  718 SOLV  HW2     2381    4.437248526    1.733204011    2.419634651
  719 SOLV  OW      2382    2.436223748    6.395932021    1.895173265
  719 SOLV  HW1     2383    2.352386638    6.353862835    1.860509702
  719 SOLV  HW2     2384    2.417756124    6.439299550    1.983367621
  720 SOLV  OW      2385    3.571548040    1.156939118    2.754578216
  720 SOLV  HW1     2386    3.591091735    1.228713675    2.687746360
  720 SOLV  HW2     2387    3.492206277    1.104049750    2.724451159
  721 SOLV  OW      2388    1.594222358    5.905014195    1.400638155
  721 SOLV  HW1     2389    1.669538892    5.842905352    1.378959791
  721 SOLV  HW2     2390    1.531758045    5.910133425    1.322714840
  722 SOLV  OW      2391    5.818310333    2.237554842    1.939959393
  722 SOLV  HW1     2392    5.755664323    2.173325532    1.984119478
  722 SOLV  HW2     2393    5.838702364    2.312702440    2.002705258
  723 SOLV  OW      2394    5.212094890    6.210213986    5.309703655
  723 SOLV  HW1     2395    5.196853480    6.255918502    5.397332627
  723 SOLV  HW2     2396    5.125570446    6.203750906    5.259986563
  724 SOLV  OW      2397    5.470426648    5.609904456    6.311032182
  724 SOLV  HW1     2398    5.436940055    5.675179377    6.378987114
  724 SOLV  HW2     2399    5.422947331    5.624785823    6.224289462
  725 SOLV  OW      2400    4.311350698    4.192869912    1.626052538
  725 SOLV  HW1     2401    4.226444999    4.193035538    1.678882783
  725 SOLV  HW2     2402    4.380617051    4.139388834    1.674446615
  726 SOLV  OW      2403    6.516979141    2.363961910    0.565525058
  726 SOLV  HW1     2404    6.538872567    2.461522059    0.563871211
  726 SOLV  HW2     2405    6.428982558    2.348779560    0.520512420
  727 SOLV  OW      2406    5.458420073    4.263657434    1.527051709
  727 SOLV  HW1     2407    5.438955254    4.194301285    1.596412256
  727 SOLV  HW2     2408    5.372651661    4.295110473    1.486375847
  728 SOLV  OW      2409    6.055265935    5.369140828    5.196007453
  728 SOLV  HW1     2410    5.972666804    5.395410186    5.146134169
  728 SOLV  HW2     2411    6.112495541    5.311485674    5.137691971
  729 SOLV  OW      2412    3.603851788    3.934805131    2.509766928
  729 SOLV  HW1     2413    3.695761618    3.973094810    2.500465110
  729 SOLV  HW2     2414    3.576064053    3.937777035    2.605782810
  730 SOLV  OW      2415    2.748612311    5.612809949    3.360956100
  730 SOLV  HW1     2416    2.706076506    5.599551033    3.271429867
  730 SOLV  HW2     2417    2.714006879    5.544070738    3.424810818
  731 SOLV  OW      2418    5.850707702    0.835041533    4.724447527
  731 SOLV  HW1     2419    5.842923291    0.774054997    4.803315045
  731 SOLV  HW2     2420    5.887728579    0.923126779    4.753951495
  732 SOLV  OW      2421    1.283749717    5.539621409    4.053024704
  732 SOLV  HW1     2422    1.310585809    5.561274607    4.146891648
  732 SOLV  HW2     2423    1.271303475    5.440822649    4.043863039
  733 SOLV  OW      2424    3.911519351    0.382058061    2.670448580
  733 SOLV  HW1     2425    3.831191243    0.327895668    2.645672173
  733 SOLV  HW2     2426    3.928439010    0.450810863    2.599831178
  734 SOLV  OW      2427    0.265077157    4.068902612    4.994989701
  734 SOLV  HW1     2428    0.352929214    4.101325754    5.030072403
  734 SOLV  HW2     2429    0.280520940    4.010396761    4.915374407
  735 SOLV  OW      2430    6.556157785    1.066618000    4.317750304
  735 SOLV  HW1     2431    6.502420056    1.060342229    4.401850906
  735 SOLV  HW2     2432    6.615366068    1.147096275    4.321953446
  736 SOLV  OW      2433    0.767204619    1.627071090    1.882842347
  736 SOLV  HW1     2434    0.827183738    1.680641766    1.823405591
  736 SOLV  HW2     2435    0.684646141    1.679743193    1.903085553
  737 SOLV  OW      2436    3.399184547    2.578041130    4.940605796
  737 SOLV  HW1     2437    3.339313271    2.604189885    5.016313874
  737 SOLV  HW2     2438    3.375158894    2.486151440    4.909315335
  738 SOLV  OW      2439    5.537641922    1.658832027    2.301898823
  738 SOLV  HW1     2440    5.606918762    1.653454677    2.229983292
  738 SOLV  HW2     2441    5.575281750    1.622701652    2.387209311
  739 SOLV  OW      2442    6.518192523    2.781099355    3.369582271
  739 SOLV  HW1     2443    6.493839609    2.740671946    3.457744622
  739 SOLV  HW2     2444    6.606842139    2.745549611    3.339959620
  740 SOLV  OW      2445    4.826878194    3.079520860    1.160856919
  740 SOLV  HW1     2446    4.890606858    3.153227928    1.183350595
  740 SOLV  HW2     2447    4.772522019    3.105638820    1.081086634
  741 SOLV  OW      2448    5.140838711    3.019973674    6.685466902
  741 SOLV  HW1     2449    5.132651676    2.920675809    6.694007780
  741 SOLV  HW2     2450    5.170339793    3.058625996    6.772849533
  742 SOLV  OW      2451    6.322684381    1.846932888    6.002664345
  742 SOLV  HW1     2452    6.410743814    1.804843520    6.024437297
  742 SOLV  HW2     2453    6.271566560    1.787207662    5.940858958
  743 SOLV  OW      2454    5.550170140    5.935478977    6.266058355
  743 SOLV  HW1     2455    5.632322944    5.893618702    6.304771068
  743 SOLV  HW2     2456    5.470836542    5.910934724    6.321770113
  744 SOLV  OW      2457    1.165053466    6.368319162    3.360623832
  744 SOLV  HW1     2458    1.239980913    6.318121571    3.317425225
  744 SOLV  HW2     2459    1.202113360    6.431269895    3.428915922
  745 SOLV  OW      2460    0.523544792    1.730982619    5.591414390
  745 SOLV  HW1     2461    0.563680905    1.695907449    5.506804314
  745 SOLV  HW2     2462    0.491261577    1.824483238    5.576735551
  746 SOLV  OW      2463    4.911354474    2.290513478    3.185425041
  746 SOLV  HW1     2464    4.885754514    2.235073638    3.264615357
  746 SOLV  HW2     2465    5.011026331    2.294812891    3.178563839
  747 SOLV  OW      2466    6.527275629    6.156965525    4.037851435
  747 SOLV  HW1     2467    6.522082729    6.155800760    4.137709921
  747 SOLV  HW2     2468    6.496056875    6.069060226    4.001822450
  748 SOLV  OW      2469    4.647284881    4.369015397    1.813681197
  748 SOLV  HW1     2470    4.573604273    4.370645225    1.881272260
  748 SOLV  HW2     2471    4.690967951    4.279062039    1.814153281
  749 SOLV  OW      2472    1.628864103    0.813778705    1.411333391
  749 SOLV  HW1     2473    1.623322184    0.762113891    1.325892919
  749 SOLV  HW2     2474    1.539922575    0.812283856    1.457019385
  750 SOLV  OW      2475    6.147364382    5.323123664    3.825984200
  750 SOLV  HW1     2476    6.180895730    5.255758722    3.891845063
  750 SOLV  HW2     2477    6.138602344    5.280307168    3.736039693
  751 SOLV  OW      2478    4.043379588    3.444766752    5.477417873
  751 SOLV  HW1     2479    4.060051741    3.519541138    5.541689722
  751 SOLV  HW2     2480    4.127286433    3.391671508    5.465561383
  752 SOLV  OW      2481    3.870858880    4.996617925    5.015645780
  752 SOLV  HW1     2482    3.813551815    4.931607987    5.065542155
  752 SOLV  HW2     2483    3.923125108    4.948043577    4.945582850
  753 SOLV  OW      2484    2.998879117    0.047680602    1.191569896
  753 SOLV  HW1     2485    2.987239823    0.030818693    1.289448611
  753 SOLV  HW2     2486    3.096314604    0.055390503    1.170429333
  754 SOLV  OW      2487    4.002793720    6.213879528    1.957399065
  754 SOLV  HW1     2488    4.082514035    6.162548033    1.925621887
  754 SOLV  HW2     2489    3.923402252    6.190181501    1.901404080
  755 SOLV  OW      2490    1.709362075    2.512520147    6.402538249
  755 SOLV  HW1     2491    1.782340377    2.503479803    6.470306086
  755 SOLV  HW2     2492    1.620598057    2.504112435    6.447818484
  756 SOLV  OW      2493    5.129905097    6.278091667    1.723894706
  756 SOLV  HW1     2494    5.154711989    6.291093973    1.627896799
  756 SOLV  HW2     2495    5.069326654    6.198968081    1.732246379
  757 SOLV  OW      2496    1.606181817    1.526120441    5.725890954
  757 SOLV  HW1     2497    1.539567133    1.597995077    5.745804781
  757 SOLV  HW2     2498    1.698678806    1.562000636    5.738419269
  758 SOLV  OW      2499    4.917260339    2.534450561    6.263239310
  758 SOLV  HW1     2500    4.818140908    2.522123424    6.258399872
  758 SOLV  HW2     2501    4.958180114    2.510380266    6.175226623
  759 SOLV  OW      2502    1.645277970    4.667829547    2.639746717
  759 SOLV  HW1     2503    1.601988707    4.685345556    2.551320085
  759 SOLV  HW2     2504    1.582382288    4.693156698    2.713249837
  760 SOLV  OW      2505    5.185590787    5.266217555    0.169814025
  760 SOLV  HW1     2506    5.272241296    5.316038962    0.166722624
  760 SOLV  HW2     2507    5.159260688    5.251017842    0.265080676
  761 SOLV  OW      2508    0.996756181    1.350100400    3.526781718
  761 SOLV  HW1     2509    0.964780271    1.334223936    3.433371231
  761 SOLV  HW2     2510    1.093689788    1.326408923    3.533310874
  762 SOLV  OW      2511    4.379782713    2.593366547    2.961020756
  762 SOLV  HW1     2512    4.434749268    2.618037516    3.040833418
  762 SOLV  HW2     2513    4.352368904    2.676383624    2.912475024
  763 SOLV  OW      2514    6.057784562    6.370560812    5.181494008
  763 SOLV  HW1     2515    6.124094749    6.316270226    5.233025856
  763 SOLV  HW2     2516    5.996058740    6.309487895    5.131894999
  764 SOLV  OW      2517    0.717034592    0.926808052    6.567773584
  764 SOLV  HW1     2518    0.760488128    0.839598481    6.545272003
  764 SOLV  HW2     2519    0.617980984    0.918492604    6.556852224
  765 SOLV  OW      2520    6.221585637    4.968295944    5.665862095
  765 SOLV  HW1     2521    6.153609494    4.965402246    5.592575599
  765 SOLV  HW2     2522    6.310268981    4.994843349    5.628039618
  766 SOLV  OW      2523    1.530185864    1.738886368    5.538532966
  766 SOLV  HW1     2524    1.497241595    1.699611217    5.452671579
  766 SOLV  HW2     2525    1.457708182    1.734267487    5.607276632
  767 SOLV  OW      2526    3.006745902    1.606813370    6.208472542
  767 SOLV  HW1     2527    2.954294190    1.630526342    6.126701197
  767 SOLV  HW2     2528    3.011834308    1.686246960    6.269007268
  768 SOLV  OW      2529    3.014131602    0.675053275    6.552130225
  768 SOLV  HW1     2530    2.975622128    0.708208043    6.638257002
  768 SOLV  HW2     2531    3.099491062    0.723487759    6.532949416
  769 SOLV  OW      2532    5.043518520    0.621904544    0.451562055
  769 SOLV  HW1     2533    5.074702060    0.569250271    0.372472520
  769 SOLV  HW2     2534    4.960664182    0.580133175    0.488849472
  770 SOLV  OW      2535    3.444136794    6.560281008    0.942061152
  770 SOLV  HW1     2536    3.534876679    6.602188562    0.938887790
  770 SOLV  HW2     2537    3.392201069    6.587049738    0.860906019
  771 SOLV  OW      2538    5.752363078    3.310250508    0.074494841
  771 SOLV  HW1     2539    5.687762141    3.381346547    0.102281749
  771 SOLV  HW2     2540    5.821503147    3.349816009    0.014044349
  772 SOLV  OW      2541    3.266175170    3.364063653    5.956272438
  772 SOLV  HW1     2542    3.217392939    3.401493410    6.035135277
  772 SOLV  HW2     2543    3.200980369    3.344257546    5.883078203
  773 SOLV  OW      2544    5.008303714    1.509295971    1.575194067
  773 SOLV  HW1     2545    5.054037253    1.598001758    1.581500156
  773 SOLV  HW2     2546    4.964137812    1.488288581    1.662418506
  774 SOLV  OW      2547    5.098889382    0.045755449    4.700513910
  774 SOLV  HW1     2548    5.124103837    0.142342910    4.694586531
  774 SOLV  HW2     2549    5.111656555    0.013671227    4.794362948
  775 SOLV  OW      2550    5.814498529    1.718311829    4.645827322
  775 SOLV  HW1     2551    5.808690381    1.671443959    4.557681373
  775 SOLV  HW2     2552    5.867025803    1.802749936    4.635285427
  776 SOLV  OW      2553    4.807656941    3.065600711    5.397957480
  776 SOLV  HW1     2554    4.728736823    3.108058613    5.353584271
  776 SOLV  HW2     2555    4.807532613    3.088576646    5.495282354
  777 SOLV  OW      2556    1.712044169    0.530890171    2.821431967
  777 SOLV  HW1     2557    1.621769051    0.570691064    2.805112283
  777 SOLV  HW2     2558    1.780760285    0.581714207    2.769518070
  778 SOLV  OW      2559    5.486506721    1.447419643    4.477851385
  778 SOLV  HW1     2560    5.519169244    1.540649853    4.462316669
  778 SOLV  HW2     2561    5.398145308    1.450408957    4.524577874
  779 SOLV  OW      2562    4.185347336    2.829827244    3.952647261
  779 SOLV  HW1     2563    4.227245170    2.912072899    3.991121456
  779 SOLV  HW2     2564    4.256823916    2.769178433    3.917821119
  780 SOLV  OW      2565    4.400489036    5.475186454    6.520264381
  780 SOLV  HW1     2566    4.410662072    5.379963518    6.491469554
  780 SOLV  HW2     2567    4.311747351    5.487257937    6.564752950
  781 SOLV  OW      2568    6.279786361    0.419242534    3.900409175
  781 SOLV  HW1     2569    6.237088859    0.337582116    3.861569255
  781 SOLV  HW2     2570    6.214223852    0.466227595    3.959519254
  782 SOLV  OW      2571    4.930705784    2.591277777    0.803811001
  782 SOLV  HW1     2572    5.024851645    2.574814152    0.774390839
  782 SOLV  HW2     2573    4.917038559    2.552609203    0.895014008
  783 SOLV  OW      2574    1.237330221    3.767747982    0.068377935
  783 SOLV  HW1     2575    1.222514871    3.727436193   -0.021929900
  783 SOLV  HW2     2576    1.167139277    3.836761287    0.085997100
  784 SOLV  OW      2577    1.236555134    5.663158052    2.309873289
  784 SOLV  HW1     2578    1.277553617    5.744007839    2.267653906
  784 SOLV  HW2     2579    1.280094118    5.580831170    2.273449651
  785 SOLV  OW      2580    5.165591006    6.114181892    5.899041047
  785 SOLV  HW1     2581    5.108587420    6.161902066    5.832157445
  785 SOLV  HW2     2582    5.261097673    6.141135021    5.886710379
  786 SOLV  OW      2583    3.825883511    3.269966779    1.612686586
  786 SOLV  HW1     2584    3.770226333    3.340328389    1.568510095
  786 SOLV  HW2     2585    3.768499106    3.215725168    1.674045512
  787 SOLV  OW      2586    1.288247489    5.893834653    2.158221091
  787 SOLV  HW1     2587    1.194584294    5.906666157    2.190818615
  787 SOLV  HW2     2588    1.325907174    5.981909230    2.129504250
  788 SOLV  OW      2589    0.251187098    6.234571158    3.938119488
  788 SOLV  HW1     2590    0.170318479    6.175746853    3.938032339
  788 SOLV  HW2     2591    0.230153687    6.320221905    3.890985794
  789 SOLV  OW      2592    2.881347256    0.520374101    4.448288989
  789 SOLV  HW1     2593    2.843953823    0.603491633    4.407139904
  789 SOLV  HW2     2594    2.973722002    0.504559191    4.413405826
  790 SOLV  OW      2595    6.251576205    2.614894504    0.593383962
  790 SOLV  HW1     2596    6.298254654    2.686591337    0.645159694
  790 SOLV  HW2     2597    6.268193995    2.628148605    0.495668979
  791 SOLV  OW      2598    2.970586371    5.458108231    3.857596655
  791 SOLV  HW1     2599    3.039511917    5.414554675    3.915496543
  791 SOLV  HW2     2600    2.995141900    5.445693432    3.761456452
  792 SOLV  OW      2601    1.055421676    0.190282325    5.547533005
  792 SOLV  HW1     2602    0.990173557    0.243748707    5.601236534
  792 SOLV  HW2     2603    1.127965414    0.156330054    5.607405281
  793 SOLV  OW      2604    4.990107101    6.045929725    1.648579069
  793 SOLV  HW1     2605    4.977200018    6.006946555    1.557399248
  793 SOLV  HW2     2606    4.956276319    5.981723351    1.717376306
  794 SOLV  OW      2607    2.469704507    3.984745157    2.885067619
  794 SOLV  HW1     2608    2.376624714    4.008269078    2.857088746
  794 SOLV  HW2     2609    2.473783186    3.977731739    2.984738159
  795 SOLV  OW      2610    0.227392523    2.084022054    6.623485006
  795 SOLV  HW1     2611    0.189048101    2.080889297    6.531181533
  795 SOLV  HW2     2612    0.327131015    2.078945932    6.618336581
  796 SOLV  OW      2613    5.949268318    1.428948406    1.272745496
  796 SOLV  HW1     2614    5.989410240    1.355621548    1.217865281
  796 SOLV  HW2     2615    5.964926425    1.410376642    1.369750410
  797 SOLV  OW      2616    4.514164665    2.984881801    0.721066226
  797 SOLV  HW1     2617    4.511615730    3.076365140    0.761369349
  797 SOLV  HW2     2618    4.436704739    2.931408687    0.754839382
  798 SOLV  OW      2619    5.822082783    2.217372312    0.441971153
  798 SOLV  HW1     2620    5.738924681    2.262398174    0.409452822
  798 SOLV  HW2     2621    5.900552190    2.277563370    0.427151278
  799 SOLV  OW      2622    6.032253127    5.279600650    5.828210243
  799 SOLV  HW1     2623    6.055285024    5.189755782    5.865593011
  799 SOLV  HW2     2624    5.996236807    5.337803281    5.901116474
  800 SOLV  OW      2625    1.167943584    6.034641151    2.653268060
  800 SOLV  HW1     2626    1.247510452    6.079877541    2.612983786
  800 SOLV  HW2     2627    1.157966594    5.943319984    2.613759275
  801 SOLV  OW      2628    2.580001756    0.376018670    5.879494023
  801 SOLV  HW1     2629    2.623159822    0.447835871    5.934080753
  801 SOLV  HW2     2630    2.574689737    0.291897687    5.933303712
  802 SOLV  OW      2631    0.176824511    1.667086035    5.443469440
  802 SOLV  HW1     2632    0.225269897    1.584215092    5.471496061
  802 SOLV  HW2     2633    0.079361242    1.657108640    5.463504484
  803 SOLV  OW      2634    1.762061974    0.211850328    0.677900164
  803 SOLV  HW1     2635    1.853497257    0.247316536    0.697439282
  803 SOLV  HW2     2636    1.709176524    0.207512524    0.762660725
  804 SOLV  OW      2637    1.950287052    1.838193651    3.797687568
  804 SOLV  HW1     2638    1.935725671    1.908835364    3.728421742
  804 SOLV  HW2     2639    2.048386676    1.822758917    3.809446513
  805 SOLV  OW      2640    6.647868062    2.601526548    6.094237987
  805 SOLV  HW1     2641    6.681434019    2.647955161    6.012276102
  805 SOLV  HW2     2642    6.548156547    2.608203254    6.097853970
  806 SOLV  OW      2643    2.750613801    2.773065226    2.022378789
  806 SOLV  HW1     2644    2.792203679    2.859483759    2.050701208
  806 SOLV  HW2     2645    2.798037956    2.697091009    2.066863706
  807 SOLV  OW      2646    4.389796132    2.786423991    6.632516827
  807 SOLV  HW1     2647    4.462245353    2.783342669    6.701376509
  807 SOLV  HW2     2648    4.302056280    2.803881578    6.677204535
  808 SOLV  OW      2649    5.087154744    5.715207168    1.721351607
  808 SOLV  HW1     2650    5.014890658    5.783302461    1.709478403
  808 SOLV  HW2     2651    5.077847147    5.672021828    1.811064679
  809 SOLV  OW      2652    4.726783468    1.391915193    5.820575818
  809 SOLV  HW1     2653    4.730306757    1.451381957    5.900895993
  809 SOLV  HW2     2654    4.634380850    1.392958456    5.782356610
  810 SOLV  OW      2655    0.292908554    5.642536342    2.586230341
  810 SOLV  HW1     2656    0.347752177    5.678364655    2.510675400
  810 SOLV  HW2     2657    0.197532017    5.634451419    2.557282281
  811 SOLV  OW      2658    0.355948019    6.493855239    3.055069606
  811 SOLV  HW1     2659    0.428057216    6.530383519    3.113942251
  811 SOLV  HW2     2660    0.377126458    6.514689066    2.959584186
  812 SOLV  OW      2661    4.972905762    0.262675709    1.109272450
  812 SOLV  HW1     2662    4.886661873    0.271005027    1.059345963
  812 SOLV  HW2     2663    4.978894909    0.171778538    1.150526231
  813 SOLV  OW      2664    2.760554598    3.727922746    1.797121161
  813 SOLV  HW1     2665    2.746955087    3.822784715    1.768550194
  813 SOLV  HW2     2666    2.713165767    3.712079826    1.883742986
  814 SOLV  OW      2667    3.662246981    4.036804612    2.228955236
  814 SOLV  HW1     2668    3.657614981    3.980099936    2.146716776
  814 SOLV  HW2     2669    3.611072312    3.992774717    2.302728955
  815 SOLV  OW      2670    4.627978234    1.954591716    5.626252440
  815 SOLV  HW1     2671    4.543358898    1.902867000    5.639065002
  815 SOLV  HW2     2672    4.611764791    2.050891810    5.647780473
  816 SOLV  OW      2673    2.267715563    6.137692338    5.274507840
  816 SOLV  HW1     2674    2.336258741    6.089458173    5.329054501
  816 SOLV  HW2     2675    2.255618619    6.230230808    5.310429081
  817 SOLV  OW      2676    4.459738611    6.030328020    4.704373701
  817 SOLV  HW1     2677    4.469327922    5.976085715    4.787835413
  817 SOLV  HW2     2678    4.513437259    6.114263805    4.712816404
  818 SOLV  OW      2679    3.218205695    3.587696623    2.161187318
  818 SOLV  HW1     2680    3.248029291    3.522824670    2.091171442
  818 SOLV  HW2     2681    3.290727801    3.654521590    2.177770685
  819 SOLV  OW      2682    6.174057937    3.378786592    3.334168549
  819 SOLV  HW1     2683    6.123858953    3.465137394    3.329306342
  819 SOLV  HW2     2684    6.252713162    3.389336093    3.395013464
  820 SOLV  OW      2685    6.259368720    4.550284018    3.565438263
  820 SOLV  HW1     2686    6.205092556    4.620652796    3.519586620
  820 SOLV  HW2     2687    6.322473595    4.593545419    3.629829769
  821 SOLV  OW      2688    4.311147596    4.558512240    1.974438049
  821 SOLV  HW1     2689    4.229309683    4.584426621    1.923144377
  821 SOLV  HW2     2690    4.288542145    4.550685279    2.071534766
  822 SOLV  OW      2691    1.347822879    3.008875140    0.133453900
  822 SOLV  HW1     2692    1.296175824    2.999093284    0.218524089
  822 SOLV  HW2     2693    1.428032745    3.066376393    0.149579142
  823 SOLV  OW      2694    4.208819452    6.265524121    3.926236292
  823 SOLV  HW1     2695    4.280288932    6.220512718    3.872700071
  823 SOLV  HW2     2696    4.184600806    6.352430507    3.883099565
  824 SOLV  OW      2697    0.406361658    2.264351205    4.825970005
  824 SOLV  HW1     2698    0.489675304    2.254200671    4.880337670
  824 SOLV  HW2     2699    0.402179627    2.356910571    4.788349340
  825 SOLV  OW      2700    2.963437492    1.330502718    4.733385111
  825 SOLV  HW1     2701    2.898923634    1.345898071    4.808224842
  825 SOLV  HW2     2702    3.037728917    1.397191363    4.739168618
  826 SOLV  OW      2703    0.368213427    4.163410937    2.195281767
  826 SOLV  HW1     2704    0.278061959    4.203099926    2.178032503
  826 SOLV  HW2     2705    0.416140830    4.218117771    2.263912419
  827 SOLV  OW      2706    5.077371308    3.861252468    1.821596068
  827 SOLV  HW1     2707    5.012001819    3.811138288    1.878300908
  827 SOLV  HW2     2708    5.167403895    3.859534411    1.865084246
  828 SOLV  OW      2709    1.293602214    3.908542617    3.394314448
  828 SOLV  HW1     2710    1.385696462    3.915741550    3.432614120
  828 SOLV  HW2     2711    1.259080589    3.999967813    3.373107586
  829 SOLV  OW      2712    1.635957044    4.967652788    1.542593927
  829 SOLV  HW1     2713    1.608815594    5.005887094    1.454267715
  829 SOLV  HW2     2714    1.554345687    4.948470792    1.597107023
  830 SOLV  OW      2715    4.865555221    5.545825915    0.928493760
  830 SOLV  HW1     2716    4.939555442    5.487334660    0.895285621
  830 SOLV  HW2     2717    4.790712425    5.545780411    0.862171864
  831 SOLV  OW      2718    3.420184469    4.937391437    3.268141973
  831 SOLV  HW1     2719    3.421028931    4.905211414    3.362819177
  831 SOLV  HW2     2720    3.500738550    4.994275718    3.251551048
  832 SOLV  OW      2721    5.153292025    6.482703799    0.906277702
  832 SOLV  HW1     2722    5.136482849    6.384490385    0.897815024
  832 SOLV  HW2     2723    5.068668040    6.528828302    0.932948875
  833 SOLV  OW      2724    1.777693015    3.000292720    3.355608065
  833 SOLV  HW1     2725    1.823293246    2.951524581    3.281161254
  833 SOLV  HW2     2726    1.771061741    3.097408167    3.332702689
  834 SOLV  OW      2727    4.279819121    5.831744573    2.398776503
  834 SOLV  HW1     2728    4.318169936    5.784508847    2.319416304
  834 SOLV  HW2     2729    4.334122357    5.810092141    2.479908315
  835 SOLV  OW      2730    5.435949502    1.100713771    3.199444479
  835 SOLV  HW1     2731    5.368953279    1.070147730    3.131789004
  835 SOLV  HW2     2732    5.474365669    1.188546293    3.170989495
  836 SOLV  OW      2733    3.235058715    4.268337949    3.673500637
  836 SOLV  HW1     2734    3.193613853    4.344988909    3.624439513
  836 SOLV  HW2     2735    3.188936665    4.183429070    3.647746437
  837 SOLV  OW      2736    6.705600558    1.689043127    2.284943561
  837 SOLV  HW1     2737    6.773134673    1.633325380    2.236624663
  837 SOLV  HW2     2738    6.625507676    1.633155163    2.306430900
  838 SOLV  OW      2739    1.025580269    3.452828731    5.635871786
  838 SOLV  HW1     2740    0.976323440    3.430616909    5.551726436
  838 SOLV  HW2     2741    1.119954004    3.420530809    5.628766697
  839 SOLV  OW      2742    6.237584425    1.826038933    5.404248245
  839 SOLV  HW1     2743    6.281941691    1.913061145    5.425686706
  839 SOLV  HW2     2744    6.291604061    1.750875913    5.442095825
  840 SOLV  OW      2745    1.029066076    0.929389867    0.606157575
  840 SOLV  HW1     2746    1.128311487    0.927252586    0.594081955
  840 SOLV  HW2     2747    0.999131470    0.845206572    0.651070070
  841 SOLV  OW      2748    0.381025738    0.490314355    6.636123866
  841 SOLV  HW1     2749    0.301755882    0.435732100    6.608974143
  841 SOLV  HW2     2750    0.408693339    0.465080012    6.728848037
  842 SOLV  OW      2751    3.255565269    6.441662793    4.113321632
  842 SOLV  HW1     2752    3.282010984    6.365791236    4.053788692
  842 SOLV  HW2     2753    3.195896175    6.407735780    4.186044373
  843 SOLV  OW      2754    1.399303557    0.229871515    3.813022008
  843 SOLV  HW1     2755    1.302043893    0.253114591    3.812424429
  843 SOLV  HW2     2756    1.414541966    0.148773435    3.756533670
  844 SOLV  OW      2757    3.216693541    5.373486671    5.231517501
  844 SOLV  HW1     2758    3.215939615    5.348901614    5.134589453
  844 SOLV  HW2     2759    3.123140906    5.372696667    5.266834926
  845 SOLV  OW      2760    0.020147354    4.553164947    2.505973044
  845 SOLV  HW1     2761   -0.039070480    4.594540738    2.436825867
  845 SOLV  HW2     2762    0.076896070    4.482683800    2.463405084
  846 SOLV  OW      2763    1.672658139    5.225203144    1.673042214
  846 SOLV  HW1     2764    1.627069127    5.136584324    1.664772584
  846 SOLV  HW2     2765    1.729367346    5.241183600    1.592241652
  847 SOLV  OW      2766    6.675027632    2.292832499    0.749696035
  847 SOLV  HW1     2767    6.610213817    2.308803319    0.675237038
  847 SOLV  HW2     2768    6.654988512    2.204981567    0.793062929
  848 SOLV  OW      2769    5.125501170    6.301033441    2.895792268
  848 SOLV  HW1     2770    5.201048573    6.312417902    2.831270767
  848 SOLV  HW2     2771    5.119619572    6.205173081    2.923653321
  849 SOLV  OW      2772    5.414599956    1.943433003    1.251245216
  849 SOLV  HW1     2773    5.324719727    1.917235958    1.216098391
  849 SOLV  HW2     2774    5.405369332    2.024188925    1.309497397
  850 SOLV  OW      2775    5.246501939    3.602681515    3.423672799
  850 SOLV  HW1     2776    5.159745145    3.648212425    3.403666926
  850 SOLV  HW2     2777    5.237354874    3.548854874    3.507452654
  851 SOLV  OW      2778    3.183298691    4.901595781    0.775283157
  851 SOLV  HW1     2779    3.113008044    4.860787580    0.717025490
  851 SOLV  HW2     2780    3.239426332    4.964079431    0.721010499
  852 SOLV  OW      2781    5.836416985    2.064007491    0.961724494
  852 SOLV  HW1     2782    5.883308727    2.144884742    0.997222027
  852 SOLV  HW2     2783    5.806502218    2.081322999    0.867887827
  853 SOLV  OW      2784    0.057859946    3.702359270    4.240714380
  853 SOLV  HW1     2785    0.105738205    3.783902816    4.208181900
  853 SOLV  HW2     2786    0.002002719    3.664777923    4.166770802
  854 SOLV  OW      2787    0.643276191    4.056645135    5.316234174
  854 SOLV  HW1     2788    0.724449612    3.999168854    5.326597226
  854 SOLV  HW2     2789    0.591786740    4.057377028    5.401956638
  855 SOLV  OW      2790    1.130742592    0.886674965    6.342618809
  855 SOLV  HW1     2791    1.087855267    0.796422601    6.338716477
  855 SOLV  HW2     2792    1.214894177    0.885955405    6.288599989
  856 SOLV  OW      2793    1.824162822    4.873001566    2.842936256
  856 SOLV  HW1     2794    1.878085505    4.941972702    2.794610623
  856 SOLV  HW2     2795    1.876943598    4.837458831    2.920078616
  857 SOLV  OW      2796    3.374479612    0.250742582    3.720418363
  857 SOLV  HW1     2797    3.413947175    0.342614844    3.721774429
  857 SOLV  HW2     2798    3.444877522    0.184600260    3.694546226
  858 SOLV  OW      2799    3.251940949    6.270175872    3.220672685
  858 SOLV  HW1     2800    3.205033838    6.251741895    3.307043696
  858 SOLV  HW2     2801    3.321880873    6.340196920    3.235007947
  859 SOLV  OW      2802    2.016068385    6.557824225    4.272196615
  859 SOLV  HW1     2803    1.988047852    6.566949938    4.176637151
  859 SOLV  HW2     2804    1.977902108    6.633349118    4.325482315
  860 SOLV  OW      2805    1.862389929    2.481739413    4.339397972
  860 SOLV  HW1     2806    1.909151458    2.487488723    4.427604235
  860 SOLV  HW2     2807    1.919889959    2.522514997    4.268467455
  861 SOLV  OW      2808    4.068688996    3.813901923    2.812508521
  861 SOLV  HW1     2809    4.135563087    3.739614364    2.809466391
  861 SOLV  HW2     2810    4.059804099    3.846925676    2.906479423
  862 SOLV  OW      2811    1.210981743    6.583875641    4.493026427
  862 SOLV  HW1     2812    1.209433369    6.519995943    4.569948640
  862 SOLV  HW2     2813    1.138105779    6.560373220    4.428708700
  863 SOLV  OW      2814    3.723620406    0.522039918    5.417451686
  863 SOLV  HW1     2815    3.648802043    0.585336848    5.397558190
  863 SOLV  HW2     2816    3.700969811    0.431399279    5.381796880
  864 SOLV  OW      2817    2.799129172    3.334185168    6.121906931
  864 SOLV  HW1     2818    2.837180908    3.257436580    6.070314687
  864 SOLV  HW2     2819    2.699437111    3.333438672    6.114098229
  865 SOLV  OW      2820    5.376571757    3.481305927    4.403031299
  865 SOLV  HW1     2821    5.280861394    3.470908265    4.375985871
  865 SOLV  HW2     2822    5.412950521    3.566279122    4.364871350
  866 SOLV  OW      2823    3.067713624    0.830461364    4.425543587
  866 SOLV  HW1     2824    3.078409700    0.895977319    4.350755262
  866 SOLV  HW2     2825    2.971612509    0.803850038    4.433057110
  867 SOLV  OW      2826    4.701014319    0.078557939    0.886662228
  867 SOLV  HW1     2827    4.682679946    0.111255976    0.793954466
  867 SOLV  HW2     2828    4.661117217   -0.012379936    0.898433556
  868 SOLV  OW      2829    6.452970380    4.810291883    5.225786744
  868 SOLV  HW1     2830    6.545122643    4.786813790    5.256718600
  868 SOLV  HW2     2831    6.432468025    4.904889319    5.250906826
  869 SOLV  OW      2832    1.956492056    1.901573337    3.184332077
  869 SOLV  HW1     2833    2.009997191    1.965543353    3.239514299
  869 SOLV  HW2     2834    1.906587178    1.839259327    3.244552566
  870 SOLV  OW      2835    2.064426477    3.146174959    0.611556177
  870 SOLV  HW1     2836    2.030856731    3.094952829    0.690609359
  870 SOLV  HW2     2837    2.162221609    3.163986516    0.622460338
  871 SOLV  OW      2838    4.346440116    5.557213429    6.032251469
  871 SOLV  HW1     2839    4.395319575    5.472766284    6.010353563
  871 SOLV  HW2     2840    4.302181800    5.592450454    5.949791821
  872 SOLV  OW      2841    1.160413287    6.384259788    5.421278056
  872 SOLV  HW1     2842    1.088982489    6.392991881    5.351841526
  872 SOLV  HW2     2843    1.213950560    6.468647303    5.424820349
  873 SOLV  OW      2844    0.922387443    5.927255804    0.551820208
  873 SOLV  HW1     2845    0.924430313    6.000698003    0.483981354
  873 SOLV  HW2     2846    0.894126202    5.964362346    0.640276111
  874 SOLV  OW      2847    0.497389301    5.674427618    5.486173274
  874 SOLV  HW1     2848    0.429302389    5.626158468    5.541257769
  874 SOLV  HW2     2849    0.523098680    5.759511934    5.531996053
  875 SOLV  OW      2850    5.009874791    2.116441905    3.761644848
  875 SOLV  HW1     2851    5.105945021    2.143168179    3.769145336
  875 SOLV  HW2     2852    5.001369061    2.040348594    3.697321441
  876 SOLV  OW      2853    3.633829375    1.765765132    2.184697938
  876 SOLV  HW1     2854    3.704459539    1.793672986    2.249756156
  876 SOLV  HW2     2855    3.572496616    1.842745830    2.167025791
  877 SOLV  OW      2856    6.664268954    6.269741416    3.135941476
  877 SOLV  HW1     2857    6.663630174    6.317684562    3.048185639
  877 SOLV  HW2     2858    6.732187502    6.311545957    3.196269671
  878 SOLV  OW      2859    4.982014649    3.804829590    3.615381622
  878 SOLV  HW1     2860    5.042769105    3.793875408    3.694051452
  878 SOLV  HW2     2861    4.922549761    3.883898624    3.629943728
  879 SOLV  OW      2862    4.791758046    3.211740717    2.013637040
  879 SOLV  HW1     2863    4.725461770    3.285204302    1.999216728
  879 SOLV  HW2     2864    4.765647921    3.158626693    2.094242262
  880 SOLV  OW      2865    0.034384369    2.663399913    5.599439527
  880 SOLV  HW1     2866   -0.063308708    2.679922434    5.612971307
  880 SOLV  HW2     2867    0.080572655    2.750094353    5.580711036
  881 SOLV  OW      2868    2.150241241    5.624700926    2.700529077
  881 SOLV  HW1     2869    2.238629562    5.642288331    2.743867604
  881 SOLV  HW2     2870    2.077026053    5.660813762    2.758282339
  882 SOLV  OW      2871    3.526045745    3.816846221    1.601288964
  882 SOLV  HW1     2872    3.478643086    3.737687401    1.639849426
  882 SOLV  HW2     2873    3.617094894    3.789375097    1.570378934
  883 SOLV  OW      2874    3.470839738    5.501340989    1.847130542
  883 SOLV  HW1     2875    3.476630160    5.588987583    1.799333201
  883 SOLV  HW2     2876    3.486418520    5.515586041    1.944877256
  884 SOLV  OW      2877    3.461121245    3.939146370    3.562112178
  884 SOLV  HW1     2878    3.550471082    3.973080164    3.532698842
  884 SOLV  HW2     2879    3.390007290    3.976582638    3.502602757
  885 SOLV  OW      2880    0.879755687    6.710392772    6.516705347
  885 SOLV  HW1     2881    0.784001604    6.681598597    6.518151405
  885 SOLV  HW2     2882    0.909893195    6.730613952    6.609887290
  886 SOLV  OW      2883    2.874931624    0.567625084    4.026113919
  886 SOLV  HW1     2884    2.814663312    0.489217432    4.040946679
  886 SOLV  HW2     2885    2.840619498    0.622026118    3.949542087
  887 SOLV  OW      2886    0.990181319    2.970695751    4.094131737
  887 SOLV  HW1     2887    0.972030275    2.903888593    4.021969536
  887 SOLV  HW2     2888    1.011510454    3.059287238    4.052941245
  888 SOLV  OW      2889    5.847487117    4.347326408    6.468886270
  888 SOLV  HW1     2890    5.783383564    4.289944426    6.519857661
  888 SOLV  HW2     2891    5.825166513    4.343819832    6.371472028
  889 SOLV  OW      2892    4.979600091    2.927612130    0.296406296
  889 SOLV  HW1     2893    5.059829220    2.975639866    0.331855746
  889 SOLV  HW2     2894    4.900096887    2.988144233    0.300297974
  890 SOLV  OW      2895    3.319103973    1.098452656    2.362601934
  890 SOLV  HW1     2896    3.254275542    1.110340209    2.287395548
  890 SOLV  HW2     2897    3.291245192    1.020430171    2.418605685
  891 SOLV  OW      2898    5.665359406    0.899869452    5.010102754
  891 SOLV  HW1     2899    5.628589012    0.817626088    5.053507905
  891 SOLV  HW2     2900    5.617462823    0.980333716    5.045194913
  892 SOLV  OW      2901    4.443529242    4.751029339    3.999149386
  892 SOLV  HW1     2902    4.406885927    4.761886691    4.091558398
  892 SOLV  HW2     2903    4.378665059    4.788576393    3.932945938
  893 SOLV  OW      2904    6.123482879    0.548588663    4.121727876
  893 SOLV  HW1     2905    6.081620503    0.597381752    4.198323018
  893 SOLV  HW2     2906    6.222543433    0.544686558    4.134835899
  894 SOLV  OW      2907    1.153381476    1.105317550    5.338740258
  894 SOLV  HW1     2908    1.232780684    1.046765462    5.355094423
  894 SOLV  HW2     2909    1.183264024    1.191074601    5.296873785
  895 SOLV  OW      2910    3.407616998    5.510365884    6.042235376
  895 SOLV  HW1     2911    3.464841433    5.473354629    5.969053608
  895 SOLV  HW2     2912    3.312240720    5.512273660    6.012239274
  896 SOLV  OW      2913    5.586579481    4.208333006    6.025411389
  896 SOLV  HW1     2914    5.512330346    4.190374855    6.089945185
  896 SOLV  HW2     2915    5.636939186    4.123682013    6.008144377
  897 SOLV  OW      2916    2.566752541    4.159290520    3.363000125
  897 SOLV  HW1     2917    2.664485385    4.180123109    3.366786235
  897 SOLV  HW2     2918    2.514227817    4.242275363    3.381833848
  898 SOLV  OW      2919    4.855301490    5.465456494    4.973976636
  898 SOLV  HW1     2920    4.936114559    5.408089615    4.960622650
  898 SOLV  HW2     2921    4.775821214    5.407447038    4.991804389
  899 SOLV  OW      2922    2.284793491    1.536117586    2.326522445
  899 SOLV  HW1     2923    2.269888155    1.563739488    2.231575609
  899 SOLV  HW2     2924    2.247777525    1.444313875    2.340732896
  900 SOLV  OW      2925    2.564136396    2.844299041    0.368696810
  900 SOLV  HW1     2926    2.608485926    2.932499422    0.384629542
  900 SOLV  HW2     2927    2.628116075    2.782618305    0.322847844
  901 SOLV  OW      2928    2.744097558    6.283097855    0.479916778
  901 SOLV  HW1     2929    2.667089394    6.271190854    0.542590584
  901 SOLV  HW2     2930    2.734682346    6.370205429    0.431712375
  902 SOLV  OW      2931    4.060979466    5.035839021    6.208258195
  902 SOLV  HW1     2932    4.111473342    4.983618791    6.276985601
  902 SOLV  HW2     2933    4.028265845    5.121250651    6.248689773
  903 SOLV  OW      2934    6.068866589    5.072786806    5.363091110
  903 SOLV  HW1     2935    6.022014765    5.017616959    5.432092810
  903 SOLV  HW2     2936    6.059661083    5.169688813    5.386010532
  904 SOLV  OW      2937    3.467346990    4.024051029    0.755146864
  904 SOLV  HW1     2938    3.476019568    4.065582491    0.664593211
  904 SOLV  HW2     2939    3.554370206    4.031723417    0.803810347
  905 SOLV  OW      2940    0.788906393    4.470458693    0.574476119
  905 SOLV  HW1     2941    0.877110577    4.431857285    0.601494508
  905 SOLV  HW2     2942    0.765501266    4.546089697    0.635567782
  906 SOLV  OW      2943    3.519570564    5.203844690    0.172590991
  906 SOLV  HW1     2944    3.523966745    5.106999821    0.148059687
  906 SOLV  HW2     2945    3.561378027    5.217408755    0.262414107
  907 SOLV  OW      2946    0.595210351    2.107286600    3.393648563
  907 SOLV  HW1     2947    0.600690315    2.102938860    3.293893327
  907 SOLV  HW2     2948    0.647106142    2.186212786    3.426474225
  908 SOLV  OW      2949    2.180066829    1.094759923    5.064798420
  908 SOLV  HW1     2950    2.246279708    1.094316902    5.139736384
  908 SOLV  HW2     2951    2.100190266    1.040395805    5.090572775
  909 SOLV  OW      2952    0.488193533    5.456721362    0.730383882
  909 SOLV  HW1     2953    0.513784916    5.500384229    0.644136127
  909 SOLV  HW2     2954    0.562686127    5.397535553    0.761172410
  910 SOLV  OW      2955    5.724058088    1.939819855    5.550881059
  910 SOLV  HW1     2956    5.690238109    1.980524473    5.635730238
  910 SOLV  HW2     2957    5.646622655    1.910792715    5.494656341
  911 SOLV  OW      2958    0.862395966    5.736763576    4.057171704
  911 SOLV  HW1     2959    0.923652312    5.699881481    3.987261682
  911 SOLV  HW2     2960    0.908704252    5.736056529    4.145800610
  912 SOLV  OW      2961    3.756260695    3.447202921    0.640637590
  912 SOLV  HW1     2962    3.681374870    3.415206169    0.698675173
  912 SOLV  HW2     2963    3.832370799    3.382541911    0.645760659
  913 SOLV  OW      2964    1.784990269    1.070456795    1.325017857
  913 SOLV  HW1     2965    1.722549088    0.995092754    1.345545891
  913 SOLV  HW2     2966    1.822955500    1.058251869    1.233313326
  914 SOLV  OW      2967    2.492462219    6.602404265    3.327940207
  914 SOLV  HW1     2968    2.537847117    6.690511633    3.341257217
  914 SOLV  HW2     2969    2.552782383    6.541237301    3.276753095
  915 SOLV  OW      2970    0.369454995    3.892647326    5.810168815
  915 SOLV  HW1     2971    0.335330552    3.892057739    5.716172991
  915 SOLV  HW2     2972    0.469035783    3.901765910    5.809421760
  916 SOLV  OW      2973    2.858925200    5.487306676    5.039105753
  916 SOLV  HW1     2974    2.866934027    5.580034965    5.075675732
  916 SOLV  HW2     2975    2.858380535    5.421658064    5.114537862
  917 SOLV  OW      2976    6.174856370    4.360387932    2.115991835
  917 SOLV  HW1     2977    6.182885875    4.440586357    2.175184569
  917 SOLV  HW2     2978    6.102275272    4.300766624    2.150303988
  918 SOLV  OW      2979    4.892008391    3.527098049    0.477072064
  918 SOLV  HW1     2980    4.814995592    3.469052538    0.503525561
  918 SOLV  HW2     2981    4.946607292    3.480387404    0.407522689
  919 SOLV  OW      2982    3.209053879    5.435407958    1.842694474
  919 SOLV  HW1     2983    3.301757859    5.463392614    1.867651861
  919 SOLV  HW2     2984    3.144693616    5.508076186    1.866717908
  920 SOLV  OW      2985    0.960258155    1.325875598    6.385247596
  920 SOLV  HW1     2986    0.947039792    1.227615615    6.398297142
  920 SOLV  HW2     2987    1.057319972    1.344761184    6.370335243
  921 SOLV  OW      2988    4.753764514    5.471651206    1.178142886
  921 SOLV  HW1     2989    4.804885004    5.522820985    1.109089361
  921 SOLV  HW2     2990    4.734186926    5.379780275    1.143842883
  922 SOLV  OW      2991    1.224673990    2.578193706    5.138424562
  922 SOLV  HW1     2992    1.206515121    2.675516742    5.124334772
  922 SOLV  HW2     2993    1.322699968    2.564265704    5.152458748
  923 SOLV  OW      2994    5.498782443    3.069441700    4.741067625
  923 SOLV  HW1     2995    5.565794411    3.011434947    4.787378020
  923 SOLV  HW2     2996    5.450784202    3.125397810    4.808633316
  924 SOLV  OW      2997    3.037225433    1.836788692    1.625279093
  924 SOLV  HW1     2998    3.065414832    1.741450223    1.614509965
  924 SOLV  HW2     2999    2.996743287    1.869430041    1.539863765
  925 SOLV  OW      3000    3.130439946    3.387295548    0.639993783
  925 SOLV  HW1     3001    3.072853394    3.468464429    0.630224347
  925 SOLV  HW2     3002    3.200088659    3.404040958    0.709769768
  926 SOLV  OW      3003    5.104842984    6.532925122    3.080107924
  926 SOLV  HW1     3004    5.101341149    6.442613625    3.037310603
  926 SOLV  HW2     3005    5.011787459    6.566163742    3.095467076
  927 SOLV  OW      3006    3.659653018    0.161083111    3.126756366
  927 SOLV  HW1     3007    3.573075063    0.161904237    3.076720144
  927 SOLV  HW2     3008    3.695721024    0.254175697    3.132493042
  928 SOLV  OW      3009    4.294713290    0.532849720    5.079010623
  928 SOLV  HW1     3010    4.314305157    0.568200933    5.170479145
  928 SOLV  HW2     3011    4.211541527    0.575772053    5.043794557
  929 SOLV  OW      3012    4.020108402    5.740463574    5.888282925
  929 SOLV  HW1     3013    4.027141069    5.754580460    5.789534279
  929 SOLV  HW2     3014    4.071304236    5.811956150    5.935904751
  930 SOLV  OW      3015    2.049393174    1.250971562    3.892237695
  930 SOLV  HW1     3016    1.984301090    1.324200476    3.872223027
  930 SOLV  HW2     3017    2.136254188    1.290740634    3.921794846
  931 SOLV  OW      3018    4.950507347    3.386780339    3.995761684
  931 SOLV  HW1     3019    4.937019435    3.446105729    3.916397874
  931 SOLV  HW2     3020    5.046942275    3.387890297    4.022202425
  932 SOLV  OW      3021    5.272968118    2.061892607    4.371312636
  932 SOLV  HW1     3022    5.309209838    2.021182302    4.455153251
  932 SOLV  HW2     3023    5.340816913    2.124274088    4.332516606
  933 SOLV  OW      3024    0.531103453    1.278173601    1.132961105
  933 SOLV  HW1     3025    0.536711439    1.207567895    1.203554482
  933 SOLV  HW2     3026    0.512692280    1.235427655    1.044452050
  934 SOLV  OW      3027    0.561530213    4.233021801    2.389456293
  934 SOLV  HW1     3028    0.567967284    4.136823180    2.362915202
  934 SOLV  HW2     3029    0.653464178    4.270651483    2.400953824
  935 SOLV  OW      3030    2.759489790    2.961613481    3.886668541
  935 SOLV  HW1     3031    2.846897997    2.947857859    3.840078538
  935 SOLV  HW2     3032    2.773635959    3.017821455    3.968158354
  936 SOLV  OW      3033    3.080464945    5.469422632    3.589265936
  936 SOLV  HW1     3034    3.023574365    5.543598950    3.553750082
  936 SOLV  HW2     3035    3.081259857    5.393779684    3.523862935
  937 SOLV  OW      3036    3.613084789    0.347637152    5.259871983
  937 SOLV  HW1     3037    3.516467197    0.372825576    5.265405904
  937 SOLV  HW2     3038    3.659945728    0.409011369    5.196332247
  938 SOLV  OW      3039    4.004011960    5.932293340    4.692459691
  938 SOLV  HW1     3040    3.994531832    5.883773568    4.779384940
  938 SOLV  HW2     3041    4.093484209    5.976798589    4.688712768
  939 SOLV  OW      3042    4.242983598    1.400710597    4.869520107
  939 SOLV  HW1     3043    4.188507362    1.318649612    4.852246588
  939 SOLV  HW2     3044    4.196696566    1.457780579    4.937347593
  940 SOLV  OW      3045    5.026039831    1.674226048    3.246206891
  940 SOLV  HW1     3046    5.034392867    1.772654210    3.261768503
  940 SOLV  HW2     3047    5.115509372    1.636565491    3.222187656
  941 SOLV  OW      3048    0.569763290    2.663888958    2.406858305
  941 SOLV  HW1     3049    0.657484063    2.650261089    2.452895108
  941 SOLV  HW2     3050    0.497840046    2.616197490    2.457381675
  942 SOLV  OW      3051    2.006451013    3.000623536    4.439516776
  942 SOLV  HW1     3052    2.077524020    2.987154440    4.508562059
  942 SOLV  HW2     3053    1.928440104    2.941510447    4.460010210
  943 SOLV  OW      3054    5.972131211    0.618645795    3.355183907
  943 SOLV  HW1     3055    5.946538190    0.708213873    3.318816387
  943 SOLV  HW2     3056    6.043176774    0.629935249    3.424646964
  944 SOLV  OW      3057    4.076977342    0.712903099    3.793748368
  944 SOLV  HW1     3058    4.027424103    0.719436651    3.707135267
  944 SOLV  HW2     3059    4.151551635    0.779521426    3.794592947
  945 SOLV  OW      3060    5.337287325    3.302564512    1.773639496
  945 SOLV  HW1     3061    5.432195815    3.299535750    1.742282755
  945 SOLV  HW2     3062    5.303204469    3.396390690    1.767719414
  946 SOLV  OW      3063    3.334608360    2.482522178    3.921272835
  946 SOLV  HW1     3064    3.262819985    2.512353568    3.858371663
  946 SOLV  HW2     3065    3.295283726    2.421889073    3.990390414
  947 SOLV  OW      3066    1.137191313    3.717996391    1.497493616
  947 SOLV  HW1     3067    1.166163790    3.805712092    1.459197513
  947 SOLV  HW2     3068    1.179816214    3.705001228    1.587016147
  948 SOLV  OW      3069    1.453454864    1.031869794    5.389611500
  948 SOLV  HW1     3070    1.496909467    1.047723884    5.478270314
  948 SOLV  HW2     3071    1.501816664    1.083659884    5.319049732
  949 SOLV  OW      3072    4.616035903    1.263079613    1.406124536
  949 SOLV  HW1     3073    4.540436417    1.317408504    1.369612491
  949 SOLV  HW2     3074    4.579849632    1.180705976    1.449772878
  950 SOLV  OW      3075    5.539202656    5.884932387    1.518097185
  950 SOLV  HW1     3076    5.497570891    5.924593616    1.436281398
  950 SOLV  HW2     3077    5.468672729    5.840047857    1.572969294
  951 SOLV  OW      3078    3.353866598    1.523181086    2.230966552
  951 SOLV  HW1     3079    3.397539871    1.602088561    2.274167197
  951 SOLV  HW2     3080    3.349624017    1.537426589    2.132077189
  952 SOLV  OW      3081    5.278094155    5.287051873    2.925213414
  952 SOLV  HW1     3082    5.338456580    5.222598821    2.972141249
  952 SOLV  HW2     3083    5.332651405    5.347918244    2.867604115
  953 SOLV  OW      3084    5.681091927    0.049361398    1.761089785
  953 SOLV  HW1     3085    5.603763738    0.099749130    1.722599946
  953 SOLV  HW2     3086    5.754857061    0.113202337    1.783068855
  954 SOLV  OW      3087    1.118392056    3.155740192    4.405632331
  954 SOLV  HW1     3088    1.031077002    3.172916560    4.360013323
  954 SOLV  HW2     3089    1.187529002    3.131945194    4.337412681
  955 SOLV  OW      3090    1.075772602    0.850108108    3.948493619
  955 SOLV  HW1     3091    1.161746904    0.894682210    3.923561532
  955 SOLV  HW2     3092    1.015524157    0.846926710    3.868743737
  956 SOLV  OW      3093    0.220194424    3.741599764    4.775454781
  956 SOLV  HW1     3094    0.201733569    3.647830500    4.746017354
  956 SOLV  HW2     3095    0.157658470    3.804119213    4.728757748
  957 SOLV  OW      3096    6.117492301    6.585320566    0.872427249
  957 SOLV  HW1     3097    6.050775371    6.553605280    0.805025232
  957 SOLV  HW2     3098    6.103359796    6.682739414    0.890030666
  958 SOLV  OW      3099    6.421054815    4.644672344    4.886271459
  958 SOLV  HW1     3100    6.362395326    4.654906990    4.966610469
  958 SOLV  HW2     3101    6.402638421    4.556642802    4.842548739
  959 SOLV  OW      3102    6.598545775    2.646326726    4.032839560
  959 SOLV  HW1     3103    6.542198823    2.702514280    4.093403739
  959 SOLV  HW2     3104    6.539441588    2.590852029    3.974279394
  960 SOLV  OW      3105    2.766357893    5.856889489    1.039966274
  960 SOLV  HW1     3106    2.686686643    5.846365377    0.980453459
  960 SOLV  HW2     3107    2.781723738    5.953999057    1.058232709
  961 SOLV  OW      3108    5.445769095    0.311151860    3.246306566
  961 SOLV  HW1     3109    5.517662493    0.335687724    3.311340179
  961 SOLV  HW2     3110    5.437190832    0.383102269    3.177389281
  962 SOLV  OW      3111    1.121893536    2.255320959    2.901413039
  962 SOLV  HW1     3112    1.150680922    2.338479873    2.948909581
  962 SOLV  HW2     3113    1.183163204    2.238079883    2.824284489
  963 SOLV  OW      3114    1.576614764    1.797344181    0.740561898
  963 SOLV  HW1     3115    1.564148949    1.708668023    0.785072374
  963 SOLV  HW2     3116    1.633994167    1.855707805    0.798019114
  964 SOLV  OW      3117    1.898107515    0.703289560    2.645496552
  964 SOLV  HW1     3118    1.995225613    0.693612023    2.623714442
  964 SOLV  HW2     3119    1.849390366    0.738604340    2.565624493
  965 SOLV  OW      3120    2.169562645    1.071244905    2.134787924
  965 SOLV  HW1     3121    2.154488551    1.014650327    2.053733217
  965 SOLV  HW2     3122    2.190286500    1.012540950    2.213046517
  966 SOLV  OW      3123    1.333606739    6.487157394    1.670030749
  966 SOLV  HW1     3124    1.363348849    6.550840622    1.598897821
  966 SOLV  HW2     3125    1.413658409    6.449557786    1.716700222
  967 SOLV  OW      3126    0.020073623    0.062665322    5.658285376
  967 SOLV  HW1     3127    0.055801733    0.055211840    5.751387405
  967 SOLV  HW2     3128    0.088706671    0.029616082    5.593498861
  968 SOLV  OW      3129    2.287986180    4.241153502    0.343998886
  968 SOLV  HW1     3130    2.257434600    4.314132710    0.405159954
  968 SOLV  HW2     3131    2.210709896    4.181660298    0.321886115
  969 SOLV  OW      3132    0.383329207    5.040159112    1.268522547
  969 SOLV  HW1     3133    0.299936415    4.989964586    1.245583678
  969 SOLV  HW2     3134    0.364714081    5.102963289    1.344081480
  970 SOLV  OW      3135    2.074743058    6.320607358    1.108706792
  970 SOLV  HW1     3136    2.140584727    6.377691520    1.059652605
  970 SOLV  HW2     3137    2.047343409    6.366463268    1.193243972
  971 SOLV  OW      3138    5.384465924    3.535463722    0.353475305
  971 SOLV  HW1     3139    5.387470451    3.465543831    0.424905143
  971 SOLV  HW2     3140    5.343778208    3.619045069    0.390335965
  972 SOLV  OW      3141    3.484628307    3.583501052    0.766706577
  972 SOLV  HW1     3142    3.467272501    3.637832123    0.684566752
  972 SOLV  HW2     3143    3.433694908    3.497617597    0.761242056
  973 SOLV  OW      3144    4.523779182    3.709697033    2.129333801
  973 SOLV  HW1     3145    4.608879947    3.723736289    2.179938140
  973 SOLV  HW2     3146    4.465206593    3.790087446    2.139662076
  974 SOLV  OW      3147    0.966248831    4.033660714    0.375148036
  974 SOLV  HW1     3148    1.037893698    3.983336092    0.423464549
  974 SOLV  HW2     3149    0.879913832    3.983684500    0.382125577
  975 SOLV  OW      3150    3.696374735    0.728744027    3.612096056
  975 SOLV  HW1     3151    3.732262925    0.822063988    3.613956913
  975 SOLV  HW2     3152    3.675963220    0.699014828    3.705367621
  976 SOLV  OW      3153    2.095466250    2.368738160    3.864559487
  976 SOLV  HW1     3154    2.033025682    2.310255205    3.916337470
  976 SOLV  HW2     3155    2.096811008    2.339610428    3.768904864
  977 SOLV  OW      3156    5.587872334    2.777408818    1.573388594
  977 SOLV  HW1     3157    5.604683146    2.695630612    1.628431865
  977 SOLV  HW2     3158    5.490221353    2.784369064    1.552995433
  978 SOLV  OW      3159    5.475399660    4.439935981    5.159499505
  978 SOLV  HW1     3160    5.429106108    4.399714203    5.238487831
  978 SOLV  HW2     3161    5.560151671    4.389990640    5.141538447
  979 SOLV  OW      3162    0.304589639    0.973351529    6.098496975
  979 SOLV  HW1     3163    0.209334582    0.980518475    6.128079895
  979 SOLV  HW2     3164    0.348189607    0.896237334    6.144891842
  980 SOLV  OW      3165    4.172210367    5.769056744    1.299412329
  980 SOLV  HW1     3166    4.240040270    5.783466586    1.227360259
  980 SOLV  HW2     3167    4.092540737    5.827011250    1.282263994
  981 SOLV  OW      3168    0.615732070    3.728441808    4.606484719
  981 SOLV  HW1     3169    0.686003753    3.678280996    4.556028564
  981 SOLV  HW2     3170    0.534978107    3.739951811    4.548637010
  982 SOLV  OW      3171    4.362776173    0.993306496    2.055532952
  982 SOLV  HW1     3172    4.397256492    0.989101818    2.149306447
  982 SOLV  HW2     3173    4.415791998    1.060249500    2.003494539
  983 SOLV  OW      3174    2.994404450    4.261998712    4.171899611
  983 SOLV  HW1     3175    3.058867875    4.256317943    4.095661591
  983 SOLV  HW2     3176    2.904035909    4.231888501    4.141453890
  984 SOLV  OW      3177    2.053242831    0.114354166    1.937423159
  984 SOLV  HW1     3178    2.030868149    0.029490309    1.985355815
  984 SOLV  HW2     3179    2.137579066    0.152673651    1.975093526
  985 SOLV  OW      3180    1.742781796    2.340809209    1.472848447
  985 SOLV  HW1     3181    1.735827376    2.266864806    1.539810387
  985 SOLV  HW2     3182    1.652593535    2.358807370    1.433577799
  986 SOLV  OW      3183    0.229964514    5.603690646    5.369880716
  986 SOLV  HW1     3184    0.268215447    5.635230254    5.283035110
  986 SOLV  HW2     3185    0.133639796    5.629983036    5.375385156
  987 SOLV  OW      3186    4.922264161    2.614166555    1.873488764
  987 SOLV  HW1     3187    4.924439758    2.705642911    1.833147928
  987 SOLV  HW2     3188    5.003649776    2.563358286    1.845294058
  988 SOLV  OW      3189    2.840424045    1.330774559    4.044067384
  988 SOLV  HW1     3190    2.833856387    1.383801865    4.128595550
  988 SOLV  HW2     3191    2.925838684    1.278771202    4.043893207
  989 SOLV  OW      3192    6.476563494    2.757472258    4.958278299
  989 SOLV  HW1     3193    6.517051440    2.843130472    4.990269495
  989 SOLV  HW2     3194    6.513431517    2.734800242    4.868129707
  990 SOLV  OW      3195    5.355922109    5.720618424    1.668786820
  990 SOLV  HW1     3196    5.288635255    5.735048369    1.741342289
  990 SOLV  HW2     3197    5.406661904    5.636322184    1.686665779
  991 SOLV  OW      3198    2.411577748    4.680361430    2.344271159
  991 SOLV  HW1     3199    2.378113924    4.773424918    2.329459010
  991 SOLV  HW2     3200    2.415238154    4.661479248    2.442404255
  992 SOLV  OW      3201    6.647015620    4.100471082    6.080079074
  992 SOLV  HW1     3202    6.672665695    4.085124432    5.984650598
  992 SOLV  HW2     3203    6.643102808    4.198746597    6.098152622
  993 SOLV  OW      3204    3.109376915    6.104249942    3.465941369
  993 SOLV  HW1     3205    3.201070216    6.103542362    3.505839715
  993 SOLV  HW2     3206    3.056217173    6.178936417    3.505891492
  994 SOLV  OW      3207    6.726249954    2.444203723    4.642996494
  994 SOLV  HW1     3208    6.767675233    2.353188841    4.643523371
  994 SOLV  HW2     3209    6.770325581    2.501289311    4.712268529
  995 SOLV  OW      3210    0.418944172    5.409464006    5.433326671
  995 SOLV  HW1     3211    0.334442962    5.462807068    5.437082123
  995 SOLV  HW2     3212    0.495960342    5.470322709    5.414227772
  996 SOLV  OW      3213    5.578714937    1.704741551    4.408570346
  996 SOLV  HW1     3214    5.566339206    1.785662035    4.466005149
  996 SOLV  HW2     3215    5.584741712    1.732520255    4.312695106
  997 SOLV  OW      3216    2.759200678    1.291575766    0.337032361
  997 SOLV  HW1     3217    2.716967262    1.289541679    0.246410945
  997 SOLV  HW2     3218    2.692786210    1.324765357    0.404021983
  998 SOLV  OW      3219    2.631126859    5.152256985    0.110674345
  998 SOLV  HW1     3220    2.562853496    5.134548837    0.039785633
  998 SOLV  HW2     3221    2.718568558    5.112046309    0.083524928
  999 SOLV  OW      3222    5.895450434    1.881043626    6.021241975
  999 SOLV  HW1     3223    5.995133236    1.876660493    6.014596144
  999 SOLV  HW2     3224    5.854875486    1.815789005    5.957245506
 1000 SOLV  OW      3225    0.747872499    6.090785874    1.814144440
 1000 SOLV  HW1     3226    0.767770669    6.188223619    1.803656884
 1000 SOLV  HW2     3227    0.769037862    6.062317481    1.907641060
 1001 SOLV  OW      3228    2.304342405    0.662768951    2.929295458
 1001 SOLV  HW1     3229    2.265495109    0.667895527    3.021298968
 1001 SOLV  HW2     3230    2.319334848    0.755217253    2.894244378
 1002 SOLV  OW      3231    3.951706092    5.947414763    2.062521178
 1002 SOLV  HW1     3232    3.877029788    5.930051745    1.998318256
 1002 SOLV  HW2     3233    4.036405759    5.963018811    2.011702676
 1003 SOLV  OW      3234    4.239096771    3.987112958    3.319973680
 1003 SOLV  HW1     3235    4.210778825    4.082439513    3.330508478
 1003 SOLV  HW2     3236    4.326166553    3.983431019    3.270929450
 1004 SOLV  OW      3237    5.748640465    5.997544961    3.807803576
 1004 SOLV  HW1     3238    5.713699084    5.908630029    3.778252354
 1004 SOLV  HW2     3239    5.725696725    6.012062898    3.904047300
 1005 SOLV  OW      3240    5.354802296    1.260887203    5.810416175
 1005 SOLV  HW1     3241    5.374075339    1.353335329    5.843308937
 1005 SOLV  HW2     3242    5.376490914    1.254979037    5.712975231
 1006 SOLV  OW      3243    3.034233545    2.815324420    4.945361147
 1006 SOLV  HW1     3244    3.045771400    2.717287617    4.961351867
 1006 SOLV  HW2     3245    3.106664652    2.865553168    4.992592998
 1007 SOLV  OW      3246    1.107742204    2.364309742    4.999913024
 1007 SOLV  HW1     3247    1.155492290    2.447696048    5.027602251
 1007 SOLV  HW2     3248    1.034479428    2.387533324    4.935934350
 1008 SOLV  OW      3249    2.908634844    3.692673681    4.806161909
 1008 SOLV  HW1     3250    2.940742986    3.637253935    4.729365041
 1008 SOLV  HW2     3251    2.972310599    3.683604016    4.882733310
 1009 SOLV  OW      3252    1.598793505    1.956181426    4.143569854
 1009 SOLV  HW1     3253    1.641388161    1.890785714    4.081046769
 1009 SOLV  HW2     3254    1.666823770    1.988631627    4.209288249
 1010 SOLV  OW      3255    0.201163989    3.068941563    5.211104623
 1010 SOLV  HW1     3256    0.262482444    3.031330910    5.141638618
 1010 SOLV  HW2     3257    0.250631974    3.135908656    5.266497465
 1011 SOLV  OW      3258    5.254629598    1.959004881    2.366725852
 1011 SOLV  HW1     3259    5.295834077    1.889271305    2.425372756
 1011 SOLV  HW2     3260    5.299231602    2.046984877    2.383164271
 1012 SOLV  OW      3261    3.528796172    4.701100247    6.196872124
 1012 SOLV  HW1     3262    3.476543806    4.760150352    6.258376719
 1012 SOLV  HW2     3263    3.594420118    4.647453561    6.249934077
 1013 SOLV  OW      3264    6.630999512    4.537848668    3.113404777
 1013 SOLV  HW1     3265    6.702993083    4.593430957    3.154968883
 1013 SOLV  HW2     3266    6.636761380    4.444314680    3.148307987
 1014 SOLV  OW      3267    5.590028322    4.595154801    0.648628706
 1014 SOLV  HW1     3268    5.660955302    4.528739938    0.672260665
 1014 SOLV  HW2     3269    5.511146953    4.547354863    0.609990180
 1015 SOLV  OW      3270    6.694280147    2.056490841    5.240629706
 1015 SOLV  HW1     3271    6.617926019    2.010086476    5.195721777
 1015 SOLV  HW2     3272    6.778781948    2.037749875    5.190547155
 1016 SOLV  OW      3273    0.441566971    0.711356128    0.834531361
 1016 SOLV  HW1     3274    0.540848582    0.699391961    0.834285348
 1016 SOLV  HW2     3275    0.415169477    0.772444558    0.759889442
 1017 SOLV  OW      3276    5.862607472    2.659827054    5.275284777
 1017 SOLV  HW1     3277    5.951048421    2.640184398    5.317621579
 1017 SOLV  HW2     3278    5.820093938    2.574293104    5.245677635
 1018 SOLV  OW      3279    0.583968053    3.612900685    3.282537512
 1018 SOLV  HW1     3280    0.586556389    3.649480272    3.189503785
 1018 SOLV  HW2     3281    0.676155354    3.585871358    3.310303626
 1019 SOLV  OW      3282    5.399008468    6.660987482    1.087783682
 1019 SOLV  HW1     3283    5.338770235    6.586270068    1.115867546
 1019 SOLV  HW2     3284    5.459947185    6.629172623    1.015159117
 1020 SOLV  OW      3285    2.342089431    1.863301371    3.673210200
 1020 SOLV  HW1     3286    2.410682945    1.822083470    3.613243087
 1020 SOLV  HW2     3287    2.330274255    1.806256927    3.754489798
 1021 SOLV  OW      3288    4.202644563    4.014453016    0.419260365
 1021 SOLV  HW1     3289    4.301603423    4.028443196    0.415875260
 1021 SOLV  HW2     3290    4.167684242    4.001047284    0.326534413
 1022 SOLV  OW      3291    2.590446488    3.392152909    1.307145950
 1022 SOLV  HW1     3292    2.585012914    3.461125594    1.379349032
 1022 SOLV  HW2     3293    2.677451094    3.401374638    1.258718703
 1023 SOLV  OW      3294    3.786941391    3.942058654    6.418226941
 1023 SOLV  HW1     3295    3.833235190    3.870234856    6.366282102
 1023 SOLV  HW2     3296    3.849242673    4.019183129    6.431280893
 1024 SOLV  OW      3297    2.037750294    0.519146236    6.302168523
 1024 SOLV  HW1     3298    2.019237986    0.460803185    6.223089936
 1024 SOLV  HW2     3299    2.003643445    0.611421866    6.284224977
 1025 SOLV  OW      3300    5.797775201    0.827889764    1.156794175
 1025 SOLV  HW1     3301    5.881261966    0.856597877    1.109827758
 1025 SOLV  HW2     3302    5.718121485    0.855072460    1.102790225
 1026 SOLV  OW      3303    5.155423972    2.353251904    5.896909156
 1026 SOLV  HW1     3304    5.162822682    2.291803990    5.975455021
 1026 SOLV  HW2     3305    5.176529622    2.446697710    5.925587944
 1027 SOLV  OW      3306    2.152676790    1.657063172    0.188228357
 1027 SOLV  HW1     3307    2.065546670    1.608459991    0.195019015
 1027 SOLV  HW2     3308    2.138270733    1.754147551    0.207388962
 1028 SOLV  OW      3309    0.447891771    0.716744604    2.763960980
 1028 SOLV  HW1     3310    0.546833272    0.702707813    2.760274817
 1028 SOLV  HW2     3311    0.428580870    0.812627426    2.784784373
 1029 SOLV  OW      3312    3.890719187    5.816080671    4.958410386
 1029 SOLV  HW1     3313    3.801477668    5.858904848    4.944194859
 1029 SOLV  HW2     3314    3.880778080    5.716613902    4.955657908
 1030 SOLV  OW      3315    6.631826184    3.283424730    0.307405001
 1030 SOLV  HW1     3316    6.682916683    3.364380804    0.336317196
 1030 SOLV  HW2     3317    6.692518873    3.203948712    0.307403327
 1031 SOLV  OW      3318    1.766353670    1.823922948    6.612166727
 1031 SOLV  HW1     3319    1.773126413    1.907222287    6.667079295
 1031 SOLV  HW2     3320    1.843315226    1.763687143    6.633347067
 1032 SOLV  OW      3321    6.044455814    1.478390460    0.797854082
 1032 SOLV  HW1     3322    6.141883917    1.457388725    0.789685125
 1032 SOLV  HW2     3323    6.001178343    1.412434717    0.859310901
 1033 SOLV  OW      3324    3.247225905    6.456184939    2.454956802
 1033 SOLV  HW1     3325    3.196511371    6.402435324    2.522329311
 1033 SOLV  HW2     3326    3.283125118    6.538789253    2.498405782
 1034 SOLV  OW      3327    4.470851070    6.730905791    1.284268064
 1034 SOLV  HW1     3328    4.422464545    6.644760919    1.268845831
 1034 SOLV  HW2     3329    4.466786649    6.754500783    1.381359757
 1035 SOLV  OW      3330    2.682883858    1.274180486    2.588866156
 1035 SOLV  HW1     3331    2.659045608    1.184630796    2.626451137
 1035 SOLV  HW2     3332    2.601962969    1.332932925    2.588838360
 1036 SOLV  OW      3333    3.426441012    4.370920083    3.253855442
 1036 SOLV  HW1     3334    3.431042961    4.357788164    3.352882786
 1036 SOLV  HW2     3335    3.455219394    4.463970842    3.231197088
 1037 SOLV  OW      3336    5.265074518    2.296507363    1.209663645
 1037 SOLV  HW1     3337    5.175867893    2.307806854    1.165908191
 1037 SOLV  HW2     3338    5.310044206    2.385511733    1.217146254
 1038 SOLV  OW      3339    6.531247815    3.320568435    4.771695121
 1038 SOLV  HW1     3340    6.442759925    3.365194565    4.758336906
 1038 SOLV  HW2     3341    6.582906697    3.322685167    4.686097694
 1039 SOLV  OW      3342    5.208922575    2.548649387    0.732915021
 1039 SOLV  HW1     3343    5.208996288    2.477698771    0.662444852
 1039 SOLV  HW2     3344    5.263823658    2.626329024    0.702064008
 1040 SOLV  OW      3345    6.196375850    2.710320446    5.446322317
 1040 SOLV  HW1     3346    6.236461636    2.801123858    5.458484154
 1040 SOLV  HW2     3347    6.209774435    2.680347840    5.351865127
 1041 SOLV  OW      3348    0.245877883    1.098938023    5.181561398
 1041 SOLV  HW1     3349    0.342295247    1.120793860    5.166526296
 1041 SOLV  HW2     3350    0.238749725    1.017051138    5.238515480
 1042 SOLV  OW      3351    1.961015205    2.957084148    2.817792421
 1042 SOLV  HW1     3352    1.971474733    3.053727956    2.794327285
 1042 SOLV  HW2     3353    2.045654167    2.923461300    2.859093634
 1043 SOLV  OW      3354    5.444936678    4.944653339    1.700562503
 1043 SOLV  HW1     3355    5.352529738    4.924999806    1.667779333
 1043 SOLV  HW2     3356    5.442835768    5.025089235    1.759940049
 1044 SOLV  OW      3357    5.325142875    5.904148065    2.476516989
 1044 SOLV  HW1     3358    5.312883118    5.972841887    2.404886708
 1044 SOLV  HW2     3359    5.347669966    5.949539752    2.562726994
 1045 SOLV  OW      3360    3.070655393    3.912336755    3.960380200
 1045 SOLV  HW1     3361    3.045825313    3.830911443    4.012853294
 1045 SOLV  HW2     3362    3.150381506    3.892272979    3.903448383
 1046 SOLV  OW      3363    5.803835647    4.321055891    4.182038568
 1046 SOLV  HW1     3364    5.850055050    4.285178329    4.100942283
 1046 SOLV  HW2     3365    5.742142846    4.251452911    4.218773614
 1047 SOLV  OW      3366    5.970458981    2.225771889    1.129727356
 1047 SOLV  HW1     3367    6.054107660    2.275954215    1.107712071
 1047 SOLV  HW2     3368    5.964913557    2.211974805    1.228615823
 1048 SOLV  OW      3369    4.693604943    0.746247492    1.035592434
 1048 SOLV  HW1     3370    4.600439197    0.753135747    1.071267855
 1048 SOLV  HW2     3371    4.707976378    0.816693015    0.966087540
 1049 SOLV  OW      3372    4.030166822    5.191825113    4.039477435
 1049 SOLV  HW1     3373    4.128227967    5.175631610    4.028440125
 1049 SOLV  HW2     3374    3.979086255    5.116157103    3.998670966
 1050 SOLV  OW      3375    2.260717299    5.393199717    6.560799887
 1050 SOLV  HW1     3376    2.334912912    5.457509309    6.579755823
 1050 SOLV  HW2     3377    2.173704482    5.442429736    6.558516259
 1051 SOLV  OW      3378    3.941969480    4.977076123    0.620525439
 1051 SOLV  HW1     3379    3.990156494    4.965734680    0.707412857
 1051 SOLV  HW2     3380    3.969233325    5.063540558    0.578327995
 1052 SOLV  OW      3381    0.353461805    4.020198115    1.879582939
 1052 SOLV  HW1     3382    0.363872370    3.970383876    1.793500410
 1052 SOLV  HW2     3383    0.366050963    3.957247275    1.956255913
 1053 SOLV  OW      3384    5.971958727    5.135555064    2.747502593
 1053 SOLV  HW1     3385    5.956525149    5.037156630    2.756424072
 1053 SOLV  HW2     3386    6.053068719    5.151609089    2.691257793
 1054 SOLV  OW      3387    0.476844414    2.142585494    6.262820453
 1054 SOLV  HW1     3388    0.469327307    2.212675543    6.333749418
 1054 SOLV  HW2     3389    0.563034227    2.093094501    6.273865716
 1055 SOLV  OW      3390    4.948904825    6.136792261    6.279169907
 1055 SOLV  HW1     3391    5.008205242    6.212202423    6.307397697
 1055 SOLV  HW2     3392    5.004788234    6.056716721    6.257606224
 1056 SOLV  OW      3393    3.424774652    3.757390751    6.328360659
 1056 SOLV  HW1     3394    3.388286006    3.812579811    6.253375418
 1056 SOLV  HW2     3395    3.370136289    3.772737708    6.410696316
 1057 SOLV  OW      3396    0.074807705    2.721930014    3.638086370
 1057 SOLV  HW1     3397    0.165241979    2.727486412    3.680404317
 1057 SOLV  HW2     3398    0.020593643    2.801629704    3.664710324
 1058 SOLV  OW      3399    6.636344308    4.349969861    2.118393010
 1058 SOLV  HW1     3400    6.555253285    4.351360113    2.176893893
 1058 SOLV  HW2     3401    6.680578058    4.439627831    2.120598411
 1059 SOLV  OW      3402    3.696300180    2.575563635    0.543839611
 1059 SOLV  HW1     3403    3.601608429    2.543415360    0.543866554
 1059 SOLV  HW2     3404    3.697967339    2.674351045    0.559276844
 1060 SOLV  OW      3405    4.400749905    4.756990791    6.364550229
 1060 SOLV  HW1     3406    4.451253829    4.826201724    6.312982404
 1060 SOLV  HW2     3407    4.457098693    4.674951662    6.374268018
 1061 SOLV  OW      3408    2.802685385    4.281049626    2.196571518
 1061 SOLV  HW1     3409    2.739153484    4.219925973    2.149373674
 1061 SOLV  HW2     3410    2.878531881    4.303882499    2.135530475
 1062 SOLV  OW      3411    6.121528309    2.162689660    4.008022010
 1062 SOLV  HW1     3412    6.146635168    2.259296596    4.001956897
 1062 SOLV  HW2     3413    6.055867825    2.149917079    4.082356404
 1063 SOLV  OW      3414    6.305753515    3.131223132    1.520273721
 1063 SOLV  HW1     3415    6.240404201    3.067740865    1.479048619
 1063 SOLV  HW2     3416    6.271682875    3.224787611    1.511058530
 1064 SOLV  OW      3417    6.516801398    3.676534928    2.469986622
 1064 SOLV  HW1     3418    6.464155699    3.593800776    2.450402687
 1064 SOLV  HW2     3419    6.554675745    3.712872171    2.384868006
 1065 SOLV  OW      3420    5.683226039    1.507911233    5.838667048
 1065 SOLV  HW1     3421    5.590432981    1.535326126    5.813410125
 1065 SOLV  HW2     3422    5.745793663    1.584512717    5.823917641
 1066 SOLV  OW      3423    4.616118963    3.802310451    5.399818361
 1066 SOLV  HW1     3424    4.652902868    3.894358360    5.413015593
 1066 SOLV  HW2     3425    4.551705688    3.781293685    5.473366070
 1067 SOLV  OW      3426    4.136279548    6.310274151    3.268033178
 1067 SOLV  HW1     3427    4.160855957    6.353200507    3.354943294
 1067 SOLV  HW2     3428    4.218313662    6.299281055    3.211911916
 1068 SOLV  OW      3429    2.901400547    1.221531488    1.365514708
 1068 SOLV  HW1     3430    2.939233871    1.231323960    1.457562452
 1068 SOLV  HW2     3431    2.804785161    1.196481048    1.371677725
 1069 SOLV  OW      3432    6.427631257    4.501201432    1.730081935
 1069 SOLV  HW1     3433    6.463236373    4.410662858    1.753213783
 1069 SOLV  HW2     3434    6.440652193    4.518180846    1.632397777
 1070 SOLV  OW      3435    1.400634189    4.702829685    6.647754025
 1070 SOLV  HW1     3436    1.419013916    4.606447999    6.628446095
 1070 SOLV  HW2     3437    1.486937983    4.750557255    6.664300154
 1071 SOLV  OW      3438    3.875784795    5.273425614    5.103541985
 1071 SOLV  HW1     3439    3.794509733    5.288962586    5.159693627
 1071 SOLV  HW2     3440    3.865797581    5.187411215    5.053523802
 1072 SOLV  OW      3441    0.991911099    1.439076867    5.177852937
 1072 SOLV  HW1     3442    0.935746459    1.367452175    5.136434624
 1072 SOLV  HW2     3443    1.020849715    1.503737438    5.107272436
 1073 SOLV  OW      3444    5.352829653    6.544970003    3.199422458
 1073 SOLV  HW1     3445    5.269550269    6.538134579    3.144487395
 1073 SOLV  HW2     3446    5.391792831    6.636546093    3.189638254
 1074 SOLV  OW      3447    5.846512522    2.974105037    5.843249045
 1074 SOLV  HW1     3448    5.891764415    2.908196771    5.903319060
 1074 SOLV  HW2     3449    5.843700711    3.063505666    5.887966618
 1075 SOLV  OW      3450    4.074139819    2.927266589    0.123596103
 1075 SOLV  HW1     3451    4.008136149    2.968520508    0.060813385
 1075 SOLV  HW2     3452    4.085403830    2.830452483    0.101231153
 1076 SOLV  OW      3453    2.900587156    0.692937478    6.220582806
 1076 SOLV  HW1     3454    2.930467795    0.682376866    6.315428264
 1076 SOLV  HW2     3455    2.837296125    0.619142420    6.197161130
 1077 SOLV  OW      3456    2.349082366    1.839378887    6.524379476
 1077 SOLV  HW1     3457    2.385314860    1.923172337    6.483563987
 1077 SOLV  HW2     3458    2.328643863    1.773270954    6.452184954
 1078 SOLV  OW      3459    3.042998569    5.924658496    6.445470708
 1078 SOLV  HW1     3460    3.058412707    6.012044993    6.491579758
 1078 SOLV  HW2     3461    3.100639615    5.854362362    6.487136081
 1079 SOLV  OW      3462    3.986598741    4.771426167    6.030318300
 1079 SOLV  HW1     3463    3.955400342    4.784140447    6.124472679
 1079 SOLV  HW2     3464    4.072705091    4.720576029    6.030314138
 1080 SOLV  OW      3465    1.729132268    6.167497049    6.314343233
 1080 SOLV  HW1     3466    1.808773136    6.115863026    6.345828149
 1080 SOLV  HW2     3467    1.694093089    6.223696262    6.389269494
 1081 SOLV  OW      3468    1.797416765    3.184967646    5.296125005
 1081 SOLV  HW1     3469    1.872638918    3.197689376    5.360776574
 1081 SOLV  HW2     3470    1.833437592    3.184025175    5.202842360
 1082 SOLV  OW      3471    2.557610245    2.245588178    3.975094894
 1082 SOLV  HW1     3472    2.572451097    2.283827830    3.883894465
 1082 SOLV  HW2     3473    2.465221650    2.207739555    3.980740169
 1083 SOLV  OW      3474    0.668666753    6.627712013    3.263497225
 1083 SOLV  HW1     3475    0.651769763    6.554816392    3.197158999
 1083 SOLV  HW2     3476    0.637616255    6.714964530    3.225775815
 1084 SOLV  OW      3477    5.081532217    5.245959954    0.696305960
 1084 SOLV  HW1     3478    5.085910479    5.291243517    0.785358023
 1084 SOLV  HW2     3479    5.084606959    5.146833187    0.709130550
 1085 SOLV  OW      3480    0.331934981    4.037482688    3.108735684
 1085 SOLV  HW1     3481    0.248815401    3.985458982    3.089121671
 1085 SOLV  HW2     3482    0.410085878    3.975215879    3.112650002
 1086 SOLV  OW      3483    6.534906580    2.448053313    2.773518276
 1086 SOLV  HW1     3484    6.512473505    2.540848338    2.743754529
 1086 SOLV  HW2     3485    6.579936003    2.399072822    2.698863720
 1087 SOLV  OW      3486    3.987246590    0.283530328    1.963205669
 1087 SOLV  HW1     3487    3.980939942    0.204574930    1.902162148
 1087 SOLV  HW2     3488    4.082603139    0.312871141    1.970009001
 1088 SOLV  OW      3489    3.665378022    6.689085299    0.883259579
 1088 SOLV  HW1     3490    3.668460373    6.783914211    0.914850981
 1088 SOLV  HW2     3491    3.730380107    6.676805111    0.808266473
 1089 SOLV  OW      3492    1.696115995    0.216321939    1.199064879
 1089 SOLV  HW1     3493    1.659177248    0.136319762    1.246342999
 1089 SOLV  HW2     3494    1.656837526    0.299412661    1.238475205
 1090 SOLV  OW      3495    0.631374030    5.100436151    2.028651704
 1090 SOLV  HW1     3496    0.647116885    5.096576753    2.127329501
 1090 SOLV  HW2     3497    0.675583998    5.181849308    1.991003110
 1091 SOLV  OW      3498    2.691305787    1.942187776    1.438097084
 1091 SOLV  HW1     3499    2.782327080    1.983287667    1.433001672
 1091 SOLV  HW2     3500    2.656025120    1.950770857    1.531272432
 1092 SOLV  OW      3501    6.589428457    5.191010550    2.142670911
 1092 SOLV  HW1     3502    6.510528630    5.237771807    2.182523667
 1092 SOLV  HW2     3503    6.623491122    5.243614739    2.064744188
 1093 SOLV  OW      3504    6.349514562    1.542418897    3.968319898
 1093 SOLV  HW1     3505    6.369175300    1.597459605    3.887177948
 1093 SOLV  HW2     3506    6.263967503    1.573490377    4.009748197
 1094 SOLV  OW      3507    0.437526212    0.183026067    4.305761066
 1094 SOLV  HW1     3508    0.400243295    0.207255868    4.395331937
 1094 SOLV  HW2     3509    0.426933615    0.084731447    4.290727619
 1095 SOLV  OW      3510    6.093868006    6.668469907    5.131756812
 1095 SOLV  HW1     3511    6.008159697    6.708940874    5.099878504
 1095 SOLV  HW2     3512    6.087852168    6.568818032    5.125981556
 1096 SOLV  OW      3513    1.865925370    5.776868548    3.843771170
 1096 SOLV  HW1     3514    1.780467147    5.774104101    3.791912804
 1096 SOLV  HW2     3515    1.943344017    5.770261715    3.780820850
 1097 SOLV  OW      3516    5.709958591    0.799887122    0.641048087
 1097 SOLV  HW1     3517    5.679252211    0.706699911    0.621727062
 1097 SOLV  HW2     3518    5.630715147    0.860639531    0.646494322
 1098 SOLV  OW      3519    0.629161537    0.685522797    2.988585801
 1098 SOLV  HW1     3520    0.711637339    0.726425061    2.949537281
 1098 SOLV  HW2     3521    0.555522591    0.753175346    2.989277412
 1099 SOLV  OW      3522    2.904923049    1.047202503    3.818642262
 1099 SOLV  HW1     3523    2.929840260    0.950843551    3.828344060
 1099 SOLV  HW2     3524    2.961705439    1.102607585    3.879519820
 1100 SOLV  OW      3525    6.040824907    5.605491937    1.622183919
 1100 SOLV  HW1     3526    5.953964572    5.602067003    1.671616621
 1100 SOLV  HW2     3527    6.031977818    5.555942459    1.535774323
 1101 SOLV  OW      3528    0.943429372    4.090353243    4.216780175
 1101 SOLV  HW1     3529    0.983068316    4.110096039    4.127119614
 1101 SOLV  HW2     3530    0.857482136    4.140442086    4.226989024
 1102 SOLV  OW      3531    5.377128055    2.550569053    1.232831155
 1102 SOLV  HW1     3532    5.471875778    2.541298302    1.202221316
 1102 SOLV  HW2     3533    5.318118224    2.567598867    1.153914330
 1103 SOLV  OW      3534    3.673044532    3.002653833    5.005556847
 1103 SOLV  HW1     3535    3.652589020    3.016334543    4.908631874
 1103 SOLV  HW2     3536    3.735462236    3.074229735    5.036877135
 1104 SOLV  OW      3537    3.176393888    2.939753102    6.246234702
 1104 SOLV  HW1     3538    3.195530222    2.862112783    6.306283196
 1104 SOLV  HW2     3539    3.262542985    2.980796755    6.216338354
 1105 SOLV  OW      3540    0.059773854    2.628314541    5.861379246
 1105 SOLV  HW1     3541    0.141818310    2.576272690    5.885051870
 1105 SOLV  HW2     3542    0.058294605    2.645203490    5.762826644
 1106 SOLV  OW      3543    0.686495064    5.249182844    0.715135134
 1106 SOLV  HW1     3544    0.763476184    5.269074247    0.775783954
 1106 SOLV  HW2     3545    0.720863381    5.226289074    0.624059704
 1107 SOLV  OW      3546    5.286219781    3.130360507    1.458947023
 1107 SOLV  HW1     3547    5.196859261    3.163939236    1.429161013
 1107 SOLV  HW2     3548    5.273692444    3.055174457    1.523678497
 1108 SOLV  OW      3549    1.587521022    4.321683215    3.752153106
 1108 SOLV  HW1     3550    1.561524062    4.312158148    3.656062154
 1108 SOLV  HW2     3551    1.554990846    4.242285726    3.803513271
 1109 SOLV  OW      3552    0.883045506    3.638609108    6.604365471
 1109 SOLV  HW1     3553    0.880049907    3.655865503    6.505910998
 1109 SOLV  HW2     3554    0.790093739    3.639634210    6.641229523
 1110 SOLV  OW      3555    0.840344915    2.459822567    1.826148804
 1110 SOLV  HW1     3556    0.754568828    2.413895698    1.803057123
 1110 SOLV  HW2     3557    0.883186691    2.413407344    1.903674602
 1111 SOLV  OW      3558    3.249883367    3.710658747    4.483256350
 1111 SOLV  HW1     3559    3.250432109    3.644341227    4.558101026
 1111 SOLV  HW2     3560    3.331920359    3.767595163    4.488568280
 1112 SOLV  OW      3561    6.517909017    5.910469600    6.430015476
 1112 SOLV  HW1     3562    6.609262801    5.878262321    6.405171616
 1112 SOLV  HW2     3563    6.518702665    5.943377067    6.524442744
 1113 SOLV  OW      3564    5.538996888    5.266455093    4.225559541
 1113 SOLV  HW1     3565    5.589389356    5.234633671    4.305859206
 1113 SOLV  HW2     3566    5.546406745    5.198577147    4.152499849
 1114 SOLV  OW      3567    4.162843970    6.014800854    5.373874338
 1114 SOLV  HW1     3568    4.112080474    6.100643249    5.366512896
 1114 SOLV  HW2     3569    4.146859603    5.959505442    5.292100519
 1115 SOLV  OW      3570    1.153187401    5.912668710    6.291587427
 1115 SOLV  HW1     3571    1.127034457    5.844985360    6.360398965
 1115 SOLV  HW2     3572    1.245031036    5.892085229    6.257807153
 1116 SOLV  OW      3573    0.850862876    1.653588216    0.621723242
 1116 SOLV  HW1     3574    0.931071363    1.648838333    0.681255396
 1116 SOLV  HW2     3575    0.778815446    1.594540840    0.658091021
 1117 SOLV  OW      3576    4.942701233    1.734711676    2.894053066
 1117 SOLV  HW1     3577    4.886669351    1.768253488    2.818320543
 1117 SOLV  HW2     3578    4.883743323    1.692959240    2.963195954
 1118 SOLV  OW      3579    3.916720335    2.277420520    2.320264955
 1118 SOLV  HW1     3580    3.950765936    2.354039403    2.265762810
 1118 SOLV  HW2     3581    3.877491653    2.208230589    2.259652218
 1119 SOLV  OW      3582    0.560241358    5.193244685    1.743840133
 1119 SOLV  HW1     3583    0.634731218    5.156704435    1.688017996
 1119 SOLV  HW2     3584    0.564751462    5.153587812    1.835529998
 1120 SOLV  OW      3585    4.016877683    6.115880041    0.291472959
 1120 SOLV  HW1     3586    4.061805041    6.195016079    0.332934508
 1120 SOLV  HW2     3587    4.032894276    6.035010998    0.348074254
 1121 SOLV  OW      3588    0.940878038    6.245726584    3.504754034
 1121 SOLV  HW1     3589    0.942930893    6.146164850    3.495627866
 1121 SOLV  HW2     3590    1.024523942    6.284482679    3.466006544
 1122 SOLV  OW      3591    4.354119638    1.139269997    6.241463724
 1122 SOLV  HW1     3592    4.370821198    1.070075070    6.171227266
 1122 SOLV  HW2     3593    4.333081049    1.094269071    6.328252747
 1123 SOLV  OW      3594    4.024466949    2.288726712    3.530620606
 1123 SOLV  HW1     3595    3.948860513    2.304861177    3.467190440
 1123 SOLV  HW2     3596    4.089767499    2.225317501    3.489206234
 1124 SOLV  OW      3597    5.724296799    4.224036507    1.603647759
 1124 SOLV  HW1     3598    5.626921583    4.243231568    1.591414323
 1124 SOLV  HW2     3599    5.741860217    4.127425159    1.584731790
 1125 SOLV  OW      3600    3.764050647    2.617479912    4.100603716
 1125 SOLV  HW1     3601    3.689272236    2.633806997    4.164959412
 1125 SOLV  HW2     3602    3.811530969    2.533036472    4.125402192
 1126 SOLV  OW      3603    2.734097109    5.566381609    2.567891636
 1126 SOLV  HW1     3604    2.715127077    5.471063382    2.544341401
 1126 SOLV  HW2     3605    2.822550582    5.572316348    2.614160438
 1127 SOLV  OW      3606    6.068230378    3.035792584    5.692839745
 1127 SOLV  HW1     3607    5.990340790    3.000709354    5.744824543
 1127 SOLV  HW2     3608    6.075504004    3.134614137    5.706309528
 1128 SOLV  OW      3609    4.140684713    0.648801051    4.739140564
 1128 SOLV  HW1     3610    4.220820468    0.694952825    4.701083836
 1128 SOLV  HW2     3611    4.161816609    0.552208643    4.754086792
 1129 SOLV  OW      3612    5.850378739    5.715272157    4.592724360
 1129 SOLV  HW1     3613    5.752173979    5.717577399    4.611447368
 1129 SOLV  HW2     3614    5.877105254    5.798756073    4.544597765
 1130 SOLV  OW      3615    2.743159159    2.528919442    3.011504266
 1130 SOLV  HW1     3616    2.821491944    2.549208875    3.070261001
 1130 SOLV  HW2     3617    2.658667908    2.553979968    3.058761420
 1131 SOLV  OW      3618    6.210107448    1.274069968    5.322988939
 1131 SOLV  HW1     3619    6.262179502    1.199772752    5.365042061
 1131 SOLV  HW2     3620    6.249866322    1.296430106    5.233998511
 1132 SOLV  OW      3621    3.821897332    5.579983394    3.132459711
 1132 SOLV  HW1     3622    3.794098465    5.627715803    3.215819655
 1132 SOLV  HW2     3623    3.904614153    5.622499346    3.095712446
 1133 SOLV  OW      3624    3.929691304    3.273661890    2.480979335
 1133 SOLV  HW1     3625    3.967483596    3.334172948    2.551052115
 1133 SOLV  HW2     3626    3.960125593    3.179927549    2.497940095
 1134 SOLV  OW      3627    0.158347945    0.038469039    4.862616203
 1134 SOLV  HW1     3628    0.113649881    0.120873438    4.897424795
 1134 SOLV  HW2     3629    0.108771795    0.004973880    4.782489306
 1135 SOLV  OW      3630    0.247377768    6.033369001    0.382434656
 1135 SOLV  HW1     3631    0.185900344    5.996265481    0.312836558
 1135 SOLV  HW2     3632    0.193515602    6.074032356    0.456227601
 1136 SOLV  OW      3633    5.280990761    0.148981096    1.020443692
 1136 SOLV  HW1     3634    5.320081838    0.063250877    1.053943799
 1136 SOLV  HW2     3635    5.191225687    0.163228098    1.062148542
 1137 SOLV  OW      3636    3.748701215    3.709332724    1.441026840
 1137 SOLV  HW1     3637    3.800204097    3.781649605    1.487045987
 1137 SOLV  HW2     3638    3.808773910    3.660962570    1.377374350
 1138 SOLV  OW      3639    4.675446768    2.550458145    0.388930713
 1138 SOLV  HW1     3640    4.696066106    2.524133237    0.483174451
 1138 SOLV  HW2     3641    4.760163813    2.575310465    0.341968766
 1139 SOLV  OW      3642    6.389304302    0.674595592    3.780879456
 1139 SOLV  HW1     3643    6.405980045    0.728502596    3.863438493
 1139 SOLV  HW2     3644    6.362553449    0.581722215    3.806549822
 1140 SOLV  OW      3645    3.115913184    1.430015332    3.202791454
 1140 SOLV  HW1     3646    3.208530374    1.466153989    3.192016775
 1140 SOLV  HW2     3647    3.099462625    1.408649515    3.299087462
 1141 SOLV  OW      3648    2.611268512    0.820036134    2.536048851
 1141 SOLV  HW1     3649    2.665811283    0.856656957    2.611441433
 1141 SOLV  HW2     3650    2.667765701    0.814329953    2.453735139
 1142 SOLV  OW      3651    3.272782878    3.237093948    1.150349671
 1142 SOLV  HW1     3652    3.225541108    3.311632993    1.197383552
 1142 SOLV  HW2     3653    3.370895552    3.256245621    1.147674450
 1143 SOLV  OW      3654    5.494067743    1.493349142    2.504005060
 1143 SOLV  HW1     3655    5.561406824    1.483010399    2.577207510
 1143 SOLV  HW2     3656    5.505439916    1.419472868    2.437574571
 1144 SOLV  OW      3657    0.899045907    2.011804365    5.114628887
 1144 SOLV  HW1     3658    0.959171111    1.932761105    5.102917228
 1144 SOLV  HW2     3659    0.951262323    2.088024839    5.152890162
 1145 SOLV  OW      3660    3.886820223    6.222777032    0.848155484
 1145 SOLV  HW1     3661    3.976287716    6.178462460    0.842513989
 1145 SOLV  HW2     3662    3.876159950    6.265014553    0.938168764
 1146 SOLV  OW      3663    4.949746054    6.517195296    1.518734528
 1146 SOLV  HW1     3664    4.887920877    6.581594459    1.473674177
 1146 SOLV  HW2     3665    5.013710163    6.479837450    1.451555482
 1147 SOLV  OW      3666    1.290543119    3.921107820    2.732062352
 1147 SOLV  HW1     3667    1.207880579    3.968195395    2.762879635
 1147 SOLV  HW2     3668    1.265066348    3.841873118    2.676629183
 1148 SOLV  OW      3669    2.912404927    3.583102589    0.642842283
 1148 SOLV  HW1     3670    2.879297012    3.553828352    0.732546938
 1148 SOLV  HW2     3671    2.836495283    3.583339619    0.577744588
 1149 SOLV  OW      3672    1.300824658    4.273429636    0.303436270
 1149 SOLV  HW1     3673    1.205243035    4.244062492    0.304764508
 1149 SOLV  HW2     3674    1.359983363    4.193814188    0.290721396
 1150 SOLV  OW      3675    1.368812978    4.756960275    5.504533733
 1150 SOLV  HW1     3676    1.416428413    4.790022988    5.423049579
 1150 SOLV  HW2     3677    1.294681808    4.695643093    5.477242472
 1151 SOLV  OW      3678    3.227497200    0.594096969    2.753013102
 1151 SOLV  HW1     3679    3.213446960    0.681057775    2.800346483
 1151 SOLV  HW2     3680    3.255597610    0.524397031    2.818985259
 1152 SOLV  OW      3681    4.259231704    5.901054152    4.566077939
 1152 SOLV  HW1     3682    4.335208840    5.963213379    4.585150047
 1152 SOLV  HW2     3683    4.270256518    5.817458215    4.619838639
 1153 SOLV  OW      3684    2.790895850    0.509586631    0.596164017
 1153 SOLV  HW1     3685    2.707746209    0.490237183    0.544089301
 1153 SOLV  HW2     3686    2.855981296    0.558479016    0.538082528
 1154 SOLV  OW      3687    1.387079362    2.769529623    0.365069640
 1154 SOLV  HW1     3688    1.412320161    2.830303362    0.289773592
 1154 SOLV  HW2     3689    1.425764507    2.678723596    0.349014577
 1155 SOLV  OW      3690    6.363163189    4.404609260    4.769194050
 1155 SOLV  HW1     3691    6.450502307    4.378430312    4.728126044
 1155 SOLV  HW2     3692    6.289716580    4.349903186    4.729033358
 1156 SOLV  OW      3693    4.516599573    4.280094084    0.904067425
 1156 SOLV  HW1     3694    4.535713724    4.378126785    0.899140066
 1156 SOLV  HW2     3695    4.522225824    4.240390784    0.812459383
 1157 SOLV  OW      3696    1.163192035    1.577848299    2.450731382
 1157 SOLV  HW1     3697    1.066585740    1.588341732    2.474335440
 1157 SOLV  HW2     3698    1.218850360    1.633158541    2.512723060
 1158 SOLV  OW      3699    4.517149908    6.410200722    1.557205602
 1158 SOLV  HW1     3700    4.482246214    6.495970275    1.519451714
 1158 SOLV  HW2     3701    4.598307260    6.381871899    1.506107637
 1159 SOLV  OW      3702    1.697770964    2.093624023    0.379481589
 1159 SOLV  HW1     3703    1.627000984    2.154463404    0.343561960
 1159 SOLV  HW2     3704    1.668255609    1.998602819    0.369488862
 1160 SOLV  OW      3705    0.821025151    2.924526280    5.705865352
 1160 SOLV  HW1     3706    0.741881647    2.979186837    5.678505357
 1160 SOLV  HW2     3707    0.904085092    2.979564703    5.697388419
 1161 SOLV  OW      3708    6.135069214    2.161283423    0.160202229
 1161 SOLV  HW1     3709    6.071240985    2.225481521    0.117721628
 1161 SOLV  HW2     3710    6.109191444    2.067727820    0.136166210
 1162 SOLV  OW      3711    5.235195137    4.259352427    0.435113058
 1162 SOLV  HW1     3712    5.205454893    4.165278712    0.451413185
 1162 SOLV  HW2     3713    5.311880404    4.259421226    0.370930466
 1163 SOLV  OW      3714    1.935469602    6.447169764    6.322562764
 1163 SOLV  HW1     3715    1.838409842    6.423449688    6.326661656
 1163 SOLV  HW2     3716    1.946344860    6.545599127    6.336470651
 1164 SOLV  OW      3717    4.133500374    0.176532200    6.464376069
 1164 SOLV  HW1     3718    4.048805643    0.125269846    6.450268844
 1164 SOLV  HW2     3719    4.112996816    0.274325182    6.468398109
 1165 SOLV  OW      3720    5.256994460    5.845701726    4.851353835
 1165 SOLV  HW1     3721    5.175506447    5.797521939    4.819128815
 1165 SOLV  HW2     3722    5.242762122    5.875912712    4.945612929
 1166 SOLV  OW      3723    1.578455106    0.860697312    6.077184781
 1166 SOLV  HW1     3724    1.676707057    0.843256952    6.083698471
 1166 SOLV  HW2     3725    1.528310831    0.776095604    6.095299490
 1167 SOLV  OW      3726    0.600799877    5.858822258    4.046905009
 1167 SOLV  HW1     3727    0.580684416    5.795142572    4.121338240
 1167 SOLV  HW2     3728    0.683316683    5.829013929    3.998920843
 1168 SOLV  OW      3729    2.164942860    2.411071136    5.929433459
 1168 SOLV  HW1     3730    2.102245097    2.485960504    5.950895361
 1168 SOLV  HW2     3731    2.197857588    2.369780816    6.014355601
 1169 SOLV  OW      3732    3.469825863    5.882566329    6.633685594
 1169 SOLV  HW1     3733    3.471064082    5.885983465    6.533751465
 1169 SOLV  HW2     3734    3.479966313    5.975056810    6.670328768
 1170 SOLV  OW      3735    2.700759429    6.275707480    5.970102629
 1170 SOLV  HW1     3736    2.679527446    6.372921893    5.960172834
 1170 SOLV  HW2     3737    2.617355827    6.221940395    5.957734127
 1171 SOLV  OW      3738    3.776641359    4.545044891    4.814937839
 1171 SOLV  HW1     3739    3.818199292    4.458455794    4.842782164
 1171 SOLV  HW2     3740    3.702597886    4.568284292    4.878005535
 1172 SOLV  OW      3741    4.365903554    5.618920762    3.838961406
 1172 SOLV  HW1     3742    4.272116607    5.629937245    3.806057217
 1172 SOLV  HW2     3743    4.371269646    5.647661521    3.934592018
 1173 SOLV  OW      3744    0.481464834    2.720531004    6.361226236
 1173 SOLV  HW1     3745    0.556678644    2.784606583    6.376628933
 1173 SOLV  HW2     3746    0.394512608    2.765865374    6.380825866
 1174 SOLV  OW      3747    5.205996274    0.790360290    2.273207696
 1174 SOLV  HW1     3748    5.263941622    0.757099379    2.198802801
 1174 SOLV  HW2     3749    5.263373869    0.829028617    2.345406118
 1175 SOLV  OW      3750    2.584721646    1.331309719    3.519398506
 1175 SOLV  HW1     3751    2.503762115    1.285232566    3.555764565
 1175 SOLV  HW2     3752    2.556449956    1.409719093    3.464147066
 1176 SOLV  OW      3753    4.421648727    1.204154823    5.208372952
 1176 SOLV  HW1     3754    4.511600172    1.182451793    5.246290706
 1176 SOLV  HW2     3755    4.351307911    1.186490904    5.277222031
 1177 SOLV  OW      3756    6.178716379    3.666115432    2.800031638
 1177 SOLV  HW1     3757    6.153297591    3.758974489    2.827070885
 1177 SOLV  HW2     3758    6.136198313    3.644147982    2.712226824
 1178 SOLV  OW      3759    3.502050235    3.141067718    5.695923819
 1178 SOLV  HW1     3760    3.404114208    3.135354566    5.715312848
 1178 SOLV  HW2     3761    3.553538766    3.103665509    5.773060361
 1179 SOLV  OW      3762    0.301912887    4.302277773    1.868033328
 1179 SOLV  HW1     3763    0.343945752    4.378210209    1.917707702
 1179 SOLV  HW2     3764    0.298319298    4.221698735    1.927144620
 1180 SOLV  OW      3765    2.578064911    6.135926594    2.526354263
 1180 SOLV  HW1     3766    2.554351313    6.129462783    2.623286840
 1180 SOLV  HW2     3767    2.677551267    6.135196355    2.516256155
 1181 SOLV  OW      3768    0.063125102    0.485681532    5.653221400
 1181 SOLV  HW1     3769   -0.010143382    0.533078776    5.702060631
 1181 SOLV  HW2     3770    0.067619348    0.390628863    5.683959517
 1182 SOLV  OW      3771    6.531679360    6.278763388    4.741456682
 1182 SOLV  HW1     3772    6.551100937    6.281363838    4.839518295
 1182 SOLV  HW2     3773    6.448374996    6.330765975    4.722584638
 1183 SOLV  OW      3774    5.778971486    4.600522631    3.723313785
 1183 SOLV  HW1     3775    5.831034112    4.671258042    3.675501394
 1183 SOLV  HW2     3776    5.694652930    4.640073955    3.759729632
 1184 SOLV  OW      3777    5.602577631    6.717814307    2.148958060
 1184 SOLV  HW1     3778    5.634482324    6.794469977    2.204689908
 1184 SOLV  HW2     3779    5.626686801    6.631723477    2.193759365
 1185 SOLV  OW      3780    0.589220890    4.683859170    5.780206367
 1185 SOLV  HW1     3781    0.589498838    4.714241302    5.684933660
 1185 SOLV  HW2     3782    0.595804007    4.763325345    5.840553940
 1186 SOLV  OW      3783    1.270333603    3.694839841    3.991707323
 1186 SOLV  HW1     3784    1.217316286    3.639219584    4.055704129
 1186 SOLV  HW2     3785    1.303924345    3.776586282    4.038496440
 1187 SOLV  OW      3786    5.180479537    3.812546757    1.382597278
 1187 SOLV  HW1     3787    5.109819506    3.820275659    1.312259066
 1187 SOLV  HW2     3788    5.240484030    3.735454425    1.361236722
 1188 SOLV  OW      3789    2.882002034    4.145415290    6.335105630
 1188 SOLV  HW1     3790    2.794391665    4.164050575    6.290640030
 1188 SOLV  HW2     3791    2.869805681    4.146030609    6.434357382
 1189 SOLV  OW      3792    5.960739866    5.225401512    3.258544665
 1189 SOLV  HW1     3793    5.949454738    5.259664199    3.351811777
 1189 SOLV  HW2     3794    5.909780640    5.283668336    3.195234520
 1190 SOLV  OW      3795    4.448204065    3.291360180    0.367225972
 1190 SOLV  HW1     3796    4.457681637    3.390636036    0.374609739
 1190 SOLV  HW2     3797    4.426623785    3.266874638    0.272701956
 1191 SOLV  OW      3798    6.715245715    4.615988237    0.119308969
 1191 SOLV  HW1     3799    6.772313753    4.590157925    0.041359792
 1191 SOLV  HW2     3800    6.618990239    4.613950603    0.092276183
 1192 SOLV  OW      3801    0.183306154    4.922882852    0.388016406
 1192 SOLV  HW1     3802    0.240706179    4.927946153    0.306287340
 1192 SOLV  HW2     3803    0.203594362    5.000394994    0.447851985
 1193 SOLV  OW      3804    4.126488148    2.620943624    6.187054258
 1193 SOLV  HW1     3805    4.082169565    2.535859018    6.158831693
 1193 SOLV  HW2     3806    4.178861515    2.605077228    6.270752096
 1194 SOLV  OW      3807    1.321057066    4.971766501    6.612474666
 1194 SOLV  HW1     3808    1.276309927    4.989121695    6.524744791
 1194 SOLV  HW2     3809    1.360452697    4.879853798    6.612193012
 1195 SOLV  OW      3810    3.851749623    0.089108134    5.747259473
 1195 SOLV  HW1     3811    3.863409332    0.106601169    5.845024932
 1195 SOLV  HW2     3812    3.846446522    0.176103229    5.698231209
 1196 SOLV  OW      3813    5.097180512    6.101341682    3.699869845
 1196 SOLV  HW1     3814    5.152058343    6.171929081    3.744656929
 1196 SOLV  HW2     3815    5.025222229    6.144552960    3.645511488
 1197 SOLV  OW      3816    0.287302007    3.606080763    1.081203841
 1197 SOLV  HW1     3817    0.357019834    3.579339986    1.014687711
 1197 SOLV  HW2     3818    0.305525845    3.699118469    1.113014484
 1198 SOLV  OW      3819    3.924365216    3.523868880    5.250797878
 1198 SOLV  HW1     3820    3.957532821    3.524805164    5.345132778
 1198 SOLV  HW2     3821    3.971496758    3.452050164    5.199604813
 1199 SOLV  OW      3822    3.305541143    6.476938917    4.970800306
 1199 SOLV  HW1     3823    3.221943590    6.528642905    4.989190166
 1199 SOLV  HW2     3824    3.382673189    6.540065213    4.962691165
 1200 SOLV  OW      3825    4.112855708    5.417630508    4.489265737
 1200 SOLV  HW1     3826    4.077395934    5.397139133    4.580494833
 1200 SOLV  HW2     3827    4.093405021    5.513067243    4.466604304
 1201 SOLV  OW      3828    5.069846436    2.377093479    1.795421032
 1201 SOLV  HW1     3829    5.118116069    2.306290459    1.743874791
 1201 SOLV  HW2     3830    5.097042712    2.372726627    1.891552885
 1202 SOLV  OW      3831    4.890612548    4.223522693    6.311459951
 1202 SOLV  HW1     3832    4.964908116    4.277430319    6.351135845
 1202 SOLV  HW2     3833    4.827488241    4.195469153    6.383767357
 1203 SOLV  OW      3834    1.227694205    5.042472547    2.325648058
 1203 SOLV  HW1     3835    1.218146978    5.076596110    2.419159945
 1203 SOLV  HW2     3836    1.279390014    5.108510825    2.271182205
 1204 SOLV  OW      3837    3.159488507    5.568883220    2.372778305
 1204 SOLV  HW1     3838    3.090985263    5.596548971    2.305384300
 1204 SOLV  HW2     3839    3.191234843    5.649324961    2.422991216
 1205 SOLV  OW      3840    2.702418377    2.105027043    3.449442795
 1205 SOLV  HW1     3841    2.794092099    2.073259671    3.473666805
 1205 SOLV  HW2     3842    2.644612927    2.105364437    3.531042158
 1206 SOLV  OW      3843    4.208787259    6.583060396    5.214003425
 1206 SOLV  HW1     3844    4.304485434    6.556057046    5.224620320
 1206 SOLV  HW2     3845    4.204235378    6.675111327    5.175196897
 1207 SOLV  OW      3846    5.648406696    5.490405195    3.671633447
 1207 SOLV  HW1     3847    5.560903305    5.442910640    3.662281227
 1207 SOLV  HW2     3848    5.723198697    5.424871270    3.661074029
 1208 SOLV  OW      3849    2.735698584    1.617170896    0.183384802
 1208 SOLV  HW1     3850    2.638009919    1.613314861    0.162358728
 1208 SOLV  HW2     3851    2.786625201    1.565111658    0.114854842
 1209 SOLV  OW      3852    3.908960765    1.610609066    4.698834332
 1209 SOLV  HW1     3853    3.932543568    1.676265563    4.627188565
 1209 SOLV  HW2     3854    3.816851506    1.575216997    4.682607012
 1210 SOLV  OW      3855    2.901671050    1.433159948    0.622179866
 1210 SOLV  HW1     3856    2.969081897    1.506980192    0.624707559
 1210 SOLV  HW2     3857    2.823595550    1.461214133    0.566347805
 1211 SOLV  OW      3858    5.505320500    3.326087908    4.019739645
 1211 SOLV  HW1     3859    5.550134037    3.253788088    4.072318376
 1211 SOLV  HW2     3860    5.542026930    3.327302231    3.926727800
 1212 SOLV  OW      3861    2.724000885    6.080716535    4.346227882
 1212 SOLV  HW1     3862    2.711739795    6.084530016    4.247055492
 1212 SOLV  HW2     3863    2.663062578    6.146881463    4.389917298
 1213 SOLV  OW      3864    3.079234891    2.899200300    5.970591067
 1213 SOLV  HW1     3865    3.008987063    2.828917802    5.981800578
 1213 SOLV  HW2     3866    3.122571322    2.917390295    6.058858376
 1214 SOLV  OW      3867    4.193183066    2.335940329    0.007832119
 1214 SOLV  HW1     3868    4.264112033    2.398041247    0.041187745
 1214 SOLV  HW2     3869    4.154177782    2.285454111    0.084837117
 1215 SOLV  OW      3870    4.463818099    6.224546147    2.820184546
 1215 SOLV  HW1     3871    4.456208207    6.203069004    2.917554264
 1215 SOLV  HW2     3872    4.560332764    6.227841683    2.794221132
 1216 SOLV  OW      3873    0.096673021    2.880719775    2.647923601
 1216 SOLV  HW1     3874    0.169940184    2.847512584    2.707331054
 1216 SOLV  HW2     3875    0.064155776    2.805897136    2.590094183
 1217 SOLV  OW      3876    2.461318400    4.420223282    4.102803341
 1217 SOLV  HW1     3877    2.420767523    4.497211690    4.152082661
 1217 SOLV  HW2     3878    2.492389234    4.351357595    4.168317924
 1218 SOLV  OW      3879    5.704434768    6.047488826    2.831264523
 1218 SOLV  HW1     3880    5.725219022    5.968531451    2.889003486
 1218 SOLV  HW2     3881    5.634751195    6.103824029    2.875655790
 1219 SOLV  OW      3882    0.608763918    0.137352606    1.458941440
 1219 SOLV  HW1     3883    0.589808105    0.180825091    1.370902470
 1219 SOLV  HW2     3884    0.652900948    0.048934132    1.443639932
 1220 SOLV  OW      3885    2.653892798    3.372081269    5.037024732
 1220 SOLV  HW1     3886    2.585548241    3.440272936    5.063081557
 1220 SOLV  HW2     3887    2.653302856    3.297258665    5.103366800
 1221 SOLV  OW      3888    0.442465218    2.224529867    0.373314115
 1221 SOLV  HW1     3889    0.423598289    2.320838192    0.392517907
 1221 SOLV  HW2     3890    0.391435466    2.167149237    0.437372430
 1222 SOLV  OW      3891    2.663167736    2.903829446    6.470575403
 1222 SOLV  HW1     3892    2.634714214    2.991252883    6.431236112
 1222 SOLV  HW2     3893    2.755604472    2.881777514    6.439443390
 1223 SOLV  OW      3894    5.329504536    4.489684067    4.928761478
 1223 SOLV  HW1     3895    5.378576530    4.492360869    5.015852317
 1223 SOLV  HW2     3896    5.370811685    4.420675940    4.869333894
 1224 SOLV  OW      3897    2.727657862    6.348153703    6.509127395
 1224 SOLV  HW1     3898    2.632010443    6.376093519    6.500702554
 1224 SOLV  HW2     3899    2.743851085    6.311968859    6.600934130
 1225 SOLV  OW      3900    6.327442333    1.440008787    2.817462731
 1225 SOLV  HW1     3901    6.344851961    1.486141005    2.904461371
 1225 SOLV  HW2     3902    6.339409057    1.341404500    2.829039961
 1226 SOLV  OW      3903    4.785828594    6.714919950    1.271777829
 1226 SOLV  HW1     3904    4.794441796    6.795343187    1.330582214
 1226 SOLV  HW2     3905    4.691253007    6.682468515    1.273327935
 1227 SOLV  OW      3906    4.487634913    1.892540993    3.372915090
 1227 SOLV  HW1     3907    4.486886176    1.909725119    3.274405267
 1227 SOLV  HW2     3908    4.488458056    1.979690794    3.421948494
 1228 SOLV  OW      3909    3.069654661    4.066638278    3.600257200
 1228 SOLV  HW1     3910    2.989609733    4.058511709    3.659644139
 1228 SOLV  HW2     3911    3.117068973    3.978696147    3.596002264
 1229 SOLV  OW      3912    4.698524258    0.238064557    4.758877915
 1229 SOLV  HW1     3913    4.740143095    0.194894223    4.678851453
 1229 SOLV  HW2     3914    4.654814361    0.168180818    4.815497240
 1230 SOLV  OW      3915    0.343351243    1.300893392    0.143362365
 1230 SOLV  HW1     3916    0.318143919    1.379351704    0.200009731
 1230 SOLV  HW2     3917    0.260600273    1.253129765    0.113850454
 1231 SOLV  OW      3918    1.761726804    2.813685080    5.659102168
 1231 SOLV  HW1     3919    1.783151435    2.907861567    5.685021553
 1231 SOLV  HW2     3920    1.845664863    2.759332580    5.658604103
 1232 SOLV  OW      3921    6.378741352    0.072907506    0.678651780
 1232 SOLV  HW1     3922    6.356788914    0.113113417    0.767542810
 1232 SOLV  HW2     3923    6.465769501    0.109763753    0.645975210
 1233 SOLV  OW      3924    2.917046120    4.642612667    1.943308982
 1233 SOLV  HW1     3925    2.939954641    4.724477003    1.995972728
 1233 SOLV  HW2     3926    2.822614541    4.615932035    1.962566726
 1234 SOLV  OW      3927    6.174586789    5.859752143    3.325988691
 1234 SOLV  HW1     3928    6.146291231    5.921178727    3.252326107
 1234 SOLV  HW2     3929    6.169890911    5.908127603    3.413383220
 1235 SOLV  OW      3930    1.392389500    2.764456035    6.520044302
 1235 SOLV  HW1     3931    1.360025629    2.674524073    6.490635765
 1235 SOLV  HW2     3932    1.337296413    2.796093452    6.597270370
 1236 SOLV  OW      3933    1.660118379    2.922432394    0.240361867
 1236 SOLV  HW1     3934    1.674100786    2.840642879    0.184549612
 1236 SOLV  HW2     3935    1.621986285    2.896181719    0.329000941
 1237 SOLV  OW      3936    3.519186215    0.288852891    4.116341369
 1237 SOLV  HW1     3937    3.511128012    0.379516191    4.157757204
 1237 SOLV  HW2     3938    3.614009350    0.257698524    4.122507288
 1238 SOLV  OW      3939    3.087749057    3.199472485    3.708986841
 1238 SOLV  HW1     3940    3.103879990    3.255130184    3.627488046
 1238 SOLV  HW2     3941    3.022601396    3.126760513    3.687335250
 1239 SOLV  OW      3942    0.571999903    2.555860044    6.158434794
 1239 SOLV  HW1     3943    0.534635598    2.612465245    6.231918125
 1239 SOLV  HW2     3944    0.603819300    2.614588551    6.084013503
 1240 SOLV  OW      3945    1.231515717    2.004362892    1.869347082
 1240 SOLV  HW1     3946    1.289243964    2.085587490    1.860977247
 1240 SOLV  HW2     3947    1.144301765    2.029627357    1.911245453
 1241 SOLV  OW      3948    2.336568762    2.337903463    1.680575852
 1241 SOLV  HW1     3949    2.254694005    2.394100347    1.692343366
 1241 SOLV  HW2     3950    2.416863092    2.397075321    1.673395892
 1242 SOLV  OW      3951    2.550265855    6.050245807    0.452605887
 1242 SOLV  HW1     3952    2.617755152    6.097461791    0.509314667
 1242 SOLV  HW2     3953    2.544445353    5.954406003    0.480550363
 1243 SOLV  OW      3954    4.874547587    3.470411122    4.875042732
 1243 SOLV  HW1     3955    4.900971039    3.381839757    4.836872656
 1243 SOLV  HW2     3956    4.956538585    3.520771989    4.902269544
 1244 SOLV  OW      3957    0.675575753    1.977013277    5.769229764
 1244 SOLV  HW1     3958    0.613109502    2.054711602    5.777038601
 1244 SOLV  HW2     3959    0.721296816    1.979804502    5.680337506
 1245 SOLV  OW      3960    1.220301231    0.428352807    4.241057261
 1245 SOLV  HW1     3961    1.167769012    0.446603122    4.324167622
 1245 SOLV  HW2     3962    1.317979804    0.429438094    4.262452552
 1246 SOLV  OW      3963    0.596386587    5.282016091    1.339049231
 1246 SOLV  HW1     3964    0.635781621    5.191832699    1.356798234
 1246 SOLV  HW2     3965    0.509067449    5.290286600    1.387080543
 1247 SOLV  OW      3966    5.825640555    6.350712307    3.491229238
 1247 SOLV  HW1     3967    5.758060499    6.321506933    3.558905099
 1247 SOLV  HW2     3968    5.916961221    6.347702987    3.531868136
 1248 SOLV  OW      3969    6.134511705    4.114272171    6.086664150
 1248 SOLV  HW1     3970    6.122109557    4.039640613    6.021270286
 1248 SOLV  HW2     3971    6.088299034    4.091512807    6.172375528
 1249 SOLV  OW      3972    3.254323426    5.855722663    2.105019246
 1249 SOLV  HW1     3973    3.274015771    5.820902933    2.196669876
 1249 SOLV  HW2     3974    3.237807799    5.778996449    2.043048590
 1250 SOLV  OW      3975    2.842199090    4.057314998    0.074583677
 1250 SOLV  HW1     3976    2.873153437    3.969321727    0.038541303
 1250 SOLV  HW2     3977    2.911489166    4.127061258    0.056297493
 1251 SOLV  OW      3978    0.221237273    6.085103467    1.023932016
 1251 SOLV  HW1     3979    0.131694421    6.129602948    1.022548564
 1251 SOLV  HW2     3980    0.292970633    6.154283195    1.015653715
 1252 SOLV  OW      3981    2.170179787    6.432881476    4.730272906
 1252 SOLV  HW1     3982    2.268151891    6.416157471    4.741309863
 1252 SOLV  HW2     3983    2.145458636    6.423713156    4.633811272
 1253 SOLV  OW      3984    0.548140728    2.509375693    3.682744463
 1253 SOLV  HW1     3985    0.638122106    2.545602802    3.707054713
 1253 SOLV  HW2     3986    0.510794191    2.458204372    3.760118697
 1254 SOLV  OW      3987    1.116434520    2.813592528    1.695992470
 1254 SOLV  HW1     3988    1.087177653    2.735753458    1.640448299
 1254 SOLV  HW2     3989    1.164151090    2.879755128    1.638150622
 1255 SOLV  OW      3990    3.959822188    1.561265076    1.023191589
 1255 SOLV  HW1     3991    3.909373853    1.564882190    1.109458164
 1255 SOLV  HW2     3992    4.028282685    1.488509124    1.027638150
 1256 SOLV  OW      3993    0.492617195    2.691633929    5.575898253
 1256 SOLV  HW1     3994    0.472261901    2.593787020    5.579316491
 1256 SOLV  HW2     3995    0.434220737    2.740123119    5.641003493
 1257 SOLV  OW      3996    4.273611421    2.440271776    1.613453652
 1257 SOLV  HW1     3997    4.281751490    2.527960272    1.566077425
 1257 SOLV  HW2     3998    4.345066739    2.433230828    1.683056833
 1258 SOLV  OW      3999    4.371521379    5.153988465    6.174160124
 1258 SOLV  HW1     4000    4.402180405    5.224606861    6.110339233
 1258 SOLV  HW2     4001    4.359264141    5.067737249    6.125062997
 1259 SOLV  OW      4002    0.999187475    1.987765346    1.627928237
 1259 SOLV  HW1     4003    1.025263344    2.084294657    1.629405132
 1259 SOLV  HW2     4004    0.899780357    1.980206807    1.620109455
 1260 SOLV  OW      4005    1.681100716    2.334152176    1.057601741
 1260 SOLV  HW1     4006    1.656936183    2.326970542    0.960831190
 1260 SOLV  HW2     4007    1.777203256    2.309385171    1.069887396
 1261 SOLV  OW      4008    3.908741170    1.767742676    0.847634830
 1261 SOLV  HW1     4009    3.929126341    1.699695279    0.918019748
 1261 SOLV  HW2     4010    3.980950064    1.766809184    0.778460815
 1262 SOLV  OW      4011    1.278190521    2.383154037    3.864988016
 1262 SOLV  HW1     4012    1.352294350    2.434239676    3.908564615
 1262 SOLV  HW2     4013    1.297486994    2.285189682    3.870526176
 1263 SOLV  OW      4014    5.870739522    0.239604924    4.758367975
 1263 SOLV  HW1     4015    5.861234816    0.262707413    4.855197597
 1263 SOLV  HW2     4016    5.796687165    0.282317275    4.706484033
 1264 SOLV  OW      4017    4.335226663    4.164686650    2.003104034
 1264 SOLV  HW1     4018    4.361252758    4.150098721    1.907658370
 1264 SOLV  HW2     4019    4.364817379    4.255672561    2.032190005
 1265 SOLV  OW      4020    0.022771174    5.873959635    5.137119115
 1265 SOLV  HW1     4021   -0.009685540    5.826571494    5.055259687
 1265 SOLV  HW2     4022   -0.049217446    5.934275751    5.171465074
 1266 SOLV  OW      4023    1.065518449    4.792345503    0.760892974
 1266 SOLV  HW1     4024    1.109572593    4.789988100    0.671150481
 1266 SOLV  HW2     4025    1.115922639    4.733722956    0.824318952
 1267 SOLV  OW      4026    3.665155610    4.382783353    6.197114570
 1267 SOLV  HW1     4027    3.654361004    4.284135786    6.209450453
 1267 SOLV  HW2     4028    3.593372256    4.416834392    6.136387995
 1268 SOLV  OW      4029    2.214241179    3.204992261    6.651394308
 1268 SOLV  HW1     4030    2.163745004    3.119685851    6.638241629
 1268 SOLV  HW2     4031    2.157364020    3.282133883    6.622860136
 1269 SOLV  OW      4032    2.769633636    5.976494696    6.335461343
 1269 SOLV  HW1     4033    2.818486410    6.026044862    6.263640542
 1269 SOLV  HW2     4034    2.814219294    5.992828772    6.423469054
 1270 SOLV  OW      4035    0.765123041    5.679493669    4.427408640
 1270 SOLV  HW1     4036    0.697044720    5.662630620    4.356127368
 1270 SOLV  HW2     4037    0.796579612    5.774246384    4.421712401
 1271 SOLV  OW      4038    3.935302395    4.759792925    6.659577120
 1271 SOLV  HW1     4039    3.891627378    4.810971091    6.585595175
 1271 SOLV  HW2     4040    3.865860450    4.708817163    6.710364205
 1272 SOLV  OW      4041    2.385467115    0.112403913    0.112941314
 1272 SOLV  HW1     4042    2.438378151    0.028448401    0.100615153
 1272 SOLV  HW2     4043    2.408366406    0.177203702    0.040300762
 1273 SOLV  OW      4044    1.749517578    2.607770396    3.086251685
 1273 SOLV  HW1     4045    1.658046193    2.647270804    3.094780678
 1273 SOLV  HW2     4046    1.742896252    2.516996025    3.044824500
 1274 SOLV  OW      4047    0.187795429    1.036976130    1.272979752
 1274 SOLV  HW1     4048    0.145537981    0.976013318    1.340046015
 1274 SOLV  HW2     4049    0.123311911    1.109365177    1.248449325
 1275 SOLV  OW      4050    1.030400402    6.229599521    2.754018766
 1275 SOLV  HW1     4051    1.070593479    6.141857676    2.727828593
 1275 SOLV  HW2     4052    1.101481298    6.288822723    2.791968187
 1276 SOLV  OW      4053    5.224318949    2.172400005    3.499484282
 1276 SOLV  HW1     4054    5.183379496    2.263632488    3.498687250
 1276 SOLV  HW2     4055    5.288879860    2.165499078    3.575538907
 1277 SOLV  OW      4056    5.550751941    6.038490901    1.913628033
 1277 SOLV  HW1     4057    5.456997375    6.066658358    1.934041650
 1277 SOLV  HW2     4058    5.576988517    5.963483181    1.974336550
 1278 SOLV  OW      4059    1.720465240    4.475822078    2.300554774
 1278 SOLV  HW1     4060    1.640359198    4.454993013    2.356672615
 1278 SOLV  HW2     4061    1.778849756    4.394865191    2.294449784
 1279 SOLV  OW      4062    2.263248313    5.720371880    5.111062682
 1279 SOLV  HW1     4063    2.304523846    5.644490904    5.060679670
 1279 SOLV  HW2     4064    2.308946216    5.805741118    5.086085995
 1280 SOLV  OW      4065    1.591949002    6.716795010    3.759347440
 1280 SOLV  HW1     4066    1.629612785    6.675454047    3.676447474
 1280 SOLV  HW2     4067    1.514480133    6.662350853    3.791510279
 1281 SOLV  OW      4068    5.283425893    1.043854899    0.419991574
 1281 SOLV  HW1     4069    5.343120528    0.976695709    0.376102693
 1281 SOLV  HW2     4070    5.206290704    0.996872099    0.462919643
 1282 SOLV  OW      4071    4.641459118    1.195154424    3.091674683
 1282 SOLV  HW1     4072    4.731681701    1.208841419    3.050777350
 1282 SOLV  HW2     4073    4.586587102    1.277910896    3.079822747
 1283 SOLV  OW      4074    3.810010141    3.793956084    3.583623409
 1283 SOLV  HW1     4075    3.861489080    3.756002723    3.506750127
 1283 SOLV  HW2     4076    3.726786043    3.740337577    3.597724658
 1284 SOLV  OW      4077    0.415220800    6.350302229    6.074428480
 1284 SOLV  HW1     4078    0.481221202    6.392768254    6.012455714
 1284 SOLV  HW2     4079    0.323902717    6.386552974    6.055802395
 1285 SOLV  OW      4080    3.564662759    5.923567103    2.725010266
 1285 SOLV  HW1     4081    3.531862351    5.835571373    2.690645679
 1285 SOLV  HW2     4082    3.647204369    5.950132617    2.675198659
 1286 SOLV  OW      4083    3.985405900    6.462406890    1.739168682
 1286 SOLV  HW1     4084    3.897647285    6.433203347    1.701147390
 1286 SOLV  HW2     4085    4.059787159    6.417611471    1.689561840
 1287 SOLV  OW      4086    6.712876072    2.572006729    6.674501903
 1287 SOLV  HW1     4087    6.722421653    2.474735002    6.695647422
 1287 SOLV  HW2     4088    6.668427214    2.582575547    6.585548886
 1288 SOLV  OW      4089    0.871424819    0.528627829    0.528408334
 1288 SOLV  HW1     4090    0.901329377    0.444504838    0.483363024
 1288 SOLV  HW2     4091    0.818182235    0.583731920    0.464152546
 1289 SOLV  OW      4092    2.850051589    5.596349321    4.081771658
 1289 SOLV  HW1     4093    2.881691518    5.562547923    3.993135207
 1289 SOLV  HW2     4094    2.760008054    5.638531930    4.071149537
 1290 SOLV  OW      4095    3.993752958    5.194356109    3.376444642
 1290 SOLV  HW1     4096    3.921487307    5.135354881    3.412452570
 1290 SOLV  HW2     4097    3.954716910    5.258152674    3.310065237
 1291 SOLV  OW      4098    5.128463408    4.016413150    1.612129785
 1291 SOLV  HW1     4099    5.142027864    3.948091554    1.683880779
 1291 SOLV  HW2     4100    5.111525024    3.970341628    1.525006045
 1292 SOLV  OW      4101    4.600981354    4.229151056    0.604484931
 1292 SOLV  HW1     4102    4.539456929    4.240357254    0.526451564
 1292 SOLV  HW2     4103    4.682571101    4.285363444    0.590945337
 1293 SOLV  OW      4104    6.389300735    3.550172479    5.345162097
 1293 SOLV  HW1     4105    6.319447648    3.558114223    5.416278305
 1293 SOLV  HW2     4106    6.349874258    3.575286350    5.256760250
 1294 SOLV  OW      4107    4.149231895    5.080866024    5.163746377
 1294 SOLV  HW1     4108    4.072054286    5.049079989    5.108670931
 1294 SOLV  HW2     4109    4.133813749    5.057027973    5.259632080
 1295 SOLV  OW      4110    0.009006576    1.783089986    0.211438918
 1295 SOLV  HW1     4111    0.096603985    1.831202846    0.207991229
 1295 SOLV  HW2     4112   -0.003421234    1.730410643    0.127352793
 1296 SOLV  OW      4113    1.731772846    6.548323238    5.583334242
 1296 SOLV  HW1     4114    1.703684358    6.474464606    5.522048196
 1296 SOLV  HW2     4115    1.789316222    6.613051298    5.533343461
 1297 SOLV  OW      4116    2.295365118    6.567292029    4.185763684
 1297 SOLV  HW1     4117    2.336165064    6.657919812    4.196809466
 1297 SOLV  HW2     4118    2.203487301    6.567063155    4.225240947
 1298 SOLV  OW      4119    2.455514020    3.271372053    2.610661394
 1298 SOLV  HW1     4120    2.548026760    3.268531703    2.572801581
 1298 SOLV  HW2     4121    2.460322101    3.270225301    2.710539356
 1299 SOLV  OW      4122    4.539110160    0.459570891    4.783630506
 1299 SOLV  HW1     4123    4.575278582    0.366400869    4.786981952
 1299 SOLV  HW2     4124    4.544730886    0.494160284    4.689971437
 1300 SOLV  OW      4125    6.353512441    6.094229070    1.310669647
 1300 SOLV  HW1     4126    6.304027228    6.044434301    1.381885761
 1300 SOLV  HW2     4127    6.300819941    6.092021575    1.225706905
 1301 SOLV  OW      4128    4.950955888    0.692472075    0.113490888
 1301 SOLV  HW1     4129    4.923844136    0.785196360    0.139321100
 1301 SOLV  HW2     4130    4.870432303    0.641346313    0.083455096
 1302 SOLV  OW      4131    4.104857956    1.878961367    0.216295375
 1302 SOLV  HW1     4132    4.066263122    1.884077150    0.124185074
 1302 SOLV  HW2     4133    4.031615190    1.861985318    0.282229821
 1303 SOLV  OW      4134    0.240165453    0.080549960    1.422428835
 1303 SOLV  HW1     4135    0.307211638    0.026253701    1.472993302
 1303 SOLV  HW2     4136    0.203831530    0.152356205    1.481790013
 1304 SOLV  OW      4137    2.067075062    1.050667849    0.762078200
 1304 SOLV  HW1     4138    2.099833878    0.975658444    0.704628316
 1304 SOLV  HW2     4139    2.135503475    1.123565934    0.763938723
 1305 SOLV  OW      4140    3.791186566    1.169599733    4.644731209
 1305 SOLV  HW1     4141    3.697841218    1.205463007    4.645446551
 1305 SOLV  HW2     4142    3.788497305    1.069751520    4.639920574
 1306 SOLV  OW      4143    5.137300989    6.333780774    6.329568110
 1306 SOLV  HW1     4144    5.124755742    6.414205368    6.387658914
 1306 SOLV  HW2     4145    5.153385328    6.362949092    6.235278432
 1307 SOLV  OW      4146    4.513836860    6.502764619    5.192547811
 1307 SOLV  HW1     4147    4.572126693    6.559476237    5.134357367
 1307 SOLV  HW2     4148    4.524594207    6.406690341    5.166973358
 1308 SOLV  OW      4149    6.638128823    1.779692287    3.160307990
 1308 SOLV  HW1     4150    6.729704997    1.808980069    3.187804723
 1308 SOLV  HW2     4151    6.573976920    1.796119690    3.235239385
 1309 SOLV  OW      4152    1.896897774    4.673515113    6.723146604
 1309 SOLV  HW1     4153    1.934222510    4.736446747    6.791311944
 1309 SOLV  HW2     4154    1.913587638    4.579269676    6.752117038
 1310 SOLV  OW      4155    6.531597933    1.341647681    1.920578976
 1310 SOLV  HW1     4156    6.593618600    1.366826663    1.846285667
 1310 SOLV  HW2     4157    6.575942951    1.274198531    1.979605849
 1311 SOLV  OW      4158    3.143151437    3.956504770    0.476341464
 1311 SOLV  HW1     4159    3.234106676    3.918233351    0.492542792
 1311 SOLV  HW2     4160    3.151936631    4.050411093    0.443108001
 1312 SOLV  OW      4161    5.731519558    4.237070040    2.758490094
 1312 SOLV  HW1     4162    5.636560994    4.236612464    2.789838168
 1312 SOLV  HW2     4163    5.733717824    4.230610075    2.658722983
 1313 SOLV  OW      4164    4.217694869    4.550794181    1.317878198
 1313 SOLV  HW1     4165    4.131799591    4.499866792    1.323211334
 1313 SOLV  HW2     4166    4.254037781    4.545210855    1.224883256
 1314 SOLV  OW      4167    5.148834263    0.434072554    4.995037496
 1314 SOLV  HW1     4168    5.087604272    0.511464669    4.978869971
 1314 SOLV  HW2     4169    5.121177003    0.357101132    4.937500411
 1315 SOLV  OW      4170    1.504444127    1.256250111    4.931677280
 1315 SOLV  HW1     4171    1.546223372    1.336317843    4.888739032
 1315 SOLV  HW2     4172    1.522505315    1.175263908    4.875864482
 1316 SOLV  OW      4173    1.327814296    4.039887336    0.584539509
 1316 SOLV  HW1     4174    1.230118108    4.019053252    0.589169381
 1316 SOLV  HW2     4175    1.364825683    4.007015271    0.497650933
 1317 SOLV  OW      4176    0.415894145    3.417562154    4.688453849
 1317 SOLV  HW1     4177    0.329710523    3.467739852    4.681063184
 1317 SOLV  HW2     4178    0.446060860    3.416988320    4.783793663
 1318 SOLV  OW      4179    6.180462468    3.483459985    1.262285275
 1318 SOLV  HW1     4180    6.085350698    3.459057261    1.243356503
 1318 SOLV  HW2     4181    6.230390273    3.492313915    1.176094428
 1319 SOLV  OW      4182    4.551475536    5.490137654    5.362203850
 1319 SOLV  HW1     4183    4.563745727    5.469781002    5.459338238
 1319 SOLV  HW2     4184    4.481073137    5.560343368    5.351494040
 1320 SOLV  OW      4185    2.252082394    0.286571711    1.167571954
 1320 SOLV  HW1     4186    2.272659714    0.359347329    1.102147774
 1320 SOLV  HW2     4187    2.254351204    0.323608496    1.260432974
 1321 SOLV  OW      4188    0.856138884    0.489244319    1.106561775
 1321 SOLV  HW1     4189    0.852595152    0.392150133    1.130230344
 1321 SOLV  HW2     4190    0.814501152    0.542973781    1.179906742
 1322 SOLV  OW      4191    2.529155170    0.291226305    0.578020518
 1322 SOLV  HW1     4192    2.498723404    0.383643709    0.554934350
 1322 SOLV  HW2     4193    2.449609129    0.233801816    0.597382735
 1323 SOLV  OW      4194    1.832541526    1.038407551    6.362536883
 1323 SOLV  HW1     4195    1.746869081    1.018860247    6.410267115
 1323 SOLV  HW2     4196    1.906553045    1.047312159    6.429193039
 1324 SOLV  OW      4197    2.969854988    0.319908004    4.858227692
 1324 SOLV  HW1     4198    2.923951402    0.241306041    4.816819574
 1324 SOLV  HW2     4199    2.973317544    0.395022170    4.792304155
 1325 SOLV  OW      4200    0.754511000    1.331400598    0.384493328
 1325 SOLV  HW1     4201    0.782977098    1.370135290    0.296804418
 1325 SOLV  HW2     4202    0.691959824    1.394670023    0.430148233
 1326 SOLV  OW      4203    1.659098184    1.039445942    5.580738262
 1326 SOLV  HW1     4204    1.687209286    1.131749663    5.607002860
 1326 SOLV  HW2     4205    1.725953697    1.001104192    5.517017852
 1327 SOLV  OW      4206    0.743918277    6.613632510    4.074755570
 1327 SOLV  HW1     4207    0.737830273    6.693873264    4.015388931
 1327 SOLV  HW2     4208    0.768529089    6.642430420    4.167303008
 1328 SOLV  OW      4209    5.369607305    5.840387906    3.570011866
 1328 SOLV  HW1     4210    5.347397256    5.767145520    3.634372620
 1328 SOLV  HW2     4211    5.315026035    5.829449531    3.486937941
 1329 SOLV  OW      4212    1.370360219    1.706781504    5.741426097
 1329 SOLV  HW1     4213    1.278832606    1.731105870    5.709315953
 1329 SOLV  HW2     4214    1.363274438    1.657767424    5.828302169
 1330 SOLV  OW      4215    6.152717638    6.035245607    0.643244384
 1330 SOLV  HW1     4216    6.242405265    6.000606600    0.670745453
 1330 SOLV  HW2     4217    6.081123019    5.980540207    0.686621448
 1331 SOLV  OW      4218    0.251763735    4.667803379    3.059874737
 1331 SOLV  HW1     4219    0.312875368    4.738092719    3.023476699
 1331 SOLV  HW2     4220    0.258401308    4.585442434    3.003548389
 1332 SOLV  OW      4221    0.002022900    1.658772174    4.670382768
 1332 SOLV  HW1     4222    0.014782409    1.712313659    4.586892983
 1332 SOLV  HW2     4223    0.085845952    1.608147282    4.690652363
 1333 SOLV  OW      4224    5.459074783    3.712220185    3.292176097
 1333 SOLV  HW1     4225    5.557210696    3.693364377    3.295896453
 1333 SOLV  HW2     4226    5.414650135    3.673752611    3.373088002
 1334 SOLV  OW      4227    0.499332587    3.384784448    4.946544108
 1334 SOLV  HW1     4228    0.504153725    3.475762487    4.987772654
 1334 SOLV  HW2     4229    0.514013288    3.315413354    5.017057711
 1335 SOLV  OW      4230    5.227613402    0.508509284    2.639051071
 1335 SOLV  HW1     4231    5.191497202    0.425586529    2.596395747
 1335 SOLV  HW2     4232    5.179445892    0.588313037    2.602839305
 1336 SOLV  OW      4233    1.262420486    2.521768148    5.554594888
 1336 SOLV  HW1     4234    1.206766784    2.534580443    5.636683564
 1336 SOLV  HW2     4235    1.356556000    2.549756488    5.573441580
 1337 SOLV  OW      4236    3.506447580    3.824261556    3.896526455
 1337 SOLV  HW1     4237    3.427742255    3.850988549    3.840928076
 1337 SOLV  HW2     4238    3.582612239    3.799374076    3.836696712
 1338 SOLV  OW      4239    6.359216616    2.989000748    4.053203220
 1338 SOLV  HW1     4240    6.317370480    2.982128151    3.962639937
 1338 SOLV  HW2     4241    6.364058700    2.898131225    4.094667951
 1339 SOLV  OW      4242    3.533078070    0.115103667    0.041742618
 1339 SOLV  HW1     4243    3.590118910    0.159118177    0.111090334
 1339 SOLV  HW2     4244    3.536248515    0.015911287    0.054025131
 1340 SOLV  OW      4245    3.896678243    0.241103217    4.701356486
 1340 SOLV  HW1     4246    3.978310302    0.203287235    4.745016518
 1340 SOLV  HW2     4247    3.896102447    0.216192734    4.604510338
 1341 SOLV  OW      4248    5.250079754    6.560324423    1.644893693
 1341 SOLV  HW1     4249    5.347406663    6.572841177    1.664150997
 1341 SOLV  HW2     4250    5.219873153    6.472362163    1.681639335
 1342 SOLV  OW      4251    0.898019471    0.656767570    3.134092760
 1342 SOLV  HW1     4252    0.839820739    0.575904801    3.142704384
 1342 SOLV  HW2     4253    0.861871358    0.730133562    3.191632182
 1343 SOLV  OW      4254    5.407974367    5.338586421    3.659747668
 1343 SOLV  HW1     4255    5.342653326    5.414124306    3.654529469
 1343 SOLV  HW2     4256    5.358666590    5.251630882    3.657005879
 1344 SOLV  OW      4257    3.777701264    0.817802223    5.309519163
 1344 SOLV  HW1     4258    3.678427124    0.805899730    5.307782518
 1344 SOLV  HW2     4259    3.805514633    0.852821391    5.398962522
 1345 SOLV  OW      4260    2.738140109    6.616104167    3.005261521
 1345 SOLV  HW1     4261    2.690144061    6.534727956    2.972484523
 1345 SOLV  HW2     4262    2.710122157    6.695389235    2.951142094
 1346 SOLV  OW      4263    4.188042196    3.993861428    3.804576989
 1346 SOLV  HW1     4264    4.091626869    3.970107607    3.792749871
 1346 SOLV  HW2     4265    4.240705256    3.910992648    3.823535035
 1347 SOLV  OW      4266    0.071180524    6.350554515    4.990728225
 1347 SOLV  HW1     4267   -0.024177846    6.380641048    4.989454727
 1347 SOLV  HW2     4268    0.091121833    6.299429122    4.907130506
 1348 SOLV  OW      4269    3.190834389    5.825173065    2.503886524
 1348 SOLV  HW1     4270    3.137870568    5.844769177    2.586414496
 1348 SOLV  HW2     4271    3.143488013    5.862702081    2.424200053
 1349 SOLV  OW      4272    3.842249834    3.197056362    5.715008318
 1349 SOLV  HW1     4273    3.805015051    3.271681829    5.659829964
 1349 SOLV  HW2     4274    3.787913443    3.186894417    5.798340974
 1350 SOLV  OW      4275    4.029391737    3.201151623    1.846216241
 1350 SOLV  HW1     4276    4.011163708    3.268338792    1.774427222
 1350 SOLV  HW2     4277    3.960509920    3.128759187    1.842386017
 1351 SOLV  OW      4278    4.295581838    2.411177625    3.440283901
 1351 SOLV  HW1     4279    4.244428782    2.474951839    3.382696972
 1351 SOLV  HW2     4280    4.246747094    2.324042633    3.445048450
 1352 SOLV  OW      4281    0.662020154    3.199615518    1.947066706
 1352 SOLV  HW1     4282    0.646730596    3.197400583    1.848267093
 1352 SOLV  HW2     4283    0.596466850    3.139148022    1.992304814
 1353 SOLV  OW      4284    1.525383908    1.855654159    3.346777391
 1353 SOLV  HW1     4285    1.503788772    1.765622601    3.384566395
 1353 SOLV  HW2     4286    1.473021473    1.869988290    3.262796749
 1354 SOLV  OW      4287    0.683544770    3.294541636    5.835619608
 1354 SOLV  HW1     4288    0.675093756    3.217335559    5.772628798
 1354 SOLV  HW2     4289    0.730410288    3.370025721    5.789730435
 1355 SOLV  OW      4290    3.724584709    4.369241223    0.407161001
 1355 SOLV  HW1     4291    3.809880828    4.378371939    0.355767985
 1355 SOLV  HW2     4292    3.651658291    4.418576909    0.359750371
 1356 SOLV  OW      4293    2.113424017    3.846982509    2.624376907
 1356 SOLV  HW1     4294    2.149010701    3.917368682    2.685853851
 1356 SOLV  HW2     4295    2.130810570    3.873636563    2.529575487
 1357 SOLV  OW      4296    5.243502803    0.262261667    4.393162158
 1357 SOLV  HW1     4297    5.200648614    0.304044524    4.313051289
 1357 SOLV  HW2     4298    5.210658045    0.168362015    4.403365951
 1358 SOLV  OW      4299    0.078162235    0.314831311    0.231554706
 1358 SOLV  HW1     4300   -0.011758802    0.271284158    0.227324745
 1358 SOLV  HW2     4301    0.138914301    0.272453847    0.164373033
 1359 SOLV  OW      4302    6.395060298    1.358365986    1.582390015
 1359 SOLV  HW1     4303    6.467290382    1.292449731    1.561463895
 1359 SOLV  HW2     4304    6.327539751    1.315817719    1.642644979
 1360 SOLV  OW      4305    5.499784655    3.014605870    6.710034354
 1360 SOLV  HW1     4306    5.440086501    2.982729629    6.636413190
 1360 SOLV  HW2     4307    5.445103168    3.061696662    6.779261750
 1361 SOLV  OW      4308    0.056510154    6.007934560    1.893385485
 1361 SOLV  HW1     4309    0.004013331    5.933036098    1.933812506
 1361 SOLV  HW2     4310    0.054654812    6.086865263    1.954757645
 1362 SOLV  OW      4311    5.824242484    6.262962667    4.530569327
 1362 SOLV  HW1     4312    5.818599222    6.317184472    4.446735030
 1362 SOLV  HW2     4313    5.732002767    6.243168397    4.563736504
 1363 SOLV  OW      4314    0.782269108    1.245628884    5.045372775
 1363 SOLV  HW1     4315    0.807093286    1.208777952    4.955785895
 1363 SOLV  HW2     4316    0.758091696    1.170501244    5.106783935
 1364 SOLV  OW      4317    2.444873999    5.131105748    6.643749586
 1364 SOLV  HW1     4318    2.355212740    5.101459087    6.610856209
 1364 SOLV  HW2     4319    2.441680778    5.228556339    6.665958270
 1365 SOLV  OW      4320    5.435294140    5.563928915    5.854742891
 1365 SOLV  HW1     4321    5.476837678    5.473327474    5.846646380
 1365 SOLV  HW2     4322    5.483441835    5.628128975    5.795075547
 1366 SOLV  OW      4323    5.651661017    5.840527157    5.980885798
 1366 SOLV  HW1     4324    5.644845497    5.905444510    5.905127458
 1366 SOLV  HW2     4325    5.572263163    5.850776555    6.040810507
 1367 SOLV  OW      4326    2.147045267    0.726460096    2.024096229
 1367 SOLV  HW1     4327    2.074740806    0.738824184    2.092061178
 1367 SOLV  HW2     4328    2.145222413    0.632388148    1.990226098
 1368 SOLV  OW      4329    2.960517099    3.996522176    2.102737167
 1368 SOLV  HW1     4330    2.910195005    3.910116010    2.104041489
 1368 SOLV  HW2     4331    2.910925312    4.064791094    2.156403259
 1369 SOLV  OW      4332    5.196084247    4.004252755    2.745082546
 1369 SOLV  HW1     4333    5.193093176    4.031892982    2.649024692
 1369 SOLV  HW2     4334    5.285449331    3.964290599    2.765501851
 1370 SOLV  OW      4335    1.433156910    2.842445247    6.024770721
 1370 SOLV  HW1     4336    1.489311608    2.921973588    6.001924871
 1370 SOLV  HW2     4337    1.448650147    2.817015813    6.120234555
 1371 SOLV  OW      4338    1.048914635    2.376992616    1.054751561
 1371 SOLV  HW1     4339    1.129274086    2.436261897    1.049315471
 1371 SOLV  HW2     4340    0.966142246    2.433092732    1.055995974
 1372 SOLV  OW      4341    4.479940174    5.666234116    4.919288287
 1372 SOLV  HW1     4342    4.496629575    5.763505789    4.903172282
 1372 SOLV  HW2     4343    4.555968556    5.612801218    4.882347111
 1373 SOLV  OW      4344    1.820599078    5.674490145    0.629769909
 1373 SOLV  HW1     4345    1.852830557    5.590911277    0.674219258
 1373 SOLV  HW2     4346    1.795453209    5.741709494    0.699406713
 1374 SOLV  OW      4347    2.328939139    0.854238120    6.258740753
 1374 SOLV  HW1     4348    2.388382740    0.928752358    6.288975280
 1374 SOLV  HW2     4349    2.327404614    0.782476858    6.328368381
 1375 SOLV  OW      4350    3.963085117    2.816408086    4.120525465
 1375 SOLV  HW1     4351    3.880463263    2.793144509    4.069217812
 1375 SOLV  HW2     4352    4.041229049    2.819598824    4.058208652
 1376 SOLV  OW      4353    4.018881064    3.862640389    1.406568083
 1376 SOLV  HW1     4354    4.031801869    3.808272784    1.323638858
 1376 SOLV  HW2     4355    4.054470423    3.954920528    1.391809572
 1377 SOLV  OW      4356    1.447829571    2.215129264    6.142852085
 1377 SOLV  HW1     4357    1.518817419    2.229951571    6.211707475
 1377 SOLV  HW2     4358    1.452289894    2.287719855    6.074217170
 1378 SOLV  OW      4359    4.211705457    5.033033318    1.082492595
 1378 SOLV  HW1     4360    4.214769084    5.128926335    1.110691592
 1378 SOLV  HW2     4361    4.296818963    4.987746436    1.109041222
 1379 SOLV  OW      4362    3.419514038    1.964895918    5.132637966
 1379 SOLV  HW1     4363    3.325063633    1.942592096    5.108519497
 1379 SOLV  HW2     4364    3.481642693    1.902487690    5.085253546
 1380 SOLV  OW      4365    2.927161864    4.670465852    5.856605361
 1380 SOLV  HW1     4366    3.005260962    4.732068805    5.846326882
 1380 SOLV  HW2     4367    2.846869498    4.722884906    5.884985262
 1381 SOLV  OW      4368    0.226708346    4.466110836    1.253130656
 1381 SOLV  HW1     4369    0.299384104    4.534728822    1.249992785
 1381 SOLV  HW2     4370    0.248697888    4.397410528    1.322389357
 1382 SOLV  OW      4371    4.716674076    0.707786319    2.669498403
 1382 SOLV  HW1     4372    4.669690004    0.622099864    2.690720287
 1382 SOLV  HW2     4373    4.699442692    0.774161948    2.742281611
 1383 SOLV  OW      4374    6.621054023    2.556824664    1.669852030
 1383 SOLV  HW1     4375    6.651138808    2.651324480    1.682686769
 1383 SOLV  HW2     4376    6.653259550    2.500921623    1.746256834
 1384 SOLV  OW      4377    3.847839684    5.669065434    1.425129559
 1384 SOLV  HW1     4378    3.860040216    5.650771858    1.327576844
 1384 SOLV  HW2     4379    3.822277981    5.764864404    1.438137120
 1385 SOLV  OW      4380    6.335456048    6.648072186    3.813584435
 1385 SOLV  HW1     4381    6.252006946    6.618817960    3.766888850
 1385 SOLV  HW2     4382    6.399569355    6.571478729    3.818376739
 1386 SOLV  OW      4383    5.379105011    5.676958394    3.961543215
 1386 SOLV  HW1     4384    5.361352927    5.579896353    3.945299333
 1386 SOLV  HW2     4385    5.477639348    5.693766858    3.958627744
 1387 SOLV  OW      4386    4.641319096    3.006911108    3.550421424
 1387 SOLV  HW1     4387    4.615350122    2.981394025    3.643558585
 1387 SOLV  HW2     4388    4.653770071    2.924295697    3.495469562
 1388 SOLV  OW      4389    2.802454962    0.992803271    0.784420326
 1388 SOLV  HW1     4390    2.804908700    1.088597743    0.813011204
 1388 SOLV  HW2     4391    2.876986597    0.975298546    0.720087908
 1389 SOLV  OW      4392    5.810176526    4.579535597    4.064700266
 1389 SOLV  HW1     4393    5.808335965    4.497004552    4.121138543
 1389 SOLV  HW2     4394    5.876349518    4.567808504    3.990648592
 1390 SOLV  OW      4395    6.458465696    3.275084033    3.991628527
 1390 SOLV  HW1     4396    6.395908223    3.279497516    3.913736784
 1390 SOLV  HW2     4397    6.482504737    3.179715555    4.009712167
 1391 SOLV  OW      4398    2.846614324    2.092696888    5.080433149
 1391 SOLV  HW1     4399    2.887470658    2.076886798    5.170326648
 1391 SOLV  HW2     4400    2.748890157    2.071801117    5.084092948
 1392 SOLV  OW      4401    5.229914961    0.437586960    3.390066412
 1392 SOLV  HW1     4402    5.175011649    0.357096098    3.412580574
 1392 SOLV  HW2     4403    5.314168628    0.408795607    3.344542598
 1393 SOLV  OW      4404    0.671366156    6.098885267    0.189617972
 1393 SOLV  HW1     4405    0.671728320    6.149972477    0.275583115
 1393 SOLV  HW2     4406    0.685322357    6.001689525    0.208545525
 1394 SOLV  OW      4407    2.947699125    4.517018892    1.114598171
 1394 SOLV  HW1     4408    2.990308572    4.441382258    1.164232580
 1394 SOLV  HW2     4409    3.016616757    4.586564881    1.094257188
 1395 SOLV  OW      4410    3.427240749    0.483855500    0.527476135
 1395 SOLV  HW1     4411    3.466459924    0.545305810    0.595928715
 1395 SOLV  HW2     4412    3.328911834    0.474783930    0.543261291
 1396 SOLV  OW      4413    6.346814220    0.302192948    1.139895325
 1396 SOLV  HW1     4414    6.407492313    0.372699455    1.176597389
 1396 SOLV  HW2     4415    6.258683267    0.306255132    1.186974765
 1397 SOLV  OW      4416    1.828669713    4.696887351    6.443559110
 1397 SOLV  HW1     4417    1.870063808    4.772779367    6.393290125
 1397 SOLV  HW2     4418    1.881845739    4.678757733    6.526285570
 1398 SOLV  OW      4419    6.375650511    3.236909114    6.477521985
 1398 SOLV  HW1     4420    6.317501349    3.221296412    6.557365323
 1398 SOLV  HW2     4421    6.471588556    3.237348843    6.505730817
 1399 SOLV  OW      4422    0.656859982    5.437096063    4.554619176
 1399 SOLV  HW1     4423    0.743969617    5.393325121    4.576891492
 1399 SOLV  HW2     4424    0.673871805    5.528961408    4.518962531
 1400 SOLV  OW      4425    2.765536896    4.003783881    4.976854539
 1400 SOLV  HW1     4426    2.774636597    3.908654030    5.006308686
 1400 SOLV  HW2     4427    2.853250138    4.036258967    4.941473808
 1401 SOLV  OW      4428    1.336491420    1.027149623    2.542188383
 1401 SOLV  HW1     4429    1.402367576    1.059114498    2.610295789
 1401 SOLV  HW2     4430    1.290799002    1.105753490    2.500550958
 1402 SOLV  OW      4431    4.015125602    0.415958648    1.447621861
 1402 SOLV  HW1     4432    4.007368288    0.515405441    1.454707021
 1402 SOLV  HW2     4433    4.097129246    0.385389802    1.496005619
 1403 SOLV  OW      4434    6.130918068    5.823916617    5.120038031
 1403 SOLV  HW1     4435    6.215877472    5.874953105    5.106725760
 1403 SOLV  HW2     4436    6.147400801    5.747400294    5.182276379
 1404 SOLV  OW      4437    4.360314209    4.158212720    4.259521118
 1404 SOLV  HW1     4438    4.339784545    4.194247029    4.168526054
 1404 SOLV  HW2     4439    4.320513871    4.218233314    4.328900521
 1405 SOLV  OW      4440    2.075544533    3.454959389    4.898539595
 1405 SOLV  HW1     4441    2.168246752    3.427251611    4.873268709
 1405 SOLV  HW2     4442    2.014049626    3.440160636    4.821083714
 1406 SOLV  OW      4443    2.725164531    6.558954866    4.010254965
 1406 SOLV  HW1     4444    2.733184802    6.504483167    4.093732802
 1406 SOLV  HW2     4445    2.714306191    6.655410052    4.034307692
 1407 SOLV  OW      4446    5.935037013    5.584820282    0.665140205
 1407 SOLV  HW1     4447    5.862447120    5.640174952    0.705964316
 1407 SOLV  HW2     4448    5.948086851    5.612028564    0.569801592
 1408 SOLV  OW      4449    2.415883815    4.061565868    5.228219742
 1408 SOLV  HW1     4450    2.512769264    4.086319099    5.228945979
 1408 SOLV  HW2     4451    2.405827175    3.967191303    5.196718223
 1409 SOLV  OW      4452    1.948566349    1.159659679    5.834263615
 1409 SOLV  HW1     4453    1.944653804    1.207603500    5.921934147
 1409 SOLV  HW2     4454    1.967990354    1.062843465    5.850055027
 1410 SOLV  OW      4455    5.862592629    5.344130176    1.750725186
 1410 SOLV  HW1     4456    5.877728539    5.252954559    1.788908313
 1410 SOLV  HW2     4457    5.877089836    5.412891058    1.821871599
 1411 SOLV  OW      4458    3.078021327    2.880566330    5.657412810
 1411 SOLV  HW1     4459    2.992434417    2.831270672    5.673060780
 1411 SOLV  HW2     4460    3.153826027    2.829418473    5.697879887
 1412 SOLV  OW      4461    2.544684236    0.085228876    1.846378279
 1412 SOLV  HW1     4462    2.639963714    0.076281149    1.875392056
 1412 SOLV  HW2     4463    2.523642408    0.014581514    1.778804381
 1413 SOLV  OW      4464    6.676584620    5.808901239    4.267033273
 1413 SOLV  HW1     4465    6.655646476    5.905549729    4.252177182
 1413 SOLV  HW2     4466    6.619632926    5.773475500    4.341205785
 1414 SOLV  OW      4467    1.965491530    5.605316863    5.099081741
 1414 SOLV  HW1     4468    1.887060106    5.657833864    5.066058775
 1414 SOLV  HW2     4469    2.043847707    5.666310488    5.110919284
 1415 SOLV  OW      4470    6.691021698    5.284239766    4.244753586
 1415 SOLV  HW1     4471    6.592608460    5.292502597    4.229050070
 1415 SOLV  HW2     4472    6.739452233    5.292043984    4.157612221
 1416 SOLV  OW      4473    2.371542355    3.145960728    5.007391205
 1416 SOLV  HW1     4474    2.449279976    3.103942218    5.054203032
 1416 SOLV  HW2     4475    2.287890110    3.096283475    5.030510734
 1417 SOLV  OW      4476    0.576349237    3.556553993    6.246832878
 1417 SOLV  HW1     4477    0.676053233    3.551889434    6.240717735
 1417 SOLV  HW2     4478    0.541556477    3.472644434    6.288650217
 1418 SOLV  OW      4479    4.308742438    3.905702492    2.426278810
 1418 SOLV  HW1     4480    4.247368725    3.906995513    2.347338101
 1418 SOLV  HW2     4481    4.338929398    3.811935463    2.443498906
 1419 SOLV  OW      4482    1.201259729    1.762461100    0.486387283
 1419 SOLV  HW1     4483    1.126934755    1.724987425    0.430965609
 1419 SOLV  HW2     4484    1.245929628    1.836687721    0.436436819
 1420 SOLV  OW      4485    6.451852793    6.467338554    0.558654024
 1420 SOLV  HW1     4486    6.393044331    6.531022345    0.508794425
 1420 SOLV  HW2     4487    6.397165894    6.390469101    0.591827361
 1421 SOLV  OW      4488    4.195585866    2.008025969    0.568050640
 1421 SOLV  HW1     4489    4.106875384    2.053609620    0.560796590
 1421 SOLV  HW2     4490    4.266410552    2.075850617    0.587639435
 1422 SOLV  OW      4491    5.556929634    3.856080906    5.817775056
 1422 SOLV  HW1     4492    5.546919099    3.905376368    5.731347129
 1422 SOLV  HW2     4493    5.548627432    3.757805414    5.801251099
 1423 SOLV  OW      4494    6.049902246    0.373611082    0.160867473
 1423 SOLV  HW1     4495    6.054759442    0.386931459    0.061877498
 1423 SOLV  HW2     4496    6.058424984    0.462000906    0.206852710
 1424 SOLV  OW      4497    1.303516910    2.098303750    4.302769236
 1424 SOLV  HW1     4498    1.351768319    2.147164698    4.230075018
 1424 SOLV  HW2     4499    1.368229679    2.041012826    4.353068814
 1425 SOLV  OW      4500    2.160557274    4.377223214    2.952420307
 1425 SOLV  HW1     4501    2.202197772    4.301942255    3.003399580
 1425 SOLV  HW2     4502    2.197275209    4.464177217    2.985448094
 1426 SOLV  OW      4503    1.963150686    4.559041505    0.405579963
 1426 SOLV  HW1     4504    2.022417589    4.505223224    0.465505474
 1426 SOLV  HW2     4505    1.936399641    4.643388270    0.452163703
 1427 SOLV  OW      4506    1.004057149    1.225244499    2.294755649
 1427 SOLV  HW1     4507    0.988747431    1.300047858    2.230179260
 1427 SOLV  HW2     4508    1.064426038    1.256391859    2.368141473
 1428 SOLV  OW      4509    3.135276594    0.531720230    5.395485952
 1428 SOLV  HW1     4510    3.115586239    0.589526274    5.316297624
 1428 SOLV  HW2     4511    3.049556885    0.505896338    5.440042638
 1429 SOLV  OW      4512    0.381189444    2.501332800    4.406724972
 1429 SOLV  HW1     4513    0.328582064    2.552689316    4.474511488
 1429 SOLV  HW2     4514    0.349112726    2.524717288    4.314941041
 1430 SOLV  OW      4515    6.026893958    2.608035305    4.956604450
 1430 SOLV  HW1     4516    5.979191525    2.691777567    4.929925776
 1430 SOLV  HW2     4517    6.101746498    2.590496575    4.892655015
 1431 SOLV  OW      4518    4.956694143    5.647175886    2.230595307
 1431 SOLV  HW1     4519    5.007894916    5.568710633    2.265548490
 1431 SOLV  HW2     4520    4.894584085    5.616922277    2.158296622
 1432 SOLV  OW      4521    1.277014039    4.061939293    4.505667214
 1432 SOLV  HW1     4522    1.258714082    3.987166594    4.441837792
 1432 SOLV  HW2     4523    1.336085968    4.129594899    4.461698290
 1433 SOLV  OW      4524    5.659129451    3.126794990    2.408620152
 1433 SOLV  HW1     4525    5.710631781    3.106951194    2.325230861
 1433 SOLV  HW2     4526    5.571581836    3.168700722    2.384550156
 1434 SOLV  OW      4527    0.748971829    0.429802119    0.741315825
 1434 SOLV  HW1     4528    0.819601418    0.390625217    0.800279132
 1434 SOLV  HW2     4529    0.791706087    0.470188411    0.660428430
 1435 SOLV  OW      4530    0.484658136    3.137074588    4.716985098
 1435 SOLV  HW1     4531    0.385895457    3.140499039    4.732290212
 1435 SOLV  HW2     4532    0.523721400    3.228070542    4.730907658
 1436 SOLV  OW      4533    5.965815727    3.960011741    3.226394994
 1436 SOLV  HW1     4534    5.974937949    3.896292300    3.302923799
 1436 SOLV  HW2     4535    5.928199106    3.911862401    3.147232686
 1437 SOLV  OW      4536    1.322339149    2.275805927    2.693418544
 1437 SOLV  HW1     4537    1.363344481    2.345018421    2.752817479
 1437 SOLV  HW2     4538    1.264747959    2.320507998    2.624971340
 1438 SOLV  OW      4539    4.980786478    3.435679113    6.330146476
 1438 SOLV  HW1     4540    4.903792806    3.387933098    6.372482424
 1438 SOLV  HW2     4541    4.998111960    3.397175536    6.239496918
 1439 SOLV  OW      4542    5.812439429    4.399026342    1.783299634
 1439 SOLV  HW1     4543    5.910076127    4.385260341    1.799961336
 1439 SOLV  HW2     4544    5.779511369    4.329842747    1.719039124
 1440 SOLV  OW      4545    6.129683370    3.993026480    4.353089377
 1440 SOLV  HW1     4546    6.166454240    3.969665060    4.443101527
 1440 SOLV  HW2     4547    6.204284952    4.021875816    4.293069716
 1441 SOLV  OW      4548    3.937198816    4.390657457    6.728846113
 1441 SOLV  HW1     4549    3.966842022    4.466298262    6.787153823
 1441 SOLV  HW2     4550    3.839851677    4.373272010    6.743722970
 1442 SOLV  OW      4551    6.148818809    4.184869090    0.536880350
 1442 SOLV  HW1     4552    6.112591558    4.100462045    0.576416120
 1442 SOLV  HW2     4553    6.084338720    4.259585164    0.553000727
 1443 SOLV  OW      4554    6.279395040    4.563299046    4.453976937
 1443 SOLV  HW1     4555    6.315630583    4.611020765    4.534037308
 1443 SOLV  HW2     4556    6.199389815    4.509536113    4.480599313
 1444 SOLV  OW      4557    6.556267534    3.245909135    3.326221018
 1444 SOLV  HW1     4558    6.506258615    3.332353663    3.331368015
 1444 SOLV  HW2     4559    6.512845718    3.186247820    3.258729437
 1445 SOLV  OW      4560    4.956194554    2.386056418    5.699440814
 1445 SOLV  HW1     4561    5.041817948    2.395771678    5.750178258
 1445 SOLV  HW2     4562    4.971414593    2.409828202    5.603507020
 1446 SOLV  OW      4563    1.192385385    5.666711239    3.098350042
 1446 SOLV  HW1     4564    1.163640738    5.597027180    3.164060902
 1446 SOLV  HW2     4565    1.292202892    5.672712743    3.097652032
 1447 SOLV  OW      4566    5.067597762    0.332461553    6.069657019
 1447 SOLV  HW1     4567    5.029684069    0.400291135    6.132599371
 1447 SOLV  HW2     4568    5.165335971    0.349533907    6.057174339
 1448 SOLV  OW      4569    6.372474104    3.041189117    0.618676024
 1448 SOLV  HW1     4570    6.336069850    3.130150922    0.646254413
 1448 SOLV  HW2     4571    6.387574927    3.040543898    0.519824676
 1449 SOLV  OW      4572    2.389895739    5.638430220    5.380236644
 1449 SOLV  HW1     4573    2.369009108    5.680778613    5.292086758
 1449 SOLV  HW2     4574    2.317560476    5.660340871    5.445716206
 1450 SOLV  OW      4575    0.878816958    5.984361623    0.835540393
 1450 SOLV  HW1     4576    0.814561317    6.060931110    0.832647926
 1450 SOLV  HW2     4577    0.961220594    6.011851549    0.885078103
 1451 SOLV  OW      4578    5.624062759    5.484549012    3.391081502
 1451 SOLV  HW1     4579    5.593977523    5.408868121    3.449110129
 1451 SOLV  HW2     4580    5.661436925    5.557579860    3.448262853
 1452 SOLV  OW      4581    6.221176822    4.601612952    2.254566428
 1452 SOLV  HW1     4582    6.282876687    4.680020772    2.247829936
 1452 SOLV  HW2     4583    6.133602163    4.631285866    2.292648411
 1453 SOLV  OW      4584    1.003196039    6.460477043    4.772762737
 1453 SOLV  HW1     4585    1.102785229    6.453033051    4.767603260
 1453 SOLV  HW2     4586    0.964174142    6.449574166    4.681338129
 1454 SOLV  OW      4587    4.926203261    6.364188916    4.417395910
 1454 SOLV  HW1     4588    4.953836589    6.351386549    4.512645785
 1454 SOLV  HW2     4589    4.954771104    6.284971491    4.363465234
 1455 SOLV  OW      4590    2.551210409    0.766858319    5.180786064
 1455 SOLV  HW1     4591    2.477942326    0.714192256    5.137680220
 1455 SOLV  HW2     4592    2.637336175    0.749391282    5.133065051
 1456 SOLV  OW      4593    4.267277342    2.947516961    2.487437250
 1456 SOLV  HW1     4594    4.271974686    2.847630401    2.486630900
 1456 SOLV  HW2     4595    4.187924414    2.976725090    2.540822997
 1457 SOLV  OW      4596    4.151963407    1.888826186    6.411845450
 1457 SOLV  HW1     4597    4.187581864    1.862635920    6.322149097
 1457 SOLV  HW2     4598    4.202852719    1.840750580    6.483253111
 1458 SOLV  OW      4599    2.146536502    3.940661982    4.970704981
 1458 SOLV  HW1     4600    2.119601577    3.929364699    4.875065443
 1458 SOLV  HW2     4601    2.094982859    4.016201104    5.011153752
 1459 SOLV  OW      4602    2.182067133    0.499369011    1.837313304
 1459 SOLV  HW1     4603    2.104318930    0.486232510    1.775809733
 1459 SOLV  HW2     4604    2.204484301    0.412610206    1.881702720
 1460 SOLV  OW      4605    2.756949213    3.504597445    3.688875338
 1460 SOLV  HW1     4606    2.772754113    3.408652233    3.665535213
 1460 SOLV  HW2     4607    2.808508101    3.563068634    3.626242749
 1461 SOLV  OW      4608    3.025877450    1.096092228    2.735421307
 1461 SOLV  HW1     4609    3.049045317    1.109354933    2.831792416
 1461 SOLV  HW2     4610    3.049378558    1.178479409    2.683845243
 1462 SOLV  OW      4611    1.631878578    4.005745128    2.028251116
 1462 SOLV  HW1     4612    1.646391739    3.912590542    2.061592254
 1462 SOLV  HW2     4613    1.543161902    4.011310371    1.982442609
 1463 SOLV  OW      4614    5.567391218    0.782945388    5.630131691
 1463 SOLV  HW1     4615    5.602591483    0.772740381    5.723173828
 1463 SOLV  HW2     4616    5.635540341    0.749795250    5.564887492
 1464 SOLV  OW      4617    0.964457384    0.709773428    4.878433921
 1464 SOLV  HW1     4618    1.056643963    0.722257468    4.915119386
 1464 SOLV  HW2     4619    0.912254708    0.649859992    4.939140599
 1465 SOLV  OW      4620    0.838454462    1.853090050    0.448828987
 1465 SOLV  HW1     4621    0.780725786    1.807155751    0.381319875
 1465 SOLV  HW2     4622    0.846984748    1.795471396    0.530114687
 1466 SOLV  OW      4623    1.274221945    0.941544447    1.991567971
 1466 SOLV  HW1     4624    1.365711468    0.923454798    2.027657745
 1466 SOLV  HW2     4625    1.207936796    0.882545548    2.037670563
 1467 SOLV  OW      4626    2.670449275    0.106470356    2.286255458
 1467 SOLV  HW1     4627    2.617838263    0.073732960    2.207767342
 1467 SOLV  HW2     4628    2.764936413    0.074614880    2.278675922
 1468 SOLV  OW      4629    4.625272353    5.833155312    6.056852626
 1468 SOLV  HW1     4630    4.561893617    5.843045055    6.133568785
 1468 SOLV  HW2     4631    4.696119030    5.903473216    6.062867679
 1469 SOLV  OW      4632    3.610296875    5.851272887    6.305166513
 1469 SOLV  HW1     4633    3.564442510    5.815362584    6.223877723
 1469 SOLV  HW2     4634    3.647827485    5.775458876    6.358493139
 1470 SOLV  OW      4635    4.649414678    6.165775569    2.287561625
 1470 SOLV  HW1     4636    4.623783503    6.200615104    2.377724199
 1470 SOLV  HW2     4637    4.624303147    6.232673209    2.217603376
 1471 SOLV  OW      4638    3.245553759    3.754002891    1.839428102
 1471 SOLV  HW1     4639    3.257164228    3.818857287    1.914655387
 1471 SOLV  HW2     4640    3.154396785    3.713186628    1.844375698
 1472 SOLV  OW      4641    5.993909849    2.299784054    5.307647895
 1472 SOLV  HW1     4642    6.028544145    2.388222083    5.338940396
 1472 SOLV  HW2     4643    5.938373201    2.258333269    5.379741952
 1473 SOLV  OW      4644    1.939702665    1.236065403    0.020038519
 1473 SOLV  HW1     4645    1.913189804    1.306411441   -0.045904966
 1473 SOLV  HW2     4646    1.892291614    1.251987884    0.106633594
 1474 SOLV  OW      4647    5.874314336    3.898370196    5.627419435
 1474 SOLV  HW1     4648    5.848979304    3.984315668    5.583017274
 1474 SOLV  HW2     4649    5.966793227    3.872454809    5.599561088
 1475 SOLV  OW      4650    0.314491757    1.964824512    0.905778926
 1475 SOLV  HW1     4651    0.354092914    2.047700211    0.866238986
 1475 SOLV  HW2     4652    0.272325217    1.910216661    0.833391043
 1476 SOLV  OW      4653    1.681083079    1.105106749    6.059258937
 1476 SOLV  HW1     4654    1.651746626    1.011165793    6.076993351
 1476 SOLV  HW2     4655    1.779051954    1.113438798    6.077499458
 1477 SOLV  OW      4656    0.382019689    0.885387672    3.382036365
 1477 SOLV  HW1     4657    0.323051536    0.839301696    3.315712314
 1477 SOLV  HW2     4658    0.421830319    0.967015486    3.340178823
 1478 SOLV  OW      4659    1.956931860    4.335260516    0.799731786
 1478 SOLV  HW1     4660    1.860444221    4.322837457    0.776583501
 1478 SOLV  HW2     4661    1.978336457    4.283254914    0.882419758
 1479 SOLV  OW      4662    0.585470710    1.680743325    3.257972075
 1479 SOLV  HW1     4663    0.539141378    1.599777063    3.294001196
 1479 SOLV  HW2     4664    0.600251384    1.746377181    3.331956997
 1480 SOLV  OW      4665    1.704938557    0.502178483    0.533873797
 1480 SOLV  HW1     4666    1.642071427    0.433612299    0.570567699
 1480 SOLV  HW2     4667    1.658901971    0.590861402    0.529872213
 1481 SOLV  OW      4668    1.804212178    0.453540328    1.919084174
 1481 SOLV  HW1     4669    1.755639413    0.462716656    2.006012430
 1481 SOLV  HW2     4670    1.754864824    0.389812791    1.859892285
 1482 SOLV  OW      4671    0.034299859    1.279867843    5.527774466
 1482 SOLV  HW1     4672   -0.007703164    1.370260939    5.535828926
 1482 SOLV  HW2     4673    0.084654843    1.258922069    5.611593856
 1483 SOLV  OW      4674    0.560628403    1.683124800    0.750712257
 1483 SOLV  HW1     4675    0.619449293    1.613320397    0.791547147
 1483 SOLV  HW2     4676    0.613370502    1.766839509    0.736215414
 1484 SOLV  OW      4677    4.530457649    5.127202285    2.682869046
 1484 SOLV  HW1     4678    4.624770940    5.097300658    2.697392677
 1484 SOLV  HW2     4679    4.484090097    5.135284070    2.771100417
 1485 SOLV  OW      4680    3.377986862    2.085234672    4.285028296
 1485 SOLV  HW1     4681    3.311654579    2.157800961    4.266747105
 1485 SOLV  HW2     4682    3.447606497    2.118910056    4.348424787
 1486 SOLV  OW      4683    5.989280864    0.013462211    0.511839770
 1486 SOLV  HW1     4684    5.897541869   -0.003345118    0.547916225
 1486 SOLV  HW2     4685    5.995391221   -0.021908803    0.418503844
 1487 SOLV  OW      4686    5.497508008    4.068000318    3.055554856
 1487 SOLV  HW1     4687    5.467563387    3.994373557    3.116238130
 1487 SOLV  HW2     4688    5.437077813    4.146913670    3.066550968
 1488 SOLV  OW      4689    5.237039966    3.609382644    2.896532338
 1488 SOLV  HW1     4690    5.317321806    3.578572443    2.947577395
 1488 SOLV  HW2     4691    5.253801401    3.598848580    2.798511280
 1489 SOLV  OW      4692    2.821288967    4.963698954    1.474281065
 1489 SOLV  HW1     4693    2.893669993    4.972176572    1.405803645
 1489 SOLV  HW2     4694    2.733089698    4.985323072    1.432408322
 1490 SOLV  OW      4695    2.740685898    1.518402988    1.502538964
 1490 SOLV  HW1     4696    2.677684951    1.450503400    1.464848560
 1490 SOLV  HW2     4697    2.760771244    1.587438747    1.433035850
 1491 SOLV  OW      4698    6.384184002    4.506156171    6.620221594
 1491 SOLV  HW1     4699    6.400722517    4.561880432    6.701593114
 1491 SOLV  HW2     4700    6.339419088    4.420782742    6.646820844
 1492 SOLV  OW      4701    4.799291200    3.703321606    4.055555720
 1492 SOLV  HW1     4702    4.744021162    3.650651103    4.120139626
 1492 SOLV  HW2     4703    4.832574202    3.642903892    3.983154189
 1493 SOLV  OW      4704    3.504340649    2.989711420    0.346115511
 1493 SOLV  HW1     4705    3.561050459    3.023376082    0.421286836
 1493 SOLV  HW2     4706    3.522589839    2.892475084    0.331551783
 1494 SOLV  OW      4707    3.225933345    5.926807950    0.254127942
 1494 SOLV  HW1     4708    3.176085177    5.908117067    0.169476591
 1494 SOLV  HW2     4709    3.263086500    5.841381975    0.290488439
 1495 SOLV  OW      4710    1.824964975    4.983495448    5.845173713
 1495 SOLV  HW1     4711    1.804530938    4.903879918    5.902128585
 1495 SOLV  HW2     4712    1.920748361    5.009508550    5.857376236
 1496 SOLV  OW      4713    5.996085244    1.580990451    3.002901498
 1496 SOLV  HW1     4714    5.920253960    1.639878022    2.974938838
 1496 SOLV  HW2     4715    6.074659834    1.637506502    3.028041308
 1497 SOLV  OW      4716    3.876509647    6.500239571    0.282578759
 1497 SOLV  HW1     4717    3.813858898    6.573156669    0.310110934
 1497 SOLV  HW2     4718    3.873672070    6.426575235    0.350147640
 1498 SOLV  OW      4719    0.183848589    0.569988140    0.218251081
 1498 SOLV  HW1     4720    0.281217358    0.560725851    0.197428670
 1498 SOLV  HW2     4721    0.143224293    0.479216019    0.228745304
 1499 SOLV  OW      4722    0.431053178    6.230013014    0.533542824
 1499 SOLV  HW1     4723    0.389466621    6.177807376    0.459076928
 1499 SOLV  HW2     4724    0.471351068    6.167036587    0.599951332
 1500 SOLV  OW      4725    1.507795598    0.369078611    4.280516606
 1500 SOLV  HW1     4726    1.595841737    0.416140957    4.286265792
 1500 SOLV  HW2     4727    1.517365228    0.287276883    4.223798534
 1501 SOLV  OW      4728    2.578438878    1.908635423    0.220812039
 1501 SOLV  HW1     4729    2.584836653    1.909458380    0.121020099
 1501 SOLV  HW2     4730    2.647543843    1.969911264    0.259150209
 1502 SOLV  OW      4731    0.641864764    4.753836949    1.201951936
 1502 SOLV  HW1     4732    0.561130987    4.765848244    1.144178013
 1502 SOLV  HW2     4733    0.651746310    4.657213920    1.225750785
 1503 SOLV  OW      4734    6.310200205    6.436826366    6.248841145
 1503 SOLV  HW1     4735    6.374044808    6.501830967    6.207630604
 1503 SOLV  HW2     4736    6.262409492    6.386738587    6.176679505
 1504 SOLV  OW      4737    1.101284787    0.498800374    1.000273303
 1504 SOLV  HW1     4738    1.011837250    0.503072696    1.044780891
 1504 SOLV  HW2     4739    1.151141570    0.418641995    1.033272930
 1505 SOLV  OW      4740    5.618220444    2.531933236    2.815334059
 1505 SOLV  HW1     4741    5.635504867    2.591810025    2.893539295
 1505 SOLV  HW2     4742    5.525605975    2.494748553    2.821650670
 1506 SOLV  OW      4743    2.870244149    6.558093813    0.038400798
 1506 SOLV  HW1     4744    2.877263593    6.458402444    0.041921939
 1506 SOLV  HW2     4745    2.961900044    6.597822154    0.033829600
 1507 SOLV  OW      4746    6.491629622    0.867522108    6.297896771
 1507 SOLV  HW1     4747    6.413319875    0.894536937    6.353913042
 1507 SOLV  HW2     4748    6.575828103    0.878817227    6.350651639
 1508 SOLV  OW      4749    2.941841855    5.806689358    1.798731049
 1508 SOLV  HW1     4750    2.974898825    5.899517230    1.781693947
 1508 SOLV  HW2     4751    2.961510312    5.749199867    1.719307184
 1509 SOLV  OW      4752    4.263707974    5.002480946    4.255774282
 1509 SOLV  HW1     4753    4.180671477    5.038231092    4.298516618
 1509 SOLV  HW2     4754    4.287928745    5.059421200    4.177217285
 1510 SOLV  OW      4755    1.699217865    3.853146424    6.199217488
 1510 SOLV  HW1     4756    1.780058237    3.840660366    6.256741159
 1510 SOLV  HW2     4757    1.700832655    3.786631202    6.124563903
 1511 SOLV  OW      4758    3.577363228    0.440601619    2.301742914
 1511 SOLV  HW1     4759    3.612738122    0.444482508    2.395196623
 1511 SOLV  HW2     4760    3.515397716    0.362628674    2.292768768
 1512 SOLV  OW      4761    6.332632713    2.511220051    2.404328535
 1512 SOLV  HW1     4762    6.389711581    2.537030710    2.482276292
 1512 SOLV  HW2     4763    6.367395624    2.426494450    2.364164465
 1513 SOLV  OW      4764    2.264615832    5.201815326    2.024348109
 1513 SOLV  HW1     4765    2.205520260    5.145800715    2.082400816
 1513 SOLV  HW2     4766    2.234811509    5.297175911    2.028602647
 1514 SOLV  OW      4767    6.049366240    2.494604689    3.913327572
 1514 SOLV  HW1     4768    6.066090850    2.468384890    3.818286267
 1514 SOLV  HW2     4769    5.981991470    2.568446330    3.916172285
 1515 SOLV  OW      4770    4.113234735    6.035509854    2.582597019
 1515 SOLV  HW1     4771    4.021425750    6.073910334    2.592423178
 1515 SOLV  HW2     4772    4.110313194    5.957813372    2.519710126
 1516 SOLV  OW      4773    4.116587319    1.703558618    1.244069077
 1516 SOLV  HW1     4774    4.101312332    1.657792787    1.156477961
 1516 SOLV  HW2     4775    4.051378356    1.778687509    1.254241627
 1517 SOLV  OW      4776    1.640430104    0.648961433    5.854289430
 1517 SOLV  HW1     4777    1.730259457    0.630716962    5.894262754
 1517 SOLV  HW2     4778    1.569197213    0.626961205    5.920937049
 1518 SOLV  OW      4779    1.809966542    0.633916420    5.418142366
 1518 SOLV  HW1     4780    1.881359182    0.647817190    5.486771075
 1518 SOLV  HW2     4781    1.720810938    0.655539520    5.457938846
 1519 SOLV  OW      4782    5.368297477    2.031943395    4.038972802
 1519 SOLV  HW1     4783    5.455633482    2.021428660    4.086532266
 1519 SOLV  HW2     4784    5.293312655    2.013436424    4.102492944
 1520 SOLV  OW      4785    1.373695336    6.235857558    3.272342661
 1520 SOLV  HW1     4786    1.467437100    6.266457205    3.288961426
 1520 SOLV  HW2     4787    1.375077527    6.153438034    3.215728602
 1521 SOLV  OW      4788    4.114063680    0.402811333    1.074629251
 1521 SOLV  HW1     4789    4.100408035    0.383780538    0.977410980
 1521 SOLV  HW2     4790    4.052915271    0.345132235    1.128795973
 1522 SOLV  OW      4791    4.800566419    4.388680851    3.196373013
 1522 SOLV  HW1     4792    4.845164929    4.428994265    3.116461552
 1522 SOLV  HW2     4793    4.866917816    4.334166615    3.247614893
 1523 SOLV  OW      4794    0.618718394    6.297305381    5.280279955
 1523 SOLV  HW1     4795    0.596927724    6.381891891    5.328965980
 1523 SOLV  HW2     4796    0.590314115    6.305563135    5.184754846
 1524 SOLV  OW      4797    2.015095809    4.049271081    3.067408860
 1524 SOLV  HW1     4798    1.928496764    4.089902623    3.096558874
 1524 SOLV  HW2     4799    2.084214261    4.063752672    3.138211143
 1525 SOLV  OW      4800    3.207537395    5.881633397    2.939354651
 1525 SOLV  HW1     4801    3.171625076    5.790308467    2.920116602
 1525 SOLV  HW2     4802    3.220945568    5.892101576    3.037897424
 1526 SOLV  OW      4803    3.978043022    0.901893155    6.495913678
 1526 SOLV  HW1     4804    3.885553911    0.865046124    6.505299882
 1526 SOLV  HW2     4805    3.983631941    0.990197196    6.542509817
 1527 SOLV  OW      4806    3.621378033    4.296327697    3.076260618
 1527 SOLV  HW1     4807    3.543141755    4.328337956    3.129687842
 1527 SOLV  HW2     4808    3.594723961    4.287195513    2.980311653
 1528 SOLV  OW      4809    2.276308427    2.817795648    6.520618544
 1528 SOLV  HW1     4810    2.285574576    2.765411468    6.605294846
 1528 SOLV  HW2     4811    2.211999295    2.893042466    6.534841483
 1529 SOLV  OW      4812    5.640170599    5.659391850    5.697666691
 1529 SOLV  HW1     4813    5.591922426    5.660637382    5.610084715
 1529 SOLV  HW2     4814    5.729230847    5.615424970    5.686038027
 1530 SOLV  OW      4815    4.840227492    0.322748806    1.880651013
 1530 SOLV  HW1     4816    4.937204315    0.320485010    1.904949390
 1530 SOLV  HW2     4817    4.815577432    0.414830389    1.850428558
 1531 SOLV  OW      4818    1.480097517    6.639070666    2.570837023
 1531 SOLV  HW1     4819    1.537556199    6.600643668    2.643099779
 1531 SOLV  HW2     4820    1.493467510    6.738088034    2.566732875
 1532 SOLV  OW      4821    0.957780205    1.801445646    1.051672404
 1532 SOLV  HW1     4822    1.013785363    1.774224980    1.129918794
 1532 SOLV  HW2     4823    0.864423390    1.767870558    1.064212687
 1533 SOLV  OW      4824    4.399587052    2.850563689    3.393047057
 1533 SOLV  HW1     4825    4.309484239    2.834960628    3.352574010
 1533 SOLV  HW2     4826    4.450700300    2.915398001    3.336620220
 1534 SOLV  OW      4827    1.914556112    5.401272000    1.998491670
 1534 SOLV  HW1     4828    1.962404687    5.406326896    2.086155813
 1534 SOLV  HW2     4829    1.817035675    5.386067158    2.014573248
 1535 SOLV  OW      4830    2.777405972    1.255284574    4.945121273
 1535 SOLV  HW1     4831    2.811285462    1.161837018    4.934177126
 1535 SOLV  HW2     4832    2.686160914    1.262589115    4.904859342
 1536 SOLV  OW      4833    1.865641993    4.902396098    2.078451853
 1536 SOLV  HW1     4834    1.833729596    4.838130339    2.008798776
 1536 SOLV  HW2     4835    1.860593591    4.859182679    2.168491590
 1537 SOLV  OW      4836    5.643009832    2.519381276    0.596019656
 1537 SOLV  HW1     4837    5.613181015    2.446740158    0.534103990
 1537 SOLV  HW2     4838    5.742855591    2.519535022    0.601573111
 1538 SOLV  OW      4839    5.998967852    1.950013269    4.580382904
 1538 SOLV  HW1     4840    5.991597909    1.976329526    4.676576348
 1538 SOLV  HW2     4841    6.090785298    1.914697768    4.562427066
 1539 SOLV  OW      4842    4.085599028    4.654741590    6.462830345
 1539 SOLV  HW1     4843    4.172361422    4.704132947    6.468559294
 1539 SOLV  HW2     4844    4.045004229    4.647992813    6.553970656
 1540 SOLV  OW      4845    6.021297965    4.194195653    6.630563797
 1540 SOLV  HW1     4846    5.946095885    4.235469165    6.579171341
 1540 SOLV  HW2     4847    5.994754634    4.102619677    6.660718935
 1541 SOLV  OW      4848    3.170633517    0.464167931    0.619800765
 1541 SOLV  HW1     4849    3.105662167    0.403351630    0.665409331
 1541 SOLV  HW2     4850    3.185423402    0.545440689    0.676157115
 1542 SOLV  OW      4851    3.948759632    4.495467266    0.320508390
 1542 SOLV  HW1     4852    4.038927215    4.453772301    0.309046416
 1542 SOLV  HW2     4853    3.959318720    4.593197414    0.338875858
 1543 SOLV  OW      4854    4.366781528    4.516000199    3.451753259
 1543 SOLV  HW1     4855    4.379114316    4.499330961    3.353926479
 1543 SOLV  HW2     4856    4.421214584    4.595277104    3.479180522
 1544 SOLV  OW      4857    2.132738508    0.967696376    3.005052781
 1544 SOLV  HW1     4858    2.120918482    0.963508885    3.104263627
 1544 SOLV  HW2     4859    2.064639461    0.909292671    2.960876235
 1545 SOLV  OW      4860    0.202091855    3.397115574    4.373731402
 1545 SOLV  HW1     4861    0.206236465    3.489387147    4.412056577
 1545 SOLV  HW2     4862    0.278067334    3.342758366    4.409411375
 1546 SOLV  OW      4863    5.109583749    2.309007104    4.623897502
 1546 SOLV  HW1     4864    5.190187106    2.296264972    4.681696957
 1546 SOLV  HW2     4865    5.068862524    2.220004761    4.603393724
 1547 SOLV  OW      4866    6.377983778    6.278808660    3.141606677
 1547 SOLV  HW1     4867    6.353276153    6.221624724    3.063378992
 1547 SOLV  HW2     4868    6.477560157    6.282632983    3.149970844
 1548 SOLV  OW      4869    4.881085661    1.566939557    1.832817352
 1548 SOLV  HW1     4870    4.928577567    1.604354802    1.912470716
 1548 SOLV  HW2     4871    4.783921911    1.556261563    1.853917734
 1549 SOLV  OW      4872    6.320685662    2.254716979    0.427307126
 1549 SOLV  HW1     4873    6.279114151    2.253091014    0.336371952
 1549 SOLV  HW2     4874    6.301509886    2.168538038    0.474270087
 1550 SOLV  OW      4875    2.268774512    4.801136157    6.617895083
 1550 SOLV  HW1     4876    2.291945263    4.795744263    6.520765871
 1550 SOLV  HW2     4877    2.169349518    4.800081623    6.628553351
 1551 SOLV  OW      4878    5.964761292    3.486708697    6.088326175
 1551 SOLV  HW1     4879    6.000449025    3.460452887    6.177975817
 1551 SOLV  HW2     4880    6.040166510    3.516788704    6.029937081
 1552 SOLV  OW      4881    0.718222767    6.321814394    5.730307290
 1552 SOLV  HW1     4882    0.776307313    6.270735147    5.793688171
 1552 SOLV  HW2     4883    0.670068557    6.393995478    5.780017482
 1553 SOLV  OW      4884    1.946585596    2.561867461    1.845733949
 1553 SOLV  HW1     4885    1.874785651    2.494104745    1.829827273
 1553 SOLV  HW2     4886    1.943616157    2.631123488    1.773658814
 1554 SOLV  OW      4887    4.582129208    5.999235887    2.586138640
 1554 SOLV  HW1     4888    4.559841730    6.096594306    2.591103166
 1554 SOLV  HW2     4889    4.681420440    5.987603730    2.588584905
 1555 SOLV  OW      4890    0.796305815    4.779882023    0.207220464
 1555 SOLV  HW1     4891    0.716384196    4.830593188    0.174956667
 1555 SOLV  HW2     4892    0.802428250    4.787135624    0.306769151
 1556 SOLV  OW      4893    1.359318987    2.657327073    2.435885196
 1556 SOLV  HW1     4894    1.407085536    2.573980661    2.408104403
 1556 SOLV  HW2     4895    1.294597643    2.635848267    2.509027855
 1557 SOLV  OW      4896    2.122806359    5.455372586    1.371912413
 1557 SOLV  HW1     4897    2.124652929    5.417462557    1.464429762
 1557 SOLV  HW2     4898    2.126725173    5.555181069    1.376702985
 1558 SOLV  OW      4899    2.090662037    1.273595944    4.252240261
 1558 SOLV  HW1     4900    1.998679671    1.288776458    4.288418107
 1558 SOLV  HW2     4901    2.126827259    1.187559873    4.288155596
 1559 SOLV  OW      4902    4.797159164    2.430453696    4.500862355
 1559 SOLV  HW1     4903    4.734285526    2.488354490    4.448954324
 1559 SOLV  HW2     4904    4.851887648    2.487345439    4.562247717
 1560 SOLV  OW      4905    6.066180493    4.510776198    6.450743150
 1560 SOLV  HW1     4906    6.150648661    4.458952486    6.437346451
 1560 SOLV  HW2     4907    5.989815216    4.447418015    6.463157861
 1561 SOLV  OW      4908    3.277607465    6.635175468    5.844197755
 1561 SOLV  HW1     4909    3.239741574    6.683380133    5.765188105
 1561 SOLV  HW2     4910    3.206227108    6.622997347    5.913165705
 1562 SOLV  OW      4911    0.335015086    4.855563059    0.765749865
 1562 SOLV  HW1     4912    0.259654034    4.794606735    0.741151525
 1562 SOLV  HW2     4913    0.314352868    4.948335779    0.734663931
 1563 SOLV  OW      4914    6.682388979    4.147052937    1.025836203
 1563 SOLV  HW1     4915    6.598914013    4.201990064    1.022110338
 1563 SOLV  HW2     4916    6.762109856    4.207402281    1.024230441
 1564 SOLV  OW      4917    0.414083120    5.958231746    2.741070580
 1564 SOLV  HW1     4918    0.464825675    5.940089548    2.656832264
 1564 SOLV  HW2     4919    0.467731135    5.927347457    2.819607777
 1565 SOLV  OW      4920    1.367354681    6.435399330    0.358223313
 1565 SOLV  HW1     4921    1.442773994    6.413166680    0.420010662
 1565 SOLV  HW2     4922    1.398362672    6.427268044    0.263500419
 1566 SOLV  OW      4923    2.805651644    6.072168089    2.175075156
 1566 SOLV  HW1     4924    2.743495738    6.129139927    2.121308130
 1566 SOLV  HW2     4925    2.804378661    5.978712469    2.139515816
 1567 SOLV  OW      4926    4.786291151    0.693857069    5.760305541
 1567 SOLV  HW1     4927    4.690616226    0.685350556    5.788126179
 1567 SOLV  HW2     4928    4.833956777    0.755281594    5.823194777
 1568 SOLV  OW      4929    0.973112406    2.816008415    1.357328484
 1568 SOLV  HW1     4930    0.995761319    2.883281275    1.427765897
 1568 SOLV  HW2     4931    1.053713755    2.760318295    1.337276722
 1569 SOLV  OW      4932    4.505668891    4.377854469    2.044116519
 1569 SOLV  HW1     4933    4.581298985    4.395993706    2.106974272
 1569 SOLV  HW2     4934    4.462636667    4.464241698    2.017934191
 1570 SOLV  OW      4935    2.199213654    3.996101490    0.905178531
 1570 SOLV  HW1     4936    2.101624877    3.997512954    0.883396005
 1570 SOLV  HW2     4937    2.216953980    4.056783618    0.982657562
 1571 SOLV  OW      4938    3.666146922    0.147095720    6.409913852
 1571 SOLV  HW1     4939    3.566358443    0.147862347    6.416372320
 1571 SOLV  HW2     4940    3.694847717    0.076022828    6.345688091
 1572 SOLV  OW      4941    0.203525998    2.961200726    0.559861319
 1572 SOLV  HW1     4942    0.141869934    3.019976790    0.507478648
 1572 SOLV  HW2     4943    0.250929556    3.015788184    0.628949322
 1573 SOLV  OW      4944    5.995632760    2.493423028    3.644513617
 1573 SOLV  HW1     4945    5.948580822    2.578003079    3.619366645
 1573 SOLV  HW2     4946    5.928131594    2.422340852    3.664286246
 1574 SOLV  OW      4947    4.920463595    0.386516312    4.382751449
 1574 SOLV  HW1     4948    4.910730944    0.438923922    4.467360893
 1574 SOLV  HW2     4949    5.007074102    0.410127846    4.338692900
 1575 SOLV  OW      4950    3.314483224    4.303688982    2.149694958
 1575 SOLV  HW1     4951    3.408456488    4.317278957    2.181069763
 1575 SOLV  HW2     4952    3.293313911    4.205956450    2.149192552
 1576 SOLV  OW      4953    1.722566515    1.799420526    3.944576681
 1576 SOLV  HW1     4954    1.782936102    1.836186396    3.873838970
 1576 SOLV  HW2     4955    1.660911238    1.731944705    3.904009694
 1577 SOLV  OW      4956    0.346876243    4.957777268    2.425274043
 1577 SOLV  HW1     4957    0.314712717    4.918358599    2.339182718
 1577 SOLV  HW2     4958    0.321929742    4.897376992    2.500967628
 1578 SOLV  OW      4959    4.752016099    2.313033510    2.803059920
 1578 SOLV  HW1     4960    4.749159788    2.253290996    2.722918086
 1578 SOLV  HW2     4961    4.678976804    2.381027387    2.796568839
 1579 SOLV  OW      4962    1.492091422    0.359003214    0.751831132
 1579 SOLV  HW1     4963    1.406092584    0.327721440    0.711511279
 1579 SOLV  HW2     4964    1.519519031    0.296243065    0.824693536
 1580 SOLV  OW      4965    2.353229845    1.111944248    1.349957687
 1580 SOLV  HW1     4966    2.268728494    1.152839704    1.315503030
 1580 SOLV  HW2     4967    2.376295047    1.152582657    1.438368977
 1581 SOLV  OW      4968    4.382278640    5.051076875    5.020838257
 1581 SOLV  HW1     4969    4.361727058    4.963640028    4.976878385
 1581 SOLV  HW2     4970    4.310957221    5.072390577    5.087614160
 1582 SOLV  OW      4971    5.776915732    3.933723213    2.971097640
 1582 SOLV  HW1     4972    5.740257563    3.844976767    2.999031259
 1582 SOLV  HW2     4973    5.708170825    4.004625879    2.986813545
 1583 SOLV  OW      4974    5.569830680    2.144499930    5.010670841
 1583 SOLV  HW1     4975    5.603699673    2.206500537    4.939897568
 1583 SOLV  HW2     4976    5.572373715    2.190602004    5.099373557
 1584 SOLV  OW      4977    0.899845592    4.220449272    5.689342170
 1584 SOLV  HW1     4978    0.839497246    4.239417329    5.766791055
 1584 SOLV  HW2     4979    0.975697910    4.162708444    5.719549167
 1585 SOLV  OW      4980    1.387100679    3.064278307    5.749321330
 1585 SOLV  HW1     4981    1.320141867    2.990430176    5.741383368
 1585 SOLV  HW2     4982    1.440514288    3.051994037    5.832964161
 1586 SOLV  OW      4983    5.886459067    6.276915465    2.794391734
 1586 SOLV  HW1     4984    5.834624709    6.192008583    2.804592751
 1586 SOLV  HW2     4985    5.826110478    6.354972239    2.810677553
 1587 SOLV  OW      4986    3.762977515    3.040690967    3.481316835
 1587 SOLV  HW1     4987    3.678884608    2.986660589    3.484340280
 1587 SOLV  HW2     4988    3.832595175    2.991125118    3.429387575
 1588 SOLV  OW      4989    0.965217334    6.312096418    5.201260465
 1588 SOLV  HW1     4990    0.900469838    6.257878446    5.254816167
 1588 SOLV  HW2     4991    1.037745246    6.252654155    5.166527780
 1589 SOLV  OW      4992    5.021560299    3.270788412    1.224386781
 1589 SOLV  HW1     4993    5.065539021    3.355087237    1.255364516
 1589 SOLV  HW2     4994    5.089715929    3.211402161    1.181630222
 1590 SOLV  OW      4995    4.653810723    2.528022103    4.781000443
 1590 SOLV  HW1     4996    4.622035606    2.622663550    4.775223020
 1590 SOLV  HW2     4997    4.753675529    2.526037147    4.776192075
 1591 SOLV  OW      4998    3.394133331    1.017012816    6.310481303
 1591 SOLV  HW1     4999    3.414147370    0.939367674    6.370236723
 1591 SOLV  HW2     5000    3.389758382    0.985782161    6.215583747
 1592 SOLV  OW      5001    5.492260754    0.566745353    0.578934712
 1592 SOLV  HW1     5002    5.395184713    0.542830562    0.581023967
 1592 SOLV  HW2     5003    5.522489972    0.575124339    0.483981950
 1593 SOLV  OW      5004    4.362106394    0.958969969    5.497726813
 1593 SOLV  HW1     5005    4.458351085    0.950633403    5.471890770
 1593 SOLV  HW2     5006    4.336054988    1.055513714    5.498545134
 1594 SOLV  OW      5007    5.052057156    6.426396607    3.791901371
 1594 SOLV  HW1     5008    5.123015809    6.356653132    3.781863576
 1594 SOLV  HW2     5009    4.967077514    6.393678068    3.750573444
 1595 SOLV  OW      5010    2.157368147    6.121664667    6.660123548
 1595 SOLV  HW1     5011    2.238771237    6.063585414    6.659509320
 1595 SOLV  HW2     5012    2.170101430    6.196211712    6.725550161
 1596 SOLV  OW      5013    0.059422493    0.975286267    5.015385618
 1596 SOLV  HW1     5014    0.119754963    1.025611866    5.077251336
 1596 SOLV  HW2     5015   -0.031967828    1.015816108    5.017661842
 1597 SOLV  OW      5016    1.311971429    6.269964553    3.621111338
 1597 SOLV  HW1     5017    1.254559859    6.249081624    3.700281124
 1597 SOLV  HW2     5018    1.286192688    6.359101018    3.583826122
 1598 SOLV  OW      5019    2.584473394    2.235198381    0.103908264
 1598 SOLV  HW1     5020    2.647027537    2.240691512    0.026082530
 1598 SOLV  HW2     5021    2.635055920    2.206898223    0.185397828
 1599 SOLV  OW      5022    3.785797704    0.857672932    1.430099164
 1599 SOLV  HW1     5023    3.688648719    0.839903094    1.414403695
 1599 SOLV  HW2     5024    3.825981772    0.898126461    1.347948128
 1600 SOLV  OW      5025    1.249566382    3.428402312    4.500833912
 1600 SOLV  HW1     5026    1.234915716    3.354891379    4.567027120
 1600 SOLV  HW2     5027    1.217590801    3.514914674    4.539476032
 1601 SOLV  OW      5028    3.120600485    1.882914259    2.418126400
 1601 SOLV  HW1     5029    3.067881938    1.870096761    2.502129415
 1601 SOLV  HW2     5030    3.058121545    1.890950817    2.340461505
 1602 SOLV  OW      5031    6.469244640    6.019125695    5.686860574
 1602 SOLV  HW1     5032    6.475534099    6.077813278    5.606137279
 1602 SOLV  HW2     5033    6.374604317    6.016780593    5.719074699
 1603 SOLV  OW      5034    4.650458806    0.849119147    2.002859225
 1603 SOLV  HW1     5035    4.749385178    0.851241555    1.988398647
 1603 SOLV  HW2     5036    4.604172394    0.837386411    1.914995973
 1604 SOLV  OW      5037    5.548378196    3.472293978    1.173693455
 1604 SOLV  HW1     5038    5.647651919    3.483781608    1.177271487
 1604 SOLV  HW2     5039    5.522267152    3.391380031    1.226335516
 1605 SOLV  OW      5040    2.976170155    3.291775543    2.453965863
 1605 SOLV  HW1     5041    3.023980375    3.204867708    2.466664336
 1605 SOLV  HW2     5042    3.040384293    3.367340907    2.466867808
 1606 SOLV  OW      5043    3.704999503    0.517580480    4.242962433
 1606 SOLV  HW1     5044    3.630276707    0.576617943    4.212448144
 1606 SOLV  HW2     5045    3.785795088    0.573295699    4.262143878
 1607 SOLV  OW      5046    0.036690640    6.544418884    0.829943280
 1607 SOLV  HW1     5047    0.028580380    6.455573452    0.784768587
 1607 SOLV  HW2     5048    0.131894799    6.559795669    0.856396308
 1608 SOLV  OW      5049    0.739183654    0.737180513    4.119661068
 1608 SOLV  HW1     5050    0.783249789    0.661423740    4.167818384
 1608 SOLV  HW2     5051    0.649891756    0.755410088    4.160827554
 1609 SOLV  OW      5052    3.056853923    1.670324365    4.794586299
 1609 SOLV  HW1     5053    3.061257154    1.674813531    4.894388599
 1609 SOLV  HW2     5054    2.967576658    1.703077047    4.763652956
 1610 SOLV  OW      5055    6.442277352    5.314873529    1.895520095
 1610 SOLV  HW1     5056    6.485168661    5.403874049    1.880051316
 1610 SOLV  HW2     5057    6.346377545    5.318757712    1.867445548
 1611 SOLV  OW      5058    3.053312357    4.460960696    5.256817601
 1611 SOLV  HW1     5059    2.962743680    4.497319865    5.235014718
 1611 SOLV  HW2     5060    3.099047181    4.521992310    5.321497643
 1612 SOLV  OW      5061    6.576515338    1.991760196    6.185540630
 1612 SOLV  HW1     5062    6.647810114    2.004466286    6.254501853
 1612 SOLV  HW2     5063    6.494930902    2.043135956    6.212084011
 1613 SOLV  OW      5064    3.147873277    4.877772702    3.240362601
 1613 SOLV  HW1     5065    3.141517716    4.883545510    3.140731674
 1613 SOLV  HW2     5066    3.243370359    4.887750341    3.268305295
 1614 SOLV  OW      5067    1.547877617    3.865159953    4.929113287
 1614 SOLV  HW1     5068    1.611409767    3.869772605    4.852026132
 1614 SOLV  HW2     5069    1.536655371    3.956362377    4.968562229
 1615 SOLV  OW      5070    1.274403116    3.038499539    4.201657681
 1615 SOLV  HW1     5071    1.189209110    2.994512281    4.173247427
 1615 SOLV  HW2     5072    1.329592251    3.059511441    4.120956384
 1616 SOLV  OW      5073    4.810258886    3.790331378    6.559355849
 1616 SOLV  HW1     5074    4.848510114    3.704582374    6.593765032
 1616 SOLV  HW2     5075    4.793283356    3.852360735    6.635934112
 1617 SOLV  OW      5076    0.790828288    2.732993247    4.979237362
 1617 SOLV  HW1     5077    0.840170110    2.801991265    5.032196764
 1617 SOLV  HW2     5078    0.718696953    2.777194149    4.925913907
 1618 SOLV  OW      5079    2.200860802    2.295687215    0.246919378
 1618 SOLV  HW1     5080    2.227804596    2.199701413    0.254716677
 1618 SOLV  HW2     5081    2.101882454    2.301575388    0.233932610
 1619 SOLV  OW      5082    5.035141444    0.961826915    4.529239704
 1619 SOLV  HW1     5083    5.034569280    0.873625865    4.576359630
 1619 SOLV  HW2     5084    5.104446719    1.021093968    4.570279142
 1620 SOLV  OW      5085    4.000016326    1.832863462    3.798885884
 1620 SOLV  HW1     5086    3.988505555    1.761916783    3.868413655
 1620 SOLV  HW2     5087    4.043467758    1.913029524    3.839939699
 1621 SOLV  OW      5088    2.441647633    2.893867546    2.921879565
 1621 SOLV  HW1     5089    2.343065597    2.877193107    2.919986065
 1621 SOLV  HW2     5090    2.479393633    2.881025531    2.830171539
 1622 SOLV  OW      5091    4.817058640    2.463122236    1.646860386
 1622 SOLV  HW1     5092    4.867045171    2.503166806    1.723657647
 1622 SOLV  HW2     5093    4.844086185    2.508742924    1.562076515
 1623 SOLV  OW      5094    5.959102010    4.593352201    2.943929892
 1623 SOLV  HW1     5095    5.881867766    4.655630655    2.956432120
 1623 SOLV  HW2     5096    5.925442644    4.504133398    2.913811922
 1624 SOLV  OW      5097    3.059781492    5.774865689    5.500075747
 1624 SOLV  HW1     5098    2.995976058    5.812531777    5.567233565
 1624 SOLV  HW2     5099    3.132595424    5.725300778    5.547420135
 1625 SOLV  OW      5100    2.070544368    5.149282279    1.059493408
 1625 SOLV  HW1     5101    2.151395257    5.120393605    1.110763460
 1625 SOLV  HW2     5102    2.015713300    5.069092528    1.035761620
 1626 SOLV  OW      5103    3.720337400    1.333692620    3.520467818
 1626 SOLV  HW1     5104    3.631775224    1.290955960    3.538643594
 1626 SOLV  HW2     5105    3.757453315    1.298269033    3.434632986
 1627 SOLV  OW      5106    4.940353399    5.241903679    3.259322258
 1627 SOLV  HW1     5107    4.840621201    5.234649602    3.260274635
 1627 SOLV  HW2     5108    4.979935686    5.163491133    3.307121373
 1628 SOLV  OW      5109    4.133973687    3.572533782    2.546414996
 1628 SOLV  HW1     5110    4.093764160    3.508369732    2.611731216
 1628 SOLV  HW2     5111    4.071087545    3.648873105    2.531660975
 1629 SOLV  OW      5112    1.196543959    5.674570167    3.631082245
 1629 SOLV  HW1     5113    1.295764485    5.685234766    3.637531555
 1629 SOLV  HW2     5114    1.174883360    5.604885628    3.562708832
 1630 SOLV  OW      5115    5.776640279    5.648652389    2.202864625
 1630 SOLV  HW1     5116    5.743299019    5.577124636    2.264282708
 1630 SOLV  HW2     5117    5.845901126    5.610438558    2.141687193
 1631 SOLV  OW      5118    0.938633314    3.519908926    1.896554857
 1631 SOLV  HW1     5119    0.971897075    3.515348641    1.990750218
 1631 SOLV  HW2     5120    0.873887280    3.445425033    1.880425972
 1632 SOLV  OW      5121    5.138475573    4.868782422    6.500929298
 1632 SOLV  HW1     5122    5.157443787    4.961201929    6.534078683
 1632 SOLV  HW2     5123    5.136448374    4.868992486    6.400949868
 1633 SOLV  OW      5124    5.728940438    1.731574417    6.467509301
 1633 SOLV  HW1     5125    5.650185481    1.670574224    6.476265621
 1633 SOLV  HW2     5126    5.763164036    1.728552862    6.373596280
 1634 SOLV  OW      5127    5.318435909    3.390623032    5.444564910
 1634 SOLV  HW1     5128    5.234236847    3.418468186    5.398356627
 1634 SOLV  HW2     5129    5.339985564    3.456179729    5.516938744
 1635 SOLV  OW      5130    1.850860623    1.243086099    1.793263311
 1635 SOLV  HW1     5131    1.919843010    1.190140215    1.743885141
 1635 SOLV  HW2     5132    1.767033581    1.189180086    1.801461409
 1636 SOLV  OW      5133    4.259964238    3.580229025    6.460337304
 1636 SOLV  HW1     5134    4.233092163    3.548168438    6.551167092
 1636 SOLV  HW2     5135    4.228389434    3.674238467    6.447480535
 1637 SOLV  OW      5136    1.474038568    4.490825545    3.019513034
 1637 SOLV  HW1     5137    1.555105793    4.439840257    2.990726832
 1637 SOLV  HW2     5138    1.499018183    4.586070974    3.036959152
 1638 SOLV  OW      5139    4.154268504    1.751719823    1.721879413
 1638 SOLV  HW1     5140    4.086374667    1.694037933    1.767302606
 1638 SOLV  HW2     5141    4.186155608    1.822027968    1.785440545
 1639 SOLV  OW      5142    0.032881642    3.734618823    2.602223247
 1639 SOLV  HW1     5143   -0.054274300    3.725251725    2.554096962
 1639 SOLV  HW2     5144    0.104711832    3.688147097    2.550446393
 1640 SOLV  OW      5145    2.603715659    4.307082613    4.331762179
 1640 SOLV  HW1     5146    2.677689477    4.369838027    4.307479010
 1640 SOLV  HW2     5147    2.601480187    4.295004022    4.431005064
 1641 SOLV  OW      5148    6.446362515    5.455694524    4.573846891
 1641 SOLV  HW1     5149    6.374376399    5.417229526    4.516067284
 1641 SOLV  HW2     5150    6.533591204    5.452393026    4.525058614
 1642 SOLV  OW      5151    5.155424294    5.957127039    6.208546696
 1642 SOLV  HW1     5152    5.203230326    5.944133510    6.295413212
 1642 SOLV  HW2     5153    5.217252481    5.999772802    6.142526592
 1643 SOLV  OW      5154    0.312057392    4.149025968    6.234134737
 1643 SOLV  HW1     5155    0.313763585    4.240010771    6.192675182
 1643 SOLV  HW2     5156    0.265388780    4.085313486    6.172793068
 1644 SOLV  OW      5157    6.249206518    3.828562376    3.992860814
 1644 SOLV  HW1     5158    6.272371428    3.738886507    3.955155833
 1644 SOLV  HW2     5159    6.331629724    3.884978526    3.997726325
 1645 SOLV  OW      5160    5.636977082    3.572017270    6.644884547
 1645 SOLV  HW1     5161    5.540948852    3.544673478    6.639322520
 1645 SOLV  HW2     5162    5.664181296    3.578857938    6.740869838
 1646 SOLV  OW      5163    1.673857643    2.214949733    3.404707293
 1646 SOLV  HW1     5164    1.700861962    2.311185591    3.401630557
 1646 SOLV  HW2     5165    1.749479537    2.160240596    3.440599903
 1647 SOLV  OW      5166    6.694973445    2.801179073    5.328128438
 1647 SOLV  HW1     5167    6.690813731    2.708850274    5.366313904
 1647 SOLV  HW2     5168    6.602195328    2.836559837    5.316276755
 1648 SOLV  OW      5169    0.287984911    2.039414852    0.527462820
 1648 SOLV  HW1     5170    0.188492058    2.035284392    0.518289400
 1648 SOLV  HW2     5171    0.311673793    2.075277016    0.617755578
 1649 SOLV  OW      5172    1.136381578    5.584615949    5.111855939
 1649 SOLV  HW1     5173    1.061878907    5.519616136    5.096875406
 1649 SOLV  HW2     5174    1.209167684    5.567791161    5.045379256
 1650 SOLV  OW      5175    6.256087916    5.514905226    2.078691790
 1650 SOLV  HW1     5176    6.243221922    5.425151012    2.120866276
 1650 SOLV  HW2     5177    6.331874705    5.510590512    2.013593511
 1651 SOLV  OW      5178    4.183804085    0.523208701    2.496963208
 1651 SOLV  HW1     5179    4.103262478    0.581863731    2.505488294
 1651 SOLV  HW2     5180    4.157223018    0.427836809    2.511023401
 1652 SOLV  OW      5181    5.813574639    1.412870165    5.608055373
 1652 SOLV  HW1     5182    5.750268087    1.437478773    5.681449767
 1652 SOLV  HW2     5183    5.767915609    1.423427466    5.519716048
 1653 SOLV  OW      5184    2.305369972    2.073413951    5.333141504
 1653 SOLV  HW1     5185    2.312551809    2.090578329    5.234887520
 1653 SOLV  HW2     5186    2.260744622    1.985233532    5.348400335
 1654 SOLV  OW      5187    1.174890103    2.391287808    3.628524422
 1654 SOLV  HW1     5188    1.209518042    2.393102482    3.722320226
 1654 SOLV  HW2     5189    1.251589281    2.396492103    3.564569817
 1655 SOLV  OW      5190    6.269984779    5.517771669    0.041224692
 1655 SOLV  HW1     5191    6.352598281    5.542690864    0.091762629
 1655 SOLV  HW2     5192    6.286351683    5.528609012   -0.056829968
 1656 SOLV  OW      5193    2.823900820    4.455694215    4.271335649
 1656 SOLV  HW1     5194    2.898711171    4.389428656    4.267824635
 1656 SOLV  HW2     5195    2.859370866    4.544488604    4.300618280
 1657 SOLV  OW      5196    2.489714281    2.390240368    6.529416067
 1657 SOLV  HW1     5197    2.512672252    2.430990683    6.617803756
 1657 SOLV  HW2     5198    2.475544520    2.462704343    6.461975499
 1658 SOLV  OW      5199    3.791085025    0.472773635    6.624778059
 1658 SOLV  HW1     5200    3.802500489    0.505109410    6.718714873
 1658 SOLV  HW2     5201    3.767737424    0.375540658    6.625601296
 1659 SOLV  OW      5202    6.307366970    1.655126540    2.637324637
 1659 SOLV  HW1     5203    6.306980786    1.583403694    2.707007663
 1659 SOLV  HW2     5204    6.395141333    1.703001231    2.639252094
 1660 SOLV  OW      5205    3.783992568    1.465471449    1.212018444
 1660 SOLV  HW1     5206    3.731260829    1.390699823    1.171662431
 1660 SOLV  HW2     5207    3.808081474    1.442206789    1.306244344
 1661 SOLV  OW      5208    3.002381317    0.133145851    6.571187465
 1661 SOLV  HW1     5209    3.028649350    0.060623730    6.634831573
 1661 SOLV  HW2     5210    3.082774299    0.187943610    6.548074392
 1662 SOLV  OW      5211    2.534745698    5.034119720    6.364211011
 1662 SOLV  HW1     5212    2.576426811    4.944933146    6.381774602
 1662 SOLV  HW2     5213    2.514256475    5.079043681    6.451171172
 1663 SOLV  OW      5214    2.909079191    2.818248087    1.084433162
 1663 SOLV  HW1     5215    2.934306550    2.826079492    0.987984785
 1663 SOLV  HW2     5216    2.813616978    2.789360186    1.091678517
 1664 SOLV  OW      5217    6.715028457    6.623507818    0.090902629
 1664 SOLV  HW1     5218    6.672848052    6.713237863    0.077888309
 1664 SOLV  HW2     5219    6.792694507    6.613841041    0.028656520
 1665 SOLV  OW      5220    1.716195548    6.027019064    3.087917892
 1665 SOLV  HW1     5221    1.680977929    6.029269488    3.181484419
 1665 SOLV  HW2     5222    1.815105432    6.012422736    3.089872903
 1666 SOLV  OW      5223    5.223166468    4.719347184    4.787968853
 1666 SOLV  HW1     5224    5.124391826    4.734918521    4.789038187
 1666 SOLV  HW2     5225    5.245361435    4.641995120    4.847332831
 1667 SOLV  OW      5226    3.425890903    3.594042649    6.036191337
 1667 SOLV  HW1     5227    3.397838932    3.510866625    5.988286473
 1667 SOLV  HW2     5228    3.444231919    3.572668936    6.132143469
 1668 SOLV  OW      5229    6.427913230    5.305802624    4.126123650
 1668 SOLV  HW1     5230    6.426156747    5.386818487    4.067528558
 1668 SOLV  HW2     5231    6.376621904    5.231925905    4.082403286
 1669 SOLV  OW      5232    4.685873943    0.082654996    3.546401969
 1669 SOLV  HW1     5233    4.725613556    0.162346071    3.591900713
 1669 SOLV  HW2     5234    4.680844256    0.099536700    3.447965440
 1670 SOLV  OW      5235    3.683636384    3.747068672    4.674465185
 1670 SOLV  HW1     5236    3.732632965    3.667833125    4.638118203
 1670 SOLV  HW2     5237    3.749295815    3.818091019    4.699856238
 1671 SOLV  OW      5238    1.349851175    3.992678324    3.680453296
 1671 SOLV  HW1     5239    1.423491851    3.994717799    3.612829842
 1671 SOLV  HW2     5240    1.337271340    3.899040741    3.713222045
 1672 SOLV  OW      5241    4.262654811    1.522998642    0.468995430
 1672 SOLV  HW1     5242    4.278477648    1.498366841    0.373376644
 1672 SOLV  HW2     5243    4.282540582    1.620117799    0.482128043
 1673 SOLV  OW      5244    1.447964958    3.452505593    4.043027313
 1673 SOLV  HW1     5245    1.533966123    3.460373251    4.093444964
 1673 SOLV  HW2     5246    1.449247543    3.515003122    3.964973140
 1674 SOLV  OW      5247    0.811109403    2.047401123    4.856457274
 1674 SOLV  HW1     5248    0.814101467    2.143903316    4.830410886
 1674 SOLV  HW2     5249    0.844415222    2.037125292    4.950186510
 1675 SOLV  OW      5250    0.906625079    2.018575726    0.889741703
 1675 SOLV  HW1     5251    0.932454776    1.958004169    0.965000944
 1675 SOLV  HW2     5252    0.847392651    1.969221096    0.826057482
 1676 SOLV  OW      5253    2.690420866    0.657369934    6.716367246
 1676 SOLV  HW1     5254    2.772014265    0.707142437    6.745782467
 1676 SOLV  HW2     5255    2.609985743    0.695164383    6.762212754
 1677 SOLV  OW      5256    4.847165228    1.533998969    3.814659182
 1677 SOLV  HW1     5257    4.779119172    1.486108844    3.759194688
 1677 SOLV  HW2     5258    4.884253788    1.471426585    3.883282616
 1678 SOLV  OW      5259    1.639375435    3.420551864    6.097840379
 1678 SOLV  HW1     5260    1.587926623    3.404184784    6.182013882
 1678 SOLV  HW2     5261    1.708456210    3.349130516    6.086576381
 1679 SOLV  OW      5262    1.530280062    2.287401249    5.222203778
 1679 SOLV  HW1     5263    1.496362066    2.194951980    5.239603267
 1679 SOLV  HW2     5264    1.490815706    2.321908199    5.137045836
 1680 SOLV  OW      5265    1.773010478    0.966657641    1.008219009
 1680 SOLV  HW1     5266    1.871553712    0.981948614    1.000772049
 1680 SOLV  HW2     5267    1.724137285    1.046449410    0.972938354
 1681 SOLV  OW      5268    1.812556984    2.577889126    5.278139135
 1681 SOLV  HW1     5269    1.832766034    2.616349848    5.188070232
 1681 SOLV  HW2     5270    1.825518977    2.648183796    5.348072576
 1682 SOLV  OW      5271    0.466756147    0.544213414    0.161530212
 1682 SOLV  HW1     5272    0.517184677    0.628611722    0.143256490
 1682 SOLV  HW2     5273    0.504203040    0.499989751    0.243028910
 1683 SOLV  OW      5274    2.874784276    4.515697330    2.310524409
 1683 SOLV  HW1     5275    2.922142325    4.490306893    2.394860528
 1683 SOLV  HW2     5276    2.843884780    4.433047214    2.263468914
 1684 SOLV  OW      5277    1.665380106    6.645197672    6.704143189
 1684 SOLV  HW1     5278    1.742312101    6.621720558    6.644726580
 1684 SOLV  HW2     5279    1.615284057    6.722336540    6.664900088
 1685 SOLV  OW      5280    2.010955894    4.895995588    3.054046925
 1685 SOLV  HW1     5281    2.058313831    4.848853487    3.128443754
 1685 SOLV  HW2     5282    2.043811351    4.990254094    3.048055840
 1686 SOLV  OW      5283    4.317369549    3.749542181    3.860676597
 1686 SOLV  HW1     5284    4.254749047    3.705159393    3.924777149
 1686 SOLV  HW2     5285    4.363312533    3.680007132    3.805412149
 1687 SOLV  OW      5286    4.309058676    5.992411296    4.164673935
 1687 SOLV  HW1     5287    4.360312107    5.930325356    4.223990560
 1687 SOLV  HW2     5288    4.233757272    6.033238179    4.216277270
 1688 SOLV  OW      5289    3.076822317    3.549772697    2.384070040
 1688 SOLV  HW1     5290    3.117339090    3.562924916    2.293596562
 1688 SOLV  HW2     5291    3.017342382    3.627240910    2.405537535
 1689 SOLV  OW      5292    5.473976695    5.183883134    3.323596027
 1689 SOLV  HW1     5293    5.523238965    5.175816725    3.236946146
 1689 SOLV  HW2     5294    5.538597926    5.176169215    3.399521201
 1690 SOLV  OW      5295    1.925224722    1.191226917    6.132914822
 1690 SOLV  HW1     5296    1.989469597    1.262294254    6.161586579
 1690 SOLV  HW2     5297    1.888109251    1.145313166    6.213626713
 1691 SOLV  OW      5298    4.605891207    0.078459069    5.995792132
 1691 SOLV  HW1     5299    4.668589277    0.000709899    6.000697097
 1691 SOLV  HW2     5300    4.658437674    0.163421350    5.991284393
 1692 SOLV  OW      5301    3.341699997    5.518039631    5.420507877
 1692 SOLV  HW1     5302    3.395222518    5.451830711    5.472965085
 1692 SOLV  HW2     5303    3.273737279    5.469716904    5.365317089
 1693 SOLV  OW      5304    5.685838537    6.672550944    3.095479122
 1693 SOLV  HW1     5305    5.595554819    6.712586785    3.111164207
 1693 SOLV  HW2     5306    5.694770350    6.588499396    3.148916936
 1694 SOLV  OW      5307    3.321883619    3.379285208    0.833975344
 1694 SOLV  HW1     5308    3.378411983    3.315802306    0.781301771
 1694 SOLV  HW2     5309    3.339470395    3.366467850    0.931578934
 1695 SOLV  OW      5310    2.440263594    2.786208684    5.247637865
 1695 SOLV  HW1     5311    2.462216615    2.712701716    5.311784809
 1695 SOLV  HW2     5312    2.351828550    2.767732204    5.204767097
 1696 SOLV  OW      5313    1.457828734    3.087052341    2.120716071
 1696 SOLV  HW1     5314    1.531694107    3.126721017    2.066215219
 1696 SOLV  HW2     5315    1.492180582    3.064215741    2.211812066
 1697 SOLV  OW      5316    6.194279469    6.211199649    0.000756999
 1697 SOLV  HW1     5317    6.158123868    6.164414781    0.081404310
 1697 SOLV  HW2     5318    6.145880041    6.297763906   -0.012055681
 1698 SOLV  OW      5319    6.123416360    1.644459804    4.039402013
 1698 SOLV  HW1     5320    6.113168021    1.722040350    3.977142312
 1698 SOLV  HW2     5321    6.041389831    1.636064302    4.095981197
 1699 SOLV  OW      5322    4.838355908    3.256495555    2.304786236
 1699 SOLV  HW1     5323    4.777303188    3.178010599    2.294169402
 1699 SOLV  HW2     5324    4.795874008    3.337484067    2.264336399
 1700 SOLV  OW      5325    3.619371106    5.901186141    4.964400341
 1700 SOLV  HW1     5326    3.569690128    5.815673305    4.979212343
 1700 SOLV  HW2     5327    3.569994360    5.957353895    4.898013893
 1701 SOLV  OW      5328    4.916245119    1.441963504    0.627172773
 1701 SOLV  HW1     5329    4.957779641    1.352227625    0.612259844
 1701 SOLV  HW2     5330    4.816926566    1.432105579    0.633392613
 1702 SOLV  OW      5331    0.546775232    5.285654773    3.919261436
 1702 SOLV  HW1     5332    0.521934470    5.298902917    3.823305908
 1702 SOLV  HW2     5333    0.621147585    5.348010870    3.943355219
 1703 SOLV  OW      5334    6.532608338    1.329457911    4.851287744
 1703 SOLV  HW1     5335    6.450980392    1.363911004    4.897654788
 1703 SOLV  HW2     5336    6.611762252    1.339010523    4.911648706
 1704 SOLV  OW      5337    6.240764307    1.678406653    5.181553369
 1704 SOLV  HW1     5338    6.235635957    1.727425156    5.268564440
 1704 SOLV  HW2     5339    6.152928886    1.634416156    5.162850029
 1705 SOLV  OW      5340    5.366689338    4.427169880    1.172194610
 1705 SOLV  HW1     5341    5.405365567    4.498769535    1.114076809
 1705 SOLV  HW2     5342    5.432185345    4.352074347    1.180619212
 1706 SOLV  OW      5343    2.587609340    0.848706169    3.675211766
 1706 SOLV  HW1     5344    2.640852264    0.780135556    3.625580102
 1706 SOLV  HW2     5345    2.492173583    0.844630262    3.645623877
 1707 SOLV  OW      5346    5.210324457    3.740384356    2.131063186
 1707 SOLV  HW1     5347    5.236444918    3.792705401    2.049944324
 1707 SOLV  HW2     5348    5.216936417    3.798797358    2.211959683
 1708 SOLV  OW      5349    5.057754761    4.728309195    1.874618529
 1708 SOLV  HW1     5350    4.961539007    4.731635849    1.847572233
 1708 SOLV  HW2     5351    5.091245100    4.821245208    1.890153475
 1709 SOLV  OW      5352    4.987426428    1.323770391    3.212067810
 1709 SOLV  HW1     5353    5.066024059    1.380941560    3.188532522
 1709 SOLV  HW2     5354    4.934410266    1.304372803    3.129526546
 1710 SOLV  OW      5355    2.033014171    5.561245506    1.776182577
 1710 SOLV  HW1     5356    1.997786795    5.529273398    1.864141979
 1710 SOLV  HW2     5357    2.132884387    5.556154655    1.776433890
 1711 SOLV  OW      5358    3.365430813    5.284588934    6.567413964
 1711 SOLV  HW1     5359    3.379919297    5.320024325    6.659796089
 1711 SOLV  HW2     5360    3.453857867    5.270119098    6.523014414
 1712 SOLV  OW      5361    0.909679958    1.602475760    2.610782034
 1712 SOLV  HW1     5362    0.841532649    1.591555238    2.538416804
 1712 SOLV  HW2     5363    0.863417460    1.618017139    2.698064832
 1713 SOLV  OW      5364    5.114575042    0.324560629    4.698283475
 1713 SOLV  HW1     5365    5.172032048    0.365853161    4.627617647
 1713 SOLV  HW2     5366    5.028341006    0.374787334    4.704687326
 1714 SOLV  OW      5367    1.690193721    3.795389530    1.711111852
 1714 SOLV  HW1     5368    1.627784055    3.773367156    1.786079103
 1714 SOLV  HW2     5369    1.690484475    3.720466543    1.644881183
 1715 SOLV  OW      5370    5.275351924    5.063192977    2.135304533
 1715 SOLV  HW1     5371    5.349391051    5.009932664    2.094297378
 1715 SOLV  HW2     5372    5.223612399    5.005318599    2.198341172
 1716 SOLV  OW      5373    4.677691053    1.826315554    1.953534388
 1716 SOLV  HW1     5374    4.697874337    1.910955212    2.002817278
 1716 SOLV  HW2     5375    4.618818359    1.768236331    2.009755824
 1717 SOLV  OW      5376    0.766126360    4.294748406    0.022371532
 1717 SOLV  HW1     5377    0.811304761    4.316293403   -0.064200780
 1717 SOLV  HW2     5378    0.787203560    4.365763974    0.089547276
 1718 SOLV  OW      5379    3.807305943    6.031767114    3.108334625
 1718 SOLV  HW1     5380    3.733245214    5.979064369    3.066651665
 1718 SOLV  HW2     5381    3.787890090    6.045473727    3.205469549
 1719 SOLV  OW      5382    5.550779163    1.274176491    4.967161259
 1719 SOLV  HW1     5383    5.542746888    1.202796776    4.897587853
 1719 SOLV  HW2     5384    5.580937923    1.359314118    4.924241872
 1720 SOLV  OW      5385    6.286169121    0.323395412    0.460861565
 1720 SOLV  HW1     5386    6.188451845    0.329636122    0.481169880
 1720 SOLV  HW2     5387    6.303319296    0.357991272    0.368617118
 1721 SOLV  OW      5388    2.148753672    2.942710070    4.670327960
 1721 SOLV  HW1     5389    2.243165985    2.933198502    4.701885612
 1721 SOLV  HW2     5390    2.100365687    2.856175942    4.683385052
 1722 SOLV  OW      5391    5.045861126    4.131038321    0.739952446
 1722 SOLV  HW1     5392    4.987448538    4.098180981    0.814171075
 1722 SOLV  HW2     5393    5.139420330    4.098827155    0.754414677
 1723 SOLV  OW      5394    4.580944159    6.405063139    6.522946413
 1723 SOLV  HW1     5395    4.618809092    6.328810908    6.470488009
 1723 SOLV  HW2     5396    4.633602931    6.487943105    6.504025395
 1724 SOLV  OW      5397    1.389466850    3.434291051    5.872869849
 1724 SOLV  HW1     5398    1.397677020    3.533879618    5.876710480
 1724 SOLV  HW2     5399    1.456076689    3.392935232    5.934941305
 1725 SOLV  OW      5400    5.668667582    4.831547566    6.176031708
 1725 SOLV  HW1     5401    5.711671419    4.882181527    6.101286059
 1725 SOLV  HW2     5402    5.738336416    4.804821143    6.242604916
 1726 SOLV  OW      5403    3.619736136    2.504772675    1.270500158
 1726 SOLV  HW1     5404    3.617707224    2.412794387    1.231309366
 1726 SOLV  HW2     5405    3.623914372    2.498434652    1.370211801
 1727 SOLV  OW      5406    5.183363570    5.260889922    4.040369043
 1727 SOLV  HW1     5407    5.119964923    5.298403425    4.107995878
 1727 SOLV  HW2     5408    5.131643503    5.216088727    3.967444921
 1728 SOLV  OW      5409    6.263701044    1.443841157    3.627382346
 1728 SOLV  HW1     5410    6.313223857    1.512967790    3.680004013
 1728 SOLV  HW2     5411    6.166247239    1.448789111    3.649252730
 1729 SOLV  OW      5412    5.294497621    0.721559565    4.395200609
 1729 SOLV  HW1     5413    5.370233425    0.738586446    4.332159247
 1729 SOLV  HW2     5414    5.316036215    0.760903118    4.484577418
 1730 SOLV  OW      5415    1.588728541    4.863547479    2.363785693
 1730 SOLV  HW1     5416    1.538987991    4.879084234    2.278436252
 1730 SOLV  HW2     5417    1.679440830    4.826791774    2.343283526
 1731 SOLV  OW      5418    5.591494990    3.485297810    1.786245520
 1731 SOLV  HW1     5419    5.628450288    3.539858603    1.861461648
 1731 SOLV  HW2     5420    5.616202945    3.389298716    1.799426228
 1732 SOLV  OW      5421    5.250901920    1.743344501    5.882649452
 1732 SOLV  HW1     5422    5.164750380    1.695618175    5.865324619
 1732 SOLV  HW2     5423    5.237826513    1.810221229    5.955838092
 1733 SOLV  OW      5424    3.277420918    5.203394454    1.504573891
 1733 SOLV  HW1     5425    3.225408983    5.172772384    1.584305237
 1733 SOLV  HW2     5426    3.375029902    5.189102015    1.520952304
 1734 SOLV  OW      5427    0.435766396    1.063287559    4.762861362
 1734 SOLV  HW1     5428    0.361364294    1.119044287    4.726043505
 1734 SOLV  HW2     5429    0.401217357    1.006969817    4.837926107
 1735 SOLV  OW      5430    6.480084369    3.644096327    3.095886359
 1735 SOLV  HW1     5431    6.554788217    3.708066051    3.077796322
 1735 SOLV  HW2     5432    6.393764765    3.694301144    3.101219505
 1736 SOLV  OW      5433    6.594242242    2.787048101    2.988736700
 1736 SOLV  HW1     5434    6.628118723    2.693107348    2.993986372
 1736 SOLV  HW2     5435    6.495795982    2.788009677    3.006270932
 1737 SOLV  OW      5436    2.350526041    5.555527440    1.851971947
 1737 SOLV  HW1     5437    2.438233571    5.534362005    1.895093330
 1737 SOLV  HW2     5438    2.366423454    5.591878671    1.760179245
 1738 SOLV  OW      5439    2.960759566    1.778385218    2.658874328
 1738 SOLV  HW1     5440    3.038386376    1.750091092    2.715208695
 1738 SOLV  HW2     5441    2.877506273    1.778080092    2.714271405
 1739 SOLV  OW      5442    3.637969675    1.665846373    2.510213651
 1739 SOLV  HW1     5443    3.577913252    1.729905692    2.462363157
 1739 SOLV  HW2     5444    3.588158909    1.581214343    2.529090809
 1740 SOLV  OW      5445    1.790439063    0.570766720    3.400435113
 1740 SOLV  HW1     5446    1.692056505    0.588291000    3.404151557
 1740 SOLV  HW2     5447    1.806477297    0.472447857    3.391704922
 1741 SOLV  OW      5448    3.983506393    1.438980604    3.053245681
 1741 SOLV  HW1     5449    3.937493171    1.472321046    3.135533215
 1741 SOLV  HW2     5450    4.069924762    1.395550744    3.078657346
 1742 SOLV  OW      5451    3.750060702    4.885591738    2.037787662
 1742 SOLV  HW1     5452    3.753173136    4.983768460    2.019034419
 1742 SOLV  HW2     5453    3.843111865    4.850976417    2.049758493
 1743 SOLV  OW      5454    0.021848585    5.802553392    3.397849067
 1743 SOLV  HW1     5455    0.022210204    5.890072775    3.349472761
 1743 SOLV  HW2     5456    0.097241753    5.745833338    3.364701734
 1744 SOLV  OW      5457    0.566685445    1.410812554    0.570639053
 1744 SOLV  HW1     5458    0.488763408    1.371300543    0.619290848
 1744 SOLV  HW2     5459    0.596730598    1.493803828    0.617647322
 1745 SOLV  OW      5460    1.127128568    5.187870968    3.194448684
 1745 SOLV  HW1     5461    1.158356800    5.100690250    3.232189377
 1745 SOLV  HW2     5462    1.204462507    5.250918588    3.187777885
 1746 SOLV  OW      5463    6.311191817    3.822496350    0.562993936
 1746 SOLV  HW1     5464    6.362226303    3.857103948    0.641720268
 1746 SOLV  HW2     5465    6.216086128    3.852813485    0.568978867
 1747 SOLV  OW      5466    0.459090888    2.070228201    1.792144380
 1747 SOLV  HW1     5467    0.385490313    2.039247728    1.731951310
 1747 SOLV  HW2     5468    0.498108173    2.154991092    1.756186853
 1748 SOLV  OW      5469    5.466787385    2.459499329    1.962820251
 1748 SOLV  HW1     5470    5.547566490    2.513953516    1.985392751
 1748 SOLV  HW2     5471    5.394299110    2.519699434    1.929332383
 1749 SOLV  OW      5472    2.027714252    0.137301798    3.441561848
 1749 SOLV  HW1     5473    1.971720762    0.137242823    3.358707967
 1749 SOLV  HW2     5474    1.984593468    0.195040859    3.510893218
 1750 SOLV  OW      5475    1.730553442    0.076461134    3.321939937
 1750 SOLV  HW1     5476    1.639547883    0.080501028    3.280688180
 1750 SOLV  HW2     5477    1.721815675    0.065084296    3.420905886
 1751 SOLV  OW      5478    6.019488731    6.118918410    1.827905608
 1751 SOLV  HW1     5479    6.028266863    6.022278432    1.803745741
 1751 SOLV  HW2     5480    6.085676686    6.141557203    1.899366645
 1752 SOLV  OW      5481    1.763814349    6.080361706    1.628636532
 1752 SOLV  HW1     5482    1.826197415    6.021659181    1.577038018
 1752 SOLV  HW2     5483    1.684950995    6.026798221    1.658828660
 1753 SOLV  OW      5484    4.595352561    3.556744714    0.935298080
 1753 SOLV  HW1     5485    4.557829209    3.518714018    0.850765813
 1753 SOLV  HW2     5486    4.681837240    3.511358991    0.956759124
 1754 SOLV  OW      5487    5.093100216    1.075364751    3.249981554
 1754 SOLV  HW1     5488    5.056943491    1.167947185    3.238971366
 1754 SOLV  HW2     5489    5.018007201    1.012404516    3.269908623
 1755 SOLV  OW      5490    2.559944222    2.794119969    6.707493477
 1755 SOLV  HW1     5491    2.622613756    2.835120551    6.773762035
 1755 SOLV  HW2     5492    2.586352555    2.821792715    6.615098352
 1756 SOLV  OW      5493    3.639054742    5.458303584    0.122905756
 1756 SOLV  HW1     5494    3.582423840    5.384894948    0.160377789
 1756 SOLV  HW2     5495    3.580476900    5.533619791    0.092970070
 1757 SOLV  OW      5496    1.771973322    0.056581612    1.845309833
 1757 SOLV  HW1     5497    1.718480495    0.114385186    1.783687561
 1757 SOLV  HW2     5498    1.867280785    0.086854830    1.845065274
 1758 SOLV  OW      5499    3.312423184    0.010971187    3.411570455
 1758 SOLV  HW1     5500    3.295422626    0.107571811    3.392093785
 1758 SOLV  HW2     5501    3.261181164   -0.016123209    3.493057811
 1759 SOLV  OW      5502    0.268833294    2.319184578    1.573067589
 1759 SOLV  HW1     5503    0.361836337    2.351094726    1.591294395
 1759 SOLV  HW2     5504    0.261558354    2.290487632    1.477550048
 1760 SOLV  OW      5505    6.464064249    3.655026028    2.094052680
 1760 SOLV  HW1     5506    6.543970888    3.612334689    2.051715712
 1760 SOLV  HW2     5507    6.487574941    3.747534636    2.123876240
 1761 SOLV  OW      5508    3.132669460    2.701612903    3.276419295
 1761 SOLV  HW1     5509    3.129283417    2.793976923    3.238242567
 1761 SOLV  HW2     5510    3.216520273    2.656170382    3.246351729
 1762 SOLV  OW      5511    5.672380376    0.354962566    2.016517048
 1762 SOLV  HW1     5512    5.592358831    0.358518244    1.956650952
 1762 SOLV  HW2     5513    5.692024580    0.446606567    2.051381390
 1763 SOLV  OW      5514    1.040183999    4.644524545    3.515940459
 1763 SOLV  HW1     5515    1.066335561    4.622028546    3.422078508
 1763 SOLV  HW2     5516    1.069900951    4.571344123    3.577272088
 1764 SOLV  OW      5517    5.492323503    0.020555225    1.388405927
 1764 SOLV  HW1     5518    5.483929399    0.036153267    1.486824828
 1764 SOLV  HW2     5519    5.409167337   -0.023366334    1.354406093
 1765 SOLV  OW      5520    4.934866874    3.031935380    3.384276825
 1765 SOLV  HW1     5521    4.878751377    3.102692381    3.341328742
 1765 SOLV  HW2     5522    4.940047967    3.048692477    3.482726792
 1766 SOLV  OW      5523    3.287413420    0.282948188    2.714326521
 1766 SOLV  HW1     5524    3.196744823    0.244024763    2.730581134
 1766 SOLV  HW2     5525    3.278918571    0.364418559    2.656964023
 1767 SOLV  OW      5526    1.376376408    3.514635807    1.883300146
 1767 SOLV  HW1     5527    1.305009291    3.576644154    1.850715799
 1767 SOLV  HW2     5528    1.335592693    3.426528018    1.907253145
 1768 SOLV  OW      5529    2.963524274    4.856662442    4.868361866
 1768 SOLV  HW1     5530    3.042414564    4.860220078    4.929710912
 1768 SOLV  HW2     5531    2.920372266    4.766677438    4.874737079
 1769 SOLV  OW      5532    5.971693969    4.479000877    3.886565051
 1769 SOLV  HW1     5533    5.947907953    4.384009813    3.906837275
 1769 SOLV  HW2     5534    5.902117603    4.518745309    3.826735714
 1770 SOLV  OW      5535    6.394332310    1.224930197    0.900071098
 1770 SOLV  HW1     5536    6.358355994    1.308277072    0.858130149
 1770 SOLV  HW2     5537    6.483467580    1.203351120    0.860205234
 1771 SOLV  OW      5538    6.696424040    2.320139797    3.899554413
 1771 SOLV  HW1     5539    6.625161032    2.254018714    3.922998517
 1771 SOLV  HW2     5540    6.751383764    2.340083066    3.980682305
 1772 SOLV  OW      5541    3.406842320    1.439427546    3.176347730
 1772 SOLV  HW1     5542    3.394154952    1.375008036    3.100920962
 1772 SOLV  HW2     5543    3.468400369    1.512780251    3.147537535
 1773 SOLV  OW      5544    1.430382286    5.222890392    0.214810154
 1773 SOLV  HW1     5545    1.465726584    5.241308555    0.123095423
 1773 SOLV  HW2     5546    1.466486915    5.290813294    0.278708317
 1774 SOLV  OW      5547    4.370296198    2.122810609    0.037220658
 1774 SOLV  HW1     5548    4.308138588    2.186651324   -0.008175758
 1774 SOLV  HW2     5549    4.374374227    2.144001944    0.134864588
 1775 SOLV  OW      5550    3.443349575    5.724339174    2.572097160
 1775 SOLV  HW1     5551    3.440592728    5.630358184    2.538038191
 1775 SOLV  HW2     5552    3.350023221    5.758051505    2.584495166
 1776 SOLV  OW      5553    0.645747795    5.653283914    2.878046287
 1776 SOLV  HW1     5554    0.625428885    5.743576228    2.915920816
 1776 SOLV  HW2     5555    0.561019403    5.610507115    2.846561607
 1777 SOLV  OW      5556    0.380525559    1.220309617    2.602980377
 1777 SOLV  HW1     5557    0.348454710    1.306696988    2.564138097
 1777 SOLV  HW2     5558    0.304281394    1.155825323    2.608332317
 1778 SOLV  OW      5559    4.853786502    3.119797166    0.707602931
 1778 SOLV  HW1     5560    4.866618068    3.191730408    0.639331416
 1778 SOLV  HW2     5561    4.848289448    3.031036143    0.661872162
 1779 SOLV  OW      5562    4.015906865    2.466249734    1.703694724
 1779 SOLV  HW1     5563    4.035022520    2.563067820    1.719846816
 1779 SOLV  HW2     5564    4.102051348    2.415835121    1.697568151
 1780 SOLV  OW      5565    6.604283814    1.133998054    1.595373944
 1780 SOLV  HW1     5566    6.590940361    1.109165075    1.499429608
 1780 SOLV  HW2     5567    6.584003699    1.055090506    1.653359768
 1781 SOLV  OW      5568    1.301019113    4.269188905    1.982154497
 1781 SOLV  HW1     5569    1.354019429    4.351785172    1.962948682
 1781 SOLV  HW2     5570    1.212729599    4.294659056    2.021604125
 1782 SOLV  OW      5571    3.132658230    5.218291238    3.394875370
 1782 SOLV  HW1     5572    3.137262716    5.286283809    3.321691704
 1782 SOLV  HW2     5573    3.049179972    5.164149801    3.384869107
 1783 SOLV  OW      5574    1.984438153    0.973336228    4.705296693
 1783 SOLV  HW1     5575    1.944644633    1.008892156    4.620725470
 1783 SOLV  HW2     5576    1.911422032    0.953097387    4.770558286
 1784 SOLV  OW      5577    4.031281238    1.306966257    4.594665338
 1784 SOLV  HW1     5578    4.002221932    1.341703003    4.505508425
 1784 SOLV  HW2     5579    3.953827790    1.263046464    4.640185171
 1785 SOLV  OW      5580    4.993671755    1.454290895    2.173207448
 1785 SOLV  HW1     5581    5.009408076    1.547928439    2.141832005
 1785 SOLV  HW2     5582    5.048148487    1.437035540    2.255271926
 1786 SOLV  OW      5583    5.055511030    5.654996256    1.141146087
 1786 SOLV  HW1     5584    5.034271367    5.679708475    1.046603911
 1786 SOLV  HW2     5585    4.994706667    5.704697223    1.203054757
 1787 SOLV  OW      5586    5.102973066    0.011064734    3.612752080
 1787 SOLV  HW1     5587    5.130381602   -0.053410807    3.541395814
 1787 SOLV  HW2     5588    5.170649031    0.010062562    3.686365934
 1788 SOLV  OW      5589    4.818278225    3.284221536    0.150565332
 1788 SOLV  HW1     5590    4.758156078    3.360347862    0.174858334
 1788 SOLV  HW2     5591    4.783689536    3.239427460    0.068120482
 1789 SOLV  OW      5592    3.417660355    2.173656612    2.745490657
 1789 SOLV  HW1     5593    3.321664019    2.155906118    2.723818940
 1789 SOLV  HW2     5594    3.472801657    2.094176071    2.720146614
 1790 SOLV  OW      5595    0.372007456    6.238697051    1.631708671
 1790 SOLV  HW1     5596    0.451305758    6.263991657    1.576283024
 1790 SOLV  HW2     5597    0.401996721    6.183693042    1.709652517
 1791 SOLV  OW      5598    1.561670080    1.436735759    0.278752761
 1791 SOLV  HW1     5599    1.523264952    1.464171978    0.366913638
 1791 SOLV  HW2     5600    1.554347764    1.337518996    0.268630621
 1792 SOLV  OW      5601    4.007786593    1.176259115    1.778267844
 1792 SOLV  HW1     5602    4.050527122    1.157221140    1.866646816
 1792 SOLV  HW2     5603    3.990232982    1.090178056    1.730497957
 1793 SOLV  OW      5604    2.797789063    1.668575836    3.612013578
 1793 SOLV  HW1     5605    2.881492700    1.664820347    3.557427522
 1793 SOLV  HW2     5606    2.781334535    1.579315254    3.653987820
 1794 SOLV  OW      5607    2.720759357    2.600894973    3.499412285
 1794 SOLV  HW1     5608    2.735142757    2.505343102    3.525161030
 1794 SOLV  HW2     5609    2.778937015    2.659683601    3.555619913
 1795 SOLV  OW      5610    1.777063320    2.247235812    5.679428021
 1795 SOLV  HW1     5611    1.746790643    2.266895898    5.586169851
 1795 SOLV  HW2     5612    1.837651165    2.167682880    5.678732332
 1796 SOLV  OW      5613    6.600554074    3.563038165    3.350004688
 1796 SOLV  HW1     5614    6.667108137    3.623554240    3.393689942
 1796 SOLV  HW2     5615    6.576013188    3.599722826    3.260271637
 1797 SOLV  OW      5616    0.731089458    0.950725389    5.929356788
 1797 SOLV  HW1     5617    0.732541149    1.043885392    5.965676844
 1797 SOLV  HW2     5618    0.660431023    0.897753762    5.976276213
 1798 SOLV  OW      5619    3.496400177    6.106608597    4.783834637
 1798 SOLV  HW1     5620    3.477391280    6.165866838    4.862110833
 1798 SOLV  HW2     5621    3.590990751    6.119835411    4.754208386
 1799 SOLV  OW      5622    5.882190853    2.487530322    1.038834335
 1799 SOLV  HW1     5623    5.826862505    2.532978196    1.108643393
 1799 SOLV  HW2     5624    5.906061161    2.395524895    1.069902806
 1800 SOLV  OW      5625    0.298585285    1.808461784    6.023246379
 1800 SOLV  HW1     5626    0.397267847    1.817461044    6.009799997
 1800 SOLV  HW2     5627    0.267353248    1.877711612    6.088277612
 1801 SOLV  OW      5628    1.764436298    1.271640086    5.388067155
 1801 SOLV  HW1     5629    1.748360683    1.349855934    5.327868353
 1801 SOLV  HW2     5630    1.756142924    1.300688250    5.483395347
 1802 SOLV  OW      5631    3.230550367    1.423963984    6.658907244
 1802 SOLV  HW1     5632    3.240353772    1.429118868    6.758292155
 1802 SOLV  HW2     5633    3.258191994    1.333188973    6.627349712
 1803 SOLV  OW      5634    0.316739537    5.932896044    1.701656068
 1803 SOLV  HW1     5635    0.394565777    5.926579073    1.764131761
 1803 SOLV  HW2     5636    0.232028326    5.939005779    1.754445479
 1804 SOLV  OW      5637    1.078868230    3.537981659    2.154942129
 1804 SOLV  HW1     5638    1.038813890    3.456918716    2.197656169
 1804 SOLV  HW2     5639    1.178131966    3.536381135    2.166950012
 1805 SOLV  OW      5640    3.790658332    3.573833150    0.220635488
 1805 SOLV  HW1     5641    3.732184351    3.627250823    0.281687807
 1805 SOLV  HW2     5642    3.753516921    3.576836895    0.127837141
 1806 SOLV  OW      5643    2.791401983    4.283095488    0.239120460
 1806 SOLV  HW1     5644    2.817357784    4.276258850    0.335451125
 1806 SOLV  HW2     5645    2.777150456    4.191401085    0.201850224
 1807 SOLV  OW      5646    0.952691115    2.547281992    4.874611910
 1807 SOLV  HW1     5647    0.981577471    2.587400090    4.787685753
 1807 SOLV  HW2     5648    0.900969750    2.614957540    4.927004282
 1808 SOLV  OW      5649    6.386464132    3.096862503    3.713365722
 1808 SOLV  HW1     5650    6.365471700    3.007116154    3.752159416
 1808 SOLV  HW2     5651    6.301807825    3.140847297    3.683387601
 1809 SOLV  OW      5652    2.606183301    3.680772451    1.415777889
 1809 SOLV  HW1     5653    2.605547556    3.780471057    1.408043311
 1809 SOLV  HW2     5654    2.688988121    3.651580227    1.463644536
 1810 SOLV  OW      5655    5.238127108    4.065407436    4.668300827
 1810 SOLV  HW1     5656    5.248230221    4.078131737    4.569629355
 1810 SOLV  HW2     5657    5.155150906    4.111651169    4.699549942
 1811 SOLV  OW      5658    1.482635409    4.936565894    6.240349189
 1811 SOLV  HW1     5659    1.514134284    4.874845276    6.312449303
 1811 SOLV  HW2     5660    1.466594856    4.884457978    6.156518969
 1812 SOLV  OW      5661    1.720689995    6.570155056    0.953211864
 1812 SOLV  HW1     5662    1.789860890    6.595827123    1.020712770
 1812 SOLV  HW2     5663    1.759970120    6.575819991    0.861423955
 1813 SOLV  OW      5664    3.090794609    2.861672512    4.282844620
 1813 SOLV  HW1     5665    3.092102416    2.779463801    4.225923117
 1813 SOLV  HW2     5666    3.009507657    2.860603972    4.341079744
 1814 SOLV  OW      5667    0.962010959    0.963562533    2.291564516
 1814 SOLV  HW1     5668    0.987967586    1.057868937    2.270765583
 1814 SOLV  HW2     5669    1.031939344    0.901245827    2.256540393
 1815 SOLV  OW      5670    6.538361698    0.280460964    2.865717107
 1815 SOLV  HW1     5671    6.612006224    0.339682139    2.833015787
 1815 SOLV  HW2     5672    6.575131252    0.189742234    2.886165872
 1816 SOLV  OW      5673    4.718185203    2.041910575    2.163281524
 1816 SOLV  HW1     5674    4.750079206    2.112310912    2.099825986
 1816 SOLV  HW2     5675    4.635732176    2.073952230    2.209917033
 1817 SOLV  OW      5676    4.661389045    3.754218982    2.555177029
 1817 SOLV  HW1     5677    4.682345717    3.834171688    2.611465774
 1817 SOLV  HW2     5678    4.566963925    3.725698636    2.571624723
 1818 SOLV  OW      5679    3.998645778    0.605450888    0.826119151
 1818 SOLV  HW1     5680    4.044935035    0.662000186    0.894379840
 1818 SOLV  HW2     5681    4.037347301    0.513252555    0.827422847
 1819 SOLV  OW      5682    3.575709407    3.662849194    5.535845410
 1819 SOLV  HW1     5683    3.516162760    3.665908883    5.616125390
 1819 SOLV  HW2     5684    3.547240862    3.587910406    5.476064477
 1820 SOLV  OW      5685    4.558329540    1.285644806    6.125791241
 1820 SOLV  HW1     5686    4.485000361    1.250123421    6.183766260
 1820 SOLV  HW2     5687    4.624992304    1.334188506    6.182356470
 1821 SOLV  OW      5688    4.328867217    1.847323640    6.188979905
 1821 SOLV  HW1     5689    4.404088170    1.781434459    6.188298620
 1821 SOLV  HW2     5690    4.346108287    1.918302155    6.120680301
 1822 SOLV  OW      5691    0.663765414    6.025809185    2.101190539
 1822 SOLV  HW1     5692    0.729900507    5.959838764    2.065496097
 1822 SOLV  HW2     5693    0.583095135    5.977245187    2.134863736
 1823 SOLV  OW      5694    5.130208012    2.239347115    5.016621795
 1823 SOLV  HW1     5695    5.058381624    2.200092280    4.959175577
 1823 SOLV  HW2     5696    5.107625837    2.334406502    5.037924339
 1824 SOLV  OW      5697    6.040644001    5.201316399    1.530945008
 1824 SOLV  HW1     5698    6.016806564    5.276883685    1.469941714
 1824 SOLV  HW2     5699    6.097120678    5.135177423    1.481588542
 1825 SOLV  OW      5700    4.060007221    1.196345143    0.529937631
 1825 SOLV  HW1     5701    3.960237341    1.190806665    0.526021449
 1825 SOLV  HW2     5702    4.096105794    1.115294427    0.576064787
 1826 SOLV  OW      5703    4.198023868    3.005440134    4.422149473
 1826 SOLV  HW1     5704    4.289412337    2.997705031    4.382295289
 1826 SOLV  HW2     5705    4.138711015    2.934821262    4.383484237
 1827 SOLV  OW      5706    3.943901256    0.499503045    5.009630061
 1827 SOLV  HW1     5707    3.876589995    0.519787212    4.938511943
 1827 SOLV  HW2     5708    4.015682428    0.441003974    4.971876093
 1828 SOLV  OW      5709    1.707782890    2.393748589    4.109866738
 1828 SOLV  HW1     5710    1.768597278    2.408142770    4.187933746
 1828 SOLV  HW2     5711    1.761467117    2.364439275    4.030752845
 1829 SOLV  OW      5712    0.228249926    5.185886417    5.865906265
[truncated: 4,674,334 more chars]
