# Supplementary material for: Flexible Gaussian Accelerated Molecular Dynamics to Enhance Biological Sampling
Source: J Chem Theory Comput. 2023 Aug 31;19(18):6521–31. doi: 10.1021/acs.jctc.3c00619 (PMC10536968; doi:10.1021/acs.jctc.3c00619)
Supplement: Supplementary file 2 — ct3c00619_si_002.zip [file ct3c00619_si_002.zip › nanaf/eq/NaNaF_repl4.cnf]

TITLE
	final configuration
END
TIMESTEP
          10000  100.000000000
END
POSITION
# first 24 chars ignored
    1 fA4P  HO4        1    1.618731346    1.240354377    5.362471318
    1 fA4P  O4         2    1.623195637    1.156527844    5.308124567
    1 fA4P  C4         3    1.490556734    1.101753195    5.308042574
    1 fA4P  C3         4    1.455750860    1.029932235    5.178681415
    1 fA4P  O3         5    1.456312794    1.123175273    5.069589225
    1 fA4P  HO3        6    1.414829930    1.088035879    4.985651523
    1 fA4P  C2         7    1.519637457    0.893619198    5.157592473
    1 fA4P  O2         8    1.473961562    0.831475095    5.036574225
    1 fA4P  HO2        9    1.496694103    0.883251379    4.954097248
    1 fA4P  C6        10    1.445374211    1.047971971    5.555476986
    1 fA4P  C5        11    1.441326146    1.001230232    5.410889606
    1 fA4P  O5        12    1.505837992    0.873113640    5.406484900
    1 fA4P  C1        13    1.480929461    0.811315999    5.279378693
    2 SIA   HO8       14    0.957047210    5.699929667    6.058160635
    2 SIA   O8        15    0.941579027    5.750546903    5.973310813
    2 SIA   C8        16    0.911912091    5.890266636    5.987195487
    2 SIA   C7        17    0.806058028    5.944467399    6.081870207
    2 SIA   O7        18    0.674135322    5.925048697    6.028832702
    2 SIA   HO7       19    0.639266237    5.831383953    6.025278187
    2 SIA   C9        20    0.906649408    5.971743127    5.858973712
    2 SIA   O9        21    0.968253822    6.100843685    5.847464582
    2 SIA   HO9       22    1.053884195    6.104402745    5.795926149
    2 SIA   C5        23    0.766035044    6.009347309    6.307321081
    2 SIA   N5        24    0.812174173    6.146194948    6.279816378
    2 SIA   HN5       25    0.898178041    6.185169422    6.312745527
    2 SIA   C5A       26    0.729145480    6.244922014    6.247397833
    2 SIA   O5A       27    0.607131064    6.236139801    6.260269960
    2 SIA   C5B       28    0.795175898    6.380961536    6.224111760
    2 SIA   C4        29    0.797888181    5.970528542    6.450800823
    2 SIA   O4        30    0.743574548    6.062631868    6.546510950
    2 SIA   HO4       31    0.748029072    6.027961286    6.640209052
    2 SIA   C3        32    0.728646088    5.841968792    6.493013755
    2 SIA   C1        33    0.659907311    5.629790229    6.378316891
    2 SIA   O1A       34    0.593785996    5.612163702    6.482931703
    2 SIA   O1B       35    0.611150912    5.578754165    6.275145567
    2 SIA   C6        36    0.838789835    5.904442228    6.224805938
    2 SIA   O6        37    0.805307141    5.765869544    6.241296827
    2 SIA   C2        38    0.751734191    5.750824792    6.373576915
    3 LB6P  O6        39    0.876771565    5.684439369    6.397069176
    3 LB6P  C6        40    0.910938260    5.600902929    6.508651522
    3 LB6P  C3        41    1.204973818    5.399108470    6.631944184
    3 LB6P  O3        42    1.207279523    5.277477332    6.708076318
    3 LB6P  HO3       43    1.302110056    5.245774183    6.706632733
    3 LB6P  C2        44    1.298821930    5.512929886    6.668612343
    3 LB6P  O2        45    1.433389565    5.472987567    6.698442028
    3 LB6P  HO2       46    1.468747677    5.515873868    6.781571882
    3 LB6P  C4        47    1.061045025    5.447830279    6.635777803
    3 LB6P  O4        48    1.001111591    5.486705411    6.760248233
    3 LB6P  HO4       49    1.009873087    5.412782218    6.827020993
    3 LB6P  C5        50    1.053530073    5.550487648    6.523924244
    3 LB6P  O5        51    1.148280133    5.656139471    6.545228692
    3 LB6P  C1        52    1.285285236    5.615029270    6.556824676
    4 NAG   O4        53    1.360038185    5.734126806    6.585523477
    4 NAG   C4        54    1.411142657    5.825851348    6.487694159
    4 NAG   C3        55    1.304467270    5.923367619    6.440586890
    4 NAG   O3        56    1.188006850    5.863746311    6.381632482
    4 NAG   HO3       57    1.174032311    5.783473801    6.439613844
    4 NAG   C2        58    1.358874493    6.023784150    6.340276772
    4 NAG   N2        59    1.246452026    6.109111499    6.299173969
    4 NAG   HN2       60    1.177654972    6.126839130    6.369562556
    4 NAG   C7        61    1.215535412    6.134622240    6.172344862
    4 NAG   O7        62    1.106052361    6.184985252    6.147727084
    4 NAG   C8        63    1.305689133    6.094178161    6.055525612
    4 NAG   C6        64    1.626111524    5.817492391    6.601722644
    4 NAG   O6        65    1.718696768    5.872044925    6.696823913
    4 NAG   HO6       66    1.773707322    5.798973192    6.737273776
    4 NAG   C5        67    1.515175717    5.911676051    6.557814776
    4 NAG   O5        68    1.567496728    6.012484316    6.470103407
    4 NAG   C1        69    1.469325010    6.099615432    6.412102256
    5 MA2P  O2        70    1.545103630    6.182788292    6.323028367
    5 MA2P  C2        71    1.616026833    6.301593859    6.361110848
    5 MA2P  C4        72    1.841904422    6.241048916    6.256085303
    5 MA2P  O4        73    1.979348483    6.230047610    6.295879015
    5 MA2P  HO4       74    1.982171988    6.205981234    6.392903461
    5 MA2P  C3        75    1.765010604    6.279337532    6.381491238
    5 MA2P  O3        76    1.791124964    6.185855382    6.487202516
    5 MA2P  HO3       77    1.736607723    6.103166288    6.473404404
    5 MA2P  C6        78    1.862798145    6.305754770    6.012876339
    5 MA2P  O6        79    1.829371800    6.175123462    5.963753274
    5 MA2P  HO6       80    1.851977693    6.176763086    5.866348955
    5 MA2P  C5        81    1.807634992    6.343698144    6.149348472
    5 MA2P  O5        82    1.667720923    6.370252502    6.131617371
    5 MA2P  C1        83    1.600922429    6.407434683    6.253066479
    6 SIA   HO8       84    0.652406462    1.755510058    0.224509297
    6 SIA   O8        85    0.687340630    1.666134514    0.252654920
    6 SIA   C8        86    0.783551527    1.610922142    0.161612409
    6 SIA   C7        87    0.898690635    1.535939539    0.226623704
    6 SIA   O7        88    0.838510117    1.411275355    0.264431164
    6 SIA   HO7       89    0.851707234    1.335202360    0.200867362
    6 SIA   C9        90    0.733087385    1.567787880    0.024865378
    6 SIA   O9        91    0.630920926    1.644139580   -0.040926864
    6 SIA   HO9       92    0.546989514    1.625679310    0.010212674
    6 SIA   C5        93    1.143951472    1.515142296    0.270213285
    6 SIA   N5        94    1.126341028    1.588763027    0.396236342
    6 SIA   HN5       95    1.143092518    1.683764788    0.422612874
    6 SIA   C5A       96    1.112266263    1.525221262    0.512238383
    6 SIA   O5A       97    1.129785914    1.403531420    0.516314966
    6 SIA   C5B       98    1.078829450    1.607355843    0.636917567
    6 SIA   C4        99    1.271372191    1.541978666    0.191789410
    6 SIA   O4       100    1.376893157    1.523714177    0.287313056
    6 SIA   HO4      101    1.467329679    1.532953291    0.245642245
    6 SIA   C3       102    1.293547400    1.446122058    0.075918357
    6 SIA   C1       103    1.178096528    1.584083172    6.640249807
    6 SIA   O1A      104    1.293708002    1.618929655    6.607927753
    6 SIA   O1B      105    1.076288259    1.652858106    6.617164723
    6 SIA   C6       106    1.036746097    1.529220814    0.163372488
    6 SIA   O6       107    1.055368605    1.429174501    0.062187324
    6 SIA   C2       108    1.172672169    1.457268758   -0.015571117
    7 LB6P  O6       109    1.199034741    1.349738811   -0.106872914
    7 LB6P  C6       110    1.087400355    1.319093898   -0.191692280
    7 LB6P  C3       111    1.047423921    1.200749913    6.195236613
    7 LB6P  O3       112    0.929138312    1.217872906    6.115799633
    7 LB6P  HO3      113    0.959821988    1.196885737    6.022958186
    7 LB6P  C2       114    1.128365074    1.072081433    6.195441474
    7 LB6P  O2       115    1.172128186    1.032515991    6.064625962
    7 LB6P  HO2      116    1.192711522    0.934649259    6.064689848
    7 LB6P  C4       117    1.000364935    1.245871895    6.332544541
    7 LB6P  O4       118    0.898418582    1.162018292    6.388852332
    7 LB6P  HO4      119    0.818516306    1.177521122    6.330755285
    7 LB6P  C5       120    1.125789462    1.249164243    6.418359104
    7 LB6P  O5       121    1.185007441    1.118553686    6.423636267
    7 LB6P  C1       122    1.241073423    1.080742501    6.297057529
    8 NAG   O4       123    1.299681773    0.949789945    6.300421990
    8 NAG   C4       124    1.419647646    0.933615419    6.377507106
    8 NAG   C3       125    1.383973085    0.863040704    6.507327486
    8 NAG   O3       126    1.314711421    0.953379295    6.594723654
    8 NAG   HO3      127    1.253439223    1.002564316    6.532861049
    8 NAG   C2       128    1.493035518    0.806142282    6.596631880
    8 NAG   N2       129    1.439168328    0.725415000    6.707055763
    8 NAG   HN2      130    1.341069659    0.707372869    6.699848133
    8 NAG   C7       131    1.505410729    0.705709230    0.081248403
    8 NAG   O7       132    1.601425658    0.771685244    0.120685109
    8 NAG   C8       133    1.430702363    0.617391907    0.181408336
    8 NAG   C6       134    1.570630508    0.895436518    6.182376671
    8 NAG   O6       135    1.647393039    0.815191501    6.091481864
    8 NAG   HO6      136    1.680420043    0.872233499    6.016273702
    8 NAG   C5       137    1.517507781    0.837256617    6.312365454
    8 NAG   O5       138    1.628687640    0.802185748    6.396060894
    8 NAG   C1       139    1.576617618    0.721075100    6.502389556
    9 MA2P  O2       140    1.679333902    0.640157164    6.561507926
    9 MA2P  C2       141    1.723885027    0.529957979    6.481091853
    9 MA2P  C4       142    1.837417143    0.423470544    6.666437426
    9 MA2P  O4       143    1.959525243    0.377100775    6.725886585
    9 MA2P  HO4      144    2.005469709    0.456919996    6.764856471
    9 MA2P  C3       145    1.858310941    0.473868407    6.524562389
    9 MA2P  O3       146    1.962291039    0.570340972    6.502733906
    9 MA2P  HO3      147    1.940519394    0.654309620    6.552493895
    9 MA2P  C6       148    1.708146832    0.280180838    0.073121364
    9 MA2P  O6       149    1.624696198    0.369177981    0.148684278
    9 MA2P  HO6      150    1.531225011    0.360022240    0.114314219
    9 MA2P  C5       151    1.728247451    0.317706920    6.666644378
    9 MA2P  O5       152    1.608519082    0.359076876    6.599203593
    9 MA2P  C1       153    1.614178305    0.425150065    6.471940642
   10 MB6P  O6       154    1.619294502    0.317150552    6.377577773
   10 MB6P  C6       155    1.490507183    0.253842080    6.377145809
   10 MB6P  C3       156    1.556787350    6.641058870    6.246136920
   10 MB6P  O3       157    1.636817552    6.536801625    6.303764035
   10 MB6P  C2       158    1.607470607    6.688612853    6.110943864
   10 MB6P  O2       159    1.737689428    6.748343186    6.119166013
   10 MB6P  HO2      160    1.760022180    6.767469684    6.023577623
   10 MB6P  C4       161    1.557942113    0.022090699    6.338819629
   10 MB6P  O4       162    1.522521095   -0.016829972    6.472327869
   10 MB6P  HO4      163    1.611041790   -0.056726089    6.496263862
   10 MB6P  C5       164    1.473268009    0.135480428    6.283338892
   10 MB6P  O5       165    1.501599678    0.163944504    6.145573256
   10 MB6P  C1       166    1.502696698    0.047597591    6.061564805
   11 NAG   O4       167    1.540407924    0.100981609    5.933799473
   11 NAG   C4       168    1.449998999    0.181636817    5.856879858
   11 NAG   C3       169    1.516072989    0.314649701    5.824497637
   11 NAG   O3       170    1.548978857    0.385286838    5.944996003
   11 NAG   HO3      171    1.576337926    0.309715069    6.004499787
   11 NAG   C2       172    1.424033409    0.402047036    5.740865560
   11 NAG   N2       173    1.470838127    0.541146730    5.732397304
   11 NAG   HN2      174    1.564618244    0.551702242    5.699323524
   11 NAG   C7       175    1.409373085    0.640184268    5.796447544
   11 NAG   O7       176    1.301428744    0.626137393    5.853697140
   11 NAG   C8       177    1.484887150    0.772557950    5.782857818
   11 NAG   C6       178    1.356103158    6.720178445    5.718571356
   11 NAG   O6       179    1.219226831    6.703970445    5.758527227
   11 NAG   HO6      180    1.191897301    6.608811839    5.744431661
   11 NAG   C5       181    1.426649026    0.115323816    5.722104048
   11 NAG   O5       182    1.352582495    0.202183553    5.635134441
   11 NAG   C1       183    1.406312357    0.332238119    5.607006710
   12 NAG   O4       184    1.310364521    0.414072072    5.538503625
   12 NAG   C4       185    1.281877632    0.393595557    5.399345709
   12 NAG   C3       186    1.166129794    0.299203803    5.371097415
   12 NAG   O3       187    1.189881606    0.163759793    5.412166841
   12 NAG   HO3      188    1.235092631    0.170403903    5.501115268
   12 NAG   C2       189    1.120748024    0.291641240    5.226214098
   12 NAG   N2       190    1.012874028    0.195538740    5.199041944
   12 NAG   HN2      191    0.923469537    0.232037585    5.225016456
   12 NAG   C7       192    1.021294536    0.079837376    5.133980904
   12 NAG   O7       193    0.924806992    0.003588277    5.136743549
   12 NAG   C8       194    1.144679173    0.033755725    5.056123846
   12 NAG   C6       195    1.368333077    0.618682385    5.357848532
   12 NAG   O6       196    1.356493368    0.739864217    5.281884277
   12 NAG   C5       197    1.248901534    0.527417956    5.335245014
   12 NAG   O5       198    1.196860090    0.509579407    5.202699311
   12 NAG   C1       199    1.075757616    0.433138403    5.193681721
   13 ALA   CN2      200    1.327632578    0.224098904    4.726469317
   13 ALA   CN1      201    1.273120277    0.357668500    4.777434768
   13 ALA   ON2      202    1.190895632    0.363967630    4.868707343
   13 ALA   N        203    1.325163827    0.463766846    4.716412368
   13 ALA   H        204    1.394644148    0.455956261    4.644917729
   13 ALA   CA       205    1.278877457    0.601087980    4.741122525
   13 ALA   CB       206    1.377111170    0.699651954    4.677519220
   13 ALA   C        207    1.134614792    0.631300950    4.700047622
   13 ALA   O        208    1.098016839    0.631033673    4.582606993
   14 ASN   N        209    1.055070474    0.669363174    4.799611547
   14 ASN   H        210    1.098881239    0.721689568    4.872708392
   14 ASN   CA       211    0.909104298    0.652718209    4.804820798
   14 ASN   CB       212    0.866702203    0.532026427    4.888761827
   14 ASN   CG       213    0.910376491    0.526156620    5.035264913
   14 ASN   OD1      214    0.847292038    0.565820601    5.133117305
   14 ASN   ND2      215    1.015300949    0.448449289    5.060566823
   14 ASN   HD21     216    1.069151514    0.418650201    4.981759270
   14 ASN   C        217    0.840526482    0.770064003    4.875060328
   14 ASN   O        218    0.898286375    0.848216072    4.950459630
   15 ALA   N        219    0.717902548    0.791502288    4.828215563
   15 ALA   H        220    0.676535369    0.748201500    4.748134384
   15 ALA   CA       221    0.622076507    0.873151996    4.904134485
   15 ALA   CB       222    0.501578795    0.891917136    4.811732546
   15 ALA   C        223    0.574293915    0.810173715    5.035129022
   15 ALA   O        224    0.558339748    0.688335809    5.040716934
   15 ALA   NC       225    0.551996485    0.885852142    5.142192596
   15 ALA   HN       226    0.519482794    0.844792794    5.227380585
   15 ALA   C1       227    0.599027959    1.024069087    5.159315878
    1 SOLV  OW       228    3.791883760    2.102135367    0.218855224
    1 SOLV  HW1      229    3.828450206    2.083391101    0.127687515
    1 SOLV  HW2      230    3.694851531    2.125248506    0.211746571
    2 SOLV  OW       231    2.027042466    5.889959233    0.538067107
    2 SOLV  HW1      232    1.993347932    5.978090579    0.571196364
    2 SOLV  HW2      233    2.121529568    5.876963970    0.568122294
    3 SOLV  OW       234    4.830254718    4.231278684    0.547165240
    3 SOLV  HW1      235    4.850170826    4.288920421    0.467913854
    3 SOLV  HW2      236    4.735813269    4.198828934    0.541889835
    4 SOLV  OW       237    3.465147702    5.017585507    1.308399705
    4 SOLV  HW1      238    3.424525459    5.040933156    1.396744055
    4 SOLV  HW2      239    3.487591645    4.920150831    1.306739283
    5 SOLV  OW       240    6.564265818    3.284233727    3.436874669
    5 SOLV  HW1      241    6.537994104    3.378080295    3.459293908
    5 SOLV  HW2      242    6.584598412    3.234289012    3.521089363
    6 SOLV  OW       243    1.844738365    5.357916936    1.525787887
    6 SOLV  HW1      244    1.851331683    5.438761670    1.467301472
    6 SOLV  HW2      245    1.832675000    5.276540112    1.468934643
    7 SOLV  OW       246    4.996619518    3.805309624    4.104836836
    7 SOLV  HW1      247    5.052341263    3.873862744    4.057980029
    7 SOLV  HW2      248    4.950068050    3.748270140    4.037165116
    8 SOLV  OW       249    1.721704779    4.476023170    4.511307207
    8 SOLV  HW1      250    1.742792624    4.561175904    4.463303892
    8 SOLV  HW2      251    1.648559347    4.427809433    4.463087036
    9 SOLV  OW       252    6.499153367    3.364473599    5.795534301
    9 SOLV  HW1      253    6.569769821    3.353001025    5.725665136
    9 SOLV  HW2      254    6.541631862    3.392767234    5.881528784
   10 SOLV  OW       255    0.169523658    4.586521679    2.601362667
   10 SOLV  HW1      256    0.153134200    4.496835783    2.560279468
   10 SOLV  HW2      257    0.095342325    4.608169488    2.664833178
   11 SOLV  OW       258    3.193424035    2.169238091    5.949260198
   11 SOLV  HW1      259    3.174817314    2.247575870    5.889956016
   11 SOLV  HW2      260    3.133810858    2.173234427    6.029449361
   12 SOLV  OW       261    2.360084985    0.495505128    6.074688136
   12 SOLV  HW1      262    2.389661742    0.509846743    5.980244835
   12 SOLV  HW2      263    2.410886979    0.556803225    6.135200154
   13 SOLV  OW       264    6.547536360    0.221465868    3.981870569
   13 SOLV  HW1      265    6.501254997    0.284804072    4.043889203
   13 SOLV  HW2      266    6.635182454    0.260492361    3.953673074
   14 SOLV  OW       267    3.556075493    4.185047248    3.501942368
   14 SOLV  HW1      268    3.599122113    4.222188627    3.584207246
   14 SOLV  HW2      269    3.625815008    4.142961559    3.443932038
   15 SOLV  OW       270    1.471730580    1.146400780    5.863976510
   15 SOLV  HW1      271    1.424715024    1.120895263    5.948469171
   15 SOLV  HW2      272    1.554043941    1.090594034    5.853482648
   16 SOLV  OW       273    2.814441406    2.786869150    1.080110690
   16 SOLV  HW1      274    2.754892565    2.717193693    1.120101563
   16 SOLV  HW2      275    2.870634115    2.745552904    1.008449327
   17 SOLV  OW       276    4.294587433    5.034793873    1.648436612
   17 SOLV  HW1      277    4.382775817    5.008235071    1.687390977
   17 SOLV  HW2      278    4.220747188    4.998080304    1.705002817
   18 SOLV  OW       279    0.665143965    2.724804768    3.050464238
   18 SOLV  HW1      280    0.763713041    2.711048247    3.060205850
   18 SOLV  HW2      281    0.647024824    2.820114778    3.026221663
   19 SOLV  OW       282    2.335220272    4.748034097    1.968308954
   19 SOLV  HW1      283    2.295126516    4.802762481    1.894842647
   19 SOLV  HW2      284    2.393454803    4.806127783    2.025176049
   20 SOLV  OW       285    3.303320903    3.670592149    5.939910152
   20 SOLV  HW1      286    3.261049917    3.644054377    6.026564142
   20 SOLV  HW2      287    3.311207193    3.590374835    5.880724068
   21 SOLV  OW       288    6.660050021    3.726139219    6.142594023
   21 SOLV  HW1      289    6.662874297    3.632116077    6.108657674
   21 SOLV  HW2      290    6.729631883    3.780586729    6.095755613
   22 SOLV  OW       291    6.594620432    2.520718611    3.851432090
   22 SOLV  HW1      292    6.547153533    2.433143117    3.860231521
   22 SOLV  HW2      293    6.674628372    2.509494053    3.792502111
   23 SOLV  OW       294    3.008520628    2.045338622    0.147583113
   23 SOLV  HW1      295    3.095397786    2.007135971    0.116072473
   23 SOLV  HW2      296    2.936891031    1.975975257    0.139972081
   24 SOLV  OW       297    0.601656748    4.059466130    4.158889099
   24 SOLV  HW1      298    0.646512475    4.139623106    4.119356496
   24 SOLV  HW2      299    0.542602992    4.088133220    4.234326857
   25 SOLV  OW       300    1.400552938    6.099894210    3.693746193
   25 SOLV  HW1      301    1.500025805    6.089726409    3.695075931
   25 SOLV  HW2      302    1.362735381    6.047744719    3.617259158
   26 SOLV  OW       303    1.044818161    5.457041319    2.123310953
   26 SOLV  HW1      304    0.966459585    5.431999488    2.180169055
   26 SOLV  HW2      305    1.012828347    5.484062239    2.032500572
   27 SOLV  OW       306    6.650566877    0.520736366    5.542036235
   27 SOLV  HW1      307    6.712399747    0.466193775    5.485451736
   27 SOLV  HW2      308    6.683687385    0.521512243    5.636388943
   28 SOLV  OW       309    2.253445527    6.035111734    3.342082192
   28 SOLV  HW1      310    2.283677981    6.085430126    3.261125032
   28 SOLV  HW2      311    2.198771767    5.956286343    3.313844962
   29 SOLV  OW       312    6.434020185    1.565832321    2.296697832
   29 SOLV  HW1      313    6.462733754    1.653898684    2.334378731
   29 SOLV  HW2      314    6.423838406    1.573732515    2.197531699
   30 SOLV  OW       315    5.711191461    3.783172810    5.164320305
   30 SOLV  HW1      316    5.771950274    3.845506180    5.213543483
   30 SOLV  HW2      317    5.616161075    3.810385491    5.179443109
   31 SOLV  OW       318    2.782619323    0.086252344    4.734154990
   31 SOLV  HW1      319    2.717739241    0.050395222    4.801273134
   31 SOLV  HW2      320    2.865355723    0.117219583    4.781013520
   32 SOLV  OW       321    5.786447437    5.333555601    6.277687861
   32 SOLV  HW1      322    5.701424393    5.381691783    6.256380740
   32 SOLV  HW2      323    5.823727662    5.368250890    6.363748452
   33 SOLV  OW       324    4.474713426    5.778652312    1.323650176
   33 SOLV  HW1      325    4.553286972    5.744425130    1.375173971
   33 SOLV  HW2      326    4.402767009    5.709208165    1.322542431
   34 SOLV  OW       327    1.825455529    0.042226948    5.830838131
   34 SOLV  HW1      328    1.907761180   -0.010478135    5.809673123
   34 SOLV  HW2      329    1.787185309    0.079630937    5.746361297
   35 SOLV  OW       330    5.056095207    6.108365342    0.483918981
   35 SOLV  HW1      331    5.024620568    6.198982310    0.455671578
   35 SOLV  HW2      332    5.136642158    6.117796435    0.542427500
   36 SOLV  OW       333    6.209855474    4.402182510    6.432739490
   36 SOLV  HW1      334    6.153497970    4.483751747    6.445789200
   36 SOLV  HW2      335    6.292700194    4.426619087    6.382344951
   37 SOLV  OW       336    0.502318759    1.645116775    6.321478606
   37 SOLV  HW1      337    0.521417482    1.741000778    6.342490512
   37 SOLV  HW2      338    0.522043486    1.627560246    6.225028064
   38 SOLV  OW       339    4.434221192    4.273795292    2.650189887
   38 SOLV  HW1      340    4.415959915    4.189001263    2.600425423
   38 SOLV  HW2      341    4.349101867    4.325189814    2.660834469
   39 SOLV  OW       342    6.421565026    0.742348695    2.861328274
   39 SOLV  HW1      343    6.406353934    0.684817394    2.780961765
   39 SOLV  HW2      344    6.343938069    0.804266163    2.873172525
   40 SOLV  OW       345    6.672084584    0.447208247    0.797993933
   40 SOLV  HW1      346    6.593135297    0.506274765    0.781315798
   40 SOLV  HW2      347    6.682359429    0.383046430    0.721982800
   41 SOLV  OW       348    3.646529301    1.439203007    5.607085380
   41 SOLV  HW1      349    3.669414185    1.534320479    5.586374218
   41 SOLV  HW2      350    3.547146707    1.429039028    5.611534757
   42 SOLV  OW       351    5.511733243    3.956716929    0.803055648
   42 SOLV  HW1      352    5.567864006    3.878083514    0.777246210
   42 SOLV  HW2      353    5.446536019    3.929356731    0.873771594
   43 SOLV  OW       354    3.720748335    3.170487519    4.566694663
   43 SOLV  HW1      355    3.705481470    3.117665422    4.483167707
   43 SOLV  HW2      356    3.658635904    3.138446375    4.638216788
   44 SOLV  OW       357    3.147998963    1.926539280    5.812487786
   44 SOLV  HW1      358    3.174738535    1.999716849    5.875177834
   44 SOLV  HW2      359    3.151956503    1.838715056    5.860145388
   45 SOLV  OW       360    4.884717367    3.859557704    0.532535060
   45 SOLV  HW1      361    4.847285315    3.880731068    0.622815366
   45 SOLV  HW2      362    4.899644856    3.760971458    0.524924165
   46 SOLV  OW       363    4.687645554    0.913923154    1.522757100
   46 SOLV  HW1      364    4.591445987    0.886620292    1.522309304
   46 SOLV  HW2      365    4.693999823    1.013671455    1.519610158
   47 SOLV  OW       366    1.713609367    2.206511768    0.961423635
   47 SOLV  HW1      367    1.787790311    2.201639762    0.894539746
   47 SOLV  HW2      368    1.731148849    2.281465718    1.025253686
   48 SOLV  OW       369    2.201777111    4.636330636    6.289137414
   48 SOLV  HW1      370    2.204915947    4.536694568    6.281212444
   48 SOLV  HW2      371    2.160567976    4.675047336    6.206658157
   49 SOLV  OW       372    3.863768581    0.953298838    5.096702400
   49 SOLV  HW1      373    3.824810625    0.906268975    5.017516080
   49 SOLV  HW2      374    3.801159709    1.025188151    5.126902718
   50 SOLV  OW       375    0.818833767    0.694589241    5.916146203
   50 SOLV  HW1      376    0.875934580    0.617477404    5.944311169
   50 SOLV  HW2      377    0.764220611    0.668321475    5.836601177
   51 SOLV  OW       378    4.155349148    5.731193176    6.700115448
   51 SOLV  HW1      379    4.237446115    5.761785938    6.748325139
   51 SOLV  HW2      380    4.124335557    5.803229098    6.638075246
   52 SOLV  OW       381    1.797630432    5.648701543    0.129434040
   52 SOLV  HW1      382    1.715909235    5.592946983    0.144031252
   52 SOLV  HW2      383    1.853287657    5.648659272    0.212513971
   53 SOLV  OW       384    6.092385721    0.064302352    3.069546884
   53 SOLV  HW1      385    6.047510939    0.150575026    3.092855317
   53 SOLV  HW2      386    6.067188155   -0.005538841    3.136534152
   54 SOLV  OW       387    0.641690686    0.567665193    1.604351335
   54 SOLV  HW1      388    0.707386578    0.630586175    1.562818175
   54 SOLV  HW2      389    0.548748507    0.596678959    1.581548787
   55 SOLV  OW       390    3.855123642    3.384550903    2.272754792
   55 SOLV  HW1      391    3.940779441    3.370084070    2.322290621
   55 SOLV  HW2      392    3.847982529    3.480602502    2.245864302
   56 SOLV  OW       393    3.364642213    1.959821313    3.651693696
   56 SOLV  HW1      394    3.445973288    1.961776818    3.593543581
   56 SOLV  HW2      395    3.379263202    1.896049941    3.727320691
   57 SOLV  OW       396    2.582390141    6.456652158    1.996880534
   57 SOLV  HW1      397    2.540253848    6.368462958    2.018027670
   57 SOLV  HW2      398    2.581426721    6.471185872    1.897946988
   58 SOLV  OW       399    2.122777777    5.051236439    2.566994128
   58 SOLV  HW1      400    2.143154837    4.953919911    2.556304304
   58 SOLV  HW2      401    2.206029506    5.100040687    2.593210507
   59 SOLV  OW       402    5.109432131    3.304420292    2.123536765
   59 SOLV  HW1      403    5.011335915    3.308213524    2.142582689
   59 SOLV  HW2      404    5.123887867    3.293052690    2.025242244
   60 SOLV  OW       405    1.385612170    5.068764174    4.002069799
   60 SOLV  HW1      406    1.476149190    5.098730193    4.032154501
   60 SOLV  HW2      407    1.366400763    5.106516593    3.911484588
   61 SOLV  OW       408    5.261978188    2.673439321    0.464258718
   61 SOLV  HW1      409    5.247288106    2.574593653    0.467965320
   61 SOLV  HW2      410    5.279497992    2.701013551    0.369745640
   62 SOLV  OW       411    0.347781119    2.217402236    6.232849471
   62 SOLV  HW1      412    0.258466888    2.227043988    6.188917611
   62 SOLV  HW2      413    0.348667496    2.269314832    6.318314671
   63 SOLV  OW       414    6.724546788    3.558720804    4.187807336
   63 SOLV  HW1      415    6.631566187    3.522510000    4.194394378
   63 SOLV  HW2      416    6.720896382    3.655933061    4.164645833
   64 SOLV  OW       417    0.886976170    3.820137462    5.048908516
   64 SOLV  HW1      418    0.929717291    3.810543484    4.959013267
   64 SOLV  HW2      419    0.847299725    3.732580367    5.076468237
   65 SOLV  OW       420    2.494682253    0.809123706    1.848574747
   65 SOLV  HW1      421    2.409366057    0.861234674    1.850940596
   65 SOLV  HW2      422    2.507840636    0.770853180    1.757129532
   66 SOLV  OW       423    6.279610301    5.846123149    4.359165026
   66 SOLV  HW1      424    6.356659231    5.785875927    4.338338644
   66 SOLV  HW2      425    6.239304153    5.879376752    4.273902984
   67 SOLV  OW       426    1.659780991    4.748492436    4.762815764
   67 SOLV  HW1      427    1.617216389    4.754723029    4.672541526
   67 SOLV  HW2      428    1.608381020    4.804441928    4.827836536
   68 SOLV  OW       429    0.205398138    3.125019524    5.263128481
   68 SOLV  HW1      430    0.220663886    3.041844163    5.209754144
   68 SOLV  HW2      431    0.290939392    3.152703922    5.306903719
   69 SOLV  OW       432    2.841718315    3.947478002    2.267218669
   69 SOLV  HW1      433    2.862041155    3.911236083    2.176259838
   69 SOLV  HW2      434    2.812725737    4.042861550    2.259382031
   70 SOLV  OW       435    2.232455203    6.573822397    5.454731695
   70 SOLV  HW1      436    2.284132844    6.647940446    5.497579564
   70 SOLV  HW2      437    2.135644287    6.598577243    5.450878433
   71 SOLV  OW       438    0.634064190    5.086997532    0.231486204
   71 SOLV  HW1      439    0.700125396    5.011999631    0.228134251
   71 SOLV  HW2      440    0.667625035    5.163463157    0.176470921
   72 SOLV  OW       441    5.968508252    2.413857984    2.990275935
   72 SOLV  HW1      442    5.999373078    2.501140064    3.028080759
   72 SOLV  HW2      443    5.898861175    2.374350594    3.050179645
   73 SOLV  OW       444    0.600378459    4.467700807    1.221693185
   73 SOLV  HW1      445    0.566423148    4.470539658    1.315709042
   73 SOLV  HW2      446    0.532451955    4.508189764    1.160483398
   74 SOLV  OW       447    3.163610102    5.564786873    4.476568287
   74 SOLV  HW1      448    3.258562918    5.591712429    4.460475403
   74 SOLV  HW2      449    3.149868081    5.470787158    4.445339871
   75 SOLV  OW       450    2.710762307    0.399930201    3.267324232
   75 SOLV  HW1      451    2.715525977    0.464665051    3.343394662
   75 SOLV  HW2      452    2.794234187    0.344907368    3.265102337
   76 SOLV  OW       453    5.637722778    2.480597294    5.358860613
   76 SOLV  HW1      454    5.563490600    2.421975597    5.391311867
   76 SOLV  HW2      455    5.659350454    2.457551589    5.263986261
   77 SOLV  OW       456    1.635295637    2.562272736    4.188775332
   77 SOLV  HW1      457    1.653652771    2.660547536    4.186520808
   77 SOLV  HW2      458    1.550605217    2.543037143    4.139201869
   78 SOLV  OW       459    4.890847999    3.475183590    4.365934120
   78 SOLV  HW1      460    4.924735114    3.419469295    4.290121295
   78 SOLV  HW2      461    4.951196048    3.553830452    4.379078990
   79 SOLV  OW       462    1.593619075    0.976911753    2.340250912
   79 SOLV  HW1      463    1.692745828    0.964101424    2.337122683
   79 SOLV  HW2      464    1.570782221    1.042928466    2.411807011
   80 SOLV  OW       465    0.271339478    0.251240549    5.789819635
   80 SOLV  HW1      466    0.291649760    0.335280865    5.739573028
   80 SOLV  HW2      467    0.227613358    0.274142447    5.876788210
   81 SOLV  OW       468    1.993210205    5.132987668    0.246281122
   81 SOLV  HW1      469    2.058336089    5.196283151    0.204420584
   81 SOLV  HW2      470    1.979456278    5.157881129    0.342151601
   82 SOLV  OW       471    2.745707717    6.130296735    2.912362230
   82 SOLV  HW1      472    2.646309018    6.127587233    2.901752764
   82 SOLV  HW2      473    2.788186116    6.149011521    2.823788273
   83 SOLV  OW       474    6.383552094    3.357852765    6.721234898
   83 SOLV  HW1      475    6.396091981    3.303245507    6.638404939
   83 SOLV  HW2      476    6.449290546    3.328631814    6.790694207
   84 SOLV  OW       477    1.514828952    4.123267227    2.052217554
   84 SOLV  HW1      478    1.556532891    4.038889017    2.018437341
   84 SOLV  HW2      479    1.557247569    4.148974073    2.139049706
   85 SOLV  OW       480    3.199530800    4.280639624    1.133986291
   85 SOLV  HW1      481    3.111507495    4.247385321    1.167839691
   85 SOLV  HW2      482    3.267405002    4.207458508    1.140119848
   86 SOLV  OW       483    4.193402579    0.362234836    0.162136640
   86 SOLV  HW1      484    4.217057476    0.276838415    0.208482090
   86 SOLV  HW2      485    4.255078138    0.434846336    0.192529059
   87 SOLV  OW       486    6.607337142    6.541520532    1.779996053
   87 SOLV  HW1      487    6.583801751    6.445730828    1.763551554
   87 SOLV  HW2      488    6.601401713    6.592509573    1.694177104
   88 SOLV  OW       489    4.685085610    0.585974218    0.780015974
   88 SOLV  HW1      490    4.687012020    0.548075008    0.687496017
   88 SOLV  HW2      491    4.627305550    0.667580094    0.781412175
   89 SOLV  OW       492    6.354737111    1.167945505    6.577483656
   89 SOLV  HW1      493    6.323321434    1.249503062    6.528889174
   89 SOLV  HW2      494    6.362556584    1.188243601    6.675089223
   90 SOLV  OW       495    1.516300654    2.010896778    3.298436308
   90 SOLV  HW1      496    1.551343399    2.103306184    3.283187992
   90 SOLV  HW2      497    1.559689592    1.947765691    3.234156689
   91 SOLV  OW       498    6.135510620    6.628493804    4.240576377
   91 SOLV  HW1      499    6.118935900    6.553934473    4.176030360
   91 SOLV  HW2      500    6.233989991    6.642891719    4.250298370
   92 SOLV  OW       501    4.476467239    0.871477084    0.368165911
   92 SOLV  HW1      502    4.549326148    0.831718016    0.312391370
   92 SOLV  HW2      503    4.474875434    0.970617259    0.355177631
   93 SOLV  OW       504    2.572170022    6.481565068    4.366056303
   93 SOLV  HW1      505    2.513814796    6.434077418    4.300180707
   93 SOLV  HW2      506    2.529871934    6.568558370    4.391414553
   94 SOLV  OW       507    1.840137984    2.581971759    1.711578966
   94 SOLV  HW1      508    1.858965052    2.485649751    1.692405653
   94 SOLV  HW2      509    1.852265752    2.635577377    1.628036411
   95 SOLV  OW       510    4.962789040    6.042509700    6.374793477
   95 SOLV  HW1      511    5.017958231    5.977313438    6.426810890
   95 SOLV  HW2      512    5.016828106    6.078794548    6.298877783
   96 SOLV  OW       513    1.208843925    1.327215140    2.757168486
   96 SOLV  HW1      514    1.111567740    1.306318501    2.747134648
   96 SOLV  HW2      515    1.262977738    1.256768987    2.711267796
   97 SOLV  OW       516    3.409067001    3.329511762    2.988737116
   97 SOLV  HW1      517    3.339240353    3.262667127    2.963123886
   97 SOLV  HW2      518    3.384822014    3.419032487    2.951344286
   98 SOLV  OW       519    0.159825331    5.218204493    1.300446725
   98 SOLV  HW1      520    0.145788143    5.311313723    1.334116180
   98 SOLV  HW2      521    0.254820391    5.207314494    1.271166185
   99 SOLV  OW       522    4.218981035    2.357115151    5.934320959
   99 SOLV  HW1      523    4.249076666    2.383108814    5.842568106
   99 SOLV  HW2      524    4.298179790    2.329643292    5.988844877
  100 SOLV  OW       525    3.627938196    6.324777265    2.894746368
  100 SOLV  HW1      526    3.688386811    6.320757222    2.815186279
  100 SOLV  HW2      527    3.532822964    6.328989183    2.864162776
  101 SOLV  OW       528    1.403070249    2.799063215    6.377654068
  101 SOLV  HW1      529    1.472554775    2.728194435    6.389881915
  101 SOLV  HW2      530    1.326727094    2.781993908    6.439946643
  102 SOLV  OW       531    1.953307519    0.808141883    0.260537457
  102 SOLV  HW1      532    2.050012788    0.832008894    0.251679666
  102 SOLV  HW2      533    1.942371986    0.709210641    0.250892410
  103 SOLV  OW       534    3.716047069    5.766186163    0.331301751
  103 SOLV  HW1      535    3.742598519    5.756714448    0.427246061
  103 SOLV  HW2      536    3.777228609    5.711424968    0.274222557
  104 SOLV  OW       537    1.573587117    4.246472727    6.113906512
  104 SOLV  HW1      538    1.547402959    4.294280127    6.197744725
  104 SOLV  HW2      539    1.616180606    4.311105707    6.050594774
  105 SOLV  OW       540    4.406410453    4.047883933    2.469202172
  105 SOLV  HW1      541    4.408270962    4.116624443    2.396598561
  105 SOLV  HW2      542    4.496466683    4.005100632    2.476913735
  106 SOLV  OW       543    2.423255868    3.348998293    1.936315624
  106 SOLV  HW1      544    2.460194526    3.397472220    1.857032477
  106 SOLV  HW2      545    2.375170610    3.266830408    1.905717418
  107 SOLV  OW       546    5.889087483    1.659054767    1.416484801
  107 SOLV  HW1      547    5.972562157    1.701897369    1.451075171
  107 SOLV  HW2      548    5.874311698    1.572057822    1.463529582
  108 SOLV  OW       549    5.845171933    6.035448421    6.145956219
  108 SOLV  HW1      550    5.847577639    6.068259922    6.240389378
  108 SOLV  HW2      551    5.851586039    5.935657431    6.145168137
  109 SOLV  OW       552    3.987218780    6.502350645    6.715039326
  109 SOLV  HW1      553    4.034871639    6.414666862    6.708654764
  109 SOLV  HW2      554    4.032648958    6.569331669    6.656305648
  110 SOLV  OW       555    2.557520413    0.319495048    6.484046165
  110 SOLV  HW1      556    2.557413914    0.228710069    6.442116703
  110 SOLV  HW2      557    2.530202085    0.311951481    6.579946150
  111 SOLV  OW       558    0.147587234    5.421685752    4.791760979
  111 SOLV  HW1      559    0.089589198    5.432600291    4.711032395
  111 SOLV  HW2      560    0.093343526    5.384226497    4.866956909
  112 SOLV  OW       561    3.993234494    1.589989837    1.787018823
  112 SOLV  HW1      562    3.977612246    1.658236172    1.715615835
  112 SOLV  HW2      563    4.047439672    1.630555235    1.860614004
  113 SOLV  OW       564    0.272384159    0.087956664    3.546229484
  113 SOLV  HW1      565    0.245409197    0.175736705    3.585815081
  113 SOLV  HW2      566    0.366399131    0.066820574    3.572958760
  114 SOLV  OW       567    5.856630194    4.630838317    2.467301389
  114 SOLV  HW1      568    5.813948979    4.622580111    2.557357591
  114 SOLV  HW2      569    5.890146571    4.724212553    2.454735241
  115 SOLV  OW       570    2.450764113    6.505144209    5.828274414
  115 SOLV  HW1      571    2.456988140    6.489628375    5.926867132
  115 SOLV  HW2      572    2.362534856    6.472028152    5.794824024
  116 SOLV  OW       573    1.949782053    4.201216310    1.157345411
  116 SOLV  HW1      574    1.873539825    4.150185291    1.117558964
  116 SOLV  HW2      575    1.965218837    4.170307644    1.251187638
  117 SOLV  OW       576    5.037296354    6.164726671    1.476780646
  117 SOLV  HW1      577    5.017555497    6.258398023    1.505693963
  117 SOLV  HW2      578    5.135361975    6.147149949    1.485394387
  118 SOLV  OW       579    3.719453429    4.101552701    2.442803350
  118 SOLV  HW1      580    3.626698229    4.125969918    2.471092497
  118 SOLV  HW2      581    3.785176453    4.138780079    2.508336625
  119 SOLV  OW       582    0.021284681    3.986812815    5.772134580
  119 SOLV  HW1      583   -0.040269142    4.026293506    5.840343124
  119 SOLV  HW2      584   -0.011960884    4.008940919    5.680455341
  120 SOLV  OW       585    1.037301175    3.035844213    1.597898989
  120 SOLV  HW1      586    0.990743375    3.064890131    1.681497491
  120 SOLV  HW2      587    1.042693641    2.936013574    1.595715350
  121 SOLV  OW       588    4.565371064    2.834329481    5.458026183
  121 SOLV  HW1      589    4.659166065    2.800659691    5.466323569
  121 SOLV  HW2      590    4.549334288    2.905507067    5.526411683
  122 SOLV  OW       591    1.750799988    2.832891727    0.444282000
  122 SOLV  HW1      592    1.719977644    2.768871805    0.514648442
  122 SOLV  HW2      593    1.760751864    2.784564561    0.357302412
  123 SOLV  OW       594    4.349238148    1.150494405    0.291715223
  123 SOLV  HW1      595    4.311155092    1.236357618    0.257404975
  123 SOLV  HW2      596    4.382012732    1.163597372    0.385278798
  124 SOLV  OW       597    1.216485422    2.844855081    0.427269644
  124 SOLV  HW1      598    1.168053066    2.876678461    0.508765551
  124 SOLV  HW2      599    1.261910946    2.922246526    0.383143807
  125 SOLV  OW       600    5.690037249    5.577811819    2.913968553
  125 SOLV  HW1      601    5.780999295    5.616599647    2.899088562
  125 SOLV  HW2      602    5.624247194    5.623068407    2.853772927
  126 SOLV  OW       603    5.496159104    3.617854054    4.583810859
  126 SOLV  HW1      604    5.460041014    3.670009554    4.661110865
  126 SOLV  HW2      605    5.517222416    3.524681833    4.613395947
  127 SOLV  OW       606    0.281146330    1.907143396    6.665721042
  127 SOLV  HW1      607    0.308521189    1.836300316    6.600668151
  127 SOLV  HW2      608    0.263720114    1.865516398    6.754959619
  128 SOLV  OW       609    6.532469463    2.304765318    3.242468084
  128 SOLV  HW1      610    6.575649196    2.229318511    3.291897767
  128 SOLV  HW2      611    6.596536564    2.341405892    3.174993063
  129 SOLV  OW       612    2.322063998    2.612131030    4.816031871
  129 SOLV  HW1      613    2.305180793    2.625378989    4.718361750
  129 SOLV  HW2      614    2.303906775    2.697481090    4.864875357
  130 SOLV  OW       615    3.425418341    4.980585541    5.280472671
  130 SOLV  HW1      616    3.432191337    4.953687338    5.184396572
  130 SOLV  HW2      617    3.481116792    4.919101931    5.336306817
  131 SOLV  OW       618    0.160437760    5.328026674    2.909864014
  131 SOLV  HW1      619    0.082378942    5.324063949    2.847485161
  131 SOLV  HW2      620    0.216999652    5.407396924    2.887478318
  132 SOLV  OW       621    1.853030699    0.575903608    3.769949153
  132 SOLV  HW1      622    1.894297959    0.640861960    3.833803904
  132 SOLV  HW2      623    1.754770105    0.593327647    3.763525601
  133 SOLV  OW       624    5.155773914    5.567526647    0.608866827
  133 SOLV  HW1      625    5.064990821    5.595076521    0.640480717
  133 SOLV  HW2      626    5.166785906    5.593051330    0.512808355
  134 SOLV  OW       627    3.699748203    6.735971556    4.839594024
  134 SOLV  HW1      628    3.774855141    6.689424306    4.792771969
  134 SOLV  HW2      629    3.677555646    6.820559976    4.791093579
  135 SOLV  OW       630    5.254368130    1.843644998    4.656582521
  135 SOLV  HW1      631    5.325950662    1.913460660    4.657893245
  135 SOLV  HW2      632    5.205198255    1.844680524    4.743652921
  136 SOLV  OW       633    1.251566634    4.630345483    5.724628893
  136 SOLV  HW1      634    1.350353425    4.643487103    5.732903626
  136 SOLV  HW2      635    1.209179570    4.638533704    5.814830298
  137 SOLV  OW       636    5.514898005    4.666852569    2.927927943
  137 SOLV  HW1      637    5.609967875    4.638199817    2.916064424
  137 SOLV  HW2      638    5.498894892    4.690396731    3.023790221
  138 SOLV  OW       639    5.774396030    4.456320112    0.174699213
  138 SOLV  HW1      640    5.834834860    4.384408174    0.140408914
  138 SOLV  HW2      641    5.758578153    4.523766147    0.102582428
  139 SOLV  OW       642    3.120986061    5.150868286    0.453584302
  139 SOLV  HW1      643    3.093536111    5.213999131    0.381051549
  139 SOLV  HW2      644    3.039604154    5.109083771    0.493970476
  140 SOLV  OW       645    1.192121095    5.570507019    0.478722501
  140 SOLV  HW1      646    1.146847147    5.495618365    0.430328672
  140 SOLV  HW2      647    1.183723070    5.654619612    0.425294527
  141 SOLV  OW       648    1.051039342    2.390069616    2.222199971
  141 SOLV  HW1      649    1.104017839    2.404740883    2.138665329
  141 SOLV  HW2      650    1.113318648    2.378830530    2.299627192
  142 SOLV  OW       651    4.540593623    6.469432265    0.611413139
  142 SOLV  HW1      652    4.489107114    6.452053733    0.527465956
  142 SOLV  HW2      653    4.630899111    6.505601520    0.588246191
  143 SOLV  OW       654    1.376023551    0.296975771    0.050962186
  143 SOLV  HW1      655    1.353707100    0.204954976    0.083120433
  143 SOLV  HW2      656    1.296282456    0.336646931    0.005491752
  144 SOLV  OW       657    4.019537474    3.446445253    0.245639754
  144 SOLV  HW1      658    4.059526475    3.538036162    0.242177273
  144 SOLV  HW2      659    4.051760101    3.399082174    0.327605873
  145 SOLV  OW       660    0.427250227    5.403594357    3.483502055
  145 SOLV  HW1      661    0.423716416    5.452070560    3.396108843
  145 SOLV  HW2      662    0.521316480    5.402852918    3.517428355
  146 SOLV  OW       663    5.512287552    0.807522376    2.216672553
  146 SOLV  HW1      664    5.563820786    0.741430643    2.162117882
  146 SOLV  HW2      665    5.484361747    0.884052542    2.158678702
  147 SOLV  OW       666    2.450628437    0.000312626    4.676000168
  147 SOLV  HW1      667    2.470072114    0.094577270    4.703131771
  147 SOLV  HW2      668    2.362465162   -0.027778216    4.713923052
  148 SOLV  OW       669    5.035463228    2.399507280    6.681808270
  148 SOLV  HW1      670    4.963855908    2.450795620    6.729156992
  148 SOLV  HW2      671    4.995157038    2.348208610    6.606020005
  149 SOLV  OW       672    4.654561888    5.494022576    4.476099876
  149 SOLV  HW1      673    4.580644788    5.489901311    4.408874277
  149 SOLV  HW2      674    4.741863834    5.475961911    4.430798814
  150 SOLV  OW       675    4.014475663    0.846328421    4.493963174
  150 SOLV  HW1      676    3.950139315    0.902851883    4.442330470
  150 SOLV  HW2      677    4.063650298    0.903400404    4.559725226
  151 SOLV  OW       678    3.112834875    5.860618261    6.500133600
  151 SOLV  HW1      679    3.129173875    5.822430105    6.409168193
  151 SOLV  HW2      680    3.182985046    5.928842081    6.520736208
  152 SOLV  OW       681    4.544664802    0.299116274    4.140037627
  152 SOLV  HW1      682    4.491105212    0.306901062    4.055949751
  152 SOLV  HW2      683    4.595915543    0.383694852    4.154864265
  153 SOLV  OW       684    6.557298018    0.491548636    4.411993083
  153 SOLV  HW1      685    6.538907143    0.589646162    4.418210369
  153 SOLV  HW2      686    6.655724064    0.476621395    4.402532933
  154 SOLV  OW       687    6.454924824    0.712615638    6.637168851
  154 SOLV  HW1      688    6.513314333    0.750011047    6.709226134
  154 SOLV  HW2      689    6.378592739    0.662983033    6.678521252
  155 SOLV  OW       690    4.756221601    0.164496603    4.229819354
  155 SOLV  HW1      691    4.820571243    0.235691543    4.257933546
  155 SOLV  HW2      692    4.663791970    0.202521650    4.226523506
  156 SOLV  OW       693    4.846628992    4.899017355    6.156449549
  156 SOLV  HW1      694    4.815132227    4.851296674    6.074408742
  156 SOLV  HW2      695    4.935277249    4.862187580    6.184468430
  157 SOLV  OW       696    0.307954892    3.831624150    6.543743890
  157 SOLV  HW1      697    0.259683592    3.919161181    6.546418465
  157 SOLV  HW2      698    0.261664518    3.769965010    6.480062218
  158 SOLV  OW       699    4.732939239    1.911993925    3.663112394
  158 SOLV  HW1      700    4.785966035    1.933993646    3.581233369
  158 SOLV  HW2      701    4.637327681    1.937540159    3.648765843
  159 SOLV  OW       702    3.578731635    1.941236769    5.523564713
  159 SOLV  HW1      703    3.527112951    1.855961286    5.531540123
  159 SOLV  HW2      704    3.515964384    2.016436421    5.503432943
  160 SOLV  OW       705    6.167961146    5.927660470    1.775471296
  160 SOLV  HW1      706    6.140455975    5.831954499    1.784627507
  160 SOLV  HW2      707    6.252086026    5.933166483    1.721687544
  161 SOLV  OW       708    5.792353396    0.479729711    0.246444874
  161 SOLV  HW1      709    5.817857211    0.386006749    0.222663252
  161 SOLV  HW2      710    5.837940031    0.543464320    0.184317892
  162 SOLV  OW       711    3.458830660    1.241869279    6.290909075
  162 SOLV  HW1      712    3.480245031    1.182162339    6.213601187
  162 SOLV  HW2      713    3.365577190    1.276678291    6.281310816
  163 SOLV  OW       714    4.322251550    4.217974086    3.228414290
  163 SOLV  HW1      715    4.298556261    4.127395274    3.263542849
  163 SOLV  HW2      716    4.281861777    4.288115474    3.287141248
  164 SOLV  OW       717    4.269866902    6.127995749    4.807872592
  164 SOLV  HW1      718    4.197874294    6.058951979    4.800799690
  164 SOLV  HW2      719    4.347411981    6.101277111    4.750663514
  165 SOLV  OW       720    5.491268891    6.700546361    4.682655254
  165 SOLV  HW1      721    5.449020265    6.680355756    4.594295781
  165 SOLV  HW2      722    5.589336084    6.715524693    4.670066419
  166 SOLV  OW       723    2.662839534    1.994154102    1.659926567
  166 SOLV  HW1      724    2.750753114    1.951667226    1.638337878
  166 SOLV  HW2      725    2.588604258    1.934222629    1.629970834
  167 SOLV  OW       726    4.028660691    1.053988084    3.463725031
  167 SOLV  HW1      727    4.072037036    1.102664409    3.539547927
  167 SOLV  HW2      728    3.958674064    1.112247319    3.422400254
  168 SOLV  OW       729    6.457496567    1.347137578    4.763940801
  168 SOLV  HW1      730    6.547853381    1.354098617    4.721665588
  168 SOLV  HW2      731    6.439324416    1.429590921    4.817524593
  169 SOLV  OW       732    2.832259356    3.689407355    4.161976966
  169 SOLV  HW1      733    2.879888638    3.777333551    4.161314200
  169 SOLV  HW2      734    2.882016134    3.624982107    4.220060131
  170 SOLV  OW       735    2.597012577    5.893457029    6.338210484
  170 SOLV  HW1      736    2.521424930    5.944774355    6.378868118
  170 SOLV  HW2      737    2.562003452    5.834794771    6.265182378
  171 SOLV  OW       738    2.385784247    3.234879255    1.006598123
  171 SOLV  HW1      739    2.468229639    3.222361367    1.061789276
  171 SOLV  HW2      740    2.402183346    3.305500169    0.937723166
  172 SOLV  OW       741    4.158516676    0.957813085    0.418586505
  172 SOLV  HW1      742    4.087104051    1.009078299    0.370919761
  172 SOLV  HW2      743    4.248016886    0.995941581    0.395436265
  173 SOLV  OW       744    4.489661444    5.235390943    1.434386141
  173 SOLV  HW1      745    4.530465523    5.160941613    1.487228622
  173 SOLV  HW2      746    4.449394383    5.302373508    1.496771262
  174 SOLV  OW       747    2.900692425    1.256303116    5.961346241
  174 SOLV  HW1      748    2.821505835    1.317157677    5.966465798
  174 SOLV  HW2      749    2.929936545    1.231805708    6.053783582
  175 SOLV  OW       750    0.827564222    4.669143841    0.593512491
  175 SOLV  HW1      751    0.848396221    4.572322613    0.607357386
  175 SOLV  HW2      752    0.912817134    4.720609244    0.584387974
  176 SOLV  OW       753    4.525480518    2.691984363    2.082486708
  176 SOLV  HW1      754    4.572510561    2.690596462    2.170726452
  176 SOLV  HW2      755    4.583216774    2.648695251    2.013258238
  177 SOLV  OW       756    5.381187734    4.097369237    5.390325327
  177 SOLV  HW1      757    5.432755629    4.177096303    5.421699690
  177 SOLV  HW2      758    5.405085255    4.018057362    5.446347989
  178 SOLV  OW       759    3.922414702    4.983634782    6.013765751
  178 SOLV  HW1      760    4.002767682    4.943198747    5.970081322
  178 SOLV  HW2      761    3.928305443    5.083328652    6.008624255
  179 SOLV  OW       762    4.201462555    6.679884240    4.217987849
  179 SOLV  HW1      763    4.207577842    6.750151599    4.288875825
  179 SOLV  HW2      764    4.286979738    6.628143192    4.214876769
  180 SOLV  OW       765    2.732361291    1.995364483    3.282333935
  180 SOLV  HW1      766    2.802467721    2.006542166    3.211905591
  180 SOLV  HW2      767    2.641847029    1.997281319    3.239866329
  181 SOLV  OW       768    4.438796526    1.528647126    0.756452745
  181 SOLV  HW1      769    4.411421230    1.610451373    0.807035962
  181 SOLV  HW2      770    4.364869217    1.501178887    0.694968988
  182 SOLV  OW       771    1.942173292    5.413271137    0.882055070
  182 SOLV  HW1      772    2.023610069    5.364562222    0.850503578
  182 SOLV  HW2      773    1.861929505    5.379341152    0.832966432
  183 SOLV  OW       774    0.320669783    1.060338794    5.388404583
  183 SOLV  HW1      775    0.247604464    0.992195238    5.384171555
  183 SOLV  HW2      776    0.403978115    1.017737294    5.423686840
  184 SOLV  OW       777    5.458818872    5.572738787    3.703365432
  184 SOLV  HW1      778    5.534606472    5.602916914    3.761205935
  184 SOLV  HW2      779    5.494210522    5.543976016    3.614370276
  185 SOLV  OW       780    4.794243879    2.920973277    2.700283479
  185 SOLV  HW1      781    4.759248390    3.013861081    2.688151901
  185 SOLV  HW2      782    4.798259371    2.899341515    2.797833191
  186 SOLV  OW       783    2.587537011    1.750697382    0.049978275
  186 SOLV  HW1      784    2.507505441    1.701811252    0.084692793
  186 SOLV  HW2      785    2.568951956    1.783549185   -0.042624955
  187 SOLV  OW       786    2.819377289    5.716706470    6.074256911
  187 SOLV  HW1      787    2.767160134    5.735551544    5.991080980
  187 SOLV  HW2      788    2.880006781    5.793807418    6.093737984
  188 SOLV  OW       789    3.832927060    6.420212594    5.358135548
  188 SOLV  HW1      790    3.747732758    6.429019860    5.306518046
  188 SOLV  HW2      791    3.883898263    6.506107753    5.353240471
  189 SOLV  OW       792    0.414788194    4.849036757    3.287441752
  189 SOLV  HW1      793    0.502135800    4.800380752    3.289171660
  189 SOLV  HW2      794    0.429493318    4.944820226    3.312125553
  190 SOLV  OW       795    6.519069542    2.896372375    4.781645125
  190 SOLV  HW1      796    6.522776218    2.990411336    4.747837761
  190 SOLV  HW2      797    6.490973789    2.835391893    4.707537008
  191 SOLV  OW       798    1.522388052    2.165902318    2.678868475
  191 SOLV  HW1      799    1.483965932    2.184716510    2.588481693
  191 SOLV  HW2      800    1.448175609    2.150058053    2.743995091
  192 SOLV  OW       801    6.403000325    5.747555770    5.281530760
  192 SOLV  HW1      802    6.397076359    5.711167024    5.188575021
  192 SOLV  HW2      803    6.466872199    5.692210750    5.334984629
  193 SOLV  OW       804    1.577158525    2.310456172    4.627228959
  193 SOLV  HW1      805    1.580872572    2.375826256    4.702813094
  193 SOLV  HW2      806    1.487997860    2.265178520    4.626668893
  194 SOLV  OW       807    3.944095172    6.102846598    0.762508733
  194 SOLV  HW1      808    3.926379299    6.173061570    0.693544909
  194 SOLV  HW2      809    3.865332616    6.095598966    0.823696437
  195 SOLV  OW       810    5.303265072    0.381254202    5.754339133
  195 SOLV  HW1      811    5.395549057    0.370302662    5.791267893
  195 SOLV  HW2      812    5.239658491    0.401088783    5.828909877
  196 SOLV  OW       813    2.621820709    1.835587081    6.513099103
  196 SOLV  HW1      814    2.565196474    1.915885693    6.531695671
  196 SOLV  HW2      815    2.660762656    1.842802253    6.421276069
  197 SOLV  OW       816    6.237374821    4.295782544    2.137691061
  197 SOLV  HW1      817    6.175391004    4.229105710    2.096312204
  197 SOLV  HW2      818    6.222339123    4.298420087    2.236519066
  198 SOLV  OW       819    1.268301892    6.174704010    0.571584877
  198 SOLV  HW1      820    1.188351537    6.116634507    0.556226582
  198 SOLV  HW2      821    1.348726175    6.117303971    0.586985327
  199 SOLV  OW       822    0.160562886    4.549004194    5.875811013
  199 SOLV  HW1      823    0.151955838    4.633994420    5.823824632
  199 SOLV  HW2      824    0.224773327    4.487938347    5.829464652
  200 SOLV  OW       825    1.167257708    0.539321418    4.031124390
  200 SOLV  HW1      826    1.234354075    0.576496352    3.966967509
  200 SOLV  HW2      827    1.185062080    0.441941803    4.045274248
  201 SOLV  OW       828    2.660328637    2.805706750    2.699781585
  201 SOLV  HW1      829    2.695025411    2.717270651    2.731009677
  201 SOLV  HW2      830    2.565481118    2.816681846    2.729505295
  202 SOLV  OW       831    5.589022479    1.747337028    5.812572647
  202 SOLV  HW1      832    5.648598398    1.679876679    5.856159512
  202 SOLV  HW2      833    5.596343181    1.834512958    5.861016099
  203 SOLV  OW       834    1.527458311    4.960609361    6.547919581
  203 SOLV  HW1      835    1.518062599    5.044524010    6.601492483
  203 SOLV  HW2      836    1.480613172    4.885718474    6.594790592
  204 SOLV  OW       837    0.868597875    3.659155210    2.785656782
  204 SOLV  HW1      838    0.911266335    3.591173168    2.726009084
  204 SOLV  HW2      839    0.938010293    3.699364705    2.845365378
  205 SOLV  OW       840    2.777141278    0.524156804    0.190328149
  205 SOLV  HW1      841    2.748233127    0.457303824    0.258848230
  205 SOLV  HW2      842    2.844569336    0.586087674    0.230552866
  206 SOLV  OW       843    4.005189117    1.406448560    0.050271191
  206 SOLV  HW1      844    3.980331160    1.310403277    0.062816677
  206 SOLV  HW2      845    4.098711248    1.421155891    0.082478475
  207 SOLV  OW       846    5.265159949    1.847771682    3.743270197
  207 SOLV  HW1      847    5.340460304    1.859846344    3.678585866
  207 SOLV  HW2      848    5.178346858    1.847229328    3.693639594
  208 SOLV  OW       849    4.637372009    1.297737288    5.022738185
  208 SOLV  HW1      850    4.626720890    1.262333824    4.929823429
  208 SOLV  HW2      851    4.622723636    1.223806248    5.088462077
  209 SOLV  OW       852    2.445738348    0.337438556    2.396216693
  209 SOLV  HW1      853    2.406411336    0.345522700    2.487802917
  209 SOLV  HW2      854    2.457832959    0.240796217    2.373545517
  210 SOLV  OW       855    2.885490057    5.035155155    5.839428028
  210 SOLV  HW1      856    2.881269395    5.126341990    5.798597270
  210 SOLV  HW2      857    2.847913562    5.038332620    5.932045058
  211 SOLV  OW       858    4.549039498    1.961598081    4.212889366
  211 SOLV  HW1      859    4.504163520    1.884713985    4.258441379
  211 SOLV  HW2      860    4.584782602    1.931673615    4.124419255
  212 SOLV  OW       861    0.766279856    1.381872773    1.238648482
  212 SOLV  HW1      862    0.675686975    1.342841118    1.255063823
  212 SOLV  HW2      863    0.792181603    1.367016214    1.143210619
  213 SOLV  OW       864    4.167282737    1.321579492    2.578614870
  213 SOLV  HW1      865    4.101658755    1.246171113    2.581274377
  213 SOLV  HW2      866    4.246426726    1.298909692    2.635380289
  214 SOLV  OW       867    3.596548277    5.021271593    1.869917079
  214 SOLV  HW1      868    3.635068140    5.004284736    1.779210572
  214 SOLV  HW2      869    3.670074769    5.044784958    1.933485783
  215 SOLV  OW       870    1.814533931    0.046470973    2.504118078
  215 SOLV  HW1      871    1.906667484    0.084244908    2.513312740
  215 SOLV  HW2      872    1.759011167    0.074600835    2.582386444
  216 SOLV  OW       873    0.843722817    4.851905233    2.842563829
  216 SOLV  HW1      874    0.806312021    4.810280505    2.925436128
  216 SOLV  HW2      875    0.793194753    4.818763701    2.762885996
  217 SOLV  OW       876    4.450061770    3.743669218    2.941183201
  217 SOLV  HW1      877    4.530296976    3.802548562    2.950957560
  217 SOLV  HW2      878    4.379186704    3.772987097    3.005348538
  218 SOLV  OW       879    1.633159035    5.606178129    0.937010690
  218 SOLV  HW1      880    1.699940811    5.663481688    0.984513324
  218 SOLV  HW2      881    1.565719988    5.664325960    0.891504556
  219 SOLV  OW       882    6.721688472    6.000099276    0.405417181
  219 SOLV  HW1      883    6.731765207    5.975721865    0.308958875
  219 SOLV  HW2      884    6.643789924    5.950885479    0.444273606
  220 SOLV  OW       885    3.292768023    5.349990644    4.692486546
  220 SOLV  HW1      886    3.284432528    5.258621402    4.652709859
  220 SOLV  HW2      887    3.310404901    5.416466307    4.619892260
  221 SOLV  OW       888    0.317537971    5.623064583    0.452387904
  221 SOLV  HW1      889    0.342664737    5.528443949    0.432002007
  221 SOLV  HW2      890    0.319217393    5.676892168    0.368127747
  222 SOLV  OW       891    1.885239904    3.058794942    2.074917561
  222 SOLV  HW1      892    1.970622811    3.108988931    2.061121685
  222 SOLV  HW2      893    1.877241141    2.986990477    2.005778990
  223 SOLV  OW       894    4.527839579    6.146277840    5.133669683
  223 SOLV  HW1      895    4.499822575    6.088258690    5.057192044
  223 SOLV  HW2      896    4.586594260    6.219828230    5.099932001
  224 SOLV  OW       897    1.740119838    6.562621750    0.491308876
  224 SOLV  HW1      898    1.784792205    6.528727127    0.408510701
  224 SOLV  HW2      899    1.792743846    6.638996171    0.528694237
  225 SOLV  OW       900    2.093926832    4.840248812    2.147582827
  225 SOLV  HW1      901    2.141595180    4.791445432    2.220698914
  225 SOLV  HW2      902    2.053740114    4.774230017    2.084127725
  226 SOLV  OW       903    5.771822393    1.438534846    5.406781413
  226 SOLV  HW1      904    5.716037013    1.471776130    5.330735295
  226 SOLV  HW2      905    5.844154135    1.379126796    5.371584735
  227 SOLV  OW       906    3.713582972    4.687379215    4.693954567
  227 SOLV  HW1      907    3.647952048    4.620219527    4.728337147
  227 SOLV  HW2      908    3.795817092    4.685767355    4.750831231
  228 SOLV  OW       909    5.042226640    5.405323402    0.338871789
  228 SOLV  HW1      910    5.080818654    5.317910697    0.309381467
  228 SOLV  HW2      911    5.111644512    5.476843912    0.330749025
  229 SOLV  OW       912    4.669173880    0.048077154    0.227778675
  229 SOLV  HW1      913    4.694339614   -0.009286880    0.305727742
  229 SOLV  HW2      914    4.663009991    0.143453576    0.257195476
  230 SOLV  OW       915    2.897835655    1.342710359    6.287953934
  230 SOLV  HW1      916    2.982017834    1.301674509    6.323017066
  230 SOLV  HW2      917    2.875591579    1.424129969    6.341582767
  231 SOLV  OW       918    6.340779188    2.410860247    2.610139465
  231 SOLV  HW1      919    6.378016171    2.495938535    2.647221744
  231 SOLV  HW2      920    6.273343739    2.373448617    2.673801336
  232 SOLV  OW       921    0.036737932    0.437586321    1.429147988
  232 SOLV  HW1      922    0.031858708    0.522973033    1.377328048
  232 SOLV  HW2      923    0.095427209    0.450418788    1.509091093
  233 SOLV  OW       924    0.438220922    6.142146439    6.671035558
  233 SOLV  HW1      925    0.469665057    6.086171412    6.747704106
  233 SOLV  HW2      926    0.497654185    6.221999089    6.661483321
  234 SOLV  OW       927    4.565894552    0.255956876    1.437751132
  234 SOLV  HW1      928    4.634755734    0.189130566    1.465900473
  234 SOLV  HW2      929    4.595884180    0.301409547    1.353878129
  235 SOLV  OW       930    3.786817591    4.923006179    1.271724320
  235 SOLV  HW1      931    3.840128853    4.849799418    1.229313435
  235 SOLV  HW2      932    3.833370517    5.010428566    1.257934660
  236 SOLV  OW       933    6.407321592    0.123301582    4.464350694
  236 SOLV  HW1      934    6.411863341    0.043257738    4.404581478
  236 SOLV  HW2      935    6.347523675    0.192169991    4.423346366
  237 SOLV  OW       936    5.944550311    2.183168945    5.009043892
  237 SOLV  HW1      937    6.005141287    2.255532396    4.975994412
  237 SOLV  HW2      938    5.992282557    2.128593027    5.077914099
  238 SOLV  OW       939    6.260242155    0.661295529    4.265372943
  238 SOLV  HW1      940    6.314442708    0.745332595    4.265647255
  238 SOLV  HW2      941    6.321171994    0.582310931    4.272372341
  239 SOLV  OW       942    2.965062345    6.331280048    3.394961212
  239 SOLV  HW1      943    2.902103294    6.288264737    3.330263110
  239 SOLV  HW2      944    2.976228367    6.427827354    3.371425258
  240 SOLV  OW       945    4.508363168    3.710019963    6.046863510
  240 SOLV  HW1      946    4.601614550    3.688728800    6.017693841
  240 SOLV  HW2      947    4.445745605    3.640391976    6.011778073
  241 SOLV  OW       948    0.323410981    3.659790902    4.236279901
  241 SOLV  HW1      949    0.336078152    3.758804177    4.242273040
  241 SOLV  HW2      950    0.362790424    3.616189880    4.317200936
  242 SOLV  OW       951    2.958413702    4.081248755    1.064804079
  242 SOLV  HW1      952    2.898373592    4.070436763    1.144039738
  242 SOLV  HW2      953    2.929686201    4.161071570    1.011860219
  243 SOLV  OW       954    5.418536747    0.973624736    2.437298356
  243 SOLV  HW1      955    5.389033845    1.031125507    2.360988176
  243 SOLV  HW2      956    5.477779948    0.900677728    2.403107995
  244 SOLV  OW       957    3.765771985    2.192775085    2.366829473
  244 SOLV  HW1      958    3.749361770    2.266040747    2.432881355
  244 SOLV  HW2      959    3.697695173    2.120625903    2.379480431
  245 SOLV  OW       960    0.761246460    2.302716007    6.242450180
  245 SOLV  HW1      961    0.830567847    2.248223044    6.289620785
  245 SOLV  HW2      962    0.759138807    2.277465912    6.145713455
  246 SOLV  OW       963    1.253712232    3.317850491    2.902058412
  246 SOLV  HW1      964    1.302291118    3.309178254    2.815082049
  246 SOLV  HW2      965    1.281860672    3.244108360    2.963456840
  247 SOLV  OW       966    1.617957209    1.863129327    3.068038899
  247 SOLV  HW1      967    1.575155321    1.775588849    3.045574114
  247 SOLV  HW2      968    1.658857683    1.902352535    2.985645363
  248 SOLV  OW       969    4.061442607    1.583112600    5.806207616
  248 SOLV  HW1      970    3.995513993    1.612462400    5.875431967
  248 SOLV  HW2      971    4.054237050    1.484235544    5.793115208
  249 SOLV  OW       972    3.621420512    2.319984667    3.483507843
  249 SOLV  HW1      973    3.714629893    2.288911078    3.502120929
  249 SOLV  HW2      974    3.577460602    2.346749350    3.569246875
  250 SOLV  OW       975    4.737917585    4.804752340    2.054510584
  250 SOLV  HW1      976    4.798358463    4.729461804    2.028467561
  250 SOLV  HW2      977    4.659270051    4.768574103    2.104567591
  251 SOLV  OW       978    2.917522539    0.402165820    5.179016987
  251 SOLV  HW1      979    2.928115745    0.338728162    5.102443812
  251 SOLV  HW2      980    3.001555253    0.403324905    5.233212587
  252 SOLV  OW       981    6.090878280    1.994287886    5.176415068
  252 SOLV  HW1      982    6.108492950    1.966418659    5.082006207
  252 SOLV  HW2      983    6.004422209    1.954641811    5.207294512
  253 SOLV  OW       984    3.780722722    1.446861594    3.179765670
  253 SOLV  HW1      985    3.877473469    1.472127081    3.180741274
  253 SOLV  HW2      986    3.725754491    1.524205812    3.211330986
  254 SOLV  OW       987    1.311557404    3.535326073    3.568752328
  254 SOLV  HW1      988    1.400088666    3.581008637    3.560073458
  254 SOLV  HW2      989    1.302998309    3.496368656    3.660453283
  255 SOLV  OW       990    5.026560449    2.963350279    1.889678700
  255 SOLV  HW1      991    5.100285232    3.017366511    1.849096603
  255 SOLV  HW2      992    5.022702602    2.980823650    1.988064684
  256 SOLV  OW       993    5.468278774    2.763441071    5.665651299
  256 SOLV  HW1      994    5.498014678    2.849133495    5.707753415
  256 SOLV  HW2      995    5.509915402    2.754550946    5.575167265
  257 SOLV  OW       996    3.288075336    6.477902406    4.394777368
  257 SOLV  HW1      997    3.340445532    6.422916012    4.459845506
  257 SOLV  HW2      998    3.323045492    6.571588320    4.394574102
  258 SOLV  OW       999    3.109416629    3.544895195    2.166484728
  258 SOLV  HW1     1000    3.187163876    3.482004193    2.166786623
  258 SOLV  HW2     1001    3.073111370    3.552569025    2.073624381
  259 SOLV  OW      1002    0.558845794    6.420390117    0.148419646
  259 SOLV  HW1     1003    0.477324360    6.475997834    0.132231958
  259 SOLV  HW2     1004    0.606475349    6.405067860    0.061836406
  260 SOLV  OW      1005    0.901224361    5.772545424    4.800295545
  260 SOLV  HW1     1006    0.948619196    5.821993838    4.873155599
  260 SOLV  HW2     1007    0.808374959    5.750308194    4.830036052
  261 SOLV  OW      1008    4.128600781    3.065323234    0.558120000
  261 SOLV  HW1     1009    4.084564992    3.105828335    0.638246086
  261 SOLV  HW2     1010    4.211157821    3.016570477    0.586536675
  262 SOLV  OW      1011    3.257577595    0.271566092    3.613499148
  262 SOLV  HW1     1012    3.206251787    0.330089893    3.676273583
  262 SOLV  HW2     1013    3.196896152    0.239316435    3.540851191
  263 SOLV  OW      1014    3.382487954    4.071975234    2.233855714
  263 SOLV  HW1     1015    3.442297183    3.992334286    2.242809993
  263 SOLV  HW2     1016    3.339911458    4.091781384    2.322144796
  264 SOLV  OW      1017    2.443948163    3.874336887    5.269059229
  264 SOLV  HW1     1018    2.384069757    3.943277902    5.309823387
  264 SOLV  HW2     1019    2.397761250    3.831934814    5.191156490
  265 SOLV  OW      1020    0.151040545    1.052356168    6.014404375
  265 SOLV  HW1     1021    0.174552571    1.143354284    5.980249857
  265 SOLV  HW2     1022    0.093325378    1.061112634    6.095597276
  266 SOLV  OW      1023    3.440314485    4.659535921    1.994746173
  266 SOLV  HW1     1024    3.529226534    4.676525739    1.952249147
  266 SOLV  HW2     1025    3.414172348    4.564095827    1.980331567
  267 SOLV  OW      1026    4.710988683    3.297496462    5.998216427
  267 SOLV  HW1     1027    4.705890976    3.314864733    6.096564585
  267 SOLV  HW2     1028    4.730050425    3.200608935    5.982422101
  268 SOLV  OW      1029    1.629968048    5.466447704    4.088866763
  268 SOLV  HW1     1030    1.623523904    5.560353020    4.122634621
  268 SOLV  HW2     1031    1.678248111    5.465754479    4.001296456
  269 SOLV  OW      1032    2.550518998    1.544343049    5.426197808
  269 SOLV  HW1     1033    2.572819987    1.468835460    5.364543340
  269 SOLV  HW2     1034    2.605308283    1.624423533    5.402005788
  270 SOLV  OW      1035    5.638827006    6.115685703    1.640914281
  270 SOLV  HW1     1036    5.718704898    6.066625510    1.675737024
  270 SOLV  HW2     1037    5.593982175    6.060633743    1.570499606
  271 SOLV  OW      1038    3.138454144    6.101219416    1.914734993
  271 SOLV  HW1     1039    3.172331072    6.128761057    2.004700627
  271 SOLV  HW2     1040    3.183167187    6.016224435    1.886867439
  272 SOLV  OW      1041    5.606832244    5.516595707    6.173801690
  272 SOLV  HW1     1042    5.634935082    5.581099990    6.244861043
  272 SOLV  HW2     1043    5.528901286    5.554141668    6.123631278
  273 SOLV  OW      1044    1.012741053    5.486123332    3.025009752
  273 SOLV  HW1     1045    0.980050768    5.531852712    3.107715088
  273 SOLV  HW2     1046    0.980734839    5.391385382    3.024438237
  274 SOLV  OW      1047    4.990567832    6.384190810    3.055000735
  274 SOLV  HW1     1048    5.065405412    6.396945316    2.989911082
  274 SOLV  HW2     1049    5.026809177    6.347560449    3.140702456
  275 SOLV  OW      1050    0.207851762    6.140033485    4.279842368
  275 SOLV  HW1     1051    0.161181715    6.207431959    4.222576706
  275 SOLV  HW2     1052    0.197026555    6.164869358    4.376102422
  276 SOLV  OW      1053    5.061686959    0.956354486    1.584909316
  276 SOLV  HW1     1054    5.001827600    1.027760224    1.621214706
  276 SOLV  HW2     1055    5.006163832    0.883804754    1.544243330
  277 SOLV  OW      1056    5.575798169    3.090542669    3.174623681
  277 SOLV  HW1     1057    5.611067297    3.168728665    3.123213156
  277 SOLV  HW2     1058    5.614343674    3.006085236    3.137459321
  278 SOLV  OW      1059    0.857975439    0.298738456    1.460692635
  278 SOLV  HW1     1060    0.925705191    0.369155472    1.439382354
  278 SOLV  HW2     1061    0.874594648    0.263260974    1.552698904
  279 SOLV  OW      1062    0.884852827    4.967960535    0.339178314
  279 SOLV  HW1     1063    0.882267906    4.949801570    0.437481792
  279 SOLV  HW2     1064    0.924396809    5.058375818    0.323011878
  280 SOLV  OW      1065    0.327426695    6.556782259    0.101503709
  280 SOLV  HW1     1066    0.239841584    6.535347694    0.144740397
  280 SOLV  HW2     1067    0.329146837    6.518743827    0.009036837
  281 SOLV  OW      1068    2.396169253    4.131258580    2.788422782
  281 SOLV  HW1     1069    2.340331367    4.160074404    2.710629580
  281 SOLV  HW2     1070    2.383369055    4.033342317    2.804188699
  282 SOLV  OW      1071    5.809143402    0.615067911    3.503435915
  282 SOLV  HW1     1072    5.760780114    0.558152592    3.569931346
  282 SOLV  HW2     1073    5.904288063    0.585013784    3.496784113
  283 SOLV  OW      1074    2.966597925    4.830374370    6.573715506
  283 SOLV  HW1     1075    2.973708685    4.825706238    6.474077916
  283 SOLV  HW2     1076    2.902734608    4.902979450    6.599210262
  284 SOLV  OW      1077    0.799514429    4.683209157    0.066281038
  284 SOLV  HW1     1078    0.764917377    4.589418206    0.068792036
  284 SOLV  HW2     1079    0.881311275    4.690104919    0.123392578
  285 SOLV  OW      1080    4.821423142    4.077233627    2.739315329
  285 SOLV  HW1     1081    4.854755955    4.013096039    2.670211805
  285 SOLV  HW2     1082    4.776938735    4.154633795    2.694255868
  286 SOLV  OW      1083    4.974044660    2.761772752    5.751450056
  286 SOLV  HW1     1084    4.999187255    2.753364641    5.655028289
  286 SOLV  HW2     1085    4.908599165    2.689994078    5.775213739
  287 SOLV  OW      1086    1.898195471    2.581571288    3.026173795
  287 SOLV  HW1     1087    1.897533886    2.669370666    3.074036464
  287 SOLV  HW2     1088    1.963405914    2.585374283    2.950456301
  288 SOLV  OW      1089    3.025392631    6.516934113    1.330554628
  288 SOLV  HW1     1090    2.955539267    6.563014745    1.275808976
  288 SOLV  HW2     1091    3.007682723    6.418516899    1.331198553
  289 SOLV  OW      1092    6.524520969    5.497201635    3.711456760
  289 SOLV  HW1     1093    6.573141652    5.431857664    3.653437813
  289 SOLV  HW2     1094    6.508528443    5.456473897    3.801376135
  290 SOLV  OW      1095    6.300549239    6.630963963    1.377627897
  290 SOLV  HW1     1096    6.332008348    6.626644612    1.282803474
  290 SOLV  HW2     1097    6.377605072    6.614159447    1.439109687
  291 SOLV  OW      1098    1.739575924    4.852833355    5.884151950
  291 SOLV  HW1     1099    1.699217685    4.871409529    5.973740687
  291 SOLV  HW2     1100    1.755713166    4.939154555    5.836316363
  292 SOLV  OW      1101    0.630951223    2.209428285    5.638557388
  292 SOLV  HW1     1102    0.593552140    2.169945111    5.722476344
  292 SOLV  HW2     1103    0.630907635    2.309169636    5.645745181
  293 SOLV  OW      1104    1.918543907    0.586946993    5.768311460
  293 SOLV  HW1     1105    1.850780941    0.561059201    5.837144637
  293 SOLV  HW2     1106    1.994237299    0.635085072    5.812506928
  294 SOLV  OW      1107    1.415102863    0.854206986    2.163017524
  294 SOLV  HW1     1108    1.319219952    0.877442126    2.179345394
  294 SOLV  HW2     1109    1.472730188    0.901936572    2.229357418
  295 SOLV  OW      1110    2.983023893    3.055629398    0.752822823
  295 SOLV  HW1     1111    3.031400466    3.123784602    0.697917642
  295 SOLV  HW2     1112    2.995293194    3.076223540    0.849907060
  296 SOLV  OW      1113    0.763472946    2.875696480    4.222028189
  296 SOLV  HW1     1114    0.758398006    2.787469232    4.268827775
  296 SOLV  HW2     1115    0.842508869    2.876435943    4.160768254
  297 SOLV  OW      1116    3.497522243    4.274742531    2.516797090
  297 SOLV  HW1     1117    3.479658176    4.358612134    2.465350336
  297 SOLV  HW2     1118    3.419661168    4.254939847    2.576341277
  298 SOLV  OW      1119    3.827350341    4.757208238    4.165315515
  298 SOLV  HW1     1120    3.834263917    4.741253370    4.263792153
  298 SOLV  HW2     1121    3.810142813    4.854253085    4.148398005
  299 SOLV  OW      1122    6.623635799    1.362618465    2.046398138
  299 SOLV  HW1     1123    6.564365842    1.389141134    1.970347998
  299 SOLV  HW2     1124    6.575380575    1.297701289    2.105196073
  300 SOLV  OW      1125    5.058453101    2.535613544    4.530721588
  300 SOLV  HW1     1126    5.144286378    2.496782628    4.564259808
  300 SOLV  HW2     1127    4.996047653    2.549866735    4.607548733
  301 SOLV  OW      1128    5.514996485    0.941498554    4.132951624
  301 SOLV  HW1     1129    5.441797338    0.956427793    4.066476017
  301 SOLV  HW2     1130    5.503732747    0.851616646    4.175311680
  302 SOLV  OW      1131    3.597952564    6.507029134    5.878459402
  302 SOLV  HW1     1132    3.541310047    6.424659223    5.881072179
  302 SOLV  HW2     1133    3.550188861    6.578731194    5.827690839
  303 SOLV  OW      1134    3.015903336    3.741613680    2.690783794
  303 SOLV  HW1     1135    3.115464931    3.742691807    2.681492400
  303 SOLV  HW2     1136    2.990789621    3.693656247    2.774863456
  304 SOLV  OW      1137    5.593070496    4.076851198    2.047544329
  304 SOLV  HW1     1138    5.587414043    4.079692717    1.947744861
  304 SOLV  HW2     1139    5.536626590    4.149777925    2.086219664
  305 SOLV  OW      1140    2.105448749    3.906719421    2.020794054
  305 SOLV  HW1     1141    2.008444789    3.894091472    2.041549058
  305 SOLV  HW2     1142    2.116407068    3.984230782    1.958569398
  306 SOLV  OW      1143    5.514854409    1.655482626    3.913275432
  306 SOLV  HW1     1144    5.437333359    1.693871172    3.863107614
  306 SOLV  HW2     1145    5.573614384    1.729634102    3.945661039
  307 SOLV  OW      1146    1.610211269    3.811282441    6.169566770
  307 SOLV  HW1     1147    1.606273659    3.737557861    6.237014416
  307 SOLV  HW2     1148    1.517660872    3.844027946    6.150536281
  308 SOLV  OW      1149    2.202104182    4.529828262    2.079248163
  308 SOLV  HW1     1150    2.255651132    4.610066603    2.052894105
  308 SOLV  HW2     1151    2.106601859    4.543351643    2.052858239
  309 SOLV  OW      1152    0.715764280    1.985752374    3.338996722
  309 SOLV  HW1     1153    0.728816525    2.079748704    3.370529756
  309 SOLV  HW2     1154    0.688746214    1.986341102    3.242717539
  310 SOLV  OW      1155    2.795432218    0.001715377    5.439758879
  310 SOLV  HW1     1156    2.730198309    0.012343128    5.364714948
  310 SOLV  HW2     1157    2.876137665    0.058028133    5.421996337
  311 SOLV  OW      1158    5.515632447    0.734749734    5.044507332
  311 SOLV  HW1     1159    5.588044325    0.682645772    5.089692515
  311 SOLV  HW2     1160    5.488155673    0.687780010    4.960609325
  312 SOLV  OW      1161    1.178637021    5.720400294    4.262576244
  312 SOLV  HW1     1162    1.182297695    5.675276475    4.173410982
  312 SOLV  HW2     1163    1.093823989    5.772866838    4.269925734
  313 SOLV  OW      1164    5.330773810    2.917175773    5.153108534
  313 SOLV  HW1     1165    5.244513285    2.959725105    5.125746521
  313 SOLV  HW2     1166    5.380112112    2.886515836    5.071710108
  314 SOLV  OW      1167    3.714775098    0.392962191    6.103284988
  314 SOLV  HW1     1168    3.720212639    0.396084991    6.003481757
  314 SOLV  HW2     1169    3.696961821    0.299084651    6.132775634
  315 SOLV  OW      1170    1.814285292    4.171963283    5.246407284
  315 SOLV  HW1     1171    1.887530571    4.230569275    5.211759482
  315 SOLV  HW2     1172    1.726092370    4.216908324    5.232196180
  316 SOLV  OW      1173    6.477529627    2.557425259    6.193297660
  316 SOLV  HW1     1174    6.462251731    2.621315481    6.117901180
  316 SOLV  HW2     1175    6.524193774    2.475910908    6.158977528
  317 SOLV  OW      1176    2.153366260    6.707117194    4.221540080
  317 SOLV  HW1     1177    2.198377949    6.618971177    4.235831027
  317 SOLV  HW2     1178    2.055006265    6.692904775    4.210435039
  318 SOLV  OW      1179    4.439297934    0.958839687    6.716067664
  318 SOLV  HW1     1180    4.524048909    0.991923918    6.757573200
  318 SOLV  HW2     1181    4.456546105    0.933227569    6.620954449
  319 SOLV  OW      1182    1.954834164    5.643078320    6.292945213
  319 SOLV  HW1     1183    1.987079411    5.554066606    6.325150219
  319 SOLV  HW2     1184    1.857492099    5.637249587    6.270796810
  320 SOLV  OW      1185    6.308273666    2.529674495    4.289699149
  320 SOLV  HW1     1186    6.405697300    2.507222510    4.291831654
  320 SOLV  HW2     1187    6.268372786    2.496866672    4.204074560
  321 SOLV  OW      1188    0.695679865    1.890636700    1.294532939
  321 SOLV  HW1     1189    0.651609527    1.894963029    1.204871957
  321 SOLV  HW2     1190    0.794961327    1.894095602    1.283077339
  322 SOLV  OW      1191    2.686959075    3.298502321    4.690753202
  322 SOLV  HW1     1192    2.781032295    3.273291364    4.713438894
  322 SOLV  HW2     1193    2.648287299    3.353216098    4.764988638
  323 SOLV  OW      1194    5.209331433    4.482944050    5.558840563
  323 SOLV  HW1     1195    5.290942040    4.428707173    5.538888783
  323 SOLV  HW2     1196    5.228924509    4.579715800    5.542986747
  324 SOLV  OW      1197    1.077043298    3.209810793    3.225055837
  324 SOLV  HW1     1198    1.087761001    3.213997302    3.324391669
  324 SOLV  HW2     1199    1.165451317    3.189842655    3.182803037
  325 SOLV  OW      1200    2.176730629    4.694228748    3.672752040
  325 SOLV  HW1     1201    2.173293661    4.793120587    3.658309224
  325 SOLV  HW2     1202    2.262539685    4.670126729    3.718094097
  326 SOLV  OW      1203    0.473200828    1.402439001    2.471979362
  326 SOLV  HW1     1204    0.532672518    1.323434823    2.486860944
  326 SOLV  HW2     1205    0.518199311    1.466852231    2.410124081
  327 SOLV  OW      1206    2.236015214    3.912205560    6.655472518
  327 SOLV  HW1     1207    2.199030394    3.910919111    6.562572186
  327 SOLV  HW2     1208    2.168628819    3.952154375    6.717626919
  328 SOLV  OW      1209    5.274042645    4.973814557    1.146145175
  328 SOLV  HW1     1210    5.295023841    5.070403135    1.161325414
  328 SOLV  HW2     1211    5.244165719    4.932290082    1.232070089
  329 SOLV  OW      1212    1.772834107    6.281015264    4.780562545
  329 SOLV  HW1     1213    1.849893145    6.242974050    4.831697407
  329 SOLV  HW2     1214    1.735245689    6.359251144    4.830224013
  330 SOLV  OW      1215    2.078520985    6.730171944    1.410121176
  330 SOLV  HW1     1216    2.078749542    6.826806285    1.435845784
  330 SOLV  HW2     1217    2.026126990    6.677899878    1.477370742
  331 SOLV  OW      1218    1.682200634    0.899285582    0.915710716
  331 SOLV  HW1     1219    1.691992253    0.948859143    1.002004341
  331 SOLV  HW2     1220    1.674822739    0.801290162    0.934216608
  332 SOLV  OW      1221    5.164699742    6.378004506    2.819155722
  332 SOLV  HW1     1222    5.115288521    6.437378989    2.755648198
  332 SOLV  HW2     1223    5.112938405    6.293565712    2.832970842
  333 SOLV  OW      1224    5.712879470    3.913643501    3.620004155
  333 SOLV  HW1     1225    5.663402403    3.841825788    3.571073188
  333 SOLV  HW2     1226    5.810216399    3.908164973    3.597744068
  334 SOLV  OW      1227    1.621652118    4.540064813    6.646216637
  334 SOLV  HW1     1228    1.695808837    4.591274899    6.689556130
  334 SOLV  HW2     1229    1.541232384    4.598850641    6.637447578
  335 SOLV  OW      1230    5.214408586    2.606582750    1.827217979
  335 SOLV  HW1     1231    5.231572234    2.693032110    1.779974769
  335 SOLV  HW2     1232    5.162428024    2.624044931    1.910842718
  336 SOLV  OW      1233    3.468205577    6.274126937    1.153769421
  336 SOLV  HW1     1234    3.499832507    6.350859352    1.209553624
  336 SOLV  HW2     1235    3.498792709    6.188228802    1.194829637
  337 SOLV  OW      1236    5.272439490    1.180946364    5.692900381
  337 SOLV  HW1     1237    5.223438913    1.177011899    5.605817277
  337 SOLV  HW2     1238    5.366264602    1.148914697    5.679830403
  338 SOLV  OW      1239    0.508137770    4.822359035    4.099774258
  338 SOLV  HW1     1240    0.515472413    4.731504050    4.058645458
  338 SOLV  HW2     1241    0.496798890    4.890754740    4.027708587
  339 SOLV  OW      1242    6.600519754    3.742797237    5.550467642
  339 SOLV  HW1     1243    6.581816398    3.775248758    5.643188119
  339 SOLV  HW2     1244    6.689908617    3.776395825    5.520789878
  340 SOLV  OW      1245    4.624206263    2.982924563    3.214339048
  340 SOLV  HW1     1246    4.585104125    2.912458298    3.155131517
  340 SOLV  HW2     1247    4.673565137    3.049677991    3.158592434
  341 SOLV  OW      1248    2.384492920    0.823660047    6.462028096
  341 SOLV  HW1     1249    2.450075839    0.892795187    6.492346682
  341 SOLV  HW2     1250    2.430045652    0.759125549    6.400707213
  342 SOLV  OW      1251    0.029017553    6.014420565    3.864538174
  342 SOLV  HW1     1252    0.100395471    5.944561411    3.859548685
  342 SOLV  HW2     1253   -0.031211595    6.006267994    3.785127916
  343 SOLV  OW      1254    2.026354650    5.377389975    5.830264400
  343 SOLV  HW1     1255    2.077130950    5.451586466    5.786484821
  343 SOLV  HW2     1256    2.044253011    5.378265993    5.928645724
  344 SOLV  OW      1257    0.202915490    5.829126516    3.866532560
  344 SOLV  HW1     1258    0.286884990    5.794481882    3.908352125
  344 SOLV  HW2     1259    0.168883991    5.762618306    3.800060621
  345 SOLV  OW      1260    4.266517834    5.350493353    5.130097075
  345 SOLV  HW1     1261    4.359975846    5.327114673    5.156912010
  345 SOLV  HW2     1262    4.244661491    5.442615019    5.162282516
  346 SOLV  OW      1263    6.174244176    1.849893747    2.421737926
  346 SOLV  HW1     1264    6.221475321    1.795588061    2.491164974
  346 SOLV  HW2     1265    6.079747918    1.818285692    2.413288575
  347 SOLV  OW      1266    2.881170602    0.473820052    4.787348557
  347 SOLV  HW1     1267    2.881019899    0.439198707    4.881164032
  347 SOLV  HW2     1268    2.946633123    0.549025160    4.779676949
  348 SOLV  OW      1269    1.843124736    2.855892668    2.844147812
  348 SOLV  HW1     1270    1.789967055    2.785208740    2.797478263
  348 SOLV  HW2     1271    1.937958117    2.852563688    2.812595453
  349 SOLV  OW      1272    2.563315093    3.815224658    2.228004162
  349 SOLV  HW1     1273    2.593222058    3.736639217    2.282132763
  349 SOLV  HW2     1274    2.582463730    3.899537227    2.278250793
  350 SOLV  OW      1275    5.664915657    3.521035478    2.810452676
  350 SOLV  HW1     1276    5.601837528    3.596876981    2.794044763
  350 SOLV  HW2     1277    5.752405429    3.556893722    2.843006166
  351 SOLV  OW      1278    5.777182214    6.312636500    2.440297394
  351 SOLV  HW1     1279    5.844358093    6.241871978    2.418393346
  351 SOLV  HW2     1280    5.769292045    6.321516048    2.539589400
  352 SOLV  OW      1281    4.162923587    0.948192693    6.348233350
  352 SOLV  HW1     1282    4.162341627    1.012047889    6.271277656
  352 SOLV  HW2     1283    4.255892319    0.914341353    6.362755926
  353 SOLV  OW      1284    1.178543632    4.174725863    1.768909196
  353 SOLV  HW1     1285    1.183847537    4.216191674    1.678066151
  353 SOLV  HW2     1286    1.266888156    4.134073730    1.792204102
  354 SOLV  OW      1287    3.543501942    1.582782216    2.614667003
  354 SOLV  HW1     1288    3.610183209    1.612382819    2.683058644
  354 SOLV  HW2     1289    3.591409512    1.542802048    2.536523196
  355 SOLV  OW      1290    3.295932632    3.283720941    0.936867115
  355 SOLV  HW1     1291    3.302713079    3.210904310    0.868663248
  355 SOLV  HW2     1292    3.373922309    3.278349873    0.999227081
  356 SOLV  OW      1293    0.131002315    4.369762486    4.338702575
  356 SOLV  HW1     1294    0.182093833    4.283799458    4.338567946
  356 SOLV  HW2     1295    0.061716445    4.367471565    4.266631614
  357 SOLV  OW      1296    3.509610123    3.309256580    1.093755559
  357 SOLV  HW1     1297    3.585889638    3.373310018    1.084890103
  357 SOLV  HW2     1298    3.492223376    3.291324942    1.190586138
  358 SOLV  OW      1299    5.032475897    1.341565407    0.033976028
  358 SOLV  HW1     1300    5.103903569    1.271947386    0.041146965
  358 SOLV  HW2     1301    4.942972520    1.297172748    0.029681744
  359 SOLV  OW      1302    1.737906635    1.010614991    1.147759432
  359 SOLV  HW1     1303    1.766954099    1.104626772    1.165592922
  359 SOLV  HW2     1304    1.776033960    0.950118283    1.217662644
  360 SOLV  OW      1305    6.278894416    5.637539118    6.521548620
  360 SOLV  HW1     1306    6.249414652    5.626939752    6.426582308
  360 SOLV  HW2     1307    6.270184642    5.550011934    6.569121044
  361 SOLV  OW      1308    2.025250902    2.459639300    5.736919731
  361 SOLV  HW1     1309    1.982974153    2.512550262    5.810493573
  361 SOLV  HW2     1310    1.972893295    2.375788185    5.721830821
  362 SOLV  OW      1311    0.268086178    4.146540007    4.259746540
  362 SOLV  HW1     1312    0.314767651    4.094633695    4.331346669
  362 SOLV  HW2     1313    0.209440005    4.085141750    4.206917721
  363 SOLV  OW      1314    2.589809602    1.085905826    0.892892477
  363 SOLV  HW1     1315    2.555971425    1.126890467    0.808185686
  363 SOLV  HW2     1316    2.682441883    1.118844662    0.911176273
  364 SOLV  OW      1317    5.800772031    1.363897467    2.753103404
  364 SOLV  HW1     1318    5.870863034    1.293008214    2.745231383
  364 SOLV  HW2     1319    5.713654074    1.328567263    2.719011736
  365 SOLV  OW      1320    2.457144112    2.074356824    6.553827077
  365 SOLV  HW1     1321    2.361559600    2.075647003    6.524468262
  365 SOLV  HW2     1322    2.490454538    2.168194972    6.563036919
  366 SOLV  OW      1323    2.288084127    3.324001700    5.489283976
  366 SOLV  HW1     1324    2.327307508    3.241166919    5.449284862
  366 SOLV  HW2     1325    2.314501939    3.330277365    5.585526995
  367 SOLV  OW      1326    0.264351262    0.335160905    3.686310217
  367 SOLV  HW1     1327    0.215974426    0.394396017    3.621882842
  367 SOLV  HW2     1328    0.357197902    0.369665703    3.700055178
  368 SOLV  OW      1329    4.344588260    2.072651704    2.053507471
  368 SOLV  HW1     1330    4.364336804    2.129024780    1.973307255
  368 SOLV  HW2     1331    4.333281836    2.131440087    2.133607997
  369 SOLV  OW      1332    2.209229365    0.898127689    1.780002612
  369 SOLV  HW1     1333    2.214933058    0.997248792    1.768066180
  369 SOLV  HW2     1334    2.207802118    0.876332955    1.877588246
  370 SOLV  OW      1335    4.649528141    3.523241207    4.257233369
  370 SOLV  HW1     1336    4.646576549    3.571121254    4.169490604
  370 SOLV  HW2     1337    4.742137428    3.527936789    4.294669648
  371 SOLV  OW      1338    2.748132214    2.444605506    6.095476666
  371 SOLV  HW1     1339    2.832762153    2.474674349    6.139449860
  371 SOLV  HW2     1340    2.750317555    2.345370615    6.083324950
  372 SOLV  OW      1341    4.935088336    1.980514754    3.077145784
  372 SOLV  HW1     1342    4.984402568    2.020552935    2.999912021
  372 SOLV  HW2     1343    4.885415958    2.052362547    3.125834110
  373 SOLV  OW      1344    0.405529176    0.847449072    1.080433951
  373 SOLV  HW1     1345    0.360618391    0.821710174    0.994873832
  373 SOLV  HW2     1346    0.336331023    0.871892702    1.148361325
  374 SOLV  OW      1347    5.767438897    5.745179848    0.514732326
  374 SOLV  HW1     1348    5.731306839    5.778825410    0.601694698
  374 SOLV  HW2     1349    5.692606113    5.735270477    0.449143741
  375 SOLV  OW      1350    5.405791810    5.771272533    4.858028489
  375 SOLV  HW1     1351    5.454325341    5.715954586    4.790320110
  375 SOLV  HW2     1352    5.313213140    5.735464816    4.870152875
  376 SOLV  OW      1353    0.533320694    2.921903126    4.834104933
  376 SOLV  HW1     1354    0.556331742    2.891163073    4.926438808
  376 SOLV  HW2     1355    0.487591166    3.010701781    4.838964220
  377 SOLV  OW      1356    2.856207915    4.171556645    1.750137249
  377 SOLV  HW1     1357    2.910022724    4.217908912    1.820532116
  377 SOLV  HW2     1358    2.828648653    4.081320201    1.783271444
  378 SOLV  OW      1359    0.882739820    0.356325586    3.264841476
  378 SOLV  HW1     1360    0.883304140    0.446505044    3.221628627
  378 SOLV  HW2     1361    0.969309957    0.341770990    3.312734885
  379 SOLV  OW      1362    2.677388050    0.844977732    5.567082125
  379 SOLV  HW1     1363    2.716881474    0.915057904    5.626487871
  379 SOLV  HW2     1364    2.705197423    0.754470282    5.599254222
  380 SOLV  OW      1365    6.409733454    6.186088120    2.766946609
  380 SOLV  HW1     1366    6.454296856    6.134556976    2.840149395
  380 SOLV  HW2     1367    6.364199129    6.122652668    2.704476037
  381 SOLV  OW      1368    6.450185262    1.854195551    6.166797253
  381 SOLV  HW1     1369    6.417178823    1.824963017    6.077041821
  381 SOLV  HW2     1370    6.518175527    1.788911869    6.200194383
  382 SOLV  OW      1371    5.691597622    1.849213407    4.972332768
  382 SOLV  HW1     1372    5.729301788    1.937582063    5.000070470
  382 SOLV  HW2     1373    5.595898211    1.860688622    4.945687960
  383 SOLV  OW      1374    3.112912049    1.446868588    4.168772912
  383 SOLV  HW1     1375    3.150677277    1.522604010    4.222045204
  383 SOLV  HW2     1376    3.057376980    1.388725850    4.228231146
  384 SOLV  OW      1377    5.356036953    1.227134204    5.958016938
  384 SOLV  HW1     1378    5.315367470    1.181168918    6.036967487
  384 SOLV  HW2     1379    5.300196243    1.209739012    5.876904511
  385 SOLV  OW      1380    2.967916191    1.088781433    5.323843643
  385 SOLV  HW1     1381    3.042222700    1.104463346    5.258785024
  385 SOLV  HW2     1382    3.006009322    1.075070524    5.415281753
  386 SOLV  OW      1383    2.836737315    5.574866373    5.782620772
  386 SOLV  HW1     1384    2.803006301    5.533791739    5.697914829
  386 SOLV  HW2     1385    2.777065267    5.548631143    5.858455876
  387 SOLV  OW      1386    4.680415786    3.843841167    2.563105502
  387 SOLV  HW1     1387    4.678349949    3.836507048    2.463396192
  387 SOLV  HW2     1388    4.775241079    3.841316098    2.594756593
  388 SOLV  OW      1389    4.461793416    3.576425416    5.459773938
  388 SOLV  HW1     1390    4.383876583    3.517543950    5.481266816
  388 SOLV  HW2     1391    4.436841935    3.671919627    5.475845118
  389 SOLV  OW      1392    4.757140515    4.555426638    2.469728783
  389 SOLV  HW1     1393    4.767079061    4.650245608    2.499904798
  389 SOLV  HW2     1394    4.662138089    4.538598071    2.443435402
  390 SOLV  OW      1395    5.800500588    5.105789623    2.079813971
  390 SOLV  HW1     1396    5.868696333    5.058721076    2.023832762
  390 SOLV  HW2     1397    5.749329816    5.170154215    2.022903911
  391 SOLV  OW      1398    0.924403666    3.508772655    1.711107017
  391 SOLV  HW1     1399    1.023477815    3.500542387    1.721904201
  391 SOLV  HW2     1400    0.884946108    3.418232846    1.695433867
  392 SOLV  OW      1401    1.072217490    1.261044198    3.989726038
  392 SOLV  HW1     1402    1.165689405    1.231019908    4.008740418
  392 SOLV  HW2     1403    1.017128977    1.253180522    4.072812871
  393 SOLV  OW      1404    5.659415050    0.458359538    5.400896127
  393 SOLV  HW1     1405    5.716762172    0.405131001    5.338622264
  393 SOLV  HW2     1406    5.675409587    0.555906807    5.385773011
  394 SOLV  OW      1407    2.214247104    3.007523178    5.972769605
  394 SOLV  HW1     1408    2.178015384    2.932812904    5.917041328
  394 SOLV  HW2     1409    2.139282651    3.067294075    6.001190974
  395 SOLV  OW      1410    2.428507506    3.543437925    3.817617221
  395 SOLV  HW1     1411    2.520269341    3.554245314    3.855866005
  395 SOLV  HW2     1412    2.401523167    3.447265415    3.822381380
  396 SOLV  OW      1413    0.957633082    4.133504047    6.388127786
  396 SOLV  HW1     1414    0.972777047    4.121455461    6.290018177
  396 SOLV  HW2     1415    0.867640018    4.174424575    6.403186418
  397 SOLV  OW      1416    2.503670409    2.112004724    4.674178020
  397 SOLV  HW1     1417    2.576499889    2.063802371    4.625470695
  397 SOLV  HW2     1418    2.470702634    2.187978288    4.618132084
  398 SOLV  OW      1419    3.087241542    5.702257289    5.796649640
  398 SOLV  HW1     1420    3.009455780    5.639824490    5.803827692
  398 SOLV  HW2     1421    3.055791050    5.796309141    5.809499514
  399 SOLV  OW      1422    3.319423847    2.903011608    4.834046904
  399 SOLV  HW1     1423    3.322598292    2.920177765    4.932511362
  399 SOLV  HW2     1424    3.317945851    2.804412686    4.817431502
  400 SOLV  OW      1425    1.554193051    1.739402018    1.179528207
  400 SOLV  HW1     1426    1.584482295    1.711262940    1.088474610
  400 SOLV  HW2     1427    1.465371727    1.784813031    1.172555700
  401 SOLV  OW      1428    1.412337394    5.350618292    1.540360406
  401 SOLV  HW1     1429    1.440456220    5.438237464    1.579503934
  401 SOLV  HW2     1430    1.381268226    5.364551219    1.446336027
  402 SOLV  OW      1431    3.185249560    6.685294221    0.082311655
  402 SOLV  HW1     1432    3.262825386    6.741152860    0.052955102
  402 SOLV  HW2     1433    3.115975165    6.683933025    0.010206115
  403 SOLV  OW      1434    3.467660189    6.269368199    5.861257666
  403 SOLV  HW1     1435    3.395100068    6.200649128    5.864824428
  403 SOLV  HW2     1436    3.553581353    6.228766128    5.892386894
  404 SOLV  OW      1437    0.272026873    3.917481980    1.841712965
  404 SOLV  HW1     1438    0.348817231    3.973570616    1.872653381
  404 SOLV  HW2     1439    0.305459461    3.827200168    1.814667446
  405 SOLV  OW      1440    1.299400808    6.166995120    0.277650885
  405 SOLV  HW1     1441    1.394572079    6.136442066    0.274660296
  405 SOLV  HW2     1442    1.275743404    6.193244978    0.371199138
  406 SOLV  OW      1443    4.440005449    6.021208161    4.609032198
  406 SOLV  HW1     1444    4.515795541    5.999972664    4.670716226
  406 SOLV  HW2     1445    4.472401406    6.019057769    4.514449529
  407 SOLV  OW      1446    2.562320311    0.835126934    2.535812626
  407 SOLV  HW1     1447    2.586628348    0.871651597    2.445951222
  407 SOLV  HW2     1448    2.465178826    0.811417346    2.536991990
  408 SOLV  OW      1449    6.293852769    5.789924124    4.760050248
  408 SOLV  HW1     1450    6.257219297    5.834512753    4.678381121
  408 SOLV  HW2     1451    6.218469413    5.763084772    4.820025262
  409 SOLV  OW      1452    2.451563414    5.511141099    2.189604897
  409 SOLV  HW1     1453    2.537516506    5.471184164    2.157737783
  409 SOLV  HW2     1454    2.387650102    5.518158666    2.113016087
  410 SOLV  OW      1455    3.267775249    2.421245827    1.743207427
  410 SOLV  HW1     1456    3.339105371    2.386319190    1.803970469
  410 SOLV  HW2     1457    3.233910448    2.346989472    1.685421853
  411 SOLV  OW      1458    1.643498034    4.807698192    0.150087725
  411 SOLV  HW1     1459    1.736096800    4.821314661    0.114873182
  411 SOLV  HW2     1460    1.648227003    4.770872703    0.242939885
  412 SOLV  OW      1461    6.160897831    3.728118943    4.777396069
  412 SOLV  HW1     1462    6.062459907    3.714775517    4.788882226
  412 SOLV  HW2     1463    6.191480482    3.802964786    4.836241670
  413 SOLV  OW      1464    6.030427575    0.825823826    1.720403607
  413 SOLV  HW1     1465    6.010127500    0.910268992    1.670836233
  413 SOLV  HW2     1466    6.094112849    0.770276751    1.666936685
  414 SOLV  OW      1467    4.286050523    0.425521453    5.375990876
  414 SOLV  HW1     1468    4.270433098    0.522809962    5.393050939
  414 SOLV  HW2     1469    4.255773975    0.402622363    5.283476196
  415 SOLV  OW      1470    0.733484034    6.489004695    4.280103411
  415 SOLV  HW1     1471    0.776414474    6.475478085    4.190806089
  415 SOLV  HW2     1472    0.653459125    6.548115052    4.270004737
  416 SOLV  OW      1473    3.141534349    3.903837773    4.516986670
  416 SOLV  HW1     1474    3.126504647    3.966208651    4.440279530
  416 SOLV  HW2     1475    3.216086967    3.841009783    4.494748093
  417 SOLV  OW      1476    0.193151496    3.119464880    4.768711133
  417 SOLV  HW1     1477    0.136330630    3.198126206    4.744549415
  417 SOLV  HW2     1478    0.236680975    3.135731444    4.857258221
  418 SOLV  OW      1479    5.545870511    6.110464806    0.960598374
  418 SOLV  HW1     1480    5.511845302    6.142702946    1.048932914
  418 SOLV  HW2     1481    5.512575797    6.017658943    0.943908933
  419 SOLV  OW      1482    6.521289884    0.340295752    2.900757148
  419 SOLV  HW1     1483    6.430194674    0.301115658    2.913663984
  419 SOLV  HW2     1484    6.517022373    0.412570341    2.831777617
  420 SOLV  OW      1485    5.455580433    4.338829350    3.744515661
  420 SOLV  HW1     1486    5.474025639    4.240955333    3.753485321
  420 SOLV  HW2     1487    5.382317123    4.352977798    3.677940048
  421 SOLV  OW      1488    3.493188724    5.859971629    3.315674328
  421 SOLV  HW1     1489    3.561353190    5.792015892    3.342796773
  421 SOLV  HW2     1490    3.456392777    5.904658548    3.397216593
  422 SOLV  OW      1491    5.418254548    1.917431991    5.068702306
  422 SOLV  HW1     1492    5.324626250    1.944789083    5.090732624
  422 SOLV  HW2     1493    5.457927079    1.868714954    5.146501690
  423 SOLV  OW      1494    5.941115045    4.588666276    5.862313953
  423 SOLV  HW1     1495    6.001630628    4.637297057    5.799282890
  423 SOLV  HW2     1496    5.983317915    4.585015013    5.952898662
  424 SOLV  OW      1497    2.233160381    0.793686738    3.807224124
  424 SOLV  HW1     1498    2.199405086    0.841143630    3.725931892
  424 SOLV  HW2     1499    2.284224798    0.712296561    3.779510081
  425 SOLV  OW      1500    2.028682390    3.523555795    6.117418051
  425 SOLV  HW1     1501    1.949446653    3.544147806    6.059992703
  425 SOLV  HW2     1502    2.079124355    3.607857933    6.136093203
  426 SOLV  OW      1503    1.400666803    3.315150994    2.662851450
  426 SOLV  HW1     1504    1.438723267    3.231654181    2.623102346
  426 SOLV  HW2     1505    1.445674475    3.394804016    2.622481793
  427 SOLV  OW      1506    2.137625995    3.964740862    1.283231940
  427 SOLV  HW1     1507    2.109919717    3.919948041    1.368237639
  427 SOLV  HW2     1508    2.058230999    3.974329328    1.223194457
  428 SOLV  OW      1509    3.617275584    5.440996459    5.834928856
  428 SOLV  HW1     1510    3.632802161    5.445800033    5.736258422
  428 SOLV  HW2     1511    3.632809217    5.347424780    5.866599829
  429 SOLV  OW      1512    2.953618065    5.527895032    0.620559277
  429 SOLV  HW1     1513    2.932231301    5.500645332    0.714367932
  429 SOLV  HW2     1514    3.029878332    5.592578587    0.621201913
  430 SOLV  OW      1515    4.340587279    6.160925835    0.957129925
  430 SOLV  HW1     1516    4.383684200    6.194392963    0.873328909
  430 SOLV  HW2     1517    4.409861856    6.118935085    1.015762795
  431 SOLV  OW      1518    1.886469485    2.742385346    1.482424009
  431 SOLV  HW1     1519    1.788493020    2.728189563    1.468313880
  431 SOLV  HW2     1520    1.920504912    2.808623717    1.415685179
  432 SOLV  OW      1521    1.722185148    3.044425181    1.795611660
  432 SOLV  HW1     1522    1.690422651    3.116630990    1.857072774
  432 SOLV  HW2     1523    1.777909779    3.084619962    1.722953910
  433 SOLV  OW      1524    0.898300363    1.503201052    4.598629694
  433 SOLV  HW1     1525    0.912811007    1.410224022    4.632463357
  433 SOLV  HW2     1526    0.885089208    1.565148576    4.676011690
  434 SOLV  OW      1527    5.077323616    6.458870900    4.395014830
  434 SOLV  HW1     1528    4.996719126    6.502788218    4.434690880
  434 SOLV  HW2     1529    5.091189447    6.492556115    4.301885626
  435 SOLV  OW      1530    5.884272048    5.994309003    1.701339658
  435 SOLV  HW1     1531    5.860431620    5.903949867    1.736932693
  435 SOLV  HW2     1532    5.983665140    6.005281999    1.702120748
  436 SOLV  OW      1533    0.737019462    2.172189241    2.610887319
  436 SOLV  HW1     1534    0.823640647    2.219828819    2.595812689
  436 SOLV  HW2     1535    0.755252620    2.078098050    2.639425070
  437 SOLV  OW      1536    4.190003159    2.476936403    6.394134857
  437 SOLV  HW1     1537    4.141565026    2.453759436    6.478494676
  437 SOLV  HW2     1538    4.128640499    2.464937795    6.316092171
  438 SOLV  OW      1539    0.488388177    2.870917323    2.065963849
  438 SOLV  HW1     1540    0.529138194    2.869129230    2.157266874
  438 SOLV  HW2     1541    0.442692142    2.783771846    2.048144145
  439 SOLV  OW      1542    3.288267387    1.347019724    5.392800631
  439 SOLV  HW1     1543    3.268237618    1.250350135    5.408731812
  439 SOLV  HW2     1544    3.225366247    1.383193942    5.323990196
  440 SOLV  OW      1545    5.955788180    4.447610909    0.911522701
  440 SOLV  HW1     1546    5.858309461    4.466494586    0.899635330
  440 SOLV  HW2     1547    5.991931786    4.504279879    0.985565062
  441 SOLV  OW      1548    3.443250445    3.167666319    2.470983158
  441 SOLV  HW1     1549    3.419210460    3.264732856    2.471395534
  441 SOLV  HW2     1550    3.542019889    3.157839559    2.458816176
  442 SOLV  OW      1551    5.796391701    0.857367655    2.064712633
  442 SOLV  HW1     1552    5.773094458    0.777875188    2.120732183
  442 SOLV  HW2     1553    5.792470856    0.832285924    1.967988607
  443 SOLV  OW      1554    2.860301696    1.063439469    1.539891011
  443 SOLV  HW1     1555    2.830607667    0.983146905    1.591576334
  443 SOLV  HW2     1556    2.883329864    1.137255509    1.603301572
  444 SOLV  OW      1557    5.022793431    1.899651861    5.654104404
  444 SOLV  HW1     1558    4.927775479    1.895943222    5.685053370
  444 SOLV  HW2     1559    5.037540264    1.983553870    5.601730867
  445 SOLV  OW      1560    0.652212568    5.474964323    0.282655819
  445 SOLV  HW1     1561    0.635810976    5.481066007    0.184198921
  445 SOLV  HW2     1562    0.568602505    5.444958550    0.328579826
  446 SOLV  OW      1563    0.831836137    3.380894936    3.107363343
  446 SOLV  HW1     1564    0.797733929    3.471400281    3.081950246
  446 SOLV  HW2     1565    0.893829552    3.347488412    3.036364580
  447 SOLV  OW      1566    6.178279331    4.108885587    3.129932711
  447 SOLV  HW1     1567    6.111940259    4.050421841    3.083230232
  447 SOLV  HW2     1568    6.218550446    4.172656798    3.064270900
  448 SOLV  OW      1569    5.350718221    2.165455951    3.309217364
  448 SOLV  HW1     1570    5.337147699    2.193240278    3.404316658
  448 SOLV  HW2     1571    5.279093035    2.100857397    3.282819201
  449 SOLV  OW      1572    3.158372218    1.112541092    3.304880169
  449 SOLV  HW1     1573    3.206424221    1.132798955    3.219553576
  449 SOLV  HW2     1574    3.222240950    1.119335749    3.381526246
  450 SOLV  OW      1575    4.242098922    6.068348478    6.278527510
  450 SOLV  HW1     1576    4.165746478    6.131708870    6.291008238
  450 SOLV  HW2     1577    4.304472359    6.104549135    6.209252188
  451 SOLV  OW      1578    5.556756726    2.116899064    5.710664366
  451 SOLV  HW1     1579    5.574350426    2.145910843    5.804732330
  451 SOLV  HW2     1580    5.552932969    2.017049281    5.706739662
  452 SOLV  OW      1581    0.256970451    3.035657347    2.127203183
  452 SOLV  HW1     1582    0.327036943    2.964950755    2.117649743
  452 SOLV  HW2     1583    0.233186029    3.071431789    2.036900946
  453 SOLV  OW      1584    5.764813806    3.623888005    1.619480150
  453 SOLV  HW1     1585    5.695835747    3.614582829    1.691281575
  453 SOLV  HW2     1586    5.832173177    3.550500714    1.628256495
  454 SOLV  OW      1587    0.884805291    2.875976216    4.853016059
  454 SOLV  HW1     1588    0.876893012    2.824225298    4.767814874
  454 SOLV  HW2     1589    0.844287143    2.966588590    4.840863648
  455 SOLV  OW      1590    1.791665206    1.422547322    3.501271036
  455 SOLV  HW1     1591    1.873646104    1.469253648    3.534401912
  455 SOLV  HW2     1592    1.814878980    1.328780409    3.475408122
  456 SOLV  OW      1593    1.504003511    1.570966985    4.976202402
  456 SOLV  HW1     1594    1.463070718    1.600691724    4.889941461
  456 SOLV  HW2     1595    1.444020427    1.504204095    5.020301719
  457 SOLV  OW      1596    6.480811157    5.767213271    0.551590842
  457 SOLV  HW1     1597    6.437344547    5.753792804    0.462537215
  457 SOLV  HW2     1598    6.410514849    5.782817796    0.620980548
  458 SOLV  OW      1599    1.039887430    5.765946882    0.325131902
  458 SOLV  HW1     1600    1.033297279    5.792208000    0.228867022
  458 SOLV  HW2     1601    0.977787595    5.689677280    0.343202927
  459 SOLV  OW      1602    1.939474883    2.926533157    0.995317422
  459 SOLV  HW1     1603    2.022673100    2.980560063    1.007933031
  459 SOLV  HW2     1604    1.942499933    2.846268404    1.054886054
  460 SOLV  OW      1605    1.677077460    0.775684956    3.922723351
  460 SOLV  HW1     1606    1.621502099    0.858031984    3.911306273
  460 SOLV  HW2     1607    1.754584524    0.795819404    3.982617111
  461 SOLV  OW      1608    4.016463786    4.029814540    4.881045985
  461 SOLV  HW1     1609    3.974883391    4.035551797    4.971810286
  461 SOLV  HW2     1610    4.054787444    3.938425398    4.867654739
  462 SOLV  OW      1611    2.030719566    1.777949685    1.366240858
  462 SOLV  HW1     1612    2.069821359    1.720551462    1.438188737
  462 SOLV  HW2     1613    2.103961145    1.812044543    1.307306866
  463 SOLV  OW      1614    5.075730309    6.067013813    2.534307543
  463 SOLV  HW1     1615    5.049785372    6.064459947    2.630849460
  463 SOLV  HW2     1616    5.174092928    6.051128868    2.525794775
  464 SOLV  OW      1617    1.835675869    1.022244295    6.433608026
  464 SOLV  HW1     1618    1.815543836    0.931630458    6.470807992
  464 SOLV  HW2     1619    1.887410430    1.012625957    6.348572584
  465 SOLV  OW      1620    4.562127824    5.923431901    4.376775399
  465 SOLV  HW1     1621    4.508605631    5.865755704    4.315059642
  465 SOLV  HW2     1622    4.627475111    5.866818734    4.427021642
  466 SOLV  OW      1623    2.070980708    2.843687064    5.815796070
  466 SOLV  HW1     1624    2.041487325    2.926145328    5.767517931
  466 SOLV  HW2     1625    2.000352480    2.773342574    5.807839337
  467 SOLV  OW      1626    4.123137451    0.109326366    0.718142727
  467 SOLV  HW1     1627    4.038938635    0.113084402    0.664324142
  467 SOLV  HW2     1628    4.190815026    0.171379538    0.678530188
  468 SOLV  OW      1629    5.967709870    3.502835701    3.072158203
  468 SOLV  HW1     1630    5.913110034    3.419127434    3.075591482
  468 SOLV  HW2     1631    5.910722048    3.578513745    3.040139061
  469 SOLV  OW      1632    5.529808166    6.159777045    6.550489587
  469 SOLV  HW1     1633    5.529891203    6.059777969    6.550063693
  469 SOLV  HW2     1634    5.610837221    6.192971780    6.598784570
  470 SOLV  OW      1635    3.034900128    2.101855950    3.602939779
  470 SOLV  HW1     1636    3.050372219    2.103670661    3.504160607
  470 SOLV  HW2     1637    3.033985284    2.195406224    3.638259927
  471 SOLV  OW      1638    3.769007049    1.501811123    2.473951462
  471 SOLV  HW1     1639    3.827274498    1.420541762    2.473505520
  471 SOLV  HW2     1640    3.768991930    1.543314760    2.382970962
  472 SOLV  OW      1641    6.222552000    4.184159819    1.860809416
  472 SOLV  HW1     1642    6.152802344    4.146879717    1.922007316
  472 SOLV  HW2     1643    6.307730487    4.133042731    1.872284271
  473 SOLV  OW      1644    1.646918122    2.130514245    1.757746143
  473 SOLV  HW1     1645    1.692646112    2.046060971    1.729878617
  473 SOLV  HW2     1646    1.547917206    2.116414239    1.757637117
  474 SOLV  OW      1647    1.003713329    3.510306065    0.850819563
  474 SOLV  HW1     1648    1.013261614    3.453032404    0.932235542
  474 SOLV  HW2     1649    1.062796861    3.590529472    0.859383716
  475 SOLV  OW      1650    6.198578392    5.632611164    3.562068328
  475 SOLV  HW1     1651    6.128705815    5.688488917    3.606739385
  475 SOLV  HW2     1652    6.289190574    5.661746806    3.592736722
  476 SOLV  OW      1653    6.121299055    3.601726252    3.639007605
  476 SOLV  HW1     1654    6.097604606    3.671111784    3.571005954
  476 SOLV  HW2     1655    6.085601102    3.629042160    3.728335657
  477 SOLV  OW      1656    4.326454222    2.595550388    0.340621121
  477 SOLV  HW1     1657    4.327287112    2.558482505    0.247748725
  477 SOLV  HW2     1658    4.327661650    2.520357466    0.406534474
  478 SOLV  OW      1659    4.923183369    3.301860416    6.496672509
  478 SOLV  HW1     1660    4.893920140    3.208046539    6.515182597
  478 SOLV  HW2     1661    4.962004106    3.341680154    6.579782932
  479 SOLV  OW      1662    3.825477245    3.821637691    3.955432807
  479 SOLV  HW1     1663    3.909492188    3.804850273    3.903860765
  479 SOLV  HW2     1664    3.771894780    3.892598151    3.909677632
  480 SOLV  OW      1665    1.593634323    3.562153805    4.519248967
  480 SOLV  HW1     1666    1.564487887    3.614410909    4.439126037
  480 SOLV  HW2     1667    1.577031215    3.615886542    4.601935927
  481 SOLV  OW      1668    3.510711208    6.393845968    1.782126121
  481 SOLV  HW1     1669    3.531878711    6.491473725    1.786682589
  481 SOLV  HW2     1670    3.513816674    6.363474222    1.686900512
  482 SOLV  OW      1671    0.001371872    4.674320605    2.359998809
  482 SOLV  HW1     1672    0.068980653    4.625669890    2.415335635
  482 SOLV  HW2     1673    0.037799561    4.688822083    2.268005689
  483 SOLV  OW      1674    6.675550048    5.020902772    1.583320327
  483 SOLV  HW1     1675    6.576073749    5.012053866    1.578205021
  483 SOLV  HW2     1676    6.712477080    4.948670250    1.641791351
  484 SOLV  OW      1677    2.414394960    2.632618672    5.259656954
  484 SOLV  HW1     1678    2.513184577    2.647378606    5.264427632
  484 SOLV  HW2     1679    2.388620061    2.559052973    5.322296765
  485 SOLV  OW      1680    4.245645461    4.452180734    2.391752892
  485 SOLV  HW1     1681    4.193686031    4.503264109    2.323264134
  485 SOLV  HW2     1682    4.183143533    4.416306963    2.461082432
  486 SOLV  OW      1683    5.036538381    3.718067233    5.336670782
  486 SOLV  HW1     1684    4.954454613    3.738885345    5.389857856
  486 SOLV  HW2     1685    5.024137350    3.749507367    5.242555237
  487 SOLV  OW      1686    0.115177726    2.164149635    2.206285068
  487 SOLV  HW1     1687    0.042526717    2.228234979    2.231082308
  487 SOLV  HW2     1688    0.124557196    2.161277059    2.106767344
  488 SOLV  OW      1689    2.548432762    0.999401175    6.572919076
  488 SOLV  HW1     1690    2.490190707    1.080422285    6.566327688
  488 SOLV  HW2     1691    2.644485636    1.027089632    6.570236124
  489 SOLV  OW      1692    0.639283023    1.527291408    4.113020087
  489 SOLV  HW1     1693    0.623482794    1.529577200    4.014302655
  489 SOLV  HW2     1694    0.670716767    1.617082437    4.143833957
  490 SOLV  OW      1695    4.100930339    3.735705935    0.522775981
  490 SOLV  HW1     1696    4.017574098    3.716561195    0.574595087
  490 SOLV  HW2     1697    4.171867428    3.769043827    0.584876849
  491 SOLV  OW      1698    0.541785414    0.769621195    2.258275467
  491 SOLV  HW1     1699    0.556496256    0.694621993    2.193787372
  491 SOLV  HW2     1700    0.593006040    0.850040051    2.228121551
  492 SOLV  OW      1701    3.832579760    6.596704174    0.680976469
  492 SOLV  HW1     1702    3.806576372    6.547698671    0.764176757
  492 SOLV  HW2     1703    3.825288642    6.695199009    0.696648438
  493 SOLV  OW      1704    5.405299823    5.033074561    3.627221923
  493 SOLV  HW1     1705    5.491714585    5.070085811    3.661319721
  493 SOLV  HW2     1706    5.340166994    5.107707399    3.613523103
  494 SOLV  OW      1707    0.811853626    5.079337792    3.438528965
  494 SOLV  HW1     1708    0.720105472    5.057856863    3.472008055
  494 SOLV  HW2     1709    0.879385551    5.054055484    3.507812784
  495 SOLV  OW      1710    6.412334798    3.457859170    3.097552188
  495 SOLV  HW1     1711    6.470541171    3.504691353    3.164026005
  495 SOLV  HW2     1712    6.454693539    3.462449975    3.007083049
  496 SOLV  OW      1713    2.267359952    4.528101295    4.624739110
  496 SOLV  HW1     1714    2.253587355    4.475641427    4.708752689
  496 SOLV  HW2     1715    2.297623919    4.620586265    4.647774432
  497 SOLV  OW      1716    2.800262813    6.628357425    0.588957859
  497 SOLV  HW1     1717    2.745498958    6.709780325    0.569690399
  497 SOLV  HW2     1718    2.882212780    6.628977624    0.531653218
  498 SOLV  OW      1719    3.135741875    5.815369679    4.020141835
  498 SOLV  HW1     1720    3.065736419    5.778183856    4.081104564
  498 SOLV  HW2     1721    3.105113687    5.807184400    3.925300289
  499 SOLV  OW      1722    0.610880302    5.157759957    2.699785998
  499 SOLV  HW1     1723    0.547161528    5.092662036    2.658528490
  499 SOLV  HW2     1724    0.620623767    5.137651819    2.797257693
  500 SOLV  OW      1725    1.219714831    3.871076089    0.065826343
  500 SOLV  HW1     1726    1.314935344    3.901207835    0.060812821
  500 SOLV  HW2     1727    1.161762795    3.935225877    0.015563338
  501 SOLV  OW      1728    4.067465410    1.307713996    4.683567868
  501 SOLV  HW1     1729    3.980889952    1.303779345    4.633675862
  501 SOLV  HW2     1730    4.122164391    1.226869824    4.661836673
  502 SOLV  OW      1731    4.861592799    1.357917213    6.446330406
  502 SOLV  HW1     1732    4.939340849    1.394087672    6.497778847
  502 SOLV  HW2     1733    4.779336829    1.409958193    6.469258453
  503 SOLV  OW      1734    3.848067819    0.975290462    3.963724176
  503 SOLV  HW1     1735    3.914241122    1.039041865    4.003181195
  503 SOLV  HW2     1736    3.896131821    0.907674264    3.907885972
  504 SOLV  OW      1737    3.520455274    6.125192897    5.215524489
  504 SOLV  HW1     1738    3.494006314    6.116906851    5.119442246
  504 SOLV  HW2     1739    3.451275931    6.081515176    5.273026479
  505 SOLV  OW      1740    3.715835379    2.463200479    0.282283215
  505 SOLV  HW1     1741    3.745873329    2.557130876    0.265705950
  505 SOLV  HW2     1742    3.629870132    2.446673132    0.233942481
  506 SOLV  OW      1743    5.782544419    1.305724235    3.694234315
  506 SOLV  HW1     1744    5.763502924    1.227943038    3.754130145
  506 SOLV  HW2     1745    5.712063744    1.311379256    3.623520110
  507 SOLV  OW      1746    3.084391819    3.711616699    3.256508274
  507 SOLV  HW1     1747    3.088102405    3.763524999    3.171116451
  507 SOLV  HW2     1748    3.177189413    3.687498940    3.284915028
  508 SOLV  OW      1749    4.292213050    2.093954227    2.664984723
  508 SOLV  HW1     1750    4.256341524    2.015714943    2.614074492
  508 SOLV  HW2     1751    4.378893372    2.123129883    2.624545801
  509 SOLV  OW      1752    4.088767621    6.551455874    4.018032799
  509 SOLV  HW1     1753    4.103982368    6.619070696    4.090121292
  509 SOLV  HW2     1754    4.164977185    6.553986632    3.953335804
  510 SOLV  OW      1755    3.664379991    1.548867957    1.981181675
  510 SOLV  HW1     1756    3.694632627    1.625209325    1.924113495
  510 SOLV  HW2     1757    3.571335542    1.522814673    1.955414245
  511 SOLV  OW      1758    4.703918468    3.822359504    3.677260800
  511 SOLV  HW1     1759    4.717932962    3.919884227    3.694364187
  511 SOLV  HW2     1760    4.700901758    3.805904502    3.578670050
  512 SOLV  OW      1761    1.651702194    3.120889228    4.119200981
  512 SOLV  HW1     1762    1.656516500    3.163212875    4.209674927
  512 SOLV  HW2     1763    1.576905852    3.162012460    4.067101169
  513 SOLV  OW      1764    1.279412968    6.689408068    6.577489711
  513 SOLV  HW1     1765    1.367565046    6.722540819    6.543852892
  513 SOLV  HW2     1766    1.217738744    6.674437395    6.500209878
  514 SOLV  OW      1767    2.057631709    4.615488388    5.121076868
  514 SOLV  HW1     1768    2.146947181    4.595353931    5.161293203
  514 SOLV  HW2     1769    1.998401882    4.656648531    5.190342110
  515 SOLV  OW      1770    6.176545819    6.088723943    1.981872664
  515 SOLV  HW1     1771    6.132006780    6.169703293    1.943680748
  515 SOLV  HW2     1772    6.169085621    6.012907576    1.917094368
  516 SOLV  OW      1773    5.591538329    1.145218616    5.292711721
  516 SOLV  HW1     1774    5.672312857    1.203668942    5.285028059
  516 SOLV  HW2     1775    5.568448237    1.108267841    5.202703436
  517 SOLV  OW      1776    3.703013803    5.236703642    5.492382784
  517 SOLV  HW1     1777    3.672156420    5.195846427    5.578281059
  517 SOLV  HW2     1778    3.757289098    5.318387140    5.511927657
  518 SOLV  OW      1779    1.671500594    6.726755656    3.141596120
  518 SOLV  HW1     1780    1.645356113    6.784670631    3.218812214
  518 SOLV  HW2     1781    1.592641319    6.713724051    3.081501231
  519 SOLV  OW      1782    4.885006488    2.491744143    1.870488746
  519 SOLV  HW1     1783    4.883194759    2.517367469    1.773844210
  519 SOLV  HW2     1784    4.941856322    2.556596629    1.921107467
  520 SOLV  OW      1785    5.543976939    5.038306193    1.843789229
  520 SOLV  HW1     1786    5.492814581    5.005951903    1.764192642
  520 SOLV  HW2     1787    5.634139039    4.995079280    1.845283682
  521 SOLV  OW      1788    0.705756760    4.207874448    4.826203221
  521 SOLV  HW1     1789    0.652707693    4.146443538    4.884615919
  521 SOLV  HW2     1790    0.772554861    4.154825298    4.774013137
  522 SOLV  OW      1791    3.770507998    2.418435090    0.770582318
  522 SOLV  HW1     1792    3.769060758    2.477098939    0.689610335
  522 SOLV  HW2     1793    3.847559305    2.354992465    0.764407127
  523 SOLV  OW      1794    5.413766560    5.087520716    2.079103265
  523 SOLV  HW1     1795    5.403686595    5.000446243    2.127232612
  523 SOLV  HW2     1796    5.459578082    5.072109851    1.991560058
  524 SOLV  OW      1797    0.328269897    5.762777886    0.227721808
  524 SOLV  HW1     1798    0.420103771    5.799508424    0.242466658
  524 SOLV  HW2     1799    0.321489563    5.726250652    0.134878974
  525 SOLV  OW      1800    6.566034911    5.411845179    2.494526275
  525 SOLV  HW1     1801    6.611294771    5.325858404    2.470907993
  525 SOLV  HW2     1802    6.553855872    5.466886650    2.411930203
  526 SOLV  OW      1803    1.282318183    3.117796830    1.541384030
  526 SOLV  HW1     1804    1.191023923    3.090975613    1.572140883
  526 SOLV  HW2     1805    1.343862206    3.039188748    1.547137831
  527 SOLV  OW      1806    1.365333119    1.352708036    4.730419774
  527 SOLV  HW1     1807    1.398902152    1.340047331    4.637077232
  527 SOLV  HW2     1808    1.327534127    1.444787122    4.740046908
  528 SOLV  OW      1809    4.931706904    0.768409788    1.407084099
  528 SOLV  HW1     1810    4.836791763    0.759070343    1.377019263
  528 SOLV  HW2     1811    4.992973352    0.739641827    1.333471394
  529 SOLV  OW      1812    1.689346226    5.107920068    5.734161792
  529 SOLV  HW1     1813    1.590257195    5.102507159    5.746493371
  529 SOLV  HW2     1814    1.710331807    5.118001497    5.636909678
  530 SOLV  OW      1815    1.775629237    0.708451322    4.755546842
  530 SOLV  HW1     1816    1.832847141    0.626448917    4.756858579
  530 SOLV  HW2     1817    1.796309353    0.764808976    4.835522783
  531 SOLV  OW      1818    6.514733046    6.287204808    5.558920622
  531 SOLV  HW1     1819    6.459587770    6.207685860    5.584134489
  531 SOLV  HW2     1820    6.485015456    6.366565848    5.612011993
  532 SOLV  OW      1821    5.484210877    2.755272882    2.071721747
  532 SOLV  HW1     1822    5.413163836    2.822475112    2.050836782
  532 SOLV  HW2     1823    5.507242721    2.760224754    2.168907223
  533 SOLV  OW      1824    4.208022069    6.720127625    1.131322483
  533 SOLV  HW1     1825    4.263347389    6.692213843    1.209807725
  533 SOLV  HW2     1826    4.158134374    6.641034742    1.095888921
  534 SOLV  OW      1827    2.050124748    4.958931094    3.291812813
  534 SOLV  HW1     1828    1.967470415    5.001103253    3.329092483
  534 SOLV  HW2     1829    2.036862924    4.939883943    3.194543426
  535 SOLV  OW      1830    3.787336628    2.473851970    3.146594811
  535 SOLV  HW1     1831    3.773567203    2.563414659    3.188890570
  535 SOLV  HW2     1832    3.884019311    2.448905736    3.152085524
  536 SOLV  OW      1833    3.301467203    6.207902888    4.514182710
  536 SOLV  HW1     1834    3.278941892    6.149736921    4.436020480
  536 SOLV  HW2     1835    3.387530218    6.177243612    4.554841901
  537 SOLV  OW      1836    5.590453537    0.433533145    4.489623586
  537 SOLV  HW1     1837    5.530411439    0.512277334    4.475684334
  537 SOLV  HW2     1838    5.537020500    0.356696151    4.524851280
  538 SOLV  OW      1839    4.786308027    4.747521153    1.658285733
  538 SOLV  HW1     1840    4.881129923    4.779258538    1.659530721
  538 SOLV  HW2     1841    4.738269188    4.789050303    1.581035470
  539 SOLV  OW      1842    5.830833440    4.828285855    4.506840279
  539 SOLV  HW1     1843    5.813884508    4.786625200    4.417525514
  539 SOLV  HW2     1844    5.887687942    4.767151906    4.561887617
  540 SOLV  OW      1845    2.714677242    2.191896344    1.873342666
  540 SOLV  HW1     1846    2.686099983    2.283580401    1.845461174
  540 SOLV  HW2     1847    2.692318002    2.126572501    1.801004132
  541 SOLV  OW      1848    4.376052800    0.259300729    6.116170615
  541 SOLV  HW1     1849    4.454143760    0.294246865    6.064396365
  541 SOLV  HW2     1850    4.292282133    0.272659890    6.063217694
  542 SOLV  OW      1851    4.466111751    5.134479588    2.357141985
  542 SOLV  HW1     1852    4.563094022    5.158577471    2.353435950
  542 SOLV  HW2     1853    4.443772894    5.100086257    2.448345482
  543 SOLV  OW      1854    3.872674374    3.252630029    5.267339129
  543 SOLV  HW1     1855    3.879673047    3.345604145    5.231188945
  543 SOLV  HW2     1856    3.784532266    3.241236086    5.313177437
  544 SOLV  OW      1857    5.151528725    0.817241896    2.360369204
  544 SOLV  HW1     1858    5.242494995    0.805754160    2.400283779
  544 SOLV  HW2     1859    5.112664496    0.904317554    2.390492367
  545 SOLV  OW      1860    0.339327048    3.425769063    0.673472624
  545 SOLV  HW1     1861    0.326432897    3.326639361    0.676127168
  545 SOLV  HW2     1862    0.310597866    3.465465752    0.760643781
  546 SOLV  OW      1863    3.053746683    0.498626458    1.341460125
  546 SOLV  HW1     1864    3.143576930    0.536069657    1.318470190
  546 SOLV  HW2     1865    3.010829618    0.555599725    1.411547042
  547 SOLV  OW      1866    3.629052688    0.257729401    4.107716187
  547 SOLV  HW1     1867    3.644798926    0.354963219    4.124968559
  547 SOLV  HW2     1868    3.697789542    0.203703741    4.156259739
  548 SOLV  OW      1869    4.979739269    6.459061960    6.198536922
  548 SOLV  HW1     1870    4.955311718    6.461481029    6.295477350
  548 SOLV  HW2     1871    4.903986998    6.420270323    6.146031628
  549 SOLV  OW      1872    5.164732523    1.887772631    5.895169272
  549 SOLV  HW1     1873    5.235348338    1.819848880    5.875174915
  549 SOLV  HW2     1874    5.115382830    1.910271768    5.811154986
  550 SOLV  OW      1875    6.363699577    5.507135443    2.678061375
  550 SOLV  HW1     1876    6.428122962    5.480288730    2.606445141
  550 SOLV  HW2     1877    6.270182448    5.498556475    2.643696402
  551 SOLV  OW      1878    3.043329119    1.556543305    2.651154654
  551 SOLV  HW1     1879    2.993936825    1.594631227    2.729319320
  551 SOLV  HW2     1880    2.997411051    1.473336441    2.620039507
  552 SOLV  OW      1881    1.406626115    4.453487300    2.966290428
  552 SOLV  HW1     1882    1.440363584    4.545024169    2.944317981
  552 SOLV  HW2     1883    1.421904415    4.434732610    3.063320520
  553 SOLV  OW      1884    0.998383545    0.198149699    6.406560132
  553 SOLV  HW1     1885    1.004005858    0.297977071    6.408259863
  553 SOLV  HW2     1886    0.902527449    0.170075430    6.411402438
  554 SOLV  OW      1887    6.461171180    0.267407755    5.035818001
  554 SOLV  HW1     1888    6.551779187    0.281831109    5.075594370
  554 SOLV  HW2     1889    6.455176891    0.315375394    4.948278424
  555 SOLV  OW      1890    2.393908820    4.236596395    4.493780133
  555 SOLV  HW1     1891    2.316338432    4.193662147    4.447525524
  555 SOLV  HW2     1892    2.410908774    4.326644372    4.453750558
  556 SOLV  OW      1893    0.772212624    2.249860298    1.862076042
  556 SOLV  HW1     1894    0.789833599    2.317027896    1.934034492
  556 SOLV  HW2     1895    0.819949632    2.164663984    1.883588127
  557 SOLV  OW      1896    1.505839868    6.245988674    1.869839197
  557 SOLV  HW1     1897    1.587735621    6.300921172    1.853240708
  557 SOLV  HW2     1898    1.424455841    6.300867049    1.850734020
  558 SOLV  OW      1899    1.382986764    4.579452380    2.638739441
  558 SOLV  HW1     1900    1.326052394    4.516424525    2.585957148
  558 SOLV  HW2     1901    1.464246422    4.603423757    2.585614638
  559 SOLV  OW      1902    3.150816176    2.127969565    4.464310372
  559 SOLV  HW1     1903    3.150637423    2.125183774    4.564271420
  559 SOLV  HW2     1904    3.077725261    2.188359072    4.432516832
  560 SOLV  OW      1905    2.242631582    1.343047370    0.056798246
  560 SOLV  HW1     1906    2.320727342    1.305439492    0.106665102
  560 SOLV  HW2     1907    2.195414934    1.409867382    0.114293269
  561 SOLV  OW      1908    4.700016019    4.377117415    5.185515109
  561 SOLV  HW1     1909    4.658265993    4.400151744    5.097615401
  561 SOLV  HW2     1910    4.787147000    4.425326439    5.194684931
  562 SOLV  OW      1911    1.848900968    3.871055727    0.691051244
  562 SOLV  HW1     1912    1.874614596    3.799785871    0.756315480
  562 SOLV  HW2     1913    1.860076301    3.836527498    0.597869074
  563 SOLV  OW      1914    3.119274391    2.230243474    1.895698415
  563 SOLV  HW1     1915    3.081401949    2.207746933    1.805923211
  563 SOLV  HW2     1916    3.175859125    2.312368820    1.888377292
  564 SOLV  OW      1917    3.622657834    1.404373116    0.670781302
  564 SOLV  HW1     1918    3.532762448    1.365231836    0.651114490
  564 SOLV  HW2     1919    3.624932663    1.499601653    0.640345229
  565 SOLV  OW      1920    1.013550557    1.166962326    5.514719866
  565 SOLV  HW1     1921    1.057119006    1.184382777    5.426411759
  565 SOLV  HW2     1922    1.001898426    1.253332250    5.563755236
  566 SOLV  OW      1923    2.338542985    1.056560820    1.010859488
  566 SOLV  HW1     1924    2.415981141    1.021680272    0.958070447
  566 SOLV  HW2     1925    2.366427275    1.070152843    1.105926448
  567 SOLV  OW      1926    3.612315102    2.975914701    1.094261012
  567 SOLV  HW1     1927    3.645072085    3.064301903    1.127647929
  567 SOLV  HW2     1928    3.611536436    2.976263109    0.994264632
  568 SOLV  OW      1929    5.099992788    0.726446353    4.982257983
  568 SOLV  HW1     1930    5.027719799    0.736493220    5.050636921
  568 SOLV  HW2     1931    5.161223188    0.652098817    5.009151950
  569 SOLV  OW      1932    4.729321889    0.045726035    0.493028821
  569 SOLV  HW1     1933    4.773615749   -0.014156665    0.559753027
  569 SOLV  HW2     1934    4.708970910    0.133856659    0.535676615
  570 SOLV  OW      1935    5.389162597    0.818959311    5.666224767
  570 SOLV  HW1     1936    5.373965140    0.789683934    5.760628121
  570 SOLV  HW2     1937    5.302482888    0.817123457    5.616392435
  571 SOLV  OW      1938    2.365424318    3.297697722    3.705062563
  571 SOLV  HW1     1939    2.296053762    3.227299169    3.720286663
  571 SOLV  HW2     1940    2.456228784    3.255827545    3.706262862
  572 SOLV  OW      1941    2.401155981    3.900458803    4.733776996
  572 SOLV  HW1     1942    2.308236070    3.913198377    4.699084102
  572 SOLV  HW2     1943    2.423024384    3.973750182    4.798198655
  573 SOLV  OW      1944    3.535905188    5.384843677    1.243825055
  573 SOLV  HW1     1945    3.570669711    5.478456756    1.249118717
  573 SOLV  HW2     1946    3.595337014    5.330519243    1.184523136
  574 SOLV  OW      1947    4.372766803    0.959190437    1.804630224
  574 SOLV  HW1     1948    4.415119419    0.869104846    1.795098918
  574 SOLV  HW2     1949    4.289083224    0.951120000    1.858777524
  575 SOLV  OW      1950    1.489992364    3.744639025    4.678886433
  575 SOLV  HW1     1951    1.436650296    3.813593191    4.629897145
  575 SOLV  HW2     1952    1.556485689    3.789931525    4.738276925
  576 SOLV  OW      1953    2.271317646    1.146986049    1.617771211
  576 SOLV  HW1     1954    2.251640387    1.184782678    1.527304511
  576 SOLV  HW2     1955    2.360477059    1.179830256    1.648945889
  577 SOLV  OW      1956    4.936905038    5.397318151    6.513369020
  577 SOLV  HW1     1957    4.990974902    5.395386436    6.429269544
  577 SOLV  HW2     1958    4.994635929    5.371169453    6.590721418
  578 SOLV  OW      1959    5.731148664    0.723581988    5.372550592
  578 SOLV  HW1     1960    5.673425158    0.800840919    5.398990296
  578 SOLV  HW2     1961    5.816371615    0.757687947    5.332878993
  579 SOLV  OW      1962    1.343648656    1.236259171    0.487374679
  579 SOLV  HW1     1963    1.302782105    1.146009843    0.473773673
  579 SOLV  HW2     1964    1.271262180    1.303992476    0.500504833
  580 SOLV  OW      1965    3.357801583    0.429981941    3.994497784
  580 SOLV  HW1     1966    3.378868063    0.336007762    3.967570830
  580 SOLV  HW2     1967    3.406214878    0.452043377    4.079170385
  581 SOLV  OW      1968    0.747917399    3.990764687    2.841563106
  581 SOLV  HW1     1969    0.775873370    4.013598922    2.934821161
  581 SOLV  HW2     1970    0.678839433    3.918506973    2.844220339
  582 SOLV  OW      1971    1.025069894    5.663993529    0.921319325
  582 SOLV  HW1     1972    1.020983054    5.744402098    0.862008590
  582 SOLV  HW2     1973    0.968509701    5.679420389    1.002331424
  583 SOLV  OW      1974    1.603800831    5.496716330    5.945720389
  583 SOLV  HW1     1975    1.548950677    5.484985400    6.028508368
  583 SOLV  HW2     1976    1.683945345    5.437070377    5.950104522
  584 SOLV  OW      1977    4.465816205    1.356903060    1.003287652
  584 SOLV  HW1     1978    4.418021545    1.366500907    0.915974678
  584 SOLV  HW2     1979    4.404530205    1.315241610    1.070431925
  585 SOLV  OW      1980    4.603725426    6.339815012    2.468426340
  585 SOLV  HW1     1981    4.615282299    6.301818938    2.560201830
  585 SOLV  HW2     1982    4.537118566    6.414346731    2.471350834
  586 SOLV  OW      1983    4.107433551    5.782089236    4.474759818
  586 SOLV  HW1     1984    4.184479584    5.719951196    4.488999770
  586 SOLV  HW2     1985    4.083758149    5.826213405    4.561319258
  587 SOLV  OW      1986    1.787697541    3.716278073    3.816189498
  587 SOLV  HW1     1987    1.811284554    3.812753257    3.827859771
  587 SOLV  HW2     1988    1.707868629    3.708468603    3.756470485
  588 SOLV  OW      1989    4.909223684    5.629646406    0.657154780
  588 SOLV  HW1     1990    4.831892409    5.598645210    0.712461229
  588 SOLV  HW2     1991    4.905997858    5.729189957    0.648172627
  589 SOLV  OW      1992    0.574531129    0.030090962    1.574364519
  589 SOLV  HW1     1993    0.487380944    0.029863983    1.623403252
  589 SOLV  HW2     1994    0.557367147    0.033398322    1.475904056
  590 SOLV  OW      1995    0.855909656    1.891018709    2.268552610
  590 SOLV  HW1     1996    0.798584932    1.967450107    2.298084304
  590 SOLV  HW2     1997    0.947697435    1.924489020    2.247227846
  591 SOLV  OW      1998    1.671414187    3.241738346    6.029168866
  591 SOLV  HW1     1999    1.671087194    3.183905135    6.110748375
  591 SOLV  HW2     2000    1.677030113    3.337788512    6.056423785
  592 SOLV  OW      2001    3.872876691    0.792298886    6.687652463
  592 SOLV  HW1     2002    3.783968202    0.835377756    6.672176835
  592 SOLV  HW2     2003    3.944161092    0.845719355    6.642212490
  593 SOLV  OW      2004    4.133613607    2.393895361    4.665534147
  593 SOLV  HW1     2005    4.050352306    2.424703355    4.711560518
  593 SOLV  HW2     2006    4.182256570    2.472900956    4.628224875
  594 SOLV  OW      2007    4.168904200    1.149678884    6.137381868
  594 SOLV  HW1     2008    4.199893890    1.236294222    6.176591891
  594 SOLV  HW2     2009    4.073078892    1.157879643    6.109990966
  595 SOLV  OW      2010    2.627757577    5.452389406    5.140374120
  595 SOLV  HW1     2011    2.581817919    5.366942276    5.164629824
  595 SOLV  HW2     2012    2.627482388    5.513923355    5.219199883
  596 SOLV  OW      2013    6.499864248    3.151136736    0.958691698
  596 SOLV  HW1     2014    6.439167978    3.222016245    0.994636954
  596 SOLV  HW2     2015    6.445636518    3.072031048    0.930378323
  597 SOLV  OW      2016    5.379987143    4.937104872    3.356384332
  597 SOLV  HW1     2017    5.298805406    4.878713877    3.356528926
  597 SOLV  HW2     2018    5.393910179    4.975059553    3.447847957
  598 SOLV  OW      2019    1.186883664    4.327636020    2.840677673
  598 SOLV  HW1     2020    1.255132389    4.363397703    2.904421043
  598 SOLV  HW2     2021    1.133595058    4.403377463    2.802947554
  599 SOLV  OW      2022    6.230391766    5.318452292    5.059226265
  599 SOLV  HW1     2023    6.301395708    5.255772042    5.091314113
  599 SOLV  HW2     2024    6.179955986    5.276003361    4.984031027
  600 SOLV  OW      2025    5.491422554    4.601695864    3.777426886
  600 SOLV  HW1     2026    5.482989158    4.502924334    3.764271416
  600 SOLV  HW2     2027    5.588167677    4.626546466    3.782205198
  601 SOLV  OW      2028    0.932694637    5.384415727    3.640897591
  601 SOLV  HW1     2029    0.951555609    5.293868036    3.678915784
  601 SOLV  HW2     2030    1.007926251    5.411726534    3.580944880
  602 SOLV  OW      2031    0.616700864    0.980663056    6.160265852
  602 SOLV  HW1     2032    0.617250012    0.981251926    6.260262628
  602 SOLV  HW2     2033    0.709628111    0.965660696    6.126509971
  603 SOLV  OW      2034    4.727460311    3.631716055    4.017127545
  603 SOLV  HW1     2035    4.808686309    3.598824549    3.968956084
  603 SOLV  HW2     2036    4.648156484    3.626045262    3.956474856
  604 SOLV  OW      2037    0.910258274    0.711708099    1.634661185
  604 SOLV  HW1     2038    0.895377322    0.704951026    1.536005710
  604 SOLV  HW2     2039    0.875457458    0.799447056    1.667688178
  605 SOLV  OW      2040    0.806819996    1.055837951    0.339414568
  605 SOLV  HW1     2041    0.879094336    1.082211150    0.403296316
  605 SOLV  HW2     2042    0.717753559    1.066434157    0.383628749
  606 SOLV  OW      2043    1.190867076    2.598515699    3.814834776
  606 SOLV  HW1     2044    1.141227988    2.557686463    3.891443770
  606 SOLV  HW2     2045    1.154182018    2.563240592    3.728754134
  607 SOLV  OW      2046    4.973151439    5.110195668    5.979206389
  607 SOLV  HW1     2047    5.063886837    5.100501294    5.938302720
  607 SOLV  HW2     2048    4.954106532    5.031001563    6.037220084
  608 SOLV  OW      2049    6.002389632    0.812003470    4.222026849
  608 SOLV  HW1     2050    5.922343543    0.831717926    4.278630448
  608 SOLV  HW2     2051    6.067950552    0.757895850    4.274696905
  609 SOLV  OW      2052    4.303233185    3.482309829    0.055702778
  609 SOLV  HW1     2053    4.257342051    3.570687361    0.064836191
  609 SOLV  HW2     2054    4.252210114    3.424698257   -0.008152970
  610 SOLV  OW      2055    0.171467728    5.535329348    5.122950842
  610 SOLV  HW1     2056    0.094351442    5.598963291    5.124901072
  610 SOLV  HW2     2057    0.163569844    5.471040973    5.199138977
  611 SOLV  OW      2058    0.422268051    0.327676273    6.073117145
  611 SOLV  HW1     2059    0.444356689    0.295640591    5.980998684
  611 SOLV  HW2     2060    0.336224907    0.286415487    6.103019126
  612 SOLV  OW      2061    0.790396036    0.708097015    5.425211661
  612 SOLV  HW1     2062    0.865741005    0.756450475    5.469765921
  612 SOLV  HW2     2063    0.807024879    0.704032750    5.326687720
  613 SOLV  OW      2064    5.544647322    2.162806022    5.043595990
  613 SOLV  HW1     2065    5.580631659    2.174953042    4.951088796
  613 SOLV  HW2     2066    5.480811249    2.085840051    5.044690791
  614 SOLV  OW      2067    2.318429211    5.203861409    4.651872380
  614 SOLV  HW1     2068    2.228256993    5.188266009    4.611551689
  614 SOLV  HW2     2069    2.315014719    5.284422932    4.711017843
  615 SOLV  OW      2070    3.026603420    1.154642949    4.516694569
  615 SOLV  HW1     2071    3.011529428    1.211919166    4.436120297
  615 SOLV  HW2     2072    2.939801882    1.140602278    4.564321832
  616 SOLV  OW      2073    2.986499249    1.542341267    5.946572267
  616 SOLV  HW1     2074    3.003677011    1.455481600    5.993051577
  616 SOLV  HW2     2075    3.066818990    1.601270139    5.955297565
  617 SOLV  OW      2076    1.424078446    3.192168581    3.576903499
  617 SOLV  HW1     2077    1.421910989    3.205402888    3.676000213
  617 SOLV  HW2     2078    1.493649985    3.251781486    3.536827246
  618 SOLV  OW      2079    1.510318968    0.127808140    3.654533930
  618 SOLV  HW1     2080    1.466128926    0.214819594    3.676357095
  618 SOLV  HW2     2081    1.609619796    0.138960284    3.658404160
  619 SOLV  OW      2082    5.347390627    3.580069740    1.597246144
  619 SOLV  HW1     2083    5.259600302    3.589530604    1.644186046
  619 SOLV  HW2     2084    5.410238816    3.527320510    1.654409309
  620 SOLV  OW      2085    0.032394650    5.147064684    2.093431398
  620 SOLV  HW1     2086    0.047775008    5.101518873    2.181118496
  620 SOLV  HW2     2087    0.118848018    5.184157393    2.059520491
  621 SOLV  OW      2088    0.554525902    3.375193229    5.378111552
  621 SOLV  HW1     2089    0.509559638    3.440310133    5.439249327
  621 SOLV  HW2     2090    0.651750878    3.369774674    5.400869995
  622 SOLV  OW      2091    4.679235971    4.331226411    3.284931774
  622 SOLV  HW1     2092    4.774408608    4.358622402    3.271088643
  622 SOLV  HW2     2093    4.629462136    4.405281746    3.330080155
  623 SOLV  OW      2094    5.832801817    3.888894966    6.588269023
  623 SOLV  HW1     2095    5.795975068    3.910305601    6.497795939
  623 SOLV  HW2     2096    5.810918035    3.794148569    6.611597628
  624 SOLV  OW      2097    4.307547508    0.786933067    2.796512205
  624 SOLV  HW1     2098    4.398514349    0.746212056    2.788336835
  624 SOLV  HW2     2099    4.251666228    0.731561806    2.858248010
  625 SOLV  OW      2100    2.980046292    2.671728654    5.347860909
  625 SOLV  HW1     2101    2.921505428    2.747083354    5.377771444
  625 SOLV  HW2     2102    2.924958954    2.604123081    5.298923447
  626 SOLV  OW      2103    5.412564586    3.717844133    3.131923344
  626 SOLV  HW1     2104    5.411136311    3.651793959    3.206992232
  626 SOLV  HW2     2105    5.436513529    3.808192744    3.167470217
  627 SOLV  OW      2106    4.945792637    3.101655615    3.435737952
  627 SOLV  HW1     2107    4.917702173    3.181337033    3.489233756
  627 SOLV  HW2     2108    4.920117124    3.115033338    3.340020617
  628 SOLV  OW      2109    2.655642133    0.308569279    2.645565885
  628 SOLV  HW1     2110    2.595414569    0.229476818    2.656383770
  628 SOLV  HW2     2111    2.602428994    0.392623796    2.655724796
  629 SOLV  OW      2112    4.497335776    2.910544110    6.600439072
  629 SOLV  HW1     2113    4.410845628    2.905120259    6.650339370
  629 SOLV  HW2     2114    4.509421585    3.003135884    6.564652201
  630 SOLV  OW      2115    4.235382415    0.121439803    3.992769615
  630 SOLV  HW1     2116    4.315437470    0.097102222    3.938007640
  630 SOLV  HW2     2117    4.225797267    0.056713976    4.068391674
  631 SOLV  OW      2118    5.282423360    1.511295018    1.997712618
  631 SOLV  HW1     2119    5.373092247    1.535787234    1.963371857
  631 SOLV  HW2     2120    5.286629681    1.498574693    2.096811073
  632 SOLV  OW      2121    4.786374167    5.783558650    5.113481090
  632 SOLV  HW1     2122    4.702918636    5.764248886    5.061883504
  632 SOLV  HW2     2123    4.847130542    5.704231337    5.109500653
  633 SOLV  OW      2124    5.307922959    3.188140734    4.422387582
  633 SOLV  HW1     2125    5.403014891    3.157209847    4.423286655
  633 SOLV  HW2     2126    5.253065263    3.128972385    4.481461631
  634 SOLV  OW      2127    3.967156781    0.129653567    3.603033306
  634 SOLV  HW1     2128    3.932022151    0.100542695    3.692017116
  634 SOLV  HW2     2129    4.038062770    0.065977741    3.572739189
  635 SOLV  OW      2130    4.843545429    3.144674982    1.808501356
  635 SOLV  HW1     2131    4.844000377    3.211446265    1.734060828
  635 SOLV  HW2     2132    4.914268150    3.075919563    1.792039497
  636 SOLV  OW      2133    5.145686392    1.770695677    1.319352396
  636 SOLV  HW1     2134    5.178314557    1.788874113    1.226589522
  636 SOLV  HW2     2135    5.181381824    1.682661060    1.350589329
  637 SOLV  OW      2136    4.694644081    3.803665796    5.796764928
  637 SOLV  HW1     2137    4.786137821    3.768066066    5.815779612
  637 SOLV  HW2     2138    4.699825045    3.871433936    5.723412080
  638 SOLV  OW      2139    1.864208580    4.661544639    6.679690487
  638 SOLV  HW1     2140    1.829788343    4.709751935    6.599121837
  638 SOLV  HW2     2141    1.948608055    4.613344016    6.656165348
  639 SOLV  OW      2142    6.076921423    2.770917458    0.556770091
  639 SOLV  HW1     2143    6.042688854    2.749407450    0.465307233
  639 SOLV  HW2     2144    6.049663241    2.698741113    0.620390608
  640 SOLV  OW      2145    6.556747766    5.758535420    1.814171450
  640 SOLV  HW1     2146    6.647164096    5.757109661    1.771476508
  640 SOLV  HW2     2147    6.531331386    5.665765487    1.841516482
  641 SOLV  OW      2148    4.487423564    4.691123115    2.746748895
  641 SOLV  HW1     2149    4.389819473    4.712569148    2.750424859
  641 SOLV  HW2     2150    4.539152935    4.763221599    2.792856208
  642 SOLV  OW      2151    5.113721245    3.316954225    5.819583989
  642 SOLV  HW1     2152    5.045435521    3.318734866    5.746550484
  642 SOLV  HW2     2153    5.204255107    3.334719563    5.781009176
  643 SOLV  OW      2154    0.013466766    1.683346378    3.815287178
  643 SOLV  HW1     2155    0.100828763    1.674378007    3.863114507
  643 SOLV  HW2     2156    0.023727199    1.651826711    3.720940808
  644 SOLV  OW      2157    5.611988248    3.448216330    4.935286010
  644 SOLV  HW1     2158    5.698177439    3.467531937    4.982172407
  644 SOLV  HW2     2159    5.549390505    3.402177774    4.998230251
  645 SOLV  OW      2160    0.415475296    3.707404021    3.384843515
  645 SOLV  HW1     2161    0.371890698    3.617907659    3.394371772
  645 SOLV  HW2     2162    0.459863656    3.713513861    3.295443588
  646 SOLV  OW      2163    3.098150615    6.104744163    2.915003895
  646 SOLV  HW1     2164    3.151632517    6.108180171    2.999430690
  646 SOLV  HW2     2165    3.056188675    6.014444080    2.905779255
  647 SOLV  OW      2166    0.935047048    5.571082019    3.826359895
  647 SOLV  HW1     2167    0.913176792    5.507031986    3.752744077
  647 SOLV  HW2     2168    0.966897015    5.520272255    3.906384585
  648 SOLV  OW      2169    4.474347348    0.033090235    0.673397751
  648 SOLV  HW1     2170    4.505193909   -0.061952734    0.669482753
  648 SOLV  HW2     2171    4.420801098    0.047353996    0.756640456
  649 SOLV  OW      2172    4.723326458    1.402509450    4.229307342
  649 SOLV  HW1     2173    4.701273573    1.448697214    4.315216388
  649 SOLV  HW2     2174    4.695004030    1.306756746    4.234716890
  650 SOLV  OW      2175    4.880136161    4.175813437    5.439617277
  650 SOLV  HW1     2176    4.965564297    4.217433330    5.408475316
  650 SOLV  HW2     2177    4.805117187    4.240873182    5.427811066
  651 SOLV  OW      2178    0.171095335    0.695384144    6.415673771
  651 SOLV  HW1     2179    0.111866936    0.697821412    6.335137692
  651 SOLV  HW2     2180    0.131432103    0.751985639    6.487944805
  652 SOLV  OW      2181    5.757166762    2.115348957    2.346226976
  652 SOLV  HW1     2182    5.844577211    2.160089727    2.365139413
  652 SOLV  HW2     2183    5.697897264    2.178025029    2.295641997
  653 SOLV  OW      2184    4.198771899    5.774064967    0.374479569
  653 SOLV  HW1     2185    4.111770228    5.751698949    0.330542409
  653 SOLV  HW2     2186    4.181417029    5.824853645    0.458855645
  654 SOLV  OW      2187    4.267333796    0.969805338    3.297404300
  654 SOLV  HW1     2188    4.357626949    1.006097575    3.320426540
  654 SOLV  HW2     2189    4.201142142    0.998789664    3.366531555
  655 SOLV  OW      2190    6.018777770    2.924549366    0.288423548
  655 SOLV  HW1     2191    6.034548458    2.826443709    0.277173256
  655 SOLV  HW2     2192    6.071726466    2.974869300    0.220127550
  656 SOLV  OW      2193    0.051234179    1.247519018    6.655744617
  656 SOLV  HW1     2194    0.054797926    1.166476074    6.597269456
  656 SOLV  HW2     2195   -0.005879952    1.317312572    6.612537680
  657 SOLV  OW      2196    6.580639092    2.387714657    5.995492594
  657 SOLV  HW1     2197    6.489921656    2.367727812    5.958467246
  657 SOLV  HW2     2198    6.639173792    2.423543447    5.922760275
  658 SOLV  OW      2199    5.294630028    2.197309234    2.453389220
  658 SOLV  HW1     2200    5.361762356    2.231261162    2.519271847
  658 SOLV  HW2     2201    5.235964393    2.129428864    2.497554842
  659 SOLV  OW      2202    2.239928002    1.955975661    3.332183889
  659 SOLV  HW1     2203    2.157947587    1.925345981    3.283799617
  659 SOLV  HW2     2204    2.218208460    1.970441528    3.428718876
  660 SOLV  OW      2205    0.457745079    5.067648069    6.336455453
  660 SOLV  HW1     2206    0.396916842    5.144387884    6.356726862
  660 SOLV  HW2     2207    0.495759714    5.078605017    6.244614088
  661 SOLV  OW      2208    5.988113259    0.206602389    5.931067526
  661 SOLV  HW1     2209    6.084903324    0.224004063    5.949202260
  661 SOLV  HW2     2210    5.959461802    0.123939730    5.979502867
  662 SOLV  OW      2211    1.443597790    5.115370849    5.813227205
  662 SOLV  HW1     2212    1.365990812    5.084145473    5.758435451
  662 SOLV  HW2     2213    1.418473268    5.114724449    5.910017412
  663 SOLV  OW      2214    5.761997797    1.991210817    4.609042619
  663 SOLV  HW1     2215    5.771694884    1.891688063    4.607951096
  663 SOLV  HW2     2216    5.683133737    2.017628231    4.553521598
  664 SOLV  OW      2217    5.925024115    4.745545091    3.825959572
  664 SOLV  HW1     2218    5.987402500    4.668061752    3.836219819
  664 SOLV  HW2     2219    5.961587489    4.824521908    3.875211836
  665 SOLV  OW      2220    1.145381860    1.804478640    6.384567537
  665 SOLV  HW1     2221    1.196157228    1.785187143    6.300605023
  665 SOLV  HW2     2222    1.176428714    1.743091837    6.457146851
  666 SOLV  OW      2223    1.710214395    4.153733988    3.497668952
  666 SOLV  HW1     2224    1.660682454    4.066863114    3.497873034
  666 SOLV  HW2     2225    1.702826913    4.196528338    3.587747097
  667 SOLV  OW      2226    1.396092664    2.287633308    6.030539691
  667 SOLV  HW1     2227    1.332546313    2.271113735    5.955114439
  667 SOLV  HW2     2228    1.440623456    2.201796226    6.056015316
  668 SOLV  OW      2229    1.260898886    5.839230153    5.697347096
  668 SOLV  HW1     2230    1.304338294    5.835935221    5.787359122
  668 SOLV  HW2     2231    1.209921263    5.754612280    5.681819668
  669 SOLV  OW      2232    0.854592844    4.841737962    4.954157270
  669 SOLV  HW1     2233    0.822932853    4.747078888    4.948049228
  669 SOLV  HW2     2234    0.797317537    4.899839297    4.896331864
  670 SOLV  OW      2235    3.378946932    4.699421547    3.673175581
  670 SOLV  HW1     2236    3.418461220    4.656150006    3.592143498
  670 SOLV  HW2     2237    3.282933133    4.672802223    3.681705847
  671 SOLV  OW      2238    1.974146255    6.242306535    1.591504689
  671 SOLV  HW1     2239    2.053191834    6.193887807    1.553989003
  671 SOLV  HW2     2240    1.991597267    6.265491035    1.687201840
  672 SOLV  OW      2241    2.281207487    2.753842823    1.699355607
  672 SOLV  HW1     2242    2.370468971    2.798924613    1.699507861
  672 SOLV  HW2     2243    2.256889460    2.727738199    1.792775015
  673 SOLV  OW      2244    3.680827158    0.217162527    1.863745124
  673 SOLV  HW1     2245    3.716111931    0.297648491    1.816027225
  673 SOLV  HW2     2246    3.584298988    0.204515396    1.840889797
  674 SOLV  OW      2247    0.602739322    1.857933967    6.085768186
  674 SOLV  HW1     2248    0.565267147    1.775797104    6.042763821
  674 SOLV  HW2     2249    0.686581411    1.834501968    6.134976408
  675 SOLV  OW      2250    0.683855110    4.839822774    4.304833093
  675 SOLV  HW1     2251    0.614186825    4.824214940    4.234813602
  675 SOLV  HW2     2252    0.759715780    4.891687550    4.265396978
  676 SOLV  OW      2253    5.196590967    6.482247950    0.087150959
  676 SOLV  HW1     2254    5.276991419    6.536026805    0.061781574
  676 SOLV  HW2     2255    5.186732123    6.405260994    0.024096893
  677 SOLV  OW      2256    0.056652584    0.433849073    6.034157557
  677 SOLV  HW1     2257    0.015158176    0.447165859    6.124162450
  677 SOLV  HW2     2258    0.123478363    0.506286817    6.017213760
  678 SOLV  OW      2259    5.532698855    4.253507660    6.719707597
  678 SOLV  HW1     2260    5.537844645    4.320230925    6.794014598
  678 SOLV  HW2     2261    5.579678888    4.169550284    6.746984678
  679 SOLV  OW      2262    2.717274914    2.327564092    2.401116265
  679 SOLV  HW1     2263    2.679893185    2.287979681    2.317237279
  679 SOLV  HW2     2264    2.644827270    2.334971104    2.469647123
  680 SOLV  OW      2265    6.363972568    1.701409346    1.410335735
  680 SOLV  HW1     2266    6.434651244    1.734138348    1.473052087
  680 SOLV  HW2     2267    6.274787960    1.705911315    1.455345084
  681 SOLV  OW      2268    4.001587772    5.143046698    5.706435522
  681 SOLV  HW1     2269    4.037087696    5.076605862    5.640667945
  681 SOLV  HW2     2270    4.044372022    5.231990618    5.690357875
  682 SOLV  OW      2271    5.247113147    6.706934673    3.484262303
  682 SOLV  HW1     2272    5.318097245    6.680213935    3.549433336
  682 SOLV  HW2     2273    5.161298942    6.661356908    3.507896877
  683 SOLV  OW      2274    0.745899150    6.309867501    3.936078645
  683 SOLV  HW1     2275    0.666105993    6.289449775    3.992789950
  683 SOLV  HW2     2276    0.827638725    6.313389859    3.993578545
  684 SOLV  OW      2277    6.202103126    2.907778441    0.041100946
  684 SOLV  HW1     2278    6.241409179    2.851607459    0.113901073
  684 SOLV  HW2     2279    6.243797054    2.882967506   -0.046340677
  685 SOLV  OW      2280    4.908621995    6.301757908    0.688715464
  685 SOLV  HW1     2281    4.829203335    6.251087287    0.722258993
  685 SOLV  HW2     2282    4.987084977    6.283854881    0.748070713
  686 SOLV  OW      2283    4.504174054    4.202699643    0.900308901
  686 SOLV  HW1     2284    4.592809545    4.212059310    0.945653691
  686 SOLV  HW2     2285    4.498061412    4.268416587    0.825182857
  687 SOLV  OW      2286    5.471817726    2.201064856    2.247940890
  687 SOLV  HW1     2287    5.399239430    2.174315454    2.184562155
  687 SOLV  HW2     2288    5.437312229    2.197112995    2.341715924
  688 SOLV  OW      2289    1.624295387    3.554732432    5.830230311
  688 SOLV  HW1     2290    1.634112713    3.549420171    5.929605376
  688 SOLV  HW2     2291    1.611269996    3.462815136    5.793061057
  689 SOLV  OW      2292    2.991768326    3.876963247    2.042862057
  689 SOLV  HW1     2293    3.090011080    3.880873540    2.024611729
  689 SOLV  HW2     2294    2.960530055    3.782146700    2.037031402
  690 SOLV  OW      2295    3.750533036    1.393167288    1.239717270
  690 SOLV  HW1     2296    3.847925338    1.388426627    1.261904412
  690 SOLV  HW2     2297    3.739132913    1.397581315    1.140467297
  691 SOLV  OW      2298    5.251921450    3.509213826    5.273416043
  691 SOLV  HW1     2299    5.214205058    3.428885976    5.319512831
  691 SOLV  HW2     2300    5.190651043    3.587116222    5.286726089
  692 SOLV  OW      2301    3.911761886    1.419626734    6.342900390
  692 SOLV  HW1     2302    3.930673811    1.371095314    6.257536206
  692 SOLV  HW2     2303    3.967488508    1.380864856    6.416331064
  693 SOLV  OW      2304    4.824361408    4.917787876    4.895128660
  693 SOLV  HW1     2305    4.758751528    4.906040048    4.820581119
  693 SOLV  HW2     2306    4.917338108    4.915374708    4.858392937
  694 SOLV  OW      2307    5.109285059    4.922515961    4.393712142
  694 SOLV  HW1     2308    5.136470774    4.834829352    4.433360587
  694 SOLV  HW2     2309    5.188719618    4.965957304    4.351250346
  695 SOLV  OW      2310    4.169628895    2.636376267    1.494699362
  695 SOLV  HW1     2311    4.095011894    2.589627175    1.542100091
  695 SOLV  HW2     2312    4.162121966    2.734947624    1.509777064
  696 SOLV  OW      2313    4.416102961    5.576866561    5.620500293
  696 SOLV  HW1     2314    4.331215796    5.628483146    5.609102879
  696 SOLV  HW2     2315    4.451435865    5.590821847    5.713003479
  697 SOLV  OW      2316    3.352013372    2.275300292    3.407190815
  697 SOLV  HW1     2317    3.449519773    2.269188492    3.428525089
  697 SOLV  HW2     2318    3.307781490    2.338195648    3.471126082
  698 SOLV  OW      2319    4.148619081    5.995770871    5.801090408
  698 SOLV  HW1     2320    4.248078423    5.986534210    5.805836660
  698 SOLV  HW2     2321    4.105679942    5.916759733    5.844833682
  699 SOLV  OW      2322    3.235716217    6.559294161    3.290717786
  699 SOLV  HW1     2323    3.157798384    6.524356669    3.238677547
  699 SOLV  HW2     2324    3.285122487    6.626561805    3.235635229
  700 SOLV  OW      2325    1.363924014    1.445433362    6.191102887
  700 SOLV  HW1     2326    1.332973075    1.496827576    6.111098652
  700 SOLV  HW2     2327    1.445004931    1.392048111    6.167104900
  701 SOLV  OW      2328    0.119271611    0.217264882    0.987511922
  701 SOLV  HW1     2329    0.072530016    0.206973324    1.075314603
  701 SOLV  HW2     2330    0.054530786    0.200632936    0.913134456
  702 SOLV  OW      2331    1.077484177    6.730422245    1.277972745
  702 SOLV  HW1     2332    1.092894876    6.651352316    1.218723609
  702 SOLV  HW2     2333    0.983323820    6.762316797    1.267176065
  703 SOLV  OW      2334    6.675659225    5.706132533    4.412612830
  703 SOLV  HW1     2335    6.739780002    5.674923007    4.482716289
  703 SOLV  HW2     2336    6.699025547    5.799427939    4.385226961
  704 SOLV  OW      2337    3.868342660    1.202603170    3.291158122
  704 SOLV  HW1     2338    3.872589905    1.139887198    3.213384918
  704 SOLV  HW2     2339    3.824144333    1.287751602    3.262940114
  705 SOLV  OW      2340    3.808325783    0.273739998    1.378550457
  705 SOLV  HW1     2341    3.770898230    0.346950817    1.435465814
  705 SOLV  HW2     2342    3.734809570    0.211488571    1.351715223
  706 SOLV  OW      2343    5.316623411    0.857578689    5.178600696
  706 SOLV  HW1     2344    5.371564578    0.792594647    5.126078834
  706 SOLV  HW2     2345    5.357035030    0.869769128    5.269255524
  707 SOLV  OW      2346    4.056819425    1.172287537    1.879172861
  707 SOLV  HW1     2347    4.108986399    1.224411854    1.811632755
  707 SOLV  HW2     2348    4.023229442    1.234074230    1.950265203
  708 SOLV  OW      2349    3.000311104    5.166384728    1.348821783
  708 SOLV  HW1     2350    3.093763282    5.135969854    1.367305005
  708 SOLV  HW2     2351    2.940008012    5.086862292    1.342519175
  709 SOLV  OW      2352    1.523304892    2.160504806    0.467495369
  709 SOLV  HW1     2353    1.615430862    2.197854029    0.456639742
  709 SOLV  HW2     2354    1.506294926    2.141308307    0.564150214
  710 SOLV  OW      2355    2.884321328    1.895113275    2.551455719
  710 SOLV  HW1     2356    2.874909693    1.812091128    2.606398852
  710 SOLV  HW2     2357    2.804258604    1.953432575    2.565197009
  711 SOLV  OW      2358    3.446220267    2.089884686    0.949937722
  711 SOLV  HW1     2359    3.444906018    2.130855697    1.041149851
  711 SOLV  HW2     2360    3.359589160    2.108731873    0.903679333
  712 SOLV  OW      2361    6.044231338    3.921182191    1.350524096
  712 SOLV  HW1     2362    6.083608180    3.927763657    1.258839025
  712 SOLV  HW2     2363    5.989234494    4.002607651    1.369104871
  713 SOLV  OW      2364    3.914708585    2.622169216    6.547354643
  713 SOLV  HW1     2365    3.890279447    2.708493495    6.591528612
  713 SOLV  HW2     2366    4.002754139    2.590442313    6.582587976
  714 SOLV  OW      2367    4.981626035    3.752902924    3.687120463
  714 SOLV  HW1     2368    4.884057716    3.774592817    3.690278814
  714 SOLV  HW2     2369    5.032547807    3.832906328    3.655396149
  715 SOLV  OW      2370    6.330407372    6.022934312    5.277916971
  715 SOLV  HW1     2371    6.361396207    6.061692407    5.191098161
  715 SOLV  HW2     2372    6.359207219    5.927359758    5.283923377
  716 SOLV  OW      2373    4.378101334    4.750335929    5.422416259
  716 SOLV  HW1     2374    4.390838295    4.825410428    5.357596563
  716 SOLV  HW2     2375    4.282882645    4.748417236    5.452907627
  717 SOLV  OW      2376    3.718421635    2.572787389    0.547812447
  717 SOLV  HW1     2377    3.641517006    2.544440999    0.490522275
  717 SOLV  HW2     2378    3.802890738    2.569138480    0.494411513
  718 SOLV  OW      2379    3.025799715    4.548612324    2.091959977
  718 SOLV  HW1     2380    3.097173512    4.524226802    2.157619180
  718 SOLV  HW2     2381    3.050152653    4.634314874    2.046550606
  719 SOLV  OW      2382    4.805142576    5.105150090    4.664309135
  719 SOLV  HW1     2383    4.722417631    5.158595486    4.681634742
  719 SOLV  HW2     2384    4.819389414    5.096806433    4.565681479
  720 SOLV  OW      2385    2.523683653    0.361900884    5.118217343
  720 SOLV  HW1     2386    2.429826029    0.328547522    5.127066253
  720 SOLV  HW2     2387    2.558161738    0.388685343    5.208183214
  721 SOLV  OW      2388    0.239890394    3.203047610    5.696084654
  721 SOLV  HW1     2389    0.229055151    3.105343592    5.677740013
  721 SOLV  HW2     2390    0.330384101    3.219781888    5.735210817
  722 SOLV  OW      2391    0.194320561    0.456800763    2.628293895
  722 SOLV  HW1     2392    0.139987169    0.396643137    2.569736691
  722 SOLV  HW2     2393    0.133554379    0.507970950    2.689031746
  723 SOLV  OW      2394    0.170688765    5.394113553    5.563650158
  723 SOLV  HW1     2395    0.186569771    5.454983963    5.641384259
  723 SOLV  HW2     2396    0.256673458    5.379324262    5.514783882
  724 SOLV  OW      2397    6.646102249    6.407519329    3.206142199
  724 SOLV  HW1     2398    6.739109555    6.433024866    3.179701468
  724 SOLV  HW2     2399    6.648506124    6.358229370    3.293117626
  725 SOLV  OW      2400    0.763724886    2.444761590    2.039408455
  725 SOLV  HW1     2401    0.799181455    2.415495602    2.128213507
  725 SOLV  HW2     2402    0.668850512    2.414643938    2.029828076
  726 SOLV  OW      2403    0.385395039    0.647783099    1.301552362
  726 SOLV  HW1     2404    0.413895669    0.678636353    1.392303639
  726 SOLV  HW2     2405    0.452067738    0.678239791    1.233529243
  727 SOLV  OW      2406    5.661040955    6.379525227    0.772403994
  727 SOLV  HW1     2407    5.617183082    6.425797205    0.695362482
  727 SOLV  HW2     2408    5.640702952    6.428942012    0.856928254
  728 SOLV  OW      2409    4.619526673    0.028193991    6.431194969
  728 SOLV  HW1     2410    4.714488095    0.047265330    6.406322979
  728 SOLV  HW2     2411    4.615843881   -0.005598435    6.525240237
  729 SOLV  OW      2412    0.949000165    6.408961276    2.025311442
  729 SOLV  HW1     2413    0.972114469    6.334147522    2.087509792
  729 SOLV  HW2     2414    1.020219297    6.479032542    2.029537131
  730 SOLV  OW      2415    0.801564187    4.687227083    6.531230109
  730 SOLV  HW1     2416    0.831250139    4.728803731    6.617195976
  730 SOLV  HW2     2417    0.781992558    4.590294155    6.546094913
  731 SOLV  OW      2418    4.299941867    0.740683733    3.716725715
  731 SOLV  HW1     2419    4.347636462    0.674214079    3.659219069
  731 SOLV  HW2     2420    4.365029383    0.809143877    3.749540766
  732 SOLV  OW      2421    0.903894210    4.624956366    5.176737093
  732 SOLV  HW1     2422    0.841637464    4.620663275    5.098598302
  732 SOLV  HW2     2423    0.958829753    4.541469786    5.180212834
  733 SOLV  OW      2424    1.124407511    0.461697307    3.666497823
  733 SOLV  HW1     2425    1.050326750    0.515559658    3.706633736
  733 SOLV  HW2     2426    1.087825496    0.403789946    3.593638388
  734 SOLV  OW      2427    1.145088916    2.706016450    3.105666843
  734 SOLV  HW1     2428    1.134655000    2.738637886    3.199618846
  734 SOLV  HW2     2429    1.242138036    2.692617387    3.085618481
  735 SOLV  OW      2430    2.879369156    3.665324886    5.301502188
  735 SOLV  HW1     2431    2.890828712    3.735624092    5.231311706
  735 SOLV  HW2     2432    2.786089666    3.668920386    5.337363207
  736 SOLV  OW      2433    2.896157081    4.951387181    5.083706305
  736 SOLV  HW1     2434    2.887595008    4.957528536    4.984262963
  736 SOLV  HW2     2435    2.967903557    5.013674492    5.114895047
  737 SOLV  OW      2436    1.788830499    0.938287939    1.973429930
  737 SOLV  HW1     2437    1.825260232    0.960893048    1.883086767
  737 SOLV  HW2     2438    1.696004759    0.902335871    1.963899221
  738 SOLV  OW      2439    4.614121025    3.790570647    0.039253614
  738 SOLV  HW1     2440    4.533593853    3.845895683    0.017934173
  738 SOLV  HW2     2441    4.663948434    3.770356954   -0.045059134
  739 SOLV  OW      2442    1.949117804    3.961560382    2.664092525
  739 SOLV  HW1     2443    2.014052397    3.901619419    2.710896191
  739 SOLV  HW2     2444    1.999171105    4.030258549    2.611412050
  740 SOLV  OW      2445    1.554376619    6.460247496    4.894573520
  740 SOLV  HW1     2446    1.567971072    6.479620411    4.991732588
  740 SOLV  HW2     2447    1.588093322    6.537117470    4.840221017
  741 SOLV  OW      2448    4.340378314    1.769141874    4.733471253
  741 SOLV  HW1     2449    4.278552880    1.829805059    4.683495285
  741 SOLV  HW2     2450    4.434953821    1.790203653    4.708735079
  742 SOLV  OW      2451    4.943026551    2.695668300    4.123867854
  742 SOLV  HW1     2452    5.019107718    2.759528249    4.112310756
  742 SOLV  HW2     2453    4.955652708    2.643723731    4.208380253
  743 SOLV  OW      2454    4.342671001    5.595058858    3.052060955
  743 SOLV  HW1     2455    4.399666480    5.673502961    3.076515843
  743 SOLV  HW2     2456    4.281200837    5.620503940    2.977401928
  744 SOLV  OW      2457    2.003116684    3.101254561    5.746432150
  744 SOLV  HW1     2458    2.033298458    3.083246765    5.652811728
  744 SOLV  HW2     2459    1.903187841    3.103627709    5.749364394
  745 SOLV  OW      2460    6.670691671    4.398424737    5.777697789
  745 SOLV  HW1     2461    6.742453586    4.430177728    5.839681486
  745 SOLV  HW2     2462    6.711416689    4.372170361    5.690221026
  746 SOLV  OW      2463    3.108654681    1.600146342    3.047287440
  746 SOLV  HW1     2464    3.153916672    1.565251639    3.129346659
  746 SOLV  HW2     2465    3.009707638    1.588979341    3.056495279
  747 SOLV  OW      2466    1.383266927    1.323763282    2.354032278
  747 SOLV  HW1     2467    1.346153696    1.278592875    2.272901236
  747 SOLV  HW2     2468    1.469702844    1.368340943    2.330758517
  748 SOLV  OW      2469    2.915442451    3.456965868    6.066188178
  748 SOLV  HW1     2470    2.831770397    3.511393122    6.072243328
  748 SOLV  HW2     2471    2.974759196    3.478274468    6.143824966
  749 SOLV  OW      2472    2.055363223    1.560478826    5.253519717
  749 SOLV  HW1     2473    2.010531180    1.640350307    5.213386963
  749 SOLV  HW2     2474    2.060066682    1.487249865    5.185582980
  750 SOLV  OW      2475    0.088111394    1.285365690    0.201008993
  750 SOLV  HW1     2476    0.103993773    1.245991497    0.110469353
  750 SOLV  HW2     2477    0.155616428    1.357040447    0.218496225
  751 SOLV  OW      2478    1.306926298    1.839670585    0.418199339
  751 SOLV  HW1     2479    1.352630249    1.873013930    0.335741023
  751 SOLV  HW2     2480    1.367667614    1.776925161    0.466917999
  752 SOLV  OW      2481    6.659239374    2.798327928    6.733780759
  752 SOLV  HW1     2482    6.616691225    2.835967063    6.651482799
  752 SOLV  HW2     2483    6.660638374    2.698510291    6.727908299
  753 SOLV  OW      2484    0.890265725    6.369828498    2.438983034
  753 SOLV  HW1     2485    0.827162541    6.426785938    2.491650309
  753 SOLV  HW2     2486    0.847232426    6.281702990    2.419437353
  754 SOLV  OW      2487    5.895430715    1.838912826    5.279362209
  754 SOLV  HW1     2488    5.877457078    1.750636422    5.235954509
  754 SOLV  HW2     2489    5.842261570    1.910077760    5.233442737
  755 SOLV  OW      2490    5.786254198    4.475253171    5.541013376
  755 SOLV  HW1     2491    5.767246006    4.416218244    5.462568685
  755 SOLV  HW2     2492    5.732252193    4.559082697    5.533503542
  756 SOLV  OW      2493    2.963191110    1.291760041    3.982100140
  756 SOLV  HW1     2494    2.941226095    1.276359999    3.885765409
  756 SOLV  HW2     2495    3.059220989    1.318345143    3.990555797
  757 SOLV  OW      2496    5.870144915    3.426072901    5.453322541
  757 SOLV  HW1     2497    5.929107084    3.364437797    5.401125030
  757 SOLV  HW2     2498    5.925791465    3.479495288    5.516958330
  758 SOLV  OW      2499    1.195004229    0.054462938    0.062703201
  758 SOLV  HW1     2500    1.131826304    0.126911659    0.035139888
  758 SOLV  HW2     2501    1.223338010    0.002496824   -0.017899054
  759 SOLV  OW      2502    0.787239307    5.632972836    5.304520372
  759 SOLV  HW1     2503    0.852455973    5.698878853    5.341979511
  759 SOLV  HW2     2504    0.815055125    5.607513116    5.211902412
  760 SOLV  OW      2505    4.512379841    6.004150845    3.861619760
  760 SOLV  HW1     2506    4.528017568    6.102642464    3.869026930
  760 SOLV  HW2     2507    4.567009193    5.967290360    3.786407114
  761 SOLV  OW      2508    5.791636217    6.536088766    2.214580034
  761 SOLV  HW1     2509    5.755422375    6.492271450    2.296851560
  761 SOLV  HW2     2510    5.837502729    6.467706572    2.157833736
  762 SOLV  OW      2511    0.794418319    4.769449618    1.565488060
  762 SOLV  HW1     2512    0.699127614    4.783206491    1.592514595
  762 SOLV  HW2     2513    0.799855209    4.760119979    1.466072761
  763 SOLV  OW      2514    2.317369898    5.629218178    1.568581794
  763 SOLV  HW1     2515    2.220282863    5.616421526    1.588839058
  763 SOLV  HW2     2516    2.372115263    5.574284348    1.631710416
  764 SOLV  OW      2517    6.205068681    0.444853984    6.101309272
  764 SOLV  HW1     2518    6.287615684    0.473215172    6.150111310
  764 SOLV  HW2     2519    6.127934338    0.442399249    6.164903855
  765 SOLV  OW      2520    2.846798575    3.523790924    0.802542142
  765 SOLV  HW1     2521    2.821777864    3.498732210    0.709021939
  765 SOLV  HW2     2522    2.923129415    3.466831291    0.833025032
  766 SOLV  OW      2523    4.861167471    5.896195348    0.528729281
  766 SOLV  HW1     2524    4.907606679    5.983997079    0.517142237
  766 SOLV  HW2     2525    4.859611554    5.847527839    0.441384812
  767 SOLV  OW      2526    5.353079135    2.338681668    4.752856173
  767 SOLV  HW1     2527    5.363516037    2.400971744    4.675325398
  767 SOLV  HW2     2528    5.383533303    2.384204889    4.836523272
  768 SOLV  OW      2529    6.379406040    0.079987542    5.896600931
  768 SOLV  HW1     2530    6.346547521    0.171791051    5.874410012
  768 SOLV  HW2     2531    6.432289861    0.044024294    5.819724732
  769 SOLV  OW      2532    6.464855391    3.435008720    1.938283596
  769 SOLV  HW1     2533    6.479637020    3.529952595    1.965981386
  769 SOLV  HW2     2534    6.486509379    3.374239186    2.014691528
  770 SOLV  OW      2535    6.503787487    1.857007563    4.867984275
  770 SOLV  HW1     2536    6.420627268    1.910202239    4.852024700
  770 SOLV  HW2     2537    6.581584770    1.903184897    4.825378641
  771 SOLV  OW      2538    4.193130479    2.772956780    6.686753865
  771 SOLV  HW1     2539    4.203710801    2.802217360    6.781790063
  771 SOLV  HW2     2540    4.195899748    2.673102778    6.682115667
  772 SOLV  OW      2541    3.343922192    0.581318387    1.180218903
  772 SOLV  HW1     2542    3.289558386    0.657245654    1.144446982
  772 SOLV  HW2     2543    3.380963936    0.528078917    1.104104045
  773 SOLV  OW      2544    1.317316445    0.307631766    3.795335003
  773 SOLV  HW1     2545    1.406239492    0.349116773    3.814614256
  773 SOLV  HW2     2546    1.254226392    0.377851241    3.762336912
  774 SOLV  OW      2547    3.256945541    3.949615366    1.824124859
  774 SOLV  HW1     2548    3.279094063    3.873227649    1.884741386
  774 SOLV  HW2     2549    3.252386777    3.917002161    1.729702404
  775 SOLV  OW      2550    6.247282583    5.426618221    6.676197183
  775 SOLV  HW1     2551    6.271750300    5.329721111    6.672692246
  775 SOLV  HW2     2552    6.161975453    5.437632452    6.727200945
  776 SOLV  OW      2553    1.032526729    3.099160757    4.092329595
  776 SOLV  HW1     2554    1.090828758    3.051651725    4.158236870
  776 SOLV  HW2     2555    0.977444675    3.032343557    4.042315271
  777 SOLV  OW      2556    2.646698677    3.563676076    3.980409257
  777 SOLV  HW1     2557    2.708110669    3.614483153    4.040801408
  777 SOLV  HW2     2558    2.683015634    3.471674630    3.965684580
  778 SOLV  OW      2559    2.417452684    2.418903637    5.007149568
  778 SOLV  HW1     2560    2.382302867    2.479898638    4.936127713
  778 SOLV  HW2     2561    2.458791859    2.473194435    5.080249400
  779 SOLV  OW      2562    0.647984518    3.039057296    1.917337999
  779 SOLV  HW1     2563    0.593405940    2.968992822    1.963296153
  779 SOLV  HW2     2564    0.628117879    3.037825897    1.819339000
  780 SOLV  OW      2565    4.636378181    3.078410560    6.320508669
  780 SOLV  HW1     2566    4.715396820    3.059774598    6.262124089
  780 SOLV  HW2     2567    4.559475927    3.021328017    6.291740106
  781 SOLV  OW      2568    5.346844662    4.344016238    5.963992597
  781 SOLV  HW1     2569    5.308317630    4.410290966    5.899779422
  781 SOLV  HW2     2570    5.321712574    4.251512316    5.935507404
  782 SOLV  OW      2571    1.492660162    2.756773452    6.099349944
  782 SOLV  HW1     2572    1.482756350    2.769435855    6.198049396
  782 SOLV  HW2     2573    1.440835533    2.676186032    6.070716413
  783 SOLV  OW      2574    3.044894649    2.143608462    2.770259005
  783 SOLV  HW1     2575    3.080317061    2.058983671    2.810057258
  783 SOLV  HW2     2576    3.071612299    2.148930666    2.674041310
  784 SOLV  OW      2577    5.490141122    6.661543402    2.946678990
  784 SOLV  HW1     2578    5.574774497    6.658303731    2.999845708
  784 SOLV  HW2     2579    5.511396079    6.651162964    2.849516874
  785 SOLV  OW      2580    2.425991229    3.504681001    0.061464037
  785 SOLV  HW1     2581    2.337226161    3.474957414    0.096638952
  785 SOLV  HW2     2582    2.423137574    3.507088104   -0.038466269
  786 SOLV  OW      2583    0.032766490    4.204077721    2.639273678
  786 SOLV  HW1     2584    0.043456617    4.226035788    2.736245674
  786 SOLV  HW2     2585    0.101237312    4.136205116    2.612720719
  787 SOLV  OW      2586    4.347231640    1.794251955    4.321719934
  787 SOLV  HW1     2587    4.426548532    1.735153827    4.307014643
  787 SOLV  HW2     2588    4.276598306    1.743561219    4.371130307
  788 SOLV  OW      2589    5.952566036    0.443384902    6.386433736
  788 SOLV  HW1     2590    5.864353119    0.449303175    6.339706241
  788 SOLV  HW2     2591    5.995267723    0.533783222    6.388604715
  789 SOLV  OW      2592    3.091583081    1.354479779    4.832836827
  789 SOLV  HW1     2593    3.010672473    1.307453190    4.868078520
  789 SOLV  HW2     2594    3.151477979    1.288405609    4.787595156
  790 SOLV  OW      2595    1.357354109    1.978493633    3.676767640
  790 SOLV  HW1     2596    1.442750533    1.953488879    3.631136327
  790 SOLV  HW2     2597    1.348160458    1.925992885    3.761379412
  791 SOLV  OW      2598    6.334143864    6.390853981    5.793162851
  791 SOLV  HW1     2599    6.258859573    6.443517108    5.753680273
  791 SOLV  HW2     2600    6.297186936    6.317198524    5.849811441
  792 SOLV  OW      2601    0.394732061    3.151339089    4.590672246
  792 SOLV  HW1     2602    0.345213514    3.198866358    4.517946213
  792 SOLV  HW2     2603    0.329646140    3.103104321    4.649300170
  793 SOLV  OW      2604    0.282083951    0.393495565    5.250508188
  793 SOLV  HW1     2605    0.357958937    0.400758550    5.315240244
  793 SOLV  HW2     2606    0.283396079    0.472065371    5.188661058
  794 SOLV  OW      2607    2.322205430    5.469997074    4.801404517
  794 SOLV  HW1     2608    2.319518111    5.497989309    4.705439854
  794 SOLV  HW2     2609    2.383911589    5.530272741    4.851993028
  795 SOLV  OW      2610    6.503465823    4.687246293    5.415146342
  795 SOLV  HW1     2611    6.582016883    4.670888438    5.355462550
  795 SOLV  HW2     2612    6.465398368    4.599689894    5.444891081
  796 SOLV  OW      2613    1.766992216    4.395351665    2.273919789
  796 SOLV  HW1     2614    1.712737792    4.337067489    2.334412894
  796 SOLV  HW2     2615    1.830429385    4.338795263    2.221221567
  797 SOLV  OW      2616    3.212074072    1.343977472    2.833486171
  797 SOLV  HW1     2617    3.303849505    1.315067538    2.806255871
  797 SOLV  HW2     2618    3.198197541    1.439575926    2.807633106
  798 SOLV  OW      2619    1.996252827    0.308532236    0.605674314
  798 SOLV  HW1     2620    2.027687489    0.327699709    0.512698653
  798 SOLV  HW2     2621    1.932740696    0.380071572    0.634800525
  799 SOLV  OW      2622    6.380039108    5.820499015    0.284440562
  799 SOLV  HW1     2623    6.346793699    5.908878983    0.251520544
  799 SOLV  HW2     2624    6.436822773    5.777906700    0.214002549
  800 SOLV  OW      2625    3.720422635    4.853215686    0.517453892
  800 SOLV  HW1     2626    3.771019881    4.767032658    0.513931374
  800 SOLV  HW2     2627    3.783667935    4.929558855    0.504348320
  801 SOLV  OW      2628    6.324680819    4.760310574    1.432663041
  801 SOLV  HW1     2629    6.250239096    4.790026726    1.492457555
  801 SOLV  HW2     2630    6.318360497    4.661576236    1.418116990
  802 SOLV  OW      2631    4.624706232    0.531901280    5.747445372
  802 SOLV  HW1     2632    4.627052576    0.529072868    5.647512903
  802 SOLV  HW2     2633    4.660557886    0.619702229    5.779157447
  803 SOLV  OW      2634    4.624442689    0.190976389    5.989916754
  803 SOLV  HW1     2635    4.689977948    0.115721200    5.983452239
  803 SOLV  HW2     2636    4.664028267    0.265083577    6.044148757
  804 SOLV  OW      2637    0.512098067    2.585481508    1.744365633
  804 SOLV  HW1     2638    0.570765075    2.662634361    1.719756223
  804 SOLV  HW2     2639    0.469401751    2.548432711    1.661876756
  805 SOLV  OW      2640    4.006800523    1.355308939    1.304221203
  805 SOLV  HW1     2641    3.965473532    1.264487136    1.310815406
  805 SOLV  HW2     2642    4.097698193    1.353673005    1.345873823
  806 SOLV  OW      2643    4.579859856    1.964387662    0.565819342
  806 SOLV  HW1     2644    4.645105294    1.889817509    0.579322247
  806 SOLV  HW2     2645    4.616592991    2.048438886    0.605644863
  807 SOLV  OW      2646    6.343137006    0.724981252    3.636261829
  807 SOLV  HW1     2647    6.331000828    0.766404405    3.546057399
  807 SOLV  HW2     2648    6.351215268    0.625780090    3.626572933
  808 SOLV  OW      2649    2.060581529    2.696414835    4.949920181
  808 SOLV  HW1     2650    2.099441208    2.604274851    4.949530131
  808 SOLV  HW2     2651    2.134381035    2.763693707    4.955134582
  809 SOLV  OW      2652    0.611910745    4.411085362    1.976214576
  809 SOLV  HW1     2653    0.703888196    4.449532389    1.984087189
  809 SOLV  HW2     2654    0.608153255    4.349488912    1.897526825
  810 SOLV  OW      2655    5.501023288    3.912039365    2.390993811
  810 SOLV  HW1     2656    5.562116304    3.907291248    2.470019772
  810 SOLV  HW2     2657    5.515234526    3.831816724    2.333007845
  811 SOLV  OW      2658    0.370012319    4.922825573    0.047511643
  811 SOLV  HW1     2659    0.444921644    4.963233695    0.100007170
  811 SOLV  HW2     2660    0.304788181    4.994244963    0.022113096
  812 SOLV  OW      2661    6.516098481    6.027788777    0.735699054
  812 SOLV  HW1     2662    6.576249495    6.044239796    0.813873366
  812 SOLV  HW2     2663    6.522563777    5.931839715    0.708276782
  813 SOLV  OW      2664    0.628514972    3.334752362    2.475491541
  813 SOLV  HW1     2665    0.559286415    3.281311510    2.523983662
  813 SOLV  HW2     2666    0.656543120    3.285859776    2.392884389
  814 SOLV  OW      2667    5.447553412    1.599115614    0.856397527
  814 SOLV  HW1     2668    5.540647627    1.581058533    0.824657765
  814 SOLV  HW2     2669    5.404617476    1.513234316    0.884342323
  815 SOLV  OW      2670    3.106462475    2.320847810    5.430899421
  815 SOLV  HW1     2671    3.088383490    2.248612531    5.497646843
  815 SOLV  HW2     2672    3.108792673    2.409358553    5.477379761
  816 SOLV  OW      2673    0.123994092    5.041496098    4.878532386
  816 SOLV  HW1     2674    0.212807960    5.057382268    4.835407798
  816 SOLV  HW2     2675    0.078454410    5.129114735    4.894315774
  817 SOLV  OW      2676    5.841175897    0.525021982    4.582824048
  817 SOLV  HW1     2677    5.759542628    0.506414318    4.528145279
  817 SOLV  HW2     2678    5.831070235    0.483212728    4.673100653
  818 SOLV  OW      2679    4.580009849    1.542181288    6.099836405
  818 SOLV  HW1     2680    4.556122292    1.556181433    6.003745905
  818 SOLV  HW2     2681    4.514476346    1.590538083    6.157862123
  819 SOLV  OW      2682    4.172916818    4.879554872    1.845911396
  819 SOLV  HW1     2683    4.230320902    4.800219982    1.825644430
  819 SOLV  HW2     2684    4.166093349    4.891324394    1.944981685
  820 SOLV  OW      2685    3.041121035    0.098736781    3.915657124
  820 SOLV  HW1     2686    2.956779281    0.097305801    3.861950287
  820 SOLV  HW2     2687    3.088930536    0.185221113    3.900336697
  821 SOLV  OW      2688    1.586969322    5.721896107    4.528254548
  821 SOLV  HW1     2689    1.670472425    5.669218544    4.512370290
  821 SOLV  HW2     2690    1.576241391    5.790007255    4.455826745
  822 SOLV  OW      2691    5.884655539    0.222752071    0.520571173
  822 SOLV  HW1     2692    5.960294037    0.276654987    0.483513153
  822 SOLV  HW2     2693    5.819929615    0.201426118    0.447388101
  823 SOLV  OW      2694    3.576141707    2.980844422    5.515809785
  823 SOLV  HW1     2695    3.623786879    2.892948550    5.513746569
  823 SOLV  HW2     2696    3.643114637    3.054963600    5.520389910
  824 SOLV  OW      2697    5.735032705    0.369829026    5.159494103
  824 SOLV  HW1     2698    5.752668092    0.446454285    5.097707645
  824 SOLV  HW2     2699    5.751095540    0.283724864    5.111244107
  825 SOLV  OW      2700    0.964855101    3.381337029    2.191178384
  825 SOLV  HW1     2701    0.883730693    3.421279508    2.233880053
  825 SOLV  HW2     2702    1.040807171    3.446142528    2.196793892
  826 SOLV  OW      2703    3.876445756    2.936274299    3.014993823
  826 SOLV  HW1     2704    3.796898755    2.952095210    2.956496157
  826 SOLV  HW2     2705    3.935835732    3.016702693    3.012967056
  827 SOLV  OW      2706    2.492245794    1.872791486    0.585021845
  827 SOLV  HW1     2707    2.501486122    1.963293307    0.543500279
  827 SOLV  HW2     2708    2.491077519    1.803156394    0.513261183
  828 SOLV  OW      2709    2.605611267    0.694002932    5.253868019
  828 SOLV  HW1     2710    2.521532639    0.660956620    5.296748424
  828 SOLV  HW2     2711    2.599384589    0.792855623    5.240106569
  829 SOLV  OW      2712    3.237853421    6.399222346    1.063852918
  829 SOLV  HW1     2713    3.250282793    6.491679060    1.027835280
  829 SOLV  HW2     2714    3.325065837    6.365110034    1.098929238
  830 SOLV  OW      2715    2.935094984    0.639598385    4.264756021
  830 SOLV  HW1     2716    2.922664304    0.552250270    4.217683859
  830 SOLV  HW2     2717    3.032422242    0.654484314    4.282243662
  831 SOLV  OW      2718    3.631720912    3.403717375    3.805831398
  831 SOLV  HW1     2719    3.585263516    3.458345469    3.875527059
  831 SOLV  HW2     2720    3.679614139    3.327611416    3.849582117
  832 SOLV  OW      2721    5.620969593    5.597931670    1.427198186
  832 SOLV  HW1     2722    5.549826742    5.664901527    1.405897094
  832 SOLV  HW2     2723    5.682556821    5.588697323    1.348956613
  833 SOLV  OW      2724    0.714376778    6.531049848    0.366346153
  833 SOLV  HW1     2725    0.673633110    6.513743686    0.276677576
  833 SOLV  HW2     2726    0.663577062    6.480793934    0.436301391
  834 SOLV  OW      2727    4.557570042    1.370998226    1.929268245
  834 SOLV  HW1     2728    4.617807982    1.394675504    2.005496721
  834 SOLV  HW2     2729    4.581795580    1.280407052    1.894535465
  835 SOLV  OW      2730    3.664451241    5.949794337    4.476559731
  835 SOLV  HW1     2731    3.654183852    5.991344358    4.386181747
  835 SOLV  HW2     2732    3.708592230    5.860533499    4.467390246
  836 SOLV  OW      2733    2.936545277    2.634048104    0.831851793
  836 SOLV  HW1     2734    2.991594475    2.658401327    0.751998742
  836 SOLV  HW2     2735    2.840001374    2.630669925    0.806008685
  837 SOLV  OW      2736    2.413230651    0.567140077    5.382533869
  837 SOLV  HW1     2737    2.356374243    0.615462874    5.449109087
  837 SOLV  HW2     2738    2.359770579    0.494301103    5.339679369
  838 SOLV  OW      2739    0.658167777    1.215967159    6.641266969
  838 SOLV  HW1     2740    0.641683056    1.289666134    6.575717609
  838 SOLV  HW2     2741    0.748489003    1.227668793    6.682560449
  839 SOLV  OW      2742    3.932159455    3.264800905    2.779304000
  839 SOLV  HW1     2743    3.963224122    3.234514417    2.869402383
  839 SOLV  HW2     2744    3.845265016    3.220442330    2.757356862
  840 SOLV  OW      2745    2.806018670    3.509401909    0.536591902
  840 SOLV  HW1     2746    2.771174163    3.444984989    0.468501342
  840 SOLV  HW2     2747    2.777149754    3.602096101    0.512625757
  841 SOLV  OW      2748    2.338583406    4.118168331    1.194446918
  841 SOLV  HW1     2749    2.296317417    4.169101293    1.119484106
  841 SOLV  HW2     2750    2.270188181    4.059216880    1.237421597
  842 SOLV  OW      2751    2.311560376    2.898514744    5.261956431
  842 SOLV  HW1     2752    2.319677466    2.801798121    5.286039852
  842 SOLV  HW2     2753    2.369704732    2.952921793    5.322447013
  843 SOLV  OW      2754    3.960447762    0.416509190    3.659731669
  843 SOLV  HW1     2755    3.881830170    0.439976562    3.602560345
  843 SOLV  HW2     2756    3.987391471    0.321831240    3.642121280
  844 SOLV  OW      2757    6.491897031    0.291429672    1.003550721
  844 SOLV  HW1     2758    6.524111810    0.321727768    1.093240391
  844 SOLV  HW2     2759    6.567399207    0.294956885    0.938075660
  845 SOLV  OW      2760    3.536522431    2.790159667    6.464574551
  845 SOLV  HW1     2761    3.547966512    2.798576645    6.563560364
  845 SOLV  HW2     2762    3.626088554    2.793713138    6.420243003
  846 SOLV  OW      2763    2.336478829    1.683208565    0.172684450
  846 SOLV  HW1     2764    2.306996730    1.774419641    0.201168640
  846 SOLV  HW2     2765    2.260120910    1.635608263    0.129053235
  847 SOLV  OW      2766    2.297831133    3.217992996    0.401861330
  847 SOLV  HW1     2767    2.383114494    3.229253375    0.452851091
  847 SOLV  HW2     2768    2.303063690    3.135200902    0.346021442
  848 SOLV  OW      2769    3.553574040    2.771615653    4.223693196
  848 SOLV  HW1     2770    3.495043427    2.704842441    4.269687859
  848 SOLV  HW2     2771    3.634365957    2.725470444    4.187042285
  849 SOLV  OW      2772    4.696953300    6.057634547    0.886492944
  849 SOLV  HW1     2773    4.631333105    6.119959273    0.843953291
  849 SOLV  HW2     2774    4.745661253    6.006909583    0.815397819
  850 SOLV  OW      2775    5.135881426    0.590778221    4.476474198
  850 SOLV  HW1     2776    5.100263461    0.630412420    4.561093903
  850 SOLV  HW2     2777    5.086217939    0.506518822    4.455644044
  851 SOLV  OW      2778    3.301289973    5.679671722    2.524805524
  851 SOLV  HW1     2779    3.310220136    5.739110802    2.604725807
  851 SOLV  HW2     2780    3.204542284    5.660845331    2.507910102
  852 SOLV  OW      2781    3.931037905    2.498904426    4.114604204
  852 SOLV  HW1     2782    4.026695965    2.518254005    4.092806656
  852 SOLV  HW2     2783    3.880341167    2.482041131    4.030073301
  853 SOLV  OW      2784    5.857429466    3.697078801    2.836332736
  853 SOLV  HW1     2785    5.830159182    3.793239632    2.839403539
  853 SOLV  HW2     2786    5.943011382    3.688313363    2.785353267
  854 SOLV  OW      2787    3.803277954    5.023733901    2.048336424
  854 SOLV  HW1     2788    3.843909980    4.972838032    1.972450638
  854 SOLV  HW2     2789    3.850762512    5.111079591    2.059104474
  855 SOLV  OW      2790    1.601613929    2.212188596    2.982823143
  855 SOLV  HW1     2791    1.506059569    2.239075248    2.970720425
  855 SOLV  HW2     2792    1.609025256    2.112561742    2.978399817
  856 SOLV  OW      2793    5.552101016    2.065693851    4.414797236
  856 SOLV  HW1     2794    5.616089649    2.117639659    4.358166048
  856 SOLV  HW2     2795    5.537414746    1.975453470    4.374288092
  857 SOLV  OW      2796    5.335908929    5.815953921    2.389564617
  857 SOLV  HW1     2797    5.417683111    5.873056677    2.396793854
  857 SOLV  HW2     2798    5.349503604    5.731545542    2.441433817
  858 SOLV  OW      2799    1.960984760    1.252096651    0.266061663
  858 SOLV  HW1     2800    1.925175630    1.302848090    0.187690742
  858 SOLV  HW2     2801    2.015197908    1.313406039    0.323525539
  859 SOLV  OW      2802    1.890083593    4.442286834    6.146649047
  859 SOLV  HW1     2803    1.988113616    4.450098256    6.128507938
  859 SOLV  HW2     2804    1.873755105    4.366125606    6.209361497
  860 SOLV  OW      2805    3.696230724    5.640696083    1.827460942
  860 SOLV  HW1     2806    3.736364121    5.676273827    1.743059886
  860 SOLV  HW2     2807    3.728156895    5.695088572    1.905063651
  861 SOLV  OW      2808    2.113877148    6.447109652    1.390290523
  861 SOLV  HW1     2809    2.085202500    6.540628863    1.369507709
  861 SOLV  HW2     2810    2.033663611    6.391961249    1.413191303
  862 SOLV  OW      2811    5.508793042    5.280286168    0.738566220
  862 SOLV  HW1     2812    5.503535887    5.243573473    0.831434642
  862 SOLV  HW2     2813    5.511446853    5.204831512    0.672995222
  863 SOLV  OW      2814    0.373224980    2.869895833    0.887894484
  863 SOLV  HW1     2815    0.413949510    2.820457677    0.811100050
  863 SOLV  HW2     2816    0.307425818    2.936799711    0.853335190
  864 SOLV  OW      2817    4.955649710    3.863713749    2.600894032
  864 SOLV  HW1     2818    5.048646757    3.864055228    2.564132145
  864 SOLV  HW2     2819    4.957950200    3.836649173    2.697134460
  865 SOLV  OW      2820    4.324809514    0.530660527    2.296679793
  865 SOLV  HW1     2821    4.348973472    0.619006293    2.336818708
  865 SOLV  HW2     2822    4.312572171    0.463202388    2.369478491
  866 SOLV  OW      2823    3.126624363    4.910817248    2.599094360
  866 SOLV  HW1     2824    3.111279267    4.817021081    2.568000780
  866 SOLV  HW2     2825    3.217920836    4.940647803    2.571253822
  867 SOLV  OW      2826    0.355046165    5.451977106    6.538445886
  867 SOLV  HW1     2827    0.374954162    5.355410961    6.555138843
  867 SOLV  HW2     2828    0.437522926    5.497761751    6.505259236
  868 SOLV  OW      2829    2.570379034    3.856710076    0.657499456
  868 SOLV  HW1     2830    2.509739948    3.818991081    0.727500758
  868 SOLV  HW2     2831    2.579571544    3.955366631    0.671004472
  869 SOLV  OW      2832    5.050974311    2.972587281    1.377955388
  869 SOLV  HW1     2833    5.137448111    2.992320071    1.331772031
  869 SOLV  HW2     2834    5.034167235    2.874019848    1.376545805
  870 SOLV  OW      2835    1.974822002    5.965072616    0.225696098
  870 SOLV  HW1     2836    1.960319904    5.905262133    0.304514870
  870 SOLV  HW2     2837    2.013763270    5.912082202    0.150359539
  871 SOLV  OW      2838    3.803467841    3.771173647    3.268956887
  871 SOLV  HW1     2839    3.772118876    3.853747477    3.315848342
  871 SOLV  HW2     2840    3.889021320    3.739868452    3.310195104
  872 SOLV  OW      2841    4.760137705    6.317401734    5.513680354
  872 SOLV  HW1     2842    4.759422978    6.265706183    5.428082090
  872 SOLV  HW2     2843    4.790120655    6.257940278    5.588281704
  873 SOLV  OW      2844    5.182211195    3.349113347    2.775776377
  873 SOLV  HW1     2845    5.258377595    3.397637466    2.732833474
  873 SOLV  HW2     2846    5.105928322    3.412300896    2.789497182
  874 SOLV  OW      2847    5.970665434    1.384562658    5.942040751
  874 SOLV  HW1     2848    5.993428130    1.459326436    6.004428577
  874 SOLV  HW2     2849    5.895369264    1.412587833    5.882500177
  875 SOLV  OW      2850    5.147660872    1.233618848    5.177133499
  875 SOLV  HW1     2851    5.100032704    1.150396613    5.148750037
  875 SOLV  HW2     2852    5.092834534    1.313496904    5.152363107
  876 SOLV  OW      2853    3.643868596    3.628919995    4.470122796
  876 SOLV  HW1     2854    3.577772472    3.606150398    4.541627002
  876 SOLV  HW2     2855    3.620353996    3.717427297    4.429954093
  877 SOLV  OW      2856    3.306739551    6.627783742    1.221786194
  877 SOLV  HW1     2857    3.223725784    6.572481683    1.228885502
  877 SOLV  HW2     2858    3.331445044    6.638611017    1.125492828
  878 SOLV  OW      2859    4.176605133    4.620059501    1.619089849
  878 SOLV  HW1     2860    4.242158264    4.689923802    1.590423319
  878 SOLV  HW2     2861    4.088097668    4.662880155    1.637333304
  879 SOLV  OW      2862    5.299742259    2.090331608    6.560791156
  879 SOLV  HW1     2863    5.327193693    1.996182842    6.541235283
  879 SOLV  HW2     2864    5.219976004    2.114000395    6.505319211
  880 SOLV  OW      2865    5.560011753    2.109016970    0.653941797
  880 SOLV  HW1     2866    5.477711633    2.111703329    0.710682235
  880 SOLV  HW2     2867    5.604982799    2.198305947    0.656197284
  881 SOLV  OW      2868    4.680600840    0.897249637    2.549091720
  881 SOLV  HW1     2869    4.671307724    0.808981334    2.503022768
  881 SOLV  HW2     2870    4.647893700    0.969959872    2.488730570
  882 SOLV  OW      2871    4.607936114    3.954765186    2.236785792
  882 SOLV  HW1     2872    4.633299199    3.901184397    2.156251225
  882 SOLV  HW2     2873    4.614058145    4.052228717    2.215259428
  883 SOLV  OW      2874    5.058396976    0.742491653    4.704979728
  883 SOLV  HW1     2875    5.074168576    0.823967300    4.649185650
  883 SOLV  HW2     2876    5.096614196    0.756710092    4.796288455
  884 SOLV  OW      2877    1.666154296    4.336298604    1.774234964
  884 SOLV  HW1     2878    1.579987429    4.379468378    1.800911645
  884 SOLV  HW2     2879    1.740389464    4.372366431    1.830699601
  885 SOLV  OW      2880    3.395278575    5.954971992    4.379806836
  885 SOLV  HW1     2881    3.389817536    5.903930232    4.293987728
  885 SOLV  HW2     2882    3.361538474    5.897951185    4.454708351
  886 SOLV  OW      2883    4.365276688    5.214677708    4.130057821
  886 SOLV  HW1     2884    4.286114167    5.263020033    4.092690478
  886 SOLV  HW2     2885    4.337068243    5.160996473    4.209572676
  887 SOLV  OW      2886    5.509502828    1.995009564    0.087310153
  887 SOLV  HW1     2887    5.413150430    2.011608596    0.066317508
  887 SOLV  HW2     2888    5.547114751    2.073927335    0.135862520
  888 SOLV  OW      2889    2.229829836    6.511284770    4.762434447
  888 SOLV  HW1     2890    2.210165610    6.439804831    4.695323047
  888 SOLV  HW2     2891    2.276290930    6.471065980    4.841325634
  889 SOLV  OW      2892    1.373708194    2.668599052    1.548666452
  889 SOLV  HW1     2893    1.386566208    2.765945276    1.529735320
  889 SOLV  HW2     2894    1.403719104    2.615042486    1.469729496
  890 SOLV  OW      2895    3.712622475    3.899271485    0.908300946
  890 SOLV  HW1     2896    3.643741063    3.971508719    0.914394930
  890 SOLV  HW2     2897    3.707967227    3.841796630    0.990001456
  891 SOLV  OW      2898    4.794546798    6.716044872    5.978749356
  891 SOLV  HW1     2899    4.811854263    6.659013467    5.898450700
  891 SOLV  HW2     2900    4.780261751    6.657645974    6.058658740
  892 SOLV  OW      2901    4.679686948    2.237849842    4.062348580
  892 SOLV  HW1     2902    4.583273667    2.259442488    4.046913538
  892 SOLV  HW2     2903    4.729849627    2.245888780    3.976214471
  893 SOLV  OW      2904    6.391142474    5.892746913    1.628775715
  893 SOLV  HW1     2905    6.441873668    5.828563082    1.686280371
  893 SOLV  HW2     2906    6.438434949    5.903735531    1.541353317
  894 SOLV  OW      2907    4.891987222    0.855838174    2.711051793
  894 SOLV  HW1     2908    4.952093651    0.788299330    2.668323286
  894 SOLV  HW2     2909    4.816327257    0.876999384    2.649182767
  895 SOLV  OW      2910    1.098541842    3.623294463    0.097404624
  895 SOLV  HW1     2911    1.134943645    3.707859018    0.058369405
  895 SOLV  HW2     2912    1.130108033    3.545326342    0.043325504
  896 SOLV  OW      2913    4.641299962    1.926375308    5.484950666
  896 SOLV  HW1     2914    4.581868910    1.849138733    5.507366400
  896 SOLV  HW2     2915    4.668444280    1.973070255    5.569109869
  897 SOLV  OW      2916    4.023672678    4.605072063    2.651910666
  897 SOLV  HW1     2917    4.087968456    4.679618417    2.669486147
  897 SOLV  HW2     2918    3.973913672    4.623270162    2.567099853
  898 SOLV  OW      2919    0.694534241    0.244721580    4.278620907
  898 SOLV  HW1     2920    0.670205203    0.340713345    4.292537891
  898 SOLV  HW2     2921    0.705081953    0.226852777    4.180797315
  899 SOLV  OW      2922    6.422615845    4.303596998    5.737409511
  899 SOLV  HW1     2923    6.416318931    4.206377552    5.714854428
  899 SOLV  HW2     2924    6.515232929    4.324621343    5.768715359
  900 SOLV  OW      2925    5.965611542    0.844914787    2.942536322
  900 SOLV  HW1     2926    5.911948418    0.890785567    3.013361065
  900 SOLV  HW2     2927    5.927388867    0.754127481    2.925311461
  901 SOLV  OW      2928    3.583168778    1.694671556    4.722764675
  901 SOLV  HW1     2929    3.562943906    1.769588565    4.659690117
  901 SOLV  HW2     2930    3.601202414    1.731749980    4.813868912
  902 SOLV  OW      2931    2.147478341    0.655010606    5.908021824
  902 SOLV  HW1     2932    2.245713362    0.644172648    5.892776408
  902 SOLV  HW2     2933    2.122822582    0.614953475    5.996268769
  903 SOLV  OW      2934    6.604631979    6.521932673    2.339232562
  903 SOLV  HW1     2935    6.509857311    6.521721770    2.307330816
  903 SOLV  HW2     2936    6.614715235    6.456519196    2.414195277
  904 SOLV  OW      2937    4.407764065    6.066790217    0.483119522
  904 SOLV  HW1     2938    4.449795990    5.976493812    0.492057087
  904 SOLV  HW2     2939    4.445624028    6.113414520    0.403164527
  905 SOLV  OW      2940    1.959625503    4.221884006    0.453260957
  905 SOLV  HW1     2941    2.013224890    4.137682117    0.447165782
  905 SOLV  HW2     2942    1.911477035    4.237069995    0.366941119
  906 SOLV  OW      2943    2.951861212    2.556641557    6.226627703
  906 SOLV  HW1     2944    2.989901815    2.468797922    6.255548489
  906 SOLV  HW2     2945    2.949219744    2.619131725    6.304653372
  907 SOLV  OW      2946    3.032954387    2.188822302    2.164594645
  907 SOLV  HW1     2947    3.051641983    2.192113329    2.066411416
  907 SOLV  HW2     2948    2.936051774    2.169085617    2.179438851
  908 SOLV  OW      2949    2.525690585    0.743650921    1.582904659
  908 SOLV  HW1     2950    2.469188319    0.811887285    1.536522592
  908 SOLV  HW2     2951    2.534201687    0.662527540    1.525055185
  909 SOLV  OW      2952    1.030218844    1.534401936    1.265626536
  909 SOLV  HW1     2953    0.957242877    1.466201492    1.270444337
  909 SOLV  HW2     2954    1.096593786    1.507328680    1.195902728
  910 SOLV  OW      2955    3.200876999    3.214534290    0.028750733
  910 SOLV  HW1     2956    3.158075834    3.141625445   -0.024656797
  910 SOLV  HW2     2957    3.292742574    3.186175400    0.056255153
  911 SOLV  OW      2958    4.109855988    4.685133964    3.434023692
  911 SOLV  HW1     2959    4.131830257    4.691682155    3.531359484
  911 SOLV  HW2     2960    4.175834885    4.738660909    3.381282296
  912 SOLV  OW      2961    0.219210130    4.078586825    3.021487765
  912 SOLV  HW1     2962    0.145313974    4.130363452    2.978376948
  912 SOLV  HW2     2963    0.180428541    4.004355869    3.076129847
  913 SOLV  OW      2964    0.389259322    2.520367918    1.053603612
  913 SOLV  HW1     2965    0.337714702    2.603277564    1.075263400
  913 SOLV  HW2     2966    0.485026784    2.532937132    1.079499781
  914 SOLV  OW      2967    3.993335532    1.228191591    2.855156181
  914 SOLV  HW1     2968    3.966293692    1.161810782    2.924886595
  914 SOLV  HW2     2969    4.079880884    1.270811687    2.881489298
  915 SOLV  OW      2970    1.903850369    5.739784907    5.357460353
  915 SOLV  HW1     2971    1.814279009    5.740890799    5.313010920
  915 SOLV  HW2     2972    1.897718054    5.785945489    5.445956675
  916 SOLV  OW      2973    5.133996949    5.421296981    6.713712771
  916 SOLV  HW1     2974    5.067265434    5.495772231    6.714300727
  916 SOLV  HW2     2975    5.121097093    5.364340639    6.794888951
  917 SOLV  OW      2976    4.522186567    2.130242392    5.945807462
  917 SOLV  HW1     2977    4.483915132    2.111322782    5.855378766
  917 SOLV  HW2     2978    4.462855801    2.194462654    5.994342211
  918 SOLV  OW      2979    2.492981418    1.276871016    0.152099821
  918 SOLV  HW1     2980    2.544934001    1.355456437    0.185644780
  918 SOLV  HW2     2981    2.538767194    1.192380121    0.179757636
  919 SOLV  OW      2982    6.194592951    1.618283012    5.038558583
  919 SOLV  HW1     2983    6.200687220    1.584758690    5.132574450
  919 SOLV  HW2     2984    6.272952788    1.584942199    4.986135975
  920 SOLV  OW      2985    0.810486745    5.261265101    5.725798409
  920 SOLV  HW1     2986    0.862325456    5.342619737    5.752145603
  920 SOLV  HW2     2987    0.819539661    5.246416506    5.627322181
  921 SOLV  OW      2988    5.297109183    3.169002179    0.359259347
  921 SOLV  HW1     2989    5.276507427    3.132472856    0.450040291
  921 SOLV  HW2     2990    5.214610645    3.166470589    0.302800638
  922 SOLV  OW      2991    3.920164795    0.405497746    0.762605625
  922 SOLV  HW1     2992    3.846986522    0.346730256    0.797121217
  922 SOLV  HW2     2993    3.975545001    0.438224859    0.839169144
  923 SOLV  OW      2994    0.858688690    4.661929628    1.245722594
  923 SOLV  HW1     2995    0.861158818    4.589963906    1.176333568
  923 SOLV  HW2     2996    0.934648457    4.649331526    1.309530158
  924 SOLV  OW      2997    1.826419036    1.450244001    6.272616119
  924 SOLV  HW1     2998    1.767157547    1.487312496    6.201103840
  924 SOLV  HW2     2999    1.770340439    1.416716145    6.348319998
  925 SOLV  OW      3000    4.859062881    1.780940616    4.545494437
  925 SOLV  HW1     3001    4.953784820    1.755801525    4.565388755
  925 SOLV  HW2     3002    4.855428813    1.831733546    4.459431231
  926 SOLV  OW      3003    2.958061493    0.735156509    6.019698182
  926 SOLV  HW1     3004    2.909065758    0.651483507    6.044157335
  926 SOLV  HW2     3005    2.892403315    0.809119165    6.004915327
  927 SOLV  OW      3006    0.800627440    2.797599586    0.684401206
  927 SOLV  HW1     3007    0.762253714    2.808756657    0.776068978
  927 SOLV  HW2     3008    0.896724912    2.825258771    0.684900178
  928 SOLV  OW      3009    3.470738465    4.467785204    2.342339119
  928 SOLV  HW1     3010    3.496563767    4.406531125    2.267633060
  928 SOLV  HW2     3011    3.516932872    4.555725138    2.330821817
  929 SOLV  OW      3012    3.207121105    5.292652740    3.891330860
  929 SOLV  HW1     3013    3.168577992    5.205282013    3.921008936
  929 SOLV  HW2     3014    3.272169405    5.276871704    3.817036304
  930 SOLV  OW      3015    0.566482131    0.728958279    2.693763311
  930 SOLV  HW1     3016    0.651206242    0.700574581    2.738665363
  930 SOLV  HW2     3017    0.495493319    0.743511840    2.762674747
  931 SOLV  OW      3018    0.313761918    3.368338323    3.138647465
  931 SOLV  HW1     3019    0.228231435    3.342745455    3.183697939
  931 SOLV  HW2     3020    0.390609909    3.349282254    3.199731474
  932 SOLV  OW      3021    3.143994760    3.082858470    0.394104456
  932 SOLV  HW1     3022    3.128268516    3.033014636    0.308850242
  932 SOLV  HW2     3023    3.099462282    3.172258203    0.389149700
  933 SOLV  OW      3024    2.577244280    5.600575246    6.197430472
  933 SOLV  HW1     3025    2.498070525    5.609772655    6.137040673
  933 SOLV  HW2     3026    2.659382415    5.631793788    6.149694397
  934 SOLV  OW      3027    0.446965323    3.003575005    1.144883673
  934 SOLV  HW1     3028    0.376342970    3.072961212    1.158956378
  934 SOLV  HW2     3029    0.452745928    2.981149368    1.047602231
  935 SOLV  OW      3030    1.821015412    4.228408188    0.748933434
  935 SOLV  HW1     3031    1.782871543    4.162326484    0.684293993
  935 SOLV  HW2     3032    1.750189540    4.256293155    0.813788102
  936 SOLV  OW      3033    4.219606505    3.468934580    5.546409747
  936 SOLV  HW1     3034    4.188649227    3.424067782    5.462572876
  936 SOLV  HW2     3035    4.140388250    3.501806189    5.597828897
  937 SOLV  OW      3036    5.514990313    0.943177659    0.160602950
  937 SOLV  HW1     3037    5.468077178    0.866299845    0.117140747
  937 SOLV  HW2     3038    5.613518291    0.934852078    0.145672253
  938 SOLV  OW      3039    3.981689411    6.215765539    3.181460214
  938 SOLV  HW1     3040    3.977887825    6.310813106    3.212306794
  938 SOLV  HW2     3041    4.055933827    6.168317610    3.228751483
  939 SOLV  OW      3042    6.615026376    5.764379679    0.123588081
  939 SOLV  HW1     3043    6.595595414    5.706785429    0.044181887
  939 SOLV  HW2     3044    6.683512971    5.832988548    0.099043977
  940 SOLV  OW      3045    4.333143912    3.817456252    5.556934876
  940 SOLV  HW1     3046    4.244708823    3.864134511    5.557550179
  940 SOLV  HW2     3047    4.341152616    3.760144485    5.638489923
  941 SOLV  OW      3048    3.112196020    0.856265946    1.862385324
  941 SOLV  HW1     3049    3.074403379    0.763761533    1.858557353
  941 SOLV  HW2     3050    3.151271856    0.880015473    1.773452526
  942 SOLV  OW      3051    5.357703536    6.299800740    3.991187679
  942 SOLV  HW1     3052    5.293455247    6.348717436    3.932201937
  942 SOLV  HW2     3053    5.411166688    6.235605171    3.936227477
  943 SOLV  OW      3054    6.611885564    0.000693019    5.305938544
  943 SOLV  HW1     3055    6.614907635   -0.035120604    5.212620512
  943 SOLV  HW2     3056    6.523867382    0.045493435    5.321614190
  944 SOLV  OW      3057    3.987583215    5.191695700    2.571502461
  944 SOLV  HW1     3058    4.039451422    5.191934617    2.486006054
  944 SOLV  HW2     3059    3.927210172    5.112005502    2.573640587
  945 SOLV  OW      3060    4.396357652    1.961065156    5.371981517
  945 SOLV  HW1     3061    4.384131815    2.043668022    5.316960620
  945 SOLV  HW2     3062    4.489416595    1.958822880    5.408519290
  946 SOLV  OW      3063    1.809590538    0.575361410    1.238340580
  946 SOLV  HW1     3064    1.837076587    0.576623910    1.142200439
  946 SOLV  HW2     3065    1.816798395    0.667602256    1.276283653
  947 SOLV  OW      3066    1.457118051    5.172336647    6.724904819
  947 SOLV  HW1     3067    1.494985996    5.264355651    6.734830808
  947 SOLV  HW2     3068    1.487856678    5.115250685    6.801038474
  948 SOLV  OW      3069    0.986973539    5.345205605    4.645212432
  948 SOLV  HW1     3070    0.889401268    5.342518975    4.666948061
  948 SOLV  HW2     3071    0.999595593    5.381917946    4.553055548
  949 SOLV  OW      3072    1.388024593    1.448044981    2.936153745
  949 SOLV  HW1     3073    1.328924477    1.527940568    2.947283656
  949 SOLV  HW2     3074    1.338949464    1.377061491    2.885626729
  950 SOLV  OW      3075    2.392370965    2.775725410    2.350895211
  950 SOLV  HW1     3076    2.462815592    2.833488027    2.392138857
  950 SOLV  HW2     3077    2.318571640    2.760999676    2.416749716
  951 SOLV  OW      3078    3.525575990    6.256500985    1.527211795
  951 SOLV  HW1     3079    3.546492875    6.166753142    1.488381239
  951 SOLV  HW2     3080    3.507893324    6.321498388    1.453301955
  952 SOLV  OW      3081    6.734910678    0.976909595    3.032010632
  952 SOLV  HW1     3082    6.657360179    1.010088081    2.978297395
  952 SOLV  HW2     3083    6.819956689    0.995662210    2.982862703
  953 SOLV  OW      3084    0.854208243    3.144989223    4.811844395
  953 SOLV  HW1     3085    0.758535538    3.173406324    4.818105826
  953 SOLV  HW2     3086    0.892918708    3.177065573    4.725400129
  954 SOLV  OW      3087    6.715354092    2.995292371    1.892802957
  954 SOLV  HW1     3088    6.708195745    2.896222460    1.904375097
  954 SOLV  HW2     3089    6.811712196    3.021203080    1.886188237
  955 SOLV  OW      3090    2.399087867    2.135577609    1.940651850
  955 SOLV  HW1     3091    2.466731537    2.204813690    1.965765641
  955 SOLV  HW2     3092    2.401118885    2.121345482    1.841690620
  956 SOLV  OW      3093    1.961318301    5.572383795    2.654995406
  956 SOLV  HW1     3094    2.057990338    5.567630889    2.629857173
  956 SOLV  HW2     3095    1.926906253    5.480174032    2.672692130
  957 SOLV  OW      3096    4.014506948    2.354289360    5.448975430
  957 SOLV  HW1     3097    4.101660836    2.393364757    5.478594962
  957 SOLV  HW2     3098    3.954119665    2.427524180    5.417510517
  958 SOLV  OW      3099    1.844999176    1.970165266    0.489236074
  958 SOLV  HW1     3100    1.842106119    2.059277716    0.443952468
  958 SOLV  HW2     3101    1.793500377    1.903626309    0.435194936
  959 SOLV  OW      3102    5.854060004    4.232191458    0.648255165
  959 SOLV  HW1     3103    5.908376348    4.148265435    0.645773011
  959 SOLV  HW2     3104    5.776136142    4.219660438    0.709662403
  960 SOLV  OW      3105    4.176893156    5.215230894    0.381823092
  960 SOLV  HW1     3106    4.218499874    5.125122115    0.394041619
  960 SOLV  HW2     3107    4.197066664    5.249074647    0.289912083
  961 SOLV  OW      3108    3.566682620    6.013740448    1.674310856
  961 SOLV  HW1     3109    3.590190979    6.083265549    1.742234496
  961 SOLV  HW2     3110    3.494488192    5.954797580    1.710555945
  962 SOLV  OW      3111    4.709339011    0.964974055    6.521090308
  962 SOLV  HW1     3112    4.678705058    1.034463316    6.586150334
  962 SOLV  HW2     3113    4.773867343    0.903275448    6.566138947
  963 SOLV  OW      3114    3.144032010    2.478976875    4.294347630
  963 SOLV  HW1     3115    3.135089109    2.521812894    4.204430426
  963 SOLV  HW2     3116    3.221249500    2.519688489    4.343133154
  964 SOLV  OW      3117    0.176561573    3.584224139    0.527460196
  964 SOLV  HW1     3118    0.221454023    3.669377624    0.500375966
  964 SOLV  HW2     3119    0.240262977    3.528406620    0.580625404
  965 SOLV  OW      3120    6.450703701    3.216173090    6.487953426
  965 SOLV  HW1     3121    6.471444445    3.128880751    6.532110790
  965 SOLV  HW2     3122    6.369007135    3.206213492    6.431151304
  966 SOLV  OW      3123    1.362414651    4.940981307    5.434815780
  966 SOLV  HW1     3124    1.348519080    4.983354560    5.345309221
  966 SOLV  HW2     3125    1.284463590    4.961654470    5.493944928
  967 SOLV  OW      3126    5.498947453    6.485248099    5.036739667
  967 SOLV  HW1     3127    5.580554021    6.507990395    4.983606255
  967 SOLV  HW2     3128    5.427588149    6.552986241    5.018867972
  968 SOLV  OW      3129    3.263386063    2.192116946    2.396446586
  968 SOLV  HW1     3130    3.277364483    2.124683583    2.323939009
  968 SOLV  HW2     3131    3.165410057    2.207614392    2.409116824
  969 SOLV  OW      3132    1.548147928    2.977844452    3.195283370
  969 SOLV  HW1     3133    1.566988360    2.992701632    3.292362234
  969 SOLV  HW2     3134    1.561834554    2.881309290    3.173065304
  970 SOLV  OW      3135    0.133411101    4.078490744    3.750252646
  970 SOLV  HW1     3136    0.125555831    4.147668374    3.678469962
  970 SOLV  HW2     3137    0.226536650    4.042072095    3.751400566
  971 SOLV  OW      3138    2.857604639    1.490809994    6.711451573
  971 SOLV  HW1     3139    2.844214900    1.552515242    6.633906871
  971 SOLV  HW2     3140    2.810936231    1.404193813    6.693571405
  972 SOLV  OW      3141    0.370590980    0.780259069    2.874214139
  972 SOLV  HW1     3142    0.362871697    0.682256220    2.892540562
  972 SOLV  HW2     3143    0.402195927    0.827199522    2.956662455
  973 SOLV  OW      3144    1.602343943    5.370996758    0.524860068
  973 SOLV  HW1     3145    1.631106063    5.370003609    0.620629362
  973 SOLV  HW2     3146    1.537046313    5.445348501    0.510436423
  974 SOLV  OW      3147    3.811678727    0.102889224    0.327965965
  974 SOLV  HW1     3148    3.808247098    0.116640182    0.426956564
  974 SOLV  HW2     3149    3.872747898    0.026523264    0.307018410
  975 SOLV  OW      3150    5.647861992    3.246890171    4.055544207
  975 SOLV  HW1     3151    5.664525398    3.190584226    3.974599935
  975 SOLV  HW2     3152    5.715003716    3.320915015    4.059053460
  976 SOLV  OW      3153    3.544860594    2.437396685    6.000482730
  976 SOLV  HW1     3154    3.556785997    2.338390531    5.993028227
  976 SOLV  HW2     3155    3.458832514    2.463977527    5.956978342
  977 SOLV  OW      3156    5.239792066    1.017368696    0.903201518
  977 SOLV  HW1     3157    5.290225549    0.946559518    0.853779582
  977 SOLV  HW2     3158    5.211762048    0.982152267    0.992499473
  978 SOLV  OW      3159    0.510910684    2.919649813    3.845339573
  978 SOLV  HW1     3160    0.518401322    2.834348135    3.896987589
  978 SOLV  HW2     3161    0.422196426    2.962016043    3.863639481
  979 SOLV  OW      3162    4.484439085    1.623609919    2.497292522
  979 SOLV  HW1     3163    4.503156439    1.526064497    2.508892305
  979 SOLV  HW2     3164    4.454731222    1.662453850    2.584519785
  980 SOLV  OW      3165    2.558434460    6.245496438    6.569703687
  980 SOLV  HW1     3166    2.592578040    6.230542832    6.662497055
  980 SOLV  HW2     3167    2.505320254    6.165957186    6.540507932
  981 SOLV  OW      3168    2.075254606    3.569091991    4.099645698
  981 SOLV  HW1     3169    1.978216777    3.593023848    4.102951672
  981 SOLV  HW2     3170    2.088415019    3.491735366    4.037655701
  982 SOLV  OW      3171    5.243327125    2.202902592    0.042690343
  982 SOLV  HW1     3172    5.280045827    2.162671795   -0.041173972
  982 SOLV  HW2     3173    5.176424455    2.273450426    0.019301469
  983 SOLV  OW      3174    1.551686059    5.362519847    4.944863144
  983 SOLV  HW1     3175    1.540913278    5.297066820    4.870030986
  983 SOLV  HW2     3176    1.637757526    5.412165404    4.933592613
  984 SOLV  OW      3177    3.057052760    2.774646149    0.619779939
  984 SOLV  HW1     3178    3.152544926    2.749976621    0.603267389
  984 SOLV  HW2     3179    3.053203857    2.858826209    0.673621438
  985 SOLV  OW      3180    6.456110899    1.181315039    1.344159203
  985 SOLV  HW1     3181    6.467828472    1.157079081    1.247850738
  985 SOLV  HW2     3182    6.459362968    1.280762626    1.354139443
  986 SOLV  OW      3183    1.087232583    2.201425145    3.283746207
  986 SOLV  HW1     3184    1.006227208    2.190664537    3.341385968
  986 SOLV  HW2     3185    1.152640027    2.128612678    3.304245341
  987 SOLV  OW      3186    2.331801122    0.914150202    1.493439987
  987 SOLV  HW1     3187    2.291031022    0.981811047    1.554757298
  987 SOLV  HW2     3188    2.274834327    0.831977585    1.491875076
  988 SOLV  OW      3189    3.643946340    2.198623152    4.265525925
  988 SOLV  HW1     3190    3.544101925    2.198214477    4.271087337
  988 SOLV  HW2     3191    3.681910531    2.235344907    4.350439036
  989 SOLV  OW      3192    3.061085753    3.937684194    3.094028081
  989 SOLV  HW1     3193    3.004996040    3.969907951    3.017768150
  989 SOLV  HW2     3194    3.057077803    4.004046823    3.168727086
  990 SOLV  OW      3195    4.643294468    4.973726810    5.689637908
  990 SOLV  HW1     3196    4.711869760    4.902081894    5.676814535
  990 SOLV  HW2     3197    4.631953323    5.024664704    5.604334256
  991 SOLV  OW      3198    3.609811608    5.274348311    2.546110816
  991 SOLV  HW1     3199    3.623977946    5.181201819    2.512598887
  991 SOLV  HW2     3200    3.609591910    5.337883072    2.468888478
  992 SOLV  OW      3201    2.907769410    4.226982197    4.469643311
  992 SOLV  HW1     3202    2.962576584    4.233415661    4.553038681
  992 SOLV  HW2     3203    2.823826357    4.176110596    4.488765227
  993 SOLV  OW      3204    2.272377478    0.990184770    4.969187938
  993 SOLV  HW1     3205    2.269310837    1.006077535    4.870506535
  993 SOLV  HW2     3206    2.363539046    1.012475746    5.003723202
  994 SOLV  OW      3207    4.558555616    3.488021782    1.151369854
  994 SOLV  HW1     3208    4.519042526    3.396167495    1.150141373
  994 SOLV  HW2     3209    4.625451056    3.496521677    1.077527078
  995 SOLV  OW      3210    4.642315374    3.922460555    6.149159724
  995 SOLV  HW1     3211    4.584612084    3.852995747    6.106206560
  995 SOLV  HW2     3212    4.612279611    4.013327857    6.120159895
  996 SOLV  OW      3213    6.528189711    2.463918180    5.377988514
  996 SOLV  HW1     3214    6.488218072    2.372415620    5.372552229
  996 SOLV  HW2     3215    6.504830475    2.515449420    5.295533187
  997 SOLV  OW      3216    5.560498751    2.171721047    3.575426890
  997 SOLV  HW1     3217    5.587540168    2.104165587    3.644020076
  997 SOLV  HW2     3218    5.642125019    2.208528516    3.530903119
  998 SOLV  OW      3219    1.767530847    5.641064424    5.724853998
  998 SOLV  HW1     3220    1.713271472    5.569636501    5.769057795
  998 SOLV  HW2     3221    1.809112009    5.699348895    5.794667542
  999 SOLV  OW      3222    1.299231139    5.300972358    4.597410275
  999 SOLV  HW1     3223    1.266714133    5.283322698    4.504506360
  999 SOLV  HW2     3224    1.349758087    5.387249696    4.599213560
 1000 SOLV  OW      3225    2.589829038    2.480951345    3.739602898
 1000 SOLV  HW1     3226    2.642846359    2.561549476    3.765929853
 1000 SOLV  HW2     3227    2.493958867    2.494487089    3.764616846
 1001 SOLV  OW      3228    3.458701555    4.355529086    6.045612075
 1001 SOLV  HW1     3229    3.533818817    4.405415716    6.002383326
 1001 SOLV  HW2     3230    3.479801377    4.340657766    6.142222866
 1002 SOLV  OW      3231    0.573341664    6.731797289    5.022198366
 1002 SOLV  HW1     3232    0.517762777    6.801336963    5.067753000
 1002 SOLV  HW2     3233    0.622890160    6.678522211    5.090803877
 1003 SOLV  OW      3234    2.704428031    6.439392105    2.265398981
 1003 SOLV  HW1     3235    2.771083500    6.379070928    2.221599352
 1003 SOLV  HW2     3236    2.664922923    6.500684574    2.196969577
 1004 SOLV  OW      3237    2.775679724    2.926370627    4.134057335
 1004 SOLV  HW1     3238    2.733781412    2.975683634    4.057815860
 1004 SOLV  HW2     3239    2.753263011    2.829155831    4.127217900
 1005 SOLV  OW      3240    5.605658293    5.329787494    5.784597013
 1005 SOLV  HW1     3241    5.635681882    5.344291743    5.690319686
 1005 SOLV  HW2     3242    5.657299477    5.389846640    5.845638725
 1006 SOLV  OW      3243    0.607451810    2.229708963    0.760176517
 1006 SOLV  HW1     3244    0.619566347    2.314254355    0.812189190
 1006 SOLV  HW2     3245    0.696907623    2.194008211    0.733285675
 1007 SOLV  OW      3246    5.886119008    3.716525550    2.256222857
 1007 SOLV  HW1     3247    5.848710086    3.804272279    2.286240982
 1007 SOLV  HW2     3248    5.812736218    3.660291970    2.218107845
 1008 SOLV  OW      3249    5.723165790    0.369688814    3.052497824
 1008 SOLV  HW1     3250    5.652745966    0.298715329    3.054451377
 1008 SOLV  HW2     3251    5.724413522    0.417828343    3.140139324
 1009 SOLV  OW      3252    4.676254718    6.179223805    2.247401253
 1009 SOLV  HW1     3253    4.669520096    6.224806628    2.336152899
 1009 SOLV  HW2     3254    4.770949228    6.182365913    2.215415623
 1010 SOLV  OW      3255    3.738369921    5.446438395    0.519266327
 1010 SOLV  HW1     3256    3.787713495    5.446624577    0.606244374
 1010 SOLV  HW2     3257    3.639970010    5.443127656    0.536773467
 1011 SOLV  OW      3258    6.279340203    1.789600611    1.745567037
 1011 SOLV  HW1     3259    6.292544272    1.867222820    1.807214817
 1011 SOLV  HW2     3260    6.312365572    1.706094673    1.789568024
 1012 SOLV  OW      3261    1.881576747    3.880426308    5.495070125
 1012 SOLV  HW1     3262    1.837524288    3.823580789    5.564553731
 1012 SOLV  HW2     3263    1.861654615    3.976721147    5.513247483
 1013 SOLV  OW      3264    6.155282236    5.492087777    4.030081030
 1013 SOLV  HW1     3265    6.114716611    5.532990562    4.111820835
 1013 SOLV  HW2     3266    6.169945197    5.562987013    3.961100601
 1014 SOLV  OW      3267    2.059956855    3.956898633    0.465428919
 1014 SOLV  HW1     3268    2.121363654    3.940362335    0.542602486
 1014 SOLV  HW2     3269    1.986237912    3.889337237    0.466418197
 1015 SOLV  OW      3270    6.467010588    4.577085785    0.853498502
 1015 SOLV  HW1     3271    6.490461222    4.538839356    0.942870097
 1015 SOLV  HW2     3272    6.377996017    4.622329684    0.858920614
 1016 SOLV  OW      3273    0.942270490    2.371965616    2.601781812
 1016 SOLV  HW1     3274    0.961288047    2.449798433    2.661618161
 1016 SOLV  HW2     3275    1.026455606    2.344106579    2.555556885
 1017 SOLV  OW      3276    1.929202106    4.346973167    3.433474797
 1017 SOLV  HW1     3277    1.922421992    4.257752420    3.478125575
 1017 SOLV  HW2     3278    1.952566976    4.416548949    3.501396053
 1018 SOLV  OW      3279    1.983833886    2.006036797    5.749625326
 1018 SOLV  HW1     3280    2.036787330    1.923695614    5.729232536
 1018 SOLV  HW2     3281    1.886691066    1.982822796    5.754563558
 1019 SOLV  OW      3282    0.075445196    0.449869425    0.412414474
 1019 SOLV  HW1     3283    0.119567905    0.388948694    0.346521723
 1019 SOLV  HW2     3284    0.114981245    0.541409386    0.404842157
 1020 SOLV  OW      3285    5.233282119    4.787733718    5.875125380
 1020 SOLV  HW1     3286    5.324077692    4.780081554    5.833923294
 1020 SOLV  HW2     3287    5.241731116    4.824117414    5.967887682
 1021 SOLV  OW      3288    3.254138946    2.518108863    5.942781257
 1021 SOLV  HW1     3289    3.205490738    2.468303530    5.870998360
 1021 SOLV  HW2     3290    3.225848854    2.614019213    5.941843683
 1022 SOLV  OW      3291    1.812051963    4.185674032    3.026046666
 1022 SOLV  HW1     3292    1.898530857    4.235874058    3.027213632
 1022 SOLV  HW2     3293    1.795690619    4.149593901    2.934228726
 1023 SOLV  OW      3294    5.604913100    0.135637509    5.306782843
 1023 SOLV  HW1     3295    5.640096033    0.217792830    5.261920074
 1023 SOLV  HW2     3296    5.519028390    0.157213709    5.353240219
 1024 SOLV  OW      3297    0.400173305    2.334534994    3.565246551
 1024 SOLV  HW1     3298    0.401353288    2.404550711    3.493857402
 1024 SOLV  HW2     3299    0.312187088    2.336809799    3.612715007
 1025 SOLV  OW      3300    2.484974354    3.961491269    4.376014033
 1025 SOLV  HW1     3301    2.490747419    3.891332354    4.447037987
 1025 SOLV  HW2     3302    2.554826283    3.944403717    4.306524989
 1026 SOLV  OW      3303    5.054967226    2.397172482    2.539176411
 1026 SOLV  HW1     3304    5.058598481    2.345428126    2.624671085
 1026 SOLV  HW2     3305    5.116421139    2.355366718    2.472275752
 1027 SOLV  OW      3306    1.385412264    4.050421238    6.156409703
 1027 SOLV  HW1     3307    1.315077113    4.073993121    6.223471886
 1027 SOLV  HW2     3308    1.445810060    4.128892625    6.142468715
 1028 SOLV  OW      3309    6.660448100    5.025382593    2.898205013
 1028 SOLV  HW1     3310    6.665099468    4.951882209    2.830558417
 1028 SOLV  HW2     3311    6.679158364    5.112928615    2.853644677
 1029 SOLV  OW      3312    6.257534733    4.856688846    5.471268520
 1029 SOLV  HW1     3313    6.321828043    4.814627755    5.407258846
 1029 SOLV  HW2     3314    6.214771094    4.936150977    5.428175081
 1030 SOLV  OW      3315    0.653865604    2.230985905    3.422410480
 1030 SOLV  HW1     3316    0.694774922    2.321550386    3.411252257
 1030 SOLV  HW2     3317    0.555066514    2.240325835    3.434719383
 1031 SOLV  OW      3318    0.173797082    4.279786245    5.037639114
 1031 SOLV  HW1     3319    0.238864758    4.332869826    5.091937683
 1031 SOLV  HW2     3320    0.082499974    4.319551730    5.046779566
 1032 SOLV  OW      3321    5.188313339    3.147372409    0.774032152
 1032 SOLV  HW1     3322    5.162778600    3.232956745    0.819013283
 1032 SOLV  HW2     3323    5.114780869    3.118780001    0.712587431
 1033 SOLV  OW      3324    6.625415209    1.633825697    4.631141775
 1033 SOLV  HW1     3325    6.681940141    1.644985380    4.712875472
 1033 SOLV  HW2     3326    6.601075171    1.723796205    4.594908174
 1034 SOLV  OW      3327    5.756376022    4.586526178    3.700817147
 1034 SOLV  HW1     3328    5.807383968    4.543132058    3.626553135
 1034 SOLV  HW2     3329    5.815185029    4.652571643    3.747502272
 1035 SOLV  OW      3330    3.652622304    5.783877603    1.487152214
 1035 SOLV  HW1     3331    3.627469614    5.852615132    1.555288092
 1035 SOLV  HW2     3332    3.583550786    5.711580101    1.485668918
 1036 SOLV  OW      3333    3.674974074    3.975488410    3.784785562
 1036 SOLV  HW1     3334    3.600153756    3.959700232    3.849226675
 1036 SOLV  HW2     3335    3.665728783    4.066613245    3.744650882
 1037 SOLV  OW      3336    0.978603665    2.621280775    2.726179274
 1037 SOLV  HW1     3337    0.979111201    2.551477825    2.797784401
 1037 SOLV  HW2     3338    1.048777440    2.689747783    2.745874798
 1038 SOLV  OW      3339    1.348543088    2.862392568    1.895729006
 1038 SOLV  HW1     3340    1.255720761    2.846846488    1.861930505
 1038 SOLV  HW2     3341    1.414301759    2.841610864    1.823314080
 1039 SOLV  OW      3342    1.720601475    0.177560007    2.769804050
 1039 SOLV  HW1     3343    1.651977106    0.128033469    2.823075259
 1039 SOLV  HW2     3344    1.681426984    0.263332274    2.736510192
 1040 SOLV  OW      3345    4.889566592    2.451989723    5.722369769
 1040 SOLV  HW1     3346    4.836239192    2.410185202    5.648826761
 1040 SOLV  HW2     3347    4.828706875    2.504116058    5.782194041
 1041 SOLV  OW      3348    1.590918557    4.632109596    2.495985648
 1041 SOLV  HW1     3349    1.590045101    4.720241470    2.448741460
 1041 SOLV  HW2     3350    1.669518085    4.628139786    2.557681340
 1042 SOLV  OW      3351    4.160708798    2.930817137    3.492340324
 1042 SOLV  HW1     3352    4.128084756    2.882701354    3.410973581
 1042 SOLV  HW2     3353    4.228386175    2.999411430    3.465608337
 1043 SOLV  OW      3354    1.998541806    6.016996289    5.213897540
 1043 SOLV  HW1     3355    2.006138653    6.116654358    5.210647807
 1043 SOLV  HW2     3356    1.947674752    5.984822548    5.134038935
 1044 SOLV  OW      3357    3.402529547    5.955339209    0.503645588
 1044 SOLV  HW1     3358    3.424058895    5.861255628    0.529813708
 1044 SOLV  HW2     3359    3.415787288    5.966406165    0.405148084
 1045 SOLV  OW      3360    3.191419797    4.654277657    1.570484880
 1045 SOLV  HW1     3361    3.131014919    4.733751144    1.564550309
 1045 SOLV  HW2     3362    3.154250661    4.589014978    1.636509433
 1046 SOLV  OW      3363    1.304473361    3.949161312    4.590976714
 1046 SOLV  HW1     3364    1.352552288    4.022897995    4.543528617
 1046 SOLV  HW2     3365    1.248254341    3.987698396    4.664149922
 1047 SOLV  OW      3366    5.269439264    4.070814288    1.917460888
 1047 SOLV  HW1     3367    5.313518062    4.126476100    1.987879818
 1047 SOLV  HW2     3368    5.329935180    4.063310607    1.838189566
 1048 SOLV  OW      3369    2.228807604    3.814160627    2.561706818
 1048 SOLV  HW1     3370    2.200924528    3.720033077    2.580747353
 1048 SOLV  HW2     3371    2.254441977    3.822499831    2.465408634
 1049 SOLV  OW      3372    1.340201334    1.486902204    5.348794894
 1049 SOLV  HW1     3373    1.387372335    1.575076916    5.349141761
 1049 SOLV  HW2     3374    1.242520328    1.501293280    5.364648019
 1050 SOLV  OW      3375    6.306828329    1.768780765    3.597724467
 1050 SOLV  HW1     3376    6.313199359    1.860208425    3.557719511
 1050 SOLV  HW2     3377    6.398751845    1.731670336    3.610873107
 1051 SOLV  OW      3378    5.104563201    0.649838567    1.248208856
 1051 SOLV  HW1     3379    5.159452502    0.581549160    1.296413886
 1051 SOLV  HW2     3380    5.082753499    0.616399635    1.156523643
 1052 SOLV  OW      3381    0.911064271    5.009563936    4.164701175
 1052 SOLV  HW1     3382    1.002599385    4.998604705    4.125955570
 1052 SOLV  HW2     3383    0.842858588    5.000665081    4.092114683
 1053 SOLV  OW      3384    1.267845879    4.674432690    1.853546093
 1053 SOLV  HW1     3385    1.311822264    4.763992320    1.860265750
 1053 SOLV  HW2     3386    1.333646023    4.607491771    1.819060473
 1054 SOLV  OW      3387    0.411452425    2.616278522    0.701781000
 1054 SOLV  HW1     3388    0.315735502    2.604654576    0.728298128
 1054 SOLV  HW2     3389    0.421551716    2.597151485    0.604148196
 1055 SOLV  OW      3390    5.871476616    3.315823918    1.003457582
 1055 SOLV  HW1     3391    5.967875458    3.292409949    0.990845959
 1055 SOLV  HW2     3392    5.855908712    3.410054346    0.973821954
 1056 SOLV  OW      3393    0.008963308    1.538909106    2.560973650
 1056 SOLV  HW1     3394   -0.014353497    1.597400796    2.638659250
 1056 SOLV  HW2     3395   -0.074195711    1.496675590    2.524905502
 1057 SOLV  OW      3396    1.183777793    6.014592900    1.880788584
 1057 SOLV  HW1     3397    1.242073097    5.959502588    1.821066572
 1057 SOLV  HW2     3398    1.232925287    6.035438752    1.965346125
 1058 SOLV  OW      3399    2.927830628    5.605281012    1.853147884
 1058 SOLV  HW1     3400    2.913202701    5.621778571    1.755608877
 1058 SOLV  HW2     3401    2.993105240    5.530436233    1.864873394
 1059 SOLV  OW      3402    2.900036725    3.617291720    2.919724329
 1059 SOLV  HW1     3403    2.902427993    3.630560343    3.018811306
 1059 SOLV  HW2     3404    2.809245153    3.585379625    2.892548746
 1060 SOLV  OW      3405    4.157274394    2.974191998    5.864178603
 1060 SOLV  HW1     3406    4.128978316    2.981337855    5.959825204
 1060 SOLV  HW2     3407    4.220184241    2.897169706    5.853694271
 1061 SOLV  OW      3408    0.484324250    2.779585858    2.696842103
 1061 SOLV  HW1     3409    0.518317947    2.697930719    2.650185158
 1061 SOLV  HW2     3410    0.443481121    2.841648860    2.629909106
 1062 SOLV  OW      3411    1.519939055    3.546394977    2.550561258
 1062 SOLV  HW1     3412    1.608219758    3.542831214    2.597399498
 1062 SOLV  HW2     3413    1.534798491    3.553160394    2.451903112
 1063 SOLV  OW      3414    2.057169745    6.379400748    2.464276632
 1063 SOLV  HW1     3415    2.073823266    6.386654081    2.365940204
 1063 SOLV  HW2     3416    2.094994189    6.459607768    2.510495123
 1064 SOLV  OW      3417    4.081804640    3.926846814    5.564197166
 1064 SOLV  HW1     3418    4.023882883    4.007663000    5.553528624
 1064 SOLV  HW2     3419    4.042773487    3.866846057    5.634028976
 1065 SOLV  OW      3420    3.248614642    1.223983592    1.996627040
 1065 SOLV  HW1     3421    3.177693404    1.293450094    1.984602621
 1065 SOLV  HW2     3422    3.214969666    1.152200725    2.057579802
 1066 SOLV  OW      3423    2.182121276    3.510051732    0.826058374
 1066 SOLV  HW1     3424    2.186249555    3.585815096    0.891195717
 1066 SOLV  HW2     3425    2.256369780    3.445780340    0.844935647
 1067 SOLV  OW      3426    3.291149761    4.305603393    4.496618369
 1067 SOLV  HW1     3427    3.244114986    4.320371992    4.583621943
 1067 SOLV  HW2     3428    3.386999325    4.282976278    4.513964215
 1068 SOLV  OW      3429    2.791929358    2.002892935    3.554027145
 1068 SOLV  HW1     3430    2.884395961    2.030703489    3.580036839
 1068 SOLV  HW2     3431    2.775268335    2.027686437    3.458592895
 1069 SOLV  OW      3432    0.886010369    2.454141249    0.705770223
 1069 SOLV  HW1     3433    0.792411059    2.483334737    0.725440328
 1069 SOLV  HW2     3434    0.894780957    2.433784631    0.608257719
 1070 SOLV  OW      3435    5.120899549    4.281490385    6.306256170
 1070 SOLV  HW1     3436    5.198334858    4.343782021    6.317370513
 1070 SOLV  HW2     3437    5.082410460    4.292182622    6.214581366
 1071 SOLV  OW      3438    5.977146604    6.145749471    2.396340228
 1071 SOLV  HW1     3439    6.068779393    6.185777195    2.397443346
 1071 SOLV  HW2     3440    5.978167462    6.058778230    2.445685589
 1072 SOLV  OW      3441    4.612453111    4.668823327    4.019661030
 1072 SOLV  HW1     3442    4.563640491    4.716624875    4.092683928
 1072 SOLV  HW2     3443    4.599262548    4.717518801    3.933320059
 1073 SOLV  OW      3444    5.873436419    1.476226846    4.334177377
 1073 SOLV  HW1     3445    5.884224126    1.575626734    4.332363164
 1073 SOLV  HW2     3446    5.848547643    1.447079699    4.426540769
 1074 SOLV  OW      3447    5.897041460    1.794837009    2.840929823
 1074 SOLV  HW1     3448    5.828348916    1.801865338    2.913261977
 1074 SOLV  HW2     3449    5.943894023    1.882600966    2.830814058
 1075 SOLV  OW      3450    5.250910737    6.533340855    1.652558732
 1075 SOLV  HW1     3451    5.322601405    6.534550969    1.722265169
 1075 SOLV  HW2     3452    5.292555836    6.524637917    1.562060399
 1076 SOLV  OW      3453    2.765871061    2.584581357    2.777432412
 1076 SOLV  HW1     3454    2.835311342    2.515331033    2.757876247
 1076 SOLV  HW2     3455    2.699579105    2.547822287    2.842656264
 1077 SOLV  OW      3456    5.885244631    1.472808502    2.002458995
 1077 SOLV  HW1     3457    5.879450610    1.530405247    1.920917301
 1077 SOLV  HW2     3458    5.951307698    1.512122760    2.066412601
 1078 SOLV  OW      3459    2.090450111    4.189466251    3.028444029
 1078 SOLV  HW1     3460    2.186880237    4.163499442    3.033636262
 1078 SOLV  HW2     3461    2.064736808    4.203217926    2.932789855
 1079 SOLV  OW      3462    3.583597916    1.302437949    1.430726118
 1079 SOLV  HW1     3463    3.654414408    1.304268102    1.360145111
 1079 SOLV  HW2     3464    3.601315967    1.226863186    1.493769987
 1080 SOLV  OW      3465    5.173003170    3.589345718    3.010107772
 1080 SOLV  HW1     3466    5.245527602    3.625322676    3.068809297
 1080 SOLV  HW2     3467    5.084132820    3.606414916    3.052660175
 1081 SOLV  OW      3468    0.160318630    1.746221583    5.279005950
 1081 SOLV  HW1     3469    0.253531634    1.771173990    5.252762534
 1081 SOLV  HW2     3470    0.104727559    1.733852119    5.196807210
 1082 SOLV  OW      3471    4.472634373    4.646150464    5.807995417
 1082 SOLV  HW1     3472    4.377806704    4.614918843    5.813678948
 1082 SOLV  HW2     3473    4.501287901    4.648448465    5.712215992
 1083 SOLV  OW      3474    6.423877070    2.455549371    6.503868363
 1083 SOLV  HW1     3475    6.411300291    2.468347882    6.405491403
 1083 SOLV  HW2     3476    6.520365369    2.437641479    6.523086039
 1084 SOLV  OW      3477    4.937850267    0.772624268    5.699785294
 1084 SOLV  HW1     3478    5.001984625    0.826194876    5.754712316
 1084 SOLV  HW2     3479    4.848902786    0.770105038    5.745414262
 1085 SOLV  OW      3480    6.493386038    4.238494738    2.103175565
 1085 SOLV  HW1     3481    6.398137894    4.268700651    2.107099519
 1085 SOLV  HW2     3482    6.551910972    4.307067566    2.146449146
 1086 SOLV  OW      3483    2.955975194    0.728393137    6.369844273
 1086 SOLV  HW1     3484    2.856129066    0.732947773    6.373008041
 1086 SOLV  HW2     3485    2.984036287    0.646695508    6.319464951
 1087 SOLV  OW      3486    4.314254787    3.578073950    1.282602328
 1087 SOLV  HW1     3487    4.396824519    3.535585920    1.245494239
 1087 SOLV  HW2     3488    4.312095822    3.565686059    1.381808591
 1088 SOLV  OW      3489    2.349224671    0.827960416    6.171468273
 1088 SOLV  HW1     3490    2.334906477    0.870455382    6.260850435
 1088 SOLV  HW2     3491    2.269031580    0.773322970    6.147305882
 1089 SOLV  OW      3492    3.500412192    3.142806465    6.182995803
 1089 SOLV  HW1     3493    3.575627532    3.191003590    6.138054805
 1089 SOLV  HW2     3494    3.469376654    3.067719845    6.124696588
 1090 SOLV  OW      3495    0.362360051    1.229927895    4.893347575
 1090 SOLV  HW1     3496    0.453980596    1.263719048    4.871810692
 1090 SOLV  HW2     3497    0.326506771    1.178740160    4.815281183
 1091 SOLV  OW      3498    1.255299857    3.939698129    5.033682921
 1091 SOLV  HW1     3499    1.214653677    3.861074213    5.080225070
 1091 SOLV  HW2     3500    1.350684439    3.949570720    5.062043403
 1092 SOLV  OW      3501    4.156187960    0.354392110    3.150677787
 1092 SOLV  HW1     3502    4.198937595    0.405662280    3.225134768
 1092 SOLV  HW2     3503    4.107571939    0.275459048    3.188175222
 1093 SOLV  OW      3504    4.175859454    3.367465030    4.679968864
 1093 SOLV  HW1     3505    4.109670073    3.436074624    4.710163117
 1093 SOLV  HW2     3506    4.134705201    3.276525625    4.685998429
 1094 SOLV  OW      3507    1.471608736    6.082229614    4.652323769
 1094 SOLV  HW1     3508    1.418501018    5.997658267    4.647102544
 1094 SOLV  HW2     3509    1.568836105    6.061222487    4.642050363
 1095 SOLV  OW      3510    1.171605157    4.522770094    6.008737127
 1095 SOLV  HW1     3511    1.265765162    4.522156250    5.975069336
 1095 SOLV  HW2     3512    1.123146983    4.442628307    5.973678562
 1096 SOLV  OW      3513    2.323296484    3.619649249    4.810555292
 1096 SOLV  HW1     3514    2.330340331    3.682502913    4.733096886
 1096 SOLV  HW2     3515    2.240500425    3.564357648    4.801192853
 1097 SOLV  OW      3516    3.256154948    4.088307423    6.236797002
 1097 SOLV  HW1     3517    3.275666564    4.185968956    6.245826142
 1097 SOLV  HW2     3518    3.341205408    4.038835533    6.218937691
 1098 SOLV  OW      3519    1.461611294    1.687153856    3.449768177
 1098 SOLV  HW1     3520    1.518187404    1.764531922    3.478259970
 1098 SOLV  HW2     3521    1.380466931    1.720959923    3.402094852
 1099 SOLV  OW      3522    0.089942711    4.581728587    3.783846867
 1099 SOLV  HW1     3523    0.050238989    4.616183533    3.868914338
 1099 SOLV  HW2     3524    0.032285054    4.608839290    3.706771527
 1100 SOLV  OW      3525    3.203385040    3.016906285    6.438067729
 1100 SOLV  HW1     3526    3.155510672    3.059685937    6.361399940
 1100 SOLV  HW2     3527    3.222804213    2.921306934    6.416075380
 1101 SOLV  OW      3528    5.059583727    5.921388510    3.222596147
 1101 SOLV  HW1     3529    4.967199095    5.904946137    3.257161040
 1101 SOLV  HW2     3530    5.118619663    5.950590495    3.297842448
 1102 SOLV  OW      3531    5.488428669    2.672524764    3.309934887
 1102 SOLV  HW1     3532    5.508056115    2.738091263    3.237025347
 1102 SOLV  HW2     3533    5.395062583    2.638213482    3.299662903
 1103 SOLV  OW      3534    0.693215054    1.500250694    4.995435706
 1103 SOLV  HW1     3535    0.781011967    1.459611301    4.970134612
 1103 SOLV  HW2     3536    0.653547526    1.449113523    5.071668772
 1104 SOLV  OW      3537    5.715540210    2.048804077    2.074316283
 1104 SOLV  HW1     3538    5.709616144    2.134742405    2.023527379
 1104 SOLV  HW2     3539    5.729348136    2.068350884    2.171410398
 1105 SOLV  OW      3540    3.576711407    4.765771357    1.351503171
 1105 SOLV  HW1     3541    3.656222465    4.810632096    1.310692520
 1105 SOLV  HW2     3542    3.585465499    4.666678296    1.341308333
 1106 SOLV  OW      3543    6.673268737    3.220486873    4.918757723
 1106 SOLV  HW1     3544    6.644810638    3.199325625    4.825257232
 1106 SOLV  HW2     3545    6.714493933    3.311559830    4.921248349
 1107 SOLV  OW      3546    4.798149956    5.644166722    3.660287169
 1107 SOLV  HW1     3547    4.825061817    5.558936240    3.705137145
 1107 SOLV  HW2     3548    4.879421614    5.690020129    3.624337397
 1108 SOLV  OW      3549    2.313656782    3.936765378    1.748351364
 1108 SOLV  HW1     3550    2.347476604    3.911677666    1.839053238
 1108 SOLV  HW2     3551    2.229490042    3.886338158    1.729036633
 1109 SOLV  OW      3552    1.472839398    2.313608070    0.245256196
 1109 SOLV  HW1     3553    1.384201993    2.359536247    0.239423826
 1109 SOLV  HW2     3554    1.473424019    2.252180682    0.324163343
 1110 SOLV  OW      3555    0.136857932    2.163299441    1.946612083
 1110 SOLV  HW1     3556    0.180133698    2.074702868    1.929942984
 1110 SOLV  HW2     3557    0.145543747    2.220509871    1.865055189
 1111 SOLV  OW      3558    0.210220354    3.421168724    4.852076323
 1111 SOLV  HW1     3559    0.210157888    3.416451601    4.951965003
 1111 SOLV  HW2     3560    0.122501946    3.457212506    4.820353616
 1112 SOLV  OW      3561    1.427384149    2.815955582    4.385635664
 1112 SOLV  HW1     3562    1.334216314    2.785372198    4.405242157
 1112 SOLV  HW2     3563    1.469361876    2.850795482    4.469445302
 1113 SOLV  OW      3564    6.602284920    1.081188032    6.472183856
 1113 SOLV  HW1     3565    6.559974268    0.991918803    6.456665573
 1113 SOLV  HW2     3566    6.536402507    1.142072159    6.516372478
 1114 SOLV  OW      3567    5.137318603    1.127995780    5.439331193
 1114 SOLV  HW1     3568    5.157077287    1.030469576    5.449242684
 1114 SOLV  HW2     3569    5.128268138    1.150480639    5.342313031
 1115 SOLV  OW      3570    0.466565960    1.872404199    0.388266534
 1115 SOLV  HW1     3571    0.455579424    1.777436347    0.417599223
 1115 SOLV  HW2     3572    0.492488410    1.874681504    0.291711658
 1116 SOLV  OW      3573    4.287391742    2.990777172    5.266696742
 1116 SOLV  HW1     3574    4.192701174    2.960719537    5.255284533
 1116 SOLV  HW2     3575    4.349225507    2.915692916    5.243481584
 1117 SOLV  OW      3576    5.026206415    5.156060539    0.686128324
 1117 SOLV  HW1     3577    5.117259828    5.197373735    0.684547401
 1117 SOLV  HW2     3578    4.960667983    5.218178438    0.643162244
 1118 SOLV  OW      3579    1.952557220    1.755982133    0.706157999
 1118 SOLV  HW1     3580    1.863091869    1.713525773    0.692250737
 1118 SOLV  HW2     3581    1.989424975    1.785659670    0.618067046
 1119 SOLV  OW      3582    6.541077365    4.027936487    3.163644881
 1119 SOLV  HW1     3583    6.614421407    4.019021602    3.231033157
 1119 SOLV  HW2     3584    6.452951109    4.032444000    3.210692187
 1120 SOLV  OW      3585    2.591950001    6.224027721    1.665414023
 1120 SOLV  HW1     3586    2.661630518    6.175185266    1.717940623
 1120 SOLV  HW2     3587    2.586011729    6.318494841    1.697673965
 1121 SOLV  OW      3588    5.044593760    1.832237556    2.073851367
 1121 SOLV  HW1     3589    5.022975700    1.929030452    2.061052992
 1121 SOLV  HW2     3590    5.094389565    1.820278817    2.159742985
 1122 SOLV  OW      3591    2.923088933    6.718273005    3.575271031
 1122 SOLV  HW1     3592    2.879176104    6.745459886    3.660901286
 1122 SOLV  HW2     3593    2.861625828    6.658494560    3.523804266
 1123 SOLV  OW      3594    0.611303996    4.364412622    5.055509172
 1123 SOLV  HW1     3595    0.632801649    4.287354629    4.995509836
 1123 SOLV  HW2     3596    0.642190053    4.343962446    5.148395368
 1124 SOLV  OW      3597    0.184564741    1.856626423    1.997791941
 1124 SOLV  HW1     3598    0.132119751    1.773671281    2.016974511
 1124 SOLV  HW2     3599    0.282307896    1.835727791    2.000878433
 1125 SOLV  OW      3600    0.169752550    5.356869088    0.602878046
 1125 SOLV  HW1     3601    0.202438040    5.291682377    0.534450310
 1125 SOLV  HW2     3602    0.179757902    5.317224152    0.694136884
 1126 SOLV  OW      3603    0.942427963    3.864303556    1.917773120
 1126 SOLV  HW1     3604    0.890773830    3.857130327    2.003098373
 1126 SOLV  HW2     3605    0.887520186    3.828136049    1.842426912
 1127 SOLV  OW      3606    5.644622776    1.796315959    1.278117391
 1127 SOLV  HW1     3607    5.588536110    1.829975340    1.353756901
 1127 SOLV  HW2     3608    5.724608783    1.748639108    1.314575042
 1128 SOLV  OW      3609    5.930710135    5.512986265    5.628525474
 1128 SOLV  HW1     3610    5.898588094    5.601368076    5.662537731
 1128 SOLV  HW2     3611    5.855044264    5.464760372    5.584378643
 1129 SOLV  OW      3612    0.540096305    3.963587183    0.421525955
 1129 SOLV  HW1     3613    0.549502874    3.919054128    0.510567109
 1129 SOLV  HW2     3614    0.579987922    4.055191292    0.425691273
 1130 SOLV  OW      3615    6.354663231    5.032583319    2.949826375
 1130 SOLV  HW1     3616    6.411809871    5.107127719    2.915513149
 1130 SOLV  HW2     3617    6.264786269    5.068404382    2.975104562
 1131 SOLV  OW      3618    4.263422979    2.151437866    2.962987594
 1131 SOLV  HW1     3619    4.297365182    2.147458089    2.869008384
 1131 SOLV  HW2     3620    4.196428125    2.225230270    2.971134636
 1132 SOLV  OW      3621    5.110073282    0.760487159    2.088439503
 1132 SOLV  HW1     3622    5.130235166    0.785808435    2.183056282
 1132 SOLV  HW2     3623    5.022852237    0.800955647    2.060965982
 1133 SOLV  OW      3624    3.193503508    3.113748680    1.183879779
 1133 SOLV  HW1     3625    3.148813324    3.201646216    1.200517512
 1133 SOLV  HW2     3626    3.290769733    3.121110927    1.205904365
 1134 SOLV  OW      3627    6.344110668    3.476063358    6.305492458
 1134 SOLV  HW1     3628    6.262381337    3.532821296    6.315435122
 1134 SOLV  HW2     3629    6.419955184    3.517776413    6.355568741
 1135 SOLV  OW      3630    2.976540018    2.179155740    0.660200466
 1135 SOLV  HW1     3631    2.901323657    2.126836598    0.620135395
 1135 SOLV  HW2     3632    2.942262167    2.267332213    0.692603273
 1136 SOLV  OW      3633    4.328390196    3.784497350    6.236722447
 1136 SOLV  HW1     3634    4.340658865    3.750777059    6.330062820
 1136 SOLV  HW2     3635    4.406839203    3.757436489    6.180923999
 1137 SOLV  OW      3636    0.254138513    5.886634003    6.027052795
 1137 SOLV  HW1     3637    0.177248521    5.823715284    6.015687607
 1137 SOLV  HW2     3638    0.264653961    5.941716978    5.944256087
 1138 SOLV  OW      3639    3.583910751    5.106522465    1.093456867
 1138 SOLV  HW1     3640    3.503839504    5.117436959    1.034554637
 1138 SOLV  HW2     3641    3.554690163    5.076149308    1.184141111
 1139 SOLV  OW      3642    2.138278839    2.565199936    3.591248081
 1139 SOLV  HW1     3643    2.074102072    2.627793816    3.635557814
 1139 SOLV  HW2     3644    2.222962569    2.561228322    3.644284822
 1140 SOLV  OW      3645    3.072151046    5.392572746    4.821964317
 1140 SOLV  HW1     3646    3.088854560    5.444751187    4.905620796
 1140 SOLV  HW2     3647    3.154372824    5.393608418    4.765056409
 1141 SOLV  OW      3648    5.401682334    3.324256455    5.073407417
 1141 SOLV  HW1     3649    5.445529840    3.234480424    5.077610274
 1141 SOLV  HW2     3650    5.368985374    3.349676919    5.164427813
 1142 SOLV  OW      3651    4.151846380    0.613155408    4.470727143
 1142 SOLV  HW1     3652    4.088226440    0.690175193    4.466203930
 1142 SOLV  HW2     3653    4.101773334    0.529908880    4.494448635
 1143 SOLV  OW      3654    0.949400360    2.628178782    6.650581927
 1143 SOLV  HW1     3655    0.852642800    2.651888569    6.641874225
 1143 SOLV  HW2     3656    0.973232074    2.559593668    6.581820490
 1144 SOLV  OW      3657    3.563459974    5.410725365    3.752595460
 1144 SOLV  HW1     3658    3.535315952    5.418815231    3.656979187
 1144 SOLV  HW2     3659    3.509804877    5.473857268    3.808590968
 1145 SOLV  OW      3660    4.860282401    2.146353309    5.161772966
 1145 SOLV  HW1     3661    4.839425543    2.165937802    5.065953121
 1145 SOLV  HW2     3662    4.836378535    2.051461562    5.182368237
 1146 SOLV  OW      3663    0.936475929    4.340297694    0.260364913
 1146 SOLV  HW1     3664    0.950297724    4.241460595    0.254025411
 1146 SOLV  HW2     3665    0.841369691    4.359152441    0.284845632
 1147 SOLV  OW      3666    6.651982052    0.498104379    6.603576192
 1147 SOLV  HW1     3667    6.581763913    0.430228627    6.582075062
 1147 SOLV  HW2     3668    6.609606166    0.588248828    6.612423008
 1148 SOLV  OW      3669    4.393008916    0.027719336    0.396456059
 1148 SOLV  HW1     3670    4.369315842    0.002208379    0.490199500
 1148 SOLV  HW2     3671    4.418265524   -0.054212780    0.344985333
 1149 SOLV  OW      3672    6.366691307    5.508357537    5.889718912
 1149 SOLV  HW1     3673    6.427283026    5.513414226    5.810326991
 1149 SOLV  HW2     3674    6.274323718    5.484552385    5.859693143
 1150 SOLV  OW      3675    5.541760970    1.368262623    3.999240236
 1150 SOLV  HW1     3676    5.631632931    1.325143809    3.991252614
 1150 SOLV  HW2     3677    5.545983763    1.461174171    3.962503116
 1151 SOLV  OW      3678    6.634593867    6.343674148    1.372472574
 1151 SOLV  HW1     3679    6.551672570    6.287851566    1.375283541
 1151 SOLV  HW2     3680    6.713360429    6.285378987    1.352535007
 1152 SOLV  OW      3681    1.110070614    2.572388433    0.729398718
 1152 SOLV  HW1     3682    1.017604372    2.563361351    0.692405346
 1152 SOLV  HW2     3683    1.174729122    2.525308434    0.669375767
 1153 SOLV  OW      3684    2.828673901    2.028581646    0.436998543
 1153 SOLV  HW1     3685    2.795587511    2.119340295    0.411149710
 1153 SOLV  HW2     3686    2.790787616    1.960263220    0.374570780
 1154 SOLV  OW      3687    1.583973129    1.914663644    3.555286123
 1154 SOLV  HW1     3688    1.568447328    1.977886516    3.479379459
 1154 SOLV  HW2     3689    1.680253869    1.887702338    3.557049816
 1155 SOLV  OW      3690    2.909571637    4.817569455    5.677314675
 1155 SOLV  HW1     3691    2.939766693    4.883349760    5.746316223
 1155 SOLV  HW2     3692    2.965424332    4.827627143    5.594978031
 1156 SOLV  OW      3693    5.987293274    5.504087453    2.809862912
 1156 SOLV  HW1     3694    5.954192933    5.411080101    2.825800399
 1156 SOLV  HW2     3695    6.067660136    5.501140079    2.750428208
 1157 SOLV  OW      3696    5.590097963    3.115142482    4.399493051
 1157 SOLV  HW1     3697    5.572355811    3.074434012    4.309893720
 1157 SOLV  HW2     3698    5.678761798    3.083712768    4.433417983
 1158 SOLV  OW      3699    5.036132305    1.626127807    1.907103523
 1158 SOLV  HW1     3700    5.030753913    1.715845732    1.950941524
 1158 SOLV  HW2     3701    5.124948846    1.584642455    1.926866903
 1159 SOLV  OW      3702    0.807905777    6.556856157    3.046194001
 1159 SOLV  HW1     3703    0.865901340    6.615118362    2.989255141
 1159 SOLV  HW2     3704    0.780327977    6.607149994    3.128108581
 1160 SOLV  OW      3705    4.253833790    6.245435717    6.028112057
 1160 SOLV  HW1     3706    4.293600971    6.252081607    5.936600271
 1160 SOLV  HW2     3707    4.242728574    6.337157350    6.066371956
 1161 SOLV  OW      3708    2.770743635    5.261215708    0.662615292
 1161 SOLV  HW1     3709    2.832811055    5.208611888    0.604473422
 1161 SOLV  HW2     3710    2.820982129    5.296718675    0.741454601
 1162 SOLV  OW      3711    3.738389703    3.599369478    0.187247920
 1162 SOLV  HW1     3712    3.642798859    3.578174701    0.207574639
 1162 SOLV  HW2     3713    3.792610844    3.515416658    0.190711367
 1163 SOLV  OW      3714    4.334684460    1.018959843    4.352641638
 1163 SOLV  HW1     3715    4.404068303    0.947735397    4.342013181
 1163 SOLV  HW2     3716    4.370688551    1.092211874    4.410415758
 1164 SOLV  OW      3717    5.426849849    6.107402923    2.979095422
 1164 SOLV  HW1     3718    5.418450182    6.206215401    2.966229053
 1164 SOLV  HW2     3719    5.339911070    6.063361704    2.956689545
 1165 SOLV  OW      3720    0.537418588    3.781583548    1.897769235
 1165 SOLV  HW1     3721    0.609919800    3.830124251    1.848908433
 1165 SOLV  HW2     3722    0.474907259    3.739872766    1.831795392
 1166 SOLV  OW      3723    3.732861071    5.554572541    2.196406440
 1166 SOLV  HW1     3724    3.789687732    5.610619942    2.136161747
 1166 SOLV  HW2     3725    3.666502714    5.503561460    2.141684948
 1167 SOLV  OW      3726    5.767100668    1.385788503    4.570180022
 1167 SOLV  HW1     3727    5.730845725    1.345537930    4.654236397
 1167 SOLV  HW2     3728    5.698393715    1.446209104    4.529822753
 1168 SOLV  OW      3729    1.879472441    5.154974842    5.266098532
 1168 SOLV  HW1     3730    1.935839238    5.196319560    5.337606588
 1168 SOLV  HW2     3731    1.921040826    5.069000005    5.236426992
 1169 SOLV  OW      3732    0.809526708    5.981120478    2.804200769
 1169 SOLV  HW1     3733    0.710892780    5.969837020    2.816202241
 1169 SOLV  HW2     3734    0.854399465    5.979314441    2.893549398
 1170 SOLV  OW      3735    6.680857452    2.585746385    1.956696342
 1170 SOLV  HW1     3736    6.666381937    2.486806924    1.957898927
 1170 SOLV  HW2     3737    6.620366541    2.627462309    1.888868362
 1171 SOLV  OW      3738    1.246119269    2.816953164    4.097849957
 1171 SOLV  HW1     3739    1.297549997    2.738165647    4.131723409
 1171 SOLV  HW2     3740    1.148535202    2.802666624    4.114380178
 1172 SOLV  OW      3741    4.082463560    2.176920183    4.183623393
 1172 SOLV  HW1     3742    4.093097452    2.126649647    4.097834133
 1172 SOLV  HW2     3743    4.008857317    2.243936061    4.174084179
 1173 SOLV  OW      3744    6.018751582    2.037831634    2.837683053
 1173 SOLV  HW1     3745    6.110418413    2.021742040    2.801099988
 1173 SOLV  HW2     3746    5.973481059    2.109055479    2.784038415
 1174 SOLV  OW      3747    0.102913211    5.656831708    3.408154864
 1174 SOLV  HW1     3748    0.198085676    5.648181501    3.378703558
 1174 SOLV  HW2     3749    0.058701050    5.730406841    3.356851958
 1175 SOLV  OW      3750    2.591299891    3.353263998    2.548447027
 1175 SOLV  HW1     3751    2.542842785    3.440244817    2.539159963
 1175 SOLV  HW2     3752    2.546033453    3.283759916    2.492588853
 1176 SOLV  OW      3753    3.516951005    2.128968577    6.072092911
 1176 SOLV  HW1     3754    3.418740337    2.116506708    6.086212757
 1176 SOLV  HW2     3755    3.564018058    2.125404628    6.160251827
 1177 SOLV  OW      3756    5.798182260    3.161779055    1.409675403
 1177 SOLV  HW1     3757    5.878625254    3.221132047    1.412155427
 1177 SOLV  HW2     3758    5.733622963    3.190155474    1.480575894
 1178 SOLV  OW      3759    2.993898853    1.202068089    2.785902357
 1178 SOLV  HW1     3760    2.987025349    1.118830017    2.840894919
 1178 SOLV  HW2     3761    3.082857808    1.245024607    2.801427994
 1179 SOLV  OW      3762    3.793319874    1.154530120    3.711885659
 1179 SOLV  HW1     3763    3.746004703    1.079289416    3.666058651
 1179 SOLV  HW2     3764    3.844828734    1.118945954    3.789863913
 1180 SOLV  OW      3765    1.783600475    2.184207793    2.457765514
 1180 SOLV  HW1     3766    1.806086929    2.280318566    2.473799305
 1180 SOLV  HW2     3767    1.781178266    2.166507043    2.359374357
 1181 SOLV  OW      3768    2.772063673    0.545556028    6.061333547
 1181 SOLV  HW1     3769    2.740240141    0.478845643    5.993976358
 1181 SOLV  HW2     3770    2.698635288    0.610458066    6.081233330
 1182 SOLV  OW      3771    6.370507682    0.247747005    0.093185484
 1182 SOLV  HW1     3772    6.363812351    0.182639515    0.017579989
 1182 SOLV  HW2     3773    6.466536336    0.270777256    0.108936951
 1183 SOLV  OW      3774    3.291487199    0.842669617    5.335894290
 1183 SOLV  HW1     3775    3.362725734    0.774900884    5.354128145
 1183 SOLV  HW2     3776    3.207765341    0.796123354    5.307187158
 1184 SOLV  OW      3777    6.691242465    1.298059317    2.792071590
 1184 SOLV  HW1     3778    6.718847484    1.318727462    2.698205759
 1184 SOLV  HW2     3779    6.706267186    1.200949816    2.810618992
 1185 SOLV  OW      3780    0.740584640    1.710037901    3.620528802
 1185 SOLV  HW1     3781    0.776535809    1.800839555    3.599021209
 1185 SOLV  HW2     3782    0.699266411    1.670281733    3.538600451
 1186 SOLV  OW      3783    4.684264444    1.058773825    0.060143051
 1186 SOLV  HW1     3784    4.749017263    0.989788962    0.092518423
 1186 SOLV  HW2     3785    4.694443240    1.142129611    0.114440461
 1187 SOLV  OW      3786    0.793502927    0.615114606    0.370796291
 1187 SOLV  HW1     3787    0.849734873    0.542176694    0.409758232
 1187 SOLV  HW2     3788    0.703191352    0.614119990    0.413724529
 1188 SOLV  OW      3789    4.024686373    2.354650014    3.086324046
 1188 SOLV  HW1     3790    3.959038759    2.284778201    3.057893007
 1188 SOLV  HW2     3791    4.057468043    2.404268809    3.005929140
 1189 SOLV  OW      3792    2.872456717    5.060200365    6.711201691
 1189 SOLV  HW1     3793    2.863141529    5.095689215    6.804227345
 1189 SOLV  HW2     3794    2.821266551    5.118418813    6.648033797
 1190 SOLV  OW      3795    4.586009427    2.438373581    3.011980505
 1190 SOLV  HW1     3796    4.612920225    2.369460416    2.944699094
 1190 SOLV  HW2     3797    4.558531846    2.393163326    3.096839323
 1191 SOLV  OW      3798    6.169427504    2.332923158    2.803771020
 1191 SOLV  HW1     3799    6.103815608    2.356954242    2.875308351
 1191 SOLV  HW2     3800    6.236775321    2.268770488    2.840495807
 1192 SOLV  OW      3801    0.975162844    1.616778984    2.687275555
 1192 SOLV  HW1     3802    0.994140863    1.705165547    2.730026624
 1192 SOLV  HW2     3803    0.997613093    1.621328238    2.589934432
 1193 SOLV  OW      3804    1.861266053    6.690120403    4.501619982
 1193 SOLV  HW1     3805    1.833737242    6.764168720    4.440309176
 1193 SOLV  HW2     3806    1.958212281    6.699802913    4.524151769
 1194 SOLV  OW      3807    6.507585125    0.881877793    0.483636727
 1194 SOLV  HW1     3808    6.455451953    0.797360940    0.471845315
 1194 SOLV  HW2     3809    6.469745915    0.933983956    0.560142580
 1195 SOLV  OW      3810    6.211895815    5.122310691    3.912301408
 1195 SOLV  HW1     3811    6.302548968    5.142630538    3.875299880
 1195 SOLV  HW2     3812    6.188977894    5.189230300    3.982987604
 1196 SOLV  OW      3813    5.872101890    3.101081969    2.132092156
 1196 SOLV  HW1     3814    5.967992556    3.129439623    2.133001711
 1196 SOLV  HW2     3815    5.844274462    3.080645522    2.038241266
 1197 SOLV  OW      3816    1.329670128    2.705345209    4.989262819
 1197 SOLV  HW1     3817    1.249769854    2.728019337    5.044956927
 1197 SOLV  HW2     3818    1.405858693    2.680198023    5.048953062
 1198 SOLV  OW      3819    2.542532058    4.817081343    4.933795332
 1198 SOLV  HW1     3820    2.530091888    4.913996974    4.912520791
 1198 SOLV  HW2     3821    2.455938457    4.768748531    4.920930992
 1199 SOLV  OW      3822    1.196014919    4.827157647    0.018055261
 1199 SOLV  HW1     3823    1.184293117    4.914245059   -0.029677177
 1199 SOLV  HW2     3824    1.125884406    4.818205558    0.088777074
 1200 SOLV  OW      3825    4.292618664    0.358638319    5.704724231
 1200 SOLV  HW1     3826    4.300810652    0.448979179    5.746812518
 1200 SOLV  HW2     3827    4.297696821    0.367620748    5.605257997
 1201 SOLV  OW      3828    0.370823198    1.560680510    3.786458499
 1201 SOLV  HW1     3829    0.342961128    1.648089776    3.746667433
 1201 SOLV  HW2     3830    0.328220516    1.485831813    3.735638351
 1202 SOLV  OW      3831    2.096521234    2.147998449    4.563379323
 1202 SOLV  HW1     3832    2.024941906    2.214826939    4.543122072
 1202 SOLV  HW2     3833    2.055143509    2.065413450    4.601688662
 1203 SOLV  OW      3834    4.599406586    3.952013342    1.962484010
 1203 SOLV  HW1     3835    4.511910207    3.909454898    1.939393621
 1203 SOLV  HW2     3836    4.674136972    3.891091669    1.935952467
 1204 SOLV  OW      3837    6.593094091    0.144102590    3.682938843
 1204 SOLV  HW1     3838    6.651791360    0.148728175    3.602110394
 1204 SOLV  HW2     3839    6.589122621    0.234056704    3.726441582
 1205 SOLV  OW      3840    2.383371355    6.574996815    0.682678560
 1205 SOLV  HW1     3841    2.329867865    6.494903013    0.655801747
 1205 SOLV  HW2     3842    2.440580847    6.604126027    0.606006749
 1206 SOLV  OW      3843    5.578486722    2.890374625    6.498909202
 1206 SOLV  HW1     3844    5.589840596    2.917652683    6.594444539
 1206 SOLV  HW2     3845    5.598686338    2.968165432    6.439406518
 1207 SOLV  OW      3846    5.213743401    3.918226983    4.892156994
 1207 SOLV  HW1     3847    5.183098343    3.923136250    4.797094998
 1207 SOLV  HW2     3848    5.214949753    4.010121087    4.931578078
 1208 SOLV  OW      3849    0.150488719    0.476733881    0.009607528
 1208 SOLV  HW1     3850    0.060978426    0.467202797   -0.033947832
 1208 SOLV  HW2     3851    0.222341244    0.464715638   -0.058896341
 1209 SOLV  OW      3852    5.837240193    6.244197863    0.933616126
 1209 SOLV  HW1     3853    5.790358575    6.185047291    0.999215877
 1209 SOLV  HW2     3854    5.770103309    6.285561425    0.872120614
 1210 SOLV  OW      3855    0.747693442    3.573071158    0.777084120
 1210 SOLV  HW1     3856    0.712158274    3.494632138    0.726245398
 1210 SOLV  HW2     3857    0.844001059    3.557638099    0.799144656
 1211 SOLV  OW      3858    6.087796004    2.964266108    2.335085250
 1211 SOLV  HW1     3859    6.126200545    3.053741983    2.312300111
 1211 SOLV  HW2     3860    6.085004437    2.907294624    2.252948409
 1212 SOLV  OW      3861    2.962314406    2.865176804    3.614069843
 1212 SOLV  HW1     3862    2.962893534    2.960771897    3.584722845
 1212 SOLV  HW2     3863    3.044297107    2.819294303    3.579811465
 1213 SOLV  OW      3864    2.816190618    4.579328154    3.513849529
 1213 SOLV  HW1     3865    2.890873861    4.531552916    3.467590008
 1213 SOLV  HW2     3866    2.842034687    4.674717118    3.529114956
 1214 SOLV  OW      3867    3.929797632    1.995444658    1.087710086
 1214 SOLV  HW1     3868    3.833350085    1.973506716    1.102427457
 1214 SOLV  HW2     3869    3.955975570    1.969866259    0.994648469
 1215 SOLV  OW      3870    2.794212338    5.600426899    2.267373336
 1215 SOLV  HW1     3871    2.766799528    5.551791555    2.350338055
 1215 SOLV  HW2     3872    2.720158386    5.660976646    2.238222969
 1216 SOLV  OW      3873    3.083953135    3.127325219    5.578830695
 1216 SOLV  HW1     3874    3.073621403    3.222919712    5.551354308
 1216 SOLV  HW2     3875    3.103235199    3.071371759    5.498224145
 1217 SOLV  OW      3876    5.030235387    0.090917291    4.919712366
 1217 SOLV  HW1     3877    5.074244674    0.049894611    4.999589310
 1217 SOLV  HW2     3878    4.938748063    0.122643892    4.944682265
 1218 SOLV  OW      3879    0.868173340    2.501258486    1.204165035
 1218 SOLV  HW1     3880    0.796426159    2.482738173    1.271316680
 1218 SOLV  HW2     3881    0.873809142    2.425141254    1.139555374
 1219 SOLV  OW      3882    1.889164770    3.141857141    0.556883341
 1219 SOLV  HW1     3883    1.857555578    3.125070932    0.463507297
 1219 SOLV  HW2     3884    1.968444841    3.202769411    0.554793059
 1220 SOLV  OW      3885    4.341378099    3.090640372    3.321161089
 1220 SOLV  HW1     3886    4.437564565    3.075836922    3.298160543
 1220 SOLV  HW2     3887    4.316128845    3.185003690    3.299759151
 1221 SOLV  OW      3888    3.059674661    2.411969615    4.540869503
 1221 SOLV  HW1     3889    3.149736796    2.375659127    4.564751796
 1221 SOLV  HW2     3890    3.066302151    2.464349582    4.455943542
 1222 SOLV  OW      3891    5.358119038    4.124650565    2.317858908
 1222 SOLV  HW1     3892    5.418472873    4.045604967    2.328309339
 1222 SOLV  HW2     3893    5.383079627    4.174937171    2.235104876
 1223 SOLV  OW      3894    0.864633852    1.182918663    5.831711146
 1223 SOLV  HW1     3895    0.871656067    1.280962989    5.850095980
 1223 SOLV  HW2     3896    0.769801959    1.153488286    5.843575739
 1224 SOLV  OW      3897    0.060392509    5.844906567    1.407007040
 1224 SOLV  HW1     3898    0.102005203    5.777339652    1.467860136
 1224 SOLV  HW2     3899    0.108220574    5.844601784    1.319186844
 1225 SOLV  OW      3900    6.098913166    5.718128399    1.062963600
 1225 SOLV  HW1     3901    6.087904117    5.623801548    1.031638698
 1225 SOLV  HW2     3902    6.193391938    5.732690816    1.092318349
 1226 SOLV  OW      3903    1.665205331    1.965288189    4.567499928
 1226 SOLV  HW1     3904    1.725946602    1.988567577    4.643451042
 1226 SOLV  HW2     3905    1.583588933    2.022950971    4.571210822
 1227 SOLV  OW      3906    2.702638570    4.695521172    4.665418462
 1227 SOLV  HW1     3907    2.659822869    4.608666298    4.690379435
 1227 SOLV  HW2     3908    2.633587186    4.767852501    4.665120481
 1228 SOLV  OW      3909    3.101921755    1.741554777    0.024383370
 1228 SOLV  HW1     3910    3.179211557    1.735289561   -0.038759620
 1228 SOLV  HW2     3911    3.016335027    1.736778190   -0.027115172
 1229 SOLV  OW      3912    4.120433128    6.348981822    2.277265189
 1229 SOLV  HW1     3913    4.211238974    6.362665838    2.237679212
 1229 SOLV  HW2     3914    4.105250084    6.251386179    2.292903893
 1230 SOLV  OW      3915    6.125950271    0.190406638    0.167167159
 1230 SOLV  HW1     3916    6.108992760    0.109129826    0.111430937
 1230 SOLV  HW2     3917    6.221010870    0.219322968    0.155883019
 1231 SOLV  OW      3918    3.954503643    4.053424899    1.164078677
 1231 SOLV  HW1     3919    4.014529414    3.988240631    1.210424352
 1231 SOLV  HW2     3920    3.990238097    4.072455937    1.072640873
 1232 SOLV  OW      3921    1.360013725    3.583315715    6.079167385
 1232 SOLV  HW1     3922    1.345888677    3.641574959    5.999127725
 1232 SOLV  HW2     3923    1.273547735    3.539930744    6.104492874
 1233 SOLV  OW      3924    2.297295816    4.271108129    2.575062785
 1233 SOLV  HW1     3925    2.335525898    4.346289249    2.521338827
 1233 SOLV  HW2     3926    2.290201276    4.189446648    2.517782129
 1234 SOLV  OW      3927    3.676148658    0.667291129    2.271257558
 1234 SOLV  HW1     3928    3.628060740    0.754155569    2.283179164
 1234 SOLV  HW2     3929    3.615340266    0.601313885    2.227106156
 1235 SOLV  OW      3930    2.220872599    1.951150492    3.650814429
 1235 SOLV  HW1     3931    2.121255102    1.949796745    3.659447232
 1235 SOLV  HW2     3932    2.258443863    2.022879363    3.709494688
 1236 SOLV  OW      3933    4.958784041    1.091563988    5.987565579
 1236 SOLV  HW1     3934    4.901332130    1.074757107    5.907460583
 1236 SOLV  HW2     3935    4.921760808    1.168528507    6.039582370
 1237 SOLV  OW      3936    2.320842963    5.804360542    1.963334509
 1237 SOLV  HW1     3937    2.378511031    5.803896600    1.881638841
 1237 SOLV  HW2     3938    2.300341454    5.710243477    1.990198422
 1238 SOLV  OW      3939    3.487810626    3.946847735    2.637195543
 1238 SOLV  HW1     3940    3.555312047    3.935456997    2.710091448
 1238 SOLV  HW2     3941    3.516810778    3.895302069    2.556560321
 1239 SOLV  OW      3942    6.380019883    5.207156090    3.715821349
 1239 SOLV  HW1     3943    6.460553781    5.264625182    3.701274929
 1239 SOLV  HW2     3944    6.299588803    5.251997726    3.676833240
 1240 SOLV  OW      3945    2.191656684    4.557304543    0.407694726
 1240 SOLV  HW1     3946    2.186977166    4.545388685    0.308517521
 1240 SOLV  HW2     3947    2.276234083    4.605012963    0.431581412
 1241 SOLV  OW      3948    1.065907619    1.507550025    5.421748139
 1241 SOLV  HW1     3949    1.080891351    1.457044391    5.506746210
 1241 SOLV  HW2     3950    1.004063814    1.584218484    5.438990380
 1242 SOLV  OW      3951    4.077177030    2.831132273    0.238216133
 1242 SOLV  HW1     3952    4.157660797    2.887716146    0.220309928
 1242 SOLV  HW2     3953    4.103058425    2.753671850    0.295922630
 1243 SOLV  OW      3954    0.975402028    1.000619352    3.389989838
 1243 SOLV  HW1     3955    0.910314235    1.036757088    3.456755449
 1243 SOLV  HW2     3956    1.053471414    1.062670621    3.382586157
 1244 SOLV  OW      3957    2.651175639    1.639549304    1.262376339
 1244 SOLV  HW1     3958    2.628259879    1.546973647    1.232299450
 1244 SOLV  HW2     3959    2.749200651    1.655212972    1.250303645
 1245 SOLV  OW      3960    2.654274815    4.871766892    3.639857529
 1245 SOLV  HW1     3961    2.593699333    4.869774249    3.560317325
 1245 SOLV  HW2     3962    2.638151991    4.790651954    3.696075185
 1246 SOLV  OW      3963    0.777131850    5.984952866    0.067876026
 1246 SOLV  HW1     3964    0.735389535    5.923691168    0.134992246
 1246 SOLV  HW2     3965    0.796142577    6.073306092    0.110681438
 1247 SOLV  OW      3966    6.688464630    2.908436832    2.195250869
 1247 SOLV  HW1     3967    6.780444989    2.902293670    2.156496790
 1247 SOLV  HW2     3968    6.657452668    2.817240995    2.222113132
 1248 SOLV  OW      3969    5.557684562    2.997632644    1.729981470
 1248 SOLV  HW1     3970    5.578588836    2.923095599    1.666678675
 1248 SOLV  HW2     3971    5.575641041    3.085297516    1.685344730
 1249 SOLV  OW      3972    1.313097521    2.129336066    2.852509761
 1249 SOLV  HW1     3973    1.237440385    2.073275341    2.886172742
 1249 SOLV  HW2     3974    1.324318379    2.209174998    2.911669215
 1250 SOLV  OW      3975    6.229063346    2.694261722    3.207107367
 1250 SOLV  HW1     3976    6.227614911    2.702370784    3.306767533
 1250 SOLV  HW2     3977    6.135792291    2.681617221    3.173334145
 1251 SOLV  OW      3978    1.266994163    1.948980962    0.692618417
 1251 SOLV  HW1     3979    1.247646753    1.915818777    0.600282342
 1251 SOLV  HW2     3980    1.362943482    1.976481879    0.698736520
 1252 SOLV  OW      3981    2.624788228    6.366255742    3.717441335
 1252 SOLV  HW1     3982    2.545902040    6.381883552    3.658004441
 1252 SOLV  HW2     3983    2.626391083    6.435474936    3.789594905
 1253 SOLV  OW      3984    0.230625157    4.289270585    0.510119502
 1253 SOLV  HW1     3985    0.221973382    4.386783939    0.530522839
 1253 SOLV  HW2     3986    0.268810097    4.277660626    0.418429138
 1254 SOLV  OW      3987    6.160659365    4.563271721    3.765843841
 1254 SOLV  HW1     3988    6.240048103    4.584607551    3.822784286
 1254 SOLV  HW2     3989    6.174025779    4.601414917    3.674375600
 1255 SOLV  OW      3990    2.049394304    0.637236003    3.938897541
 1255 SOLV  HW1     3991    2.070799498    0.541668125    3.959111441
 1255 SOLV  HW2     3992    2.125763996    0.678765547    3.889471124
 1256 SOLV  OW      3993    4.320776054    2.953492748    2.717874036
 1256 SOLV  HW1     3994    4.397982800    2.907049021    2.674490834
 1256 SOLV  HW2     3995    4.302730344    3.039626044    2.670382866
 1257 SOLV  OW      3996    6.189712525    3.157879256    0.683706540
 1257 SOLV  HW1     3997    6.107632073    3.134493382    0.735820875
 1257 SOLV  HW2     3998    6.169396746    3.233727073    0.621784158
 1258 SOLV  OW      3999    4.370395548    1.658387690    5.249624047
 1258 SOLV  HW1     4000    4.426062973    1.699013686    5.322085552
 1258 SOLV  HW2     4001    4.316991979    1.729915074    5.204547493
 1259 SOLV  OW      4002    6.725341173    0.385284097    3.090819988
 1259 SOLV  HW1     4003    6.727997462    0.485176082    3.087006977
 1259 SOLV  HW2     4004    6.632342633    0.353672093    3.072059491
 1260 SOLV  OW      4005    5.659195159    4.549952740    3.218040759
 1260 SOLV  HW1     4006    5.645320319    4.507704724    3.307609713
 1260 SOLV  HW2     4007    5.751850749    4.530353522    3.185934438
 1261 SOLV  OW      4008    1.088513640    2.305455814    3.730631704
 1261 SOLV  HW1     4009    1.010790809    2.242602089    3.727703504
 1261 SOLV  HW2     4010    1.062474014    2.392622273    3.689111230
 1262 SOLV  OW      4011    0.438746917    5.379035616    5.090435687
 1262 SOLV  HW1     4012    0.400975114    5.464987647    5.124867400
 1262 SOLV  HW2     4013    0.372523080    5.305464159    5.104635956
 1263 SOLV  OW      4014    3.293848453    2.960090300    5.447314808
 1263 SOLV  HW1     4015    3.268730633    2.887970420    5.382756140
 1263 SOLV  HW2     4016    3.393472421    2.967267853    5.452167785
 1264 SOLV  OW      4017    3.115861179    2.172626721    4.745170288
 1264 SOLV  HW1     4018    3.144954449    2.233270497    4.819169732
 1264 SOLV  HW2     4019    3.015994746    2.167789920    4.743352438
 1265 SOLV  OW      4020    0.197619945    5.120562729    6.736960494
 1265 SOLV  HW1     4021    0.178405657    5.115056271    6.834942603
 1265 SOLV  HW2     4022    0.112813511    5.107596612    6.685581976
 1266 SOLV  OW      4023    4.004589854    6.247397566    2.789281434
 1266 SOLV  HW1     4024    3.969309466    6.174536962    2.847989442
 1266 SOLV  HW2     4025    3.946901361    6.255596112    2.708011358
 1267 SOLV  OW      4026    5.417283062    1.264943768    0.970080469
 1267 SOLV  HW1     4027    5.449535520    1.266917631    0.875444924
 1267 SOLV  HW2     4028    5.384743781    1.173032597    0.992296128
 1268 SOLV  OW      4029    1.167354219    0.959292376    2.663953049
 1268 SOLV  HW1     4030    1.237526964    1.017558189    2.622954458
 1268 SOLV  HW2     4031    1.103394810    0.929308180    2.593170667
 1269 SOLV  OW      4032    6.644037963    0.428941994    2.084151071
 1269 SOLV  HW1     4033    6.730092517    0.465153641    2.048327419
 1269 SOLV  HW2     4034    6.639974257    0.444231762    2.182891705
 1270 SOLV  OW      4035    0.891293217    4.016331581    3.088412291
 1270 SOLV  HW1     4036    0.961299683    4.073582473    3.045734036
 1270 SOLV  HW2     4037    0.934947034    3.938977870    3.134355205
 1271 SOLV  OW      4038    2.293186042    4.681531607    4.136631906
 1271 SOLV  HW1     4039    2.226629222    4.614242043    4.104347112
 1271 SOLV  HW2     4040    2.288982277    4.762985694    4.078773773
 1272 SOLV  OW      4041    1.372620722    2.178447204    5.118685174
 1272 SOLV  HW1     4042    1.299907976    2.236836105    5.082579821
 1272 SOLV  HW2     4043    1.461492277    2.214598708    5.090490867
 1273 SOLV  OW      4044    6.585175499    3.189829654    0.152027709
 1273 SOLV  HW1     4045    6.646427770    3.252460366    0.200251734
 1273 SOLV  HW2     4046    6.504825459    3.171564078    0.208686720
 1274 SOLV  OW      4047    2.401867203    1.877337404    2.043365212
 1274 SOLV  HW1     4048    2.389460609    1.969020058    2.005412993
 1274 SOLV  HW2     4049    2.338173594    1.863776198    2.119254747
 1275 SOLV  OW      4050    2.480834951    1.223838070    4.072657065
 1275 SOLV  HW1     4051    2.418752594    1.270034208    4.135995059
 1275 SOLV  HW2     4052    2.459942734    1.126061218    4.070866544
 1276 SOLV  OW      4053    4.487576753    1.917296874    5.053948048
 1276 SOLV  HW1     4054    4.427866594    1.997149179    5.061584131
 1276 SOLV  HW2     4055    4.432128856    1.834077226    5.054104550
 1277 SOLV  OW      4056    1.853667129    6.056451245    1.763497705
 1277 SOLV  HW1     4057    1.882077928    6.122281805    1.693789977
 1277 SOLV  HW2     4058    1.882503684    6.088801387    1.853619428
 1278 SOLV  OW      4059    3.361731180    4.072809700    5.383911995
 1278 SOLV  HW1     4060    3.424064081    4.122392890    5.444377855
 1278 SOLV  HW2     4061    3.267854292    4.102699485    5.401050673
 1279 SOLV  OW      4062    3.735845728    1.662122921    1.050916235
 1279 SOLV  HW1     4063    3.835560191    1.666003860    1.044437994
 1279 SOLV  HW2     4064    3.704100254    1.571621547    1.022601404
 1280 SOLV  OW      4065    5.480361100    3.132476120    4.721386149
 1280 SOLV  HW1     4066    5.420864820    3.055383726    4.698649412
 1280 SOLV  HW2     4067    5.427386209    3.202469544    4.769287975
 1281 SOLV  OW      4068    3.770838209    1.703599625    5.559609408
 1281 SOLV  HW1     4069    3.869724067    1.707190033    5.574055848
 1281 SOLV  HW2     4070    3.730649322    1.792415254    5.581894854
 1282 SOLV  OW      4071    0.122211267    4.870688855    3.321855417
 1282 SOLV  HW1     4072    0.133553054    4.967222799    3.345362120
 1282 SOLV  HW2     4073    0.209978036    4.823632754    3.330950530
 1283 SOLV  OW      4074    2.147678088    1.744880075    5.754369634
 1283 SOLV  HW1     4075    2.246007954    1.759525960    5.765174226
 1283 SOLV  HW2     4076    2.120158459    1.770424549    5.661686553
 1284 SOLV  OW      4077    2.882201670    4.868021794    0.939412141
 1284 SOLV  HW1     4078    2.896156870    4.774434032    0.971763133
 1284 SOLV  HW2     4079    2.801703547    4.871154759    0.880164861
 1285 SOLV  OW      4080    0.849096683    6.655695405    0.538317332
 1285 SOLV  HW1     4081    0.783927180    6.716538066    0.583606515
 1285 SOLV  HW2     4082    0.802596390    6.605265930    0.465553369
 1286 SOLV  OW      4083    6.112892478    0.367344822    1.785343285
 1286 SOLV  HW1     4084    6.144449963    0.449402338    1.737691498
 1286 SOLV  HW2     4085    6.012926659    0.366628689    1.787858384
 1287 SOLV  OW      4086    3.380044181    0.793003968    2.770309588
 1287 SOLV  HW1     4087    3.346497670    0.865321469    2.709937291
 1287 SOLV  HW2     4088    3.377848081    0.824972978    2.865036369
 1288 SOLV  OW      4089    1.609675608    5.433432143    6.469215519
 1288 SOLV  HW1     4090    1.547197616    5.437965863    6.547163896
 1288 SOLV  HW2     4091    1.701951827    5.412585882    6.501627498
 1289 SOLV  OW      4092    6.687179090    5.614929916    2.888861637
 1289 SOLV  HW1     4093    6.707826463    5.615563849    2.791018458
 1289 SOLV  HW2     4094    6.642286099    5.700674423    2.914011237
 1290 SOLV  OW      4095    0.948001882    4.266286731    2.244307853
 1290 SOLV  HW1     4096    0.957742903    4.342795517    2.307959419
 1290 SOLV  HW2     4097    0.997356377    4.286759005    2.159779613
 1291 SOLV  OW      4098    4.608274386    1.184147384    1.383693048
 1291 SOLV  HW1     4099    4.535130168    1.154340007    1.445023686
 1291 SOLV  HW2     4100    4.695687908    1.181222140    1.432173173
 1292 SOLV  OW      4101    5.433564147    0.269725500    1.448715435
 1292 SOLV  HW1     4102    5.500198604    0.344249952    1.451156509
 1292 SOLV  HW2     4103    5.350686859    0.297510057    1.497288856
 1293 SOLV  OW      4104    1.839107022    5.497760187    3.241566762
 1293 SOLV  HW1     4105    1.794995933    5.562165025    3.304066620
 1293 SOLV  HW2     4106    1.787254444    5.493358081    3.156173933
 1294 SOLV  OW      4107    2.736976055    1.136710044    3.151392820
 1294 SOLV  HW1     4108    2.720617461    1.202742502    3.224687530
 1294 SOLV  HW2     4109    2.741488351    1.184638241    3.063742773
 1295 SOLV  OW      4110    2.781338591    2.090559653    0.966997607
 1295 SOLV  HW1     4111    2.694058466    2.138490466    0.976207407
 1295 SOLV  HW2     4112    2.769042924    2.009674999    0.909495495
 1296 SOLV  OW      4113    5.625771846    2.591583338    2.421555685
 1296 SOLV  HW1     4114    5.579899917    2.679840756    2.411240748
 1296 SOLV  HW2     4115    5.602858570    2.532835572    2.343943280
 1297 SOLV  OW      4116    0.935665287    0.686692463    6.588825213
 1297 SOLV  HW1     4117    0.928113490    0.781796293    6.558854636
 1297 SOLV  HW2     4118    0.851583005    0.659765232    6.635783680
 1298 SOLV  OW      4119    4.133697671    1.641362515    4.450881025
 1298 SOLV  HW1     4120    4.041654077    1.612636356    4.424370874
 1298 SOLV  HW2     4121    4.147886451    1.622294489    4.548015429
 1299 SOLV  OW      4122    6.290020824    6.575110605    0.655774565
 1299 SOLV  HW1     4123    6.287462535    6.516874036    0.737027016
 1299 SOLV  HW2     4124    6.280874096    6.670869840    0.683096897
 1300 SOLV  OW      4125    0.023614075    2.923442383    0.220183063
 1300 SOLV  HW1     4126   -0.009428640    2.900444522    0.128644650
 1300 SOLV  HW2     4127    0.083813612    3.003114091    0.214850305
 1301 SOLV  OW      4128    2.033416199    5.879488205    2.987148807
 1301 SOLV  HW1     4129    2.126464456    5.870150793    2.951725111
 1301 SOLV  HW2     4130    1.968250554    5.846854952    2.918676089
 1302 SOLV  OW      4131    0.639269230    0.722894269    4.545294053
 1302 SOLV  HW1     4132    0.647968947    0.812821253    4.502428495
 1302 SOLV  HW2     4133    0.704207483    0.659514075    4.503270514
 1303 SOLV  OW      4134    1.739297998    3.225311660    2.238454754
 1303 SOLV  HW1     4135    1.689444893    3.293790965    2.185301615
 1303 SOLV  HW2     4136    1.805400158    3.178957683    2.179447832
 1304 SOLV  OW      4137    0.466365337    5.895000060    4.706301090
 1304 SOLV  HW1     4138    0.536782843    5.930877579    4.645029710
 1304 SOLV  HW2     4139    0.383168140    5.876224520    4.654092766
 1305 SOLV  OW      4140    2.414266205    1.882539690    1.592487866
 1305 SOLV  HW1     4141    2.364976625    1.964906635    1.620527610
 1305 SOLV  HW2     4142    2.443689144    1.892052138    1.497388930
 1306 SOLV  OW      4143    2.903006061    2.527468727    4.745272194
 1306 SOLV  HW1     4144    2.948756931    2.510487832    4.832556274
 1306 SOLV  HW2     4145    2.931693839    2.458628489    4.678653603
 1307 SOLV  OW      4146    0.142406398    4.496236512    3.269698277
 1307 SOLV  HW1     4147    0.219527200    4.477153089    3.330428898
 1307 SOLV  HW2     4148    0.084008324    4.415293969    3.263536026
 1308 SOLV  OW      4149    5.767576401    6.731953339    4.690492478
 1308 SOLV  HW1     4150    5.813965457    6.712990423    4.603956550
 1308 SOLV  HW2     4151    5.792788574    6.823270500    4.722516312
 1309 SOLV  OW      4152    0.781155016    1.759301249    4.205918628
 1309 SOLV  HW1     4153    0.834267400    1.729281803    4.126685358
 1309 SOLV  HW2     4154    0.820755174    1.720607560    4.289193050
 1310 SOLV  OW      4155    3.780011919    5.947014350    0.097450321
 1310 SOLV  HW1     4156    3.693383835    5.919051872    0.138846919
 1310 SOLV  HW2     4157    3.837318967    5.866451244    0.082433937
 1311 SOLV  OW      4158    3.005806804    6.440123730    3.115744523
 1311 SOLV  HW1     4159    2.965971825    6.526753982    3.085605222
 1311 SOLV  HW2     4160    3.084987052    6.418219916    3.058729483
 1312 SOLV  OW      4161    4.948569546    0.619293366    2.342484725
 1312 SOLV  HW1     4162    5.010982133    0.695896801    2.327103364
 1312 SOLV  HW2     4163    4.941918053    0.564460830    2.259123138
 1313 SOLV  OW      4164    5.831030948    3.077420695    5.378982263
 1313 SOLV  HW1     4165    5.743481192    3.113985185    5.410574698
 1313 SOLV  HW2     4166    5.899147171    3.086597084    5.451618188
 1314 SOLV  OW      4167    3.690834929    0.008710643    5.492475354
 1314 SOLV  HW1     4168    3.774099803   -0.032047293    5.529968754
 1314 SOLV  HW2     4169    3.643676837    0.060084452    5.564147172
 1315 SOLV  OW      4170    4.595520042    2.000877725    1.593800483
 1315 SOLV  HW1     4171    4.662947198    1.933446730    1.623910998
 1315 SOLV  HW2     4172    4.631455876    2.051131217    1.515167120
 1316 SOLV  OW      4173    5.914125978    5.069786156    3.171511709
 1316 SOLV  HW1     4174    5.937660656    5.101994481    3.263210926
 1316 SOLV  HW2     4175    5.814975991    5.073893011    3.159165969
 1317 SOLV  OW      4176    4.097947470    2.481027023    0.982570173
 1317 SOLV  HW1     4177    4.070439340    2.384885678    0.982185238
 1317 SOLV  HW2     4178    4.143874613    2.502211520    1.068836726
 1318 SOLV  OW      4179    2.569896741    2.630265214    6.175952265
 1318 SOLV  HW1     4180    2.535161307    2.704951509    6.119247675
 1318 SOLV  HW2     4181    2.645374332    2.584820962    6.128645217
 1319 SOLV  OW      4182    2.163275769    5.050600088    1.361048338
 1319 SOLV  HW1     4183    2.225233482    5.119090259    1.322703302
 1319 SOLV  HW2     4184    2.197142778    4.959075911    1.339222794
 1320 SOLV  OW      4185    0.567090664    1.378897710    5.199997717
 1320 SOLV  HW1     4186    0.487294166    1.321912383    5.180371328
 1320 SOLV  HW2     4187    0.613484267    1.344334263    5.281563674
 1321 SOLV  OW      4188    6.593413339    5.943540563    2.048947920
 1321 SOLV  HW1     4189    6.541314385    6.028042209    2.060996747
 1321 SOLV  HW2     4190    6.561410119    5.896052014    1.966968439
 1322 SOLV  OW      4191    5.412727992    3.795303919    0.447308570
 1322 SOLV  HW1     4192    5.453389520    3.760578301    0.362805462
 1322 SOLV  HW2     4193    5.476922563    3.857566076    0.492057697
 1323 SOLV  OW      4194    2.659570485    1.380957332    1.159514025
 1323 SOLV  HW1     4195    2.657623174    1.408048833    1.063273378
 1323 SOLV  HW2     4196    2.737235847    1.320005673    1.175419698
 1324 SOLV  OW      4197    3.534671344    1.347144343    3.051292674
 1324 SOLV  HW1     4198    3.619261018    1.364623177    3.101681967
 1324 SOLV  HW2     4199    3.496586252    1.433793088    3.019020016
 1325 SOLV  OW      4200    3.146853400    6.466499777    3.769573202
 1325 SOLV  HW1     4201    3.184633270    6.494344060    3.681270423
 1325 SOLV  HW2     4202    3.047797982    6.455447943    3.761456262
 1326 SOLV  OW      4203    4.452474905    3.144547472    3.561509725
 1326 SOLV  HW1     4204    4.422572742    3.148134664    3.466152521
 1326 SOLV  HW2     4205    4.397504848    3.207794093    3.616082258
 1327 SOLV  OW      4206    4.543412094    6.370909432    3.219604019
 1327 SOLV  HW1     4207    4.612782300    6.402945901    3.155094773
 1327 SOLV  HW2     4208    4.586928541    6.315443801    3.290525710
 1328 SOLV  OW      4209    4.431000705    3.291024712    6.311245516
 1328 SOLV  HW1     4210    4.520892758    3.247934040    6.303332460
 1328 SOLV  HW2     4211    4.388519943    3.296355636    6.220874228
 1329 SOLV  OW      4212    2.281495548    1.170379601    2.941731548
 1329 SOLV  HW1     4213    2.330129186    1.231261499    2.879056455
 1329 SOLV  HW2     4214    2.261943267    1.218953355    3.026927219
 1330 SOLV  OW      4215    5.263702153    4.451161530    3.590114054
 1330 SOLV  HW1     4216    5.320180182    4.521454231    3.546880132
 1330 SOLV  HW2     4217    5.207884915    4.492748675    3.661912027
 1331 SOLV  OW      4218    3.362697903    5.428188017    1.723554808
 1331 SOLV  HW1     4219    3.284480631    5.484926792    1.697810420
 1331 SOLV  HW2     4220    3.404933923    5.390301658    1.641209523
 1332 SOLV  OW      4221    4.610124376    4.572744674    3.408193359
 1332 SOLV  HW1     4222    4.530981930    4.568498888    3.469172454
 1332 SOLV  HW2     4223    4.677509745    4.636561445    3.445430912
 1333 SOLV  OW      4224    1.014617570    5.138114023    2.642885025
 1333 SOLV  HW1     4225    1.020339379    5.064198060    2.575775451
 1333 SOLV  HW2     4226    1.027622048    5.100809905    2.734750633
 1334 SOLV  OW      4227    5.480684559    0.259905149    3.620523752
 1334 SOLV  HW1     4228    5.409505490    0.327910550    3.602950789
 1334 SOLV  HW2     4229    5.439006748    0.176762972    3.657270751
 1335 SOLV  OW      4230    1.960225205    2.698017131    3.744778393
 1335 SOLV  HW1     4231    1.968880441    2.748872968    3.830445039
 1335 SOLV  HW2     4232    1.904431252    2.750397781    3.680409877
 1336 SOLV  OW      4233    3.490124755    1.708619332    5.840684976
 1336 SOLV  HW1     4234    3.413461452    1.726747199    5.779088532
 1336 SOLV  HW2     4235    3.560272857    1.778775389    5.828140052
 1337 SOLV  OW      4236    1.586492301    0.230769405    2.349859719
 1337 SOLV  HW1     4237    1.664346431    0.168011073    2.349499473
 1337 SOLV  HW2     4238    1.527316924    0.210921547    2.271729438
 1338 SOLV  OW      4239    3.512454334    0.166276740    5.018666431
 1338 SOLV  HW1     4240    3.492269541    0.071283914    4.994813952
 1338 SOLV  HW2     4241    3.435382712    0.205046434    5.069232026
 1339 SOLV  OW      4242    0.148544421    5.569617297    4.179925802
 1339 SOLV  HW1     4243    0.178394029    5.660216708    4.209938318
 1339 SOLV  HW2     4244    0.066797259    5.578605104    4.123034464
 1340 SOLV  OW      4245    3.982530939    5.013567049    4.922232780
 1340 SOLV  HW1     4246    3.924053177    5.022793442    4.841639799
 1340 SOLV  HW2     4247    3.932861541    4.964835279    4.994053174
 1341 SOLV  OW      4248    4.648226303    6.077280281    4.839725764
 1341 SOLV  HW1     4249    4.680195032    6.086746446    4.745447475
 1341 SOLV  HW2     4250    4.631609781    5.980725470    4.859752327
 1342 SOLV  OW      4251    0.633955190    6.329240030    5.184242341
 1342 SOLV  HW1     4252    0.578265871    6.246260265    5.180628208
 1342 SOLV  HW2     4253    0.672765050    6.339374103    5.275845283
 1343 SOLV  OW      4254    5.877936782    6.150799326    6.408664984
 1343 SOLV  HW1     4255    5.908750551    6.076407788    6.467964345
 1343 SOLV  HW2     4256    5.803377607    6.200293736    6.453288255
 1344 SOLV  OW      4257    0.962277249    0.958463306    6.573810884
 1344 SOLV  HW1     4258    0.915952808    1.034404060    6.528126624
 1344 SOLV  HW2     4259    1.056531938    0.984590428    6.594629880
 1345 SOLV  OW      4260    1.293942771    3.425618331    2.280587961
 1345 SOLV  HW1     4261    1.266241969    3.447558443    2.374136347
 1345 SOLV  HW2     4262    1.293682714    3.508965148    2.225331794
 1346 SOLV  OW      4263    3.339350568    2.468968168    6.464325674
 1346 SOLV  HW1     4264    3.431112128    2.494487683    6.433853163
 1346 SOLV  HW2     4265    3.341559880    2.376878458    6.503243637
 1347 SOLV  OW      4266    0.978953549    0.638875010    0.612001303
 1347 SOLV  HW1     4267    0.895316586    0.691964515    0.625652914
 1347 SOLV  HW2     4268    0.966987000    0.547346551    0.650463575
 1348 SOLV  OW      4269    6.641452663    5.326725703    0.928085538
 1348 SOLV  HW1     4270    6.581085973    5.364386530    0.857817989
 1348 SOLV  HW2     4271    6.727423124    5.297655900    0.886085182
 1349 SOLV  OW      4272    3.423953666    6.310350228    3.119451926
 1349 SOLV  HW1     4273    3.373545268    6.395656894    3.105969729
 1349 SOLV  HW2     4274    3.506455265    6.311096534    3.062945884
 1350 SOLV  OW      4275    5.734186659    2.129695195    4.839464689
 1350 SOLV  HW1     4276    5.757441789    2.085433183    4.752861705
 1350 SOLV  HW2     4277    5.818110829    2.156201908    4.886942382
 1351 SOLV  OW      4278    1.862233003    3.549516760    5.445302718
 1351 SOLV  HW1     4279    1.903297904    3.585062212    5.361337259
 1351 SOLV  HW2     4280    1.811825130    3.622618173    5.491294384
 1352 SOLV  OW      4281    0.322035142    2.549056196    5.683093778
 1352 SOLV  HW1     4282    0.261850918    2.614696702    5.637605463
 1352 SOLV  HW2     4283    0.272847254    2.463199676    5.697557985
 1353 SOLV  OW      4284    0.973607668    4.665785805    4.738210731
 1353 SOLV  HW1     4285    0.899955880    4.656142504    4.671259820
 1353 SOLV  HW2     4286    0.969603808    4.756874200    4.779282339
 1354 SOLV  OW      4287    1.316439530    4.972634593    2.468133288
 1354 SOLV  HW1     4288    1.393151289    4.995858118    2.527932765
 1354 SOLV  HW2     4289    1.245880444    4.925629790    2.521161276
 1355 SOLV  OW      4290    5.995851724    5.283310043    0.798196083
 1355 SOLV  HW1     4291    6.056825693    5.204069981    0.796409697
 1355 SOLV  HW2     4292    5.926515473    5.270424216    0.869093497
 1356 SOLV  OW      4293    5.185282837    3.143397603    6.439651700
 1356 SOLV  HW1     4294    5.164643628    3.236566628    6.409759234
 1356 SOLV  HW2     4295    5.193257606    3.141362762    6.539312455
 1357 SOLV  OW      4296    2.179500663    4.645533397    1.378914874
 1357 SOLV  HW1     4297    2.270450607    4.630373653    1.417622669
 1357 SOLV  HW2     4298    2.188100931    4.692049841    1.290811188
 1358 SOLV  OW      4299    0.826154640    1.502098181    3.250033622
 1358 SOLV  HW1     4300    0.744096724    1.545442471    3.287286468
 1358 SOLV  HW2     4301    0.879119156    1.461471132    3.324493050
 1359 SOLV  OW      4302    6.403785922    1.170741858    3.061644857
 1359 SOLV  HW1     4303    6.313062593    1.128715659    3.059889985
 1359 SOLV  HW2     4304    6.395457178    1.266951446    3.087613124
 1360 SOLV  OW      4305    2.524987408    6.520566428    1.332157533
 1360 SOLV  HW1     4306    2.524092995    6.420756754    1.338259373
 1360 SOLV  HW2     4307    2.477414627    6.559219461    1.411168780
 1361 SOLV  OW      4308    4.939937090    2.588450124    0.743360085
 1361 SOLV  HW1     4309    4.956986451    2.663093046    0.807685485
 1361 SOLV  HW2     4310    5.026059946    2.542115187    0.722481125
 1362 SOLV  OW      4311    3.082367388    4.314311068    5.835717273
 1362 SOLV  HW1     4312    3.099756624    4.215871811    5.833009774
 1362 SOLV  HW2     4313    2.985680124    4.331608927    5.816946002
 1363 SOLV  OW      4314    3.203987204    5.426355693    5.979228748
 1363 SOLV  HW1     4315    3.294771145    5.465556643    5.994113814
 1363 SOLV  HW2     4316    3.204922471    5.329588639    6.004433236
 1364 SOLV  OW      4317    1.999486241    3.794536895    4.954045046
 1364 SOLV  HW1     4318    1.977268592    3.805846043    4.857202479
 1364 SOLV  HW2     4319    2.017559815    3.884061218    4.994772739
 1365 SOLV  OW      4320    1.763610589    6.371302101    0.058294971
 1365 SOLV  HW1     4321    1.788812237    6.282538164    0.019748325
 1365 SOLV  HW2     4322    1.664228805    6.376342133    0.068187530
 1366 SOLV  OW      4323    5.500881359    3.739530273    5.951044399
 1366 SOLV  HW1     4324    5.449255962    3.700735181    6.027397283
 1366 SOLV  HW2     4325    5.529798543    3.832429537    5.974142594
 1367 SOLV  OW      4326    6.484533528    0.197631594    2.094402369
 1367 SOLV  HW1     4327    6.534858526    0.282212789    2.076698705
 1367 SOLV  HW2     4328    6.415930601    0.184078139    2.022918483
 1368 SOLV  OW      4329    1.852251888    3.697775618    2.958661413
 1368 SOLV  HW1     4330    1.951619448    3.705213249    2.950248725
 1368 SOLV  HW2     4331    1.818956689    3.766936523    3.022756674
 1369 SOLV  OW      4332    5.384304649    1.805705340    5.308463353
 1369 SOLV  HW1     4333    5.346250441    1.892253376    5.341041231
 1369 SOLV  HW2     4334    5.313724309    1.734938672    5.311703415
 1370 SOLV  OW      4335    4.284206015    1.407442070    1.389140783
 1370 SOLV  HW1     4336    4.309224344    1.499692227    1.359746987
 1370 SOLV  HW2     4337    4.301421662    1.397879251    1.487182496
 1371 SOLV  OW      4338    2.454638320    1.913892244    4.443101144
 1371 SOLV  HW1     4339    2.488153810    1.883120710    4.354051562
 1371 SOLV  HW2     4340    2.469452304    1.841955799    4.510966433
 1372 SOLV  OW      4341    0.290072223    5.230809223    4.484946030
 1372 SOLV  HW1     4342    0.200607908    5.186200306    4.487432880
 1372 SOLV  HW2     4343    0.343650486    5.193846880    4.409030560
 1373 SOLV  OW      4344    2.532610902    0.906506053    2.272887469
 1373 SOLV  HW1     4345    2.504539129    0.937527231    2.182059799
 1373 SOLV  HW2     4346    2.588886986    0.824310289    2.264120361
 1374 SOLV  OW      4347    4.018844143    6.647633585    6.011863687
 1374 SOLV  HW1     4348    4.081794521    6.690921097    6.076388449
 1374 SOLV  HW2     4349    4.033849125    6.685156472    5.920392998
 1375 SOLV  OW      4350    6.180865321    0.590632981    2.291910626
 1375 SOLV  HW1     4351    6.245828976    0.660625400    2.262232546
 1375 SOLV  HW2     4352    6.224402301    0.531314667    2.359629696
 1376 SOLV  OW      4353    3.169205010    5.967892545    0.849655729
 1376 SOLV  HW1     4354    3.225023335    6.038047327    0.893957251
 1376 SOLV  HW2     4355    3.171170975    5.981374486    0.750588198
 1377 SOLV  OW      4356    1.912561591    3.394181175    1.698323198
 1377 SOLV  HW1     4357    1.944344419    3.300491037    1.683762516
 1377 SOLV  HW2     4358    1.815760023    3.393025552    1.723385612
 1378 SOLV  OW      4359    0.412665717    3.478975120    4.405078438
 1378 SOLV  HW1     4360    0.449646021    3.521894379    4.487482308
 1378 SOLV  HW2     4361    0.454638886    3.389069645    4.392618015
 1379 SOLV  OW      4362    1.598728547    1.481338123    3.686802017
 1379 SOLV  HW1     4363    1.645482477    1.530418045    3.760322320
 1379 SOLV  HW2     4364    1.666355162    1.444935329    3.622759210
 1380 SOLV  OW      4365    4.587110370    1.855542973    4.610807907
 1380 SOLV  HW1     4366    4.674833311    1.807702368    4.606812180
 1380 SOLV  HW2     4367    4.594175604    1.942286429    4.561556930
 1381 SOLV  OW      4368    2.875504727    4.586514004    2.588965358
 1381 SOLV  HW1     4369    2.945851195    4.616694280    2.653312301
 1381 SOLV  HW2     4370    2.866019409    4.654070303    2.515847790
 1382 SOLV  OW      4371    3.524645225    5.450324085    5.018345719
 1382 SOLV  HW1     4372    3.473672234    5.370190555    5.049656661
 1382 SOLV  HW2     4373    3.506102541    5.465798941    4.921306030
 1383 SOLV  OW      4374    5.969364235    6.433005675    4.543589708
 1383 SOLV  HW1     4375    6.032687411    6.357899749    4.524900707
 1383 SOLV  HW2     4376    5.888294596    6.397459462    4.590110498
 1384 SOLV  OW      4377    6.049189566    3.073672372    3.326994021
 1384 SOLV  HW1     4378    6.056934209    3.018361612    3.244043772
 1384 SOLV  HW2     4379    6.093495413    3.162116053    3.312341006
 1385 SOLV  OW      4380    1.488969952    2.047852410    4.048443944
 1385 SOLV  HW1     4381    1.498818988    2.136213270    4.002668858
 1385 SOLV  HW2     4382    1.434779998    1.986443733    3.991064272
 1386 SOLV  OW      4383    2.805024394    0.776015473    1.967871075
 1386 SOLV  HW1     4384    2.882301733    0.741037648    2.020831139
 1386 SOLV  HW2     4385    2.728064866    0.794034883    2.029129016
 1387 SOLV  OW      4386    2.080321072    6.173647428    4.761484882
 1387 SOLV  HW1     4387    2.069006043    6.085453565    4.715726646
 1387 SOLV  HW2     4388    2.135035723    6.234333528    4.703835009
 1388 SOLV  OW      4389    0.929058288    5.936085372    1.686469881
 1388 SOLV  HW1     4390    0.983168912    5.975244652    1.760891617
 1388 SOLV  HW2     4391    0.876185841    6.008420892    1.642061770
 1389 SOLV  OW      4392    4.332732126    3.589729664    3.431750303
 1389 SOLV  HW1     4393    4.263775949    3.535062635    3.479253620
 1389 SOLV  HW2     4394    4.347620163    3.675175330    3.481523669
 1390 SOLV  OW      4395    1.207046426    3.469601241    5.425998126
 1390 SOLV  HW1     4396    1.137321066    3.410982732    5.384739817
 1390 SOLV  HW2     4397    1.279500348    3.412802729    5.465041201
 1391 SOLV  OW      4398    1.493306891    4.280604553    2.722527742
 1391 SOLV  HW1     4399    1.429516514    4.203619305    2.720512086
 1391 SOLV  HW2     4400    1.451757738    4.357039038    2.771837386
 1392 SOLV  OW      4401    3.250269205    6.722048142    6.139357172
 1392 SOLV  HW1     4402    3.238695687    6.809651202    6.186173420
 1392 SOLV  HW2     4403    3.252307440    6.737089684    6.040515879
 1393 SOLV  OW      4404    2.032008869    5.473862099    3.893499332
 1393 SOLV  HW1     4405    2.077548535    5.396361491    3.937314834
 1393 SOLV  HW2     4406    1.940921959    5.446090175    3.862972319
 1394 SOLV  OW      4407    5.262576498    3.327087705    4.688614232
 1394 SOLV  HW1     4408    5.287710116    3.351278721    4.594896040
 1394 SOLV  HW2     4409    5.271933890    3.407421422    4.747426957
 1395 SOLV  OW      4410    3.598318424    4.043613946    6.447329737
 1395 SOLV  HW1     4411    3.696161185    4.054047444    6.429498874
 1395 SOLV  HW2     4412    3.578961454    3.948809846    6.472578379
 1396 SOLV  OW      4413    3.344956168    2.245006688    3.830952704
 1396 SOLV  HW1     4414    3.343849056    2.155368541    3.786638141
 1396 SOLV  HW2     4415    3.293644945    2.240453172    3.916664006
 1397 SOLV  OW      4416    2.365990286    4.343978073    4.119386536
 1397 SOLV  HW1     4417    2.334861703    4.407448011    4.190115468
 1397 SOLV  HW2     4418    2.377957617    4.253010629    4.159157264
 1398 SOLV  OW      4419    5.118805413    5.744804718    4.858766615
 1398 SOLV  HW1     4420    5.065503340    5.690516501    4.923664089
 1398 SOLV  HW2     4421    5.086325014    5.839376793    4.859838981
 1399 SOLV  OW      4422    2.309976213    2.450757976    2.350516951
 1399 SOLV  HW1     4423    2.383353997    2.487950262    2.293662416
 1399 SOLV  HW2     4424    2.273844780    2.522840034    2.409666761
 1400 SOLV  OW      4425    3.129975820    5.877066972    1.270750594
 1400 SOLV  HW1     4426    3.065824165    5.934125797    1.219478193
 1400 SOLV  HW2     4427    3.132129011    5.785338044    1.230986653
 1401 SOLV  OW      4428    6.373439993    1.577350247    0.409181932
 1401 SOLV  HW1     4429    6.300173048    1.566565704    0.341983330
 1401 SOLV  HW2     4430    6.338380745    1.626009612    0.489201422
 1402 SOLV  OW      4431    2.079451225    0.601268724    0.098032672
 1402 SOLV  HW1     4432    2.022813362    0.675723037    0.062695563
 1402 SOLV  HW2     4433    2.160208287    0.590418036    0.040062309
 1403 SOLV  OW      4434    1.288358747    6.713811820    0.579409738
 1403 SOLV  HW1     4435    1.350611602    6.761307812    0.517210733
 1403 SOLV  HW2     4436    1.196417855    6.752042174    0.570173071
 1404 SOLV  OW      4437    4.876001569    0.437801105    3.571319880
 1404 SOLV  HW1     4438    4.901363667    0.490586602    3.652378247
 1404 SOLV  HW2     4439    4.947851512    0.371269818    3.551042377
 1405 SOLV  OW      4440    6.193633606    1.455565250    2.633430214
 1405 SOLV  HW1     4441    6.127636029    1.503830860    2.691004117
 1405 SOLV  HW2     4442    6.172190080    1.472026679    2.537153528
 1406 SOLV  OW      4443    3.895593325    0.949735846    0.322167569
 1406 SOLV  HW1     4444    3.824786562    0.962324725    0.391650847
 1406 SOLV  HW2     4445    3.942372021    0.862714960    0.337631153
 1407 SOLV  OW      4446    2.580898986    4.512038034    3.650186309
 1407 SOLV  HW1     4447    2.562505115    4.508925836    3.551941801
 1407 SOLV  HW2     4448    2.676773533    4.536048384    3.665403993
 1408 SOLV  OW      4449    6.192927533    1.973814158    6.395078274
 1408 SOLV  HW1     4450    6.201881915    1.894125241    6.335332989
 1408 SOLV  HW2     4451    6.283796974    2.005316560    6.422470734
 1409 SOLV  OW      4452    1.168443910    6.542807551    1.094359961
 1409 SOLV  HW1     4453    1.198143758    6.607931948    1.024526334
 1409 SOLV  HW2     4454    1.094711636    6.486018221    1.057774072
 1410 SOLV  OW      4455    5.539165670    5.958441554    1.453169897
 1410 SOLV  HW1     4456    5.471377024    5.889349180    1.428051239
 1410 SOLV  HW2     4457    5.617341992    5.952553134    1.391090974
 1411 SOLV  OW      4458    0.565381842    1.004569357    2.728959530
 1411 SOLV  HW1     4459    0.484350226    0.946239132    2.734568954
 1411 SOLV  HW2     4460    0.550829108    1.087167934    2.783417740
 1412 SOLV  OW      4461    4.640054423    3.251713512    4.054950660
 1412 SOLV  HW1     4462    4.547441252    3.288799532    4.061837689
 1412 SOLV  HW2     4463    4.635362433    3.153429745    4.037109980
 1413 SOLV  OW      4464    6.569507661    3.739220257    1.957517651
 1413 SOLV  HW1     4465    6.588437184    3.749255341    1.859839742
 1413 SOLV  HW2     4466    6.472988154    3.758723948    1.974941609
 1414 SOLV  OW      4467    0.722579005    1.339218584    3.039153420
 1414 SOLV  HW1     4468    0.771275496    1.376597836    3.118092934
 1414 SOLV  HW2     4469    0.766455796    1.254174412    3.010130678
 1415 SOLV  OW      4470    1.031183484    4.670344579    3.028836810
 1415 SOLV  HW1     4471    1.066083435    4.644474826    3.118907632
 1415 SOLV  HW2     4472    0.945454545    4.621991149    3.011159183
 1416 SOLV  OW      4473    6.200551045    1.918886754    0.344867347
 1416 SOLV  HW1     4474    6.157276696    2.009033864    0.343954720
 1416 SOLV  HW2     4475    6.148032610    1.856117959    0.287405221
 1417 SOLV  OW      4476    2.802949262    4.160625051    0.351100081
 1417 SOLV  HW1     4477    2.836714231    4.066775298    0.343878286
 1417 SOLV  HW2     4478    2.878722676    4.221618653    0.374298657
 1418 SOLV  OW      4479    5.784377868    2.703185789    5.047691827
 1418 SOLV  HW1     4480    5.844698809    2.651389787    5.108342976
 1418 SOLV  HW2     4481    5.741093433    2.777271332    5.099051281
 1419 SOLV  OW      4482    0.693734146    2.443580047    2.911233372
 1419 SOLV  HW1     4483    0.716503983    2.507182016    2.984964829
 1419 SOLV  HW2     4484    0.659989812    2.494806197    2.832257395
 1420 SOLV  OW      4485    0.514419640    6.357951731    4.416488891
 1420 SOLV  HW1     4486    0.595152115    6.378818007    4.361290435
 1420 SOLV  HW2     4487    0.438611898    6.332580430    4.356409885
 1421 SOLV  OW      4488    6.544407587    0.804201501    0.936947215
 1421 SOLV  HW1     4489    6.542424469    0.739986805    0.860314691
 1421 SOLV  HW2     4490    6.636019244    0.805460209    0.977018694
 1422 SOLV  OW      4491    2.568605802    3.860734339    3.287286141
 1422 SOLV  HW1     4492    2.529400781    3.917582014    3.359613949
 1422 SOLV  HW2     4493    2.665366299    3.844369608    3.306511268
 1423 SOLV  OW      4494    1.861270402    3.436708166    4.315578308
 1423 SOLV  HW1     4495    1.863746307    3.451651949    4.216732181
 1423 SOLV  HW2     4496    1.954545665    3.426092547    4.350031718
 1424 SOLV  OW      4497    0.697204605    1.625135356    2.696070192
 1424 SOLV  HW1     4498    0.796590278    1.619695021    2.705708368
 1424 SOLV  HW2     4499    0.653967192    1.561984489    2.760432430
 1425 SOLV  OW      4500    5.123286726    1.834725687    4.879923049
 1425 SOLV  HW1     4501    5.048632068    1.768275060    4.883239630
 1425 SOLV  HW2     4502    5.122905367    1.889491889    4.963592166
 1426 SOLV  OW      4503    3.489994675    5.690873061    0.564674765
 1426 SOLV  HW1     4504    3.586182341    5.664429446    0.557698249
 1426 SOLV  HW2     4505    3.432277451    5.610035568    0.553097836
 1427 SOLV  OW      4506    4.782121897    1.808617506    1.602655840
 1427 SOLV  HW1     4507    4.790990390    1.802965459    1.503210338
 1427 SOLV  HW2     4508    4.765234593    1.717343416    1.639856149
 1428 SOLV  OW      4509    4.734305778    6.606932660    3.495834147
 1428 SOLV  HW1     4510    4.635775115    6.601135144    3.479768631
 1428 SOLV  HW2     4511    4.775495823    6.668358842    3.428527328
 1429 SOLV  OW      4512    2.440096161    6.587834815    0.396339836
 1429 SOLV  HW1     4513    2.358246525    6.559479490    0.346373687
 1429 SOLV  HW2     4514    2.521008356    6.571085685    0.340013226
 1430 SOLV  OW      4515    1.480015749    6.463066190    0.489689404
 1430 SOLV  HW1     4516    1.441700786    6.531562624    0.551658796
 1430 SOLV  HW2     4517    1.575294139    6.485854424    0.469621309
 1431 SOLV  OW      4518    3.028585785    3.341463756    0.903111858
 1431 SOLV  HW1     4519    3.126603200    3.321774475    0.900893248
 1431 SOLV  HW2     4520    3.007444874    3.396405401    0.983947995
 1432 SOLV  OW      4521    2.740969715    6.522925692    6.007922445
 1432 SOLV  HW1     4522    2.792538888    6.447460273    5.967356518
 1432 SOLV  HW2     4523    2.685013266    6.488365075    6.083251344
 1433 SOLV  OW      4524    6.427027838    1.632899150    6.520907902
 1433 SOLV  HW1     4525    6.500364499    1.696635903    6.497257025
 1433 SOLV  HW2     4526    6.404612516    1.642384184    6.617900639
 1434 SOLV  OW      4527    0.032201139    0.882195728    6.570812975
 1434 SOLV  HW1     4528   -0.011235526    0.951634426    6.513441145
 1434 SOLV  HW2     4529   -0.027455594    0.860780084    6.648159261
 1435 SOLV  OW      4530    5.057110167    3.153575216    4.664966111
 1435 SOLV  HW1     4531    4.993400208    3.160373000    4.588188284
 1435 SOLV  HW2     4532    5.120156566    3.231170517    4.662935257
 1436 SOLV  OW      4533    2.863785387    1.362622699    5.587476775
 1436 SOLV  HW1     4534    2.951664909    1.316529830    5.599831558
 1436 SOLV  HW2     4535    2.867868734    1.453723802    5.628512356
 1437 SOLV  OW      4536    0.109522282    1.708960546    4.457533487
 1437 SOLV  HW1     4537    0.035652862    1.753852385    4.507813057
 1437 SOLV  HW2     4538    0.193346498    1.711641234    4.511997404
 1438 SOLV  OW      4539    3.624461571    0.892931862    2.662833167
 1438 SOLV  HW1     4540    3.715569576    0.871749449    2.698197560
 1438 SOLV  HW2     4541    3.555346715    0.862327330    2.728304557
 1439 SOLV  OW      4542    4.449398461    4.153482646    0.245072933
 1439 SOLV  HW1     4543    4.463098283    4.079106892    0.310498965
 1439 SOLV  HW2     4544    4.457981544    4.117988500    0.151978895
 1440 SOLV  OW      4545    4.783098779    0.221569246    2.611388836
 1440 SOLV  HW1     4546    4.718690266    0.273276637    2.555016033
 1440 SOLV  HW2     4547    4.768677455    0.244172215    2.707727482
 1441 SOLV  OW      4548    4.290574456    5.976384242    5.495124468
 1441 SOLV  HW1     4549    4.363728376    5.958705117    5.429276491
 1441 SOLV  HW2     4550    4.317824783    6.050877887    5.556018802
 1442 SOLV  OW      4551    1.146878272    4.755745661    2.565188751
 1442 SOLV  HW1     4552    1.051234427    4.731366976    2.581249204
 1442 SOLV  HW2     4553    1.206094244    4.695149805    2.618307622
 1443 SOLV  OW      4554    6.191339702    5.888921825    4.073680111
 1443 SOLV  HW1     4555    6.147288116    5.815882236    4.021481646
 1443 SOLV  HW2     4556    6.173948533    5.976803079    4.029245486
 1444 SOLV  OW      4557    0.021951299    5.930391708    5.132041929
 1444 SOLV  HW1     4558    0.005717702    5.974327476    5.043689667
 1444 SOLV  HW2     4559    0.018565098    5.831061292    5.120996315
 1445 SOLV  OW      4560    2.317065939    3.805817497    3.521309193
 1445 SOLV  HW1     4561    2.333871759    3.849886678    3.609487848
 1445 SOLV  HW2     4562    2.396364149    3.750344971    3.496117999
 1446 SOLV  OW      4563    5.819020356    5.639724411    0.887865290
 1446 SOLV  HW1     4564    5.885256336    5.573786675    0.923432318
 1446 SOLV  HW2     4565    5.866193827    5.724401374    0.863279131
 1447 SOLV  OW      4566    4.795514313    4.206353140    0.974216140
 1447 SOLV  HW1     4567    4.813379406    4.283117265    0.912668508
 1447 SOLV  HW2     4568    4.774235924    4.124769873    0.920444361
 1448 SOLV  OW      4569    6.565824551    6.308096201    0.641541696
 1448 SOLV  HW1     4570    6.632047797    6.233804260    0.651298372
 1448 SOLV  HW2     4571    6.479188191    6.271301803    0.607773115
 1449 SOLV  OW      4572    6.702170767    4.613774141    2.781449174
 1449 SOLV  HW1     4573    6.627305553    4.647460497    2.838549373
 1449 SOLV  HW2     4574    6.746419107    4.536378285    2.826747842
 1450 SOLV  OW      4575    3.526888554    5.891795114    0.206852462
 1450 SOLV  HW1     4576    3.594865789    5.855314889    0.270478654
 1450 SOLV  HW2     4577    3.467455383    5.817736340    0.175499636
 1451 SOLV  OW      4578    5.971908562    3.413413012    1.638541508
 1451 SOLV  HW1     4579    5.975499667    3.313798273    1.630540799
 1451 SOLV  HW2     4580    6.052942231    3.445878111    1.687322298
 1452 SOLV  OW      4581    4.743355046    5.071114939    1.343739922
 1452 SOLV  HW1     4582    4.661330461    5.099763771    1.294230170
 1452 SOLV  HW2     4583    4.802432341    5.150336382    1.359031740
 1453 SOLV  OW      4584    3.081771138    1.975749820    3.839780637
 1453 SOLV  HW1     4585    3.051108879    2.012764047    3.752089267
 1453 SOLV  HW2     4586    3.027271979    1.895133375    3.862820474
 1454 SOLV  OW      4587    3.409102105    2.768440205    2.550731608
 1454 SOLV  HW1     4588    3.482460236    2.810896061    2.603798438
 1454 SOLV  HW2     4589    3.331748423    2.831498381    2.544400908
 1455 SOLV  OW      4590    5.322842602    6.106243213    1.549818066
 1455 SOLV  HW1     4591    5.332971591    6.137307981    1.644329373
 1455 SOLV  HW2     4592    5.399352013    6.046412177    1.526015531
 1456 SOLV  OW      4593    0.927849050    1.140864945    2.576074371
 1456 SOLV  HW1     4594    0.927214520    1.206048534    2.651907746
 1456 SOLV  HW2     4595    0.925190636    1.047660713    2.612211714
 1457 SOLV  OW      4596    0.169451778    6.092043835    1.172818934
 1457 SOLV  HW1     4597    0.145898010    6.131263629    1.083897444
 1457 SOLV  HW2     4598    0.167500358    5.992243973    1.166803697
 1458 SOLV  OW      4599    5.283355883    5.086136257    6.245721352
 1458 SOLV  HW1     4600    5.241217000    5.172644756    6.218507428
 1458 SOLV  HW2     4601    5.324712825    5.096215906    6.336208962
 1459 SOLV  OW      4602    4.614137279    0.747798982    3.043344530
 1459 SOLV  HW1     4603    4.682654199    0.707018781    3.103696915
 1459 SOLV  HW2     4604    4.615730750    0.701251333    2.954852830
 1460 SOLV  OW      4605    5.708279869    3.317221687    6.544549075
 1460 SOLV  HW1     4606    5.786223843    3.258775506    6.521992826
 1460 SOLV  HW2     4607    5.626795929    3.283889942    6.497121595
 1461 SOLV  OW      4608    6.525530711    4.337289729    4.500613295
 1461 SOLV  HW1     4609    6.546649292    4.411061251    4.436490198
 1461 SOLV  HW2     4610    6.581122578    4.257115516    4.478666920
 1462 SOLV  OW      4611    5.870565657    0.611992022    0.484869448
 1462 SOLV  HW1     4612    5.821683770    0.699078156    0.490024052
 1462 SOLV  HW2     4613    5.834401189    0.557912129    0.408925391
 1463 SOLV  OW      4614    6.023419551    1.798375850    0.134705845
 1463 SOLV  HW1     4615    5.954642579    1.841426224    0.193155798
 1463 SOLV  HW2     4616    6.013643701    1.832339370    0.041159516
 1464 SOLV  OW      4617    6.405653843    5.162427834    4.310366606
 1464 SOLV  HW1     4618    6.458539265    5.146535721    4.226996489
 1464 SOLV  HW2     4619    6.465445742    5.153352949    4.390006915
 1465 SOLV  OW      4620    3.502959358    3.865364070    1.283682399
 1465 SOLV  HW1     4621    3.583208959    3.838961058    1.230176455
 1465 SOLV  HW2     4622    3.486715126    3.963477646    1.273201245
 1466 SOLV  OW      4623    6.078406668    3.588281237    0.515498020
 1466 SOLV  HW1     4624    6.111346644    3.668166611    0.565829805
 1466 SOLV  HW2     4625    6.006528540    3.616286168    0.451864206
 1467 SOLV  OW      4626    2.293887156    0.307228154    5.551239354
 1467 SOLV  HW1     4627    2.309976978    0.305688997    5.649924470
 1467 SOLV  HW2     4628    2.375855879    0.340507226    5.504617092
 1468 SOLV  OW      4629    0.371331036    5.060401519    1.541075399
 1468 SOLV  HW1     4630    0.383225390    5.106917187    1.453355272
 1468 SOLV  HW2     4631    0.311642329    4.981094121    1.528926394
 1469 SOLV  OW      4632    5.038937492    2.701111519    2.010096796
 1469 SOLV  HW1     4633    5.082196260    2.712212774    2.099569947
 1469 SOLV  HW2     4634    5.045548737    2.786823580    1.959011206
 1470 SOLV  OW      4635    3.766743794    4.421692431    6.705877217
 1470 SOLV  HW1     4636    3.778702464    4.501300366    6.765203185
 1470 SOLV  HW2     4637    3.841160956    4.418360629    6.639161486
 1471 SOLV  OW      4638    4.988257099    2.882456000    4.718815726
 1471 SOLV  HW1     4639    4.916821331    2.933276108    4.670709059
 1471 SOLV  HW2     4640    5.078010827    2.916481544    4.690770511
 1472 SOLV  OW      4641    4.947209912    4.279978138    1.175907899
 1472 SOLV  HW1     4642    4.862040873    4.287469920    1.124041614
 1472 SOLV  HW2     4643    4.936048785    4.212365299    1.248736031
 1473 SOLV  OW      4644    3.349335762    3.426807123    2.443730229
 1473 SOLV  HW1     4645    3.405061110    3.498209570    2.486113949
 1473 SOLV  HW2     4646    3.267161177    3.411649126    2.498662699
 1474 SOLV  OW      4647    4.472464607    1.981422338    3.615443081
 1474 SOLV  HW1     4648    4.446953519    2.063718558    3.564683646
 1474 SOLV  HW2     4649    4.425481365    1.902260425    3.576379413
 1475 SOLV  OW      4650    1.326564274    0.620397952    2.418598787
 1475 SOLV  HW1     4651    1.383664127    0.573135440    2.351473045
 1475 SOLV  HW2     4652    1.330573363    0.571784014    2.505894926
 1476 SOLV  OW      4653    0.621235163    4.029248214    6.440546454
 1476 SOLV  HW1     4654    0.642318606    3.959506093    6.372051719
 1476 SOLV  HW2     4655    0.600700645    3.985067557    6.527875754
 1477 SOLV  OW      4656    2.149016697    0.725080834    1.313654893
 1477 SOLV  HW1     4657    2.110892880    0.809262893    1.275445482
 1477 SOLV  HW2     4658    2.209986385    0.682695237    1.246676075
 1478 SOLV  OW      4659    1.157201383    0.659824289    0.016055388
 1478 SOLV  HW1     4660    1.087307446    0.662020244   -0.055429008
 1478 SOLV  HW2     4661    1.189454451    0.565959253    0.028265964
 1479 SOLV  OW      4662    5.320950973    5.372930383    1.303800074
 1479 SOLV  HW1     4663    5.276060012    5.410278649    1.384978349
 1479 SOLV  HW2     4664    5.393330884    5.309857932    1.331782531
 1480 SOLV  OW      4665    3.294416905    1.240146446    4.611998647
 1480 SOLV  HW1     4666    3.216188194    1.191281813    4.573365500
 1480 SOLV  HW2     4667    3.315861461    1.202706194    4.702211518
 1481 SOLV  OW      4668    0.723506424    0.577231654    6.444473589
 1481 SOLV  HW1     4669    0.792365777    0.648515584    6.431169662
 1481 SOLV  HW2     4670    0.632837183    0.614300401    6.424348971
 1482 SOLV  OW      4671    2.223101649    6.117689171    2.744493640
 1482 SOLV  HW1     4672    2.304307484    6.137557059    2.799365153
 1482 SOLV  HW2     4673    2.141474201    6.148365043    2.793442124
 1483 SOLV  OW      4674    5.175827784    0.317666841    1.648729479
 1483 SOLV  HW1     4675    5.135042659    0.227980915    1.665847065
 1483 SOLV  HW2     4676    5.110988265    0.389260260    1.674618140
 1484 SOLV  OW      4677    5.086433737    0.707897752    3.459874307
 1484 SOLV  HW1     4678    5.003537393    0.763697310    3.456052132
 1484 SOLV  HW2     4679    5.065347629    0.614794965    3.430087552
 1485 SOLV  OW      4680    5.700409156    1.680929633    6.489653013
 1485 SOLV  HW1     4681    5.693294387    1.768250361    6.537865814
 1485 SOLV  HW2     4682    5.727775697    1.697315887    6.394876609
 1486 SOLV  OW      4683    6.285082195    1.424652482    4.524225264
 1486 SOLV  HW1     4684    6.264547775    1.330058590    4.549331772
 1486 SOLV  HW2     4685    6.302789563    1.477998323    4.606933632
 1487 SOLV  OW      4686    3.054400383    4.682580915    5.178304190
 1487 SOLV  HW1     4687    3.096306667    4.769646079    5.152545227
 1487 SOLV  HW2     4688    2.954948895    4.689975382    5.170906418
 1488 SOLV  OW      4689    1.378463028    5.270159514    0.996647986
 1488 SOLV  HW1     4690    1.351036976    5.360780126    1.028830589
 1488 SOLV  HW2     4691    1.304269313    5.205127972    1.012963464
 1489 SOLV  OW      4692    2.155480338    5.212479260    3.199289304
 1489 SOLV  HW1     4693    2.105975412    5.278262917    3.256049999
 1489 SOLV  HW2     4694    2.149727730    5.121676668    3.240783884
 1490 SOLV  OW      4695    6.277765197    5.488672577    2.085310703
 1490 SOLV  HW1     4696    6.190010842    5.534257778    2.100182357
 1490 SOLV  HW2     4697    6.263575710    5.389800830    2.080510722
 1491 SOLV  OW      4698    5.215149991    1.539669067    6.072620420
 1491 SOLV  HW1     4699    5.144791453    1.585523097    6.126907505
 1491 SOLV  HW2     4700    5.204979557    1.565202045    5.976471406
 1492 SOLV  OW      4701    4.660117744    4.579457008    1.819155619
 1492 SOLV  HW1     4702    4.702456572    4.646475292    1.758196806
 1492 SOLV  HW2     4703    4.700058127    4.489310696    1.802469940
 1493 SOLV  OW      4704    4.962537010    5.836145723    1.149152783
 1493 SOLV  HW1     4705    5.053431782    5.865998654    1.120050437
 1493 SOLV  HW2     4706    4.928243290    5.897904833    1.219932418
 1494 SOLV  OW      4707    6.042085170    1.553878932    2.411763961
 1494 SOLV  HW1     4708    5.967209078    1.580469456    2.472480668
 1494 SOLV  HW2     4709    6.035306131    1.605029710    2.326103900
 1495 SOLV  OW      4710    0.350886103    0.524787554    2.915033158
 1495 SOLV  HW1     4711    0.344276062    0.433842271    2.873981162
 1495 SOLV  HW2     4712    0.397172718    0.518173732    3.003428917
 1496 SOLV  OW      4713    2.091346834    6.192928346    6.546473570
 1496 SOLV  HW1     4714    2.006480522    6.199809476    6.598917472
 1496 SOLV  HW2     4715    2.165196951    6.162142880    6.606460392
 1497 SOLV  OW      4716    0.062679755    4.836877961    6.536016678
 1497 SOLV  HW1     4717    0.147863814    4.858772833    6.488432076
 1497 SOLV  HW2     4718    0.024021656    4.920336088    6.575263283
 1498 SOLV  OW      4719    0.132825723    3.408073318    0.321607180
 1498 SOLV  HW1     4720    0.122917952    3.472204249    0.397693073
 1498 SOLV  HW2     4721    0.174059718    3.455065102    0.243558904
 1499 SOLV  OW      4722    5.315263885    5.570567237    2.591519146
 1499 SOLV  HW1     4723    5.231140606    5.624593383    2.589408944
 1499 SOLV  HW2     4724    5.337577375    5.547311112    2.686183101
 1500 SOLV  OW      4725    4.257937606    0.527043022    4.028161366
 1500 SOLV  HW1     4726    4.168008525    0.538869927    3.986055687
 1500 SOLV  HW2     4727    4.312890961    0.464769000    3.972465059
 1501 SOLV  OW      4728    1.896227350    5.159894573    1.301800163
 1501 SOLV  HW1     4729    1.988543008    5.135075251    1.331157001
 1501 SOLV  HW2     4730    1.833190712    5.085346624    1.323456321
 1502 SOLV  OW      4731    1.228284570    2.506717235    3.306867012
 1502 SOLV  HW1     4732    1.237213569    2.408157520    3.292505285
 1502 SOLV  HW2     4733    1.288705987    2.555222846    3.243649439
 1503 SOLV  OW      4734    5.166610689    6.045796279    3.455969345
 1503 SOLV  HW1     4735    5.129920511    6.085914361    3.539900113
 1503 SOLV  HW2     4736    5.218837394    5.963523854    3.478410890
 1504 SOLV  OW      4737    3.796028133    5.840159634    4.026694329
 1504 SOLV  HW1     4738    3.787574114    5.913244630    3.958966075
 1504 SOLV  HW2     4739    3.837385421    5.876640206    4.110113429
 1505 SOLV  OW      4740    0.680511996    4.733180393    3.333901355
 1505 SOLV  HW1     4741    0.764951034    4.749705180    3.384861965
 1505 SOLV  HW2     4742    0.701779502    4.722227549    3.236804847
 1506 SOLV  OW      4743    6.416987764    6.643334521    4.302332965
 1506 SOLV  HW1     4744    6.453603385    6.558889781    4.341427538
 1506 SOLV  HW2     4745    6.445945591    6.651201163    4.206941332
 1507 SOLV  OW      4746    6.133305989    5.089989999    1.202923679
 1507 SOLV  HW1     4747    6.055962919    5.027512551    1.192217530
 1507 SOLV  HW2     4748    6.218756397    5.038166254    1.199383778
 1508 SOLV  OW      4749    6.635055392    5.003563804    3.172488459
 1508 SOLV  HW1     4750    6.667042695    5.026597759    3.080584961
 1508 SOLV  HW2     4751    6.711720635    4.969474148    3.226897462
 1509 SOLV  OW      4752    0.622557593    2.534876291    5.932230288
 1509 SOLV  HW1     4753    0.698979728    2.487810178    5.976326113
 1509 SOLV  HW2     4754    0.633730712    2.530814881    5.832939453
 1510 SOLV  OW      4755    0.997264877    1.131758244    0.509582186
 1510 SOLV  HW1     4756    1.063973193    1.061736902    0.484145681
 1510 SOLV  HW2     4757    1.024887847    1.174386844    0.595720316
 1511 SOLV  OW      4758    6.011446326    2.980314357    0.873381259
 1511 SOLV  HW1     4759    6.079530683    3.036673506    0.920159139
 1511 SOLV  HW2     4760    5.931895840    3.036370003    0.850370646
 1512 SOLV  OW      4761    1.524543640    0.033070677    1.620044222
 1512 SOLV  HW1     4762    1.587156457    0.110384101    1.630157246
 1512 SOLV  HW2     4763    1.576736628   -0.049525865    1.598743828
 1513 SOLV  OW      4764    3.483972966    1.190475308    2.255723816
 1513 SOLV  HW1     4765    3.434368678    1.251708649    2.317285948
 1513 SOLV  HW2     4766    3.450391435    1.202729390    2.162331515
 1514 SOLV  OW      4767    1.031282928    2.083719244    5.380252423
 1514 SOLV  HW1     4768    1.054806264    2.158344688    5.317981247
 1514 SOLV  HW2     4769    0.933310945    2.086494038    5.400096680
 1515 SOLV  OW      4770    3.032980211    5.842495985    0.095034926
 1515 SOLV  HW1     4771    3.081416524    5.788350102    0.163752832
 1515 SOLV  HW2     4772    3.087183070    5.845984090    0.011071322
 1516 SOLV  OW      4773    4.973553874    2.878201507    0.322662376
 1516 SOLV  HW1     4774    4.992812061    2.801038120    0.383283639
 1516 SOLV  HW2     4775    4.874705716    2.892188963    0.316883429
 1517 SOLV  OW      4776    2.176810084    4.369611423    6.341955337
 1517 SOLV  HW1     4777    2.137824443    4.306890334    6.409380765
 1517 SOLV  HW2     4778    2.211502848    4.317420630    6.264028853
 1518 SOLV  OW      4779    4.073411011    3.930230014    2.115094275
 1518 SOLV  HW1     4780    4.012738009    3.986280727    2.171460115
 1518 SOLV  HW2     4781    4.158592162    3.913161922    2.164620583
 1519 SOLV  OW      4782    6.350140790    4.933769140    1.131693826
 1519 SOLV  HW1     4783    6.432922537    4.988699542    1.120299232
 1519 SOLV  HW2     4784    6.361753323    4.845958418    1.085277990
 1520 SOLV  OW      4785    3.376253022    1.416108802    2.374265396
 1520 SOLV  HW1     4786    3.302398021    1.481961511    2.388717493
 1520 SOLV  HW2     4787    3.438664258    1.450846248    2.304278604
 1521 SOLV  OW      4788    4.216560772    2.141829645    0.001967826
 1521 SOLV  HW1     4789    4.309241885    2.121269816   -0.029456818
 1521 SOLV  HW2     4790    4.154032099    2.141361561   -0.076070302
 1522 SOLV  OW      4791    1.433508044    3.194424003    5.877516273
 1522 SOLV  HW1     4792    1.362016628    3.262921255    5.863476778
 1522 SOLV  HW2     4793    1.509980234    3.235715063    5.926984001
 1523 SOLV  OW      4794    2.267570353    6.113807801    1.901731807
 1523 SOLV  HW1     4795    2.203807551    6.055798187    1.952419017
 1523 SOLV  HW2     4796    2.220600046    6.196943199    1.872028280
 1524 SOLV  OW      4797    0.405769618    3.703966718    3.967129817
 1524 SOLV  HW1     4798    0.351016207    3.707944836    4.050713560
 1524 SOLV  HW2     4799    0.345180723    3.696733047    3.887904421
 1525 SOLV  OW      4800    5.553870948    3.751357139    6.483191228
 1525 SOLV  HW1     4801    5.459551730    3.722293531    6.467091680
 1525 SOLV  HW2     4802    5.599487158    3.685101023    6.542599073
 1526 SOLV  OW      4803    0.690706907    6.318976303    1.103264759
 1526 SOLV  HW1     4804    0.634043189    6.345239543    1.181363856
 1526 SOLV  HW2     4805    0.768376512    6.264681731    1.135194924
 1527 SOLV  OW      4806    3.186079164    0.987530731    4.974252143
 1527 SOLV  HW1     4807    3.196980066    0.928525862    4.894254647
 1527 SOLV  HW2     4808    3.131110306    0.940377452    5.043208625
 1528 SOLV  OW      4809    4.170579861    5.848893295    2.244009455
 1528 SOLV  HW1     4810    4.124273037    5.902187482    2.314829022
 1528 SOLV  HW2     4811    4.269569920    5.858470406    2.254461765
 1529 SOLV  OW      4812    2.971645782    5.515378582    3.972764120
 1529 SOLV  HW1     4813    3.038189201    5.441219951    3.981277313
 1529 SOLV  HW2     4814    2.887520189    5.490340354    4.020680455
 1530 SOLV  OW      4815    6.127728215    4.691280967    6.367584483
 1530 SOLV  HW1     4816    6.205046690    4.749875615    6.391844000
 1530 SOLV  HW2     4817    6.150640648    4.637845099    6.286223362
 1531 SOLV  OW      4818    6.041145095    1.444542468    1.595662136
 1531 SOLV  HW1     4819    6.127741453    1.474432847    1.635757517
 1531 SOLV  HW2     4820    5.967128382    1.503083248    1.628745469
 1532 SOLV  OW      4821    6.668984911    4.408188754    2.213035955
 1532 SOLV  HW1     4822    6.673320103    4.500049267    2.173756753
 1532 SOLV  HW2     4823    6.753757382    4.389056175    2.262508940
 1533 SOLV  OW      4824    1.102747268    6.104352560    0.936125338
 1533 SOLV  HW1     4825    1.085602748    6.188070455    0.884189001
 1533 SOLV  HW2     4826    1.075443940    6.118020270    1.031349944
 1534 SOLV  OW      4827    4.414863858    3.168006651    6.546192063
 1534 SOLV  HW1     4828    4.320804863    3.134237025    6.549730636
 1534 SOLV  HW2     4829    4.430785086    3.213168540    6.458402988
 1535 SOLV  OW      4830    3.145424643    5.342121982    4.237480489
 1535 SOLV  HW1     4831    3.109827835    5.272382417    4.175277081
 1535 SOLV  HW2     4832    3.235810930    5.314581510    4.270219533
 1536 SOLV  OW      4833    4.784999028    3.542703943    2.043167797
 1536 SOLV  HW1     4834    4.836354419    3.459841914    2.020885261
 1536 SOLV  HW2     4835    4.800570240    3.566822226    2.138958451
 1537 SOLV  OW      4836    6.572243556    1.945319325    2.140497824
 1537 SOLV  HW1     4837    6.661558649    1.976290678    2.173110600
 1537 SOLV  HW2     4838    6.540084151    2.006518052    2.068244851
 1538 SOLV  OW      4839    5.434826353    1.509017110    3.633261640
 1538 SOLV  HW1     4840    5.491471223    1.441972441    3.585341137
 1538 SOLV  HW2     4841    5.400030896    1.468804508    3.717950638
 1539 SOLV  OW      4842    3.259874640    1.414889187    6.158276280
 1539 SOLV  HW1     4843    3.320776537    1.424020025    6.079488017
 1539 SOLV  HW2     4844    3.273032655    1.492645083    6.219765229
 1540 SOLV  OW      4845    3.156545623    4.063338752    0.598594558
 1540 SOLV  HW1     4846    3.084920000    3.997849807    0.622697914
 1540 SOLV  HW2     4847    3.119839137    4.130819199    0.534570917
 1541 SOLV  OW      4848    0.686905144    2.214715168    5.182618090
 1541 SOLV  HW1     4849    0.604790689    2.171890068    5.144892361
 1541 SOLV  HW2     4850    0.692681677    2.309386483    5.150932487
 1542 SOLV  OW      4851    1.816038147    4.293180689    4.892844628
 1542 SOLV  HW1     4852    1.848566971    4.224646700    4.827691182
 1542 SOLV  HW2     4853    1.759274194    4.360256425    4.845108866
 1543 SOLV  OW      4854    0.014345749    1.776828376    2.791698899
 1543 SOLV  HW1     4855    0.096552660    1.721673844    2.777556585
 1543 SOLV  HW2     4856   -0.010811481    1.821748970    2.705971088
 1544 SOLV  OW      4857    0.305212449    1.606970473    4.061602969
 1544 SOLV  HW1     4858    0.342334040    1.698469345    4.077412695
 1544 SOLV  HW2     4859    0.315592796    1.583008401    3.965072812
 1545 SOLV  OW      4860    3.485329259    4.362308032    3.943628902
 1545 SOLV  HW1     4861    3.396529946    4.393810669    3.910128613
 1545 SOLV  HW2     4862    3.491016510    4.377467621    4.042309425
 1546 SOLV  OW      4863    0.326153179    6.646708242    4.869753730
 1546 SOLV  HW1     4864    0.285951979    6.591777651    4.943010110
 1546 SOLV  HW2     4865    0.404706572    6.697342665    4.905327922
 1547 SOLV  OW      4866    0.353633940    4.625888516    3.718767763
 1547 SOLV  HW1     4867    0.256032325    4.612733778    3.736113685
 1547 SOLV  HW2     4868    0.405641148    4.601247790    3.800548498
 1548 SOLV  OW      4869    0.058443400    4.660168411    2.092700046
 1548 SOLV  HW1     4870    0.010787440    4.744586623    2.068154609
 1548 SOLV  HW2     4871    0.129385126    4.641010413    2.024874931
 1549 SOLV  OW      4872    3.106460196    1.237391593    5.616947647
 1549 SOLV  HW1     4873    3.162774247    1.285127216    5.684401643
 1549 SOLV  HW2     4874    3.122360445    1.138912333    5.623949138
 1550 SOLV  OW      4875    0.624659034    4.359601362    2.532350130
 1550 SOLV  HW1     4876    0.533676999    4.341604605    2.569745179
 1550 SOLV  HW2     4877    0.689544141    4.372583342    2.607326091
 1551 SOLV  OW      4878    3.229738426    2.700197130    2.994178462
 1551 SOLV  HW1     4879    3.196225623    2.723568857    3.085450901
 1551 SOLV  HW2     4880    3.162041048    2.727471193    2.925817698
 1552 SOLV  OW      4881    5.899706057    6.433814481    6.284206703
 1552 SOLV  HW1     4882    5.863350018    6.359418079    6.340272890
 1552 SOLV  HW2     4883    5.969280746    6.397788699    6.222065660
 1553 SOLV  OW      4884    2.044220112    4.127865934    2.419503044
 1553 SOLV  HW1     4885    2.021555734    4.136282255    2.322469570
 1553 SOLV  HW2     4886    2.128468665    4.074946137    2.429586696
 1554 SOLV  OW      4887    6.340641746    0.642447279    5.826305001
 1554 SOLV  HW1     4888    6.280055484    0.578246797    5.779319829
 1554 SOLV  HW2     4889    6.409411405    0.676423609    5.762146240
 1555 SOLV  OW      4890    4.310451660    3.951454603    3.320034314
 1555 SOLV  HW1     4891    4.398422818    3.942500782    3.366734507
 1555 SOLV  HW2     4892    4.236579777    3.949303929    3.387401391
 1556 SOLV  OW      4893    6.485553046    5.335069513    0.154505334
 1556 SOLV  HW1     4894    6.535015807    5.403507645    0.100936117
 1556 SOLV  HW2     4895    6.420250929    5.287459355    0.095607881
 1557 SOLV  OW      4896    6.624593003    2.387665023    1.667402694
 1557 SOLV  HW1     4897    6.546238608    2.325574427    1.665089613
 1557 SOLV  HW2     4898    6.708108820    2.335327629    1.684311540
 1558 SOLV  OW      4899    3.177184297    2.812152036    4.435805671
 1558 SOLV  HW1     4900    3.079462991    2.796961246    4.420980366
 1558 SOLV  HW2     4901    3.192190750    2.906638079    4.464912330
 1559 SOLV  OW      4902    4.520447308    4.277455908    6.520085495
 1559 SOLV  HW1     4903    4.586521441    4.256946520    6.447880389
 1559 SOLV  HW2     4904    4.451213216    4.340501215    6.484986587
 1560 SOLV  OW      4905    5.074712891    0.049073613    5.888253402
 1560 SOLV  HW1     4906    4.986382833    0.003648699    5.899845716
 1560 SOLV  HW2     4907    5.083256479    0.081827161    5.794156560
 1561 SOLV  OW      4908    1.461332420    3.902323725    1.475019502
 1561 SOLV  HW1     4909    1.532530857    3.838153232    1.503531498
 1561 SOLV  HW2     4910    1.400766122    3.857773732    1.409087528
 1562 SOLV  OW      4911    1.938257403    3.763545094    5.261633818
 1562 SOLV  HW1     4912    2.024104672    3.804141185    5.230293629
 1562 SOLV  HW2     4913    1.907858428    3.809951366    5.344834562
 1563 SOLV  OW      4914    0.064893366    3.758503221    2.820995447
 1563 SOLV  HW1     4915    0.025147544    3.757094510    2.729244214
 1563 SOLV  HW2     4916    0.032387835    3.839284819    2.870165838
 1564 SOLV  OW      4917    0.782672363    6.490512020    1.409279599
 1564 SOLV  HW1     4918    0.852825282    6.419546974    1.402757809
 1564 SOLV  HW2     4919    0.805289369    6.552971502    1.484027761
 1565 SOLV  OW      4920    0.594947233    1.058053053    5.759506456
 1565 SOLV  HW1     4921    0.509423491    1.109481861    5.765891659
 1565 SOLV  HW2     4922    0.601520587    0.994608587    5.836523300
 1566 SOLV  OW      4923    3.136470429    2.867202645    2.234001449
 1566 SOLV  HW1     4924    3.133026309    2.799550319    2.307563018
 1566 SOLV  HW2     4925    3.225382791    2.912959915    2.234933018
 1567 SOLV  OW      4926    4.748709113    4.335705009    5.725543458
 1567 SOLV  HW1     4927    4.763913550    4.255260522    5.782967435
 1567 SOLV  HW2     4928    4.702381988    4.308238612    5.641285532
 1568 SOLV  OW      4929    0.982073253    0.202936546    1.712289889
 1568 SOLV  HW1     4930    1.018312058    0.292525254    1.737992342
 1568 SOLV  HW2     4931    0.972027980    0.146321004    1.794105391
 1569 SOLV  OW      4932    1.589299151    0.730406654    4.296966206
 1569 SOLV  HW1     4933    1.660394109    0.730453278    4.226641898
 1569 SOLV  HW2     4934    1.596740538    0.647134202    4.351832662
 1570 SOLV  OW      4935    3.978130692    3.364149974    6.613322291
 1570 SOLV  HW1     4936    3.915917108    3.334315729    6.540938650
 1570 SOLV  HW2     4937    4.048660613    3.423364569    6.574345818
 1571 SOLV  OW      4938    0.656273630    3.583103013    4.051553131
 1571 SOLV  HW1     4939    0.654042959    3.633060788    4.138151332
 1571 SOLV  HW2     4940    0.583116393    3.616318752    3.992015438
 1572 SOLV  OW      4941    5.420281401    4.218916882    4.752261737
 1572 SOLV  HW1     4942    5.446720522    4.219484204    4.848701638
 1572 SOLV  HW2     4943    5.321768496    4.203441509    4.744796893
 1573 SOLV  OW      4944    2.042058881    4.408918949    0.623647225
 1573 SOLV  HW1     4945    2.113066675    4.450041469    0.566490992
 1573 SOLV  HW2     4946    2.016303688    4.319946832    0.585955899
 1574 SOLV  OW      4947    1.907260974    4.708590615    1.710340381
 1574 SOLV  HW1     4948    1.951376545    4.640940227    1.651372212
 1574 SOLV  HW2     4949    1.810392501    4.685902051    1.720426585
 1575 SOLV  OW      4950    5.130057356    0.889897457    1.120468883
 1575 SOLV  HW1     4951    5.047557525    0.945711357    1.129333986
 1575 SOLV  HW2     4952    5.109270430    0.795423911    1.145819552
 1576 SOLV  OW      4953    0.661575071    2.134913862    4.340258647
 1576 SOLV  HW1     4954    0.756090406    2.143036124    4.371895396
 1576 SOLV  HW2     4955    0.660189209    2.091504403    4.250182558
 1577 SOLV  OW      4956    2.259894260    1.928179971    0.341127799
 1577 SOLV  HW1     4957    2.224507245    2.007230638    0.291140254
 1577 SOLV  HW2     4958    2.359430403    1.934915144    0.347997828
 1578 SOLV  OW      4959    2.023717902    0.975023513    4.631849294
 1578 SOLV  HW1     4960    2.032432760    0.946093847    4.727175729
 1578 SOLV  HW2     4961    1.943406798    1.033796965    4.622060963
 1579 SOLV  OW      4962    0.314381535    0.974052928    0.537277480
 1579 SOLV  HW1     4963    0.397098935    1.029203800    0.526497099
 1579 SOLV  HW2     4964    0.241502049    1.011747131    0.480113409
 1580 SOLV  OW      4965    1.169394052    1.249415537    4.402807868
 1580 SOLV  HW1     4966    1.089292896    1.275841876    4.456524318
 1580 SOLV  HW2     4967    1.185894224    1.151377338    4.413590237
 1581 SOLV  OW      4968    1.200640931    4.884836140    1.278785179
 1581 SOLV  HW1     4969    1.278097034    4.864815589    1.218787402
 1581 SOLV  HW2     4970    1.233811680    4.901270234    1.371680957
 1582 SOLV  OW      4971    2.775650697    4.173135715    5.325238974
 1582 SOLV  HW1     4972    2.838712891    4.121713426    5.383367378
 1582 SOLV  HW2     4973    2.825317566    4.246574559    5.278979468
 1583 SOLV  OW      4974    6.292304845    4.082795025    0.211978012
 1583 SOLV  HW1     4975    6.319453191    4.151995638    0.145088207
 1583 SOLV  HW2     4976    6.194865395    4.092471565    0.232273863
 1584 SOLV  OW      4977    1.249988332    2.207115821    5.579944806
 1584 SOLV  HW1     4978    1.256867539    2.286365668    5.519346606
 1584 SOLV  HW2     4979    1.169658035    2.153004308    5.555065272
 1585 SOLV  OW      4980    4.473804901    6.557884930    5.022281367
 1585 SOLV  HW1     4981    4.559904590    6.508809922    5.008921324
 1585 SOLV  HW2     4982    4.422822601    6.559775553    4.936274192
 1586 SOLV  OW      4983    1.690681236    5.613623383    6.249230012
 1586 SOLV  HW1     4984    1.622039100    5.683127071    6.227840808
 1586 SOLV  HW2     4985    1.645741159    5.533337149    6.288402880
 1587 SOLV  OW      4986    2.678495216    0.132315847    0.902561206
 1587 SOLV  HW1     4987    2.688955782    0.033669767    0.889930643
 1587 SOLV  HW2     4988    2.613906105    0.167904839    0.835021041
 1588 SOLV  OW      4989    1.999444384    0.344380005    5.693375772
 1588 SOLV  HW1     4990    1.962748956    0.428191740    5.733737168
 1588 SOLV  HW2     4991    2.098356243    0.353481979    5.681817149
 1589 SOLV  OW      4992    6.489693017    6.079933536    1.217577875
 1589 SOLV  HW1     4993    6.394242722    6.067680615    1.190391287
 1589 SOLV  HW2     4994    6.509320045    6.022593157    1.297119463
 1590 SOLV  OW      4995    2.655981507    0.697816200    4.809227395
 1590 SOLV  HW1     4996    2.690799379    0.676926202    4.900612992
 1590 SOLV  HW2     4997    2.727428532    0.743085580    4.755879392
 1591 SOLV  OW      4998    5.580924515    1.230790319    2.980129039
 1591 SOLV  HW1     4999    5.662812878    1.287841651    2.973848497
 1591 SOLV  HW2     5000    5.513566030    1.261653759    2.912970375
 1592 SOLV  OW      5001    5.748190285    3.828063423    3.132014114
 1592 SOLV  HW1     5002    5.685775551    3.750297103    3.139550964
 1592 SOLV  HW2     5003    5.764655557    3.866514428    3.222845928
 1593 SOLV  OW      5004    1.736337528    4.900637466    1.328985222
 1593 SOLV  HW1     5005    1.641286975    4.870554550    1.336757866
 1593 SOLV  HW2     5006    1.797277995    4.825184059    1.353337769
 1594 SOLV  OW      5007    6.618072665    3.469901006    2.834050388
 1594 SOLV  HW1     5008    6.645655397    3.563145023    2.810710513
 1594 SOLV  HW2     5009    6.644668021    3.407825121    2.760298946
 1595 SOLV  OW      5010    1.210371110    3.551078041    3.270574195
 1595 SOLV  HW1     5011    1.125117788    3.501211951    3.286234578
 1595 SOLV  HW2     5012    1.279029210    3.521383559    3.336939145
 1596 SOLV  OW      5013    2.983835607    4.554445904    0.195928206
 1596 SOLV  HW1     5014    3.042704287    4.474803928    0.182084878
 1596 SOLV  HW2     5015    2.888000354    4.526250795    0.191384661
 1597 SOLV  OW      5016    2.678442159    3.425622421    2.861660360
 1597 SOLV  HW1     5017    2.697066195    3.419682953    2.763589612
 1597 SOLV  HW2     5018    2.701269273    3.338568778    2.905256114
 1598 SOLV  OW      5019    0.145774522    2.894166149    1.294074387
 1598 SOLV  HW1     5020    0.066563108    2.938318402    1.251930184
 1598 SOLV  HW2     5021    0.117190292    2.847026082    1.377505553
 1599 SOLV  OW      5022    1.461988180    2.925255572    0.805844157
 1599 SOLV  HW1     5023    1.471194663    2.842631856    0.750269291
 1599 SOLV  HW2     5024    1.540086524    2.985464899    0.789246287
 1600 SOLV  OW      5025    5.120553158    4.882391158    0.459666021
 1600 SOLV  HW1     5026    5.162550396    4.892111922    0.369434417
 1600 SOLV  HW2     5027    5.045830108    4.948200480    0.468918190
 1601 SOLV  OW      5028    6.445533925    2.062974435    3.694599067
 1601 SOLV  HW1     5029    6.350764469    2.093472372    3.704013391
 1601 SOLV  HW2     5030    6.461613701    1.984976302    3.755078284
 1602 SOLV  OW      5031    0.977799950    4.013178329    4.077030156
 1602 SOLV  HW1     5032    0.970284489    3.936638228    4.140945212
 1602 SOLV  HW2     5033    1.074180894    4.036541190    4.064189052
 1603 SOLV  OW      5034    5.086900844    3.629385038    4.478544080
 1603 SOLV  HW1     5035    5.133379014    3.553909117    4.432249712
 1603 SOLV  HW2     5036    5.112165486    3.715800641    4.435023452
 1604 SOLV  OW      5037    1.822595404    3.657243808    4.095892196
 1604 SOLV  HW1     5038    1.776176597    3.635633412    4.009995230
 1604 SOLV  HW2     5039    1.773228788    3.730357093    4.142981348
 1605 SOLV  OW      5040    3.570967743    3.396297859    0.541099377
 1605 SOLV  HW1     5041    3.477429997    3.394242467    0.576404744
 1605 SOLV  HW2     5042    3.569636853    3.381073209    0.442274064
 1606 SOLV  OW      5043    0.999170426    5.391375374    4.015749502
 1606 SOLV  HW1     5044    1.087366045    5.360143969    4.051050149
 1606 SOLV  HW2     5045    0.942862016    5.312227196    3.991981196
 1607 SOLV  OW      5046    1.090430806    4.601219048    1.379028384
 1607 SOLV  HW1     5047    1.133439230    4.691263315    1.385532925
 1607 SOLV  HW2     5048    1.128692887    4.551553106    1.301122602
 1608 SOLV  OW      5049    3.762124877    3.041151769    3.572396186
 1608 SOLV  HW1     5050    3.669627962    3.069752347    3.597422798
 1608 SOLV  HW2     5051    3.760525079    2.998610454    3.481910382
 1609 SOLV  OW      5052    3.992792601    2.461224102    0.106621819
 1609 SOLV  HW1     5053    3.927647254    2.520971030    0.153380687
 1609 SOLV  HW2     5054    4.059499405    2.426559570    0.172565553
 1610 SOLV  OW      5055    1.182052574    4.137071741    0.513289779
 1610 SOLV  HW1     5056    1.240852539    4.126271175    0.593451587
 1610 SOLV  HW2     5057    1.121612201    4.057799420    0.505361102
 1611 SOLV  OW      5058    1.271197420    3.066086439    4.253518390
 1611 SOLV  HW1     5059    1.287253019    2.968220902    4.240690373
 1611 SOLV  HW2     5060    1.333175187    3.118025636    4.194687447
 1612 SOLV  OW      5061    2.570429581    1.155626498    1.582617886
 1612 SOLV  HW1     5062    2.656088735    1.129654021    1.538031528
 1612 SOLV  HW2     5063    2.526283928    1.228423069    1.530160053
 1613 SOLV  OW      5064    2.883225886    6.419433389    3.632657265
 1613 SOLV  HW1     5065    2.787379592    6.398712169    3.652256306
 1613 SOLV  HW2     5066    2.910481275    6.374005452    3.547843057
 1614 SOLV  OW      5067    6.480197309    3.099888053    2.020064746
 1614 SOLV  HW1     5068    6.543804853    3.024674902    2.002829148
 1614 SOLV  HW2     5069    6.529621264    3.176655804    2.060856763
 1615 SOLV  OW      5070    6.010255848    1.521321939    5.600004667
 1615 SOLV  HW1     5071    6.072013074    1.446012351    5.622687578
 1615 SOLV  HW2     5072    5.916628798    1.486818427    5.593410219
 1616 SOLV  OW      5073    4.509773928    4.154795065    3.579508972
 1616 SOLV  HW1     5074    4.592981565    4.129515127    3.628879180
 1616 SOLV  HW2     5075    4.531065872    4.167547628    3.482637775
 1617 SOLV  OW      5076    2.137706861    1.369926802    0.507269554
 1617 SOLV  HW1     5077    2.109638964    1.433435070    0.435305003
 1617 SOLV  HW2     5078    2.211151762    1.311252962    0.473163387
 1618 SOLV  OW      5079    1.821984987    5.105795571    0.938542675
 1618 SOLV  HW1     5080    1.910922824    5.072789538    0.970175989
 1618 SOLV  HW2     5081    1.775308945    5.152806214    1.013451620
 1619 SOLV  OW      5082    0.500964001    5.709651028    4.283736517
 1619 SOLV  HW1     5083    0.407197778    5.743734786    4.276939719
 1619 SOLV  HW2     5084    0.501664598    5.610787261    4.268720913
 1620 SOLV  OW      5085    6.626902496    4.276306780    6.364494178
 1620 SOLV  HW1     5086    6.711262849    4.244741696    6.321054796
 1620 SOLV  HW2     5087    6.576469938    4.334685413    6.300866386
 1621 SOLV  OW      5088    4.332435979    0.053793492    3.270648378
 1621 SOLV  HW1     5089    4.390027923   -0.011170247    3.221020924
 1621 SOLV  HW2     5090    4.243753816    0.061315593    3.225053471
 1622 SOLV  OW      5091    1.952893424    6.087889450    3.448283531
 1622 SOLV  HW1     5092    1.931805014    6.167927112    3.504401757
 1622 SOLV  HW2     5093    2.051997399    6.075134317    3.444319639
 1623 SOLV  OW      5094    3.131240968    5.292744822    5.743086331
 1623 SOLV  HW1     5095    3.176791016    5.206338176    5.764512676
 1623 SOLV  HW2     5096    3.128943318    5.350368527    5.824782310
 1624 SOLV  OW      5097    0.478980319    1.141269608    2.973294366
 1624 SOLV  HW1     5098    0.387742128    1.178777404    2.989688308
 1624 SOLV  HW2     5099    0.532181491    1.144836656    3.057892918
 1625 SOLV  OW      5100    5.497754988    2.445745244    3.842583269
 1625 SOLV  HW1     5101    5.529883609    2.357421302    3.876739332
 1625 SOLV  HW2     5102    5.418334237    2.475156989    3.895755603
 1626 SOLV  OW      5103    4.741705683    1.819192100    0.201577701
 1626 SOLV  HW1     5104    4.813090801    1.823399769    0.271480949
 1626 SOLV  HW2     5105    4.766896058    1.751689057    0.132232277
 1627 SOLV  OW      5106    1.450946260    2.033626668    5.852006931
 1627 SOLV  HW1     5107    1.503487088    1.948546731    5.852939229
 1627 SOLV  HW2     5108    1.366524613    2.020102270    5.800140953
 1628 SOLV  OW      5109    5.756256121    0.868898785    0.062558622
 1628 SOLV  HW1     5110    5.844785001    0.876927067    0.108364600
 1628 SOLV  HW2     5111    5.769096546    0.828260787   -0.027905073
 1629 SOLV  OW      5112    6.586257688    4.357097594    3.512478683
 1629 SOLV  HW1     5113    6.598303304    4.408466515    3.427530812
 1629 SOLV  HW2     5114    6.675353575    4.325938083    3.545509143
 1630 SOLV  OW      5115    3.606033494    0.118779899    1.287371382
 1630 SOLV  HW1     5116    3.569940339    0.071295850    1.207105868
 1630 SOLV  HW2     5117    3.552434769    0.093540360    1.367932824
 1631 SOLV  OW      5118    1.455724016    3.278449209    0.638322888
 1631 SOLV  HW1     5119    1.473994179    3.375714906    0.652661261
 1631 SOLV  HW2     5120    1.497833675    3.248911413    0.552565680
 1632 SOLV  OW      5121    1.316130939    4.577008563    3.645325083
 1632 SOLV  HW1     5122    1.404572008    4.549309203    3.682887382
 1632 SOLV  HW2     5123    1.287286709    4.511083943    3.575884760
 1633 SOLV  OW      5124    1.458224597    2.563557504    4.778599417
 1633 SOLV  HW1     5125    1.383461769    2.606609530    4.829166662
 1633 SOLV  HW2     5126    1.428279635    2.543758366    4.685265088
 1634 SOLV  OW      5127    6.288163486    4.644993242    4.764057517
 1634 SOLV  HW1     5128    6.339008215    4.727611573    4.739787606
 1634 SOLV  HW2     5129    6.310463190    4.571957716    4.699493296
 1635 SOLV  OW      5130    3.447137926    4.393452300    0.208068273
 1635 SOLV  HW1     5131    3.431229327    4.463167274    0.138163034
 1635 SOLV  HW2     5132    3.501655081    4.432477464    0.282263421
 1636 SOLV  OW      5133    1.722411391    0.636663400    5.589441922
 1636 SOLV  HW1     5134    1.800145870    0.626373243    5.651502110
 1636 SOLV  HW2     5135    1.753341402    0.625026813    5.495060103
 1637 SOLV  OW      5136    2.699089484    1.470386052    0.855965562
 1637 SOLV  HW1     5137    2.761492487    1.548405607    0.851627603
 1637 SOLV  HW2     5138    2.604881579    1.503355636    0.862120293
 1638 SOLV  OW      5139    5.082193701    3.724899882    2.215822264
 1638 SOLV  HW1     5140    5.161725392    3.693192055    2.267487799
 1638 SOLV  HW2     5141    5.003517687    3.666842845    2.236785775
 1639 SOLV  OW      5142    6.225057438    0.016628359    3.446578379
 1639 SOLV  HW1     5143    6.271017902    0.033343473    3.533803629
 1639 SOLV  HW2     5144    6.222129925    0.101426287    3.393656317
 1640 SOLV  OW      5145    2.816504803    2.465328524    3.431013205
 1640 SOLV  HW1     5146    2.874080576    2.387447035    3.406123296
 1640 SOLV  HW2     5147    2.783028516    2.509910826    3.347996580
 1641 SOLV  OW      5148    6.002647805    2.096511983    1.190815426
 1641 SOLV  HW1     5149    5.920866109    2.043296598    1.168909249
 1641 SOLV  HW2     5150    6.061326074    2.102222713    1.110042585
 1642 SOLV  OW      5151    5.233389867    3.491648953    4.077393018
 1642 SOLV  HW1     5152    5.303227935    3.525462666    4.140474557
 1642 SOLV  HW2     5153    5.238820229    3.391943006    4.071985721
 1643 SOLV  OW      5154    5.666383899    1.993285692    5.950386572
 1643 SOLV  HW1     5155    5.635211829    2.027743045    6.038935974
 1643 SOLV  HW2     5156    5.763418804    2.014429624    5.938674828
 1644 SOLV  OW      5157    3.442487729    5.319150099    3.505828565
 1644 SOLV  HW1     5158    3.495377061    5.239896045    3.475472067
 1644 SOLV  HW2     5159    3.429001534    5.381656845    3.428945324
 1645 SOLV  OW      5160    1.732711825    2.540522992    1.967029180
 1645 SOLV  HW1     5161    1.764940988    2.558618434    1.874110723
 1645 SOLV  HW2     5162    1.699970118    2.625610275    2.008116141
 1646 SOLV  OW      5163    6.296870551    5.270894586    1.057252215
 1646 SOLV  HW1     5164    6.284643525    5.208837660    1.134708276
 1646 SOLV  HW2     5165    6.273586303    5.223324320    0.972429357
 1647 SOLV  OW      5166    1.754581808    4.236116267    3.753010479
 1647 SOLV  HW1     5167    1.846446866    4.275390007    3.757298610
 1647 SOLV  HW2     5168    1.690269983    4.296538152    3.800055017
 1648 SOLV  OW      5169    0.903089266    4.455728616    1.969774911
 1648 SOLV  HW1     5170    0.917160993    4.498625736    1.880545840
 1648 SOLV  HW2     5171    0.958732750    4.372878756    1.976076247
 1649 SOLV  OW      5172    3.148943281    4.857108265    4.822538417
 1649 SOLV  HW1     5173    3.235687895    4.844128676    4.774508158
 1649 SOLV  HW2     5174    3.162618774    4.842663416    4.920540104
 1650 SOLV  OW      5175    2.039835098    1.435848109    2.952205839
 1650 SOLV  HW1     5176    2.122382966    1.411680692    2.901198104
 1650 SOLV  HW2     5177    1.991364165    1.509099162    2.904405678
 1651 SOLV  OW      5178    2.165852967    2.694649888    2.513368547
 1651 SOLV  HW1     5179    2.149650444    2.791173026    2.533881121
 1651 SOLV  HW2     5180    2.103604153    2.665065087    2.440912848
 1652 SOLV  OW      5181    4.175750338    4.817931186    4.865002182
 1652 SOLV  HW1     5182    4.249822897    4.802014503    4.930270235
 1652 SOLV  HW2     5183    4.123374245    4.898387557    4.892993624
 1653 SOLV  OW      5184    6.231233210    3.212914149    2.268268780
 1653 SOLV  HW1     5185    6.262533183    3.273282105    2.341590162
 1653 SOLV  HW2     5186    6.298216184    3.139998591    2.254247154
 1654 SOLV  OW      5187    4.214178447    3.997093088    1.842125157
 1654 SOLV  HW1     5188    4.129563077    4.029469364    1.884457409
 1654 SOLV  HW2     5189    4.244518830    3.913539765    1.887932437
 1655 SOLV  OW      5190    3.601493946    3.656774373    4.016058583
 1655 SOLV  HW1     5191    3.670999869    3.721608674    3.984986993
 1655 SOLV  HW2     5192    3.640212518    3.597831493    4.086957191
 1656 SOLV  OW      5193    4.590908347    3.014401341    1.789683044
 1656 SOLV  HW1     5194    4.688913874    3.000113328    1.775870991
 1656 SOLV  HW2     5195    4.569496114    3.006689031    1.887058812
 1657 SOLV  OW      5196    4.154176264    0.680937069    0.436462643
 1657 SOLV  HW1     5197    4.164556258    0.658190959    0.339638711
 1657 SOLV  HW2     5198    4.157425442    0.780226345    0.447911925
 1658 SOLV  OW      5199    1.672152542    4.374448911    4.136857500
 1658 SOLV  HW1     5200    1.629448817    4.366159178    4.226900132
 1658 SOLV  HW2     5201    1.759705424    4.326132316    4.136913247
 1659 SOLV  OW      5202    3.653795710    3.510488990    1.618285517
 1659 SOLV  HW1     5203    3.597160649    3.565218047    1.679906972
 1659 SOLV  HW2     5204    3.749793309    3.518814509    1.645027812
 1660 SOLV  OW      5205    5.587457692    5.914021916    3.523265334
 1660 SOLV  HW1     5206    5.550852306    5.902407073    3.430933624
 1660 SOLV  HW2     5207    5.646413459    5.994753600    3.525837565
 1661 SOLV  OW      5208    0.092872801    2.430966095    3.150259223
 1661 SOLV  HW1     5209    0.106626883    2.524946843    3.118979075
 1661 SOLV  HW2     5210    0.153029213    2.369652110    3.099055658
 1662 SOLV  OW      5211    1.346352611    2.116895778    4.608656681
 1662 SOLV  HW1     5212    1.286936006    2.087146285    4.683387119
 1662 SOLV  HW2     5213    1.308843853    2.085111423    4.521577112
 1663 SOLV  OW      5214    0.589524781    3.950631366    3.220367645
 1663 SOLV  HW1     5215    0.646865525    3.991094868    3.149130383
 1663 SOLV  HW2     5216    0.636238936    3.871499237    3.259812511
 1664 SOLV  OW      5217    1.301618600    4.108248302    5.862909428
 1664 SOLV  HW1     5218    1.391888347    4.137399577    5.831261689
 1664 SOLV  HW2     5219    1.309453460    4.069246361    5.954656183
 1665 SOLV  OW      5220    6.675383846    3.007856028    0.650459106
 1665 SOLV  HW1     5221    6.589235339    3.058519379    0.647043968
 1665 SOLV  HW2     5222    6.670751210    2.929969600    0.587911151
 1666 SOLV  OW      5223    4.676412255    1.450575174    2.159136262
 1666 SOLV  HW1     5224    4.729244195    1.532399423    2.136473918
 1666 SOLV  HW2     5225    4.724568759    1.398208398    2.229411972
 1667 SOLV  OW      5226    4.046277092    3.110964021    4.166158638
 1667 SOLV  HW1     5227    4.070174714    3.183474844    4.230742597
 1667 SOLV  HW2     5228    4.112651193    3.036534079    4.173552274
 1668 SOLV  OW      5229    5.487863353    5.581842552    0.186370311
 1668 SOLV  HW1     5230    5.513835817    5.519497086    0.112624277
 1668 SOLV  HW2     5231    5.526153203    5.549086699    0.272747073
 1669 SOLV  OW      5232    1.861688299    4.103042727    4.697284920
 1669 SOLV  HW1     5233    1.868541534    4.006805094    4.723578549
 1669 SOLV  HW2     5234    1.774314419    4.118892955    4.651300368
 1670 SOLV  OW      5235    2.936428642    4.285494024    2.738919131
 1670 SOLV  HW1     5236    3.026808633    4.327817410    2.732579428
 1670 SOLV  HW2     5237    2.867255806    4.356457962    2.752307249
 1671 SOLV  OW      5238    1.572336002    3.479725510    4.003413917
 1671 SOLV  HW1     5239    1.668849089    3.457849001    4.017789106
 1671 SOLV  HW2     5240    1.516341951    3.427130985    4.067433334
 1672 SOLV  OW      5241    1.835693695    2.414579948    2.279541396
 1672 SOLV  HW1     5242    1.770108689    2.357171806    2.230521850
 1672 SOLV  HW2     5243    1.925695051    2.406374031    2.236734592
 1673 SOLV  OW      5244    1.593378687    5.949597001    2.020686243
 1673 SOLV  HW1     5245    1.607230368    6.031482120    1.964982008
 1673 SOLV  HW2     5246    1.679299087    5.898864790    2.027314315
 1674 SOLV  OW      5247    0.733318889    1.525529508    1.888791192
 1674 SOLV  HW1     5248    0.806790965    1.458076565    1.895999383
 1674 SOLV  HW2     5249    0.734183380    1.584516220    1.969536619
 1675 SOLV  OW      5250    5.027620933    3.399171540    0.883681409
 1675 SOLV  HW1     5251    5.084999342    3.480757097    0.876503758
 1675 SOLV  HW2     5252    4.933133520    3.426371193    0.901910815
 1676 SOLV  OW      5253    5.607658612    3.295370538    1.130211855
 1676 SOLV  HW1     5254    5.594658498    3.205305408    1.171675972
 1676 SOLV  HW2     5255    5.705373479    3.312451928    1.117561382
 1677 SOLV  OW      5256    3.200671792    3.019867139    3.218942144
 1677 SOLV  HW1     5257    3.208738923    3.066277583    3.307152096
 1677 SOLV  HW2     5258    3.258664139    2.938400344    3.218713092
 1678 SOLV  OW      5259    2.047988981    3.787729771    1.475119166
 1678 SOLV  HW1     5260    2.041128342    3.827947783    1.566417834
 1678 SOLV  HW2     5261    2.023760145    3.690807562    1.479484074
 1679 SOLV  OW      5262    4.680745446    2.566145543    4.965388687
 1679 SOLV  HW1     5263    4.712611171    2.660672530    4.958372420
 1679 SOLV  HW2     5264    4.581665290    2.563301402    4.952158534
 1680 SOLV  OW      5265    5.715911223    5.370230500    5.527156460
 1680 SOLV  HW1     5266    5.669798512    5.382396414    5.439260999
 1680 SOLV  HW2     5267    5.771697801    5.287285449    5.524331629
 1681 SOLV  OW      5268    6.211139048    3.376935445    3.573286545
 1681 SOLV  HW1     5269    6.161977072    3.462606400    3.588893949
 1681 SOLV  HW2     5270    6.190746737    3.343058607    3.481436030
 1682 SOLV  OW      5271    1.259361857    1.592319299    5.964413070
 1682 SOLV  HW1     5272    1.172776708    1.638411690    5.944957813
 1682 SOLV  HW2     5273    1.268052536    1.511652639    5.905954831
 1683 SOLV  OW      5274    2.369943162    2.898447383    2.769985294
 1683 SOLV  HW1     5275    2.286560147    2.898953091    2.714785468
 1683 SOLV  HW2     5276    2.428729125    2.974446862    2.742267192
 1684 SOLV  OW      5277    5.361719620    4.736316633    4.285269853
 1684 SOLV  HW1     5278    5.312047588    4.709211509    4.367719868
 1684 SOLV  HW2     5279    5.408547261    4.823152647    4.301600258
 1685 SOLV  OW      5280    0.645250945    0.080833090    0.673650812
 1685 SOLV  HW1     5281    0.580654052    0.015115257    0.712489085
 1685 SOLV  HW2     5282    0.671303349    0.147318973    0.743657262
 1686 SOLV  OW      5283    2.291180924    1.720152002    2.338986017
 1686 SOLV  HW1     5284    2.318035071    1.624434055    2.328172463
 1686 SOLV  HW2     5285    2.363844162    1.770023699    2.386239283
 1687 SOLV  OW      5286    4.516582051    2.233558519    0.457768458
 1687 SOLV  HW1     5287    4.599808238    2.285404541    0.438136967
 1687 SOLV  HW2     5288    4.505257291    2.161531411    0.389329807
 1688 SOLV  OW      5289    5.438804754    5.842857024    0.932158333
 1688 SOLV  HW1     5290    5.421638636    5.799398129    0.843746499
 1688 SOLV  HW2     5291    5.512567456    5.794517089    0.979299802
 1689 SOLV  OW      5292    4.265214406    2.059905991    3.819697745
 1689 SOLV  HW1     5293    4.342241414    2.040611348    3.758914849
 1689 SOLV  HW2     5294    4.264223587    1.993418586    3.894386745
 1690 SOLV  OW      5295    1.004066339    0.861133037    5.483745655
 1690 SOLV  HW1     5296    1.041961835    0.828822625    5.570463429
 1690 SOLV  HW2     5297    0.985672563    0.959234165    5.489897176
 1691 SOLV  OW      5298    3.158769163    3.578931493    4.475096045
 1691 SOLV  HW1     5299    3.195551111    3.661934330    4.433172056
 1691 SOLV  HW2     5300    3.165329206    3.503104173    4.410233214
 1692 SOLV  OW      5301    0.585526249    6.062547812    0.670135025
 1692 SOLV  HW1     5302    0.511248769    6.129109729    0.662898258
 1692 SOLV  HW2     5303    0.566594791    5.984820564    0.610134373
 1693 SOLV  OW      5304    1.172777348    2.776190134    5.465396889
 1693 SOLV  HW1     5305    1.256391455    2.779263399    5.520162202
 1693 SOLV  HW2     5306    1.172346258    2.852611248    5.400901686
 1694 SOLV  OW      5307    4.350225861    1.948440734    0.918020515
 1694 SOLV  HW1     5308    4.350044014    1.848859838    0.927164665
 1694 SOLV  HW2     5309    4.336247727    1.973134168    0.822130736
 1695 SOLV  OW      5310    1.715781229    0.888963755    4.524546615
 1695 SOLV  HW1     5311    1.755243776    0.847132383    4.606356438
 1695 SOLV  HW2     5312    1.680319497    0.817432579    4.464332331
 1696 SOLV  OW      5313    1.897246778    6.201379586    1.994811653
 1696 SOLV  HW1     5314    1.817201209    6.246349949    2.034439634
 1696 SOLV  HW2     5315    1.923351643    6.123482608    2.051825691
 1697 SOLV  OW      5316    4.359133585    1.160232668    1.246856656
 1697 SOLV  HW1     5317    4.321342234    1.247083265    1.278931430
 1697 SOLV  HW2     5318    4.458878349    1.162793570    1.253522040
 1698 SOLV  OW      5319    5.080564393    2.807369528    6.665280631
 1698 SOLV  HW1     5320    5.033510844    2.895509340    6.661116428
 1698 SOLV  HW2     5321    5.162470890    2.810571032    6.607999923
 1699 SOLV  OW      5322    0.992604380    5.992364366    4.136611487
 1699 SOLV  HW1     5323    0.947790771    5.928108746    4.198764195
 1699 SOLV  HW2     5324    1.088391926    6.003171525    4.163218912
 1700 SOLV  OW      5325    5.118643609    4.151631194    3.724958770
 1700 SOLV  HW1     5326    5.043083339    4.216332080    3.714738963
 1700 SOLV  HW2     5327    5.138439768    4.109269266    3.636564298
 1701 SOLV  OW      5328    5.505331866    0.127227428    6.620120773
 1701 SOLV  HW1     5329    5.438151066    0.160917762    6.686088227
 1701 SOLV  HW2     5330    5.593851462    0.116272100    6.665334327
 1702 SOLV  OW      5331    4.669576191    0.233480101    6.732205639
 1702 SOLV  HW1     5332    4.581310506    0.279778405    6.724103814
 1702 SOLV  HW2     5333    4.655634211    0.134485680    6.729812032
 1703 SOLV  OW      5334    5.265363850    2.078694798    3.890850670
 1703 SOLV  HW1     5335    5.306205902    2.069658105    3.981681659
 1703 SOLV  HW2     5336    5.270229850    1.990896163    3.843230031
 1704 SOLV  OW      5337    2.651519683    3.589685721    0.990209847
 1704 SOLV  HW1     5338    2.661328736    3.686485208    1.013310612
 1704 SOLV  HW2     5339    2.717763941    3.565454156    0.919325905
 1705 SOLV  OW      5340    3.079205160    3.260371504    3.915154924
 1705 SOLV  HW1     5341    3.082741500    3.248829042    3.815886251
 1705 SOLV  HW2     5342    3.071227318    3.170785125    3.958865772
 1706 SOLV  OW      5343    3.641833224    1.732854917    1.753558387
 1706 SOLV  HW1     5344    3.601815049    1.671911163    1.685115651
 1706 SOLV  HW2     5345    3.681681907    1.812487578    1.708053163
 1707 SOLV  OW      5346    0.550898557    5.197207823    1.717617386
 1707 SOLV  HW1     5347    0.580342217    5.145290801    1.797852648
 1707 SOLV  HW2     5348    0.481379560    5.145237381    1.667956680
 1708 SOLV  OW      5349    2.866654777    1.192558981    3.727324120
 1708 SOLV  HW1     5350    2.777178463    1.236518923    3.735167343
 1708 SOLV  HW2     5351    2.875908788    1.151775844    3.636488540
 1709 SOLV  OW      5352    4.157191374    0.013063958    5.809259155
 1709 SOLV  HW1     5353    4.234835733   -0.044723466    5.784120126
 1709 SOLV  HW2     5354    4.083361147    0.000362177    5.743018942
 1710 SOLV  OW      5355    1.675793854    0.857766002    3.578573648
 1710 SOLV  HW1     5356    1.764870212    0.899766077    3.595934518
 1710 SOLV  HW2     5357    1.662389995    0.847575162    3.480001406
 1711 SOLV  OW      5358    6.053644303    4.563659042    1.459247701
 1711 SOLV  HW1     5359    6.125008419    4.495121786    1.473732556
 1711 SOLV  HW2     5360    6.049903442    4.625060870    1.538088205
 1712 SOLV  OW      5361    4.940264962    0.058687436    0.803680824
 1712 SOLV  HW1     5362    4.972478229   -0.035902990    0.799812951
 1712 SOLV  HW2     5363    4.876647201    0.069135351    0.880124431
 1713 SOLV  OW      5364    1.387064612    5.767983175    5.436262115
 1713 SOLV  HW1     5365    1.300828198    5.752728527    5.387986033
 1713 SOLV  HW2     5366    1.368082376    5.796112804    5.530328061
 1714 SOLV  OW      5367    0.551828448    4.822587001    1.616552933
 1714 SOLV  HW1     5368    0.511067748    4.910857105    1.593165806
 1714 SOLV  HW2     5369    0.522253603    4.795433557    1.708139082
 1715 SOLV  OW      5370    4.093064470    1.380446176    6.537070551
 1715 SOLV  HW1     5371    4.042062445    1.410846633    6.617535507
 1715 SOLV  HW2     5372    4.170421483    1.324054775    6.565982588
 1716 SOLV  OW      5373    4.140243314    3.349295766    2.343422028
 1716 SOLV  HW1     5374    4.190990184    3.301977524    2.271409926
 1716 SOLV  HW2     5375    4.122503786    3.286012536    2.418791422
 1717 SOLV  OW      5376    0.739990508    2.484309438    0.415516136
 1717 SOLV  HW1     5377    0.794689333    2.512969807    0.336861032
 1717 SOLV  HW2     5378    0.664871523    2.426075860    0.384435722
 1718 SOLV  OW      5379    4.281929034    1.369901508    0.143113655
 1718 SOLV  HW1     5380    4.318961699    1.436367714    0.208004553
 1718 SOLV  HW2     5381    4.340849414    1.365699816    0.062424510
 1719 SOLV  OW      5382    1.653670732    2.738910167    1.320028386
 1719 SOLV  HW1     5383    1.600656521    2.675078623    1.264215924
 1719 SOLV  HW2     5384    1.662691619    2.825953419    1.271633145
 1720 SOLV  OW      5385    3.611470905    1.980752524    2.407261581
 1720 SOLV  HW1     5386    3.690404909    1.920236652    2.417618021
 1720 SOLV  HW2     5387    3.556850235    1.978920859    2.491006617
 1721 SOLV  OW      5388    3.356353571    2.623183541    2.348895852
 1721 SOLV  HW1     5389    3.279628149    2.569787339    2.384421319
 1721 SOLV  HW2     5390    3.390772632    2.683835648    2.420566304
 1722 SOLV  OW      5391    2.960247153    0.356144764    1.642753026
 1722 SOLV  HW1     5392    2.879006734    0.342426974    1.699425947
 1722 SOLV  HW2     5393    2.951818659    0.442312190    1.592711656
 1723 SOLV  OW      5394    4.083629466    2.046986552    3.598421179
 1723 SOLV  HW1     5395    4.034715370    2.132672270    3.582130925
 1723 SOLV  HW2     5396    4.162532246    2.064332063    3.657357485
 1724 SOLV  OW      5397    4.743245293    5.468721085    6.278981949
 1724 SOLV  HW1     5398    4.716110918    5.492223370    6.372316679
 1724 SOLV  HW2     5399    4.699893729    5.382633903    6.252342830
 1725 SOLV  OW      5400    5.877738671    6.110199565    4.789023716
 1725 SOLV  HW1     5401    5.862333466    6.116791346    4.887609879
 1725 SOLV  HW2     5402    5.824360132    6.034195954    4.751953696
 1726 SOLV  OW      5403    2.357372050    1.353487779    4.310395303
 1726 SOLV  HW1     5404    2.290818926    1.389201837    4.375933011
 1726 SOLV  HW2     5405    2.436750759    1.317758500    4.359613620
 1727 SOLV  OW      5406    4.351739399    4.308129392    5.200982572
 1727 SOLV  HW1     5407    4.309713951    4.217432033    5.203785147
 1727 SOLV  HW2     5408    4.450856641    4.298667259    5.191695811
 1728 SOLV  OW      5409    1.825068495    1.000121919    3.185466581
 1728 SOLV  HW1     5410    1.848961357    1.076837734    3.125936602
 1728 SOLV  HW2     5411    1.903529003    0.938681188    3.193772534
 1729 SOLV  OW      5412    6.374333042    3.539110789    3.815670149
 1729 SOLV  HW1     5413    6.444785771    3.474190564    3.844336871
 1729 SOLV  HW2     5414    6.320454314    3.499219934    3.741469032
 1730 SOLV  OW      5415    3.849489647    4.191720807    2.639280895
 1730 SOLV  HW1     5416    3.906072014    4.115152150    2.669869783
 1730 SOLV  HW2     5417    3.770678306    4.201304712    2.700083238
 1731 SOLV  OW      5418    2.459425041    1.866561959    6.053683214
 1731 SOLV  HW1     5419    2.445964375    1.771647037    6.082143214
 1731 SOLV  HW2     5420    2.463148845    1.925376995    6.134472622
 1732 SOLV  OW      5421    5.490283367    5.573631705    4.601016585
 1732 SOLV  HW1     5422    5.505447537    5.540026549    4.508060977
 1732 SOLV  HW2     5423    5.423963067    5.514826666    4.647315493
 1733 SOLV  OW      5424    5.639118527    2.058261188    3.156804887
 1733 SOLV  HW1     5425    5.690454160    2.009409025    3.227360697
 1733 SOLV  HW2     5426    5.590804745    2.135438201    3.198150875
 1734 SOLV  OW      5427    3.532633149    0.821161680    3.816465549
 1734 SOLV  HW1     5428    3.584253606    0.747839268    3.860727901
 1734 SOLV  HW2     5429    3.590678494    0.902100635    3.807542149
 1735 SOLV  OW      5430    5.364592192    1.477990729    0.537954736
 1735 SOLV  HW1     5431    5.373831342    1.381290622    0.514211718
 1735 SOLV  HW2     5432    5.453191062    1.523322628    0.528194465
 1736 SOLV  OW      5433    0.096087565    1.476421962    3.081346959
 1736 SOLV  HW1     5434    0.003395791    1.491565640    3.115682182
 1736 SOLV  HW2     5435    0.108697632    1.526993918    2.996003728
 1737 SOLV  OW      5436    3.575124535    6.055320193    1.311307472
 1737 SOLV  HW1     5437    3.671108412    6.031990548    1.295724573
 1737 SOLV  HW2     5438    3.523669186    5.972264409    1.332616794
 1738 SOLV  OW      5439    5.183444854    3.513987724    0.368103387
 1738 SOLV  HW1     5440    5.220490924    3.574404507    0.438654110
 1738 SOLV  HW2     5441    5.163773954    3.424388226    0.407915312
 1739 SOLV  OW      5442    4.126147195    3.935669712    3.529217165
 1739 SOLV  HW1     5443    4.141943741    3.926101198    3.627496951
 1739 SOLV  HW2     5444    4.115814365    3.845082314    3.488142120
 1740 SOLV  OW      5445    3.363059467    2.995145848    2.270044924
 1740 SOLV  HW1     5446    3.443133627    2.940828761    2.244790486
 1740 SOLV  HW2     5447    3.392025098    3.073972243    2.324334843
 1741 SOLV  OW      5448    2.417601166    6.168666297    4.490813946
 1741 SOLV  HW1     5449    2.469176783    6.085237584    4.471330385
 1741 SOLV  HW2     5450    2.469536319    6.225908027    4.554265723
 1742 SOLV  OW      5451    0.986323995    5.553241508    1.878347921
 1742 SOLV  HW1     5452    0.899554560    5.526588989    1.836387083
 1742 SOLV  HW2     5453    1.045930443    5.593566067    1.808914465
 1743 SOLV  OW      5454    3.640965501    2.971680133    5.165835978
 1743 SOLV  HW1     5455    3.711614991    2.981927740    5.095809985
 1743 SOLV  HW2     5456    3.628895266    3.058501615    5.213964383
 1744 SOLV  OW      5457    1.370386535    5.917954609    1.621272060
 1744 SOLV  HW1     5458    1.371921614    5.827830622    1.577967163
 1744 SOLV  HW2     5459    1.420589614    5.983118037    1.564409225
 1745 SOLV  OW      5460    5.351073496    2.340313906    3.556173271
 1745 SOLV  HW1     5461    5.432407083    2.290456229    3.586157653
 1745 SOLV  HW2     5462    5.279615166    2.332399640    3.625679207
 1746 SOLV  OW      5463    3.459552952    5.065355714    3.766582938
 1746 SOLV  HW1     5464    3.485258663    5.135861188    3.832675283
 1746 SOLV  HW2     5465    3.472554539    4.975021932    3.807457992
 1747 SOLV  OW      5466    3.162483478    1.149463880    6.599928138
 1747 SOLV  HW1     5467    3.144617474    1.182949677    6.507410513
 1747 SOLV  HW2     5468    3.133402824    1.054050247    6.607038529
 1748 SOLV  OW      5469    3.513269609    4.373775637    6.568848771
 1748 SOLV  HW1     5470    3.492438893    4.281097699    6.600103927
 1748 SOLV  HW2     5471    3.598710219    4.404635983    6.610652416
 1749 SOLV  OW      5472    3.295139573    2.785287627    6.355007919
 1749 SOLV  HW1     5473    3.378047588    2.791928811    6.410525117
 1749 SOLV  HW2     5474    3.303434043    2.708245090    6.291796744
 1750 SOLV  OW      5475    0.096526756    6.633294748    3.624472522
 1750 SOLV  HW1     5476    0.157845168    6.703316242    3.587906879
 1750 SOLV  HW2     5477    0.127728096    6.605869358    3.715435855
 1751 SOLV  OW      5478    5.805220437    5.092202897    2.339531965
 1751 SOLV  HW1     5479    5.803422480    5.078471359    2.240495529
 1751 SOLV  HW2     5480    5.790876276    5.189023749    2.360025168
 1752 SOLV  OW      5481    4.821908211    5.213430817    0.087243129
 1752 SOLV  HW1     5482    4.783967891    5.195319323   -0.003490048
 1752 SOLV  HW2     5483    4.920354861    5.195898046    0.086314363
 1753 SOLV  OW      5484    5.052828437    2.130722768    5.531172947
 1753 SOLV  HW1     5485    5.070505825    2.180190089    5.446081834
 1753 SOLV  HW2     5486    4.997344125    2.187603037    5.591886452
 1754 SOLV  OW      5487    2.769967697    5.928963789    4.481942089
 1754 SOLV  HW1     5488    2.767554208    6.028434172    4.491933160
 1754 SOLV  HW2     5489    2.860042937    5.900974984    4.448729419
 1755 SOLV  OW      5490    3.674588294    1.929174531    1.111412469
 1755 SOLV  HW1     5491    3.669538067    1.830344271    1.097022246
 1755 SOLV  HW2     5492    3.591004873    1.972147394    1.077248916
 1756 SOLV  OW      5493    5.053772212    0.985417522    5.140540816
 1756 SOLV  HW1     5494    5.021319613    0.990438828    5.046086494
 1756 SOLV  HW2     5495    5.130464787    0.921483578    5.146081881
 1757 SOLV  OW      5496    2.657218531    3.938987536    1.943511904
 1757 SOLV  HW1     5497    2.592190174    3.910252610    2.013837010
 1757 SOLV  HW2     5498    2.739580743    3.975273119    1.987098898
 1758 SOLV  OW      5499    4.239069293    0.276870001    5.068371600
 1758 SOLV  HW1     5500    4.311976182    0.301867858    5.004655854
 1758 SOLV  HW2     5501    4.245355871    0.179356403    5.089622026
 1759 SOLV  OW      5502    3.697737481    1.449598671    4.776225223
 1759 SOLV  HW1     5503    3.789831673    1.481871206    4.798068913
 1759 SOLV  HW2     5504    3.636720916    1.528027445    4.765004271
 1760 SOLV  OW      5505    1.557216610    3.205656208    0.393197173
 1760 SOLV  HW1     5506    1.640613640    3.153713520    0.374572023
 1760 SOLV  HW2     5507    1.560192791    3.292409574    0.343548413
 1761 SOLV  OW      5508    2.802993518    0.192353675    2.936583919
 1761 SOLV  HW1     5509    2.748898082    0.270717318    2.906041705
 1761 SOLV  HW2     5510    2.860833431    0.160478826    2.861493694
 1762 SOLV  OW      5511    4.249679176    0.648199168    0.746547537
 1762 SOLV  HW1     5512    4.214775105    0.710974334    0.816124745
 1762 SOLV  HW2     5513    4.184660905    0.642959054    0.670750643
 1763 SOLV  OW      5514    2.062373820    3.427533249    1.133614027
 1763 SOLV  HW1     5515    2.157464826    3.451281057    1.113770998
 1763 SOLV  HW2     5516    2.008042951    3.511135139    1.141287633
 1764 SOLV  OW      5517    4.644703057    5.063798997    5.990112290
 1764 SOLV  HW1     5518    4.689798159    5.054682899    6.078900420
 1764 SOLV  HW2     5519    4.685175677    4.999207606    5.925382677
 1765 SOLV  OW      5520    4.565830182    4.795979125    0.345695397
 1765 SOLV  HW1     5521    4.539224544    4.730510298    0.274942473
 1765 SOLV  HW2     5522    4.617430488    4.748717143    0.417135701
 1766 SOLV  OW      5523    2.191726636    6.417031570    0.168598451
 1766 SOLV  HW1     5524    2.154647990    6.334481118    0.211149602
 1766 SOLV  HW2     5525    2.172349736    6.496069967    0.226714464
 1767 SOLV  OW      5526    6.508689086    6.699387934    4.019442065
 1767 SOLV  HW1     5527    6.527290347    6.796210979    4.002729956
 1767 SOLV  HW2     5528    6.431467339    6.670067872    3.963075947
 1768 SOLV  OW      5529    4.008790106    5.657186479    1.111223483
 1768 SOLV  HW1     5530    4.000004398    5.577183586    1.170572890
 1768 SOLV  HW2     5531    4.080763780    5.640884878    1.043739769
 1769 SOLV  OW      5532    2.156637360    3.858035995    3.333374725
 1769 SOLV  HW1     5533    2.102292240    3.935882177    3.364784649
 1769 SOLV  HW2     5534    2.219796230    3.830124012    3.405706475
 1770 SOLV  OW      5535    4.700808642    3.622060580    5.056495767
 1770 SOLV  HW1     5536    4.723231971    3.542538966    5.000161844
 1770 SOLV  HW2     5537    4.735151279    3.704947049    5.012332206
 1771 SOLV  OW      5538    4.877451604    5.393395096    3.798175037
 1771 SOLV  HW1     5539    4.825705759    5.310460811    3.777097194
 1771 SOLV  HW2     5540    4.910382971    5.389067563    3.892497893
 1772 SOLV  OW      5541    0.597460135    1.789591722    4.530266069
 1772 SOLV  HW1     5542    0.688342950    1.797121140    4.489234067
 1772 SOLV  HW2     5543    0.536888230    1.858174912    4.489925098
 1773 SOLV  OW      5544    5.064526449    2.402595478    6.166136345
 1773 SOLV  HW1     5545    5.089864221    2.415731073    6.070295555
 1773 SOLV  HW2     5546    4.997229085    2.328950806    6.173030603
 1774 SOLV  OW      5547    0.150619652    2.943343226    5.952268512
 1774 SOLV  HW1     5548    0.189743703    2.870815615    6.008917058
 1774 SOLV  HW2     5549    0.218994655    2.974733642    5.886393598
 1775 SOLV  OW      5550    0.547303047    0.141121315    2.161225666
 1775 SOLV  HW1     5551    0.460143662    0.157048375    2.114862168
 1775 SOLV  HW2     5552    0.548122000    0.190099956    2.248406086
 1776 SOLV  OW      5553    0.911237868    3.443137150    2.606290323
 1776 SOLV  HW1     5554    0.897457140    3.344603341    2.616349322
 1776 SOLV  HW2     5555    0.887260995    3.470819893    2.513237763
 1777 SOLV  OW      5556    3.860549496    2.857877561    5.621110376
 1777 SOLV  HW1     5557    3.880453959    2.952851002    5.596947152
 1777 SOLV  HW2     5558    3.875149368    2.844664704    5.719152549
 1778 SOLV  OW      5559    2.691131041    6.571025990    5.630342472
 1778 SOLV  HW1     5560    2.614355046    6.599706975    5.687638644
 1778 SOLV  HW2     5561    2.716043161    6.645404238    5.568316138
 1779 SOLV  OW      5562    3.426887360    4.832232713    3.900106293
 1779 SOLV  HW1     5563    3.490954670    4.774931498    3.951213573
 1779 SOLV  HW2     5564    3.398409599    4.784446694    3.817006852
 1780 SOLV  OW      5565    1.096641376    3.779359197    2.883156243
 1780 SOLV  HW1     5566    1.143123010    3.711610057    2.940160764
 1780 SOLV  HW2     5567    1.091169876    3.866229005    2.932387358
 1781 SOLV  OW      5568    2.485587989    3.578920277    3.258924858
 1781 SOLV  HW1     5569    2.509200603    3.671067066    3.289769912
 1781 SOLV  HW2     5570    2.411380723    3.542849709    3.315424408
 1782 SOLV  OW      5571    6.586446106    1.252909716    3.998992988
 1782 SOLV  HW1     5572    6.508068855    1.279532576    4.055102109
 1782 SOLV  HW2     5573    6.618493549    1.162497146    4.027251296
 1783 SOLV  OW      5574    0.201678439    3.425735922    1.287171737
 1783 SOLV  HW1     5575    0.132400762    3.403688846    1.218509277
 1783 SOLV  HW2     5576    0.234473774    3.341386886    1.329712420
 1784 SOLV  OW      5577    6.315558960    5.127899835    6.185892683
 1784 SOLV  HW1     5578    6.237206691    5.067852934    6.169914722
 1784 SOLV  HW2     5579    6.360439685    5.148016831    6.098823570
 1785 SOLV  OW      5580    5.444118248    0.614123287    1.407583846
 1785 SOLV  HW1     5581    5.503166532    0.684706340    1.446716139
 1785 SOLV  HW2     5582    5.492770644    0.566975639    1.334030824
 1786 SOLV  OW      5583    3.928938876    4.654540637    4.858383746
 1786 SOLV  HW1     5584    3.881066019    4.676466916    4.943398048
 1786 SOLV  HW2     5585    4.024901844    4.681545385    4.866248598
 1787 SOLV  OW      5586    6.143025180    1.197282597    6.281984647
 1787 SOLV  HW1     5587    6.195560040    1.261639156    6.337647249
 1787 SOLV  HW2     5588    6.198295202    1.115902103    6.264027937
 1788 SOLV  OW      5589    0.833433727    4.409550803    1.122087975
 1788 SOLV  HW1     5590    0.880301799    4.345065975    1.182462592
 1788 SOLV  HW2     5591    0.738928174    4.421165007    1.152646349
 1789 SOLV  OW      5592    2.462022049    5.486769925    1.749530487
 1789 SOLV  HW1     5593    2.400655539    5.499889345    1.827389564
 1789 SOLV  HW2     5594    2.556066331    5.477873661    1.782341052
 1790 SOLV  OW      5595    0.244272703    3.882542446    4.611279010
 1790 SOLV  HW1     5596    0.324959582    3.824863003    4.624034909
 1790 SOLV  HW2     5597    0.228029161    3.935957026    4.694243060
 1791 SOLV  OW      5598    5.322453323    6.377881964    4.560006221
 1791 SOLV  HW1     5599    5.227855260    6.370134160    4.528523186
 1791 SOLV  HW2     5600    5.324959358    6.371992342    4.659801189
 1792 SOLV  OW      5601    2.121091231    1.634167118    1.621404030
 1792 SOLV  HW1     5602    2.116282202    1.717408751    1.676610075
 1792 SOLV  HW2     5603    2.049628838    1.570613470    1.650628399
 1793 SOLV  OW      5604    3.560973364    5.288374546    0.239555849
 1793 SOLV  HW1     5605    3.543848218    5.198022699    0.278840408
 1793 SOLV  HW2     5606    3.657254768    5.295712708    0.213554963
 1794 SOLV  OW      5607    6.027308108    0.724828542    6.293415506
 1794 SOLV  HW1     5608    5.994955596    0.764313707    6.207425737
 1794 SOLV  HW2     5609    5.966937630    0.753195753    6.367918595
 1795 SOLV  OW      5610    6.076169656    5.682541280    3.107983894
 1795 SOLV  HW1     5611    6.118358129    5.652160718    3.022560491
 1795 SOLV  HW2     5612    5.978892400    5.659378295    3.107199665
 1796 SOLV  OW      5613    3.836218489    0.315516398    5.621690991
 1796 SOLV  HW1     5614    3.911848443    0.260008920    5.587063928
 1796 SOLV  HW2     5615    3.838123145    0.405434266    5.577974256
 1797 SOLV  OW      5616    2.408784073    6.272933133    0.890465704
 1797 SOLV  HW1     5617    2.324150341    6.259618009    0.838892044
 1797 SOLV  HW2     5618    2.485974707    6.237765714    0.837504755
 1798 SOLV  OW      5619    3.465409215    4.784598012    5.056343514
 1798 SOLV  HW1     5620    3.498540035    4.700555981    5.099230451
 1798 SOLV  HW2     5621    3.512332746    4.798235220    4.969095520
 1799 SOLV  OW      5622    1.154606751    6.381142071    2.499485063
 1799 SOLV  HW1     5623    1.163962004    6.315303602    2.574169592
 1799 SOLV  HW2     5624    1.058082790    6.390275491    2.474996103
 1800 SOLV  OW      5625    6.523574697    2.823296637    1.018372191
 1800 SOLV  HW1     5626    6.514485462    2.742977627    1.077247024
 1800 SOLV  HW2     5627    6.435774633    2.842638854    0.974588278
 1801 SOLV  OW      5628    5.005367649    3.182987730    5.203073015
 1801 SOLV  HW1     5629    5.026134519    3.178403035    5.300785457
 1801 SOLV  HW2     5630    5.012312432    3.277760749    5.171930625
 1802 SOLV  OW      5631    2.698276057    5.477238395    5.510970010
 1802 SOLV  HW1     5632    2.719339131    5.388499187    5.469961431
 1802 SOLV  HW2     5633    2.607006972    5.506377687    5.482319365
 1803 SOLV  OW      5634    6.324610670    4.472563509    1.259594237
 1803 SOLV  HW1     5635    6.355456627    4.399574684    1.320595563
 1803 SOLV  HW2     5636    6.396221978    4.541916640    1.251722299
 1804 SOLV  OW      5637    3.724806410    4.684438903    1.935834582
 1804 SOLV  HW1     5638    3.778252733    4.746096724    1.878026215
 1804 SOLV  HW2     5639    3.771443930    4.596234375    1.942535823
 1805 SOLV  OW      5640    3.706482877    3.237052838    2.449046351
 1805 SOLV  HW1     5641    3.788132195    3.179881550    2.457098445
 1805 SOLV  HW2     5642    3.722962537    3.309458713    2.382070135
 1806 SOLV  OW      5643    2.610197943    2.892729815    0.427410065
 1806 SOLV  HW1     5644    2.521842998    2.862441901    0.463131900
 1806 SOLV  HW2     5645    2.603186395    2.906754901    0.328647021
 1807 SOLV  OW      5646    1.501598274    1.544275551    6.428218438
 1807 SOLV  HW1     5647    1.426764060    1.571756004    6.488589530
 1807 SOLV  HW2     5648    1.464375972    1.515394910    6.340011792
 1808 SOLV  OW      5649    4.172795947    3.042763081    6.586062655
 1808 SOLV  HW1     5650    4.182950426    2.955353284    6.633564419
 1808 SOLV  HW2     5651    4.131852380    3.109781686    6.647966892
 1809 SOLV  OW      5652    4.786573930    5.821680476    5.733115972
 1809 SOLV  HW1     5653    4.793324693    5.757581400    5.809573406
 1809 SOLV  HW2     5654    4.836767474    5.785347184    5.654627096
 1810 SOLV  OW      5655    3.933220681    4.490325534    6.468024947
 1810 SOLV  HW1     5656    3.973191892    4.417391298    6.523548843
 1810 SOLV  HW2     5657    4.001290576    4.523680676    6.402802808
 1811 SOLV  OW      5658    2.220935828    0.956608963    5.618475452
 1811 SOLV  HW1     5659    2.250672244    0.882074498    5.678144226
 1811 SOLV  HW2     5660    2.300898014    0.999996433    5.576959434
 1812 SOLV  OW      5661    5.780718031    0.774400196    4.393184709
 1812 SOLV  HW1     5662    5.833993612    0.734913532    4.468034688
 1812 SOLV  HW2     5663    5.727150149    0.851561861    4.427485773
 1813 SOLV  OW      5664    2.758260793    2.277219895    5.762569505
 1813 SOLV  HW1     5665    2.825352384    2.332345417    5.812166871
 1813 SOLV  HW2     5666    2.667000524    2.294474418    5.799634965
 1814 SOLV  OW      5667    5.804286007    4.192713646    6.493879388
 1814 SOLV  HW1     5668    5.712254643    4.161683161    6.517698300
 1814 SOLV  HW2     5669    5.855178917    4.213343097    6.577451758
 1815 SOLV  OW      5670    2.064912995    3.424173464    5.627205621
 1815 SOLV  HW1     5671    2.026424455    3.488947884    5.561456777
 1815 SOLV  HW2     5672    2.137068380    3.370810625    5.583092002
 1816 SOLV  OW      5673    2.388917234    0.029589195    0.875928921
 1816 SOLV  HW1     5674    2.369068248   -0.034571998    0.801838687
 1816 SOLV  HW2     5675    2.359666351   -0.009952152    0.962997120
 1817 SOLV  OW      5676    1.360173360    2.951718260    5.700905326
 1817 SOLV  HW1     5677    1.389596077    3.023513690    5.763990375
 1817 SOLV  HW2     5678    1.380645075    2.979397586    5.607018334
 1818 SOLV  OW      5679    1.591150626    2.333292496    3.690857367
 1818 SOLV  HW1     5680    1.499711793    2.314136353    3.655192460
 1818 SOLV  HW2     5681    1.645524787    2.378908387    3.620411327
 1819 SOLV  OW      5682    6.257855433    0.892758597    3.402466633
 1819 SOLV  HW1     5683    6.227921351    0.852252963    3.316076541
 1819 SOLV  HW2     5684    6.320419506    0.968516313    3.383851888
 1820 SOLV  OW      5685    6.429518505    0.277992475    0.437688823
 1820 SOLV  HW1     5686    6.351822461    0.326943969    0.477275177
 1820 SOLV  HW2     5687    6.398558212    0.190100828    0.401404913
 1821 SOLV  OW      5688    3.883685183    5.143492900    5.266283794
 1821 SOLV  HW1     5689    3.820838377    5.143341971    5.344067210
 1821 SOLV  HW2     5690    3.907256426    5.237759714    5.242658218
 1822 SOLV  OW      5691    2.611920243    3.323557464    5.528417883
 1822 SOLV  HW1     5692    2.689064234    3.330159903    5.591704659
 1822 SOLV  HW2     5693    2.527730253    3.349657486    5.575649632
 1823 SOLV  OW      5694    1.702206937    1.751706002    4.930592291
 1823 SOLV  HW1     5695    1.683021458    1.846770366    4.954978511
 1823 SOLV  HW2     5696    1.627212276    1.693462636    4.961953330
 1824 SOLV  OW      5697    0.572963551    4.407098453    5.867631611
 1824 SOLV  HW1     5698    0.530303363    4.488327336    5.907405730
 1824 SOLV  HW2     5699    0.669856521    4.425201714    5.850778485
 1825 SOLV  OW      5700    5.974756202    2.241442463    2.632332122
 1825 SOLV  HW1     5701    6.058424791    2.273629765    2.676644065
 1825 SOLV  HW2     5702    5.918853364    2.319943911    2.605641322
 1826 SOLV  OW      5703    1.639091621    3.888839633    1.927030672
 1826 SOLV  HW1     5704    1.687045219    3.809953608    1.888593046
 1826 SOLV  HW2     5705    1.667586603    3.971806604    1.879025243
 1827 SOLV  OW      5706    4.333125672    1.707060471    1.730474042
 1827 SOLV  HW1     5707    4.414433937    1.746071209    1.773684363
 1827 SOLV  HW2     5708    4.326108277    1.740385341    1.636451636
 1828 SOLV  OW      5709    5.413981765    3.940749234    1.524641852
 1828 SOLV  HW1     5710    5.418361439    3.844135021    1.499215175
 1828 SOLV  HW2     5711    5.400334992    3.996230681    1.442571283
 1829 SOLV  OW      5712    6.542831844    2.657019214    5.573160486
[truncated: 4,674,334 more chars]
