# Supplementary material for: Flexible Gaussian Accelerated Molecular Dynamics to Enhance Biological Sampling
Source: J Chem Theory Comput. 2023 Aug 31;19(18):6521–31. doi: 10.1021/acs.jctc.3c00619 (PMC10536968; doi:10.1021/acs.jctc.3c00619)
Supplement: Supplementary file 2 — ct3c00619_si_002.zip [file ct3c00619_si_002.zip › nanaf/eq/NaNaF_repl5.cnf]

TITLE
	final configuration
END
TIMESTEP
          10000  100.000000000
END
POSITION
# first 24 chars ignored
    1 fA4P  HO4        1    4.129899638    3.296356850    6.627264594
    1 fA4P  O4         2    4.176499445    3.326698034    6.544146842
    1 fA4P  C4         3    4.177069444    3.470207049    6.543881967
    1 fA4P  C3         4    4.290981988    3.528115583    6.626209440
    1 fA4P  O3         5    4.273783819    3.490606008    6.763654641
    1 fA4P  HO3        6    4.332504402    3.550727717    6.817857095
    1 fA4P  C2         7    4.419404405    3.478804604    6.561553970
    1 fA4P  O2         8    4.535982433    3.502958847    6.641693564
    1 fA4P  HO2        9    4.617045070    3.481882178    6.587050684
    1 fA4P  C6        10    4.071164188    3.485676334    6.317816527
    1 fA4P  C5        11    4.188081332    3.529670366    6.404429209
    1 fA4P  O5        12    4.314094109    3.505745832    6.340060544
    1 fA4P  C1        13    4.428722862    3.535873726    6.420968161
    2 SIA   HO8       14    5.472297324    4.533693945    0.577543640
    2 SIA   O8        15    5.531118461    4.614426794    0.582412288
    2 SIA   C8        16    5.603080441    4.612571721    0.706556203
    2 SIA   C7        17    5.644088386    4.755771653    0.736889819
    2 SIA   O7        18    5.613683218    4.836903919    0.851289790
    2 SIA   HO7       19    5.694722686    4.888071726    0.879830200
    2 SIA   C9        20    5.544726528    4.561551340    0.837318549
    2 SIA   O9        21    5.507162893    4.423979537    0.821328406
    2 SIA   HO9       22    5.427354268    4.427335930    0.761166813
    2 SIA   C5        23    5.671510575    4.934578762    0.564292678
    2 SIA   N5        24    5.537926630    4.904624579    0.510727086
    2 SIA   HN5       25    5.521733203    4.829723695    0.446474348
    2 SIA   C5A       26    5.430927976    4.973060092    0.550141614
    2 SIA   O5A       27    5.424830068    5.083842223    0.603227274
    2 SIA   C5B       28    5.304332355    4.906965675    0.495238981
    2 SIA   C4        29    5.755391485    4.990310539    0.450431367
    2 SIA   O4        30    5.686969485    5.095364308    0.380594108
    2 SIA   HO4       31    5.732689536    5.104293346    0.292099267
    2 SIA   C3        32    5.890103591    5.032182555    0.507066507
    2 SIA   C1        33    6.053606003    4.967736373    0.679162730
    2 SIA   O1A       34    6.092689978    4.902727117    0.778517588
    2 SIA   O1B       35    6.094121254    5.085622657    0.669726043
    2 SIA   C6        36    5.736555131    4.814869936    0.631706270
    2 SIA   O6        37    5.867699761    4.836451550    0.685825848
    2 SIA   C2        38    5.940617096    4.916287644    0.591459292
    3 LB6P  O6        39    6.002240034    4.803866808    0.526967361
    3 LB6P  C6        40    6.108010902    4.840198315    0.437029793
    3 LB6P  C3        41    6.384698913    4.691263066    0.235121554
    3 LB6P  O3        42    6.496860408    4.754711047    0.171963039
    3 LB6P  HO3       43    6.563406349    4.685063012    0.145100375
    3 LB6P  C2        44    6.307833193    4.587674501    0.154708281
    3 LB6P  O2        45    6.394147375    4.484717679    0.104263322
    3 LB6P  HO2       46    6.357633429    4.449028443    0.018274826
    3 LB6P  C4        47    6.290660864    4.801010899    0.282201042
    3 LB6P  O4        48    6.253837665    4.888592082    0.174640495
    3 LB6P  HO4       49    6.330609771    4.899815672    0.111544405
    3 LB6P  C5        50    6.182017831    4.730700195    0.361938567
    3 LB6P  O5        51    6.101663035    4.649244452    0.275312226
    3 LB6P  C1        52    6.187588566    4.541451867    0.235402275
    4 NAG   O4        53    6.103030659    4.458286902    0.154610716
    4 NAG   C4        54    6.052130600    4.354597256    0.239775262
    4 NAG   C3        55    5.903713001    4.387467286    0.239678872
    4 NAG   O3        56    5.877702340    4.514244502    0.301680688
    4 NAG   HO3       57    5.946283142    4.582269528    0.275808613
    4 NAG   C2        58    5.825856569    4.280293108    0.314219405
    4 NAG   N2        59    5.682066715    4.307592476    0.300378305
    4 NAG   HN2       60    5.650550624    4.341497139    0.211729841
    4 NAG   C7        61    5.592266660    4.316796675    0.398058712
    4 NAG   O7        62    5.475110084    4.330978762    0.363383813
    4 NAG   C8        63    5.637251067    4.274114085    0.537942979
    4 NAG   C6        64    6.211852751    4.160991979    0.174321179
    4 NAG   O6        65    6.230029572    4.050521987    0.084540949
    4 NAG   HO6       66    6.326960576    4.028047772    0.094527699
    4 NAG   C5        67    6.070123709    4.215519442    0.181142255
    4 NAG   O5        68    6.002326816    4.111288189    0.252780864
    4 NAG   C1        69    5.862652138    4.143733607    0.258549752
    5 MA2P  O2        70    5.799907534    4.042717075    0.338877492
    5 MA2P  C2        71    5.781345478    3.914341635    0.277475756
    5 MA2P  C4        72    5.663553456    3.847751907    0.487116968
    5 MA2P  O4        73    5.663200313    3.750481536    0.592628948
    5 MA2P  HO4       74    5.755089949    3.740985130    0.630944348
    5 MA2P  C3        75    5.776224677    3.813422676    0.391035050
    5 MA2P  O3        76    5.906108022    3.803442319    0.451246773
    5 MA2P  HO3       77    5.930060780    3.896695619    0.478297273
    5 MA2P  C6        78    5.413732802    3.878261545    0.492645503
    5 MA2P  O6        79    5.295748248    3.807381930    0.452028186
    5 MA2P  HO6       80    5.303077839    3.707926638    0.459533633
    5 MA2P  C5        81    5.535169000    3.849754060    0.405761631
    5 MA2P  O5        82    5.541441315    3.935100522    0.290570116
    5 MA2P  C1        83    5.650011925    3.905803527    0.201412281
    6 SIA   HO8       84    4.571096215    4.947285534    6.701461256
    6 SIA   O8        85    4.592697431    4.946361778    6.603822828
    6 SIA   C8        86    4.567571260    4.808990040    6.570773444
    6 SIA   C7        87    4.659712930    4.745284473    6.468014585
    6 SIA   O7        88    4.737300335    4.628508961    6.498639157
    6 SIA   HO7       89    4.744128267    4.553528558    6.432817801
    6 SIA   C9        90    4.423991507    4.768293536    6.541859432
    6 SIA   O9        91    4.331149513    4.843527478    6.621319554
    6 SIA   HO9       92    4.345832826    4.828108411    6.719029744
    6 SIA   C5        93    4.816458294    4.872825906    6.317562465
    6 SIA   N5        94    4.849011002    4.980005075    6.412750271
    6 SIA   HN5       95    4.790058749    5.059832018    6.425068334
    6 SIA   C5A       96    4.959163617    4.979727797    6.487285449
    6 SIA   O5A       97    5.035031468    4.886945126    6.514891160
    6 SIA   C5B       98    4.981009077    5.103254331    6.574875385
    6 SIA   C4        99    4.828352800    4.921160514    6.173927357
    6 SIA   O4       100    4.955782293    4.981624543    6.147424863
    6 SIA   HO4      101    5.027633163    4.922212609    6.183602977
    6 SIA   C3       102    4.806171988    4.799973429    6.084893727
    6 SIA   C1       103    4.564074824    4.840619585    6.049723470
    6 SIA   O1A      104    4.592890318    4.916219375    5.954421941
    6 SIA   O1B      105    4.450038126    4.848499445    6.100322628
    6 SIA   C6       106    4.676112813    4.817141743    6.335073586
    6 SIA   O6       107    4.654525616    4.710655749    6.241324565
    6 SIA   C2       108    4.666888294    4.741465964    6.101716756
    7 LB6P  O6       109    4.653417221    4.627414163    6.015655021
    7 LB6P  C6       110    4.735826944    4.517387249    6.056841864
    7 LB6P  C3       111    4.581903450    4.246404569    5.826661854
    7 LB6P  O3       112    4.458379213    4.239022507    5.753979030
    7 LB6P  HO3      113    4.400971590    4.168399131    5.795422093
    7 LB6P  C2       114    4.638637886    4.121772515    5.892644964
    7 LB6P  O2       115    4.644836432    4.019509281    5.792152375
    7 LB6P  HO2      116    4.634644950    3.926050656    5.826250245
    7 LB6P  C4       117    4.575199278    4.364413898    5.922238987
    7 LB6P  O4       118    4.478516518    4.345936409    6.026664025
    7 LB6P  HO4      119    4.431078675    4.432590173    6.042235616
    7 LB6P  C5       120    4.716243901    4.393623166    5.970792592
    7 LB6P  O5       121    4.781523717    4.277669124    6.024539253
    7 LB6P  C1       122    4.777327748    4.161233657    5.940762812
    8 NAG   O4       123    4.831071884    4.052952199    6.018093861
    8 NAG   C4       124    4.971431624    4.036969647    5.992806739
    8 NAG   C3       125    5.049279991    4.080982049    6.115727825
    8 NAG   O3       126    5.018194329    4.212809191    6.163138080
    8 NAG   HO3      127    4.927031234    4.234535596    6.128238680
    8 NAG   C2       128    5.199941158    4.063069414    6.106401441
    8 NAG   N2       129    5.266627258    4.113646963    6.227265854
    8 NAG   HN2      130    5.212893687    4.106345804    6.311293763
    8 NAG   C7       131    5.375822822    4.189527315    6.224274460
    8 NAG   O7       132    5.436464677    4.210721717    6.119381626
    8 NAG   C8       133    5.426298787    4.196376860    6.368548159
    8 NAG   C6       134    4.935212535    3.834824582    5.846277856
    8 NAG   O6       135    4.960778975    3.884909106    5.714240562
    8 NAG   HO6      136    5.059009778    3.875084956    5.698237281
    8 NAG   C5       137    5.003657281    3.890151491    5.970220109
    8 NAG   O5       138    5.145775613    3.877128881    5.955174630
    8 NAG   C1       139    5.215158333    3.915140444    6.074897033
    9 MA2P  O2       140    5.349300489    3.883217921    6.035106782
    9 MA2P  C2       141    5.392065495    3.750980892    6.070877148
    9 MA2P  C4       142    5.583118927    3.706037098    5.912669131
    9 MA2P  O4       143    5.635699224    3.610559913    5.819326534
    9 MA2P  HO4      144    5.586977468    3.599259232    5.732732192
    9 MA2P  C3       145    5.444098532    3.664050869    5.957554605
    9 MA2P  O3       146    5.347138542    3.664404093    5.851756413
    9 MA2P  HO3      147    5.271553350    3.606927751    5.883143046
    9 MA2P  C6       148    5.809596566    3.743865100    5.995300840
    9 MA2P  O6       149    5.810561173    3.884713123    5.967803378
    9 MA2P  HO6      150    5.805785942    3.941937155    6.049673464
    9 MA2P  C5       151    5.669023888    3.704943008    6.038077937
    9 MA2P  O5       152    5.623163413    3.786744932    6.146701561
    9 MA2P  C1       153    5.489044436    3.756448307    6.187793408
   10 MB6P  O6       154    5.483124363    3.642050410    6.274241861
   10 MB6P  C6       155    5.558857376    3.650353337    6.395856524
   10 MB6P  C3       156    5.558296137    3.818878208    6.727998329
   10 MB6P  O3       157    5.629441775    3.793201229    6.849961465
   10 MB6P  C2       158    5.410204446    3.796565704    0.018946247
   10 MB6P  O2       159    5.382760848    3.669060392    0.078801982
   10 MB6P  HO2      160    5.310145676    3.682064830    0.146325647
   10 MB6P  C4       161    5.608066841    3.735918199    6.610755617
   10 MB6P  O4       162    5.750266414    3.744262976    6.593373398
   10 MB6P  HO4      163    5.793621794    3.697044316    6.670124971
   10 MB6P  C5       164    5.516456213    3.760268639    6.491915363
   10 MB6P  O5       165    5.377831921    3.737905506    6.521517709
   10 MB6P  C1       166    5.335747537    3.827701984    6.625246529
   11 NAG   O4       167    5.193313297    3.817196653    6.639291332
   11 NAG   C4       168    5.109722140    3.854835934    6.528886355
   11 NAG   C3       169    5.051677368    3.724133190    6.477371621
   11 NAG   O3       170    5.153813234    3.641216872    6.420051509
   11 NAG   HO3      171    5.233733612    3.666086200    6.474777638
   11 NAG   C2       172    4.937851377    3.761333215    6.383736685
   11 NAG   N2       173    4.867401416    3.635718872    6.354358504
   11 NAG   HN2      174    4.832973327    3.581139354    6.430744856
   11 NAG   C7       175    4.876136955    3.586126781    6.231263666
   11 NAG   O7       176    4.942470927    3.643865761    6.145268562
   11 NAG   C8       177    4.795014926    3.464051327    6.187411564
   11 NAG   C6       178    5.064036350    4.082587707    6.604429092
   11 NAG   O6       179    5.123325883    4.156612927    6.496724828
   11 NAG   HO6      180    5.162734118    4.238853387    6.537764379
   11 NAG   C5       181    5.000488228    3.946385841    6.581750277
   11 NAG   O5       182    4.900615311    3.975105941    6.482787069
   11 NAG   C1       183    4.834130624    3.853362215    6.446025875
   12 NAG   O4       184    4.738335128    3.894259022    6.347318632
   12 NAG   C4       185    4.610607819    3.950969431    6.379928350
   12 NAG   C3       186    4.603301937    4.098772674    6.345167570
   12 NAG   O3       187    4.700664484    4.170141137    6.422748835
   12 NAG   HO3      188    4.766296701    4.099935621    6.450410176
   12 NAG   C2       189    4.468098525    4.163317478    6.370823471
   12 NAG   N2       190    4.461278816    4.294545406    6.304950969
   12 NAG   HN2      191    4.469349879    4.323195201    6.209492870
   12 NAG   C7       192    4.452304160    4.408598831    6.372769224
   12 NAG   O7       193    4.418376229    4.511985047    6.315416547
   12 NAG   C8       194    4.443336723    4.410403375    6.525485019
   12 NAG   C6       195    4.496301993    3.734685031    6.299660267
   12 NAG   O6       196    4.454138695    3.677075149    6.424147406
   12 NAG   C5       197    4.496912350    3.886667574    6.302169572
   12 NAG   O5       198    4.376319711    3.945821874    6.352673331
   12 NAG   C1       199    4.367636554    4.077325241    6.295899375
   13 ALA   CN2      200    3.866314886    4.665708674    6.683159899
   13 ALA   CN1      201    3.844774291    4.582311757    6.556695234
   13 ALA   ON2      202    3.876146686    4.463708762    6.565614862
   13 ALA   N        203    3.824333082    4.652345543    6.445490046
   13 ALA   H        204    3.816955452    4.752070415    6.446677304
   13 ALA   CA       205    3.807216355    4.607820422    6.306457088
   13 ALA   CB       206    3.759235150    4.722276669    6.216990671
   13 ALA   C        207    3.930527146    4.542194179    6.244055612
   13 ALA   O        208    4.013672164    4.619258941    6.196355732
   14 ASN   N        209    3.920364121    4.410724379    6.226691790
   14 ASN   H        210    3.839111469    4.367009096    6.265254409
   14 ASN   CA       211    4.024380113    4.330694596    6.160453265
   14 ASN   CB       212    4.005954360    4.188272415    6.213229536
   14 ASN   CG       213    4.139676054    4.114751864    6.202293880
   14 ASN   OD1      214    4.170677948    4.065270877    6.094042143
   14 ASN   ND2      215    4.229623198    4.127800348    6.299393280
   14 ASN   HD21     216    4.194890435    4.179485958    6.377638586
   14 ASN   C        217    4.000141243    4.343068583    6.009883202
   14 ASN   O        218    3.890390168    4.312811897    5.963300150
   15 ALA   N        219    4.112442285    4.371462403    5.944526984
   15 ALA   H        220    4.196830583    4.393448703    5.993478462
   15 ALA   CA       221    4.120361801    4.378745253    5.797915079
   15 ALA   CB       222    4.218865652    4.489822821    5.760906469
   15 ALA   C        223    4.148390849    4.248903597    5.722012806
   15 ALA   O        224    4.202021398    4.151950812    5.775426912
   15 ALA   NC       225    4.100854767    4.227925030    5.599576290
   15 ALA   HN       226    4.088994625    4.132305445    5.572811996
   15 ALA   C1       227    4.035359565    4.325042588    5.510764356
    1 SOLV  OW       228    2.081086890    1.753456829    3.425529063
    1 SOLV  HW1      229    2.116974006    1.842305134    3.454133057
    1 SOLV  HW2      230    2.154855552    1.685944630    3.426147389
    2 SOLV  OW       231    0.671497909    3.553330884    2.634050569
    2 SOLV  HW1      232    0.642139730    3.458081053    2.625947375
    2 SOLV  HW2      233    0.739346949    3.573424992    2.563390613
    3 SOLV  OW       234    3.018775602    0.913502918    5.921015223
    3 SOLV  HW1      235    2.952179748    0.910780564    5.846465402
    3 SOLV  HW2      236    2.970675338    0.913741608    6.008687354
    4 SOLV  OW       237    3.575006157    6.645980142    6.087033087
    4 SOLV  HW1      238    3.617481601    6.735414829    6.101081872
    4 SOLV  HW2      239    3.507019925    6.629763557    6.158552241
    5 SOLV  OW       240    3.501028516    3.043901585    1.378343589
    5 SOLV  HW1      241    3.566496321    2.969858762    1.363121180
    5 SOLV  HW2      242    3.410706022    3.015711336    1.345982319
    6 SOLV  OW       243    5.987360648    6.201405777    6.557109713
    6 SOLV  HW1      244    5.934719886    6.129777487    6.602918370
    6 SOLV  HW2      245    5.936570590    6.234371380    6.477524955
    7 SOLV  OW       246    0.478473206    3.967012611    2.075978301
    7 SOLV  HW1      247    0.465509529    4.060262874    2.042267377
    7 SOLV  HW2      248    0.446571083    3.901926437    2.007086072
    8 SOLV  OW       249    4.987178606    4.720577502    3.611401995
    8 SOLV  HW1      250    4.964346657    4.625538553    3.590273930
    8 SOLV  HW2      251    5.002999747    4.770755234    3.526360937
    9 SOLV  OW       252    1.451751700    5.845602571    1.147836413
    9 SOLV  HW1      253    1.476110727    5.941681273    1.134584408
    9 SOLV  HW2      254    1.352309437    5.835641033    1.144358064
   10 SOLV  OW       255    1.097796113    6.610064723    6.561636726
   10 SOLV  HW1      256    1.050196690    6.613912274    6.649497902
   10 SOLV  HW2      257    1.062941390    6.533068623    6.508187276
   11 SOLV  OW       258    0.614070354    1.260603052    6.474146720
   11 SOLV  HW1      259    0.648921361    1.208814145    6.552271052
   11 SOLV  HW2      260    0.529722770    1.218287674    6.441056105
   12 SOLV  OW       261    2.349503739    6.165136494    5.278024711
   12 SOLV  HW1      262    2.382791620    6.109519663    5.201874990
   12 SOLV  HW2      263    2.427312491    6.202053550    5.328848169
   13 SOLV  OW       264    0.905914909    5.511786031    4.319889222
   13 SOLV  HW1      265    0.931674510    5.597062765    4.274453372
   13 SOLV  HW2      266    0.895038464    5.439580168    4.251565645
   14 SOLV  OW       267    1.498238971    4.356967674    5.713237017
   14 SOLV  HW1      268    1.558498542    4.378144153    5.636292649
   14 SOLV  HW2      269    1.404709861    4.344868704    5.679980206
   15 SOLV  OW       270    6.285486431    0.284803903    2.351502514
   15 SOLV  HW1      271    6.374470943    0.327255449    2.368227278
   15 SOLV  HW2      272    6.216874079    0.355998395    2.336543088
   16 SOLV  OW       273    5.645333320    2.725099375    4.869126012
   16 SOLV  HW1      274    5.569809336    2.741640846    4.932550001
   16 SOLV  HW2      275    5.729747746    2.710840859    4.920807676
   17 SOLV  OW       276    3.422029330    2.525963110    1.590913455
   17 SOLV  HW1      277    3.452609883    2.432774926    1.610429782
   17 SOLV  HW2      278    3.492725882    2.590833531    1.619090054
   18 SOLV  OW       279    5.974837674    1.980282757    5.227098227
   18 SOLV  HW1      280    6.050387612    1.973872746    5.161896896
   18 SOLV  HW2      281    5.887948314    1.979675226    5.177601107
   19 SOLV  OW       282    6.212566440    1.497224976    3.742260953
   19 SOLV  HW1      283    6.206281834    1.577779796    3.683341350
   19 SOLV  HW2      284    6.284956203    1.510946851    3.809874023
   20 SOLV  OW       285    0.408134872    0.458922663    0.615225147
   20 SOLV  HW1      286    0.482203689    0.425888593    0.556721682
   20 SOLV  HW2      287    0.366099267    0.381571562    0.662658364
   21 SOLV  OW       288    5.319331059    4.004080110    1.463702352
   21 SOLV  HW1      289    5.351260014    3.941349071    1.534733707
   21 SOLV  HW2      290    5.385064761    4.078694041    1.453122344
   22 SOLV  OW       291    1.230058025    5.102910110    2.262214311
   22 SOLV  HW1      292    1.229480596    5.004329924    2.245430139
   22 SOLV  HW2      293    1.281767727    5.148729571    2.189917848
   23 SOLV  OW       294    0.921442985    2.702957909    0.325864578
   23 SOLV  HW1      295    0.977048360    2.785040791    0.312805570
   23 SOLV  HW2      296    0.981232689    2.623390387    0.335575168
   24 SOLV  OW       297    3.955808729    2.968006460    1.716148338
   24 SOLV  HW1      298    3.895991843    3.041801604    1.684902351
   24 SOLV  HW2      299    3.992562244    2.990805014    1.806312078
   25 SOLV  OW       300    5.477518803    5.033289335    2.699287534
   25 SOLV  HW1      301    5.395130766    5.074588341    2.660471324
   25 SOLV  HW2      302    5.552348998    5.099581667    2.696866068
   26 SOLV  OW       303    3.551540440    4.938179285    4.772442684
   26 SOLV  HW1      304    3.553665122    4.992836697    4.688728002
   26 SOLV  HW2      305    3.496722188    4.855947340    4.757179610
   27 SOLV  OW       306    5.478287271    2.635851109    6.454871023
   27 SOLV  HW1      307    5.523566669    2.554769008    6.417782430
   27 SOLV  HW2      308    5.545958417    2.707967101    6.469703239
   28 SOLV  OW       309    5.903837963    3.574124967    2.053925983
   28 SOLV  HW1      310    5.990113528    3.546787435    2.011390339
   28 SOLV  HW2      311    5.886319686    3.670683705    2.034700612
   29 SOLV  OW       312    4.923721575    5.647729765    5.139697473
   29 SOLV  HW1      313    4.995231278    5.604810805    5.194873737
   29 SOLV  HW2      314    4.862629288    5.700022878    5.199138684
   30 SOLV  OW       315    1.858597843    3.883023957    1.568557120
   30 SOLV  HW1      316    1.896586630    3.928194405    1.487831799
   30 SOLV  HW2      317    1.865121024    3.944381083    1.647251758
   31 SOLV  OW       318    0.978792433    5.113092118    1.476317761
   31 SOLV  HW1      319    1.062057786    5.142096033    1.523495603
   31 SOLV  HW2      320    0.957179140    5.178348248    1.403691334
   32 SOLV  OW       321    2.924350904    2.157508460    3.602521105
   32 SOLV  HW1      322    2.866910962    2.082982875    3.636383842
   32 SOLV  HW2      323    2.996201002    2.177171905    3.669236975
   33 SOLV  OW       324    6.193494049    6.502172994    4.371616805
   33 SOLV  HW1      325    6.268474722    6.533238963    4.430036830
   33 SOLV  HW2      326    6.230690181    6.452184679    4.293401008
   34 SOLV  OW       327    1.788750873    4.019388439    4.776189086
   34 SOLV  HW1      328    1.872776942    4.064491380    4.806279604
   34 SOLV  HW2      329    1.725700713    4.087625377    4.739195945
   35 SOLV  OW       330    3.536986377    5.699559638    5.713303792
   35 SOLV  HW1      331    3.603270089    5.660590329    5.777240928
   35 SOLV  HW2      332    3.575338068    5.698809222    5.620952942
   36 SOLV  OW       333    4.228607619    0.630698109    3.172435441
   36 SOLV  HW1      334    4.277811021    0.561904470    3.225788561
   36 SOLV  HW2      335    4.203719059    0.707308496    3.231693378
   37 SOLV  OW       336    3.616173708    1.184393510    5.326585924
   37 SOLV  HW1      337    3.659261403    1.094152290    5.326845707
   37 SOLV  HW2      338    3.676451961    1.249981715    5.281145695
   38 SOLV  OW       339    6.582469088    0.086476940    1.681355502
   38 SOLV  HW1      340    6.610474645    0.110040862    1.588293560
   38 SOLV  HW2      341    6.656719277    0.107695974    1.744890979
   39 SOLV  OW       342    0.486945460    1.020862390    3.309101967
   39 SOLV  HW1      343    0.393870895    1.057183759    3.304861864
   39 SOLV  HW2      344    0.522349988    1.030672285    3.402109387
   40 SOLV  OW       345    5.090049427    3.927320463    0.299922433
   40 SOLV  HW1      346    5.024286397    3.882903001    0.239075019
   40 SOLV  HW2      347    5.143640572    3.857664352    0.347631031
   41 SOLV  OW       348    6.539217429    2.623554057    2.269827504
   41 SOLV  HW1      349    6.517514656    2.718641327    2.247748203
   41 SOLV  HW2      350    6.636725815    2.607258306    2.254772338
   42 SOLV  OW       351    0.871938218    0.570171548    2.242959517
   42 SOLV  HW1      352    0.957773356    0.521839096    2.260175731
   42 SOLV  HW2      353    0.891253454    0.666101080    2.222355116
   43 SOLV  OW       354    2.155030804    0.480594058    0.317211375
   43 SOLV  HW1      355    2.219220717    0.475059211    0.393690885
   43 SOLV  HW2      356    2.180680186    0.413881407    0.247271214
   44 SOLV  OW       357    2.886522060    6.370114748    3.101948830
   44 SOLV  HW1      358    2.828062032    6.301222242    3.059096263
   44 SOLV  HW2      359    2.981427782    6.338620491    3.100894994
   45 SOLV  OW       360    0.371392515    5.389415842    2.477205835
   45 SOLV  HW1      361    0.321074592    5.311671633    2.439469387
   45 SOLV  HW2      362    0.468591024    5.379791605    2.455760118
   46 SOLV  OW       363    0.130961237    4.490943023    4.408913862
   46 SOLV  HW1      364    0.223058132    4.474887277    4.373410766
   46 SOLV  HW2      365    0.064226343    4.477888285    4.335591814
   47 SOLV  OW       366    5.893304616    4.366147579    1.343113391
   47 SOLV  HW1      367    5.901585400    4.296310013    1.272020229
   47 SOLV  HW2      368    5.952563566    4.342513287    1.420119183
   48 SOLV  OW       369    3.421823916    5.787808400    3.165723519
   48 SOLV  HW1      370    3.423404924    5.857975852    3.236956404
   48 SOLV  HW2      371    3.503824804    5.731040476    3.173027774
   49 SOLV  OW       372    5.124045425    5.131420400    5.703597686
   49 SOLV  HW1      373    5.197835903    5.076284129    5.664674018
   49 SOLV  HW2      374    5.156303655    5.176163388    5.787009714
   50 SOLV  OW       375    5.983420340    0.986497027    0.881053521
   50 SOLV  HW1      376    6.010518838    1.082196775    0.870693764
   50 SOLV  HW2      377    6.053419871    0.937465805    0.932977501
   51 SOLV  OW       378    2.254676916    5.134206680    1.245046375
   51 SOLV  HW1      379    2.162983498    5.136904310    1.205232626
   51 SOLV  HW2      380    2.310483383    5.206979960    1.205174293
   52 SOLV  OW       381    0.825424428    4.920507250    0.236986328
   52 SOLV  HW1      382    0.850990335    5.010314116    0.272780269
   52 SOLV  HW2      383    0.769086013    4.932036360    0.155174609
   53 SOLV  OW       384    2.146631802    2.610973268    5.628135276
   53 SOLV  HW1      385    2.195055885    2.635424178    5.712143347
   53 SOLV  HW2      386    2.097429033    2.690872917    5.593563199
   54 SOLV  OW       387    5.817886542    3.160318659    3.504740189
   54 SOLV  HW1      388    5.812259375    3.142204442    3.406555134
   54 SOLV  HW2      389    5.862844425    3.248352332    3.519871481
   55 SOLV  OW       390    5.521647569    4.895498320    3.717482369
   55 SOLV  HW1      391    5.460331435    4.966441898    3.752230539
   55 SOLV  HW2      392    5.566831019    4.849983945    3.794209107
   56 SOLV  OW       393    4.330900157    0.681801849    2.897132305
   56 SOLV  HW1      394    4.304871846    0.631628218    2.814638495
   56 SOLV  HW2      395    4.283270193    0.643118562    2.976094857
   57 SOLV  OW       396    1.183059028    0.689348175    0.677042477
   57 SOLV  HW1      397    1.278608287    0.718845805    0.677611555
   57 SOLV  HW2      398    1.154851902    0.665919595    0.770077710
   58 SOLV  OW       399    0.681823501    4.547113778    1.801762915
   58 SOLV  HW1      400    0.741709434    4.522070130    1.877832525
   58 SOLV  HW2      401    0.677869714    4.471687255    1.736224360
   59 SOLV  OW       402    2.742864121    6.531121135    3.475289894
   59 SOLV  HW1      403    2.668802129    6.589413270    3.441869193
   59 SOLV  HW2      404    2.757327040    6.455635082    3.411315097
   60 SOLV  OW       405    5.058798466    3.227621374    0.497061741
   60 SOLV  HW1      406    5.157311352    3.243683557    0.503170125
   60 SOLV  HW2      407    5.010025524    3.301609387    0.543398217
   61 SOLV  OW       408    1.239330673    2.769863291    0.822749596
   61 SOLV  HW1      409    1.230029593    2.687304037    0.767093920
   61 SOLV  HW2      410    1.262879409    2.847234401    0.763934095
   62 SOLV  OW       411    4.532286895    2.759824173    0.475122073
   62 SOLV  HW1      412    4.591988024    2.687729722    0.510310993
   62 SOLV  HW2      413    4.455540055    2.718558483    0.426059253
   63 SOLV  OW       414    4.803935934    1.633098689    2.493220224
   63 SOLV  HW1      415    4.747499847    1.550563562    2.491483651
   63 SOLV  HW2      416    4.755751291    1.705391214    2.542739169
   64 SOLV  OW       417    3.068617615    5.489703214    6.638777301
   64 SOLV  HW1      418    3.073484824    5.437783077    6.553450256
   64 SOLV  HW2      419    3.119051314    5.441210324    6.710226419
   65 SOLV  OW       420    0.844959250    0.807657015    0.441870539
   65 SOLV  HW1      421    0.759761699    0.856024474    0.421819076
   65 SOLV  HW2      422    0.838250893    0.713381221    0.409203011
   66 SOLV  OW       423    6.032316251    5.488602582    1.134633763
   66 SOLV  HW1      424    6.014538449    5.390441318    1.141591541
   66 SOLV  HW2      425    5.949760582    5.535261664    1.102891261
   67 SOLV  OW       426    3.380023416    4.308570792    3.607275233
   67 SOLV  HW1      427    3.432661529    4.245717214    3.664535618
   67 SOLV  HW2      428    3.381450947    4.276514940    3.512562618
   68 SOLV  OW       429    5.895104750    3.165114861    3.926490372
   68 SOLV  HW1      430    5.802342105    3.128597150    3.918639045
   68 SOLV  HW2      431    5.950299361    3.103992471    3.983215174
   69 SOLV  OW       432    0.160089482    0.277785836    0.947054309
   69 SOLV  HW1      433    0.098748269    0.341586902    0.900505684
   69 SOLV  HW2      434    0.236147081    0.328365136    0.987761445
   70 SOLV  OW       435    0.251790392    5.180891976    2.322214075
   70 SOLV  HW1      436    0.316381688    5.112751878    2.287790444
   70 SOLV  HW2      437    0.213597897    5.149663724    2.409198122
   71 SOLV  OW       438    1.609990066    1.180786881    2.613988979
   71 SOLV  HW1      439    1.541334181    1.210726241    2.680246801
   71 SOLV  HW2      440    1.628315042    1.083307114    2.626716321
   72 SOLV  OW       441    4.097562134    2.444334694    4.138517810
   72 SOLV  HW1      442    4.120292222    2.484855216    4.049965423
   72 SOLV  HW2      443    4.177098067    2.395285879    4.174131627
   73 SOLV  OW       444    0.801741603    2.996550425    2.724066263
   73 SOLV  HW1      445    0.823468224    3.068557025    2.789968451
   73 SOLV  HW2      446    0.783409931    2.911179458    2.772808879
   74 SOLV  OW       447    1.997431808    3.040977272    6.374460828
   74 SOLV  HW1      448    2.039799110    2.977685021    6.439262044
   74 SOLV  HW2      449    2.051935447    3.044356011    6.290687131
   75 SOLV  OW       450    5.647700870    0.447574113    1.514151864
   75 SOLV  HW1      451    5.632274825    0.513114379    1.588088361
   75 SOLV  HW2      452    5.590658455    0.366756523    1.528807065
   76 SOLV  OW       453    2.134968139    5.192700625    6.445415076
   76 SOLV  HW1      454    2.144853525    5.222784275    6.350560724
   76 SOLV  HW2      455    2.100615175    5.268408432    6.500987520
   77 SOLV  OW       456    2.695264613    6.567299424    6.023008268
   77 SOLV  HW1      457    2.634205086    6.579021593    5.944685731
   77 SOLV  HW2      458    2.767770637    6.636070611    6.019334706
   78 SOLV  OW       459    3.818238274    0.522680630    1.291814561
   78 SOLV  HW1      460    3.849744458    0.428558971    1.279625689
   78 SOLV  HW2      461    3.896913116    0.582416662    1.307369963
   79 SOLV  OW       462    4.340141328    4.909271369    4.620372284
   79 SOLV  HW1      463    4.438085953    4.926564507    4.630759424
   79 SOLV  HW2      464    4.288899012    4.970700142    4.680379165
   80 SOLV  OW       465    6.175939545    1.308031802    3.165973701
   80 SOLV  HW1      466    6.151737517    1.296449188    3.262307494
   80 SOLV  HW2      467    6.099026069    1.349072902    3.116983497
   81 SOLV  OW       468    5.763758651    2.231918310    0.385374521
   81 SOLV  HW1      469    5.792632256    2.227173976    0.480998268
   81 SOLV  HW2      470    5.667279933    2.206557715    0.378389393
   82 SOLV  OW       471    1.574726900    0.892226160    3.677649403
   82 SOLV  HW1      472    1.505972401    0.851568219    3.617484250
   82 SOLV  HW2      473    1.661950131    0.898492139    3.629142288
   83 SOLV  OW       474    5.212187308    1.062732250    1.691134465
   83 SOLV  HW1      475    5.146659788    1.107425215    1.630234729
   83 SOLV  HW2      476    5.216255444    1.112316884    1.777880700
   84 SOLV  OW       477    3.366333239    4.195842965    3.340785891
   84 SOLV  HW1      478    3.322897224    4.106069553    3.333427770
   84 SOLV  HW2      479    3.452228515    4.195610647    3.289580009
   85 SOLV  OW       480    5.267533819    0.468389815    4.386956705
   85 SOLV  HW1      481    5.345431095    0.405750652    4.384050778
   85 SOLV  HW2      482    5.194435675    0.433418883    4.328358155
   86 SOLV  OW       483    2.812519789    3.029954497    4.058776054
   86 SOLV  HW1      484    2.761219163    3.115728730    4.062110966
   86 SOLV  HW2      485    2.910374198    3.049347882    4.065740684
   87 SOLV  OW       486    2.741182919    2.979673484    4.417381009
   87 SOLV  HW1      487    2.794252891    2.895499378    4.407461693
   87 SOLV  HW2      488    2.774048554    3.030623468    4.496904867
   88 SOLV  OW       489    2.718629072    2.033993065    2.228682680
   88 SOLV  HW1      490    2.817954062    2.027708237    2.218928595
   88 SOLV  HW2      491    2.689861381    2.128960946    2.216288479
   89 SOLV  OW       492    1.177729865    0.285549643    5.514101787
   89 SOLV  HW1      493    1.185337628    0.194650440    5.555084119
   89 SOLV  HW2      494    1.248092034    0.296451390    5.443884896
   90 SOLV  OW       495    0.981771544    4.395409313    0.326068517
   90 SOLV  HW1      496    0.998309551    4.488369949    0.293130554
   90 SOLV  HW2      497    0.968364917    4.397044822    0.425152736
   91 SOLV  OW       498    0.538128457    1.945330185    0.201954952
   91 SOLV  HW1      499    0.500564194    2.037862713    0.207127207
   91 SOLV  HW2      500    0.467604260    1.879242461    0.227622933
   92 SOLV  OW       501    3.576889080    6.530228679    4.724528247
   92 SOLV  HW1      502    3.619132014    6.460998304    4.666023678
   92 SOLV  HW2      503    3.496264799    6.491436345    4.769193390
   93 SOLV  OW       504    5.420487219    2.100393099    4.614878182
   93 SOLV  HW1      505    5.380332103    2.061963945    4.698009773
   93 SOLV  HW2      506    5.416580615    2.032537371    4.541526744
   94 SOLV  OW       507    5.587513386    0.586350877    0.531704109
   94 SOLV  HW1      508    5.560615287    0.583428728    0.435433406
   94 SOLV  HW2      509    5.583653719    0.494140151    0.570205796
   95 SOLV  OW       510    3.399787602    6.009528366    3.365651625
   95 SOLV  HW1      511    3.488117030    6.004711348    3.412286410
   95 SOLV  HW2      512    3.399133428    6.087871048    3.303505902
   96 SOLV  OW       513    5.115711286    6.086653343    3.243056505
   96 SOLV  HW1      514    5.198721359    6.128738487    3.206474224
   96 SOLV  HW2      515    5.067658685    6.038511247    3.169753157
   97 SOLV  OW       516    1.925807062    3.754692620    3.935514828
   97 SOLV  HW1      517    2.017589905    3.794098159    3.930697347
   97 SOLV  HW2      518    1.909281232    3.719875423    4.027790256
   98 SOLV  OW       519    5.694096771    1.807167310    2.398682086
   98 SOLV  HW1      520    5.747453470    1.801703492    2.314282417
   98 SOLV  HW2      521    5.647622581    1.720035005    2.414436638
   99 SOLV  OW       522    6.686580218    4.406051195    4.187231005
   99 SOLV  HW1      523    6.611985169    4.469995951    4.205852008
   99 SOLV  HW2      524    6.684059197    4.379008216    4.090989556
  100 SOLV  OW       525    1.393120838    2.517083120    4.130870346
  100 SOLV  HW1      526    1.490444458    2.520791966    4.153551890
  100 SOLV  HW2      527    1.366923122    2.600680903    4.082650172
  101 SOLV  OW       528    3.467489465    4.743097032    5.639007884
  101 SOLV  HW1      529    3.368119612    4.739186289    5.628499162
  101 SOLV  HW2      530    3.506364607    4.652485762    5.622322084
  102 SOLV  OW       531    4.263101203    0.049229876    2.757391904
  102 SOLV  HW1      532    4.338987055   -0.000252622    2.715049080
  102 SOLV  HW2      533    4.198513685    0.078041279    2.686692184
  103 SOLV  OW       534    5.121149127    4.986694964    4.994110993
  103 SOLV  HW1      535    5.021568029    4.991323038    5.002002799
  103 SOLV  HW2      536    5.151821632    5.049050833    4.922201064
  104 SOLV  OW       537    6.038952148    6.560330507    1.220557674
  104 SOLV  HW1      538    5.964097694    6.532283579    1.160472106
  104 SOLV  HW2      539    6.106334945    6.612160223    1.167895220
  105 SOLV  OW       540    2.105560050    5.350406341    1.633898800
  105 SOLV  HW1      541    2.086942660    5.289616970    1.711087790
  105 SOLV  HW2      542    2.019243799    5.385145214    1.597254423
  106 SOLV  OW       543    5.935340171    3.761808436    4.667007574
  106 SOLV  HW1      544    6.020822458    3.723126159    4.701598829
  106 SOLV  HW2      545    5.871873734    3.775707723    4.743026756
  107 SOLV  OW       546    5.826907085    5.395420938    0.596073491
  107 SOLV  HW1      547    5.767651547    5.317741752    0.617400001
  107 SOLV  HW2      548    5.870596153    5.428022077    0.679909796
  108 SOLV  OW       549    5.484716068    3.928856551    3.954367194
  108 SOLV  HW1      550    5.479774523    3.962720532    3.860404932
  108 SOLV  HW2      551    5.570155154    3.959446290    3.996373448
  109 SOLV  OW       552    4.317406379    0.193294823    6.135246278
  109 SOLV  HW1      553    4.377626560    0.247947735    6.077051057
  109 SOLV  HW2      554    4.222431654    0.206970723    6.107088398
  110 SOLV  OW       555    4.816258975    2.375868084    2.909894709
  110 SOLV  HW1      556    4.830082934    2.344759445    3.003922607
  110 SOLV  HW2      557    4.718440478    2.387481786    2.892668034
  111 SOLV  OW       558    1.340689186    3.383753517    3.752737891
  111 SOLV  HW1      559    1.374231565    3.322207032    3.681414445
  111 SOLV  HW2      560    1.399728662    3.464311449    3.757723351
  112 SOLV  OW       561    0.958070493    3.148781555    5.257620855
  112 SOLV  HW1      562    1.037452972    3.186194314    5.305566682
  112 SOLV  HW2      563    0.877796201    3.153868356    5.317036824
  113 SOLV  OW       564    4.101817046    6.101834212    0.957178455
  113 SOLV  HW1      565    4.068939258    6.123416691    0.865236394
  113 SOLV  HW2      566    4.106492998    6.002582511    0.968462525
  114 SOLV  OW       567    0.617861861    6.261567444    0.824671502
  114 SOLV  HW1      568    0.545778396    6.234549359    0.760842888
  114 SOLV  HW2      569    0.622188340    6.361343906    0.829773866
  115 SOLV  OW       570    4.537420935    5.713588126    4.776093142
  115 SOLV  HW1      571    4.584239712    5.639211651    4.728383219
  115 SOLV  HW2      572    4.544169525    5.797387916    4.721943843
  116 SOLV  OW       573    0.037330775    3.139186143    0.243807213
  116 SOLV  HW1      574    0.116332108    3.157225339    0.302403046
  116 SOLV  HW2      575    0.063255990    3.151870365    0.148062299
  117 SOLV  OW       576    0.413827231    0.269438961    3.364331191
  117 SOLV  HW1      577    0.377443741    0.350878899    3.319121978
  117 SOLV  HW2      578    0.444634850    0.293384920    3.456404947
  118 SOLV  OW       579    3.113489050    6.333436743    3.369707868
  118 SOLV  HW1      580    3.111586536    6.344119938    3.270297885
  118 SOLV  HW2      581    3.191606773    6.383420674    3.407115392
  119 SOLV  OW       582    1.087366786    5.155394468    2.937975159
  119 SOLV  HW1      583    0.989510102    5.171716095    2.925414549
  119 SOLV  HW2      584    1.104900072    5.056946777    2.938830021
  120 SOLV  OW       585    1.690224698    4.490646445    5.023081292
  120 SOLV  HW1      586    1.721003212    4.561939179    4.960072372
  120 SOLV  HW2      587    1.596262352    4.464717051    5.000746590
  121 SOLV  OW       588    5.844433636    2.069888952    6.044325671
  121 SOLV  HW1      589    5.843518293    1.978294680    6.084447315
  121 SOLV  HW2      590    5.881723835    2.134906054    6.110524707
  122 SOLV  OW       591    2.556072802    5.974705995    1.349563906
  122 SOLV  HW1      592    2.480910634    6.022243459    1.303837187
  122 SOLV  HW2      593    2.594749503    6.033821133    1.420342491
  123 SOLV  OW       594    5.868214573    6.252283347    3.475025952
  123 SOLV  HW1      595    5.864651500    6.183046421    3.547092917
  123 SOLV  HW2      596    5.933964233    6.323286251    3.500238340
  124 SOLV  OW       597    5.779746211    4.490553174    3.870569179
  124 SOLV  HW1      598    5.705767151    4.556937850    3.881535874
  124 SOLV  HW2      599    5.812028998    4.491950793    3.775933229
  125 SOLV  OW       600    5.253417218    4.843828153    3.604858483
  125 SOLV  HW1      601    5.165627342    4.808156396    3.636804662
  125 SOLV  HW2      602    5.326293209    4.812411949    3.665704247
  126 SOLV  OW       603    1.398393783    4.650639939    3.310183061
  126 SOLV  HW1      604    1.426406652    4.738007069    3.270404188
  126 SOLV  HW2      605    1.344439830    4.599375944    3.243391830
  127 SOLV  OW       606    4.568917735    2.455238172    1.174383528
  127 SOLV  HW1      607    4.494842451    2.516013980    1.145761012
  127 SOLV  HW2      608    4.564789875    2.442001541    1.273418104
  128 SOLV  OW       609    1.863577566    2.004652090    3.204176596
  128 SOLV  HW1      610    1.911624626    1.923775699    3.170256336
  128 SOLV  HW2      611    1.807132366    1.979375995    3.282758740
  129 SOLV  OW       612    3.177467852    6.430010852    6.452419705
  129 SOLV  HW1      613    3.175402969    6.333767616    6.425344426
  129 SOLV  HW2      614    3.271696490    6.457079642    6.472126030
  130 SOLV  OW       615    3.513312532    4.846260717    3.640404601
  130 SOLV  HW1      616    3.513209243    4.941723214    3.610622125
  130 SOLV  HW2      617    3.604864414    4.821279814    3.671937159
  131 SOLV  OW       618    2.138231383    0.534864376    3.139785886
  131 SOLV  HW1      619    2.045879767    0.506132559    3.165197627
  131 SOLV  HW2      620    2.205177871    0.479543959    3.189363240
  132 SOLV  OW       621    2.724938217    3.292270714    4.152828672
  132 SOLV  HW1      622    2.808949503    3.292920448    4.207066819
  132 SOLV  HW2      623    2.678264162    3.380167698    4.162613748
  133 SOLV  OW       624    6.109770106    5.779033219    6.324369826
  133 SOLV  HW1      625    6.080938234    5.771276497    6.419809081
  133 SOLV  HW2      626    6.066078000    5.707075250    6.270396264
  134 SOLV  OW       627    1.092780634    5.038904318    0.189811239
  134 SOLV  HW1      628    1.068485806    4.996927398    0.102359570
  134 SOLV  HW2      629    1.087114378    5.138416963    0.181735232
  135 SOLV  OW       630    4.994199862    2.916857698    5.736944685
  135 SOLV  HW1      631    5.047983864    2.997691991    5.713003234
  135 SOLV  HW2      632    5.000317924    2.900724470    5.835445361
  136 SOLV  OW       633    1.847822627    4.026167959    5.187529484
  136 SOLV  HW1      634    1.864452363    4.119111315    5.154588941
  136 SOLV  HW2      635    1.884802111    3.960420342    5.121879935
  137 SOLV  OW       636    2.122827648    3.250576511    2.998265152
  137 SOLV  HW1      637    2.098307421    3.176533094    3.060846505
  137 SOLV  HW2      638    2.182593240    3.315529593    3.045267982
  138 SOLV  OW       639    4.211770095    3.948194404    1.526503841
  138 SOLV  HW1      640    4.295239590    3.905357906    1.561115581
  138 SOLV  HW2      641    4.180039758    4.016952375    1.591815570
  139 SOLV  OW       642    3.674169968    4.173495881    5.736185623
  139 SOLV  HW1      643    3.730059916    4.113058124    5.679408109
  139 SOLV  HW2      644    3.723397057    4.259036750    5.752296129
  140 SOLV  OW       645    2.707906643    1.370751660    4.962916231
  140 SOLV  HW1      646    2.802536041    1.365345589    4.931039180
  140 SOLV  HW2      647    2.647266131    1.386017516    4.884879209
  141 SOLV  OW       648    6.355967460    6.158469512    4.953013240
  141 SOLV  HW1      649    6.426919828    6.093378995    4.926011745
  141 SOLV  HW2      650    6.387806716    6.251639551    4.935528946
  142 SOLV  OW       651    3.464019144    5.520503828    2.327071464
  142 SOLV  HW1      652    3.552534458    5.485266293    2.296683140
  142 SOLV  HW2      653    3.448756409    5.494528026    2.422425549
  143 SOLV  OW       654    1.852978206    4.142102004    3.855631547
  143 SOLV  HW1      655    1.949256776    4.127968676    3.878670228
  143 SOLV  HW2      656    1.842233987    4.230460536    3.810052753
  144 SOLV  OW       657    2.193522827    5.130576083    5.741803622
  144 SOLV  HW1      658    2.097305661    5.129327694    5.769021141
  144 SOLV  HW2      659    2.200041692    5.144767204    5.643030086
  145 SOLV  OW       660    4.971082201    5.174735643    5.468909089
  145 SOLV  HW1      661    5.039681129    5.179486428    5.541515645
  145 SOLV  HW2      662    5.011130172    5.131774390    5.387973401
  146 SOLV  OW       663    5.416519707    2.908989877    4.733369264
  146 SOLV  HW1      664    5.337608552    2.850217929    4.751229347
  146 SOLV  HW2      665    5.495651150    2.874878573    4.784111045
  147 SOLV  OW       666    4.780568386    0.515188410    0.903609476
  147 SOLV  HW1      667    4.778803953    0.529981399    0.804724952
  147 SOLV  HW2      668    4.714385973    0.444262521    0.927889128
  148 SOLV  OW       669    4.584477021    4.190969896    1.607426822
  148 SOLV  HW1      670    4.550556523    4.155197749    1.694431696
  148 SOLV  HW2      671    4.526842802    4.267205290    1.577989493
  149 SOLV  OW       672    4.774365103    4.530541165    2.277816108
  149 SOLV  HW1      673    4.807284995    4.618989397    2.244751234
  149 SOLV  HW2      674    4.679351982    4.539396562    2.307719013
  150 SOLV  OW       675    2.356832294    1.379774620    5.231753917
  150 SOLV  HW1      676    2.266739364    1.336380863    5.232337678
  150 SOLV  HW2      677    2.423606009    1.317409589    5.191109500
  151 SOLV  OW       678    2.484071590    2.814862798    0.342912769
  151 SOLV  HW1      679    2.563165331    2.852682963    0.391015888
  151 SOLV  HW2      680    2.482925184    2.715448671    0.353665062
  152 SOLV  OW       681    1.580338571    3.130787859    0.919395771
  152 SOLV  HW1      682    1.590891070    3.213240504    0.974986246
  152 SOLV  HW2      683    1.494037214    3.135328534    0.869081233
  153 SOLV  OW       684    1.474482431    2.187370367    4.640868710
  153 SOLV  HW1      685    1.507572731    2.101272390    4.602238861
  153 SOLV  HW2      686    1.517893915    2.264012491    4.593523987
  154 SOLV  OW       687    1.371047395    1.272964458    3.546329008
  154 SOLV  HW1      688    1.324444717    1.361403377    3.548944859
  154 SOLV  HW2      689    1.390683266    1.242860790    3.639647263
  155 SOLV  OW       690    3.693386386    1.359341255    0.082541573
  155 SOLV  HW1      691    3.666304921    1.407463727    0.165913731
  155 SOLV  HW2      692    3.612275082    1.321095157    0.038289035
  156 SOLV  OW       693    1.053653987    6.025066133    3.512585562
  156 SOLV  HW1      694    1.067736158    5.927792786    3.494155063
  156 SOLV  HW2      695    0.955894061    6.045832843    3.509145285
  157 SOLV  OW       696    5.575757676    4.418523822    5.115576008
  157 SOLV  HW1      697    5.648678834    4.399916885    5.181427215
  157 SOLV  HW2      698    5.535283219    4.507875266    5.135024212
  158 SOLV  OW       699    5.784101864    0.057473824    1.326578192
  158 SOLV  HW1      700    5.687431593    0.071172218    1.304960891
  158 SOLV  HW2      701    5.811287817    0.120607527    1.399208450
  159 SOLV  OW       702    1.906794028    3.698773302    6.060153856
  159 SOLV  HW1      703    1.833115886    3.750416870    6.016512498
  159 SOLV  HW2      704    1.907230062    3.605152646    6.025010185
  160 SOLV  OW       705    3.485836171    2.598407212    2.769797273
  160 SOLV  HW1      706    3.549890023    2.578325434    2.843918263
  160 SOLV  HW2      707    3.528040913    2.575376006    2.682113647
  161 SOLV  OW       708    2.526279709    0.053956078    0.126038897
  161 SOLV  HW1      709    2.608314296    0.050133206    0.068979217
  161 SOLV  HW2      710    2.500384857   -0.038667285    0.153433497
  162 SOLV  OW       711    0.098512973    0.390781905    5.356968141
  162 SOLV  HW1      712    0.146942067    0.311989071    5.318936483
  162 SOLV  HW2      713    0.131238493    0.408389520    5.449807288
  163 SOLV  OW       714    0.653808252    0.294443639    2.345316193
  163 SOLV  HW1      715    0.750192551    0.304762270    2.369886248
  163 SOLV  HW2      716    0.616625218    0.383233110    2.318224741
  164 SOLV  OW       717    4.423888150    3.620982641    0.214000179
  164 SOLV  HW1      718    4.423481246    3.602984572    0.312366834
  164 SOLV  HW2      719    4.501304245    3.680049308    0.191241182
  165 SOLV  OW       720    5.136506518    1.748100357    0.844341478
  165 SOLV  HW1      721    5.209005646    1.735168162    0.911993009
  165 SOLV  HW2      722    5.057537991    1.691901611    0.868953825
  166 SOLV  OW       723    0.887051849    5.677589095    6.382870623
  166 SOLV  HW1      724    0.967046538    5.623557937    6.408977683
  166 SOLV  HW2      725    0.894256304    5.703395833    6.286526433
  167 SOLV  OW       726    3.052247883    5.463374920    4.557159606
  167 SOLV  HW1      727    3.044049043    5.488709334    4.653549653
  167 SOLV  HW2      728    3.064915010    5.545811522    4.501988551
  168 SOLV  OW       729    1.143172749    2.263441109    4.892595786
  168 SOLV  HW1      730    1.179502918    2.356009070    4.903149752
  168 SOLV  HW2      731    1.057704798    2.266881526    4.840793394
  169 SOLV  OW       732    2.755799911    4.500991831    6.501363451
  169 SOLV  HW1      733    2.755179782    4.531712359    6.596526256
  169 SOLV  HW2      734    2.689514264    4.427017262    6.489784546
  170 SOLV  OW       735    5.528124612    6.523143911    5.212130992
  170 SOLV  HW1      736    5.533222785    6.495730702    5.116096522
  170 SOLV  HW2      737    5.487624116    6.614342636    5.218657659
  171 SOLV  OW       738    6.350985231    4.663213455    5.050787247
  171 SOLV  HW1      739    6.429886178    4.708764071    5.009557683
  171 SOLV  HW2      740    6.377551580    4.571836489    5.081521171
  172 SOLV  OW       741    2.066724823    4.843406235    2.720868586
  172 SOLV  HW1      742    2.069678497    4.912727414    2.792882090
  172 SOLV  HW2      743    1.983913219    4.855672129    2.666170497
  173 SOLV  OW       744    1.709658027    5.553380989    5.392538566
  173 SOLV  HW1      745    1.629172544    5.608349170    5.414914466
  173 SOLV  HW2      746    1.720659192    5.481083472    5.460745151
  174 SOLV  OW       747    0.838460269    5.103082002    1.944230409
  174 SOLV  HW1      748    0.807035147    5.146208315    2.028803913
  174 SOLV  HW2      749    0.803530471    5.009496798    1.939559895
  175 SOLV  OW       750    1.592868364    1.777654430    6.250062503
  175 SOLV  HW1      751    1.670252269    1.821246153    6.204110487
  175 SOLV  HW2      752    1.606367647    1.678577616    6.251346703
  176 SOLV  OW       753    1.424840417    1.084654768    4.980132106
  176 SOLV  HW1      754    1.440896631    1.151920163    4.907898738
  176 SOLV  HW2      755    1.500088692    1.087784714    5.045919607
  177 SOLV  OW       756    5.897831900    5.546852708    3.389348844
  177 SOLV  HW1      757    5.830699705    5.540627833    3.463204204
  177 SOLV  HW2      758    5.922924713    5.454843595    3.359269471
  178 SOLV  OW       759    3.844383922    3.485982059    4.910481613
  178 SOLV  HW1      760    3.915390162    3.502655657    4.842069627
  178 SOLV  HW2      761    3.875470841    3.519145128    4.999554107
  179 SOLV  OW       762    3.766278541    0.024165485    2.563855988
  179 SOLV  HW1      763    3.721977920    0.020346688    2.653427003
  179 SOLV  HW2      764    3.853495587   -0.024604523    2.567698897
  180 SOLV  OW       765    0.198988670    1.018629157    6.555681373
  180 SOLV  HW1      766    0.148779649    1.018292249    6.469199955
  180 SOLV  HW2      767    0.155087272    0.955849289    6.619957731
  181 SOLV  OW       768    1.836299126    2.180116279    0.929910686
  181 SOLV  HW1      769    1.917257225    2.188097398    0.988067223
  181 SOLV  HW2      770    1.800829417    2.086744771    0.934784706
  182 SOLV  OW       771    5.901218924    3.843314901    2.082110256
  182 SOLV  HW1      772    5.922888312    3.864738552    2.177354992
  182 SOLV  HW2      773    5.942727646    3.911833007    2.022257186
  183 SOLV  OW       774    2.494814284    1.617231714    5.194878742
  183 SOLV  HW1      775    2.451395270    1.527192402    5.197672726
  183 SOLV  HW2      776    2.424596957    1.688264615    5.199772499
  184 SOLV  OW       777    0.862430230    3.784605087    6.383064533
  184 SOLV  HW1      778    0.841616625    3.866880703    6.435956988
  184 SOLV  HW2      779    0.901871163    3.810710529    6.294956568
  185 SOLV  OW       780    0.138269004    5.070286968    2.557356197
  185 SOLV  HW1      781    0.101671517    4.978015312    2.545245863
  185 SOLV  HW2      782    0.063385398    5.133498195    2.577278072
  186 SOLV  OW       783    6.144088820    3.836402445    4.939927698
  186 SOLV  HW1      784    6.179504953    3.925132636    4.969469967
  186 SOLV  HW2      785    6.044177496    3.837344483    4.944042891
  187 SOLV  OW       786    0.311486416    0.475668970    1.032415525
  187 SOLV  HW1      787    0.402090910    0.433905900    1.025576930
  187 SOLV  HW2      788    0.316524589    0.571189573    1.003251745
  188 SOLV  OW       789    0.998775393    6.017294671    2.915795443
  188 SOLV  HW1      790    0.966386459    6.102830965    2.875365328
  188 SOLV  HW2      791    1.029666328    5.955748460    2.843284003
  189 SOLV  OW       792    5.291894424    4.476120197    4.900134495
  189 SOLV  HW1      793    5.366658107    4.542430260    4.896465434
  189 SOLV  HW2      794    5.227866373    4.502043309    4.972442833
  190 SOLV  OW       795    3.356726436    2.205353604    0.909029706
  190 SOLV  HW1      796    3.414033909    2.260399097    0.969741665
  190 SOLV  HW2      797    3.261063444    2.213563095    0.936981291
  191 SOLV  OW       798    2.013378066    0.036946335    3.021448926
  191 SOLV  HW1      799    2.037951382   -0.059892719    3.025743646
  191 SOLV  HW2      800    2.070211298    0.088628561    3.085472564
  192 SOLV  OW       801    5.610837684    1.560935459    3.954556151
  192 SOLV  HW1      802    5.593801329    1.561835587    3.856021654
  192 SOLV  HW2      803    5.708325086    1.575209742    3.971660130
  193 SOLV  OW       804    3.554052987    6.001777670    5.658131095
  193 SOLV  HW1      805    3.505480400    5.999165190    5.570758481
  193 SOLV  HW2      806    3.538801847    5.916059297    5.707323147
  194 SOLV  OW       807    2.927403788    1.042690233    3.517023366
  194 SOLV  HW1      808    3.005221073    1.011575474    3.571580095
  194 SOLV  HW2      809    2.956976192    1.058628807    3.422834569
  195 SOLV  OW       810    3.540538523    2.873735559    5.989110210
  195 SOLV  HW1      811    3.568141840    2.813268105    5.914398506
  195 SOLV  HW2      812    3.619499979    2.892872823    6.047410711
  196 SOLV  OW       813    2.099785660    2.145274667    4.333142573
  196 SOLV  HW1      814    2.067697852    2.225874070    4.283401206
  196 SOLV  HW2      815    2.172996071    2.101075341    4.281308703
  197 SOLV  OW       816    3.116666184    2.675308364    3.562438164
  197 SOLV  HW1      817    3.197201857    2.731031576    3.542213825
  197 SOLV  HW2      818    3.083073127    2.633421708    3.478075202
  198 SOLV  OW       819    2.817488500    0.480508671    3.969897007
  198 SOLV  HW1      820    2.835279736    0.406965253    3.904514040
  198 SOLV  HW2      821    2.839700462    0.568517035    3.927929741
  199 SOLV  OW       822    1.345587179    1.630232439    5.482375365
  199 SOLV  HW1      823    1.352354872    1.714424156    5.535910847
  199 SOLV  HW2      824    1.260260434    1.630658149    5.430228840
  200 SOLV  OW       825    6.177674303    6.487452580    5.062783830
  200 SOLV  HW1      826    6.091419765    6.537177527    5.072147545
  200 SOLV  HW2      827    6.225032044    6.485982600    5.150847320
  201 SOLV  OW       828    4.068037994    1.980814871    5.547469759
  201 SOLV  HW1      829    4.042305293    1.982201755    5.450846783
  201 SOLV  HW2      830    4.122290873    1.898958464    5.566344306
  202 SOLV  OW       831    3.200256972    2.975284739    2.137679457
  202 SOLV  HW1      832    3.281240645    2.947125836    2.189146104
  202 SOLV  HW2      833    3.199865308    2.929780719    2.048632696
  203 SOLV  OW       834    0.532634312    2.823224989    5.302725281
  203 SOLV  HW1      835    0.543882097    2.807182051    5.204663023
  203 SOLV  HW2      836    0.579010196    2.908094685    5.328151781
  204 SOLV  OW       837    0.200669768    1.576844952    3.902707440
  204 SOLV  HW1      838    0.132877811    1.505414856    3.885326792
  204 SOLV  HW2      839    0.159195338    1.649562452    3.957407821
  205 SOLV  OW       840    4.335911121    3.766205859    5.966080139
  205 SOLV  HW1      841    4.302241006    3.742507114    6.057210747
  205 SOLV  HW2      842    4.259306470    3.795314101    5.908769297
  206 SOLV  OW       843    1.622740302    4.994269032    4.823050124
  206 SOLV  HW1      844    1.638720043    4.971133536    4.919016220
  206 SOLV  HW2      845    1.564958531    4.924279402    4.781064250
  207 SOLV  OW       846    1.455146281    2.782294073    4.027513171
  207 SOLV  HW1      847    1.463089360    2.805888237    3.930661131
  207 SOLV  HW2      848    1.383966127    2.838406075    4.069761528
  208 SOLV  OW       849    2.241673037    6.269630590    6.415063902
  208 SOLV  HW1      850    2.301256043    6.212330538    6.471337024
  208 SOLV  HW2      851    2.297024792    6.336168271    6.364973833
  209 SOLV  OW       852    0.311622820    3.596636904    2.369319009
  209 SOLV  HW1      853    0.293133280    3.607852562    2.466953228
  209 SOLV  HW2      854    0.408577689    3.613542003    2.351597105
  210 SOLV  OW       855    0.756430285    2.778759496    2.877429740
  210 SOLV  HW1      856    0.753429038    2.685788769    2.840721004
  210 SOLV  HW2      857    0.751669338    2.775349934    2.977258609
  211 SOLV  OW       858    5.848797204    4.789496882    1.710201229
  211 SOLV  HW1      859    5.890691195    4.833054590    1.789873774
  211 SOLV  HW2      860    5.750000427    4.782634975    1.724065062
  212 SOLV  OW       861    0.534572014    6.105232461    3.737405768
  212 SOLV  HW1      862    0.554317111    6.075860495    3.830933911
  212 SOLV  HW2      863    0.523342537    6.204578873    3.735335945
  213 SOLV  OW       864    2.426368425    3.542143817    1.110464284
  213 SOLV  HW1      865    2.523554559    3.538220376    1.133692644
  213 SOLV  HW2      866    2.373249773    3.495775059    1.181375791
  214 SOLV  OW       867    1.135301148    4.734076916    1.267605174
  214 SOLV  HW1      868    1.176460581    4.825198226    1.265901381
  214 SOLV  HW2      869    1.078481631    4.721640212    1.186260440
  215 SOLV  OW       870    0.024346838    2.354449074    2.066341819
  215 SOLV  HW1      871    0.021570968    2.438330500    2.120713649
  215 SOLV  HW2      872   -0.043635068    2.359868980    1.993203732
  216 SOLV  OW       873    1.566697374    2.886875152    1.124553026
  216 SOLV  HW1      874    1.541729650    2.950639138    1.051677367
  216 SOLV  HW2      875    1.572158723    2.936055345    1.211452837
  217 SOLV  OW       876    3.020286823    5.981319365    3.117567574
  217 SOLV  HW1      877    3.008007852    6.022996053    3.207636300
  217 SOLV  HW2      878    3.032250492    5.882574290    3.127881431
  218 SOLV  OW       879    4.568759558    6.001779735    5.493116404
  218 SOLV  HW1      880    4.472529824    6.003212608    5.520280350
  218 SOLV  HW2      881    4.623406076    6.050214248    5.561438807
  219 SOLV  OW       882    2.474392900    6.688451507    2.004463735
  219 SOLV  HW1      883    2.412665512    6.609926699    1.999597611
  219 SOLV  HW2      884    2.521629521    6.699189883    1.916979544
  220 SOLV  OW       885    5.982884858    0.416877913    6.720315202
  220 SOLV  HW1      886    5.952473298    0.389599460    6.629040244
  220 SOLV  HW2      887    5.959989376    0.344987750    6.785948243
  221 SOLV  OW       888    4.394598502    6.044274577    3.230405359
  221 SOLV  HW1      889    4.438381227    6.130828940    3.254726339
  221 SOLV  HW2      890    4.409418046    6.025553542    3.133297178
  222 SOLV  OW       891    2.041469128    6.282417655    4.932713952
  222 SOLV  HW1      892    1.998398848    6.333511652    4.858320072
  222 SOLV  HW2      893    1.997428096    6.306132764    5.019305383
  223 SOLV  OW       894    4.254451861    0.793244476    1.440599655
  223 SOLV  HW1      895    4.312889966    0.714450741    1.421192698
  223 SOLV  HW2      896    4.286131119    0.838514999    1.523948916
  224 SOLV  OW       897    5.702240387    3.357773125    1.208267726
  224 SOLV  HW1      898    5.676867855    3.336980967    1.113800718
  224 SOLV  HW2      899    5.743408699    3.448809930    1.212458792
  225 SOLV  OW       900    6.525834649    0.282795110    6.637527157
  225 SOLV  HW1      901    6.510982565    0.348638366    6.563742497
  225 SOLV  HW2      902    6.589209414    0.321511188    6.704495801
  226 SOLV  OW       903    6.567095989    0.720140432    3.683633332
  226 SOLV  HW1      904    6.476755241    0.752291282    3.712005271
  226 SOLV  HW2      905    6.622481305    0.798037831    3.654229985
  227 SOLV  OW       906    0.966584528    0.017950290    3.556106782
  227 SOLV  HW1      907    0.956462280   -0.030827315    3.642815376
  227 SOLV  HW2      908    0.877752434    0.053880211    3.527506176
  228 SOLV  OW       909    2.999940278    2.869303810    5.001563334
  228 SOLV  HW1      910    3.029960737    2.778588718    5.031052976
  228 SOLV  HW2      911    3.051033356    2.939216728    5.051581092
  229 SOLV  OW       912    1.371973201    4.323992030    1.991811420
  229 SOLV  HW1      913    1.383992834    4.225109895    2.000640160
  229 SOLV  HW2      914    1.402727237    4.368929090    2.075685998
  230 SOLV  OW       915    2.711304450    4.477740816    4.774629321
  230 SOLV  HW1      916    2.694535524    4.379613859    4.784116062
  230 SOLV  HW2      917    2.728345267    4.517514060    4.864783602
  231 SOLV  OW       918    0.524467642    2.470784465    4.104467971
  231 SOLV  HW1      919    0.584545076    2.396489535    4.133981700
  231 SOLV  HW2      920    0.433414937    2.434296974    4.085021564
  232 SOLV  OW       921    1.690580324    2.634011434    3.451781826
  232 SOLV  HW1      922    1.634559649    2.596590648    3.525683542
  232 SOLV  HW2      923    1.631267742    2.674827220    3.382383094
  233 SOLV  OW       924    3.079893462    0.782475067    1.912051380
  233 SOLV  HW1      925    3.006422621    0.761692446    1.976628566
  233 SOLV  HW2      926    3.115412306    0.697339327    1.873445520
  234 SOLV  OW       927    1.886457718    6.246898691    1.827960271
  234 SOLV  HW1      928    1.869144772    6.150157680    1.846440896
  234 SOLV  HW2      929    1.802671801    6.299283172    1.843318690
  235 SOLV  OW       930    0.644279908    1.475949617    2.226080651
  235 SOLV  HW1      931    0.619266261    1.501502085    2.319469536
  235 SOLV  HW2      932    0.718317652    1.408776917    2.228597749
  236 SOLV  OW       933    6.406094550    5.898567928    2.445777160
  236 SOLV  HW1      934    6.492560300    5.878277546    2.399819904
  236 SOLV  HW2      935    6.417916953    5.889299948    2.544642878
  237 SOLV  OW       936    0.623664486    0.408043342    5.515013903
  237 SOLV  HW1      937    0.584189869    0.345635908    5.447581258
  237 SOLV  HW2      938    0.652118155    0.492490194    5.469635354
  238 SOLV  OW       939    0.372964417    5.827091500    2.326601015
  238 SOLV  HW1      940    0.456393121    5.774897392    2.308838092
  238 SOLV  HW2      941    0.397128136    5.918409017    2.359423576
  239 SOLV  OW       942    1.713837649    2.153998144    3.418688473
  239 SOLV  HW1      943    1.741605328    2.229175485    3.358876950
  239 SOLV  HW2      944    1.762852524    2.160697917    3.505595032
  240 SOLV  OW       945    4.198200408    0.232582925    0.465523599
  240 SOLV  HW1      946    4.195323185    0.321437511    0.511313107
  240 SOLV  HW2      947    4.289310319    0.192684150    0.475875738
  241 SOLV  OW       948    5.831204102    4.604790206    2.111080708
  241 SOLV  HW1      949    5.873444258    4.560032249    2.032260728
  241 SOLV  HW2      950    5.899368994    4.616365538    2.183327882
  242 SOLV  OW       951    3.072604539    2.625339955    5.363979193
  242 SOLV  HW1      952    2.998467281    2.603918543    5.427578604
  242 SOLV  HW2      953    3.035400864    2.635911620    5.271760858
  243 SOLV  OW       954    6.652574838    0.954502516    0.384981720
  243 SOLV  HW1      955    6.642556743    1.019421871    0.309581389
  243 SOLV  HW2      956    6.679651679    1.003544886    0.467817615
  244 SOLV  OW       957    0.301084789    4.909174797    5.456139899
  244 SOLV  HW1      958    0.224112007    4.910540754    5.519963249
  244 SOLV  HW2      959    0.337003417    4.816104336    5.449223523
  245 SOLV  OW       960    5.642277539    0.097039035    5.501264836
  245 SOLV  HW1      961    5.581788389    0.152205143    5.443837855
  245 SOLV  HW2      962    5.633536644    0.126191912    5.596521339
  246 SOLV  OW       963    4.707042007    0.753389154    3.864118100
  246 SOLV  HW1      964    4.671817123    0.661558492    3.882185525
  246 SOLV  HW2      965    4.713729206    0.767694564    3.765372308
  247 SOLV  OW       966    6.104432467    4.094491099    5.332266587
  247 SOLV  HW1      967    6.037655848    4.061985265    5.265301306
  247 SOLV  HW2      968    6.058430271    4.112363036    5.419240644
  248 SOLV  OW       969    5.459854057    6.711609775    6.212262668
  248 SOLV  HW1      970    5.371971608    6.702275068    6.259056184
  248 SOLV  HW2      971    5.455183496    6.787588985    6.147413300
  249 SOLV  OW       972    2.856892196    2.927904203    3.215414829
  249 SOLV  HW1      973    2.891032814    2.834366451    3.224645321
  249 SOLV  HW2      974    2.828166287    2.961892717    3.304967596
  250 SOLV  OW       975    6.500007086    5.842110138    4.547356940
  250 SOLV  HW1      976    6.595292280    5.813953078    4.536042941
  250 SOLV  HW2      977    6.443644223    5.797759235    4.477669639
  251 SOLV  OW       978    6.632021497    5.545801157    5.809987976
  251 SOLV  HW1      979    6.587622629    5.510796863    5.892471518
  251 SOLV  HW2      980    6.596299627    5.636808081    5.788969349
  252 SOLV  OW       981    2.186517578    5.640438659    3.680831063
  252 SOLV  HW1      982    2.186701777    5.584210072    3.598136402
  252 SOLV  HW2      983    2.265237615    5.616433254    3.737637675
  253 SOLV  OW       984    1.570663606    1.395841190    0.269258309
  253 SOLV  HW1      985    1.543516121    1.441913462    0.353759520
  253 SOLV  HW2      986    1.533940099    1.445777799    0.190786569
  254 SOLV  OW       987    5.219824627    3.859705907    5.668976256
  254 SOLV  HW1      988    5.296408264    3.868525653    5.732672829
  254 SOLV  HW2      989    5.225209741    3.771377966    5.622400832
  255 SOLV  OW       990    1.421526870    2.221421857    5.412461033
  255 SOLV  HW1      991    1.421383193    2.320458860    5.398613781
  255 SOLV  HW2      992    1.445592996    2.175819595    5.326779353
  256 SOLV  OW       993    1.064846798    4.182933632    2.358387900
  256 SOLV  HW1      994    1.147606449    4.130917485    2.379488977
  256 SOLV  HW2      995    1.087454862    4.280081447    2.351227427
  257 SOLV  OW       996    0.465732692    5.639812486    1.893858157
  257 SOLV  HW1      997    0.398357999    5.661062487    1.964633739
  257 SOLV  HW2      998    0.421876668    5.587651520    1.820673611
  258 SOLV  OW       999    4.397344349    0.708239806    6.577357894
  258 SOLV  HW1     1000    4.363321633    0.653649236    6.500791456
  258 SOLV  HW2     1001    4.361702933    0.671202873    6.663136970
  259 SOLV  OW      1002    3.846079331    4.266353857    2.977770408
  259 SOLV  HW1     1003    3.918482354    4.321184418    2.935919403
  259 SOLV  HW2     1004    3.885781491    4.205736715    3.046686265
  260 SOLV  OW      1005    3.341894775    2.300124439    0.285066740
  260 SOLV  HW1     1006    3.328035228    2.201806108    0.296962683
  260 SOLV  HW2     1007    3.272541375    2.350084468    0.336972389
  261 SOLV  OW      1008    4.134451935    6.073814066    6.317804981
  261 SOLV  HW1     1009    4.153326200    6.096330589    6.222218041
  261 SOLV  HW2     1010    4.035577688    6.071248712    6.332549377
  262 SOLV  OW      1011    1.720922059    0.819592320    0.836629542
  262 SOLV  HW1     1012    1.808521288    0.773932567    0.852174860
  262 SOLV  HW2     1013    1.657218239    0.755697630    0.793508934
  263 SOLV  OW      1014    5.204225476    4.567672871    1.778784641
  263 SOLV  HW1     1015    5.180160762    4.641608356    1.715899599
  263 SOLV  HW2     1016    5.136333593    4.562801871    1.852044865
  264 SOLV  OW      1017    1.584505445    1.266389224    1.235612210
  264 SOLV  HW1     1018    1.530183092    1.298196480    1.157911018
  264 SOLV  HW2     1019    1.560648600    1.171517044    1.256353843
  265 SOLV  OW      1020    2.752565436    6.520198354    5.488031679
  265 SOLV  HW1     1021    2.774162681    6.595807452    5.549812891
  265 SOLV  HW2     1022    2.669076857    6.541449455    5.437256265
  266 SOLV  OW      1023    6.383234834    5.327055264    1.858247036
  266 SOLV  HW1     1024    6.322165008    5.356154831    1.931893396
  266 SOLV  HW2     1025    6.472006124    5.301642557    1.896639059
  267 SOLV  OW      1026    2.261932425    4.907730055    3.524606730
  267 SOLV  HW1     1027    2.174436772    4.955774926    3.530631345
  267 SOLV  HW2     1028    2.332543772    4.961108442    3.571135004
  268 SOLV  OW      1029    6.295466135    1.531766269    0.491171350
  268 SOLV  HW1     1030    6.264390065    1.573444792    0.405747270
  268 SOLV  HW2     1031    6.324167812    1.603443322    0.554722186
  269 SOLV  OW      1032    1.334917535    5.332642103    4.951855008
  269 SOLV  HW1     1033    1.301387743    5.238623076    4.945832515
  269 SOLV  HW2     1034    1.352700027    5.367645279    4.859884059
  270 SOLV  OW      1035    3.721082153    3.149547420    4.430126424
  270 SOLV  HW1     1036    3.807015742    3.156611756    4.379474588
  270 SOLV  HW2     1037    3.652927757    3.209886376    4.388722518
  271 SOLV  OW      1038    4.345614743    0.775965276    0.630003473
  271 SOLV  HW1     1039    4.385682378    0.866593970    0.643461531
  271 SOLV  HW2     1040    4.393086530    0.729277176    0.555392846
  272 SOLV  OW      1041    6.235332818    6.029433073    3.180787964
  272 SOLV  HW1     1042    6.194879224    6.098690798    3.240512073
  272 SOLV  HW2     1043    6.306259335    5.979672163    3.230721678
  273 SOLV  OW      1044    3.126744478    3.347853522    4.498991916
  273 SOLV  HW1     1045    3.049773955    3.314842273    4.444348610
  273 SOLV  HW2     1046    3.191442408    3.395936554    4.439811727
  274 SOLV  OW      1047    6.621274891    1.066329672    1.584136116
  274 SOLV  HW1     1048    6.688864982    1.117815652    1.636870054
  274 SOLV  HW2     1049    6.598172070    0.982076870    1.632796364
  275 SOLV  OW      1050    4.788114872    1.862066123    6.576671038
  275 SOLV  HW1     1051    4.752924528    1.898102017    6.663060556
  275 SOLV  HW2     1052    4.760470090    1.766481740    6.566696749
  276 SOLV  OW      1053    5.300817287    3.368852806    2.680426603
  276 SOLV  HW1     1054    5.203421498    3.372095117    2.702868583
  276 SOLV  HW2     1055    5.313086051    3.324767202    2.591510734
  277 SOLV  OW      1056    6.124028367    2.757350990    2.092786208
  277 SOLV  HW1     1057    6.217587633    2.730062276    2.070378962
  277 SOLV  HW2     1058    6.121633606    2.795369429    2.185246785
  278 SOLV  OW      1059    5.717508515    6.205429264    5.442775342
  278 SOLV  HW1     1060    5.627308357    6.183989635    5.405300435
  278 SOLV  HW2     1061    5.707322603    6.242159489    5.535226587
  279 SOLV  OW      1062    6.282500502    2.411892952    0.034871892
  279 SOLV  HW1     1063    6.305303619    2.471403059    0.111934593
  279 SOLV  HW2     1064    6.289665862    2.463592643   -0.050426962
  280 SOLV  OW      1065    6.552996413    4.879976965    5.680315373
  280 SOLV  HW1     1066    6.484685655    4.824071332    5.727307874
  280 SOLV  HW2     1067    6.515404645    4.912641927    5.593597704
  281 SOLV  OW      1068    3.876530197    0.281933819    4.916597537
  281 SOLV  HW1     1069    3.856849806    0.209195102    4.850856712
  281 SOLV  HW2     1070    3.952344265    0.253994498    4.975518810
  282 SOLV  OW      1071    0.643368938    2.242863036    3.030581449
  282 SOLV  HW1     1072    0.639832636    2.296668480    3.114798809
  282 SOLV  HW2     1073    0.561983565    2.261636667    2.975589934
  283 SOLV  OW      1074    2.164078799    5.787477675    1.027350669
  283 SOLV  HW1     1075    2.174846184    5.785032408    0.927961641
  283 SOLV  HW2     1076    2.086093446    5.730759679    1.053835541
  284 SOLV  OW      1077    4.797380106    4.165447147    5.124323941
  284 SOLV  HW1     1078    4.856507952    4.134910639    5.198966518
  284 SOLV  HW2     1079    4.840830467    4.144573737    5.036708522
  285 SOLV  OW      1080    1.093971011    4.169517962    0.195733076
  285 SOLV  HW1     1081    1.055117798    4.219559757    0.273104528
  285 SOLV  HW2     1082    1.147826864    4.232046094    0.139254101
  286 SOLV  OW      1083    4.347160356    6.311086089    0.266382102
  286 SOLV  HW1     1084    4.310288276    6.220848404    0.244072807
  286 SOLV  HW2     1085    4.276295721    6.380330496    0.252835497
  287 SOLV  OW      1086    1.120248000    2.849075566    2.722503742
  287 SOLV  HW1     1087    1.104926807    2.909587539    2.800629648
  287 SOLV  HW2     1088    1.051352190    2.867164097    2.652316370
  288 SOLV  OW      1089    1.397315394    5.303186392    5.921871534
  288 SOLV  HW1     1090    1.391590810    5.247303046    6.004602276
  288 SOLV  HW2     1091    1.386219770    5.399609656    5.945945094
  289 SOLV  OW      1092    1.138910551    4.252710708    3.173533490
  289 SOLV  HW1     1093    1.047990766    4.256282248    3.132049377
  289 SOLV  HW2     1094    1.137440035    4.300723471    3.261241568
  290 SOLV  OW      1095    0.313019286    6.370263960    1.788443554
  290 SOLV  HW1     1096    0.361295075    6.334234605    1.868264783
  290 SOLV  HW2     1097    0.254141488    6.299074957    1.750160066
  291 SOLV  OW      1098    1.603868721    3.848458525    0.485222992
  291 SOLV  HW1     1099    1.633460365    3.764900129    0.531509316
  291 SOLV  HW2     1100    1.639162990    3.849021331    0.391659684
  292 SOLV  OW      1101    4.783137815    5.475403947    3.531573718
  292 SOLV  HW1     1102    4.778485069    5.519448948    3.441916121
  292 SOLV  HW2     1103    4.754435741    5.540238230    3.602091812
  293 SOLV  OW      1104    2.622491067    3.816239617    2.910922448
  293 SOLV  HW1     1105    2.607302833    3.879637605    2.986751911
  293 SOLV  HW2     1106    2.588881469    3.857105045    2.826066649
  294 SOLV  OW      1107    2.068695747    0.412701347    1.305242113
  294 SOLV  HW1     1108    1.998737356    0.385423394    1.239197949
  294 SOLV  HW2     1109    2.150706079    0.357076134    1.291816921
  295 SOLV  OW      1110    3.237580092    1.886871159    2.542031484
  295 SOLV  HW1     1111    3.295191754    1.942385433    2.482038512
  295 SOLV  HW2     1112    3.182725144    1.824083882    2.486815659
  296 SOLV  OW      1113    3.045391460    0.064278607    3.484775896
  296 SOLV  HW1     1114    2.979187958    0.026861704    3.549715610
  296 SOLV  HW2     1115    3.134412620    0.073340321    3.529421312
  297 SOLV  OW      1116    1.712926322    3.202216972    4.398390645
  297 SOLV  HW1     1117    1.744239376    3.117790928    4.354895465
  297 SOLV  HW2     1118    1.783341673    3.272609948    4.389084614
  298 SOLV  OW      1119    3.766613845    3.985023320    0.386655079
  298 SOLV  HW1     1120    3.666676683    3.987724829    0.388970329
  298 SOLV  HW2     1121    3.801148517    3.953071850    0.474896536
  299 SOLV  OW      1122    4.107568493    1.721673857    1.807442729
  299 SOLV  HW1     1123    4.171408537    1.798628086    1.805833319
  299 SOLV  HW2     1124    4.020094682    1.750104500    1.768198294
  300 SOLV  OW      1125    1.641331904    3.406340622    4.065789393
  300 SOLV  HW1     1126    1.632161761    3.486708795    4.124585312
  300 SOLV  HW2     1127    1.625000744    3.323642625    4.119589295
  301 SOLV  OW      1128    6.293518515    2.560245794    6.531805230
  301 SOLV  HW1     1129    6.320010293    2.537031853    6.438213598
  301 SOLV  HW2     1130    6.254557354    2.652327648    6.533553038
  302 SOLV  OW      1131    4.668909898    2.624410551    4.209226887
  302 SOLV  HW1     1132    4.739264922    2.571154957    4.162172586
  302 SOLV  HW2     1133    4.645038922    2.579425534    4.295288607
  303 SOLV  OW      1134    2.517454475    1.754699320    3.306770564
  303 SOLV  HW1     1135    2.581803292    1.734457700    3.232949149
  303 SOLV  HW2     1136    2.512815332    1.853607698    3.320760058
  304 SOLV  OW      1137    1.098137192    1.650313732    1.771117907
  304 SOLV  HW1     1138    1.099028437    1.675443238    1.867905347
  304 SOLV  HW2     1139    1.004483519    1.629420727    1.742965348
  305 SOLV  OW      1140    5.272579678    0.058059758    2.983624844
  305 SOLV  HW1     1141    5.320224842   -0.010425145    2.928489999
  305 SOLV  HW2     1142    5.327569368    0.141469099    2.987996408
  306 SOLV  OW      1143    1.428842662    0.060847301    5.863367079
  306 SOLV  HW1     1144    1.435253680   -0.008127749    5.935488063
  306 SOLV  HW2     1145    1.341151780    0.051685511    5.816181639
  307 SOLV  OW      1146    4.638801107    6.549835220    4.985148313
  307 SOLV  HW1     1147    4.576173219    6.474331054    5.004563857
  307 SOLV  HW2     1148    4.587975635    6.635953376    4.984420763
  308 SOLV  OW      1149    3.556392858    4.519719911    3.413001793
  308 SOLV  HW1     1150    3.468971311    4.509985176    3.460570722
  308 SOLV  HW2     1151    3.543274200    4.502703559    3.315336858
  309 SOLV  OW      1152    4.073367754    0.168666988    5.080643264
  309 SOLV  HW1     1153    4.128799560    0.088656095    5.057715843
  309 SOLV  HW2     1154    4.087251175    0.192394792    5.176790739
  310 SOLV  OW      1155    0.634885646    6.548134195    2.932761132
  310 SOLV  HW1     1156    0.708297728    6.540121234    3.000189268
  310 SOLV  HW2     1157    0.585368777    6.461449466    2.926935994
  311 SOLV  OW      1158    5.214326175    6.410548291    3.010440207
  311 SOLV  HW1     1159    5.171461553    6.349240222    2.944077268
  311 SOLV  HW2     1160    5.231838507    6.499148704    2.967505605
  312 SOLV  OW      1161    6.110102066    5.224665403    1.383630024
  312 SOLV  HW1     1162    6.042114715    5.168923221    1.431281091
  312 SOLV  HW2     1163    6.083821303    5.234464384    1.287643586
  313 SOLV  OW      1164    0.135864663    2.769994269    5.799298743
  313 SOLV  HW1     1165    0.055437433    2.826740547    5.816945711
  313 SOLV  HW2     1166    0.200588206    2.820690699    5.742370456
  314 SOLV  OW      1167    0.240518589    3.287911849    0.733537486
  314 SOLV  HW1     1168    0.256802154    3.383088399    0.759544498
  314 SOLV  HW2     1169    0.327908223    3.243062287    0.714784790
  315 SOLV  OW      1170    2.715683669    2.479982853    2.964763487
  315 SOLV  HW1     1171    2.780032937    2.542619407    3.008762677
  315 SOLV  HW2     1172    2.754608733    2.447262271    2.878657170
  316 SOLV  OW      1173    3.666344766    2.964346186    4.106130040
  316 SOLV  HW1     1174    3.708223830    2.874671990    4.091819993
  316 SOLV  HW2     1175    3.708261140    3.008426951    4.185502571
  317 SOLV  OW      1176    1.406223191    2.321404938    5.117489985
  317 SOLV  HW1     1177    1.477254537    2.309962875    5.048036966
  317 SOLV  HW2     1178    1.319558576    2.285593895    5.082749396
  318 SOLV  OW      1179    3.938085739    5.121524342    1.922446141
  318 SOLV  HW1     1180    4.013147566    5.185578527    1.938659667
  318 SOLV  HW2     1181    3.870858792    5.129639168    1.996031344
  319 SOLV  OW      1182    1.315940135    2.844323092    6.100622368
  319 SOLV  HW1     1183    1.236396628    2.904927614    6.100490441
  319 SOLV  HW2     1184    1.372362530    2.863201521    6.020246918
  320 SOLV  OW      1185    6.215676228    5.158334709    1.755187975
  320 SOLV  HW1     1186    6.242194758    5.109457058    1.672074572
  320 SOLV  HW2     1187    6.293373574    5.211584683    1.788768588
  321 SOLV  OW      1188    2.761122672    2.849676202    2.092112628
  321 SOLV  HW1     1189    2.848558007    2.847084108    2.043651942
  321 SOLV  HW2     1190    2.689755596    2.810204682    2.034243512
  322 SOLV  OW      1191    2.289922480    5.251390719    0.035811033
  322 SOLV  HW1     1192    2.201174509    5.205864579    0.042970858
  322 SOLV  HW2     1193    2.326240712    5.268222063    0.127450472
  323 SOLV  OW      1194    2.322995308    1.685735485    4.485925281
  323 SOLV  HW1     1195    2.370347416    1.601247444    4.461032638
  323 SOLV  HW2     1196    2.384420926    1.763523670    4.472659291
  324 SOLV  OW      1197    5.699684514    0.417600582    5.910463723
  324 SOLV  HW1     1198    5.781631985    0.361029529    5.901275538
  324 SOLV  HW2     1199    5.656089818    0.399068891    5.998532865
  325 SOLV  OW      1200    4.509517141    2.253621294    2.359839405
  325 SOLV  HW1     1201    4.603402752    2.269049697    2.329057086
  325 SOLV  HW2     1202    4.470254250    2.339922460    2.391629796
  326 SOLV  OW      1203    4.706015405    1.341866345    6.515313122
  326 SOLV  HW1     1204    4.764794186    1.313572638    6.439519878
  326 SOLV  HW2     1205    4.622948552    1.286189827    6.515656689
  327 SOLV  OW      1206    4.411883672    0.659862127    2.141224871
  327 SOLV  HW1     1207    4.351139323    0.610360346    2.203352100
  327 SOLV  HW2     1208    4.438663364    0.746706065    2.182951041
  328 SOLV  OW      1209    0.548179294    2.374153959    0.081218649
  328 SOLV  HW1     1210    0.498618444    2.459009569    0.099748152
  328 SOLV  HW2     1211    0.487141177    2.296178366    0.095156006
  329 SOLV  OW      1212    2.376655841    3.667706987    2.607347891
  329 SOLV  HW1     1213    2.306892896    3.724819198    2.650607824
  329 SOLV  HW2     1214    2.334615855    3.583403158    2.573797945
  330 SOLV  OW      1215    5.803072463    4.235844029    5.845073592
  330 SOLV  HW1     1216    5.881258482    4.292409631    5.818855775
  330 SOLV  HW2     1217    5.785251875    4.168356858    5.773463514
  331 SOLV  OW      1218    3.120309907    2.696111409    1.314058316
  331 SOLV  HW1     1219    3.086794655    2.700976343    1.219967109
  331 SOLV  HW2     1220    3.047961408    2.660893809    1.373434323
  332 SOLV  OW      1221    1.671409127    1.099288662    1.709597955
  332 SOLV  HW1     1222    1.712844279    1.116850759    1.798899666
  332 SOLV  HW2     1223    1.582452935    1.144698694    1.704616019
  333 SOLV  OW      1224    3.143949739    1.294384263    4.074487678
  333 SOLV  HW1     1225    3.242354512    1.278306131    4.082109312
  333 SOLV  HW2     1226    3.126977556    1.365472787    4.006234754
  334 SOLV  OW      1227    0.632222385    5.379363203    3.036979115
  334 SOLV  HW1     1228    0.553688041    5.341303487    2.988153817
  334 SOLV  HW2     1229    0.649627041    5.472405976    3.004726748
  335 SOLV  OW      1230    4.519004065    5.324438375    6.172541507
  335 SOLV  HW1     1231    4.452959035    5.254978202    6.144020756
  335 SOLV  HW2     1232    4.587507354    5.336773519    6.100741517
  336 SOLV  OW      1233    6.264141023    6.531531490    2.674893850
  336 SOLV  HW1     1234    6.306209152    6.608410338    2.626727365
  336 SOLV  HW2     1235    6.335050164    6.478457275    2.721317079
  337 SOLV  OW      1236    5.314319499    1.697964382    6.629630007
  337 SOLV  HW1     1237    5.261155609    1.735667531    6.553786957
  337 SOLV  HW2     1238    5.339135482    1.603288222    6.609119358
  338 SOLV  OW      1239    0.928869856    6.391197693    4.196470187
  338 SOLV  HW1     1240    1.011251560    6.402251486    4.252068419
  338 SOLV  HW2     1241    0.954842880    6.374280837    4.101394865
  339 SOLV  OW      1242    1.563533562    3.516073228    2.710755293
  339 SOLV  HW1     1243    1.533840517    3.589392485    2.649577646
  339 SOLV  HW2     1244    1.565996768    3.550055736    2.804772401
  340 SOLV  OW      1245    2.854826056    2.201026926    5.713195164
  340 SOLV  HW1     1246    2.812372092    2.200675372    5.803735940
  340 SOLV  HW2     1247    2.840742958    2.112221054    5.669431272
  341 SOLV  OW      1248    4.118687715    5.306446104    2.061206373
  341 SOLV  HW1     1249    4.171173956    5.390427751    2.047336545
  341 SOLV  HW2     1250    4.030371540    5.328764269    2.102464677
  342 SOLV  OW      1251    2.639902516    0.287207937    2.406765609
  342 SOLV  HW1     1252    2.591704811    0.298383426    2.493668914
  342 SOLV  HW2     1253    2.652609588    0.189813010    2.387981218
  343 SOLV  OW      1254    0.830567650    2.094543419    6.689207402
  343 SOLV  HW1     1255    0.810350601    1.997515681    6.702510933
  343 SOLV  HW2     1256    0.854471289    2.110791051    6.593474830
  344 SOLV  OW      1257    0.893623568    0.178558677    5.443064173
  344 SOLV  HW1     1258    0.955867166    0.254648265    5.424728306
  344 SOLV  HW2     1259    0.825292560    0.173102380    5.370254854
  345 SOLV  OW      1260    1.792530767    1.555403739    4.910503513
  345 SOLV  HW1     1261    1.756118460    1.587748439    4.997842274
  345 SOLV  HW2     1262    1.892352804    1.561233443    4.911795922
  346 SOLV  OW      1263    1.598303798    3.654857096    6.537107090
  346 SOLV  HW1     1264    1.510516459    3.607364008    6.530952041
  346 SOLV  HW2     1265    1.616888237    3.701872240    6.450826793
  347 SOLV  OW      1266    0.855336429    6.282102108    0.387911033
  347 SOLV  HW1     1267    0.827809764    6.227567626    0.308738008
  347 SOLV  HW2     1268    0.790932746    6.266888997    0.462883172
  348 SOLV  OW      1269    1.084870429    4.664135382    2.161939780
  348 SOLV  HW1     1270    1.176288952    4.693190085    2.190198810
  348 SOLV  HW2     1271    1.041611659    4.737070861    2.108937991
  349 SOLV  OW      1272    6.247156373    4.839446514    2.781597391
  349 SOLV  HW1     1273    6.199633616    4.751464542    2.782522152
  349 SOLV  HW2     1274    6.320719551    4.836886794    2.713906907
  350 SOLV  OW      1275    6.469663674    4.809466597    0.964967643
  350 SOLV  HW1     1276    6.558104409    4.783156282    1.003517593
  350 SOLV  HW2     1277    6.440872346    4.896835734    1.004182285
  351 SOLV  OW      1278    5.038770044    5.501659026    2.890833553
  351 SOLV  HW1     1279    5.037988882    5.569945237    2.817782351
  351 SOLV  HW2     1280    4.996600327    5.417164847    2.857931525
  352 SOLV  OW      1281    1.260977900    2.116169240    6.117136956
  352 SOLV  HW1     1282    1.213415747    2.070710808    6.192446102
  352 SOLV  HW2     1283    1.338651366    2.060241481    6.088171228
  353 SOLV  OW      1284    4.145363180    0.127334645    2.490187470
  353 SOLV  HW1     1285    4.116060344    0.194864051    2.557872165
  353 SOLV  HW2     1286    4.077444056    0.121862611    2.416994955
  354 SOLV  OW      1287    3.304565719    1.757250019    5.027766030
  354 SOLV  HW1     1288    3.229057633    1.820880337    5.043571293
  354 SOLV  HW2     1289    3.328846887    1.757773719    4.930759610
  355 SOLV  OW      1290    6.200269884    0.925267866    6.528625268
  355 SOLV  HW1     1291    6.209424966    0.871360781    6.612352835
  355 SOLV  HW2     1292    6.110663074    0.969637011    6.527178381
  356 SOLV  OW      1293    0.665948408    4.740800178    0.360692038
  356 SOLV  HW1     1294    0.577699088    4.787353827    0.367393542
  356 SOLV  HW2     1295    0.733083941    4.802397057    0.319476269
  357 SOLV  OW      1296    1.674801326    1.264786524    4.730242405
  357 SOLV  HW1     1297    1.587810988    1.291269221    4.688631798
  357 SOLV  HW2     1298    1.691084412    1.320428942    4.811721711
  358 SOLV  OW      1299    3.137838538    1.278774176    6.608857087
  358 SOLV  HW1     1300    3.065887956    1.274974309    6.539511794
  358 SOLV  HW2     1301    3.221076386    1.316738007    6.568480074
  359 SOLV  OW      1302    4.980115789    6.612967184    0.372173037
  359 SOLV  HW1     1303    5.053576596    6.680620492    0.367012170
  359 SOLV  HW2     1304    5.013372080    6.531165777    0.419105369
  360 SOLV  OW      1305    0.360584749    1.872770953    3.486055296
  360 SOLV  HW1     1306    0.389778802    1.954388211    3.535919365
  360 SOLV  HW2     1307    0.347099006    1.797432524    3.550416393
  361 SOLV  OW      1308    3.891279811    5.107046505    6.470234776
  361 SOLV  HW1     1309    3.920201734    5.079828241    6.378459053
  361 SOLV  HW2     1310    3.944487714    5.056646136    6.538270184
  362 SOLV  OW      1311    4.622510983    4.260667265    1.014998088
  362 SOLV  HW1     1312    4.608555702    4.345783325    0.964395703
  362 SOLV  HW2     1313    4.688214804    4.276141455    1.088779198
  363 SOLV  OW      1314    3.606373304    0.463858150    2.268589782
  363 SOLV  HW1     1315    3.573166895    0.519827552    2.192663137
  363 SOLV  HW2     1316    3.676877970    0.514069510    2.318669780
  364 SOLV  OW      1317    5.124382268    5.452249979    6.559582875
  364 SOLV  HW1     1318    5.218415453    5.419747304    6.569654174
  364 SOLV  HW2     1319    5.091978257    5.432395789    6.467084843
  365 SOLV  OW      1320    6.107366543    1.159385268    2.170459163
  365 SOLV  HW1     1321    6.034321971    1.208126897    2.122617350
  365 SOLV  HW2     1322    6.099617948    1.175894128    2.268782669
  366 SOLV  OW      1323    5.269619023    1.915238679    3.435610149
  366 SOLV  HW1     1324    5.197938960    1.945673857    3.498345812
  366 SOLV  HW2     1325    5.228948337    1.860143921    3.362736576
  367 SOLV  OW      1326    2.938637232    1.673931928    6.686614566
  367 SOLV  HW1     1327    2.898461549    1.736028382    6.619308994
  367 SOLV  HW2     1328    2.865840341    1.631668845    6.740601039
  368 SOLV  OW      1329    1.080834247    5.304726271    0.112847770
  368 SOLV  HW1     1330    1.078102405    5.400614759    0.141097190
  368 SOLV  HW2     1331    1.103365631    5.299263944    0.015571902
  369 SOLV  OW      1332    5.648803182    0.354680068    6.390224029
  369 SOLV  HW1     1333    5.748189096    0.347369372    6.398535990
  369 SOLV  HW2     1334    5.605284577    0.302146250    6.463343273
  370 SOLV  OW      1335    0.587033183    0.709491050    1.643935706
  370 SOLV  HW1     1336    0.674781817    0.755715611    1.656724843
  370 SOLV  HW2     1337    0.574212222    0.688537731    1.546999252
  371 SOLV  OW      1338    1.363463043    0.072637118    4.348154571
  371 SOLV  HW1     1339    1.401664602   -0.014702041    4.317945183
  371 SOLV  HW2     1340    1.296592377    0.104749095    4.281093183
  372 SOLV  OW      1341    4.650889939    5.323560443    1.718120946
  372 SOLV  HW1     1342    4.591489602    5.243219587    1.713992791
  372 SOLV  HW2     1343    4.722533718    5.308578820    1.786259149
  373 SOLV  OW      1344    1.431572067    4.020965777    6.183460729
  373 SOLV  HW1     1345    1.418472059    3.941502067    6.242739759
  373 SOLV  HW2     1346    1.432019048    4.104193550    6.238895672
  374 SOLV  OW      1347    4.572996782    0.263164434    5.092670578
  374 SOLV  HW1     1348    4.664915398    0.252267422    5.054824602
  374 SOLV  HW2     1349    4.555902330    0.191185616    5.159953000
  375 SOLV  OW      1350    1.289987276    0.334342732    3.798266866
  375 SOLV  HW1     1351    1.254105878    0.332537746    3.704942903
  375 SOLV  HW2     1352    1.323599551    0.426149727    3.819285558
  376 SOLV  OW      1353    5.978897327    2.204107021    2.300525058
  376 SOLV  HW1     1354    5.993281988    2.157443244    2.387792855
  376 SOLV  HW2     1355    5.970643148    2.302508785    2.316306575
  377 SOLV  OW      1356    6.716650752    2.095930613    1.840946254
  377 SOLV  HW1     1357    6.811107353    2.127842573    1.833221474
  377 SOLV  HW2     1358    6.661142045    2.166454435    1.885051455
  378 SOLV  OW      1359    6.574342719    2.170718587    4.927019037
  378 SOLV  HW1     1360    6.651945303    2.223633068    4.892697158
  378 SOLV  HW2     1361    6.569219724    2.083584240    4.878218880
  379 SOLV  OW      1362    3.689560320    4.505203012    5.004424116
  379 SOLV  HW1     1363    3.701557171    4.595458311    5.045778092
  379 SOLV  HW2     1364    3.591982022    4.486234650    4.993525869
  380 SOLV  OW      1365    5.391187943    3.024410315    5.372588383
  380 SOLV  HW1     1366    5.354644459    3.013976528    5.465085976
  380 SOLV  HW2     1367    5.473970607    3.080429949    5.375576035
  381 SOLV  OW      1368    5.616588198    5.131575372    4.135482244
  381 SOLV  HW1     1369    5.558485542    5.169711591    4.063580888
  381 SOLV  HW2     1370    5.628955734    5.199465744    4.207856523
  382 SOLV  OW      1371    0.092740214    5.029744008    1.704902230
  382 SOLV  HW1     1372    0.003414857    5.022929538    1.660465325
  382 SOLV  HW2     1373    0.111288262    5.125260357    1.727982348
  383 SOLV  OW      1374    6.620898919    5.873516331    3.088484990
  383 SOLV  HW1     1375    6.697325506    5.896601864    3.028267635
  383 SOLV  HW2     1376    6.587241327    5.956525547    3.132945435
  384 SOLV  OW      1377    4.668055770    1.836406785    3.066356924
  384 SOLV  HW1     1378    4.743725243    1.812961454    3.005327896
  384 SOLV  HW2     1379    4.597371140    1.765919578    3.060412875
  385 SOLV  OW      1380    5.895869729    3.898605512    5.708447933
  385 SOLV  HW1     1381    5.832261668    3.954877242    5.655650189
  385 SOLV  HW2     1382    5.861205147    3.887585354    5.801598444
  386 SOLV  OW      1383    4.395975289    5.702793686    2.408719012
  386 SOLV  HW1     1384    4.367914708    5.798310197    2.418168595
  386 SOLV  HW2     1385    4.392574192    5.676434118    2.312315170
  387 SOLV  OW      1386    3.959578785    0.400786410    2.189174639
  387 SOLV  HW1     1387    3.955216040    0.304581331    2.216112418
  387 SOLV  HW2     1388    3.991886674    0.407537907    2.094778069
  388 SOLV  OW      1389    5.259128477    6.494358802    1.696411855
  388 SOLV  HW1     1390    5.331161340    6.428507508    1.718205630
  388 SOLV  HW2     1391    5.206229499    6.461252352    1.618272518
  389 SOLV  OW      1392    6.275998176    4.430304821    3.160865917
  389 SOLV  HW1     1393    6.319294502    4.344586351    3.132975652
  389 SOLV  HW2     1394    6.311343123    4.457968554    3.250227807
  390 SOLV  OW      1395    2.745730003    5.585051928    2.685740618
  390 SOLV  HW1     1396    2.816058158    5.535878757    2.634398192
  390 SOLV  HW2     1397    2.775381750    5.596214670    2.780589245
  391 SOLV  OW      1398    4.412937312    4.248427414    4.683454749
  391 SOLV  HW1     1399    4.488255012    4.237738210    4.618546507
  391 SOLV  HW2     1400    4.445460929    4.297094439    4.764533907
  392 SOLV  OW      1401    5.737467888    5.281746631    3.828069789
  392 SOLV  HW1     1402    5.638993613    5.286813199    3.844720371
  392 SOLV  HW2     1403    5.774938375    5.201203768    3.873992600
  393 SOLV  OW      1404    3.365148520    0.328048975    2.284660252
  393 SOLV  HW1     1405    3.295230093    0.361379740    2.221410204
  393 SOLV  HW2     1406    3.449026026    0.381150413    2.272622974
  394 SOLV  OW      1407    1.947106982    6.306644192    3.989091200
  394 SOLV  HW1     1408    1.994566245    6.314303598    4.076778409
  394 SOLV  HW2     1409    1.992574614    6.237888403    3.932474675
  395 SOLV  OW      1410    1.490353736    5.834241522    3.292015315
  395 SOLV  HW1     1411    1.558261916    5.774785437    3.335068165
  395 SOLV  HW2     1412    1.530858874    5.878728188    3.212138127
  396 SOLV  OW      1413    6.314373860    3.918413336    1.282688240
  396 SOLV  HW1     1414    6.352248347    3.843022292    1.336370718
  396 SOLV  HW2     1415    6.383414674    3.951504316    1.218357470
  397 SOLV  OW      1416    0.377185040    1.410491601    3.456247766
  397 SOLV  HW1     1417    0.298384124    1.369974709    3.502603909
  397 SOLV  HW2     1418    0.351851192    1.434948197    3.362652007
  398 SOLV  OW      1419    0.146452306    0.177249945    3.174325119
  398 SOLV  HW1     1420    0.061648446    0.126782075    3.190492809
  398 SOLV  HW2     1421    0.209229178    0.120681135    3.120854297
  399 SOLV  OW      1422    5.751717703    0.360146908    0.261699056
  399 SOLV  HW1     1423    5.806538494    0.371761543    0.344523424
  399 SOLV  HW2     1424    5.669176667    0.416222829    0.268223105
  400 SOLV  OW      1425    3.229523442    2.830942563    6.719899182
  400 SOLV  HW1     1426    3.221755143    2.845960831    6.818459824
  400 SOLV  HW2     1427    3.292619158    2.897974421    6.680838262
  401 SOLV  OW      1428    1.074739235    4.797323498    4.285227636
  401 SOLV  HW1     1429    1.094615137    4.808595767    4.187872722
  401 SOLV  HW2     1430    1.053708081    4.701391587    4.304065204
  402 SOLV  OW      1431    4.551098686    5.738759388    1.707711610
  402 SOLV  HW1     1432    4.515432580    5.831900961    1.700454124
  402 SOLV  HW2     1433    4.647820034    5.738030480    1.682323732
  403 SOLV  OW      1434    4.573605363    3.036265086    6.206300003
  403 SOLV  HW1     1435    4.614281433    3.080250723    6.126232432
  403 SOLV  HW2     1436    4.476572058    3.059857005    6.211596596
  404 SOLV  OW      1437    2.423597977    5.068786413    6.565028660
  404 SOLV  HW1     1438    2.373637472    5.005747285    6.505613922
  404 SOLV  HW2     1439    2.358698945    5.127524331    6.613382229
  405 SOLV  OW      1440    2.451371647    2.404303449    2.993201814
  405 SOLV  HW1     1441    2.548621179    2.416909582    3.012790298
  405 SOLV  HW2     1442    2.431564018    2.306699924    2.984184900
  406 SOLV  OW      1443    3.685880200    2.851737514    2.068705652
  406 SOLV  HW1     1444    3.619513938    2.921021052    2.040502718
  406 SOLV  HW2     1445    3.699609282    2.786452921    1.994210490
  407 SOLV  OW      1446    6.300100307    0.338949264    5.603825877
  407 SOLV  HW1     1447    6.320378197    0.412074874    5.668953038
  407 SOLV  HW2     1448    6.363737066    0.344258122    5.526869566
  408 SOLV  OW      1449    4.825621755    3.359021411    5.716092322
  408 SOLV  HW1     1450    4.794930529    3.298888119    5.642321524
  408 SOLV  HW2     1451    4.762952165    3.436528535    5.724170875
  409 SOLV  OW      1452    3.603886007    2.197613082    5.423046161
  409 SOLV  HW1     1453    3.638577673    2.233715464    5.509609439
  409 SOLV  HW2     1454    3.534024567    2.259307264    5.386806653
  410 SOLV  OW      1455    1.919453267    0.653579429    1.323747969
  410 SOLV  HW1     1456    1.825833703    0.675617836    1.351130094
  410 SOLV  HW2     1457    1.937252920    0.556675882    1.340864328
  411 SOLV  OW      1458    0.182559227    6.435870344    4.124783810
  411 SOLV  HW1     1459    0.195971956    6.383816098    4.040459739
  411 SOLV  HW2     1460    0.101508601    6.401818152    4.172442378
  412 SOLV  OW      1461    0.963398596    2.257175251    0.117662349
  412 SOLV  HW1     1462    0.925371158    2.319514675    0.185983686
  412 SOLV  HW2     1463    0.891266657    2.229090375    0.054351071
  413 SOLV  OW      1464    1.426021906    0.372955045    0.462504265
  413 SOLV  HW1     1465    1.345025399    0.426241591    0.487003341
  413 SOLV  HW2     1466    1.486130063    0.428281480    0.404832003
  414 SOLV  OW      1467    0.715616843    0.268994866    0.245556215
  414 SOLV  HW1     1468    0.806541942    0.254997023    0.284758022
  414 SOLV  HW2     1469    0.682347522    0.360023183    0.270195464
  415 SOLV  OW      1470    3.510467950    3.775359263    3.219393249
  415 SOLV  HW1     1471    3.496861553    3.687374378    3.173856222
  415 SOLV  HW2     1472    3.434470917    3.836463294    3.197238267
  416 SOLV  OW      1473    2.270576244    5.876225032    3.858950946
  416 SOLV  HW1     1474    2.263861960    5.829858300    3.770604246
  416 SOLV  HW2     1475    2.185360193    5.863663510    3.909749841
  417 SOLV  OW      1476    0.240922583    4.195129980    2.528668436
  417 SOLV  HW1     1477    0.198643967    4.109533136    2.558430726
  417 SOLV  HW2     1478    0.322203228    4.213183222    2.584054645
  418 SOLV  OW      1479    0.416041477    0.906004908    0.691016613
  418 SOLV  HW1     1480    0.327671909    0.908378022    0.644269606
  418 SOLV  HW2     1481    0.434441057    0.812998454    0.722818339
  419 SOLV  OW      1482    6.151381925    2.764585923    5.056980077
  419 SOLV  HW1     1483    6.214710947    2.814521957    5.116106401
  419 SOLV  HW2     1484    6.104676429    2.828907597    4.996305423
  420 SOLV  OW      1485    6.289012701    5.905698960    6.615362583
  420 SOLV  HW1     1486    6.345220791    5.824962360    6.597408563
  420 SOLV  HW2     1487    6.192315884    5.880456739    6.611805781
  421 SOLV  OW      1488    3.232105958    5.366786171    1.384249460
  421 SOLV  HW1     1489    3.228455622    5.452475305    1.332828236
  421 SOLV  HW2     1490    3.155675845    5.363270484    1.448640241
  422 SOLV  OW      1491    5.938544281    2.186048403    1.303014388
  422 SOLV  HW1     1492    5.974934376    2.161621706    1.392898715
  422 SOLV  HW2     1493    5.847932490    2.145328234    1.291548530
  423 SOLV  OW      1494    2.560700053    1.121859809    1.047910902
  423 SOLV  HW1     1495    2.496391701    1.134779796    1.123393381
  423 SOLV  HW2     1496    2.628013729    1.052295670    1.073006607
  424 SOLV  OW      1497    4.788084931    4.953090426    1.730030253
  424 SOLV  HW1     1498    4.841873500    4.886806328    1.782119628
  424 SOLV  HW2     1499    4.695119486    4.918332650    1.717806590
  425 SOLV  OW      1500    6.309294156    3.101333063    4.018679068
  425 SOLV  HW1     1501    6.287273956    3.193637107    4.050225370
  425 SOLV  HW2     1502    6.224673688    3.050547488    4.002545357
  426 SOLV  OW      1503    3.700764875    6.497967023    0.319306748
  426 SOLV  HW1     1504    3.754680500    6.417279434    0.343446204
  426 SOLV  HW2     1505    3.608861909    6.489378681    0.357779858
  427 SOLV  OW      1506    5.080361875    6.112061651    4.309310778
  427 SOLV  HW1     1507    5.071507040    6.208945968    4.286178204
  427 SOLV  HW2     1508    5.047286567    6.096872630    4.402452672
  428 SOLV  OW      1509    0.850095341    5.290528440    5.590743051
  428 SOLV  HW1     1510    0.829851059    5.213037941    5.530864119
  428 SOLV  HW2     1511    0.943291241    5.281971149    5.625976444
  429 SOLV  OW      1512    0.635915825    1.061826869    0.974589215
  429 SOLV  HW1     1513    0.648619675    0.974155990    0.928193913
  429 SOLV  HW2     1514    0.562812675    1.053419916    1.042304409
  430 SOLV  OW      1515    4.977859436    6.648916805    4.836685769
  430 SOLV  HW1     1516    4.972983951    6.602099139    4.924915190
  430 SOLV  HW2     1517    5.050284707    6.717814819    4.839467599
  431 SOLV  OW      1518    5.284486393    0.765240181    1.980616878
  431 SOLV  HW1     1519    5.294010543    0.698222985    2.054224493
  431 SOLV  HW2     1520    5.189873369    0.797401058    1.976855408
  432 SOLV  OW      1521    6.169088898    6.402109714    2.452889621
  432 SOLV  HW1     1522    6.211980497    6.448225854    2.530566563
  432 SOLV  HW2     1523    6.234432863    6.338702732    2.411539703
  433 SOLV  OW      1524    5.663375078    4.291376347    6.642409038
  433 SOLV  HW1     1525    5.676651380    4.388500907    6.622644056
  433 SOLV  HW2     1526    5.570933586    4.276870827    6.677683039
  434 SOLV  OW      1527    2.135888904    4.071885804    1.920745945
  434 SOLV  HW1     1528    2.097064336    4.053605510    2.011070795
  434 SOLV  HW2     1529    2.231908778    4.043981608    1.919467448
  435 SOLV  OW      1530    5.294226014    5.411407953    4.231421077
  435 SOLV  HW1     1531    5.331067035    5.500693160    4.257324472
  435 SOLV  HW2     1532    5.194352520    5.415929278    4.229199007
  436 SOLV  OW      1533    5.962690869    6.425507845    3.943733941
  436 SOLV  HW1     1534    5.905772749    6.492469602    3.896020781
  436 SOLV  HW2     1535    5.958107872    6.442032128    4.042253173
  437 SOLV  OW      1536    2.311347801    4.283958287    4.947387738
  437 SOLV  HW1     1537    2.379099275    4.223090439    4.988678627
  437 SOLV  HW2     1538    2.352404968    4.331737567    4.869724721
  438 SOLV  OW      1539    2.792435814    3.344592307    6.092866064
  438 SOLV  HW1     1540    2.770479827    3.247632832    6.103677620
  438 SOLV  HW2     1541    2.863491578    3.355122798    6.023293929
  439 SOLV  OW      1542    3.956032219    4.368434575    3.262424046
  439 SOLV  HW1     1543    3.890933244    4.393883003    3.333940449
  439 SOLV  HW2     1544    3.964491272    4.268853097    3.258950079
  440 SOLV  OW      1545    3.208868009    3.662228615    6.626927463
  440 SOLV  HW1     1546    3.185391005    3.751556216    6.588593341
  440 SOLV  HW2     1547    3.198969696    3.664998542    6.726398292
  441 SOLV  OW      1548    1.176801645    3.759947746    5.710815882
  441 SOLV  HW1     1549    1.231272085    3.825360964    5.763296135
  441 SOLV  HW2     1550    1.193008951    3.667598152    5.745586136
  442 SOLV  OW      1551    5.441694211    0.666466338    4.340360446
  442 SOLV  HW1     1552    5.374673628    0.596080205    4.363900383
  442 SOLV  HW2     1553    5.495126695    0.636511229    4.261317698
  443 SOLV  OW      1554    3.481024353    5.919060738    0.463424140
  443 SOLV  HW1     1555    3.407168225    5.858242190    0.492518323
  443 SOLV  HW2     1556    3.484658652    5.998475418    0.524088754
  444 SOLV  OW      1557    4.843881686    3.924892645    3.514367571
  444 SOLV  HW1     1558    4.926307425    3.912213410    3.569552074
  444 SOLV  HW2     1559    4.763151756    3.918145208    3.572995597
  445 SOLV  OW      1560    6.000685294    3.995056539    3.857847388
  445 SOLV  HW1     1561    5.987230199    4.070833641    3.921697886
  445 SOLV  HW2     1562    5.933823599    4.001609852    3.783775378
  446 SOLV  OW      1563    2.963872006    0.721170969    5.517458509
  446 SOLV  HW1     1564    3.000832533    0.637699771    5.558282197
  446 SOLV  HW2     1565    2.895052570    0.760462153    5.578451812
  447 SOLV  OW      1566    3.743152031    4.475881151    5.740404692
  447 SOLV  HW1     1567    3.822327010    4.524455088    5.777445079
  447 SOLV  HW2     1568    3.720636688    4.512735324    5.650210878
  448 SOLV  OW      1569    5.538596284    3.526006022    0.680889061
  448 SOLV  HW1     1570    5.622974870    3.487587155    0.718363583
  448 SOLV  HW2     1571    5.560413824    3.605590229    0.624405047
  449 SOLV  OW      1572    1.651703140    2.129315818    4.118301440
  449 SOLV  HW1     1573    1.551913062    2.124635233    4.113815099
  449 SOLV  HW2     1574    1.679334158    2.218817338    4.153317145
  450 SOLV  OW      1575    1.411953440    1.239399180    5.770121749
  450 SOLV  HW1     1576    1.490425355    1.281649561    5.815477660
  450 SOLV  HW2     1577    1.441969843    1.157813194    5.720696682
  451 SOLV  OW      1578    2.352884988    5.595891235    3.894498636
  451 SOLV  HW1     1579    2.365423945    5.685971563    3.936072713
  451 SOLV  HW2     1580    2.442237945    5.555535476    3.874812179
  452 SOLV  OW      1581    2.236140882    3.894145470    0.752251936
  452 SOLV  HW1     1582    2.271659542    3.801283326    0.741521526
  452 SOLV  HW2     1583    2.136958011    3.890685136    0.764535217
  453 SOLV  OW      1584    3.211695222    4.040763549    0.433835803
  453 SOLV  HW1     1585    3.125452030    4.086062225    0.411247383
  453 SOLV  HW2     1586    3.282615982    4.109659911    0.448790128
  454 SOLV  OW      1587    6.282734597    6.085882058    1.836969370
  454 SOLV  HW1     1588    6.275227916    6.124772758    1.745147488
  454 SOLV  HW2     1589    6.361615196    6.125783072    1.883722498
  455 SOLV  OW      1590    5.380580501    3.793840677    1.638769233
  455 SOLV  HW1     1591    5.456093484    3.819655171    1.699031130
  455 SOLV  HW2     1592    5.311275444    3.744579521    1.691402327
  456 SOLV  OW      1593    4.918348521    0.505434987    4.386161140
  456 SOLV  HW1     1594    4.945319601    0.556135620    4.304294777
  456 SOLV  HW2     1595    4.931535339    0.562991271    4.466867254
  457 SOLV  OW      1596    0.333762934    1.790470689    0.332994613
  457 SOLV  HW1     1597    0.302758008    1.700777833    0.301467149
  457 SOLV  HW2     1598    0.254597182    1.846189617    0.358060121
  458 SOLV  OW      1599    4.840046599    4.671779688    3.984146663
  458 SOLV  HW1     1600    4.891566074    4.703259660    4.063863976
  458 SOLV  HW2     1601    4.817892238    4.749911281    3.925796570
  459 SOLV  OW      1602    3.000857435    2.412114241    3.009699035
  459 SOLV  HW1     1603    3.014001994    2.464417540    2.925486920
  459 SOLV  HW2     1604    3.089584275    2.381190393    3.043924148
  460 SOLV  OW      1605    0.921506418    6.503922224    5.778890075
  460 SOLV  HW1     1606    0.870941555    6.555478051    5.848065838
  460 SOLV  HW2     1607    0.865510750    6.494848622    5.696535660
  461 SOLV  OW      1608    1.595950637    3.482831501    1.968818626
  461 SOLV  HW1     1609    1.658941754    3.429249710    2.025043227
  461 SOLV  HW2     1610    1.633067520    3.491682826    1.876384402
  462 SOLV  OW      1611    0.811527805    1.139006603    6.021861937
  462 SOLV  HW1     1612    0.739310911    1.166313313    6.085416313
  462 SOLV  HW2     1613    0.775493086    1.071519806    5.957463753
  463 SOLV  OW      1614    2.820079932    3.856871579    2.655867442
  463 SOLV  HW1     1615    2.768342763    3.774090554    2.634172692
  463 SOLV  HW2     1616    2.900123245    3.862745962    2.596212983
  464 SOLV  OW      1617    3.205039036    1.265274079    5.806653838
  464 SOLV  HW1     1618    3.133709722    1.308065160    5.862161920
  464 SOLV  HW2     1619    3.275363584    1.226935944    5.866526538
  465 SOLV  OW      1620    0.905863412    1.252085054    0.050882916
  465 SOLV  HW1     1621    0.905797192    1.309367176    0.132851501
  465 SOLV  HW2     1622    0.923570588    1.157088880    0.076617673
  466 SOLV  OW      1623    1.791750317    4.537768661    1.978576225
  466 SOLV  HW1     1624    1.794111619    4.453863874    2.032931593
  466 SOLV  HW2     1625    1.714012425    4.534609076    1.915751612
  467 SOLV  OW      1626    0.889026193    1.175931303    0.601992799
  467 SOLV  HW1     1627    0.899835864    1.262795497    0.553641400
  467 SOLV  HW2     1628    0.978290404    1.131950423    0.611875996
  468 SOLV  OW      1629    6.398664853    3.878118514    2.450883956
  468 SOLV  HW1     1630    6.488326288    3.835317461    2.439526506
  468 SOLV  HW2     1631    6.341362092    3.856967728    2.371706101
  469 SOLV  OW      1632    6.054246424    0.856843649    2.117081872
  469 SOLV  HW1     1633    6.152116192    0.838243730    2.125779361
  469 SOLV  HW2     1634    6.038299238    0.955329020    2.123894640
  470 SOLV  OW      1635    2.684424029    0.651647591    2.696647967
  470 SOLV  HW1     1636    2.603913801    0.600176299    2.726125147
  470 SOLV  HW2     1637    2.764518317    0.591783719    2.697795473
  471 SOLV  OW      1638    1.475819237    2.356574968    2.079619971
  471 SOLV  HW1     1639    1.434742424    2.287714731    2.019861640
  471 SOLV  HW2     1640    1.429684286    2.355512939    2.168335997
  472 SOLV  OW      1641    6.263577507    3.907889665    0.812542037
  472 SOLV  HW1     1642    6.323147571    3.987122538    0.799364248
  472 SOLV  HW2     1643    6.318808713    3.824538167    0.814003676
  473 SOLV  OW      1644    4.096795563    1.819118293    3.399267558
  473 SOLV  HW1     1645    4.002524989    1.851691953    3.406486312
  473 SOLV  HW2     1646    4.153492766    1.890125958    3.357513115
  474 SOLV  OW      1647    5.421966121    2.344821279    2.753249167
  474 SOLV  HW1     1648    5.512044064    2.363310330    2.792545657
  474 SOLV  HW2     1649    5.421462195    2.371704109    2.656931181
  475 SOLV  OW      1650    5.547226105    5.782991169    1.937864072
  475 SOLV  HW1     1651    5.597191601    5.812761641    1.856517511
  475 SOLV  HW2     1652    5.611163903    5.771418676    2.013878085
  476 SOLV  OW      1653    5.460116889    2.999426878    3.665680857
  476 SOLV  HW1     1654    5.427242585    3.075428249    3.721744808
  476 SOLV  HW2     1655    5.559309437    2.991292735    3.675415788
  477 SOLV  OW      1656    4.361669129    1.577261606    4.628749261
  477 SOLV  HW1     1657    4.323147010    1.573534776    4.536541604
  477 SOLV  HW2     1658    4.367294105    1.672505606    4.658699801
  478 SOLV  OW      1659    3.320524874    0.077337415    6.557707597
  478 SOLV  HW1     1660    3.320684470    0.103605966    6.654196108
  478 SOLV  HW2     1661    3.364544836   -0.011856165    6.547371106
  479 SOLV  OW      1662    2.274560823    1.843715838    5.971997566
  479 SOLV  HW1     1663    2.221688930    1.897294774    5.906164783
  479 SOLV  HW2     1664    2.318352655    1.767041162    5.925057558
  480 SOLV  OW      1665    2.939811515    3.302713304    0.899450811
  480 SOLV  HW1     1666    2.959436700    3.313282332    0.996935387
  480 SOLV  HW2     1667    2.912041773    3.390876021    0.861289685
  481 SOLV  OW      1668    1.234702365    4.563415064    4.274358048
  481 SOLV  HW1     1669    1.164757706    4.572840751    4.203513176
  481 SOLV  HW2     1670    1.319727836    4.605766050    4.243098522
  482 SOLV  OW      1671    3.331899892    2.147588878    2.480948246
  482 SOLV  HW1     1672    3.329167832    2.184794258    2.388166834
  482 SOLV  HW2     1673    3.399432169    2.197761601    2.535005477
  483 SOLV  OW      1674    4.333123727    0.873986601    4.132299948
  483 SOLV  HW1     1675    4.395476716    0.909071189    4.202166043
  483 SOLV  HW2     1676    4.374216066    0.885931145    4.041918299
  484 SOLV  OW      1677    4.737644527    3.573647890    0.891290951
  484 SOLV  HW1     1678    4.665257892    3.575478488    0.822320531
  484 SOLV  HW2     1679    4.721787874    3.497584727    0.954243764
  485 SOLV  OW      1680    2.678223492    4.209331388    4.756059867
  485 SOLV  HW1     1681    2.754719554    4.144957366    4.753954502
  485 SOLV  HW2     1682    2.600688934    4.170608659    4.706169613
  486 SOLV  OW      1683    2.554773409    0.194123931    6.563587673
  486 SOLV  HW1     1684    2.629090734    0.148935698    6.612933936
  486 SOLV  HW2     1685    2.515918523    0.266400215    6.620741251
  487 SOLV  OW      1686    3.775959516    4.503655165    2.721293067
  487 SOLV  HW1     1687    3.740091371    4.414986662    2.750472986
  487 SOLV  HW2     1688    3.761008107    4.571092751    2.793602971
  488 SOLV  OW      1689    4.340009996    5.923532938    1.311284364
  488 SOLV  HW1     1690    4.377366010    5.957114657    1.397753383
  488 SOLV  HW2     1691    4.314407783    5.827369333    1.321142490
  489 SOLV  OW      1692    0.199441181    4.211960824    5.591222512
  489 SOLV  HW1     1693    0.152918200    4.157818403    5.661253257
  489 SOLV  HW2     1694    0.204952512    4.307273656    5.620974553
  490 SOLV  OW      1695    3.553807807    3.017916794    0.682551161
  490 SOLV  HW1     1696    3.557651358    2.988389648    0.778015656
  490 SOLV  HW2     1697    3.613948567    3.096754517    0.669597503
  491 SOLV  OW      1698    4.999706722    3.475466589    5.030453207
  491 SOLV  HW1     1699    4.914735501    3.489840155    5.081181769
  491 SOLV  HW2     1700    5.077728912    3.494448819    5.090054446
  492 SOLV  OW      1701    1.509012877    1.686648101    2.954901277
  492 SOLV  HW1     1702    1.526951234    1.593774031    2.922455670
  492 SOLV  HW2     1703    1.458202673    1.682667442    3.040939479
  493 SOLV  OW      1704    3.071849562    3.420289334    5.389004946
  493 SOLV  HW1     1705    3.045537689    3.341143845    5.333834558
  493 SOLV  HW2     1706    3.031279989    3.503003484    5.350113122
  494 SOLV  OW      1707    0.357861726    2.857910540    1.720250428
  494 SOLV  HW1     1708    0.453675816    2.858733333    1.691630888
  494 SOLV  HW2     1709    0.324874551    2.951908544    1.728986349
  495 SOLV  OW      1710    3.301061203    0.027701884    4.996474720
  495 SOLV  HW1     1711    3.251402806    0.107012335    4.961204465
  495 SOLV  HW2     1712    3.255233063   -0.056140550    4.966973489
  496 SOLV  OW      1713    3.648482557    1.524456763    0.923845410
  496 SOLV  HW1     1714    3.697180376    1.444246153    0.958412379
  496 SOLV  HW2     1715    3.672830856    1.604439710    0.978708725
  497 SOLV  OW      1716    3.380676624    1.021221776    6.644262159
  497 SOLV  HW1     1717    3.413721112    1.113220653    6.623182232
  497 SOLV  HW2     1718    3.454410559    0.955213992    6.629896433
  498 SOLV  OW      1719    5.503203673    0.839116204    4.543331372
  498 SOLV  HW1     1720    5.487420160    0.763399792    4.479943672
  498 SOLV  HW2     1721    5.573694686    0.899542564    4.506186157
  499 SOLV  OW      1722    0.398427410    1.970784727    2.833123376
  499 SOLV  HW1     1723    0.473668785    1.923262201    2.787511538
  499 SOLV  HW2     1724    0.381171107    1.928307427    2.921994034
  500 SOLV  OW      1725    2.846581279    2.626587543    3.177457506
  500 SOLV  HW1     1726    2.911887915    2.579561733    3.236818363
  500 SOLV  HW2     1727    2.767265616    2.567701684    3.161914784
  501 SOLV  OW      1728    5.727929257    6.391665841    0.060725427
  501 SOLV  HW1     1729    5.808251750    6.445029301    0.087196792
  501 SOLV  HW2     1730    5.700423967    6.332868106    0.136793687
  502 SOLV  OW      1731    0.930597423    1.988119575    0.982859379
  502 SOLV  HW1     1732    0.848414182    1.992736288    1.039645784
  502 SOLV  HW2     1733    0.914008473    1.927494360    0.905080944
  503 SOLV  OW      1734    3.240409602    2.845762907    1.673093544
  503 SOLV  HW1     1735    3.331414038    2.812680638    1.698070554
  503 SOLV  HW2     1736    3.177868473    2.768180170    1.664749625
  504 SOLV  OW      1737    4.976077190    2.224621583    2.405219592
  504 SOLV  HW1     1738    4.988627097    2.136296014    2.360040078
  504 SOLV  HW2     1739    4.899911490    2.218539409    2.469732290
  505 SOLV  OW      1740    3.461437142    1.269475175    4.431590311
  505 SOLV  HW1     1741    3.550589207    1.229774266    4.409776507
  505 SOLV  HW2     1742    3.389534134    1.217022414    4.385996888
  506 SOLV  OW      1743    1.820193067    6.171148760    6.532856621
  506 SOLV  HW1     1744    1.806762737    6.181838719    6.434340399
  506 SOLV  HW2     1745    1.752787304    6.106661355    6.568883452
  507 SOLV  OW      1746    6.410307635    2.730425910    5.277830330
  507 SOLV  HW1     1747    6.441349345    2.780236358    5.196864743
  507 SOLV  HW2     1748    6.484016375    2.727303868    5.345338621
  508 SOLV  OW      1749    0.322387147    2.480853533    2.920974358
  508 SOLV  HW1     1750    0.339498695    2.383091204    2.908734396
  508 SOLV  HW2     1751    0.407031419    2.531732057    2.905263920
  509 SOLV  OW      1752    4.160631663    6.682140632    0.925945761
  509 SOLV  HW1     1753    4.122377159    6.597831858    0.888147371
  509 SOLV  HW2     1754    4.086763217    6.747055742    0.944099994
  510 SOLV  OW      1755    1.139110497    3.982880135    3.035333263
  510 SOLV  HW1     1756    1.214301544    4.023378626    3.087355120
  510 SOLV  HW2     1757    1.054408381    3.990203360    3.087983208
  511 SOLV  OW      1758    5.632874353    0.728091005    4.879901273
  511 SOLV  HW1     1759    5.682694237    0.642114735    4.868669400
  511 SOLV  HW2     1760    5.535586757    0.712748938    4.862585396
  512 SOLV  OW      1761    2.174695726    5.736490443    4.563865977
  512 SOLV  HW1     1762    2.185270268    5.640084546    4.588241720
  512 SOLV  HW2     1763    2.260610910    5.770917045    4.526004584
  513 SOLV  OW      1764    6.724426118    4.267207055    2.308220342
  513 SOLV  HW1     1765    6.729586781    4.358955348    2.347662870
  513 SOLV  HW2     1766    6.688597434    4.272951356    2.215035561
  514 SOLV  OW      1767    5.436524651    4.432650743    3.451993116
  514 SOLV  HW1     1768    5.520445916    4.462576189    3.497399984
  514 SOLV  HW2     1769    5.404705126    4.347441221    3.493549703
  515 SOLV  OW      1770    5.037105753    0.700145463    2.355801562
  515 SOLV  HW1     1771    5.016608599    0.772133020    2.422117120
  515 SOLV  HW2     1772    4.975946137    0.708866987    2.277166130
  516 SOLV  OW      1773    6.482262280    2.538351840    1.442403567
  516 SOLV  HW1     1774    6.558719193    2.526611717    1.379026877
  516 SOLV  HW2     1775    6.396863679    2.513820120    1.396519272
  517 SOLV  OW      1776    1.780125539    0.466590360    4.428993935
  517 SOLV  HW1     1777    1.874095895    0.466249540    4.463192632
  517 SOLV  HW2     1778    1.742282416    0.558854736    4.436428839
  518 SOLV  OW      1779    2.279146669    0.020830851    0.994816342
  518 SOLV  HW1     1780    2.302645929   -0.071746900    1.024434573
  518 SOLV  HW2     1781    2.180050589    0.033282669    0.999817739
  519 SOLV  OW      1782    2.351721898    3.659702020    4.244220067
  519 SOLV  HW1     1783    2.342706361    3.672176389    4.343028999
  519 SOLV  HW2     1784    2.442238610    3.622629689    4.223424350
  520 SOLV  OW      1785    4.897668986    3.008858119    2.391554583
  520 SOLV  HW1     1786    4.861050255    3.013111077    2.484511970
  520 SOLV  HW2     1787    4.994387253    3.034245215    2.392634826
  521 SOLV  OW      1788    0.247063838    4.407022286    5.180456745
  521 SOLV  HW1     1789    0.277679210    4.378274738    5.089702283
  521 SOLV  HW2     1790    0.293370730    4.352265129    5.250151941
  522 SOLV  OW      1791    6.338973135    6.490314601    0.176350124
  522 SOLV  HW1     1792    6.417614663    6.551845436    0.170913104
  522 SOLV  HW2     1793    6.312357245    6.478613445    0.272030697
  523 SOLV  OW      1794    3.818914556    0.733726052    6.161304689
  523 SOLV  HW1     1795    3.872169826    0.753525795    6.243596495
  523 SOLV  HW2     1796    3.755330140    0.658833845    6.179966795
  524 SOLV  OW      1797    1.930159541    2.877824212    5.211778434
  524 SOLV  HW1     1798    1.877192394    2.948317372    5.258951421
  524 SOLV  HW2     1799    2.008258746    2.920028226    5.165741164
  525 SOLV  OW      1800    3.340242237    1.863576413    5.311178501
  525 SOLV  HW1     1801    3.260323288    1.813733615    5.277581597
  525 SOLV  HW2     1802    3.341571810    1.955244165    5.271236665
  526 SOLV  OW      1803    2.351200487    0.907806512    1.522467730
  526 SOLV  HW1     1804    2.302662985    0.833784352    1.475938969
  526 SOLV  HW2     1805    2.285180267    0.974875515    1.556278589
  527 SOLV  OW      1806    2.857171144    2.041831462    1.578005442
  527 SOLV  HW1     1807    2.832823691    1.961638217    1.632561282
  527 SOLV  HW2     1808    2.944240722    2.025420366    1.531641022
  528 SOLV  OW      1809    1.312231528    6.560674299    1.445656651
  528 SOLV  HW1     1810    1.411821088    6.557174791    1.454009369
  528 SOLV  HW2     1811    1.271420885    6.568821063    1.536586385
  529 SOLV  OW      1812    4.658828152    5.863855772    0.513402070
  529 SOLV  HW1     1813    4.612759163    5.944949391    0.477324820
  529 SOLV  HW2     1814    4.751066749    5.888415904    0.543217101
  530 SOLV  OW      1815    0.590107834    4.938582369    0.033606939
  530 SOLV  HW1     1816    0.650143009    4.953849508   -0.044896483
  530 SOLV  HW2     1817    0.506211854    4.991806361    0.022259428
  531 SOLV  OW      1818    4.743079562    3.393267129    2.361476526
  531 SOLV  HW1     1819    4.783310144    3.324775816    2.300726750
  531 SOLV  HW2     1820    4.708421893    3.469748540    2.307166908
  532 SOLV  OW      1821    6.387192022    5.131758873    3.380376190
  532 SOLV  HW1     1822    6.411909291    5.130462636    3.283487226
  532 SOLV  HW2     1823    6.464053289    5.098195558    3.434836675
  533 SOLV  OW      1824    5.502156414    5.585561416    0.039218937
  533 SOLV  HW1     1825    5.544061557    5.570318469    0.128727073
  533 SOLV  HW2     1826    5.459735419    5.500778462    0.007400628
  534 SOLV  OW      1827    6.285474888    1.121506030    2.999275433
  534 SOLV  HW1     1828    6.247835479    1.189437813    3.062272597
  534 SOLV  HW2     1829    6.213343388    1.057907093    2.971847038
  535 SOLV  OW      1830    5.040423174    4.502822883    5.898966807
  535 SOLV  HW1     1831    5.108561203    4.575172309    5.910051232
  535 SOLV  HW2     1832    5.060251370    4.450803623    5.815894946
  536 SOLV  OW      1833    2.508447588    5.234997704    0.547481383
  536 SOLV  HW1     1834    2.468258260    5.281616082    0.468667428
  536 SOLV  HW2     1835    2.592053206    5.282368448    0.575161849
  537 SOLV  OW      1836    4.402325612    5.295538773    2.091259965
  537 SOLV  HW1     1837    4.438642101    5.388689856    2.093280684
  537 SOLV  HW2     1838    4.315673671    5.294620144    2.041353130
  538 SOLV  OW      1839    4.290726412    5.659001045    1.380362842
  538 SOLV  HW1     1840    4.200724809    5.616213230    1.372055665
  538 SOLV  HW2     1841    4.357698543    5.590475898    1.408983337
  539 SOLV  OW      1842    3.433144575    6.523278546    1.838331859
  539 SOLV  HW1     1843    3.458875010    6.515956673    1.934687604
  539 SOLV  HW2     1844    3.353553936    6.465392823    1.820592974
  540 SOLV  OW      1845    5.005551809    0.715532887    5.535468932
  540 SOLV  HW1     1846    4.942223833    0.696334801    5.610442900
  540 SOLV  HW2     1847    4.957730677    0.705965543    5.448166583
  541 SOLV  OW      1848    3.040434092    6.610694987    1.239633569
  541 SOLV  HW1     1849    3.114283456    6.606218064    1.306911525
  541 SOLV  HW2     1850    3.004697321    6.704001438    1.235524501
  542 SOLV  OW      1851    0.555536982    6.015426042    5.222159708
  542 SOLV  HW1     1852    0.467283634    5.970120216    5.234762234
  542 SOLV  HW2     1853    0.562358787    6.049642399    5.128443121
  543 SOLV  OW      1854    4.430944689    1.961859102    1.426085096
  543 SOLV  HW1     1855    4.438506136    1.939666888    1.328871799
  543 SOLV  HW2     1856    4.384915452    1.887041307    1.473873190
  544 SOLV  OW      1857    1.267993768    4.795366192    5.314732148
  544 SOLV  HW1     1858    1.176472480    4.774822417    5.280063690
  544 SOLV  HW2     1859    1.278484047    4.756447747    5.406249379
  545 SOLV  OW      1860    3.243820838    0.252787792    4.458375353
  545 SOLV  HW1     1861    3.176059876    0.186996201    4.425511794
  545 SOLV  HW2     1862    3.234607679    0.338368347    4.407471707
  546 SOLV  OW      1863    4.029084702    3.523758387    4.697157135
  546 SOLV  HW1     1864    3.967269964    3.576243236    4.638638987
  546 SOLV  HW2     1865    4.061281885    3.443027392    4.647700661
  547 SOLV  OW      1866    1.782259322    3.840191068    1.999666153
  547 SOLV  HW1     1867    1.721400853    3.840153504    2.079015634
  547 SOLV  HW2     1868    1.842140071    3.760195250    2.003546864
  548 SOLV  OW      1869    5.168099875    4.842477613    6.216480587
  548 SOLV  HW1     1870    5.243129982    4.903869563    6.241008252
  548 SOLV  HW2     1871    5.184019594    4.752496576    6.257101645
  549 SOLV  OW      1872    3.464372361    1.841217815    1.153718944
  549 SOLV  HW1     1873    3.519720297    1.906412401    1.101888772
  549 SOLV  HW2     1874    3.407647683    1.890627192    1.219606114
  550 SOLV  OW      1875    2.552326299    3.232371471    3.839936449
  550 SOLV  HW1     1876    2.484676950    3.246267210    3.767613777
  550 SOLV  HW2     1877    2.541313525    3.140869514    3.878746313
  551 SOLV  OW      1878    6.299806691    4.452580622    0.868461279
  551 SOLV  HW1     1879    6.334948794    4.497243695    0.950743339
  551 SOLV  HW2     1880    6.257269017    4.520857712    0.809056900
  552 SOLV  OW      1881    5.275385399    2.395825755    3.524285196
  552 SOLV  HW1     1882    5.288759952    2.343646186    3.440032548
  552 SOLV  HW2     1883    5.258528933    2.332892054    3.600148914
  553 SOLV  OW      1884    0.581116116    6.328312834    1.520821715
  553 SOLV  HW1     1885    0.524249484    6.410569115    1.521252219
  553 SOLV  HW2     1886    0.599100810    6.300716933    1.426401845
  554 SOLV  OW      1887    6.136609215    4.677081379    4.811142879
  554 SOLV  HW1     1888    6.220363438    4.710971469    4.854000629
  554 SOLV  HW2     1889    6.138917760    4.577161213    4.807867852
  555 SOLV  OW      1890    5.076646847    0.627655323    3.783086552
  555 SOLV  HW1     1891    5.025554270    0.545304414    3.807743625
  555 SOLV  HW2     1892    5.067852933    0.695442704    3.856077187
  556 SOLV  OW      1893    4.367039823    1.581033572    4.273043492
  556 SOLV  HW1     1894    4.282527769    1.570965271    4.325545273
  556 SOLV  HW2     1895    4.397351663    1.491241318    4.241127376
  557 SOLV  OW      1896    0.703193443    5.837294780    4.156266660
  557 SOLV  HW1     1897    0.657024237    5.774443041    4.218861854
  557 SOLV  HW2     1898    0.794112484    5.858957801    4.191826980
  558 SOLV  OW      1899    1.357709497    1.599834510    1.670383112
  558 SOLV  HW1     1900    1.263120364    1.593502805    1.702209206
  558 SOLV  HW2     1901    1.364540370    1.561421872    1.578307582
  559 SOLV  OW      1902    0.551715933    1.734099647    5.009578932
  559 SOLV  HW1     1903    0.575320271    1.765553744    4.917635636
  559 SOLV  HW2     1904    0.618605584    1.769305844    5.075049484
  560 SOLV  OW      1905    6.447965068    5.612062368    5.206952359
  560 SOLV  HW1     1906    6.490938819    5.632617573    5.294877527
  560 SOLV  HW2     1907    6.350441871    5.633677724    5.211653131
  561 SOLV  OW      1908    6.582141391    1.398759244    3.612941943
  561 SOLV  HW1     1909    6.513783065    1.335584932    3.576387323
  561 SOLV  HW2     1910    6.564495927    1.490801660    3.578057473
  562 SOLV  OW      1911    3.873403590    2.108694863    5.351634059
  562 SOLV  HW1     1912    3.876902494    2.124363319    5.252930705
  562 SOLV  HW2     1913    3.779137054    2.118320050    5.383591388
  563 SOLV  OW      1914    6.528106093    3.636126660    2.045891069
  563 SOLV  HW1     1915    6.441531753    3.668237799    2.007500272
  563 SOLV  HW2     1916    6.514943223    3.545885562    2.086920060
  564 SOLV  OW      1917    0.853530286    6.040303120    1.839351883
  564 SOLV  HW1     1918    0.870963216    5.949965925    1.878535795
  564 SOLV  HW2     1919    0.901909644    6.048753725    1.752242068
  565 SOLV  OW      1920    3.737149753    3.215733372    1.650006428
  565 SOLV  HW1     1921    3.685383287    3.208196691    1.735232751
  565 SOLV  HW2     1922    3.784818646    3.303608722    1.647620138
  566 SOLV  OW      1923    0.591156823    5.916580873    1.755086534
  566 SOLV  HW1     1924    0.530528156    5.920230263    1.834527968
  566 SOLV  HW2     1925    0.675741224    5.965899396    1.775415266
  567 SOLV  OW      1926    2.398806959    4.480627431    2.389131753
  567 SOLV  HW1     1927    2.493902397    4.502079589    2.411419812
  567 SOLV  HW2     1928    2.394027851    4.442235997    2.296918127
  568 SOLV  OW      1929    3.117493059    1.495738388    0.099122093
  568 SOLV  HW1     1930    3.066207537    1.569929141    0.055929244
  568 SOLV  HW2     1931    3.136998547    1.424838100    0.031352041
  569 SOLV  OW      1932    1.236508243    0.474743899    4.750822744
  569 SOLV  HW1     1933    1.303701555    0.530969014    4.702616001
  569 SOLV  HW2     1934    1.150052193    0.524545791    4.757547159
  570 SOLV  OW      1935    4.145088826    4.479099568    3.479887770
  570 SOLV  HW1     1936    4.045769383    4.487506356    3.471821234
  570 SOLV  HW2     1937    4.184494873    4.568522083    3.501121522
  571 SOLV  OW      1938    2.295150591    5.139910448    0.679381815
  571 SOLV  HW1     1939    2.208028984    5.186470657    0.663823301
  571 SOLV  HW2     1940    2.368125078    5.188942837    0.631730541
  572 SOLV  OW      1941    6.596045203    1.386192559    1.354157907
  572 SOLV  HW1     1942    6.657247693    1.424969866    1.423083015
  572 SOLV  HW2     1943    6.571281259    1.456951853    1.287976608
  573 SOLV  OW      1944    5.471984796    3.291579834    3.038509450
  573 SOLV  HW1     1945    5.409244754    3.215632688    3.021310239
  573 SOLV  HW2     1946    5.524734467    3.310642051    2.955719360
  574 SOLV  OW      1947    1.434347066    3.455977210    3.463418182
  574 SOLV  HW1     1948    1.366040165    3.413838413    3.403764315
  574 SOLV  HW2     1949    1.508297394    3.493921412    3.407815292
  575 SOLV  OW      1950    5.189286321    0.576539755    6.159648853
  575 SOLV  HW1     1951    5.181108445    0.477846154    6.145763956
  575 SOLV  HW2     1952    5.110137965    0.622535094    6.119398868
  576 SOLV  OW      1953    6.675253855    0.993430792    1.913898122
  576 SOLV  HW1     1954    6.637378283    0.953179687    1.830559148
  576 SOLV  HW2     1955    6.775133279    0.990627061    1.909856512
  577 SOLV  OW      1956    5.749939236    0.965988018    2.065552726
  577 SOLV  HW1     1957    5.842930268    0.932960346    2.049368297
  577 SOLV  HW2     1958    5.687049830    0.920874580    2.002229783
  578 SOLV  OW      1959    1.790806824    5.117221322    2.549341574
  578 SOLV  HW1     1960    1.732417777    5.197733814    2.559760442
  578 SOLV  HW2     1961    1.743794159    5.048967032    2.493383947
  579 SOLV  OW      1962    5.592751640    4.769063691    1.756926571
  579 SOLV  HW1     1963    5.533986887    4.742004431    1.833180064
  579 SOLV  HW2     1964    5.557234469    4.730024133    1.671988132
  580 SOLV  OW      1965    4.514801934    6.700512986    3.924367062
  580 SOLV  HW1     1966    4.553356916    6.792782202    3.924363224
  580 SOLV  HW2     1967    4.551796117    6.648932111    4.001638911
  581 SOLV  OW      1968    3.794095802    6.177325919    3.989631182
  581 SOLV  HW1     1969    3.824729145    6.103855364    4.050160272
  581 SOLV  HW2     1970    3.848816232    6.176556677    3.905934242
  582 SOLV  OW      1971    6.394202979    2.740288697    3.205318870
  582 SOLV  HW1     1972    6.334524783    2.815958600    3.232014816
  582 SOLV  HW2     1973    6.396361812    2.733121242    3.105598953
  583 SOLV  OW      1974    0.643626877    5.763488594    5.172034795
  583 SOLV  HW1     1975    0.722908953    5.749218092    5.112782790
  583 SOLV  HW2     1976    0.627890464    5.861561841    5.183614881
  584 SOLV  OW      1977    2.748182307    1.678218687    5.690088777
  584 SOLV  HW1     1978    2.772499827    1.582716527    5.673115548
  584 SOLV  HW2     1979    2.739059485    1.693304451    5.788522961
  585 SOLV  OW      1980    0.755949324    0.203022795    5.666515500
  585 SOLV  HW1     1981    0.830386985    0.170146439    5.608392574
  585 SOLV  HW2     1982    0.720885883    0.289323500    5.630144656
  586 SOLV  OW      1983    5.588834534    4.112308459    4.508956170
  586 SOLV  HW1     1984    5.614787359    4.096482788    4.604224705
  586 SOLV  HW2     1985    5.489203426    4.109911063    4.500710583
  587 SOLV  OW      1986    3.814107407    0.894336113    3.744936246
  587 SOLV  HW1     1987    3.767153233    0.872228510    3.830415216
  587 SOLV  HW2     1988    3.907988796    0.922482472    3.764789765
  588 SOLV  OW      1989    1.972142047    5.355066173    0.017789496
  588 SOLV  HW1     1990    2.008115584    5.270580516    0.057389661
  588 SOLV  HW2     1991    1.944089935    5.338279063   -0.076716413
  589 SOLV  OW      1992    6.237009134    0.785135193    1.853448192
  589 SOLV  HW1     1993    6.278566716    0.818099288    1.768675374
  589 SOLV  HW2     1994    6.283730872    0.826317066    1.931686465
  590 SOLV  OW      1995    0.025450877    0.510303949    4.810485579
  590 SOLV  HW1     1996   -0.037298182    0.567003244    4.757120419
  590 SOLV  HW2     1997    0.017136105    0.414976189    4.781441173
  591 SOLV  OW      1998    5.462049851    4.606255384    4.506590850
  591 SOLV  HW1     1999    5.394790306    4.594290083    4.433562909
  591 SOLV  HW2     2000    5.544482889    4.553972310    4.484879808
  592 SOLV  OW      2001    2.182521393    5.829497483    0.765497033
  592 SOLV  HW1     2002    2.223749686    5.759877986    0.706730986
  592 SOLV  HW2     2003    2.089225308    5.848128116    0.734693867
  593 SOLV  OW      2004    3.791849227    2.675552076    1.857084969
  593 SOLV  HW1     2005    3.792891543    2.575613891    1.853713373
  593 SOLV  HW2     2006    3.877570062    2.708463582    1.896693883
  594 SOLV  OW      2007    6.629505405    4.124413566    3.345725081
  594 SOLV  HW1     2008    6.669595032    4.043871162    3.389380984
  594 SOLV  HW2     2009    6.543164088    4.147216297    3.390728495
  595 SOLV  OW      2010    6.460810652    1.644047546    1.849311726
  595 SOLV  HW1     2011    6.442086859    1.545902485    1.845181188
  595 SOLV  HW2     2012    6.491534697    1.675922951    1.759645197
  596 SOLV  OW      2013    0.054670951    5.537294718    2.084416317
  596 SOLV  HW1     2014    0.013863125    5.460609453    2.133956061
  596 SOLV  HW2     2015   -0.017452736    5.599638510    2.054224923
  597 SOLV  OW      2016    6.474151198    1.503290356    5.135787727
  597 SOLV  HW1     2017    6.559593606    1.484079219    5.087511213
  597 SOLV  HW2     2018    6.468184067    1.601183551    5.155317465
  598 SOLV  OW      2019    6.677380339    1.820333147    5.073806466
  598 SOLV  HW1     2020    6.761975534    1.769713990    5.057030030
  598 SOLV  HW2     2021    6.678155344    1.856593114    5.166998252
  599 SOLV  OW      2022    5.868092012    4.134910093    1.158250152
  599 SOLV  HW1     2023    5.857946380    4.116399812    1.060502873
  599 SOLV  HW2     2024    5.945838681    4.083214860    1.194071278
  600 SOLV  OW      2025    3.591977859    1.607875001    5.711594308
  600 SOLV  HW1     2026    3.518224158    1.652746980    5.661126577
  600 SOLV  HW2     2027    3.614725627    1.521155825    5.667295115
  601 SOLV  OW      2028    5.049943103    1.522114609    6.653969089
  601 SOLV  HW1     2029    4.951216423    1.537911072    6.655868875
  601 SOLV  HW2     2030    5.082173636    1.523919381    6.559322217
  602 SOLV  OW      2031    5.831413750    3.745784656    0.898744303
  602 SOLV  HW1     2032    5.760397942    3.816174361    0.900206925
  602 SOLV  HW2     2033    5.917609964    3.784717679    0.931217790
  603 SOLV  OW      2034    3.952030106    3.638262630    0.907308389
  603 SOLV  HW1     2035    3.933421026    3.735263547    0.891668089
  603 SOLV  HW2     2036    4.035828340    3.628636022    0.961023185
  604 SOLV  OW      2037    6.529234615    4.988883222    6.041610440
  604 SOLV  HW1     2038    6.461537986    4.942499415    6.098757651
  604 SOLV  HW2     2039    6.482922401    5.053173346    5.980601804
  605 SOLV  OW      2040    6.349235876    0.151952894    6.221661237
  605 SOLV  HW1     2041    6.342674452    0.109856582    6.312131912
  605 SOLV  HW2     2042    6.314566432    0.088359124    6.152712293
  606 SOLV  OW      2043    4.151056205    1.991772843    6.107289670
  606 SOLV  HW1     2044    4.167571276    1.914649375    6.045813512
  606 SOLV  HW2     2045    4.180134349    2.076560399    6.062954280
  607 SOLV  OW      2046    3.081386863    1.684180085    5.649158275
  607 SOLV  HW1     2047    3.063106041    1.661715110    5.744872596
  607 SOLV  HW2     2048    2.999286074    1.667168413    5.594659116
  608 SOLV  OW      2049    0.687138418    1.038653661    3.519802296
  608 SOLV  HW1     2050    0.721128647    0.952142964    3.556689398
  608 SOLV  HW2     2051    0.751287027    1.073178202    3.451296042
  609 SOLV  OW      2052    6.086690627    0.918458695    5.463629260
  609 SOLV  HW1     2053    6.087782247    0.846472281    5.533032858
  609 SOLV  HW2     2054    6.083303027    0.877025332    5.372679299
  610 SOLV  OW      2055    4.840803360    5.263240994    0.109496132
  610 SOLV  HW1     2056    4.911571220    5.332663889    0.122628783
  610 SOLV  HW2     2057    4.787514381    5.285015976    0.027726764
  611 SOLV  OW      2058    1.102610437    0.327773356    3.568164337
  611 SOLV  HW1     2059    1.074449034    0.232337117    3.558216746
  611 SOLV  HW2     2060    1.030683076    0.387605187    3.532855675
  612 SOLV  OW      2061    0.183689516    5.000725662    3.553630384
  612 SOLV  HW1     2062    0.228783324    5.024178741    3.467510721
  612 SOLV  HW2     2063    0.182556560    4.901343760    3.564677948
  613 SOLV  OW      2064    4.939215290    3.192898471    1.063542568
  613 SOLV  HW1     2065    5.003533064    3.142092188    1.006253475
  613 SOLV  HW2     2066    4.917252487    3.139004927    1.144864250
  614 SOLV  OW      2067    0.939519843    4.049689228    0.505588261
  614 SOLV  HW1     2068    0.897904792    4.138489876    0.525151682
  614 SOLV  HW2     2069    1.037677586    4.054053735    0.524192117
  615 SOLV  OW      2070    3.149781833    2.559160855    0.278177250
  615 SOLV  HW1     2071    3.167378036    2.499929831    0.356803927
  615 SOLV  HW2     2072    3.234989498    2.603202493    0.249891515
  616 SOLV  OW      2073    5.966255254    5.434714804    5.573077107
  616 SOLV  HW1     2074    5.868155356    5.421176512    5.586977449
  616 SOLV  HW2     2075    5.982311597    5.469896190    5.480856942
  617 SOLV  OW      2076    2.361725991    0.786520539    2.580967545
  617 SOLV  HW1     2077    2.265098796    0.773039347    2.602911509
  617 SOLV  HW2     2078    2.412582354    0.805841153    2.664874870
  618 SOLV  OW      2079    4.863119763    1.278447714    2.857117639
  618 SOLV  HW1     2080    4.915921692    1.268317701    2.772800179
  618 SOLV  HW2     2081    4.916671464    1.330027804    2.923989192
  619 SOLV  OW      2082    3.961207927    1.431134248    1.155516167
  619 SOLV  HW1     2083    4.056318940    1.414109364    1.129745191
  619 SOLV  HW2     2084    3.943681466    1.529586135    1.155136742
  620 SOLV  OW      2085    0.196989170    0.452490476    3.116075529
  620 SOLV  HW1     2086    0.188646955    0.357614068    3.146554532
  620 SOLV  HW2     2087    0.278753332    0.493436601    3.156549365
  621 SOLV  OW      2088    3.788246586    4.125502756    4.969262542
  621 SOLV  HW1     2089    3.834068347    4.181967942    4.900617485
  621 SOLV  HW2     2090    3.853007403    4.058885798    5.006253247
  622 SOLV  OW      2091    0.493300538    0.620905123    2.002341839
  622 SOLV  HW1     2092    0.506530263    0.719636206    2.011130609
  622 SOLV  HW2     2093    0.478956940    0.597628171    1.906151717
  623 SOLV  OW      2094    4.990026630    0.188114581    0.467098797
  623 SOLV  HW1     2095    5.036566801    0.193257738    0.555459734
  623 SOLV  HW2     2096    5.055007667    0.159117545    0.396836917
  624 SOLV  OW      2097    4.210990582    5.317401188    4.557013854
  624 SOLV  HW1     2098    4.224575811    5.223127753    4.587477863
  624 SOLV  HW2     2099    4.177380444    5.317480941    4.462830803
  625 SOLV  OW      2100    3.659389920    3.412157516    0.244731153
  625 SOLV  HW1     2101    3.666378077    3.435408601    0.341739646
  625 SOLV  HW2     2102    3.661997183    3.312768255    0.234003998
  626 SOLV  OW      2103    5.888533609    3.377689897    5.543784818
  626 SOLV  HW1     2104    5.942557937    3.461276336    5.534049627
  626 SOLV  HW2     2105    5.846452488    3.375572107    5.634475441
  627 SOLV  OW      2106    0.357058047    5.413843042    3.445099285
  627 SOLV  HW1     2107    0.372989673    5.343242765    3.514105654
  627 SOLV  HW2     2108    0.443884366    5.438664127    3.402143507
  628 SOLV  OW      2109    1.272478716    2.609985344    0.222842379
  628 SOLV  HW1     2110    1.200134806    2.567460329    0.277230582
  628 SOLV  HW2     2111    1.256818265    2.708625667    0.217849193
  629 SOLV  OW      2112    1.586743455    3.614326985    4.247767228
  629 SOLV  HW1     2113    1.630833210    3.676025953    4.312954847
  629 SOLV  HW2     2114    1.491108275    3.601106408    4.273829144
  630 SOLV  OW      2115    4.383510989    2.170268589    2.137710202
  630 SOLV  HW1     2116    4.416155289    2.212757748    2.222144295
  630 SOLV  HW2     2117    4.365041864    2.241197016    2.069679734
  631 SOLV  OW      2118    0.874748747    5.211301229    6.651263221
  631 SOLV  HW1     2119    0.930450891    5.286527551    6.616072789
  631 SOLV  HW2     2120    0.802645697    5.247902928    6.710098250
  632 SOLV  OW      2121    4.706593841    0.976185269    0.184013956
  632 SOLV  HW1     2122    4.633232019    0.981643732    0.116276647
  632 SOLV  HW2     2123    4.749386436    1.066000942    0.194115125
  633 SOLV  OW      2124    4.999900983    1.703793556    2.696710231
  633 SOLV  HW1     2125    5.037323700    1.793736880    2.674130735
  633 SOLV  HW2     2126    4.930566702    1.678629732    2.629185167
  634 SOLV  OW      2127    1.017112495    4.592009801    4.891460411
  634 SOLV  HW1     2128    1.040103997    4.518624873    4.827537504
  634 SOLV  HW2     2129    1.023158956    4.680144322    4.844600607
  635 SOLV  OW      2130    2.174993075    0.105614248    3.635761776
  635 SOLV  HW1     2131    2.136101233    0.136120700    3.722692069
  635 SOLV  HW2     2132    2.177801093    0.005673541    3.633745587
  636 SOLV  OW      2133    2.007781070    6.166940099    1.366559799
  636 SOLV  HW1     2134    2.004668208    6.070641904    1.339781774
  636 SOLV  HW2     2135    2.000450397    6.174131027    1.466031637
  637 SOLV  OW      2136    0.017450854    2.524991366    1.337338670
  637 SOLV  HW1     2137    0.042450929    2.590291141    1.265847199
  637 SOLV  HW2     2138    0.067417976    2.546640887    1.421211668
  638 SOLV  OW      2139    5.774195757    4.020003155    3.608803658
  638 SOLV  HW1     2140    5.784832561    4.102128679    3.552746976
  638 SOLV  HW2     2141    5.776943354    3.939039887    3.550173506
  639 SOLV  OW      2142    3.242123935    5.608853636    3.288341241
  639 SOLV  HW1     2143    3.305091037    5.657771545    3.227989960
  639 SOLV  HW2     2144    3.148687238    5.640292003    3.271569011
  640 SOLV  OW      2145    5.678406135    2.358600548    0.659254356
  640 SOLV  HW1     2146    5.691574704    2.374529236    0.757095863
  640 SOLV  HW2     2147    5.656175971    2.262326663    0.643851311
  641 SOLV  OW      2148    3.713751622    6.080973375    5.272717137
  641 SOLV  HW1     2149    3.719037872    6.172705560    5.312180495
  641 SOLV  HW2     2150    3.674896159    6.086445222    5.180736668
  642 SOLV  OW      2151    5.142009461    1.831003731    0.344444549
  642 SOLV  HW1     2152    5.059533759    1.780678270    0.370236047
  642 SOLV  HW2     2153    5.205263324    1.833253200    0.421865370
  643 SOLV  OW      2154    1.426375057    3.635900822    3.691419037
  643 SOLV  HW1     2155    1.457600751    3.568525088    3.624444704
  643 SOLV  HW2     2156    1.389866598    3.715857787    3.643731398
  644 SOLV  OW      2157    1.473511374    4.848427492    6.431409829
  644 SOLV  HW1     2158    1.460261168    4.763703269    6.482852351
  644 SOLV  HW2     2159    1.450764336    4.832953153    6.335268205
  645 SOLV  OW      2160    3.331599670    2.099982914    0.054242998
  645 SOLV  HW1     2161    3.327394402    2.199038880    0.067293903
  645 SOLV  HW2     2162    3.239253838    2.061849667    0.058508852
  646 SOLV  OW      2163    3.096064990    4.973780627    3.685459113
  646 SOLV  HW1     2164    3.112593591    4.946947190    3.590554599
  646 SOLV  HW2     2165    3.146501316    4.912809662    3.746604948
  647 SOLV  OW      2166    2.888921456    5.670262071    3.546691157
  647 SOLV  HW1     2167    2.868342728    5.752661152    3.599483223
  647 SOLV  HW2     2168    2.807183219    5.641303308    3.496888089
  648 SOLV  OW      2169    1.504480538    4.084875991    4.521111135
  648 SOLV  HW1     2170    1.455217648    4.150927958    4.464450742
  648 SOLV  HW2     2171    1.556824459    4.023104828    4.462420997
  649 SOLV  OW      2172    1.918178695    3.283599262    1.725187914
  649 SOLV  HW1     2173    1.846639782    3.352085160    1.711332924
  649 SOLV  HW2     2174    1.885229335    3.194304248    1.694514881
  650 SOLV  OW      2175    4.954157858    1.989987925    2.279675959
  650 SOLV  HW1     2176    4.863305756    1.982634809    2.238542979
  650 SOLV  HW2     2177    4.996728226    1.899556907    2.282852379
  651 SOLV  OW      2178    5.754518611    2.092511769    2.187385901
  651 SOLV  HW1     2179    5.828197715    2.144784679    2.230269784
  651 SOLV  HW2     2180    5.784905989    1.998479508    2.172068068
  652 SOLV  OW      2181    1.285325189    0.160516218    4.625307216
  652 SOLV  HW1     2182    1.274377465    0.125377011    4.532326152
  652 SOLV  HW2     2183    1.283099126    0.260478033    4.623641335
  653 SOLV  OW      2184    2.921816581    1.570533618    5.446298745
  653 SOLV  HW1     2185    2.831770425    1.570540356    5.402804095
  653 SOLV  HW2     2186    2.954434526    1.476440813    5.455393166
  654 SOLV  OW      2187    2.031144326    0.970414542    2.286527611
  654 SOLV  HW1     2188    2.098864958    0.931038509    2.224370239
  654 SOLV  HW2     2189    1.998427861    0.899754552    2.349272280
  655 SOLV  OW      2190    5.809180911    3.300020848    6.631574847
  655 SOLV  HW1     2191    5.792674598    3.253966397    6.718790810
  655 SOLV  HW2     2192    5.820098581    3.231718633    6.559354997
  656 SOLV  OW      2193    2.902788938    4.863524000    0.042374130
  656 SOLV  HW1     2194    2.975968467    4.907359287    0.094559558
  656 SOLV  HW2     2195    2.901013273    4.900864724   -0.050376138
  657 SOLV  OW      2196    5.881713290    2.763438690    6.579416463
  657 SOLV  HW1     2197    5.884434952    2.713571228    6.666053197
  657 SOLV  HW2     2198    5.862276826    2.699691710    6.504860167
  658 SOLV  OW      2199    1.523653381    2.349859578    6.540660529
  658 SOLV  HW1     2200    1.473577588    2.436122314    6.547819443
  658 SOLV  HW2     2201    1.578913552    2.336469938    6.622923071
  659 SOLV  OW      2202    1.505635560    6.654017953    6.086126828
  659 SOLV  HW1     2203    1.560128845    6.720185813    6.137628197
  659 SOLV  HW2     2204    1.511485141    6.564473558    6.130259340
  660 SOLV  OW      2205    6.170011303    3.174028548    0.750989483
  660 SOLV  HW1     2206    6.222295651    3.112889622    0.810390439
  660 SOLV  HW2     2207    6.224035934    3.195764589    0.669693859
  661 SOLV  OW      2208    1.647503379    2.200965344    1.348306165
  661 SOLV  HW1     2209    1.572863702    2.186299476    1.413220923
  661 SOLV  HW2     2210    1.723653104    2.140168360    1.370779285
  662 SOLV  OW      2211    3.536534493    4.459906691    0.741510503
  662 SOLV  HW1     2212    3.531298118    4.509125796    0.828402130
  662 SOLV  HW2     2213    3.602098986    4.505463584    0.681294545
  663 SOLV  OW      2214    1.540494281    5.585185610    0.006211569
  663 SOLV  HW1     2215    1.462336412    5.524246016    0.019546041
  663 SOLV  HW2     2216    1.510309699    5.680229539    0.013670619
  664 SOLV  OW      2217    4.555817170    6.282087497    6.668473558
  664 SOLV  HW1     2218    4.509153541    6.368148775    6.648076078
  664 SOLV  HW2     2219    4.510712623    6.237179907    6.745603209
  665 SOLV  OW      2220    6.291780276    1.327147250    5.062867153
  665 SOLV  HW1     2221    6.282670267    1.307298148    4.965280701
  665 SOLV  HW2     2222    6.367783276    1.390575164    5.077028321
  666 SOLV  OW      2223    6.069097710    0.539936358    1.649052477
  666 SOLV  HW1     2224    6.012305077    0.572625093    1.724591462
  666 SOLV  HW2     2225    6.038576676    0.448806255    1.621414358
  667 SOLV  OW      2226    3.374208074    0.681323408    3.390639835
  667 SOLV  HW1     2227    3.454201242    0.705011898    3.445776423
  667 SOLV  HW2     2228    3.398819455    0.683061622    3.293730840
  668 SOLV  OW      2229    5.913855487    3.188660324    5.859600586
  668 SOLV  HW1     2230    5.943777862    3.140475815    5.777241619
  668 SOLV  HW2     2231    5.856003961    3.266035541    5.833786413
  669 SOLV  OW      2232    0.784580822    3.146122874    0.483197271
  669 SOLV  HW1     2233    0.820424709    3.074841751    0.543482528
  669 SOLV  HW2     2234    0.840294431    3.150779547    0.400285246
  670 SOLV  OW      2235    2.639716328    3.753124467    0.492121902
  670 SOLV  HW1     2236    2.554654718    3.701311786    0.501069720
  670 SOLV  HW2     2237    2.639462303    3.829103570    0.557138871
  671 SOLV  OW      2238    3.507950203    4.736597161    1.410127798
  671 SOLV  HW1     2239    3.602174713    4.744387235    1.377552479
  671 SOLV  HW2     2240    3.485270672    4.816413573    1.465940647
  672 SOLV  OW      2241    4.702325663    0.405709878    4.201203943
  672 SOLV  HW1     2242    4.671825539    0.333007442    4.262719738
  672 SOLV  HW2     2243    4.771758456    0.461202476    4.247027012
  673 SOLV  OW      2244    2.285802634    0.713147497    0.266541434
  673 SOLV  HW1     2245    2.223359066    0.637572491    0.286272479
  673 SOLV  HW2     2246    2.261801749    0.791902881    0.323300942
  674 SOLV  OW      2247    6.460972086    6.494016166    2.094975513
  674 SOLV  HW1     2248    6.444869419    6.492521080    1.996291352
  674 SOLV  HW2     2249    6.376359267    6.518755616    2.142184891
  675 SOLV  OW      2250    5.704013589    6.182799786    1.209175835
  675 SOLV  HW1     2251    5.730459166    6.185456578    1.305579506
  675 SOLV  HW2     2252    5.687159702    6.275851616    1.176658174
  676 SOLV  OW      2253    4.062828333    2.985539636    0.852390534
  676 SOLV  HW1     2254    3.986040836    2.942479068    0.899820090
  676 SOLV  HW2     2255    4.102918212    2.920449765    0.787921898
  677 SOLV  OW      2256    6.698311874    5.031391211    0.053765580
  677 SOLV  HW1     2257    6.753820976    4.998536557   -0.022650427
  677 SOLV  HW2     2258    6.716319642    5.128622256    0.068663192
  678 SOLV  OW      2259    0.249252575    2.182451772    1.390385784
  678 SOLV  HW1     2260    0.270029107    2.099281731    1.338896223
  678 SOLV  HW2     2261    0.153553632    2.180694527    1.419346435
  679 SOLV  OW      2262    6.143460121    0.075351351    3.415059860
  679 SOLV  HW1     2263    6.060368564    0.034378101    3.452703992
  679 SOLV  HW2     2264    6.127995530    0.100218247    3.319443026
  680 SOLV  OW      2265    3.290412070    5.576408161    2.789567543
  680 SOLV  HW1     2266    3.268462809    5.662115277    2.836178863
  680 SOLV  HW2     2267    3.264535866    5.499270310    2.847707623
  681 SOLV  OW      2268    3.185503105    1.203204410    2.353739623
  681 SOLV  HW1     2269    3.100487480    1.171158341    2.311960589
  681 SOLV  HW2     2270    3.250378474    1.127337900    2.359702344
  682 SOLV  OW      2271    3.705998524    4.941732631    6.580506356
  682 SOLV  HW1     2272    3.630919663    4.953649124    6.515535157
  682 SOLV  HW2     2273    3.782706090    5.000100626    6.553875146
  683 SOLV  OW      2274    6.501297361    6.326375074    6.437077288
  683 SOLV  HW1     2275    6.528780372    6.350590957    6.344026926
  683 SOLV  HW2     2276    6.403334178    6.306362949    6.438757871
  684 SOLV  OW      2277    3.354336358    3.071971740    0.515645347
  684 SOLV  HW1     2278    3.417737902    3.055588882    0.591222731
  684 SOLV  HW2     2279    3.334158560    3.169732254    0.509659255
  685 SOLV  OW      2280    2.270833192    5.979724022    1.623815278
  685 SOLV  HW1     2281    2.338488064    5.917273429    1.662838818
  685 SOLV  HW2     2282    2.183795636    5.931784435    1.612574517
  686 SOLV  OW      2283    5.668665700    5.599003988    6.536050854
  686 SOLV  HW1     2284    5.605887300    5.597472178    6.613875149
  686 SOLV  HW2     2285    5.762801188    5.591789028    6.569013697
  687 SOLV  OW      2286    0.746984334    0.186991300    5.238963617
  687 SOLV  HW1     2287    0.714326728    0.280910879    5.228348144
  687 SOLV  HW2     2288    0.669799988    0.127062645    5.260205746
  688 SOLV  OW      2289    5.792996646    5.706777439    5.327894193
  688 SOLV  HW1     2290    5.809564865    5.790971814    5.276543475
  688 SOLV  HW2     2291    5.875567647    5.650374678    5.326970594
  689 SOLV  OW      2292    3.849480169    2.551093556    6.069150049
  689 SOLV  HW1     2293    3.828375148    2.593877220    5.981262445
  689 SOLV  HW2     2294    3.938724564    2.506290701    6.063836196
  690 SOLV  OW      2295    0.574702148    5.704770244    0.371989837
  690 SOLV  HW1     2296    0.613925615    5.642302066    0.304466943
  690 SOLV  HW2     2297    0.553783093    5.654397587    0.455805609
  691 SOLV  OW      2298    1.291654530    4.311083374    6.072463381
  691 SOLV  HW1     2299    1.370537151    4.353396529    6.027885091
  691 SOLV  HW2     2300    1.320672808    4.227720061    6.119459044
  692 SOLV  OW      2301    1.329305554    2.435860680    1.591559703
  692 SOLV  HW1     2302    1.280311131    2.500027777    1.532549323
  692 SOLV  HW2     2303    1.415212081    2.477229776    1.621705371
  693 SOLV  OW      2304    6.448848689    0.413891785    0.931601129
  693 SOLV  HW1     2305    6.419316316    0.351901900    0.858901831
  693 SOLV  HW2     2306    6.381303547    0.486787840    0.942732786
  694 SOLV  OW      2307    3.576081487    4.261002249    3.042550895
  694 SOLV  HW1     2308    3.673211725    4.276321985    3.024354260
  694 SOLV  HW2     2309    3.558935639    4.162901052    3.051621173
  695 SOLV  OW      2310    0.970747063    1.108460628    4.215902983
  695 SOLV  HW1     2311    0.972371471    1.074257907    4.309858452
  695 SOLV  HW2     2312    1.049125555    1.071845137    4.165741119
  696 SOLV  OW      2313    3.604449417    0.078289440    4.731970468
  696 SOLV  HW1     2314    3.699481457    0.086511622    4.701947111
  696 SOLV  HW2     2315    3.577207548   -0.017916436    4.730419698
  697 SOLV  OW      2316    2.028930179    1.882203258    0.897626455
  697 SOLV  HW1     2317    1.949637103    1.895378917    0.957116832
  697 SOLV  HW2     2318    2.112756016    1.897881202    0.949852176
  698 SOLV  OW      2319    6.574599972    4.811517303    4.948664307
  698 SOLV  HW1     2320    6.627904801    4.835583962    5.029778338
  698 SOLV  HW2     2321    6.625184563    4.744648304    4.894168151
  699 SOLV  OW      2322    0.864955569    4.689871462    3.089821807
  699 SOLV  HW1     2323    0.766286111    4.705766701    3.086390437
  699 SOLV  HW2     2324    0.909203359    4.738578893    3.014523638
  700 SOLV  OW      2325    1.816468676    0.519248605    5.296490101
  700 SOLV  HW1     2326    1.767135520    0.528528402    5.382978366
  700 SOLV  HW2     2327    1.842017095    0.423542213    5.282791209
  701 SOLV  OW      2328    5.940488808    1.895372255    4.313936899
  701 SOLV  HW1     2329    5.960634607    1.992850486    4.304332929
  701 SOLV  HW2     2330    5.875651887    1.867592806    4.243052692
  702 SOLV  OW      2331    2.822756501    4.804306620    3.893271491
  702 SOLV  HW1     2332    2.880767188    4.855655420    3.830040519
  702 SOLV  HW2     2333    2.832013106    4.706427345    3.874994248
  703 SOLV  OW      2334    3.501580876    3.633364247    2.467958720
  703 SOLV  HW1     2335    3.488199550    3.626099964    2.369124186
  703 SOLV  HW2     2336    3.599432929    3.632044045    2.488533648
  704 SOLV  OW      2337    6.643638287    0.777207838    2.077874239
  704 SOLV  HW1     2338    6.693962724    0.771851476    2.164123038
  704 SOLV  HW2     2339    6.654725845    0.868425688    2.038422181
  705 SOLV  OW      2340    5.398632202    2.438378298    1.883022064
  705 SOLV  HW1     2341    5.460335987    2.502614898    1.928479705
  705 SOLV  HW2     2342    5.403823307    2.451553810    1.784029371
  706 SOLV  OW      2343    2.947092786    0.890163928    0.834732660
  706 SOLV  HW1     2344    3.041410166    0.869590940    0.808635176
  706 SOLV  HW2     2345    2.892550413    0.906437544    0.752511046
  707 SOLV  OW      2346    0.795444959    0.942954911    2.788372783
  707 SOLV  HW1     2347    0.845528129    1.017600580    2.744557318
  707 SOLV  HW2     2348    0.759540721    0.974045017    2.876374975
  708 SOLV  OW      2349    1.986204399    0.079208392    4.114769626
  708 SOLV  HW1     2350    1.915049428    0.149364639    4.118663992
  708 SOLV  HW2     2351    2.012055224    0.052757120    4.207679043
  709 SOLV  OW      2352    4.543597271    4.754225439    1.224534628
  709 SOLV  HW1     2353    4.600823121    4.826169773    1.185173355
  709 SOLV  HW2     2354    4.600111734    4.674455215    1.245580335
  710 SOLV  OW      2355    5.703280807    1.498341966    4.386099784
  710 SOLV  HW1     2356    5.794999876    1.487841288    4.347662264
  710 SOLV  HW2     2357    5.685558929    1.595099633    4.404099332
  711 SOLV  OW      2358    1.312382702    1.603253477    6.170336770
  711 SOLV  HW1     2359    1.284036012    1.525028069    6.114862943
  711 SOLV  HW2     2360    1.255042354    1.608671374    6.252085323
  712 SOLV  OW      2361    3.820444278    2.450825430    1.114800359
  712 SOLV  HW1     2362    3.733293847    2.406192421    1.094483085
  712 SOLV  HW2     2363    3.895527502    2.387601789    1.095685561
  713 SOLV  OW      2364    5.541497457    3.653912582    2.549336955
  713 SOLV  HW1     2365    5.446549644    3.670759016    2.575817238
  713 SOLV  HW2     2366    5.548072098    3.565341740    2.503379641
  714 SOLV  OW      2367    3.203723961    3.141852102    1.079513679
  714 SOLV  HW1     2368    3.184169083    3.071163773    1.011536759
  714 SOLV  HW2     2369    3.234544307    3.098868363    1.164381807
  715 SOLV  OW      2370    3.483700986    3.349028613    4.432887331
  715 SOLV  HW1     2371    3.460243690    3.422373409    4.369087715
  715 SOLV  HW2     2372    3.518134591    3.388637279    4.518008276
  716 SOLV  OW      2373    1.749540868    2.343486606    5.843764699
  716 SOLV  HW1     2374    1.797842367    2.272155523    5.792981467
  716 SOLV  HW2     2375    1.679589319    2.384508741    5.785249230
  717 SOLV  OW      2376    3.064880575    3.766139592    2.462433081
  717 SOLV  HW1     2377    3.164732684    3.769096649    2.467005486
  717 SOLV  HW2     2378    3.033194600    3.824483092    2.387652537
  718 SOLV  OW      2379    4.519220323    6.061056875    0.405038412
  718 SOLV  HW1     2380    4.468807848    6.144880638    0.384247696
  718 SOLV  HW2     2381    4.501302577    5.992914494    0.334075991
  719 SOLV  OW      2382    6.649937709    0.199922715    4.716264510
  719 SOLV  HW1     2383    6.620608245    0.104835853    4.726182475
  719 SOLV  HW2     2384    6.749489720    0.203351824    4.707447878
  720 SOLV  OW      2385    4.439665047    3.553113781    1.028765227
  720 SOLV  HW1     2386    4.444277731    3.652905307    1.024240931
  720 SOLV  HW2     2387    4.389903720    3.518407067    0.949270892
  721 SOLV  OW      2388    1.219782659    2.050631002    6.406331943
  721 SOLV  HW1     2389    1.168955902    2.062706027    6.491601688
  721 SOLV  HW2     2390    1.308312623    2.008482199    6.425979305
  722 SOLV  OW      2391    0.818370897    3.855957634    1.634200035
  722 SOLV  HW1     2392    0.855574191    3.842456768    1.726035411
  722 SOLV  HW2     2393    0.765332028    3.775476643    1.607558278
  723 SOLV  OW      2394    2.843453167    0.769214313    2.910673573
  723 SOLV  HW1     2395    2.794002476    0.712484598    2.976525403
  723 SOLV  HW2     2396    2.800263766    0.761325181    2.820826302
  724 SOLV  OW      2397    5.218882528    4.667771489    1.127772311
  724 SOLV  HW1     2398    5.230320146    4.698014722    1.222401179
  724 SOLV  HW2     2399    5.243158883    4.571033142    1.120530371
  725 SOLV  OW      2400    3.843532884    4.679162654    5.257996254
  725 SOLV  HW1     2401    3.792576644    4.596915760    5.283274801
  725 SOLV  HW2     2402    3.785807725    4.738076075    5.201453265
  726 SOLV  OW      2403    0.467305157    6.606904879    0.165909789
  726 SOLV  HW1     2404    0.418230369    6.546840227    0.229028706
  726 SOLV  HW2     2405    0.503555710    6.685468759    0.216046692
  727 SOLV  OW      2406    5.994385198    5.783051027    3.492518110
  727 SOLV  HW1     2407    5.969087752    5.693219506    3.456595529
  727 SOLV  HW2     2408    6.076346427    5.774426598    3.549157947
  728 SOLV  OW      2409    4.847483553    2.360875891    3.791019060
  728 SOLV  HW1     2410    4.858273773    2.372779589    3.692317652
  728 SOLV  HW2     2411    4.895677533    2.278218293    3.820090639
  729 SOLV  OW      2412    0.761358403    2.474425997    5.748818407
  729 SOLV  HW1     2413    0.681139676    2.419858965    5.724580219
  729 SOLV  HW2     2414    0.761918608    2.558640897    5.694895949
  730 SOLV  OW      2415    4.999069668    6.688782391    2.108114777
  730 SOLV  HW1     2416    5.064719509    6.654884677    2.040726809
  730 SOLV  HW2     2417    4.913897680    6.636909365    2.100697471
  731 SOLV  OW      2418    3.276510150    6.303613020    5.095128915
  731 SOLV  HW1     2419    3.184892751    6.263715110    5.091320518
  731 SOLV  HW2     2420    3.307576663    6.306753040    5.190129478
  732 SOLV  OW      2421    1.125113307    2.557802014    0.631755593
  732 SOLV  HW1     2422    1.201148760    2.495552585    0.650295100
  732 SOLV  HW2     2423    1.070912443    2.569912702    0.714916236
  733 SOLV  OW      2424    0.564636644    4.669950231    0.042675648
  733 SOLV  HW1     2425    0.576948464    4.767557848    0.024751724
  733 SOLV  HW2     2426    0.654085674    4.625734292    0.049302614
  734 SOLV  OW      2427    0.275539968    4.747462061    2.036044857
  734 SOLV  HW1     2428    0.362252204    4.784989416    2.003291528
  734 SOLV  HW2     2429    0.212701674    4.736604876    1.959015219
  735 SOLV  OW      2430    2.289314290    3.079289171    0.534304636
  735 SOLV  HW1     2431    2.339634979    3.021879990    0.598896501
  735 SOLV  HW2     2432    2.271981894    3.027740605    0.450385459
  736 SOLV  OW      2433    2.547984897    0.180016017    0.351309203
  736 SOLV  HW1     2434    2.642783308    0.154017276    0.369678240
  736 SOLV  HW2     2435    2.515060034    0.131106348    0.270538586
  737 SOLV  OW      2436    1.371249883    1.154835104    4.544432968
  737 SOLV  HW1     2437    1.375708223    1.234198843    4.605109281
  737 SOLV  HW2     2438    1.435029313    1.167354141    4.468435910
  738 SOLV  OW      2439    5.257631637    2.050733521    4.160949302
  738 SOLV  HW1     2440    5.189643445    1.986244715    4.195861973
  738 SOLV  HW2     2441    5.339177256    2.047745710    4.218754836
  739 SOLV  OW      2442    1.808057857    1.971468349    5.479861527
  739 SOLV  HW1     2443    1.817540813    2.032573270    5.401271725
  739 SOLV  HW2     2444    1.723142978    1.992440394    5.528335556
  740 SOLV  OW      2445    4.026931341    0.886875332    1.130925283
  740 SOLV  HW1     2446    4.055460517    0.919121751    1.040668153
  740 SOLV  HW2     2447    4.062946594    0.948262129    1.201172401
  741 SOLV  OW      2448    6.491500561    3.810043595    1.727166758
  741 SOLV  HW1     2449    6.453827940    3.811020618    1.819794582
  741 SOLV  HW2     2450    6.487491994    3.902211633    1.688578171
  742 SOLV  OW      2451    2.669107882    1.761876026    5.022509395
  742 SOLV  HW1     2452    2.708729967    1.712310660    4.945221235
  742 SOLV  HW2     2453    2.600886917    1.704306208    5.067583899
  743 SOLV  OW      2454    1.794034988    5.327127829    5.558448167
  743 SOLV  HW1     2455    1.848821526    5.259586249    5.509085579
  743 SOLV  HW2     2456    1.703998862    5.288626261    5.578726731
  744 SOLV  OW      2457    1.167706541    5.448755574    3.019752094
  744 SOLV  HW1     2458    1.248919532    5.394916636    2.997259570
  744 SOLV  HW2     2459    1.088531980    5.388125656    3.027201715
  745 SOLV  OW      2460    0.966322723    3.403222646    1.622535544
  745 SOLV  HW1     2461    0.877666499    3.396905843    1.576706876
  745 SOLV  HW2     2462    0.963305035    3.351728161    1.708205296
  746 SOLV  OW      2463    0.612492189    1.111936657    1.945019515
  746 SOLV  HW1     2464    0.633794007    1.125750353    1.848295633
  746 SOLV  HW2     2465    0.572294842    1.195454555    1.982556549
  747 SOLV  OW      2466    0.705578305    0.773928662    1.145871985
  747 SOLV  HW1     2467    0.753774134    0.798745219    1.061839875
  747 SOLV  HW2     2468    0.664247025    0.683505066    1.135129849
  748 SOLV  OW      2469    4.368575501    3.751436314    2.396105492
  748 SOLV  HW1     2470    4.372203517    3.680079576    2.466070828
  748 SOLV  HW2     2471    4.425409120    3.724731000    2.318279656
  749 SOLV  OW      2472    1.598002502    4.745999602    6.122130908
  749 SOLV  HW1     2473    1.625961180    4.827910022    6.072040089
  749 SOLV  HW2     2474    1.672176646    4.678951669    6.120437983
  750 SOLV  OW      2475    0.937712802    1.129944831    5.275009013
  750 SOLV  HW1     2476    0.866034558    1.085809042    5.328993792
  750 SOLV  HW2     2477    0.901809769    1.153224359    5.184625770
  751 SOLV  OW      2478    3.892720861    0.223106575    4.041526923
  751 SOLV  HW1     2479    3.888065514    0.126184550    4.065704261
  751 SOLV  HW2     2480    3.807155333    0.268022480    4.067240670
  752 SOLV  OW      2481    2.891308202    2.726389860    6.246353725
  752 SOLV  HW1     2482    2.924761191    2.660136089    6.313371859
  752 SOLV  HW2     2483    2.968181961    2.779557651    6.210805082
  753 SOLV  OW      2484    4.826888783    2.877591974    6.530539406
  753 SOLV  HW1     2485    4.823733240    2.977532285    6.529100078
  753 SOLV  HW2     2486    4.814710236    2.845205643    6.624363195
  754 SOLV  OW      2487    5.538521051    4.595368046    3.145140010
  754 SOLV  HW1     2488    5.542812390    4.623687540    3.049329335
  754 SOLV  HW2     2489    5.453332284    4.545582551    3.161399570
  755 SOLV  OW      2490    1.763113772    2.700861546    2.591287556
  755 SOLV  HW1     2491    1.693759578    2.755635397    2.544491018
  755 SOLV  HW2     2492    1.785442485    2.620788024    2.535701996
  756 SOLV  OW      2493    2.569452533    5.455990358    1.288552061
  756 SOLV  HW1     2494    2.649516569    5.452697561    1.348376826
  756 SOLV  HW2     2495    2.486318975    5.449276542    1.343722987
  757 SOLV  OW      2496    0.826970114    6.110663875    6.559031284
  757 SOLV  HW1     2497    0.805035183    6.020628487    6.596615624
  757 SOLV  HW2     2498    0.904657091    6.102686516    6.496571775
  758 SOLV  OW      2499    2.270293268    3.892701541    5.025010629
  758 SOLV  HW1     2500    2.226263696    3.872802899    5.112563674
  758 SOLV  HW2     2501    2.352543227    3.836615711    5.015554480
  759 SOLV  OW      2502    4.476897559    5.435093238    1.394399500
  759 SOLV  HW1     2503    4.574785627    5.445846525    1.411788806
  759 SOLV  HW2     2504    4.450842096    5.339574819    1.408450814
  760 SOLV  OW      2505    0.585379901    5.353312687    6.214825820
  760 SOLV  HW1     2506    0.628001197    5.271039466    6.252437483
  760 SOLV  HW2     2507    0.502486044    5.328066837    6.164912392
  761 SOLV  OW      2508    2.368555252    6.471089524    6.298383821
  761 SOLV  HW1     2509    2.465630724    6.493375599    6.289451940
  761 SOLV  HW2     2510    2.316740689    6.518756368    6.227368203
  762 SOLV  OW      2511    4.751058505    5.193213295    3.597846529
  762 SOLV  HW1     2512    4.820786042    5.190480606    3.669475419
  762 SOLV  HW2     2513    4.766649453    5.272670735    3.539164910
  763 SOLV  OW      2514    0.756259941    0.244858387    1.258319806
  763 SOLV  HW1     2515    0.838504226    0.195101529    1.230747584
  763 SOLV  HW2     2516    0.750333307    0.246747284    1.358126629
  764 SOLV  OW      2517    4.568064389    1.192346476    0.540065006
  764 SOLV  HW1     2518    4.653171649    1.196508888    0.487724548
  764 SOLV  HW2     2519    4.575171140    1.120850642    0.609620269
  765 SOLV  OW      2520    2.899986982    0.737424305    3.872462694
  765 SOLV  HW1     2521    2.872103166    0.802603811    3.942990842
  765 SOLV  HW2     2522    2.842970350    0.749776535    3.791243109
  766 SOLV  OW      2523    0.913961370    5.946751677    1.311328911
  766 SOLV  HW1     2524    0.857982447    5.997855777    1.246099883
  766 SOLV  HW2     2525    0.861432298    5.869485252    1.346975663
  767 SOLV  OW      2526    6.240755743    6.253777855    6.448372777
  767 SOLV  HW1     2527    6.263849020    6.179914535    6.385040279
  767 SOLV  HW2     2528    6.164985697    6.224995904    6.506944052
  768 SOLV  OW      2529    0.556582051    0.652929897    0.752937475
  768 SOLV  HW1     2530    0.648458491    0.613482633    0.751285840
  768 SOLV  HW2     2531    0.499003777    0.606132169    0.685894132
  769 SOLV  OW      2532    3.747843142    2.112309262    4.357879365
  769 SOLV  HW1     2533    3.779501247    2.182466569    4.421721447
  769 SOLV  HW2     2534    3.823931678    2.083266565    4.299852204
  770 SOLV  OW      2535    2.423219306    0.776464908    6.362253434
  770 SOLV  HW1     2536    2.360625994    0.848760830    6.391501885
  770 SOLV  HW2     2537    2.485135511    0.753575303    6.437370306
  771 SOLV  OW      2538    4.208098897    1.445908905    4.834731224
  771 SOLV  HW1     2539    4.236109109    1.522636648    4.777039141
  771 SOLV  HW2     2540    4.119782492    1.466424177    4.876914526
  772 SOLV  OW      2541    5.005761851    1.092357618    2.114338841
  772 SOLV  HW1     2542    5.072121678    1.120805993    2.183528134
  772 SOLV  HW2     2543    4.945197390    1.168949387    2.092757792
  773 SOLV  OW      2544    3.210734964    6.470141902    1.088289854
  773 SOLV  HW1     2545    3.228411845    6.511505204    0.998977481
  773 SOLV  HW2     2546    3.131797222    6.514631998    1.130593036
  774 SOLV  OW      2547    1.804025038    2.871248670    4.543462875
  774 SOLV  HW1     2548    1.795032655    2.807127835    4.467254277
  774 SOLV  HW2     2549    1.748410901    2.839666229    4.620337527
  775 SOLV  OW      2550    5.780562444    3.652538462    1.203311257
  775 SOLV  HW1     2551    5.696188725    3.703404717    1.220451692
  775 SOLV  HW2     2552    5.798491982    3.649887043    1.104966981
  776 SOLV  OW      2553    5.808494890    3.134942230    4.675004529
  776 SOLV  HW1     2554    5.773031547    3.047938184    4.640759205
  776 SOLV  HW2     2555    5.821356061    3.129047222    4.773999145
  777 SOLV  OW      2556    1.321267456    1.136717518    3.143536670
  777 SOLV  HW1     2557    1.361841742    1.143536531    3.234681188
  777 SOLV  HW2     2558    1.336032371    1.222315579    3.093988068
  778 SOLV  OW      2559    4.146469310    1.831107259    3.970737255
  778 SOLV  HW1     2560    4.182765822    1.739287649    3.986606007
  778 SOLV  HW2     2561    4.088780208    1.830489034    3.889056902
  779 SOLV  OW      2562    5.497932814    4.036765435    3.160682029
  779 SOLV  HW1     2563    5.474182641    4.084971250    3.245016029
  779 SOLV  HW2     2564    5.593263819    4.006886888    3.165082796
  780 SOLV  OW      2565    1.503900828    6.151237469    6.591286704
  780 SOLV  HW1     2566    1.467696935    6.063695168    6.559259864
  780 SOLV  HW2     2567    1.504820334    6.152353034    6.691276728
  781 SOLV  OW      2568    3.120906708    1.250940489    4.350482492
  781 SOLV  HW1     2569    3.031614204    1.234120850    4.392244236
  781 SOLV  HW2     2570    3.108572857    1.298935438    4.263623665
  782 SOLV  OW      2571    2.392293700    2.632069964    0.869459781
  782 SOLV  HW1     2572    2.378718875    2.729408884    0.887924713
  782 SOLV  HW2     2573    2.307056069    2.582679165    0.886640881
  783 SOLV  OW      2574    2.988240463    4.360205961    6.342044447
  783 SOLV  HW1     2575    2.944595680    4.448843292    6.357492791
  783 SOLV  HW2     2576    2.920026481    4.294661142    6.309628028
  784 SOLV  OW      2577    5.596089276    5.026105447    3.462474852
  784 SOLV  HW1     2578    5.585786478    4.956077575    3.391834606
  784 SOLV  HW2     2579    5.568942489    4.988381047    3.551018720
  785 SOLV  OW      2580    0.751188269    2.123142827    5.874670109
  785 SOLV  HW1     2581    0.829631900    2.062308989    5.862589723
  785 SOLV  HW2     2582    0.771909205    2.212544337    5.834944704
  786 SOLV  OW      2583    5.477032805    0.404901856    6.637372083
  786 SOLV  HW1     2584    5.444939167    0.312818377    6.659524425
  786 SOLV  HW2     2585    5.485757207    0.458292608    6.721475633
  787 SOLV  OW      2586    1.008322701    4.418074411    0.893985959
  787 SOLV  HW1     2587    1.008844650    4.318344459    0.886653903
  787 SOLV  HW2     2588    0.982975704    4.457848048    0.805806129
  788 SOLV  OW      2589    3.566937119    2.305109896    1.556737098
  788 SOLV  HW1     2590    3.602506842    2.366311372    1.486102341
  788 SOLV  HW2     2591    3.525932692    2.224730280    1.513634324
  789 SOLV  OW      2592    0.239107720    3.490139412    3.359763660
  789 SOLV  HW1     2593    0.279751347    3.572881835    3.398517780
  789 SOLV  HW2     2594    0.309237695    3.438349627    3.310776931
  790 SOLV  OW      2595    2.307140523    6.031422696    0.625828865
  790 SOLV  HW1     2596    2.270704299    6.124032117    0.635626390
  790 SOLV  HW2     2597    2.257555421    5.969481426    0.686695043
  791 SOLV  OW      2598    2.072588681    3.971587997    3.582218616
  791 SOLV  HW1     2599    1.983613288    4.016347521    3.591166202
  791 SOLV  HW2     2600    2.059610595    3.872661235    3.575498498
  792 SOLV  OW      2601    1.455984099    3.115547679    5.747510396
  792 SOLV  HW1     2602    1.524949936    3.122736315    5.819566844
  792 SOLV  HW2     2603    1.405281751    3.030033091    5.758309566
  793 SOLV  OW      2604    4.097778696    2.678121077    3.629249184
  793 SOLV  HW1     2605    4.182871470    2.655013781    3.582075383
  793 SOLV  HW2     2606    4.074013464    2.773403992    3.610368647
  794 SOLV  OW      2607    5.813981707    5.127345505    1.372614476
  794 SOLV  HW1     2608    5.732943863    5.069346325    1.364304373
  794 SOLV  HW2     2609    5.834819735    5.141843144    1.469339291
  795 SOLV  OW      2610    3.556619672    1.794707684    1.550102953
  795 SOLV  HW1     2611    3.492335616    1.729891334    1.509280218
  795 SOLV  HW2     2612    3.639502175    1.746281323    1.578129245
  796 SOLV  OW      2613    3.958053089    1.589051363    6.496307815
  796 SOLV  HW1     2614    4.007943906    1.593668690    6.409764869
  796 SOLV  HW2     2615    3.997983864    1.517832169    6.554043890
  797 SOLV  OW      2616    5.498305922    6.265406815    4.370766241
  797 SOLV  HW1     2617    5.500673828    6.364747540    4.359545361
  797 SOLV  HW2     2618    5.440611339    6.242068975    4.449039961
  798 SOLV  OW      2619    0.646558177    5.739200463    2.249716915
  798 SOLV  HW1     2620    0.716992372    5.746962837    2.320277984
  798 SOLV  HW2     2621    0.674241633    5.670642846    2.182385093
  799 SOLV  OW      2622    6.573577512    0.150116309    5.827150240
  799 SOLV  HW1     2623    6.614769834    0.241238377    5.826912972
  799 SOLV  HW2     2624    6.611259457    0.096698240    5.902825042
  800 SOLV  OW      2625    6.094054792    1.893554200    2.223101990
  800 SOLV  HW1     2626    6.070833107    1.808871918    2.270953420
  800 SOLV  HW2     2627    6.170155317    1.938489799    2.269895119
  801 SOLV  OW      2628    2.245322296    2.882328416    4.253632325
  801 SOLV  HW1     2629    2.243570730    2.931505983    4.166577206
  801 SOLV  HW2     2630    2.285255653    2.791679924    4.239911076
  802 SOLV  OW      2631    6.539060534    1.854179525    6.705472145
  802 SOLV  HW1     2632    6.501775322    1.944456298    6.726920038
  802 SOLV  HW2     2633    6.628281456    1.864548629    6.661515306
  803 SOLV  OW      2634    1.918033013    0.053107487    1.731468443
  803 SOLV  HW1     2635    1.924361852    0.130634192    1.668622197
  803 SOLV  HW2     2636    1.994106685    0.056447897    1.796289218
  804 SOLV  OW      2637    1.059456076    6.640699774    2.573991541
  804 SOLV  HW1     2638    0.962101143    6.620159977    2.584002966
  804 SOLV  HW2     2639    1.073865627    6.694069674    2.490660194
  805 SOLV  OW      2640    0.675257445    6.639957619    5.036612620
  805 SOLV  HW1     2641    0.611004369    6.586232234    4.981975453
  805 SOLV  HW2     2642    0.676902584    6.604831221    5.130226319
  806 SOLV  OW      2643    3.287358407    2.003128044    3.318657260
  806 SOLV  HW1     2644    3.265748525    2.086336165    3.369740687
  806 SOLV  HW2     2645    3.313000702    2.027198198    3.225045320
  807 SOLV  OW      2646    0.845518849    6.507912213    3.119635251
  807 SOLV  HW1     2647    0.875529414    6.483096666    3.211741979
  807 SOLV  HW2     2648    0.900354518    6.458404070    3.052240235
  808 SOLV  OW      2649    5.746123678    3.161378997    1.943243939
  808 SOLV  HW1     2650    5.685194566    3.094102829    1.901271860
  808 SOLV  HW2     2651    5.722083884    3.252891236    1.910875847
  809 SOLV  OW      2652    6.629475637    1.385643947    2.424179533
  809 SOLV  HW1     2653    6.652274339    1.385269911    2.326813347
  809 SOLV  HW2     2654    6.560356183    1.315736730    2.442498288
  810 SOLV  OW      2655    2.724386851    5.908653938    4.299590975
  810 SOLV  HW1     2656    2.823553175    5.919845100    4.293196218
  810 SOLV  HW2     2657    2.702618964    5.812192364    4.314471116
  811 SOLV  OW      2658    1.717602515    6.431044005    6.618100943
  811 SOLV  HW1     2659    1.664728214    6.434716833    6.702900197
  811 SOLV  HW2     2660    1.772160822    6.347254222    6.616440131
  812 SOLV  OW      2661    4.932870076    2.518708145    4.971687094
  812 SOLV  HW1     2662    4.946591520    2.612861411    5.002460123
  812 SOLV  HW2     2663    5.011327491    2.489799050    4.916834627
  813 SOLV  OW      2664    4.189475169    4.712750298    3.667747870
  813 SOLV  HW1     2665    4.233129860    4.794928121    3.631125905
  813 SOLV  HW2     2666    4.243612568    4.677432179    3.744049033
  814 SOLV  OW      2667    6.416067452    6.097307935    3.717666949
  814 SOLV  HW1     2668    6.500565238    6.131570445    3.676602373
  814 SOLV  HW2     2669    6.351947235    6.071526550    3.645389616
  815 SOLV  OW      2670    6.566170467    4.647595191    3.578623702
  815 SOLV  HW1     2671    6.638306502    4.587058919    3.612266636
  815 SOLV  HW2     2672    6.541789146    4.713266110    3.649988794
  816 SOLV  OW      2673    0.315574517    3.065526622    3.426045934
  816 SOLV  HW1     2674    0.402337503    3.115231601    3.424744345
  816 SOLV  HW2     2675    0.240733768    3.129556526    3.443341268
  817 SOLV  OW      2676    1.552095479    6.690511522    4.952265724
  817 SOLV  HW1     2677    1.465287599    6.696332586    5.001566859
  817 SOLV  HW2     2678    1.620040092    6.644829082    5.009682961
  818 SOLV  OW      2679    3.313690563    4.559628824    5.306285014
  818 SOLV  HW1     2680    3.306988084    4.472705387    5.355269582
  818 SOLV  HW2     2681    3.227664842    4.577753415    5.258628227
  819 SOLV  OW      2682    5.882915519    0.635353271    2.105291791
  819 SOLV  HW1     2683    5.958529279    0.697170726    2.126768677
  819 SOLV  HW2     2684    5.797097453    0.675125437    2.137749906
  820 SOLV  OW      2685    6.572577271    2.380559029    4.373898325
  820 SOLV  HW1     2686    6.483735092    2.390161203    4.418786634
  820 SOLV  HW2     2687    6.610523650    2.471202582    4.355353420
  821 SOLV  OW      2688    3.383207314    4.545189733    4.911917305
  821 SOLV  HW1     2689    3.402860332    4.633768387    4.869873568
  821 SOLV  HW2     2690    3.311961304    4.498501157    4.859531450
  822 SOLV  OW      2691    6.582987444    1.569227704    4.471864070
  822 SOLV  HW1     2692    6.486109150    1.593854809    4.474727060
  822 SOLV  HW2     2693    6.638370897    1.648952186    4.495880208
  823 SOLV  OW      2694    2.859785986    1.487416437    0.683282846
  823 SOLV  HW1     2695    2.815532548    1.570829614    0.650359145
  823 SOLV  HW2     2696    2.954264822    1.507728879    0.708997611
  824 SOLV  OW      2697    2.232679689    5.409779040    5.844468824
  824 SOLV  HW1     2698    2.281795192    5.324202309    5.860728750
  824 SOLV  HW2     2699    2.134182751    5.392888959    5.848098326
  825 SOLV  OW      2700    1.209421971    5.570915900    1.111559779
  825 SOLV  HW1     2701    1.179975053    5.539740085    1.201898268
  825 SOLV  HW2     2702    1.184414003    5.667006222    1.099670862
  826 SOLV  OW      2703    3.384806399    5.886756645    6.199449134
  826 SOLV  HW1     2704    3.395157009    5.948028926    6.121099486
  826 SOLV  HW2     2705    3.428620191    5.927447713    6.279603257
  827 SOLV  OW      2706    0.536329670    3.818653666    5.566918383
  827 SOLV  HW1     2707    0.477509208    3.810165284    5.486493291
  827 SOLV  HW2     2708    0.558643593    3.727574769    5.601657672
  828 SOLV  OW      2709    3.272579548    5.415289992    1.951265973
  828 SOLV  HW1     2710    3.263051275    5.494077271    2.012108981
  828 SOLV  HW2     2711    3.336760561    5.437440841    1.877847772
  829 SOLV  OW      2712    2.559045424    0.809465713    1.051250262
  829 SOLV  HW1     2713    2.539303738    0.724035419    1.003166735
  829 SOLV  HW2     2714    2.483720805    0.830888059    1.113438522
  830 SOLV  OW      2715    5.107819937    0.206271489    4.117777148
  830 SOLV  HW1     2716    5.025829828    0.161485069    4.153440764
  830 SOLV  HW2     2717    5.090093579    0.239335128    4.025080509
  831 SOLV  OW      2718    3.060313874    6.031139157    6.560980567
  831 SOLV  HW1     2719    3.018306504    6.078006712    6.483270156
  831 SOLV  HW2     2720    3.044731634    5.932689414    6.552922232
  832 SOLV  OW      2721    0.116658933    0.153385245    3.858959504
  832 SOLV  HW1     2722    0.138244796    0.222570694    3.790057262
  832 SOLV  HW2     2723    0.199103940    0.131432687    3.911122718
  833 SOLV  OW      2724    3.985806553    5.349429947    6.133931140
  833 SOLV  HW1     2725    3.903101273    5.312698872    6.091378117
  833 SOLV  HW2     2726    4.029909035    5.277969530    6.188230999
  834 SOLV  OW      2727    1.667089806    6.592276802    5.666789967
  834 SOLV  HW1     2728    1.704379116    6.684998966    5.670283181
  834 SOLV  HW2     2729    1.714347505    6.539994923    5.595843440
  835 SOLV  OW      2730    1.844908946    5.298120533    4.464243370
  835 SOLV  HW1     2731    1.849254119    5.198485706    4.456887047
  835 SOLV  HW2     2732    1.821317798    5.323623565    4.558015156
  836 SOLV  OW      2733    2.898127000    3.592004468    5.252924645
  836 SOLV  HW1     2734    2.831909281    3.517923700    5.241639767
  836 SOLV  HW2     2735    2.883235580    3.661088618    5.182173526
  837 SOLV  OW      2736    2.111700931    3.618295941    0.401005964
  837 SOLV  HW1     2737    2.058365102    3.697785047    0.429934605
  837 SOLV  HW2     2738    2.110689359    3.612002352    0.301208858
  838 SOLV  OW      2739    1.647263892    2.451255788    5.279129461
  838 SOLV  HW1     2740    1.666248338    2.390451596    5.202041616
  838 SOLV  HW2     2741    1.717406276    2.438966653    5.349337138
  839 SOLV  OW      2742    6.648690489    1.714479380    2.083173577
  839 SOLV  HW1     2743    6.601416170    1.628987000    2.104534442
  839 SOLV  HW2     2744    6.738797199    1.694080515    2.044901369
  840 SOLV  OW      2745    3.780912904    0.462163766    1.635673624
  840 SOLV  HW1     2746    3.855105155    0.529182667    1.637691485
  840 SOLV  HW2     2747    3.705725072    0.497341329    1.579911415
  841 SOLV  OW      2748    3.434190308    4.488896558    2.602196777
  841 SOLV  HW1     2749    3.519423994    4.479681511    2.550714775
  841 SOLV  HW2     2750    3.421683875    4.408688600    2.660595128
  842 SOLV  OW      2751    5.096038726    4.212880954    2.566860429
  842 SOLV  HW1     2752    5.037250876    4.155407371    2.509931782
  842 SOLV  HW2     2753    5.098984676    4.305383408    2.528982834
  843 SOLV  OW      2754    4.693045079    6.003525028    6.646760234
  843 SOLV  HW1     2755    4.762297020    5.952039063    6.596228472
  843 SOLV  HW2     2756    4.702167038    6.100919119    6.625993056
  844 SOLV  OW      2757    1.695575503    4.681611158    4.825794982
  844 SOLV  HW1     2758    1.654809673    4.668242771    4.735464875
  844 SOLV  HW2     2759    1.737430154    4.772315215    4.830383783
  845 SOLV  OW      2760    2.017435260    0.092880172    5.448682754
  845 SOLV  HW1     2761    1.981385456    0.093988114    5.541952679
  845 SOLV  HW2     2762    2.108753662    0.133625545    5.447755914
  846 SOLV  OW      2763    2.606808170    0.074114138    3.218703495
  846 SOLV  HW1     2764    2.536544428    0.126801154    3.170879027
  846 SOLV  HW2     2765    2.563551445    0.014782127    3.286590630
  847 SOLV  OW      2766    2.193518888    0.903560593    2.036942485
  847 SOLV  HW1     2767    2.263285359    0.950201204    1.982560614
  847 SOLV  HW2     2768    2.236952332    0.857102160    2.114112717
  848 SOLV  OW      2769    5.528374706    3.311418540    6.690336634
  848 SOLV  HW1     2770    5.510085713    3.266672322    6.777877388
  848 SOLV  HW2     2771    5.625174665    3.335945979    6.685019917
  849 SOLV  OW      2772    5.572533543    2.279532200    4.888197121
  849 SOLV  HW1     2773    5.584047802    2.299391996    4.790867243
  849 SOLV  HW2     2774    5.501135062    2.338453491    4.926020835
  850 SOLV  OW      2775    1.700269136    4.418966257    3.497016178
  850 SOLV  HW1     2776    1.713862850    4.497275131    3.436328239
  850 SOLV  HW2     2777    1.607407119    4.383664945    3.485589981
  851 SOLV  OW      2778    6.714851835    3.584131743    1.489821653
  851 SOLV  HW1     2779    6.703206902    3.485937490    1.474909276
  851 SOLV  HW2     2780    6.706363281    3.604264772    1.587405978
  852 SOLV  OW      2781    5.944445945    1.448824318    3.772582209
  852 SOLV  HW1     2782    6.038671799    1.468534790    3.799657668
  852 SOLV  HW2     2783    5.902453485    1.531593898    3.735354200
  853 SOLV  OW      2784    2.559748118    5.957194859    2.371861295
  853 SOLV  HW1     2785    2.500566558    5.989401557    2.445755587
  853 SOLV  HW2     2786    2.509882549    5.891315069    2.315528595
  854 SOLV  OW      2787    0.136083190    1.931275484    0.469096838
  854 SOLV  HW1     2788    0.087817819    2.008892391    0.428523884
  854 SOLV  HW2     2789    0.071801318    1.856130437    0.483968210
  855 SOLV  OW      2790    6.625263483    2.981268912    6.223977073
  855 SOLV  HW1     2791    6.580152863    3.070416025    6.219743983
  855 SOLV  HW2     2792    6.604860114    2.937716361    6.311652456
  856 SOLV  OW      2793    1.699838071    2.248448762    1.692936111
  856 SOLV  HW1     2794    1.678377150    2.162328021    1.646862889
  856 SOLV  HW2     2795    1.799074467    2.259026827    1.699287266
  857 SOLV  OW      2796    5.529372483    2.025621424    2.463990953
  857 SOLV  HW1     2797    5.444606576    1.990374582    2.424336242
  857 SOLV  HW2     2798    5.597094998    1.952185142    2.468559134
  858 SOLV  OW      2799    4.289340285    4.029991751    3.266730139
  858 SOLV  HW1     2800    4.262821178    4.092374862    3.193210214
  858 SOLV  HW2     2801    4.271495932    4.073171862    3.355144798
  859 SOLV  OW      2802    2.094372887    1.472135074    0.313228927
  859 SOLV  HW1     2803    2.024698019    1.489205289    0.382900410
  859 SOLV  HW2     2804    2.149622219    1.393191975    0.339979503
  860 SOLV  OW      2805    3.313976785    2.187395815    0.644248024
  860 SOLV  HW1     2806    3.348547664    2.216972592    0.733299489
  860 SOLV  HW2     2807    3.216411450    2.166716800    0.651560925
  861 SOLV  OW      2808    0.630977141    6.314342590    4.417967438
  861 SOLV  HW1     2809    0.632359413    6.389258249    4.351741852
  861 SOLV  HW2     2810    0.719896463    6.308300299    4.463320934
  862 SOLV  OW      2811    5.068149023    3.213192895    4.189809217
  862 SOLV  HW1     2812    5.103636831    3.237694792    4.099585233
  862 SOLV  HW2     2813    5.032700982    3.295034217    4.235036744
  863 SOLV  OW      2814    4.936496065    1.664466434    0.376138968
  863 SOLV  HW1     2815    4.856980795    1.623935421    0.421246104
  863 SOLV  HW2     2816    4.983455761    1.594562513    0.322210092
  864 SOLV  OW      2817    1.264846415    1.171547090    1.335994925
  864 SOLV  HW1     2818    1.302144563    1.087872249    1.376088118
  864 SOLV  HW2     2819    1.298455032    1.181488236    1.242337414
  865 SOLV  OW      2820    2.295198830    5.197243021    2.331076363
  865 SOLV  HW1     2821    2.340364491    5.254600194    2.399416048
  865 SOLV  HW2     2822    2.200105111    5.181957768    2.357976930
  866 SOLV  OW      2823    4.392786219    1.305838886    4.267276000
  866 SOLV  HW1     2824    4.445776559    1.226021379    4.238617939
  866 SOLV  HW2     2825    4.324378353    1.277981032    4.334688156
  867 SOLV  OW      2826    3.043305157    6.721159554    1.627391672
  867 SOLV  HW1     2827    3.129403940    6.689540868    1.587550072
  867 SOLV  HW2     2828    2.971117938    6.717061136    1.558309814
  868 SOLV  OW      2829    6.641076238    1.387342968    3.887654871
  868 SOLV  HW1     2830    6.630479443    1.400144545    3.789044920
  868 SOLV  HW2     2831    6.620759008    1.292327624    3.911306284
  869 SOLV  OW      2832    0.702201868    1.656830195    0.833264264
  869 SOLV  HW1     2833    0.726451255    1.629361266    0.926310059
  869 SOLV  HW2     2834    0.687312355    1.755677383    0.830501910
  870 SOLV  OW      2835    3.191018623    6.068577870    5.518694673
  870 SOLV  HW1     2836    3.240964958    6.057820356    5.604658237
  870 SOLV  HW2     2837    3.190870414    5.981721778    5.469135696
  871 SOLV  OW      2838    5.265687996    0.663577364    4.037070023
  871 SOLV  HW1     2839    5.250577806    0.644740763    3.940029003
  871 SOLV  HW2     2840    5.347282283    0.614843472    4.068174282
  872 SOLV  OW      2841    3.897357823    6.298084317    3.212095669
  872 SOLV  HW1     2842    3.851182584    6.209759643    3.220262319
  872 SOLV  HW2     2843    3.841563876    6.359869275    3.156690350
  873 SOLV  OW      2844    1.500895035    1.560938388    0.066524436
  873 SOLV  HW1     2845    1.580756816    1.620353856    0.076115731
  873 SOLV  HW2     2846    1.439173164    1.598921521   -0.002379751
  874 SOLV  OW      2847    3.781639991    1.497626887    5.423409199
  874 SOLV  HW1     2848    3.763128119    1.460755774    5.332316243
  874 SOLV  HW2     2849    3.720057678    1.455094465    5.489731945
  875 SOLV  OW      2850    1.286133619    0.775901964    4.278313487
  875 SOLV  HW1     2851    1.284331356    0.676038447    4.273401808
  875 SOLV  HW2     2852    1.269453310    0.804947365    4.372537830
  876 SOLV  OW      2853    1.587783124    0.303210145    6.547152165
  876 SOLV  HW1     2854    1.686283472    0.290820270    6.559163294
  876 SOLV  HW2     2855    1.552678888    0.233049589    6.485141812
  877 SOLV  OW      2856    3.036236732    1.870277708    3.764789376
  877 SOLV  HW1     2857    3.035889035    1.789322933    3.706084195
  877 SOLV  HW2     2858    3.108596148    1.861495791    3.833251685
  878 SOLV  OW      2859    0.505508266    1.310946811    2.079973433
  878 SOLV  HW1     2860    0.556283209    1.388360326    2.117777503
  878 SOLV  HW2     2861    0.439384940    1.278279294    2.147505898
  879 SOLV  OW      2862    2.018039729    4.153892131    4.850928945
  879 SOLV  HW1     2863    2.114828346    4.176517159    4.839966887
  879 SOLV  HW2     2864    2.008874751    4.075560052    4.912412141
  880 SOLV  OW      2865    1.077940891    3.323707801    4.161989527
  880 SOLV  HW1     2866    1.170337265    3.312382193    4.125455495
  880 SOLV  HW2     2867    1.016228687    3.259002080    4.117213770
  881 SOLV  OW      2868    4.047871180    1.641877496    5.024756082
  881 SOLV  HW1     2869    3.954172859    1.673886649    5.010751307
  881 SOLV  HW2     2870    4.056257194    1.602301659    5.116208379
  882 SOLV  OW      2871    1.076829461    4.662721242    5.180411608
  882 SOLV  HW1     2872    1.029488486    4.616909132    5.255645760
  882 SOLV  HW2     2873    1.147560762    4.602254114    5.143793248
  883 SOLV  OW      2874    6.733270117    1.524175841    5.060453733
  883 SOLV  HW1     2875    6.769684258    1.525041797    4.967322883
  883 SOLV  HW2     2876    6.802477190    1.488089704    5.122969864
  884 SOLV  OW      2877    3.942089835    0.952062551    5.952180469
  884 SOLV  HW1     2878    3.923428079    1.021454936    6.021725639
  884 SOLV  HW2     2879    3.922237990    0.861392158    5.989394431
  885 SOLV  OW      2880    0.018667224    1.147924001    1.373589310
  885 SOLV  HW1     2881   -0.037501523    1.090694619    1.433338490
  885 SOLV  HW2     2882   -0.024819142    1.237291052    1.362518584
  886 SOLV  OW      2883    1.453089481    3.569855594    0.167998356
  886 SOLV  HW1     2884    1.433098419    3.538523484    0.260835585
  886 SOLV  HW2     2885    1.535118348    3.523723229    0.134187637
  887 SOLV  OW      2886    1.503392689    0.338939645    2.725823401
  887 SOLV  HW1     2887    1.490417281    0.309214080    2.820417927
  887 SOLV  HW2     2888    1.598202442    0.367900863    2.712691251
  888 SOLV  OW      2889    2.489209531    5.556320371    2.245801050
  888 SOLV  HW1     2890    2.557517144    5.545872684    2.173516816
  888 SOLV  HW2     2891    2.528866853    5.607534485    2.321988360
  889 SOLV  OW      2892    5.491584034    3.185600155    2.130298106
  889 SOLV  HW1     2893    5.449855335    3.267434983    2.090777587
  889 SOLV  HW2     2894    5.530722593    3.129571229    2.057297917
  890 SOLV  OW      2895    0.623831860    4.486233312    0.409287645
  890 SOLV  HW1     2896    0.602822809    4.522815780    0.499954275
  890 SOLV  HW2     2897    0.650589921    4.561028973    0.348544661
  891 SOLV  OW      2898    2.623581466    6.532089270    1.127288537
  891 SOLV  HW1     2899    2.559894724    6.578959847    1.188503264
  891 SOLV  HW2     2900    2.602842803    6.434269414    1.126157796
  892 SOLV  OW      2901    0.251134741    0.489504911    5.879608720
  892 SOLV  HW1     2902    0.198050929    0.411214698    5.912056314
  892 SOLV  HW2     2903    0.329035750    0.457031154    5.825971209
  893 SOLV  OW      2904    5.797084697    0.054814633    4.866732219
  893 SOLV  HW1     2905    5.821441118   -0.011857132    4.796292633
  893 SOLV  HW2     2906    5.860990599    0.131659523    4.863416582
  894 SOLV  OW      2907    0.669849551    4.739397119    1.457171873
  894 SOLV  HW1     2908    0.684495124    4.645141704    1.427146571
  894 SOLV  HW2     2909    0.737965526    4.798923980    1.414547213
  895 SOLV  OW      2910    1.829411665    6.172657957    0.642295349
  895 SOLV  HW1     2911    1.873496849    6.086383273    0.667059646
  895 SOLV  HW2     2912    1.887390603    6.249051881    0.670623884
  896 SOLV  OW      2913    2.730065028    1.449387641    6.524367711
  896 SOLV  HW1     2914    2.759269656    1.513837736    6.595031491
  896 SOLV  HW2     2915    2.657802863    1.490962357    6.469142559
  897 SOLV  OW      2916    1.447319687    2.702994894    1.299077237
  897 SOLV  HW1     2917    1.455243949    2.604404005    1.284341653
  897 SOLV  HW2     2918    1.510401729    2.750987511    1.238106263
  898 SOLV  OW      2919    0.475756193    4.467787773    4.941376328
  898 SOLV  HW1     2920    0.423503139    4.548499885    4.968858472
  898 SOLV  HW2     2921    0.423971225    4.416199787    4.873133442
  899 SOLV  OW      2922    5.080079012    0.282943766    3.855206681
  899 SOLV  HW1     2923    5.130968123    0.320268948    3.777635914
  899 SOLV  HW2     2924    4.987032516    0.319580487    3.854764918
  900 SOLV  OW      2925    4.185046588    5.866891988    0.702227885
  900 SOLV  HW1     2926    4.146456957    5.794300788    0.645294125
  900 SOLV  HW2     2927    4.256335792    5.914961366    0.651166362
  901 SOLV  OW      2928    4.983102105    4.502831895    1.937771949
  901 SOLV  HW1     2929    4.895004780    4.459736197    1.918234370
  901 SOLV  HW2     2930    5.029409667    4.452455263    2.010695879
  902 SOLV  OW      2931    3.280753797    6.156816010    6.470940039
  902 SOLV  HW1     2932    3.291722028    6.199196979    6.560849139
  902 SOLV  HW2     2933    3.203105465    6.093835998    6.473025539
  903 SOLV  OW      2934    6.378381673    4.802130147    0.722840764
  903 SOLV  HW1     2935    6.413745172    4.798962883    0.816325983
  903 SOLV  HW2     2936    6.287235043    4.843268205    0.723057327
  904 SOLV  OW      2937    5.049269059    3.326265613    6.525231153
  904 SOLV  HW1     2938    5.088285348    3.286587357    6.442144089
  904 SOLV  HW2     2939    5.117526096    3.384255354    6.569708807
  905 SOLV  OW      2940    5.427470481    1.166684692    4.839168590
  905 SOLV  HW1     2941    5.340982315    1.151473980    4.791330048
  905 SOLV  HW2     2942    5.499629368    1.112992062    4.795461711
  906 SOLV  OW      2943    0.627027051    5.212821316    5.769793226
  906 SOLV  HW1     2944    0.545324022    5.249618033    5.814185925
  906 SOLV  HW2     2945    0.680627252    5.287876376    5.731142853
  907 SOLV  OW      2946    4.385377862    2.449354558    4.217511381
  907 SOLV  HW1     2947    4.383418070    2.500663944    4.303322807
  907 SOLV  HW2     2948    4.400974311    2.512298258    4.141386902
  908 SOLV  OW      2949    5.952821699    5.501853057    0.359705815
  908 SOLV  HW1     2950    5.997543531    5.433220193    0.302350933
  908 SOLV  HW2     2951    5.924780288    5.459971319    0.446075336
  909 SOLV  OW      2952    3.034301819    1.495691766    1.013920298
  909 SOLV  HW1     2953    3.080967072    1.489889961    0.925666187
  909 SOLV  HW2     2954    3.101570716    1.511404177    1.086225972
  910 SOLV  OW      2955    5.273556235    2.971471400    0.535503408
  910 SOLV  HW1     2956    5.221649756    3.007054360    0.457788124
  910 SOLV  HW2     2957    5.371369250    2.976273642    0.515263658
  911 SOLV  OW      2958    6.500078422    5.128801218    4.457222267
  911 SOLV  HW1     2959    6.454610580    5.147588552    4.544284350
  911 SOLV  HW2     2960    6.585680453    5.180283105    4.452531578
  912 SOLV  OW      2961    3.530875339    5.587314771    4.474968376
  912 SOLV  HW1     2962    3.565597124    5.504321749    4.431303162
  912 SOLV  HW2     2963    3.606365051    5.635857854    4.519070159
  913 SOLV  OW      2964    0.616485452    3.361404668    6.609562188
  913 SOLV  HW1     2965    0.568488237    3.338757912    6.524806736
  913 SOLV  HW2     2966    0.669327244    3.445300464    6.596549301
  914 SOLV  OW      2967    1.177878730    3.210481827    1.069025070
  914 SOLV  HW1     2968    1.115311830    3.215175851    0.991156950
  914 SOLV  HW2     2969    1.211345382    3.116808965    1.079295075
  915 SOLV  OW      2970    4.124838070    4.594107931    2.031017980
  915 SOLV  HW1     2971    4.094385899    4.618658178    2.123050830
  915 SOLV  HW2     2972    4.224791043    4.593815881    2.027949963
  916 SOLV  OW      2973    5.250775649    3.777347117    1.889700594
  916 SOLV  HW1     2974    5.206987815    3.688332903    1.902317654
  916 SOLV  HW2     2975    5.328731997    3.785252584    1.951832763
  917 SOLV  OW      2976    1.670091497    6.504054647    6.361559348
  917 SOLV  HW1     2977    1.738512336    6.449687373    6.312949852
  917 SOLV  HW2     2978    1.689306142    6.501825924    6.459671147
  918 SOLV  OW      2979    4.362050723    3.681636889    3.709699339
  918 SOLV  HW1     2980    4.305893367    3.613659485    3.756874742
  918 SOLV  HW2     2981    4.370159543    3.656957207    3.613131978
  919 SOLV  OW      2982    0.075193806    3.952156944    2.684995356
  919 SOLV  HW1     2983    0.155557011    3.979993287    2.737597526
  919 SOLV  HW2     2984    0.051210848    3.857878579    2.708157880
  920 SOLV  OW      2985    2.889551813    3.976324313    1.228204231
  920 SOLV  HW1     2986    2.914606350    4.059076400    1.278448207
  920 SOLV  HW2     2987    2.965429404    3.911256926    1.231191075
  921 SOLV  OW      2988    1.884980036    4.720531203    4.431314618
  921 SOLV  HW1     2989    1.982136700    4.716352162    4.408007686
  921 SOLV  HW2     2990    1.873739339    4.767009286    4.519141319
  922 SOLV  OW      2991    3.688821534    6.714973449    5.443381974
  922 SOLV  HW1     2992    3.786098027    6.695208692    5.431268634
  922 SOLV  HW2     2993    3.659056848    6.779979737    5.373465303
  923 SOLV  OW      2994    4.193877251    1.508352091    1.955434629
  923 SOLV  HW1     2995    4.275195110    1.550480875    1.995592646
  923 SOLV  HW2     2996    4.152359737    1.571652484    1.890093592
  924 SOLV  OW      2997    2.860193982    0.086631440    2.460661989
  924 SOLV  HW1     2998    2.884070200    0.102201783    2.556513882
  924 SOLV  HW2     2999    2.896013919    0.161448673    2.404810323
  925 SOLV  OW      3000    0.372770475    4.701654266    0.555541505
  925 SOLV  HW1     3001    0.454654500    4.661982630    0.597029606
  925 SOLV  HW2     3002    0.375147957    4.687141831    0.456628251
  926 SOLV  OW      3003    3.362105692    3.422641474    0.216853542
  926 SOLV  HW1     3004    3.460824755    3.435144503    0.206938108
  926 SOLV  HW2     3005    3.326671790    3.372977454    0.137619594
  927 SOLV  OW      3006    2.789792104    4.235718960    6.182378580
  927 SOLV  HW1     3007    2.708276183    4.180758255    6.200669845
  927 SOLV  HW2     3008    2.773456195    4.294138481    6.102877684
  928 SOLV  OW      3009    2.397952891    5.622174693    5.989918652
  928 SOLV  HW1     3010    2.492208453    5.648000289    5.968728503
  928 SOLV  HW2     3011    2.368464666    5.549665119    5.927686014
  929 SOLV  OW      3012    5.803052728    1.018675049    2.524187355
  929 SOLV  HW1     3013    5.844447826    1.109602692    2.528512208
  929 SOLV  HW2     3014    5.821644333    0.969505970    2.609257025
  930 SOLV  OW      3015    1.318307154    1.709087040    2.521868386
  930 SOLV  HW1     3016    1.344125063    1.784265317    2.461190902
  930 SOLV  HW2     3017    1.394232349    1.688505231    2.583608557
  931 SOLV  OW      3018    6.125035498    4.344069564    5.746630420
  931 SOLV  HW1     3019    6.091212557    4.431819195    5.780631975
  931 SOLV  HW2     3020    6.203177912    4.359619319    5.686198119
  932 SOLV  OW      3021    3.547416313    1.162250804    3.474292874
  932 SOLV  HW1     3022    3.530159544    1.186051515    3.378711364
  932 SOLV  HW2     3023    3.460323318    1.148398375    3.521441736
  933 SOLV  OW      3024    5.291852490    0.416931621    1.517188054
  933 SOLV  HW1     3025    5.258536766    0.386393974    1.427982620
  933 SOLV  HW2     3026    5.257887925    0.509153916    1.535669165
  934 SOLV  OW      3027    3.964210479    5.256878688    1.632849102
  934 SOLV  HW1     3028    3.902459621    5.210761932    1.696568575
  934 SOLV  HW2     3029    3.955478774    5.215587942    1.542190807
  935 SOLV  OW      3030    1.443413023    6.487120180    0.503107831
  935 SOLV  HW1     3031    1.408836321    6.570848423    0.460750684
  935 SOLV  HW2     3032    1.434107121    6.493724705    0.602455077
  936 SOLV  OW      3033    3.859385481    1.056705726    5.702463167
  936 SOLV  HW1     3034    3.937147243    1.115110972    5.679181618
  936 SOLV  HW2     3035    3.872043369    1.019423160    5.794386412
  937 SOLV  OW      3036    4.575531509    5.197664336    2.746122942
  937 SOLV  HW1     3037    4.506134477    5.187164760    2.817354295
  937 SOLV  HW2     3038    4.540783798    5.258035417    2.674373210
  938 SOLV  OW      3039    4.556397039    6.332823416    1.978059743
  938 SOLV  HW1     3040    4.465284760    6.374000881    1.976309377
  938 SOLV  HW2     3041    4.583923500    6.308823340    1.884966321
  939 SOLV  OW      3042    5.026693045    3.993529951    1.550865510
  939 SOLV  HW1     3043    4.962136791    4.015732880    1.477792841
  939 SOLV  HW2     3044    5.120142062    4.007871060    1.518281638
  940 SOLV  OW      3045    0.617977520    3.231800432    4.255281824
  940 SOLV  HW1     3046    0.614710838    3.188291661    4.165301768
  940 SOLV  HW2     3047    0.713088559    3.250616176    4.279775761
  941 SOLV  OW      3048    2.409214407    3.148467300    5.260218738
  941 SOLV  HW1     3049    2.319128285    3.105129994    5.262761041
  941 SOLV  HW2     3050    2.400468498    3.245004984    5.284796766
  942 SOLV  OW      3051    5.583255829    3.653955128    3.648324779
  942 SOLV  HW1     3052    5.562183787    3.674436784    3.743910164
  942 SOLV  HW2     3053    5.656343146    3.585830170    3.644161984
  943 SOLV  OW      3054    2.095304509    2.657843866    6.372858270
  943 SOLV  HW1     3055    2.116147482    2.740831577    6.424614479
  943 SOLV  HW2     3056    2.059989767    2.682783762    6.282686404
  944 SOLV  OW      3057    3.074359738    0.250597516    2.193416948
  944 SOLV  HW1     3058    3.076004623    0.342327146    2.153629208
  944 SOLV  HW2     3059    3.145563590    0.194605407    2.151049625
  945 SOLV  OW      3060    3.692457754    5.871031282    0.329279023
  945 SOLV  HW1     3061    3.620829486    5.889509070    0.396569864
  945 SOLV  HW2     3062    3.650551263    5.845510887    0.242143208
  946 SOLV  OW      3063    1.632538792    1.463582868    2.870534709
  946 SOLV  HW1     3064    1.715017087    1.477566464    2.815745251
  946 SOLV  HW2     3065    1.653532456    1.403451855    2.947629599
  947 SOLV  OW      3066    3.568292958    2.996994682    5.091385492
  947 SOLV  HW1     3067    3.509934948    2.930572334    5.138102825
  947 SOLV  HW2     3068    3.658207935    2.956501556    5.074781319
  948 SOLV  OW      3069    0.016285902    0.026735694    1.032114439
  948 SOLV  HW1     3070    0.008229977    0.126400634    1.030666454
  948 SOLV  HW2     3071    0.081721684   -0.002433928    0.962347781
  949 SOLV  OW      3072    4.445457186    1.106652134    4.550696023
  949 SOLV  HW1     3073    4.462155463    1.202591375    4.527960047
  949 SOLV  HW2     3074    4.412769896    1.099937408    4.644964514
  950 SOLV  OW      3075    3.018273808    4.290307541    3.668180657
  950 SOLV  HW1     3076    3.081643062    4.363900764    3.692023266
  950 SOLV  HW2     3077    2.924483893    4.324892994    3.670899682
  951 SOLV  OW      3078    4.242818431    2.212801636    2.556246337
  951 SOLV  HW1     3079    4.165716193    2.165940486    2.599366778
  951 SOLV  HW2     3080    4.322190819    2.209214799    2.616969096
  952 SOLV  OW      3081    3.370909772    0.365489659    2.988857766
  952 SOLV  HW1     3082    3.372907498    0.368574962    3.088790668
  952 SOLV  HW2     3083    3.345349332    0.273585735    2.958850642
  953 SOLV  OW      3084    2.066383599    5.243238076    2.749156667
  953 SOLV  HW1     3085    2.088398687    5.339917876    2.736177957
  953 SOLV  HW2     3086    1.971937399    5.234520365    2.780842813
  954 SOLV  OW      3087    4.128503433    2.497810600    5.694584742
  954 SOLV  HW1     3088    4.206199992    2.550011815    5.659394222
  954 SOLV  HW2     3089    4.151586698    2.400520381    5.695952610
  955 SOLV  OW      3090    0.842059561    4.170900734    0.015541056
  955 SOLV  HW1     3091    0.929163058    4.187296277    0.061847232
  955 SOLV  HW2     3092    0.783586729    4.114247682    0.073605284
  956 SOLV  OW      3093    6.263062384    6.480504643    3.018094415
  956 SOLV  HW1     3094    6.270601909    6.381289104    3.008118085
  956 SOLV  HW2     3095    6.179479205    6.512253264    2.973306335
  957 SOLV  OW      3096    1.339906064    2.966791697    3.568062571
  957 SOLV  HW1     3097    1.251956523    3.013543112    3.559158732
  957 SOLV  HW2     3098    1.413879251    3.033993526    3.564601832
  958 SOLV  OW      3099    1.274055121    0.832314903    1.903660894
  958 SOLV  HW1     3100    1.334875492    0.765770632    1.860384605
  958 SOLV  HW2     3101    1.320407029    0.920703023    1.909916758
  959 SOLV  OW      3102    2.251847272    5.568466627    0.547278333
  959 SOLV  HW1     3103    2.334648006    5.622734282    0.533166105
  959 SOLV  HW2     3104    2.239547740    5.505798396    0.470326990
  960 SOLV  OW      3105    1.528395330    6.520171114    4.295371723
  960 SOLV  HW1     3106    1.597028777    6.546887106    4.227727059
  960 SOLV  HW2     3107    1.572877350    6.471511956    4.370563020
  961 SOLV  OW      3108    6.367248526    6.382652963    1.039775309
  961 SOLV  HW1     3109    6.363691775    6.345248289    0.947102040
  961 SOLV  HW2     3110    6.457328249    6.422919390    1.056034253
  962 SOLV  OW      3111    1.849359116    0.969936658    6.710099365
  962 SOLV  HW1     3112    1.902816095    0.933726862    6.786462294
  962 SOLV  HW2     3113    1.753400803    0.944161148    6.721400690
  963 SOLV  OW      3114    2.294520517    2.978378996    2.148511639
  963 SOLV  HW1     3115    2.359421534    3.014476674    2.081542165
  963 SOLV  HW2     3116    2.201543767    2.986644405    2.112635439
  964 SOLV  OW      3117    2.923645229    3.708353587    4.735068707
  964 SOLV  HW1     3118    2.973161605    3.623652442    4.754406221
  964 SOLV  HW2     3119    2.960680754    3.750454774    4.652268014
  965 SOLV  OW      3120    2.524589812    5.452385983    6.262142593
  965 SOLV  HW1     3121    2.550845035    5.361369358    6.294185256
  965 SOLV  HW2     3122    2.566709234    5.469824567    6.173137285
  966 SOLV  OW      3123    2.024866928    3.705436028    1.736418845
  966 SOLV  HW1     3124    1.953534276    3.655834573    1.686906795
  966 SOLV  HW2     3125    2.011455697    3.803814661    1.724507576
  967 SOLV  OW      3126    1.130367412    5.935159802    5.016341977
  967 SOLV  HW1     3127    1.189901860    5.888117685    5.081478631
  967 SOLV  HW2     3128    1.130768115    6.033275522    5.035661396
  968 SOLV  OW      3129    3.780643156    6.242788582    0.745336724
  968 SOLV  HW1     3130    3.746850011    6.220479119    0.836771980
  968 SOLV  HW2     3131    3.875438164    6.212208928    0.736454947
  969 SOLV  OW      3132    0.933357859    0.418447856    1.052634895
  969 SOLV  HW1     3133    0.916438002    0.386042829    1.145714042
  969 SOLV  HW2     3134    1.025299087    0.391370206    1.024109356
  970 SOLV  OW      3135    3.241149517    6.195480200    4.707055246
  970 SOLV  HW1     3136    3.151004309    6.223160480    4.673772543
  970 SOLV  HW2     3137    3.237560289    6.100410855    4.737861607
  971 SOLV  OW      3138    3.313686076    3.520910936    3.296137591
  971 SOLV  HW1     3139    3.316800448    3.579417454    3.377176982
  971 SOLV  HW2     3140    3.224481509    3.530007009    3.251866816
  972 SOLV  OW      3141    2.433780927    5.978785909    5.947306851
  972 SOLV  HW1     3142    2.440207880    5.930982348    6.034905987
  972 SOLV  HW2     3143    2.513906213    5.957099479    5.891541878
  973 SOLV  OW      3144    1.975327814    6.423075987    1.266311115
  973 SOLV  HW1     3145    1.908882198    6.475189760    1.319876305
  973 SOLV  HW2     3146    1.990165011    6.333960605    1.309187694
  974 SOLV  OW      3147    4.095177310    3.808781693    6.167365926
  974 SOLV  HW1     3148    4.044775360    3.780384398    6.085797967
  974 SOLV  HW2     3149    4.164034394    3.876728775    6.142028386
  975 SOLV  OW      3150    3.423225798    0.412910363    5.421839957
  975 SOLV  HW1     3151    3.343187388    0.365935588    5.384593235
  975 SOLV  HW2     3152    3.404976788    0.511111507    5.426698330
  976 SOLV  OW      3153    0.518275224    3.154943538    1.149196758
  976 SOLV  HW1     3154    0.557166622    3.240094203    1.184366608
  976 SOLV  HW2     3155    0.573735618    3.122033658    1.072769150
  977 SOLV  OW      3156    6.729225847    2.193074160    0.909107148
  977 SOLV  HW1     3157    6.773647395    2.268866939    0.956880315
  977 SOLV  HW2     3158    6.650568890    2.227505409    0.857846373
  978 SOLV  OW      3159    5.639955921    3.809510244    2.330307358
  978 SOLV  HW1     3160    5.666071534    3.729488895    2.276319829
  978 SOLV  HW2     3161    5.582779093    3.780683762    2.407118419
  979 SOLV  OW      3162    5.110671457    3.899978526    5.265797760
  979 SOLV  HW1     3163    5.171564387    3.923517445    5.341547778
  979 SOLV  HW2     3164    5.040667937    3.836184765    5.297890719
  980 SOLV  OW      3165    2.995986447    5.117185493    5.585902213
  980 SOLV  HW1     3166    3.015364271    5.163704976    5.672276587
  980 SOLV  HW2     3167    3.082002663    5.091331661    5.541937628
  981 SOLV  OW      3168    2.184898318    5.811448443    3.281045597
  981 SOLV  HW1     3169    2.134219678    5.867231787    3.346772220
  981 SOLV  HW2     3170    2.144500956    5.720072494    3.276734700
  982 SOLV  OW      3171    1.995633013    3.557742259    5.366476929
  982 SOLV  HW1     3172    2.075592198    3.573442167    5.308510245
  982 SOLV  HW2     3173    1.912466274    3.566598824    5.311659508
  983 SOLV  OW      3174    3.337631903    4.804680181    0.439476074
  983 SOLV  HW1     3175    3.416259725    4.745974959    0.420202843
  983 SOLV  HW2     3176    3.258303000    4.772095664    0.388043894
  984 SOLV  OW      3177    4.616039826    4.226444967    4.493741799
  984 SOLV  HW1     3178    4.699084363    4.182954977    4.458923405
  984 SOLV  HW2     3179    4.537164196    4.168191739    4.474112963
  985 SOLV  OW      3180    2.904302732    4.702250248    4.968428158
  985 SOLV  HW1     3181    2.818197358    4.654702830    4.950394788
  985 SOLV  HW2     3182    2.915712386    4.714291261    5.067043211
  986 SOLV  OW      3183    5.299916552    3.534208420    0.464496623
  986 SOLV  HW1     3184    5.360951190    3.515301573    0.387571991
  986 SOLV  HW2     3185    5.318891998    3.469901743    0.538690144
  987 SOLV  OW      3186    0.342712504    4.991709741    0.529087171
  987 SOLV  HW1     3187    0.276873401    5.034717177    0.467316078
  987 SOLV  HW2     3188    0.368948589    4.902284967    0.492824621
  988 SOLV  OW      3189    3.595502788    5.215164187    1.711301456
  988 SOLV  HW1     3190    3.548522920    5.217308545    1.799553304
  988 SOLV  HW2     3191    3.543317087    5.268167218    1.644462650
  989 SOLV  OW      3192    4.368068171    1.832092736    2.735772781
  989 SOLV  HW1     3193    4.335416551    1.827754934    2.830192853
  989 SOLV  HW2     3194    4.294227131    1.805687475    2.673721529
  990 SOLV  OW      3195    4.483999447    4.473462650    1.586695337
  990 SOLV  HW1     3196    4.553063897    4.513284340    1.526326226
  990 SOLV  HW2     3197    4.392812032    4.497836267    1.553666910
  991 SOLV  OW      3198    3.851881286    2.965425483    5.117350507
  991 SOLV  HW1     3199    3.945268517    2.937051001    5.095583359
  991 SOLV  HW2     3200    3.830456507    3.049947018    5.068389462
  992 SOLV  OW      3201    1.616209116    4.328258269    4.269438835
  992 SOLV  HW1     3202    1.690225429    4.326182033    4.202227455
  992 SOLV  HW2     3203    1.648750364    4.371492705    4.353533695
  993 SOLV  OW      3204    4.843308047    1.659394581    3.738015360
  993 SOLV  HW1     3205    4.835136368    1.757192149    3.757223541
  993 SOLV  HW2     3206    4.770323057    1.609942131    3.785214314
  994 SOLV  OW      3207    1.252966744    5.184875725    2.522434779
  994 SOLV  HW1     3208    1.233125340    5.114612837    2.590768812
  994 SOLV  HW2     3209    1.232619825    5.149335921    2.431204191
  995 SOLV  OW      3210    4.559217973    0.162501752    3.524955450
  995 SOLV  HW1     3211    4.524002245    0.069672756    3.536902198
  995 SOLV  HW2     3212    4.494518353    0.227982355    3.564023911
  996 SOLV  OW      3213    2.759578783    0.517334021    4.221780105
  996 SOLV  HW1     3214    2.715904814    0.441492307    4.270161029
  996 SOLV  HW2     3215    2.792804703    0.485511428    4.132991279
  997 SOLV  OW      3216    0.670723305    6.515289849    4.212405359
  997 SOLV  HW1     3217    0.759105403    6.479805660    4.181916477
  997 SOLV  HW2     3218    0.684891849    6.598665885    4.265769989
  998 SOLV  OW      3219    1.312070116    4.411052251    1.548153069
  998 SOLV  HW1     3220    1.218351153    4.424381006    1.515916520
  998 SOLV  HW2     3221    1.330282359    4.473238176    1.624319464
  999 SOLV  OW      3222    6.731836787    6.429286485    0.392978165
  999 SOLV  HW1     3223    6.701769546    6.433994630    0.297721201
  999 SOLV  HW2     3224    6.732081085    6.333956776    0.423182169
 1000 SOLV  OW      3225    2.107607386    2.690691160    2.647635615
 1000 SOLV  HW1     3226    2.096256348    2.620559217    2.718011459
 1000 SOLV  HW2     3227    2.055175013    2.772021075    2.672862308
 1001 SOLV  OW      3228    6.687803358    1.302697173    4.888523631
 1001 SOLV  HW1     3229    6.731760995    1.299804970    4.978298105
 1001 SOLV  HW2     3230    6.757799704    1.307727113    4.817282449
 1002 SOLV  OW      3231    1.036730481    3.586332284    6.428535239
 1002 SOLV  HW1     3232    0.966677029    3.657685967    6.429657977
 1002 SOLV  HW2     3233    1.005428001    3.508038902    6.482297641
 1003 SOLV  OW      3234    1.545792250    6.163126518    5.180861628
 1003 SOLV  HW1     3235    1.511571538    6.154612086    5.087285231
 1003 SOLV  HW2     3236    1.644136971    6.181139890    5.178879433
 1004 SOLV  OW      3237    0.244913990    4.551569717    3.847906033
 1004 SOLV  HW1     3238    0.154587968    4.508846682    3.851911888
 1004 SOLV  HW2     3239    0.260670216    4.604118458    3.931515040
 1005 SOLV  OW      3240    0.988228745    4.968033308    6.685355950
 1005 SOLV  HW1     3241    0.939873512    5.052334528    6.708918010
 1005 SOLV  HW2     3242    0.922366152    4.899229513    6.654888731
 1006 SOLV  OW      3243    1.002443736    2.320001488    4.083746799
 1006 SOLV  HW1     3244    1.046228525    2.231438459    4.068268525
 1006 SOLV  HW2     3245    1.054476362    2.391519808    4.037079567
 1007 SOLV  OW      3246    3.209918056    2.993471273    5.107481073
 1007 SOLV  HW1     3247    3.254924820    2.928282136    5.168512724
 1007 SOLV  HW2     3248    3.253295638    3.083109125    5.116620859
 1008 SOLV  OW      3249    2.338795256    2.675087809    3.697840992
 1008 SOLV  HW1     3250    2.253039225    2.715776319    3.666369684
 1008 SOLV  HW2     3251    2.351254075    2.694660274    3.795112731
 1009 SOLV  OW      3252    2.791418362    2.881593671    1.272745641
 1009 SOLV  HW1     3253    2.845708074    2.818432091    1.328093061
 1009 SOLV  HW2     3254    2.828446501    2.974052375    1.281712230
 1010 SOLV  OW      3255    2.644067350    5.797016511    6.116939218
 1010 SOLV  HW1     3256    2.589238332    5.736331494    6.174482265
 1010 SOLV  HW2     3257    2.695847770    5.860029273    6.174803496
 1011 SOLV  OW      3258    0.029944023    2.551577688    2.723271536
 1011 SOLV  HW1     3259   -0.029490659    2.537753632    2.644047114
 1011 SOLV  HW2     3260    0.115693188    2.501956062    2.709674858
 1012 SOLV  OW      3261    3.688214989    3.792781816    5.749676784
 1012 SOLV  HW1     3262    3.711089169    3.713359679    5.693382992
 1012 SOLV  HW2     3263    3.721471302    3.875905313    5.705127971
 1013 SOLV  OW      3264    0.442095997    1.155435881    5.278907587
 1013 SOLV  HW1     3265    0.383296525    1.228044495    5.243260622
 1013 SOLV  HW2     3266    0.398986011    1.066669054    5.262718872
 1014 SOLV  OW      3267    2.035186604    5.834207604    3.970364663
 1014 SOLV  HW1     3268    2.003048945    5.840415273    4.064856623
 1014 SOLV  HW2     3269    1.960580748    5.857954690    3.908154238
 1015 SOLV  OW      3270    0.542134654    0.085488297    6.259730709
 1015 SOLV  HW1     3271    0.580545773    0.080687134    6.351934991
 1015 SOLV  HW2     3272    0.616327658    0.092238977    6.193022978
 1016 SOLV  OW      3273    4.817159877    4.658225306    4.333675695
 1016 SOLV  HW1     3274    4.913277191    4.681130292    4.318283545
 1016 SOLV  HW2     3275    4.760429381    4.705396608    4.266172999
 1017 SOLV  OW      3276    3.552440877    5.314138710    5.654951247
 1017 SOLV  HW1     3277    3.508819835    5.225302090    5.640621052
 1017 SOLV  HW2     3278    3.527356230    5.349437646    5.745089144
 1018 SOLV  OW      3279    2.138988893    4.624033993    4.218809021
 1018 SOLV  HW1     3280    2.227717740    4.597994758    4.256877970
 1018 SOLV  HW2     3281    2.146512593    4.713601196    4.174977469
 1019 SOLV  OW      3282    1.349605855    0.594100740    3.755399574
 1019 SOLV  HW1     3283    1.307202778    0.664698043    3.698671321
 1019 SOLV  HW2     3284    1.443627995    0.620574474    3.776825573
 1020 SOLV  OW      3285    4.626665489    4.464743401    1.827516213
 1020 SOLV  HW1     3286    4.556390851    4.483560823    1.758905174
 1020 SOLV  HW2     3287    4.586883276    4.411522898    1.902249395
 1021 SOLV  OW      3288    5.786416965    3.957684302    2.738764209
 1021 SOLV  HW1     3289    5.688578887    3.971773434    2.723621495
 1021 SOLV  HW2     3290    5.811091729    3.864364007    2.712638105
 1022 SOLV  OW      3291    0.325369803    0.283713804    1.887946921
 1022 SOLV  HW1     3292    0.379992953    0.355974462    1.845581799
 1022 SOLV  HW2     3293    0.310228775    0.305550869    1.984352246
 1023 SOLV  OW      3294    5.546411340    6.397367294    2.820454088
 1023 SOLV  HW1     3295    5.568462032    6.324057199    2.756115205
 1023 SOLV  HW2     3296    5.622606926    6.410009788    2.883971762
 1024 SOLV  OW      3297    0.578297012    2.742258244    6.658775025
 1024 SOLV  HW1     3298    0.558083598    2.751798045    6.561304491
 1024 SOLV  HW2     3299    0.677129886    2.747693760    6.673009248
 1025 SOLV  OW      3300    3.663770043    4.578228802    2.223169373
 1025 SOLV  HW1     3301    3.655715547    4.499023244    2.162657395
 1025 SOLV  HW2     3302    3.642934989    4.550724810    2.317028447
 1026 SOLV  OW      3303    6.191481534    4.085532466    1.961221460
 1026 SOLV  HW1     3304    6.132836195    4.104965770    2.039854569
 1026 SOLV  HW2     3305    6.229708432    4.171047186    1.926206725
 1027 SOLV  OW      3306    3.685177556    3.809847623    1.587014470
 1027 SOLV  HW1     3307    3.628887094    3.888751703    1.611623918
 1027 SOLV  HW2     3308    3.712963348    3.761529734    1.670041129
 1028 SOLV  OW      3309    4.001786415    2.858662380    3.366083868
 1028 SOLV  HW1     3310    4.052235485    2.930205366    3.414422126
 1028 SOLV  HW2     3311    3.904478951    2.865901013    3.387968900
 1029 SOLV  OW      3312    5.311163182    4.233250167    3.579201614
 1029 SOLV  HW1     3313    5.373898289    4.186550518    3.641519701
 1029 SOLV  HW2     3314    5.233663521    4.269550281    3.630933607
 1030 SOLV  OW      3315    3.341625843    3.966363606    3.606183045
 1030 SOLV  HW1     3316    3.274342828    3.892491904    3.610190821
 1030 SOLV  HW2     3317    3.405809722    3.948975336    3.531495880
 1031 SOLV  OW      3318    1.529580813    4.141537954    2.265524562
 1031 SOLV  HW1     3319    1.496235185    4.136556550    2.359669925
 1031 SOLV  HW2     3320    1.581211645    4.226241318    2.252887624
 1032 SOLV  OW      3321    6.133105964    6.403055839    5.503487311
 1032 SOLV  HW1     3322    6.076844756    6.468722771    5.553713056
 1032 SOLV  HW2     3323    6.075032004    6.349302035    5.442347810
 1033 SOLV  OW      3324    2.912855390    1.282626423    6.431212107
 1033 SOLV  HW1     3325    2.860330843    1.198843407    6.446100797
 1033 SOLV  HW2     3326    2.872324176    1.357214161    6.484070264
 1034 SOLV  OW      3327    1.199444377    5.721438913    2.975624931
 1034 SOLV  HW1     3328    1.217952855    5.626371736    3.000519966
 1034 SOLV  HW2     3329    1.119615313    5.725219147    2.915515654
 1035 SOLV  OW      3330    5.436208856    1.325729911    2.786910036
 1035 SOLV  HW1     3331    5.444152355    1.226167681    2.781974645
 1035 SOLV  HW2     3332    5.376816821    1.350679549    2.863396614
 1036 SOLV  OW      3333    1.906510523    2.842559146    1.835481300
 1036 SOLV  HW1     3334    1.858804377    2.754756061    1.831629448
 1036 SOLV  HW2     3335    1.991674251    2.836534679    1.783414611
 1037 SOLV  OW      3336    2.191171810    5.506646669    3.135060212
 1037 SOLV  HW1     3337    2.217772826    5.423798625    3.085778547
 1037 SOLV  HW2     3338    2.200823887    5.585842962    3.074770252
 1038 SOLV  OW      3339    0.599792854    3.294899956    2.546573243
 1038 SOLV  HW1     3340    0.581100819    3.229927430    2.620256848
 1038 SOLV  HW2     3341    0.684480586    3.269101636    2.500070235
 1039 SOLV  OW      3342    0.481577139    1.712448243    1.802985733
 1039 SOLV  HW1     3343    0.551327883    1.669432058    1.860296609
 1039 SOLV  HW2     3344    0.479235905    1.810706398    1.821423429
 1040 SOLV  OW      3345    2.780380569    5.449093976    1.746084070
 1040 SOLV  HW1     3346    2.693851999    5.417910963    1.706834597
 1040 SOLV  HW2     3347    2.821406511    5.375081312    1.799367206
 1041 SOLV  OW      3348    6.190330190    0.144174946    3.138425915
 1041 SOLV  HW1     3349    6.116409102    0.132964361    3.072017403
 1041 SOLV  HW2     3350    6.275831215    0.163298072    3.090218285
 1042 SOLV  OW      3351    2.415542297    2.932477510    5.522695970
 1042 SOLV  HW1     3352    2.315676414    2.927547372    5.524306521
 1042 SOLV  HW2     3353    2.449125799    2.899491001    5.434468233
 1043 SOLV  OW      3354    4.849820199    0.488395334    3.588408656
 1043 SOLV  HW1     3355    4.931308299    0.546215330    3.584330366
 1043 SOLV  HW2     3356    4.769380978    0.542358984    3.563558080
 1044 SOLV  OW      3357    2.641633175    6.212482861    4.640940210
 1044 SOLV  HW1     3358    2.709835757    6.158197413    4.591934162
 1044 SOLV  HW2     3359    2.655795624    6.309489563    4.621211556
 1045 SOLV  OW      3360    3.785407497    1.708663751    5.889340342
 1045 SOLV  HW1     3361    3.801478478    1.807050036    5.881469043
 1045 SOLV  HW2     3362    3.721346081    1.679563048    5.818281360
 1046 SOLV  OW      3363    2.037904683    6.460108693    6.263471214
 1046 SOLV  HW1     3364    2.079928750    6.549022180    6.245347624
 1046 SOLV  HW2     3365    2.071139335    6.424732563    6.350901656
 1047 SOLV  OW      3366    3.737310067    1.697327774    1.112383777
 1047 SOLV  HW1     3367    3.681755399    1.779830459    1.122731753
 1047 SOLV  HW2     3368    3.832901326    1.718777636    1.132441426
 1048 SOLV  OW      3369    0.284753479    5.655256721    5.417479374
 1048 SOLV  HW1     3370    0.286950802    5.677919043    5.514853322
 1048 SOLV  HW2     3371    0.378053491    5.640874583    5.384489123
 1049 SOLV  OW      3372    5.219811125    0.085010269    0.374300042
 1049 SOLV  HW1     3373    5.281393874    0.066550502    0.450895713
 1049 SOLV  HW2     3374    5.269307047    0.134578726    0.302933267
 1050 SOLV  OW      3375    0.981357526    5.582794203    3.214629449
 1050 SOLV  HW1     3376    1.058720385    5.528807972    3.247804285
 1050 SOLV  HW2     3377    0.993592024    5.602266247    3.117309094
 1051 SOLV  OW      3378    1.684492515    2.371203667    0.798948101
 1051 SOLV  HW1     3379    1.760626267    2.315084115    0.831418745
 1051 SOLV  HW2     3380    1.598293100    2.323369637    0.815730868
 1052 SOLV  OW      3381    0.330535834    3.398960015    0.039097779
 1052 SOLV  HW1     3382    0.342965709    3.307640760    0.000285580
 1052 SOLV  HW2     3383    0.244121611    3.437469610    0.006698888
 1053 SOLV  OW      3384    2.315751905    2.178488556    1.223592673
 1053 SOLV  HW1     3385    2.370829175    2.188212226    1.306490438
 1053 SOLV  HW2     3386    2.370691145    2.203686139    1.143925511
 1054 SOLV  OW      3387    1.180847391    6.059340870    5.328533281
 1054 SOLV  HW1     3388    1.153360379    6.111169342    5.247549527
 1054 SOLV  HW2     3389    1.158965741    6.111890434    5.410751476
 1055 SOLV  OW      3390    1.053509731    6.368323510    3.966336841
 1055 SOLV  HW1     3391    1.127730890    6.321155602    4.013944644
 1055 SOLV  HW2     3392    1.023010068    6.312859430    3.888918488
 1056 SOLV  OW      3393    1.763937639    6.117699054    1.101342278
 1056 SOLV  HW1     3394    1.696975195    6.185018180    1.132715213
 1056 SOLV  HW2     3395    1.842238364    6.164932003    1.060868337
 1057 SOLV  OW      3396    6.363394163    6.721711909    2.929564916
 1057 SOLV  HW1     3397    6.322252696    6.636260772    2.961275762
 1057 SOLV  HW2     3398    6.311472727    6.756798508    2.851634243
 1058 SOLV  OW      3399    0.934591597    4.482006923    3.696972881
 1058 SOLV  HW1     3400    0.847780307    4.525512912    3.673074687
 1058 SOLV  HW2     3401    0.917719823    4.406576605    3.760421327
 1059 SOLV  OW      3402    2.880039894    5.450956809    1.334823128
 1059 SOLV  HW1     3403    2.920208060    5.542518932    1.333093713
 1059 SOLV  HW2     3404    2.937077827    5.390581316    1.390514859
 1060 SOLV  OW      3405    1.201055353    1.097310524    0.427077224
 1060 SOLV  HW1     3406    1.191746069    1.109759122    0.328292284
 1060 SOLV  HW2     3407    1.137626976    1.026392951    0.457860882
 1061 SOLV  OW      3408    1.598620509    0.556452020    0.357657338
 1061 SOLV  HW1     3409    1.602631447    0.612327998    0.440493818
 1061 SOLV  HW2     3410    1.689043381    0.553462129    0.315056169
 1062 SOLV  OW      3411    1.444506893    5.404739848    0.355170464
 1062 SOLV  HW1     3412    1.539021455    5.397589748    0.387044724
 1062 SOLV  HW2     3413    1.383376704    5.363220196    0.422544891
 1063 SOLV  OW      3414    3.565706603    4.227549853    4.798328010
 1063 SOLV  HW1     3415    3.610659564    4.170062198    4.729957727
 1063 SOLV  HW2     3416    3.634766814    4.278570730    4.849588640
 1064 SOLV  OW      3417    3.516786264    0.693748199    2.150845441
 1064 SOLV  HW1     3418    3.421167535    0.677432601    2.175155001
 1064 SOLV  HW2     3419    3.526040259    0.695482046    2.051289164
 1065 SOLV  OW      3420    2.211855080    4.508258931    5.505946817
 1065 SOLV  HW1     3421    2.290372607    4.499909120    5.444584178
 1065 SOLV  HW2     3422    2.134006123    4.458726811    5.467395502
 1066 SOLV  OW      3423    3.899339437    6.641698618    0.436965705
 1066 SOLV  HW1     3424    3.941134930    6.718380428    0.388250905
 1066 SOLV  HW2     3425    3.817575037    6.611611372    0.387879707
 1067 SOLV  OW      3426    1.023914929    1.738027198    6.022639282
 1067 SOLV  HW1     3427    1.118401946    1.766176317    6.005908307
 1067 SOLV  HW2     3428    1.015119941    1.639689428    6.006751356
 1068 SOLV  OW      3429    4.394978119    1.897859521    6.695684194
 1068 SOLV  HW1     3430    4.490395997    1.885444316    6.722912599
 1068 SOLV  HW2     3431    4.340207520    1.921452254    6.775956601
 1069 SOLV  OW      3432    4.644821305    1.990656538    0.041347149
 1069 SOLV  HW1     3433    4.610627992    2.078836459    0.073831203
 1069 SOLV  HW2     3434    4.696521464    1.946000691    0.114374840
 1070 SOLV  OW      3435    4.415711738    0.569370649    1.272486139
 1070 SOLV  HW1     3436    4.469945688    0.506335381    1.328031873
 1070 SOLV  HW2     3437    4.324686618    0.530758275    1.257532644
 1071 SOLV  OW      3438    4.713384254    6.441344192    4.745713534
 1071 SOLV  HW1     3439    4.761733084    6.513258315    4.695805174
 1071 SOLV  HW2     3440    4.680038989    6.477761308    4.832673190
 1072 SOLV  OW      3441    1.190639453    5.597758994    5.354194159
 1072 SOLV  HW1     3442    1.090976200    5.600045839    5.346313734
 1072 SOLV  HW2     3443    1.222062368    5.678979300    5.403346547
 1073 SOLV  OW      3444    6.425333966    2.865873159    1.092883906
 1073 SOLV  HW1     3445    6.467620403    2.792671424    1.039466137
 1073 SOLV  HW2     3446    6.426245095    2.841217658    1.189792992
 1074 SOLV  OW      3447    6.145965834    3.033615854    4.384644550
 1074 SOLV  HW1     3448    6.056825036    3.077149736    4.397246700
 1074 SOLV  HW2     3449    6.134836613    2.949646068    4.331490902
 1075 SOLV  OW      3450    5.300566495    3.084887111    1.408081101
 1075 SOLV  HW1     3451    5.359941514    3.161136693    1.382376953
 1075 SOLV  HW2     3452    5.215308460    3.120465456    1.446360909
 1076 SOLV  OW      3453    1.006222467    1.940004643    1.400359638
 1076 SOLV  HW1     3454    0.971169588    1.867466630    1.341117531
 1076 SOLV  HW2     3455    0.938958268    1.960358875    1.471502645
 1077 SOLV  OW      3456    2.430626395    5.198959969    5.934656234
 1077 SOLV  HW1     3457    2.383768270    5.121492077    5.892192878
 1077 SOLV  HW2     3458    2.441486706    5.181751644    6.032564467
 1078 SOLV  OW      3459    1.702099598    3.068694209    2.452141163
 1078 SOLV  HW1     3460    1.632019482    3.016538128    2.500809587
 1078 SOLV  HW2     3461    1.658826904    3.142682006    2.400630246
 1079 SOLV  OW      3462    6.422648032    4.742299683    4.583097588
 1079 SOLV  HW1     3463    6.338741246    4.730638711    4.529958452
 1079 SOLV  HW2     3464    6.464364356    4.652921059    4.599568919
 1080 SOLV  OW      3465    1.235090717    2.127929948    3.294214384
 1080 SOLV  HW1     3466    1.210268267    2.212730601    3.247387147
 1080 SOLV  HW2     3467    1.334369876    2.116232046    3.291587101
 1081 SOLV  OW      3468    3.872846780    1.651725929    4.043023520
 1081 SOLV  HW1     3469    3.919708235    1.568218354    4.071843373
 1081 SOLV  HW2     3470    3.909984572    1.682216005    3.955323837
 1082 SOLV  OW      3471    5.777716365    5.969151273    4.147965904
 1082 SOLV  HW1     3472    5.795492232    6.058388014    4.106481961
 1082 SOLV  HW2     3473    5.689042823    5.934984778    4.116825119
 1083 SOLV  OW      3474    1.645887182    0.971076111    0.355714983
 1083 SOLV  HW1     3475    1.693966649    0.921375349    0.427952743
 1083 SOLV  HW2     3476    1.597719413    0.906090969    0.296919642
 1084 SOLV  OW      3477    4.625691227    0.485541998    2.173640796
 1084 SOLV  HW1     3478    4.560036316    0.559912896    2.186230360
 1084 SOLV  HW2     3479    4.694863388    0.489581489    2.245744815
 1085 SOLV  OW      3480    4.745822537    0.079300092    0.928698641
 1085 SOLV  HW1     3481    4.812844340    0.014880643    0.965553861
 1085 SOLV  HW2     3482    4.673221518    0.028802742    0.882016690
 1086 SOLV  OW      3483    1.170278959    6.488234960    6.100188670
 1086 SOLV  HW1     3484    1.121078424    6.575029201    6.093394415
 1086 SOLV  HW2     3485    1.268533946    6.504876663    6.091875659
 1087 SOLV  OW      3486    5.946264177    6.304889380    0.521300011
 1087 SOLV  HW1     3487    6.023279875    6.286490365    0.582374993
 1087 SOLV  HW2     3488    5.963990563    6.388631079    0.469597033
 1088 SOLV  OW      3489    4.449888792    2.580580266    0.060522663
 1088 SOLV  HW1     3490    4.435651405    2.649445855    0.131620640
 1088 SOLV  HW2     3491    4.392858103    2.500684054    0.079606445
 1089 SOLV  OW      3492    2.409593057    5.330725094    1.113287804
 1089 SOLV  HW1     3493    2.467556968    5.391960128    1.167051644
 1089 SOLV  HW2     3494    2.435798666    5.336085070    1.016931011
 1090 SOLV  OW      3495    5.662073920    2.016161691    4.023945995
 1090 SOLV  HW1     3496    5.653617377    2.115260248    4.013550915
 1090 SOLV  HW2     3497    5.646569627    1.971935845    3.935606953
 1091 SOLV  OW      3498    0.823535503    5.207944580    0.225632386
 1091 SOLV  HW1     3499    0.764969889    5.268344065    0.171576249
 1091 SOLV  HW2     3500    0.917063387    5.243336884    0.225511628
 1092 SOLV  OW      3501    4.610129464    3.576553378    2.202827002
 1092 SOLV  HW1     3502    4.607726683    3.674944003    2.220535939
 1092 SOLV  HW2     3503    4.528388802    3.549867711    2.151773753
 1093 SOLV  OW      3504    2.010159301    0.263468903    3.483655586
 1093 SOLV  HW1     3505    1.924705348    0.241890123    3.436410765
 1093 SOLV  HW2     3506    2.049704738    0.179557839    3.521007782
 1094 SOLV  OW      3507    5.539602118    3.199753660    3.278428177
 1094 SOLV  HW1     3508    5.451937242    3.153140749    3.290352973
 1094 SOLV  HW2     3509    5.533962203    3.261875510    3.200267048
 1095 SOLV  OW      3510    5.294360820    3.065018065    3.372410966
 1095 SOLV  HW1     3511    5.206711961    3.019045776    3.358116873
 1095 SOLV  HW2     3512    5.338279353    3.028297813    3.454404139
 1096 SOLV  OW      3513    1.642825974    5.356809344    6.023210899
 1096 SOLV  HW1     3514    1.556628665    5.359953123    5.972612130
 1096 SOLV  HW2     3515    1.685753422    5.267403946    6.010404501
 1097 SOLV  OW      3516    0.006852935    6.549687660    6.176832030
 1097 SOLV  HW1     3517   -0.058798258    6.474323374    6.173632000
 1097 SOLV  HW2     3518    0.054365432    6.548791977    6.264819842
 1098 SOLV  OW      3519    6.632617483    1.601423562    3.101149642
 1098 SOLV  HW1     3520    6.732249609    1.592912673    3.100101240
 1098 SOLV  HW2     3521    6.591363040    1.512651800    3.080710954
 1099 SOLV  OW      3522    2.639961288    6.437825540    2.736144053
 1099 SOLV  HW1     3523    2.638020566    6.493062492    2.819481965
 1099 SOLV  HW2     3524    2.691529875    6.486092955    2.665355408
 1100 SOLV  OW      3525    3.227346147    0.773530771    4.759479616
 1100 SOLV  HW1     3526    3.251409982    0.728700311    4.673390961
 1100 SOLV  HW2     3527    3.304655399    0.828455765    4.791206882
 1101 SOLV  OW      3528    2.683652694    3.173465996    5.220581226
 1101 SOLV  HW1     3529    2.739676460    3.091820674    5.234562424
 1101 SOLV  HW2     3530    2.594464784    3.160514069    5.263915497
 1102 SOLV  OW      3531    2.418096404    3.120891758    0.885013076
 1102 SOLV  HW1     3532    2.443872757    3.214776525    0.862180529
 1102 SOLV  HW2     3533    2.319205776    3.115945300    0.899022752
 1103 SOLV  OW      3534    3.412178582    1.078821548    5.547257431
 1103 SOLV  HW1     3535    3.424197886    1.174323886    5.520147754
 1103 SOLV  HW2     3536    3.322518928    1.046583454    5.516893858
 1104 SOLV  OW      3537    5.290620881    4.057089195    3.392772328
 1104 SOLV  HW1     3538    5.224736324    4.097070628    3.329047882
 1104 SOLV  HW2     3539    5.312489423    4.123582983    3.464189678
 1105 SOLV  OW      3540    0.256603942    4.789940536    5.990762769
 1105 SOLV  HW1     3541    0.207406444    4.705386140    5.970020175
 1105 SOLV  HW2     3542    0.322918104    4.772898451    6.063646883
 1106 SOLV  OW      3543    0.704897235    1.048950625    4.357520062
 1106 SOLV  HW1     3544    0.709564222    0.956997015    4.318496380
 1106 SOLV  HW2     3545    0.776591567    1.105902197    4.317313893
 1107 SOLV  OW      3546    6.447098890    6.069889600    4.655907013
 1107 SOLV  HW1     3547    6.476258714    5.991275286    4.601413077
 1107 SOLV  HW2     3548    6.366147462    6.111189337    4.614178213
 1108 SOLV  OW      3549    1.290382857    5.050201631    1.022824158
 1108 SOLV  HW1     3550    1.318750275    5.109790245    0.947693728
 1108 SOLV  HW2     3551    1.219112652    4.987797750    0.990786552
 1109 SOLV  OW      3552    4.812377396    5.948416101    3.703858683
 1109 SOLV  HW1     3553    4.728449131    5.954130568    3.757927953
 1109 SOLV  HW2     3554    4.855347092    5.859285226    3.718328902
 1110 SOLV  OW      3555    5.470806495    6.530915103    0.905499090
 1110 SOLV  HW1     3556    5.480589923    6.471575165    0.985393715
 1110 SOLV  HW2     3557    5.394303881    6.593711026    0.919786042
 1111 SOLV  OW      3558    3.265511853    5.828581188    2.923614392
 1111 SOLV  HW1     3559    3.191727489    5.893795649    2.906206446
 1111 SOLV  HW2     3560    3.313549545    5.854208641    3.007493523
 1112 SOLV  OW      3561    6.112995274    5.916256673    5.758228151
 1112 SOLV  HW1     3562    6.197551176    5.864437439    5.745376645
 1112 SOLV  HW2     3563    6.079003280    5.947146131    5.669399774
 1113 SOLV  OW      3564    1.213385608    0.036835280    4.868917172
 1113 SOLV  HW1     3565    1.244814369    0.113577313    4.813033469
 1113 SOLV  HW2     3566    1.203699196    0.066541547    4.963910888
 1114 SOLV  OW      3567    0.601672745    5.356477579    1.378240093
 1114 SOLV  HW1     3568    0.575646523    5.372981415    1.283106744
 1114 SOLV  HW2     3569    0.521355540    5.366431642    1.436978138
 1115 SOLV  OW      3570    1.092743217    3.882746563    0.128785361
 1115 SOLV  HW1     3571    1.095181163    3.982351756    0.137326837
 1115 SOLV  HW2     3572    0.998396989    3.850824252    0.137721249
 1116 SOLV  OW      3573    2.429356557    4.944705523    4.202857396
 1116 SOLV  HW1     3574    2.435469756    5.027464208    4.258658145
 1116 SOLV  HW2     3575    2.514087300    4.892310053    4.211547082
 1117 SOLV  OW      3576    0.705989773    3.778603034    4.738601342
 1117 SOLV  HW1     3577    0.758445991    3.758939921    4.655765347
 1117 SOLV  HW2     3578    0.670656410    3.872053582    4.734283533
 1118 SOLV  OW      3579    1.329009694    3.460112080    1.949634936
 1118 SOLV  HW1     3580    1.425981994    3.461052328    1.974039524
 1118 SOLV  HW2     3581    1.285198411    3.543204076    1.983933427
 1119 SOLV  OW      3582    3.403023513    3.633189457    2.828756124
 1119 SOLV  HW1     3583    3.495253523    3.614626806    2.794857037
 1119 SOLV  HW2     3584    3.374105267    3.724059608    2.798648891
 1120 SOLV  OW      3585    6.158075642    4.602628328    1.785580433
 1120 SOLV  HW1     3586    6.198287714    4.604275539    1.877124798
 1120 SOLV  HW2     3587    6.109012047    4.688208097    1.769180380
 1121 SOLV  OW      3588    5.937474129    6.538725722    0.210018492
 1121 SOLV  HW1     3589    6.010883972    6.481651365    0.173227084
 1121 SOLV  HW2     3590    5.969789064    6.585754539    0.292141145
 1122 SOLV  OW      3591    0.382797873    1.620637722    0.788399941
 1122 SOLV  HW1     3592    0.305248369    1.674566783    0.821230196
 1122 SOLV  HW2     3593    0.414914814    1.657990431    0.701374818
 1123 SOLV  OW      3594    1.475171569    0.644623544    1.835344900
 1123 SOLV  HW1     3595    1.507400603    0.670233018    1.926479631
 1123 SOLV  HW2     3596    1.531006719    0.569506406    1.800132026
 1124 SOLV  OW      3597    2.782854493    4.414114658    5.018405644
 1124 SOLV  HW1     3598    2.816340742    4.320207550    5.010645435
 1124 SOLV  HW2     3599    2.796882934    4.446892227    5.111834380
 1125 SOLV  OW      3600    5.312701936    0.278947146    5.286875304
 1125 SOLV  HW1     3601    5.333750844    0.375777581    5.300325406
 1125 SOLV  HW2     3602    5.236288250    0.252934357    5.345903927
 1126 SOLV  OW      3603    1.177648667    0.593988559    1.605031129
 1126 SOLV  HW1     3604    1.096302539    0.575739644    1.549805415
 1126 SOLV  HW2     3605    1.149932893    0.622839423    1.696680234
 1127 SOLV  OW      3606    0.199368808    6.012313270    4.739214701
 1127 SOLV  HW1     3607    0.128730902    5.957464797    4.694470694
 1127 SOLV  HW2     3608    0.175796488    6.109236118    4.732115256
 1128 SOLV  OW      3609    4.503813528    2.646676987    0.785258251
 1128 SOLV  HW1     3610    4.592788468    2.603454864    0.799934863
 1128 SOLV  HW2     3611    4.464580544    2.613856395    0.699329929
 1129 SOLV  OW      3612    1.237585019    1.047246878    0.837212069
 1129 SOLV  HW1     3613    1.192065294    0.958498948    0.830011065
 1129 SOLV  HW2     3614    1.201755880    1.108873848    0.767080163
 1130 SOLV  OW      3615    3.523847262    4.580446461    0.393863790
 1130 SOLV  HW1     3616    3.428359726    4.551511275    0.400570538
 1130 SOLV  HW2     3617    3.566142082    4.577059533    0.484416381
 1131 SOLV  OW      3618    5.189108022    3.458771438    5.229341478
 1131 SOLV  HW1     3619    5.149385214    3.368234876    5.244352287
 1131 SOLV  HW2     3620    5.286914681    3.449576994    5.210648849
 1132 SOLV  OW      3621    2.115501708    4.531699231    6.549539849
 1132 SOLV  HW1     3622    2.078119618    4.599083830    6.485806105
 1132 SOLV  HW2     3623    2.177931142    4.577036326    6.613157523
 1133 SOLV  OW      3624    6.385430876    5.147414116    5.892736824
 1133 SOLV  HW1     3625    6.294381800    5.112402797    5.914745191
 1133 SOLV  HW2     3626    6.390929602    5.166742339    5.794776226
 1134 SOLV  OW      3627    0.602035246    4.326607852    2.685880358
 1134 SOLV  HW1     3628    0.672886372    4.351808017    2.751798220
 1134 SOLV  HW2     3629    0.628094106    4.241812120    2.639720693
 1135 SOLV  OW      3630    2.996623592    4.047158995    6.289010313
 1135 SOLV  HW1     3631    2.948455371    4.115179867    6.233755644
 1135 SOLV  HW2     3632    3.094554795    4.051435094    6.269229278
 1136 SOLV  OW      3633    5.108906305    0.696134060    6.536528944
 1136 SOLV  HW1     3634    5.153831883    0.723518540    6.621569391
 1136 SOLV  HW2     3635    5.161370406    0.622841985    6.493217460
 1137 SOLV  OW      3636    4.778106410    0.875760001    5.971054886
 1137 SOLV  HW1     3637    4.825864197    0.963194505    5.962423767
 1137 SOLV  HW2     3638    4.749759069    0.862495770    6.066031637
 1138 SOLV  OW      3639    4.482278943    1.603457626    1.732719042
 1138 SOLV  HW1     3640    4.527783681    1.590025952    1.644690616
 1138 SOLV  HW2     3641    4.384082734    1.615343448    1.718010998
 1139 SOLV  OW      3642    2.809095147    2.195761347    4.563425567
 1139 SOLV  HW1     3643    2.746784594    2.267691842    4.532709226
 1139 SOLV  HW2     3644    2.765152183    2.142125033    4.635482881
 1140 SOLV  OW      3645    4.900218330    5.732861676    6.226840158
 1140 SOLV  HW1     3646    4.864217262    5.646418413    6.191746279
 1140 SOLV  HW2     3647    4.999066838    5.725003552    6.239775273
 1141 SOLV  OW      3648    4.647160711    5.258772954    3.981158705
 1141 SOLV  HW1     3649    4.616244403    5.272756889    4.075226373
 1141 SOLV  HW2     3650    4.744683110    5.279912640    3.974632587
 1142 SOLV  OW      3651    4.616539828    1.006026459    4.994102313
 1142 SOLV  HW1     3652    4.684464286    0.947426399    5.038288237
 1142 SOLV  HW2     3653    4.662914373    1.080639910    4.946328582
 1143 SOLV  OW      3654    1.497683932    5.728462933    6.139903447
 1143 SOLV  HW1     3655    1.442222318    5.670709925    6.079997736
 1143 SOLV  HW2     3656    1.590272618    5.691145037    6.145802987
 1144 SOLV  OW      3657    6.649720988    5.969719926    4.193501046
 1144 SOLV  HW1     3658    6.653271573    5.878406622    4.152888626
 1144 SOLV  HW2     3659    6.554381470    5.995666042    4.208904626
 1145 SOLV  OW      3660    1.761854591    0.879915057    5.874638998
 1145 SOLV  HW1     3661    1.720938127    0.957323963    5.922948408
 1145 SOLV  HW2     3662    1.734989980    0.882742268    5.778356111
 1146 SOLV  OW      3663    2.101896788    1.683889679    1.853305293
 1146 SOLV  HW1     3664    2.199133315    1.694272269    1.832392274
 1146 SOLV  HW2     3665    2.048104965    1.699916111    1.770542450
 1147 SOLV  OW      3666    1.317738917    4.822236964    2.199965643
 1147 SOLV  HW1     3667    1.326834147    4.840827613    2.102130274
 1147 SOLV  HW2     3668    1.406679116    4.795841792    2.237288971
 1148 SOLV  OW      3669    5.817141530    4.582884580    3.137308262
 1148 SOLV  HW1     3670    5.826953059    4.672285080    3.093588936
 1148 SOLV  HW2     3671    5.720998968    4.567203333    3.159909169
 1149 SOLV  OW      3672    1.095282560    5.982778075    5.863148604
 1149 SOLV  HW1     3673    1.023121550    5.926988542    5.822155780
 1149 SOLV  HW2     3674    1.070326062    6.079411329    5.856881052
 1150 SOLV  OW      3675    5.818494344    0.298572639    2.169411494
 1150 SOLV  HW1     3676    5.900057608    0.260583139    2.125772901
 1150 SOLV  HW2     3677    5.736900263    0.266007600    2.121641011
 1151 SOLV  OW      3678    0.683533642    2.699684762    4.156438510
 1151 SOLV  HW1     3679    0.626520095    2.621469801    4.131299496
 1151 SOLV  HW2     3680    0.644590321    2.744897624    4.236683820
 1152 SOLV  OW      3681    2.585755218    1.102667781    4.565564846
 1152 SOLV  HW1     3682    2.505506679    1.155396250    4.537636807
 1152 SOLV  HW2     3683    2.564766404    1.005008681    4.560846297
 1153 SOLV  OW      3684    2.802822320    5.935720256    2.565740605
 1153 SOLV  HW1     3685    2.734415601    5.966656676    2.499683405
 1153 SOLV  HW2     3686    2.846566660    5.852411419    2.531885543
 1154 SOLV  OW      3687    1.701936636    6.501415700    4.531965429
 1154 SOLV  HW1     3688    1.755845940    6.581888307    4.507104992
 1154 SOLV  HW2     3689    1.642172771    6.523813389    4.608950615
 1155 SOLV  OW      3690    6.472208504    0.883402351    0.017906067
 1155 SOLV  HW1     3691    6.388551685    0.867477897    0.070327849
 1155 SOLV  HW2     3692    6.455046526    0.864559843   -0.078792027
 1156 SOLV  OW      3693    6.329572432    0.535234839    5.775603853
 1156 SOLV  HW1     3694    6.353661628    0.535179259    5.872659519
 1156 SOLV  HW2     3695    6.260670695    0.605638780    5.758401222
 1157 SOLV  OW      3696    1.342641447    4.106553010    3.923575679
 1157 SOLV  HW1     3697    1.381321508    4.035146856    3.981928991
 1157 SOLV  HW2     3698    1.291479209    4.064355670    3.848729806
 1158 SOLV  OW      3699    4.599177602    1.264533324    2.813634842
 1158 SOLV  HW1     3700    4.694461369    1.254683438    2.784928078
 1158 SOLV  HW2     3701    4.579160460    1.361103777    2.830174382
 1159 SOLV  OW      3702    3.044731774    1.994234574    5.351811974
 1159 SOLV  HW1     3703    3.007057574    2.086596786    5.344742940
 1159 SOLV  HW2     3704    3.111041205    1.990915772    5.426592585
 1160 SOLV  OW      3705    4.147013118    4.369197428    4.952504436
 1160 SOLV  HW1     3706    4.173129384    4.381770615    5.048212066
 1160 SOLV  HW2     3707    4.204032947    4.427349893    4.894477504
 1161 SOLV  OW      3708    0.247894828    0.733694041    2.322462035
 1161 SOLV  HW1     3709    0.151227899    0.708594244    2.317402402
 1161 SOLV  HW2     3710    0.262678218    0.819481718    2.273248006
 1162 SOLV  OW      3711    0.575376793    0.810155772    2.401224540
 1162 SOLV  HW1     3712    0.573835356    0.713688997    2.374920925
 1162 SOLV  HW2     3713    0.590537347    0.866594114    2.320076736
 1163 SOLV  OW      3714    4.563573516    2.458597687    2.817063347
 1163 SOLV  HW1     3715    4.465675263    2.453659132    2.797273510
 1163 SOLV  HW2     3716    4.585740666    2.549150123    2.853243021
 1164 SOLV  OW      3717    4.892871795    5.192404319    5.952617922
 1164 SOLV  HW1     3718    4.915565025    5.119227783    6.016885384
 1164 SOLV  HW2     3719    4.829782852    5.157523601    5.883312687
 1165 SOLV  OW      3720    5.998879521    0.149036789    3.739858197
 1165 SOLV  HW1     3721    5.947804584    0.072524690    3.779067179
 1165 SOLV  HW2     3722    6.096949307    0.130961545    3.747321279
 1166 SOLV  OW      3723    6.473089957    0.643741090    0.346502567
 1166 SOLV  HW1     3724    6.501148852    0.670885848    0.254437616
 1166 SOLV  HW2     3725    6.543952228    0.669922277    0.412024921
 1167 SOLV  OW      3726    2.879069958    0.207474034    3.324729665
 1167 SOLV  HW1     3727    2.805258768    0.145914515    3.297117554
 1167 SOLV  HW2     3728    2.941004930    0.159487691    3.386870352
 1168 SOLV  OW      3729    6.361633343    5.782659885    4.779221127
 1168 SOLV  HW1     3730    6.394178882    5.688560823    4.788508174
 1168 SOLV  HW2     3731    6.387517363    5.818170149    4.689392771
 1169 SOLV  OW      3732    0.708137678    2.266602533    4.576444277
 1169 SOLV  HW1     3733    0.613611919    2.274233481    4.544715044
 1169 SOLV  HW2     3734    0.719414931    2.181291761    4.627385327
 1170 SOLV  OW      3735    2.597707915    6.618103113    2.926725538
 1170 SOLV  HW1     3736    2.685221289    6.662468727    2.946043834
 1170 SOLV  HW2     3737    2.523419120    6.683705229    2.940053407
 1171 SOLV  OW      3738    4.755048817    5.581758207    6.564455984
 1171 SOLV  HW1     3739    4.786251984    5.649737997    6.630827704
 1171 SOLV  HW2     3740    4.711592395    5.628082144    6.487217864
 1172 SOLV  OW      3741    3.202817999    5.347524242    3.573688673
 1172 SOLV  HW1     3742    3.236876254    5.256713583    3.549325702
 1172 SOLV  HW2     3743    3.272065255    5.416162496    3.551469257
 1173 SOLV  OW      3744    3.262765620    5.762997510    5.463279523
 1173 SOLV  HW1     3745    3.267280629    5.667395766    5.492262552
 1173 SOLV  HW2     3746    3.354456135    5.794939813    5.439349761
 1174 SOLV  OW      3747    2.211509285    6.671388225    5.146202038
 1174 SOLV  HW1     3748    2.260125217    6.732192111    5.208967263
 1174 SOLV  HW2     3749    2.190173724    6.585521206    5.192804009
 1175 SOLV  OW      3750    3.213654834    1.599073359    1.627713622
 1175 SOLV  HW1     3751    3.118548748    1.606626804    1.597749100
 1175 SOLV  HW2     3752    3.267617263    1.554322956    1.556400561
 1176 SOLV  OW      3753    5.753723559    2.883465779    2.954850718
 1176 SOLV  HW1     3754    5.737476715    2.906119925    2.858814659
 1176 SOLV  HW2     3755    5.693319130    2.938274458    3.012707512
 1177 SOLV  OW      3756    6.134619838    6.279598199    4.624013503
 1177 SOLV  HW1     3757    6.132075064    6.237307983    4.714595823
 1177 SOLV  HW2     3758    6.045284231    6.319490889    4.603329756
 1178 SOLV  OW      3759    0.046629166    3.965303657    2.327793634
 1178 SOLV  HW1     3760    0.033166846    4.061735400    2.304994956
 1178 SOLV  HW2     3761    0.036920891    3.909842950    2.245150097
 1179 SOLV  OW      3762    6.605019073    3.109290352    4.766179582
 1179 SOLV  HW1     3763    6.687105913    3.083184963    4.715382395
 1179 SOLV  HW2     3764    6.546137916    3.029296508    4.777759270
 1180 SOLV  OW      3765    5.245277754    3.327325853    5.564223243
 1180 SOLV  HW1     3766    5.174906895    3.321959324    5.635069819
 1180 SOLV  HW2     3767    5.212145615    3.283041021    5.480909319
 1181 SOLV  OW      3768    5.155252441    0.115114365    5.798030737
 1181 SOLV  HW1     3769    5.172808370    0.054355007    5.875491597
 1181 SOLV  HW2     3770    5.106274837    0.196310224    5.829787966
 1182 SOLV  OW      3771    3.784502286    0.955777505    1.594025235
 1182 SOLV  HW1     3772    3.798967809    0.882487647    1.660504106
 1182 SOLV  HW2     3773    3.687359286    0.961105838    1.570896440
 1183 SOLV  OW      3774    2.592630038    0.704473268    6.543275192
 1183 SOLV  HW1     3775    2.670703863    0.752809779    6.582875121
 1183 SOLV  HW2     3776    2.528867239    0.678955093    6.615960975
 1184 SOLV  OW      3777    6.055005804    4.088523559    3.152274499
 1184 SOLV  HW1     3778    6.049035561    4.105717577    3.053944357
 1184 SOLV  HW2     3779    5.965569903    4.103885803    3.194290162
 1185 SOLV  OW      3780    2.029862553    0.712949677    3.949333643
 1185 SOLV  HW1     3781    2.041987029    0.618364068    3.979444347
 1185 SOLV  HW2     3782    1.932441747    0.735508684    3.948723242
 1186 SOLV  OW      3783    4.135686215    3.455552555    1.605014016
 1186 SOLV  HW1     3784    4.157689422    3.466938297    1.508131001
 1186 SOLV  HW2     3785    4.150790893    3.360359149    1.631662825
 1187 SOLV  OW      3786    5.561235810    2.819973532    0.790985216
 1187 SOLV  HW1     3787    5.476823399    2.792423163    0.744989381
 1187 SOLV  HW2     3788    5.634689687    2.828332107    0.723644612
 1188 SOLV  OW      3789    4.370456192    5.817287499    3.855748128
 1188 SOLV  HW1     3790    4.360713836    5.725036215    3.893096248
 1188 SOLV  HW2     3791    4.284027953    5.845759431    3.814280027
 1189 SOLV  OW      3792    6.487337884    2.174723804    1.263640467
 1189 SOLV  HW1     3793    6.448975772    2.262523629    1.235011218
 1189 SOLV  HW2     3794    6.551633389    2.142235152    1.194281471
 1190 SOLV  OW      3795    2.117144582    0.175168848    4.493873239
 1190 SOLV  HW1     3796    2.128311642    0.160939719    4.592224261
 1190 SOLV  HW2     3797    2.171581757    0.107691960    4.444037927
 1191 SOLV  OW      3798    3.076049322    1.735356660    6.226950615
 1191 SOLV  HW1     3799    3.094036794    1.724939490    6.324766913
 1191 SOLV  HW2     3800    3.034611534    1.651507017    6.191563585
 1192 SOLV  OW      3801    4.171532895    2.331096417    4.734803533
 1192 SOLV  HW1     3802    4.196741624    2.334091363    4.638078949
 1192 SOLV  HW2     3803    4.232919632    2.268836348    4.783336483
 1193 SOLV  OW      3804    1.002363434    1.804738530    3.656714276
 1193 SOLV  HW1     3805    0.908968845    1.838641055    3.645393307
 1193 SOLV  HW2     3806    1.001920980    1.725621884    3.717873539
 1194 SOLV  OW      3807    0.479544283    5.334682877    2.118286771
 1194 SOLV  HW1     3808    0.568787135    5.289695140    2.121738111
 1194 SOLV  HW2     3809    0.492194929    5.432703333    2.103053711
 1195 SOLV  OW      3810    0.078151289    4.740758924    0.047053517
 1195 SOLV  HW1     3811    0.064699877    4.657458744    0.100721332
 1195 SOLV  HW2     3812    0.037011520    4.818291373    0.094973592
 1196 SOLV  OW      3813    3.489856556    3.919286864    0.763619617
 1196 SOLV  HW1     3814    3.439380470    3.996563002    0.725140297
 1196 SOLV  HW2     3815    3.528836176    3.864686137    0.689461377
 1197 SOLV  OW      3816    0.738460739    1.002805495    3.073021041
 1197 SOLV  HW1     3817    0.793576812    0.951054656    3.138474567
 1197 SOLV  HW2     3818    0.757133680    1.100476476    3.083594387
 1198 SOLV  OW      3819    1.199530489    3.011903126    2.177321292
 1198 SOLV  HW1     3820    1.158775039    3.059275060    2.255391696
 1198 SOLV  HW2     3821    1.153529371    3.040498084    2.093259884
 1199 SOLV  OW      3822    0.333279833    4.079934704    0.323340903
 1199 SOLV  HW1     3823    0.405211304    4.143681393    0.295730794
 1199 SOLV  HW2     3824    0.368506350    3.986407253    0.319905320
 1200 SOLV  OW      3825    2.263606545    5.087921036    2.668994972
 1200 SOLV  HW1     3826    2.209156027    5.010914348    2.635750335
 1200 SOLV  HW2     3827    2.203342190    5.155488087    2.711456672
 1201 SOLV  OW      3828    5.903135057    0.265171491    2.726239798
 1201 SOLV  HW1     3829    6.002082954    0.279595293    2.725072532
 1201 SOLV  HW2     3830    5.864395477    0.292708387    2.638256509
 1202 SOLV  OW      3831    2.217802674    6.214425364    0.936792795
 1202 SOLV  HW1     3832    2.300007626    6.229528621    0.881889859
 1202 SOLV  HW2     3833    2.224888341    6.126517726    0.983932325
 1203 SOLV  OW      3834    3.290728985    5.562026556    0.455123513
 1203 SOLV  HW1     3835    3.225674679    5.618718249    0.404585568
 1203 SOLV  HW2     3836    3.240970762    5.493237985    0.507966172
 1204 SOLV  OW      3837    4.731868604    3.660792410    5.133163703
 1204 SOLV  HW1     3838    4.719767450    3.591873475    5.061722557
 1204 SOLV  HW2     3839    4.683986570    3.631702027    5.215995794
 1205 SOLV  OW      3840    3.908621582    4.504464927    1.885794728
 1205 SOLV  HW1     3841    3.969908472    4.548312959    1.951531795
 1205 SOLV  HW2     3842    3.950485579    4.506061599    1.794993014
 1206 SOLV  OW      3843    6.235331334    5.435750445    4.708618479
 1206 SOLV  HW1     3844    6.223746089    5.464632879    4.613583317
 1206 SOLV  HW2     3845    6.277793425    5.345244406    4.711010698
 1207 SOLV  OW      3846    1.898436136    4.576970957    5.211140816
 1207 SOLV  HW1     3847    1.903011182    4.664312434    5.162657517
 1207 SOLV  HW2     3848    1.815053125    4.528504760    5.184713634
 1208 SOLV  OW      3849    5.223217370    2.827279490    2.400730670
 1208 SOLV  HW1     3850    5.231394991    2.737203798    2.443387336
 1208 SOLV  HW2     3851    5.226051565    2.817434948    2.301256316
 1209 SOLV  OW      3852    1.547031184    1.596989965    2.602899395
 1209 SOLV  HW1     3853    1.619946244    1.665399913    2.601010503
 1209 SOLV  HW2     3854    1.570863202    1.524652223    2.667702025
 1210 SOLV  OW      3855    6.634986071    1.304620776    6.106319112
 1210 SOLV  HW1     3856    6.595267628    1.334690335    6.193027600
 1210 SOLV  HW2     3857    6.662617325    1.384474903    6.052840826
 1211 SOLV  OW      3858    6.310497685    5.465869393    1.172238069
 1211 SOLV  HW1     3859    6.212440915    5.485463065    1.173264147
 1211 SOLV  HW2     3860    6.345120077    5.464103590    1.266037146
 1212 SOLV  OW      3861    0.505894585    1.729779135    0.542258095
 1212 SOLV  HW1     3862    0.447866092    1.769454190    0.471133705
 1212 SOLV  HW2     3863    0.576230711    1.672696548    0.499896525
 1213 SOLV  OW      3864    2.083122250    1.902130257    6.726311352
 1213 SOLV  HW1     3865    1.993009367    1.944187418    6.736845026
 1213 SOLV  HW2     3866    2.154012393    1.969696615    6.746546715
 1214 SOLV  OW      3867    0.572733387    1.343016695    3.172952514
 1214 SOLV  HW1     3868    0.647947696    1.288086944    3.136543380
 1214 SOLV  HW2     3869    0.583578299    1.352989589    3.271861685
 1215 SOLV  OW      3870    4.811470069    0.445756858    4.784204552
 1215 SOLV  HW1     3871    4.842856068    0.355379126    4.755103360
 1215 SOLV  HW2     3872    4.711871590    0.450497904    4.776604541
 1216 SOLV  OW      3873    3.428387320    1.586604074    2.302549472
 1216 SOLV  HW1     3874    3.460723222    1.562408884    2.211066812
 1216 SOLV  HW2     3875    3.452568098    1.513864961    2.366771012
 1217 SOLV  OW      3876    6.553082615    4.251320394    6.415533587
 1217 SOLV  HW1     3877    6.574338974    4.224698896    6.321514664
 1217 SOLV  HW2     3878    6.521196873    4.171357928    6.466419718
 1218 SOLV  OW      3879    0.909149061    0.636550565    2.524359160
 1218 SOLV  HW1     3880    0.951677867    0.599585820    2.441745582
 1218 SOLV  HW2     3881    0.871106171    0.561666788    2.578629347
 1219 SOLV  OW      3882    4.560784116    2.608074354    1.540581003
 1219 SOLV  HW1     3883    4.488249787    2.643537808    1.481579228
 1219 SOLV  HW2     3884    4.559190180    2.508099964    1.538945311
 1220 SOLV  OW      3885    0.272175158    6.587727993    2.037394531
 1220 SOLV  HW1     3886    0.207357345    6.516295760    2.011009269
 1220 SOLV  HW2     3887    0.363589862    6.563427964    2.004945258
 1221 SOLV  OW      3888    1.153788639    4.182458473    4.597269742
 1221 SOLV  HW1     3889    1.199887449    4.235956346    4.526467397
 1221 SOLV  HW2     3890    1.108083221    4.244230150    4.661264816
 1222 SOLV  OW      3891    5.765990881    5.620109632    2.405159117
 1222 SOLV  HW1     3892    5.817496070    5.704596237    2.419627151
 1222 SOLV  HW2     3893    5.716499429    5.625676974    2.318442939
 1223 SOLV  OW      3894    2.152878749    0.809373597    3.236955090
 1223 SOLV  HW1     3895    2.147688362    0.720340705    3.191719055
 1223 SOLV  HW2     3896    2.217162025    0.804233152    3.313383692
 1224 SOLV  OW      3897    2.517015058    0.997023293    4.084904362
 1224 SOLV  HW1     3898    2.566574836    1.073310212    4.126428202
 1224 SOLV  HW2     3899    2.542326474    0.989379626    3.988462662
 1225 SOLV  OW      3900    6.349373556    3.382568186    3.483713988
 1225 SOLV  HW1     3901    6.403465776    3.308522310    3.523605524
 1225 SOLV  HW2     3902    6.310412728    3.438530231    3.556860405
 1226 SOLV  OW      3903    4.874628483    3.470945961    2.594767925
 1226 SOLV  HW1     3904    4.826461027    3.421270306    2.522571524
 1226 SOLV  HW2     3905    4.891078459    3.565052016    2.565212158
 1227 SOLV  OW      3906    4.298856459    6.010363283    3.536771692
 1227 SOLV  HW1     3907    4.283012013    5.911635341    3.535414584
 1227 SOLV  HW2     3908    4.312393510    6.043238182    3.443304670
 1228 SOLV  OW      3909    6.462019688    4.035481631    6.543456123
 1228 SOLV  HW1     3910    6.481933754    3.999140971    6.634466459
 1228 SOLV  HW2     3911    6.363097752    4.044895826    6.532234790
 1229 SOLV  OW      3912    0.510595696    1.224392596    2.425436071
 1229 SOLV  HW1     3913    0.489905652    1.160666202    2.499671936
 1229 SOLV  HW2     3914    0.442828692    1.213911087    2.352649630
 1230 SOLV  OW      3915    5.808280187    0.951892660    6.320524728
 1230 SOLV  HW1     3916    5.860387374    0.915508395    6.397733025
 1230 SOLV  HW2     3917    5.871161913    0.978601650    6.247499983
 1231 SOLV  OW      3918    4.152215777    1.125951176    1.363463340
 1231 SOLV  HW1     3919    4.058827368    1.159597255    1.351353790
 1231 SOLV  HW2     3920    4.176049384    1.127980448    1.460560900
 1232 SOLV  OW      3921    5.212646898    0.273224142    1.284057572
 1232 SOLV  HW1     3922    5.302215518    0.255825119    1.243132871
 1232 SOLV  HW2     3923    5.147431300    0.297779728    1.212335582
 1233 SOLV  OW      3924    6.695020432    0.301393507    2.989867899
 1233 SOLV  HW1     3925    6.751461417    0.273318053    2.912238788
 1233 SOLV  HW2     3926    6.745488109    0.367258807    3.045678926
 1234 SOLV  OW      3927    1.835348719    0.594859325    5.012635416
 1234 SOLV  HW1     3928    1.750918018    0.648237451    5.007910249
 1234 SOLV  HW2     3929    1.847021875    0.559077488    5.105282555
 1235 SOLV  OW      3930    1.840536285    5.845218092    1.329204082
 1235 SOLV  HW1     3931    1.890350412    5.786536434    1.265367489
 1235 SOLV  HW2     3932    1.803542163    5.924068210    1.280069689
 1236 SOLV  OW      3933    0.523477100    3.956970236    4.497085023
 1236 SOLV  HW1     3934    0.471160915    4.021484783    4.441398536
 1236 SOLV  HW2     3935    0.514776599    3.981572944    4.593620524
 1237 SOLV  OW      3936    2.906582229    6.364998252    5.714445009
 1237 SOLV  HW1     3937    2.917797738    6.268215191    5.691920662
 1237 SOLV  HW2     3938    2.844235387    6.407488868    5.648813357
 1238 SOLV  OW      3939    4.083670318    6.642458395    3.656415002
 1238 SOLV  HW1     3940    4.175200492    6.604218516    3.669065448
 1238 SOLV  HW2     3941    4.045522569    6.609719199    3.569968550
 1239 SOLV  OW      3942    4.386961483    5.630208486    6.591862552
 1239 SOLV  HW1     3943    4.409977029    5.719859881    6.554007475
 1239 SOLV  HW2     3944    4.288031553    5.624002164    6.605070330
 1240 SOLV  OW      3945    3.969763555    6.586957474    2.534996229
 1240 SOLV  HW1     3946    3.928271801    6.513194260    2.481727876
 1240 SOLV  HW2     3947    4.041435628    6.549398765    2.593754652
 1241 SOLV  OW      3948    3.814198856    1.484929517    4.486214229
 1241 SOLV  HW1     3949    3.869771859    1.553800298    4.532781940
 1241 SOLV  HW2     3950    3.717809298    1.499036314    4.508800646
 1242 SOLV  OW      3951    0.361943736    1.129080710    6.351936262
 1242 SOLV  HW1     3952    0.290398376    1.195843705    6.331343577
 1242 SOLV  HW2     3953    0.346500774    1.090682986    6.442970457
 1243 SOLV  OW      3954    2.519267364    0.494153894    3.969581721
 1243 SOLV  HW1     3955    2.617752871    0.478786622    3.977615826
 1243 SOLV  HW2     3956    2.498978434    0.534356543    3.880294537
 1244 SOLV  OW      3957    4.014897716    1.841194218    6.613828881
 1244 SOLV  HW1     3958    3.944078808    1.852577307    6.683508164
 1244 SOLV  HW2     3959    4.014222843    1.746836264    6.580719727
 1245 SOLV  OW      3960    3.964979428    6.734189652    1.390383388
 1245 SOLV  HW1     3961    4.015949429    6.756246866    1.473543674
 1245 SOLV  HW2     3962    3.866874345    6.739004556    1.409153157
 1246 SOLV  OW      3963    3.190541149    0.512192738    2.147010941
 1246 SOLV  HW1     3964    3.203293343    0.601661748    2.189821836
 1246 SOLV  HW2     3965    3.219811232    0.516472905    2.051485880
 1247 SOLV  OW      3966    0.668290268    2.042931034    3.875284485
 1247 SOLV  HW1     3967    0.630500503    1.950363575    3.877099429
 1247 SOLV  HW2     3968    0.605027830    2.105657487    3.920708606
 1248 SOLV  OW      3969    1.964252202    1.744408950    4.536751182
 1248 SOLV  HW1     3970    1.877166336    1.696230306    4.546496190
 1248 SOLV  HW2     3971    2.025194518    1.718602044    4.611718725
 1249 SOLV  OW      3972    5.891616803    2.297258228    3.966639305
 1249 SOLV  HW1     3973    5.910964183    2.200619497    3.949706221
 1249 SOLV  HW2     3974    5.934734041    2.352837152    3.895562010
 1250 SOLV  OW      3975    2.590520239    3.564180104    4.133727499
 1250 SOLV  HW1     3976    2.662596460    3.633445263    4.136457151
 1250 SOLV  HW2     3977    2.564387788    3.546992323    4.038744500
 1251 SOLV  OW      3978    3.252398443    6.452252724    2.870285870
 1251 SOLV  HW1     3979    3.198062688    6.487628385    2.794152544
 1251 SOLV  HW2     3980    3.276671264    6.356898670    2.852438476
 1252 SOLV  OW      3981    4.800611791    0.931164668    5.548097892
 1252 SOLV  HW1     3982    4.793578177    0.897067253    5.641842169
 1252 SOLV  HW2     3983    4.711602624    0.923675812    5.503138133
 1253 SOLV  OW      3984    5.776924854    4.426166798    2.325168910
 1253 SOLV  HW1     3985    5.695364049    4.442854367    2.380571572
 1253 SOLV  HW2     3986    5.770930303    4.478771169    2.240334127
 1254 SOLV  OW      3987    2.247262568    1.537571601    1.005327487
 1254 SOLV  HW1     3988    2.258847699    1.501462580    1.097858661
 1254 SOLV  HW2     3989    2.331538847    1.583024687    0.976489653
 1255 SOLV  OW      3990    0.405148568    4.657162492    5.454007313
 1255 SOLV  HW1     3991    0.482814595    4.647621910    5.391741267
 1255 SOLV  HW2     3992    0.322115186    4.624289954    5.409007886
 1256 SOLV  OW      3993    2.441817260    5.602792871    0.199398419
 1256 SOLV  HW1     3994    2.461745764    5.639680051    0.108611385
 1256 SOLV  HW2     3995    2.353108974    5.636903638    0.230501318
 1257 SOLV  OW      3996    5.983288630    6.000698498    0.684393539
 1257 SOLV  HW1     3997    6.021048479    6.090879004    0.705411747
 1257 SOLV  HW2     3998    6.025462999    5.965557971    0.600807889
 1258 SOLV  OW      3999    0.139246783    3.708359682    6.683635642
 1258 SOLV  HW1     4000    0.165137615    3.761947947    6.603273601
 1258 SOLV  HW2     4001    0.202629128    3.727803206    6.758500337
 1259 SOLV  OW      4002    3.950085392    3.716040511    4.177233612
 1259 SOLV  HW1     4003    3.949879062    3.813084080    4.201370677
 1259 SOLV  HW2     4004    3.857387465    3.679444715    4.185475996
 1260 SOLV  OW      4005    5.221928020    4.246446020    4.769372697
 1260 SOLV  HW1     4006    5.284694148    4.172683878    4.794265554
 1260 SOLV  HW2     4007    5.239696774    4.326208037    4.827012847
 1261 SOLV  OW      4008    5.971715991    1.117408544    3.496471405
 1261 SOLV  HW1     4009    5.953456066    1.137280007    3.592761565
 1261 SOLV  HW2     4010    6.067478869    1.090773452    3.485510658
 1262 SOLV  OW      4011    0.077805510    1.574059325    4.801590654
 1262 SOLV  HW1     4012    0.032836687    1.511110716    4.738223686
 1262 SOLV  HW2     4013    0.095582189    1.660903774    4.755307545
 1263 SOLV  OW      4014    0.099959398    2.351295010    6.085364721
 1263 SOLV  HW1     4015    0.117458523    2.265354133    6.037322644
 1263 SOLV  HW2     4016    0.180594917    2.376622782    6.138811066
 1264 SOLV  OW      4017    4.235097408    5.843370297    1.614346671
 1264 SOLV  HW1     4018    4.318264024    5.876113045    1.659194428
 1264 SOLV  HW2     4019    4.254903802    5.758552776    1.565216337
 1265 SOLV  OW      4020    2.034402159    0.073696167    4.733697962
 1265 SOLV  HW1     4021    1.953628696    0.021211339    4.760550994
 1265 SOLV  HW2     4022    2.062970179    0.132110294    4.809670015
 1266 SOLV  OW      4023    2.524354176    0.376130582    0.080208630
 1266 SOLV  HW1     4024    2.615421856    0.348911782    0.111287711
 1266 SOLV  HW2     4025    2.494847159    0.457344945    0.130544086
 1267 SOLV  OW      4026    1.423663816    0.996273751    2.800028201
 1267 SOLV  HW1     4027    1.438829015    0.929301823    2.727331073
 1267 SOLV  HW2     4028    1.346321327    1.054845190    2.775787310
 1268 SOLV  OW      4029    6.339932851    6.109315742    2.648127955
 1268 SOLV  HW1     4030    6.244337698    6.123809071    2.622601403
 1268 SOLV  HW2     4031    6.344122198    6.059738059    2.734872393
 1269 SOLV  OW      4032    4.294195328    2.663572920    0.326171023
 1269 SOLV  HW1     4033    4.220451444    2.671271508    0.393272932
 1269 SOLV  HW2     4034    4.278585493    2.728659607    0.251873304
 1270 SOLV  OW      4035    5.814647037    5.975168839    5.253554777
 1270 SOLV  HW1     4036    5.767059121    5.993312979    5.339614497
 1270 SOLV  HW2     4037    5.903018534    6.021971644    5.253820934
 1271 SOLV  OW      4038    5.913639965    0.820791060    1.558159540
 1271 SOLV  HW1     4039    5.920105524    0.778222297    1.648415796
 1271 SOLV  HW2     4040    5.993551363    0.795547485    1.503597417
 1272 SOLV  OW      4041    5.048252539    6.726120031    3.842549228
 1272 SOLV  HW1     4042    5.133456626    6.700125644    3.797110806
 1272 SOLV  HW2     4043    5.042293644    6.825809627    3.847703923
 1273 SOLV  OW      4044    0.299833759    4.172199244    4.455175164
 1273 SOLV  HW1     4045    0.313331017    4.252469555    4.397083890
 1273 SOLV  HW2     4046    0.261376105    4.097696749    4.400673036
 1274 SOLV  OW      4047    2.331240899    2.956585646    4.920835648
 1274 SOLV  HW1     4048    2.306820707    2.972889094    4.825243041
 1274 SOLV  HW2     4049    2.410159928    2.895317918    4.925095604
 1275 SOLV  OW      4050    3.006469982    1.413070787    4.911232569
 1275 SOLV  HW1     4051    3.093631243    1.365245396    4.921990886
 1275 SOLV  HW2     4052    2.999700334    1.485795605    4.979536064
 1276 SOLV  OW      4053    6.715760463    6.483673609    2.000203210
 1276 SOLV  HW1     4054    6.617461265    6.478406510    2.017799237
 1276 SOLV  HW2     4055    6.731557096    6.529482192    1.912726728
 1277 SOLV  OW      4056    4.382813232    5.507437434    2.612448687
 1277 SOLV  HW1     4057    4.375109443    5.582013893    2.546273932
 1277 SOLV  HW2     4058    4.461036707    5.449812578    2.588772565
 1278 SOLV  OW      4059    3.323377714    1.901738865    3.909548334
 1278 SOLV  HW1     4060    3.370663305    1.940869664    3.830599311
 1278 SOLV  HW2     4061    3.268754812    1.972618969    3.954185139
 1279 SOLV  OW      4062    0.215893358    1.942874144    3.268694614
 1279 SOLV  HW1     4063    0.265415210    1.919492979    3.352366605
 1279 SOLV  HW2     4064    0.118491216    1.952500194    3.289194776
 1280 SOLV  OW      4065    3.295201612    3.617086492    1.288419664
 1280 SOLV  HW1     4066    3.291670673    3.521329995    1.317025968
 1280 SOLV  HW2     4067    3.358508993    3.626612778    1.211598312
 1281 SOLV  OW      4068    3.852744323    2.690952448    5.815437318
 1281 SOLV  HW1     4069    3.807290367    2.682328085    5.726782633
 1281 SOLV  HW2     4070    3.889582472    2.783411204    5.825154525
 1282 SOLV  OW      4071    5.206398625    0.009968460    1.390399968
 1282 SOLV  HW1     4072    5.178403835    0.105956274    1.388748887
 1282 SOLV  HW2     4073    5.165241141   -0.038093477    1.312964792
 1283 SOLV  OW      4074    4.070473317    6.393693909    5.330229916
 1283 SOLV  HW1     4075    4.027030918    6.308490937    5.359441324
 1283 SOLV  HW2     4076    4.040218678    6.468494674    5.389302729
 1284 SOLV  OW      4077    6.429668683    0.229359107    3.031320100
 1284 SOLV  HW1     4078    6.422524192    0.131672188    3.011162794
 1284 SOLV  HW2     4079    6.525762700    0.253756936    3.044388404
 1285 SOLV  OW      4080    2.904743737    0.651025061    0.944195926
 1285 SOLV  HW1     4081    2.904231229    0.738375162    0.895515418
 1285 SOLV  HW2     4082    2.925691344    0.666770598    1.040701733
 1286 SOLV  OW      4083    1.971467121    0.597604206    2.457249296
 1286 SOLV  HW1     4084    1.936043588    0.691015424    2.461677879
 1286 SOLV  HW2     4085    2.052110897    0.589723313    2.515854482
 1287 SOLV  OW      4086    6.191757951    3.952040314    5.674299237
 1287 SOLV  HW1     4087    6.214606795    4.007108528    5.754583214
 1287 SOLV  HW2     4088    6.093280684    3.934728304    5.672681479
 1288 SOLV  OW      4089    0.438842457    5.976404389    2.617619746
 1288 SOLV  HW1     4090    0.441113197    6.039504016    2.540073788
 1288 SOLV  HW2     4091    0.525557150    5.926872474    2.622839548
 1289 SOLV  OW      4092    1.762662991    5.866972695    6.650847770
 1289 SOLV  HW1     4093    1.669393090    5.839055801    6.673683431
 1289 SOLV  HW2     4094    1.787238773    5.830727739    6.560945440
 1290 SOLV  OW      4095    2.730988663    6.486226268    0.415370079
 1290 SOLV  HW1     4096    2.682821703    6.554525117    0.360458277
 1290 SOLV  HW2     4097    2.762716104    6.412169977    0.356132168
 1291 SOLV  OW      4098    0.882886185    3.013698488    1.043613205
 1291 SOLV  HW1     4099    0.923034759    2.922249884    1.048647053
 1291 SOLV  HW2     4100    0.932319563    3.068120056    0.975828775
 1292 SOLV  OW      4101    6.307681145    0.672997960    6.332128151
 1292 SOLV  HW1     4102    6.396246863    0.699574402    6.370205718
 1292 SOLV  HW2     4103    6.285254981    0.580103407    6.361585987
 1293 SOLV  OW      4104    2.084554359    4.270980180    1.434390742
 1293 SOLV  HW1     4105    2.039665378    4.347371432    1.480752911
 1293 SOLV  HW2     4106    2.181455714    4.269327957    1.459038104
 1294 SOLV  OW      4107    2.675740980    0.162348907    2.789081909
 1294 SOLV  HW1     4108    2.637044472    0.228824538    2.852985474
 1294 SOLV  HW2     4109    2.767196220    0.191945650    2.761512601
 1295 SOLV  OW      4110    6.024728881    5.864030968    3.213172431
 1295 SOLV  HW1     4111    6.030093717    5.816893461    3.301202931
 1295 SOLV  HW2     4112    6.108418261    5.916746940    3.198434429
 1296 SOLV  OW      4113    1.791241676    0.206428021    2.694869019
 1296 SOLV  HW1     4114    1.881260933    0.232579526    2.660044787
 1296 SOLV  HW2     4115    1.801665520    0.160683450    2.783180244
 1297 SOLV  OW      4116    5.782716175    1.167217860    5.145770722
 1297 SOLV  HW1     4117    5.700009200    1.198107649    5.098808269
 1297 SOLV  HW2     4118    5.799330291    1.070995644    5.124198727
 1298 SOLV  OW      4119    6.719357810    2.238091494    1.411172459
 1298 SOLV  HW1     4120    6.717325048    2.335424065    1.388317844
 1298 SOLV  HW2     4121    6.643174873    2.191649803    1.366012474
 1299 SOLV  OW      4122    0.678796747    4.974315650    0.791079650
 1299 SOLV  HW1     4123    0.621724630    4.894696324    0.811170229
 1299 SOLV  HW2     4124    0.638959273    5.055505802    0.833755520
 1300 SOLV  OW      4125    0.752597161    4.163620480    1.923143366
 1300 SOLV  HW1     4126    0.777286872    4.147848358    1.827530850
 1300 SOLV  HW2     4127    0.815430222    4.113358820    1.982522376
 1301 SOLV  OW      4128    3.180311529    1.483115760    2.241311207
 1301 SOLV  HW1     4129    3.186353992    1.385339602    2.261396187
 1301 SOLV  HW2     4130    3.245414881    1.532985341    2.298535969
 1302 SOLV  OW      4131    0.218792684    2.634063750    4.356698268
 1302 SOLV  HW1     4132    0.235655697    2.545808075    4.312804425
 1302 SOLV  HW2     4133    0.120268461    2.648219019    4.366326386
 1303 SOLV  OW      4134    0.059886954    0.549298086    1.391622713
 1303 SOLV  HW1     4135    0.132988185    0.485978533    1.366187715
 1303 SOLV  HW2     4136    0.029317540    0.599217473    1.310544598
 1304 SOLV  OW      4137    2.336155301    3.126779209    6.493535979
 1304 SOLV  HW1     4138    2.284710934    3.175108215    6.422698989
 1304 SOLV  HW2     4139    2.384181985    3.193087821    6.550952879
 1305 SOLV  OW      4140    4.374856390    5.115814562    6.516109297
 1305 SOLV  HW1     4141    4.302979088    5.062354580    6.560559030
 1305 SOLV  HW2     4142    4.464352986    5.080420482    6.543270172
 1306 SOLV  OW      4143    6.255793268    5.060636841    4.989358967
 1306 SOLV  HW1     4144    6.306313656    5.144353034    4.968397473
 1306 SOLV  HW2     4145    6.287219047    4.986887475    4.929579821
 1307 SOLV  OW      4146    0.800803683    2.458573879    4.418890831
 1307 SOLV  HW1     4147    0.773121561    2.382853348    4.478053286
 1307 SOLV  HW2     4148    0.878674093    2.506115034    4.459831431
 1308 SOLV  OW      4149    3.608450248    1.778827244    0.424804424
 1308 SOLV  HW1     4150    3.596192886    1.876928533    0.409771493
 1308 SOLV  HW2     4151    3.643493482    1.763383252    0.517181638
 1309 SOLV  OW      4152    0.181042540    2.149919246    6.618531593
 1309 SOLV  HW1     4153    0.259801390    2.162380292    6.558183762
 1309 SOLV  HW2     4154    0.136923933    2.238242606    6.634425850
 1310 SOLV  OW      4155    2.967291610    1.447410001    3.321595674
 1310 SOLV  HW1     4156    3.039514606    1.379060560    3.332192257
 1310 SOLV  HW2     4157    2.889328378    1.422719648    3.379147526
 1311 SOLV  OW      4158    2.883033707    6.672774594    0.555501757
 1311 SOLV  HW1     4159    2.871521384    6.757551132    0.503728214
 1311 SOLV  HW2     4160    2.859387454    6.594821974    0.497498838
 1312 SOLV  OW      4161    2.647447413    6.509148246    5.020921387
 1312 SOLV  HW1     4162    2.653773352    6.413587888    4.992141264
 1312 SOLV  HW2     4163    2.618023644    6.565361163    4.943626855
 1313 SOLV  OW      4164    2.472449671    6.491607526    4.095672168
 1313 SOLV  HW1     4165    2.465901713    6.441468616    4.009397555
 1313 SOLV  HW2     4166    2.535076071    6.568793048    4.084698376
 1314 SOLV  OW      4167    1.334202392    3.593206961    6.530532025
 1314 SOLV  HW1     4168    1.237384338    3.581481881    6.508421354
 1314 SOLV  HW2     4169    1.343355393    3.655674355    6.608082925
 1315 SOLV  OW      4170    4.929825313    2.817534667    6.028005138
 1315 SOLV  HW1     4171    4.979427093    2.825080109    6.114508459
 1315 SOLV  HW2     4172    4.949098031    2.728777605    5.986162084
 1316 SOLV  OW      4173    2.263766198    3.719698810    2.050224561
 1316 SOLV  HW1     4174    2.303532465    3.627974505    2.047902760
 1316 SOLV  HW2     4175    2.247495383    3.746582238    2.145159469
 1317 SOLV  OW      4176    2.039298579    5.027418932    3.635683019
 1317 SOLV  HW1     4177    2.009897925    4.949683842    3.691297336
 1317 SOLV  HW2     4178    2.007442953    5.112396689    3.677684147
 1318 SOLV  OW      4179    1.860788122    4.430771685    5.916142001
 1318 SOLV  HW1     4180    1.866601166    4.422144575    5.816684089
 1318 SOLV  HW2     4181    1.945633336    4.397721166    5.957482631
 1319 SOLV  OW      4182    0.967393863    0.920930533    1.168003538
 1319 SOLV  HW1     4183    0.878717938    0.896116282    1.207002616
 1319 SOLV  HW2     4184    0.962773204    1.013751979    1.131085744
 1320 SOLV  OW      4185    5.925526716    6.341748570    5.317062601
 1320 SOLV  HW1     4186    5.873268533    6.427008040    5.317068642
 1320 SOLV  HW2     4187    5.873506970    6.270764577    5.364552743
 1321 SOLV  OW      4188    1.206720904    6.019570447    1.867803127
 1321 SOLV  HW1     4189    1.160603203    6.028313161    1.956102716
 1321 SOLV  HW2     4190    1.302233640    6.047676485    1.877155282
 1322 SOLV  OW      4191    4.688792100    4.525932036    0.049027887
 1322 SOLV  HW1     4192    4.672906128    4.567214746   -0.040657500
 1322 SOLV  HW2     4193    4.785909708    4.532403411    0.071970996
 1323 SOLV  OW      4194    2.505663599    4.120694840    5.001579026
 1323 SOLV  HW1     4195    2.561532134    4.177227094    4.940892075
 1323 SOLV  HW2     4196    2.528259808    4.024301558    4.987513414
 1324 SOLV  OW      4197    6.645126958    1.253564303    3.072756605
 1324 SOLV  HW1     4198    6.704027389    1.239979623    2.993092997
 1324 SOLV  HW2     4199    6.568907113    1.313395855    3.048041922
 1325 SOLV  OW      4200    4.349939976    5.366105749    0.728655778
 1325 SOLV  HW1     4201    4.410832403    5.327089801    0.797720697
 1325 SOLV  HW2     4202    4.403951053    5.397894194    0.650730216
 1326 SOLV  OW      4203    5.595127333    6.501228056    6.577304156
 1326 SOLV  HW1     4204    5.632796534    6.454501660    6.657290218
 1326 SOLV  HW2     4205    5.621362332    6.451822363    6.494413280
 1327 SOLV  OW      4206    2.227956457    3.883959220    2.683930679
 1327 SOLV  HW1     4207    2.150653803    3.932325104    2.642880274
 1327 SOLV  HW2     4208    2.257585035    3.932306622    2.766300400
 1328 SOLV  OW      4209    3.979745846    6.510271645    3.381736026
 1328 SOLV  HW1     4210    3.953117835    6.431250470    3.326539125
 1328 SOLV  HW2     4211    4.070507538    6.494651289    3.420702866
 1329 SOLV  OW      4212    0.680950545    3.273037308    4.781704721
 1329 SOLV  HW1     4213    0.635843411    3.183835957    4.778778922
 1329 SOLV  HW2     4214    0.769899644    3.266911457    4.736420877
 1330 SOLV  OW      4215    3.064248861    1.510562272    0.365043101
 1330 SOLV  HW1     4216    3.068851030    1.446311379    0.441533216
 1330 SOLV  HW2     4217    3.062677803    1.459785611    0.278907410
 1331 SOLV  OW      4218    0.658358586    4.841034163    4.965116742
 1331 SOLV  HW1     4219    0.561328161    4.821080874    4.951439837
 1331 SOLV  HW2     4220    0.668509364    4.908810898    5.037940987
 1332 SOLV  OW      4221    5.554024992    2.873449744    5.158212512
 1332 SOLV  HW1     4222    5.575195267    2.779879525    5.186435346
 1332 SOLV  HW2     4223    5.565503255    2.935152566    5.236065619
 1333 SOLV  OW      4224    2.051817837    0.290001231    2.626100061
 1333 SOLV  HW1     4225    2.047345220    0.382451283    2.663956083
 1333 SOLV  HW2     4226    2.076370298    0.294779854    2.529278388
 1334 SOLV  OW      4227    1.216158334    4.661665469    5.960160958
 1334 SOLV  HW1     4228    1.211402855    4.647078666    6.058977482
 1334 SOLV  HW2     4229    1.132842249    4.626757583    5.917266152
 1335 SOLV  OW      4230    2.300165242    3.521439576    4.735774027
 1335 SOLV  HW1     4231    2.380469633    3.469397228    4.764806655
 1335 SOLV  HW2     4232    2.218570658    3.484302757    4.780082892
 1336 SOLV  OW      4233    1.618206735    5.973919829    5.937825137
 1336 SOLV  HW1     4234    1.535559485    5.936545273    5.979928219
 1336 SOLV  HW2     4235    1.694979219    5.912025740    5.954414355
 1337 SOLV  OW      4236    4.847636693    2.589687544    0.246788647
 1337 SOLV  HW1     4237    4.791704434    2.597166831    0.329346127
 1337 SOLV  HW2     4238    4.943527881    2.577629940    0.272471114
 1338 SOLV  OW      4239    3.879348345    4.542066240    1.147234821
 1338 SOLV  HW1     4240    3.873718243    4.564472796    1.049939687
 1338 SOLV  HW2     4241    3.855752766    4.445826293    1.160696471
 1339 SOLV  OW      4242    1.034309051    6.289915866    4.816429096
 1339 SOLV  HW1     4243    1.061441101    6.384807338    4.800318375
 1339 SOLV  HW2     4244    0.959812531    6.287407029    4.883092947
 1340 SOLV  OW      4245    2.477076632    6.515573408    4.376090530
 1340 SOLV  HW1     4246    2.470147642    6.501668684    4.277304182
 1340 SOLV  HW2     4247    2.409722135    6.458156643    4.422639232
 1341 SOLV  OW      4248    6.121685010    3.126789803    6.692943302
 1341 SOLV  HW1     4249    6.211661107    3.129851743    6.649411460
 1341 SOLV  HW2     4250    6.051811665    3.108424546    6.623801941
 1342 SOLV  OW      4251    2.336451931    6.255963948    5.966577239
 1342 SOLV  HW1     4252    2.345114240    6.157044719    5.954743169
 1342 SOLV  HW2     4253    2.240586001    6.279321653    5.982832574
 1343 SOLV  OW      4254    5.982203880    1.735256011    1.233459613
 1343 SOLV  HW1     4255    5.990743283    1.814681249    1.173303108
 1343 SOLV  HW2     4256    6.022821405    1.655347462    1.189132024
 1344 SOLV  OW      4257    5.397622342    4.410699306    5.943450517
 1344 SOLV  HW1     4258    5.312353194    4.453910739    5.972811022
 1344 SOLV  HW2     4259    5.409083856    4.323651632    5.991319411
 1345 SOLV  OW      4260    5.023706102    3.912781571    1.991515937
 1345 SOLV  HW1     4261    5.098263482    3.865134579    1.944921345
 1345 SOLV  HW2     4262    5.023386587    4.008972630    1.964179643
 1346 SOLV  OW      4263    5.694306497    3.050594412    0.914236484
 1346 SOLV  HW1     4264    5.664609846    3.004023195    0.830873870
 1346 SOLV  HW2     4265    5.647214343    3.011045170    0.993092564
 1347 SOLV  OW      4266    4.468380865    6.289585287    5.038567231
 1347 SOLV  HW1     4267    4.411110197    6.296588451    4.956890300
 1347 SOLV  HW2     4268    4.457590572    6.198834830    5.079163030
 1348 SOLV  OW      4269    0.255865208    4.575381121    3.385915334
 1348 SOLV  HW1     4270    0.199850311    4.502264603    3.346974340
 1348 SOLV  HW2     4271    0.347969658    4.540832718    3.403895126
 1349 SOLV  OW      4272    3.552389488    4.093125324    5.088168293
 1349 SOLV  HW1     4273    3.633285421    4.108063963    5.031310752
 1349 SOLV  HW2     4274    3.495662897    4.175478157    5.087721599
 1350 SOLV  OW      4275    3.476728671    6.504751539    2.115315509
 1350 SOLV  HW1     4276    3.514499932    6.569087231    2.181906390
 1350 SOLV  HW2     4277    3.383835931    6.479472917    2.142371469
 1351 SOLV  OW      4278    2.107593491    4.504021121    1.213955735
 1351 SOLV  HW1     4279    2.064372583    4.415346287    1.230351520
 1351 SOLV  HW2     4280    2.111381474    4.555591201    1.299549385
 1352 SOLV  OW      4281    1.958397059    3.992101891    2.617928670
 1352 SOLV  HW1     4282    1.896236292    3.941179448    2.558405240
 1352 SOLV  HW2     4283    1.912469601    4.012589732    2.704363684
 1353 SOLV  OW      4284    6.480798999    4.842825420    4.286256986
 1353 SOLV  HW1     4285    6.522824238    4.921617729    4.331265277
 1353 SOLV  HW2     4286    6.424955388    4.792594134    4.352275195
 1354 SOLV  OW      4287    2.174674370    0.145138287    2.839498563
 1354 SOLV  HW1     4288    2.128022162    0.075538570    2.894083778
 1354 SOLV  HW2     4289    2.111208435    0.182530067    2.771867027
 1355 SOLV  OW      4290    6.120413421    0.402505925    4.395192776
 1355 SOLV  HW1     4291    6.036058379    0.455975408    4.400226274
 1355 SOLV  HW2     4292    6.178424292    0.424296649    4.473678431
 1356 SOLV  OW      4293    3.361759143    5.434990451    4.138919590
 1356 SOLV  HW1     4294    3.273567460    5.434924502    4.186061053
 1356 SOLV  HW2     4295    3.432345385    5.399482901    4.200213074
 1357 SOLV  OW      4296    1.311009404    1.024255811    2.492812493
 1357 SOLV  HW1     4297    1.250901130    1.033992102    2.413488506
 1357 SOLV  HW2     4298    1.394168227    1.077894282    2.478403481
 1358 SOLV  OW      4299    3.414859739    1.331404967    4.091751812
 1358 SOLV  HW1     4300    3.463421732    1.258262505    4.139626732
 1358 SOLV  HW2     4301    3.428200205    1.417716469    4.140459629
 1359 SOLV  OW      4302    5.966303398    2.442347212    4.803753053
 1359 SOLV  HW1     4303    6.025142519    2.405012507    4.875475940
 1359 SOLV  HW2     4304    5.925635903    2.528094460    4.835275411
 1360 SOLV  OW      4305    1.336747171    5.801377552    5.163167987
 1360 SOLV  HW1     4306    1.369352737    5.872137014    5.225858261
 1360 SOLV  HW2     4307    1.373195249    5.712592179    5.191253393
 1361 SOLV  OW      4308    4.637463398    2.965080145    1.284164953
 1361 SOLV  HW1     4309    4.662325138    2.868695586    1.293756903
 1361 SOLV  HW2     4310    4.540363614    2.972350517    1.261386266
 1362 SOLV  OW      4311    5.360769574    0.546738732    5.252927326
 1362 SOLV  HW1     4312    5.338970356    0.610453609    5.178999635
 1362 SOLV  HW2     4313    5.325491234    0.582621673    5.339344616
 1363 SOLV  OW      4314    2.639811506    6.276992739    2.495304968
 1363 SOLV  HW1     4315    2.661141575    6.308399781    2.587818322
 1363 SOLV  HW2     4316    2.706861652    6.208366375    2.467112859
 1364 SOLV  OW      4317    5.014716694    5.388367298    4.274579043
 1364 SOLV  HW1     4318    4.926667361    5.424176159    4.243512419
 1364 SOLV  HW2     4319    5.016191948    5.289028358    4.263190741
 1365 SOLV  OW      4320    1.276772893    6.169048375    4.707503387
 1365 SOLV  HW1     4321    1.278008258    6.070200518    4.722592125
 1365 SOLV  HW2     4322    1.193877356    6.207879060    4.747760096
 1366 SOLV  OW      4323    6.614854868    6.564532216    4.421909504
 1366 SOLV  HW1     4324    6.557012171    6.643092690    4.399942049
 1366 SOLV  HW2     4325    6.560583410    6.495537141    4.469809226
 1367 SOLV  OW      4326    4.360037472    3.185330343    1.551369552
 1367 SOLV  HW1     4327    4.354021958    3.182012365    1.651133771
 1367 SOLV  HW2     4328    4.452044151    3.158715634    1.522620237
 1368 SOLV  OW      4329    4.261694703    2.790602381    2.279670290
 1368 SOLV  HW1     4330    4.329344586    2.744902149    2.221920164
 1368 SOLV  HW2     4331    4.170267546    2.757237514    2.256693007
 1369 SOLV  OW      4332    4.536477549    2.237690405    0.121380430
 1369 SOLV  HW1     4333    4.439284316    2.260123473    0.114286219
 1369 SOLV  HW2     4334    4.590356158    2.307730363    0.074565958
 1370 SOLV  OW      4335    3.981754786    1.379054266    1.450849079
 1370 SOLV  HW1     4336    3.931708195    1.360270382    1.366335179
 1370 SOLV  HW2     4337    3.954871838    1.312948295    1.520901935
 1371 SOLV  OW      4338    1.320320284    3.969831844    2.278049192
 1371 SOLV  HW1     4339    1.387734592    3.905638662    2.314581934
 1371 SOLV  HW2     4340    1.365210398    4.056487629    2.256237559
 1372 SOLV  OW      4341    0.175723281    1.269689500    4.376521473
 1372 SOLV  HW1     4342    0.243231114    1.204730167    4.411493927
 1372 SOLV  HW2     4343    0.208577659    1.363004367    4.391116684
 1373 SOLV  OW      4344    3.509915673    2.417257757    0.112754549
 1373 SOLV  HW1     4345    3.452579859    2.364426049    0.175376509
 1373 SOLV  HW2     4346    3.603104888    2.381014625    0.114271264
 1374 SOLV  OW      4347    6.076268678    2.033379532    4.826607217
 1374 SOLV  HW1     4348    6.094358533    1.940672698    4.793769814
 1374 SOLV  HW2     4349    6.078086781    2.097007842    4.749482464
 1375 SOLV  OW      4350    3.301900468    5.708577315    4.428639861
 1375 SOLV  HW1     4351    3.311740355    5.771408921    4.351468229
 1375 SOLV  HW2     4352    3.383226929    5.650749089    4.435120432
 1376 SOLV  OW      4353    1.165160338    2.100167770    6.676592300
 1376 SOLV  HW1     4354    1.098662195    2.147525334    6.734344814
 1376 SOLV  HW2     4355    1.193271655    2.015094627    6.721004114
 1377 SOLV  OW      4356    6.443127325    0.462438610    5.355843252
 1377 SOLV  HW1     4357    6.391140241    0.492557828    5.275904083
 1377 SOLV  HW2     4358    6.514137594    0.529689275    5.376699535
 1378 SOLV  OW      4359    4.315232773    5.549028930    3.962844551
 1378 SOLV  HW1     4360    4.239244818    5.605961397    3.994223202
 1378 SOLV  HW2     4361    4.282554339    5.455975491    3.946313605
 1379 SOLV  OW      4362    5.983575767    3.041302158    0.175913283
 1379 SOLV  HW1     4363    6.042420494    3.078198364    0.103968422
 1379 SOLV  HW2     4364    6.040009745    2.997959940    0.246175314
 1380 SOLV  OW      4365    5.648799490    5.292062315    6.701262037
 1380 SOLV  HW1     4366    5.589581948    5.217458381    6.731719066
 1380 SOLV  HW2     4367    5.642126586    5.301487084    6.601930567
 1381 SOLV  OW      4368    5.585502565    4.725088752    2.155298553
 1381 SOLV  HW1     4369    5.535663454    4.721133267    2.068693056
 1381 SOLV  HW2     4370    5.673477920    4.678611805    2.145282315
 1382 SOLV  OW      4371    2.706967052    1.682858045    3.136306821
 1382 SOLV  HW1     4372    2.802619738    1.691097984    3.164284703
 1382 SOLV  HW2     4373    2.700514907    1.690945449    3.036842965
 1383 SOLV  OW      4374    4.937262789    5.394450162    6.353128586
 1383 SOLV  HW1     4375    4.930243424    5.294754972    6.349709175
 1383 SOLV  HW2     4376    4.881203110    5.429255071    6.428268626
 1384 SOLV  OW      4377    1.984596519    0.449006158    6.693779130
 1384 SOLV  HW1     4378    1.954878499    0.368805192    6.641964661
 1384 SOLV  HW2     4379    1.959822211    0.437591988    6.789987473
 1385 SOLV  OW      4380    0.047918877    1.920822201    3.859690408
 1385 SOLV  HW1     4381    0.064760471    1.872141183    3.773978017
 1385 SOLV  HW2     4382   -0.036036206    1.974541405    3.851573383
 1386 SOLV  OW      4383    5.862423763    2.416529830    2.427091643
 1386 SOLV  HW1     4384    5.793644089    2.483377876    2.455389876
 1386 SOLV  HW2     4385    5.834426269    2.325259313    2.456856185
 1387 SOLV  OW      4386    3.610238840    2.934734555    2.500349381
 1387 SOLV  HW1     4387    3.639773406    3.028190168    2.520195100
 1387 SOLV  HW2     4388    3.622404134    2.877936786    2.581750326
 1388 SOLV  OW      4389    1.842871718    2.108918755    5.224714842
 1388 SOLV  HW1     4390    1.914424124    2.174345815    5.249202548
 1388 SOLV  HW2     4391    1.792721650    2.142637306    5.145039721
 1389 SOLV  OW      4392    5.910313114    6.472063772    3.249804355
 1389 SOLV  HW1     4393    5.996968467    6.513318495    3.221715347
 1389 SOLV  HW2     4394    5.925753662    6.412508267    3.328638524
 1390 SOLV  OW      4395    3.253764734    0.938599911    1.692916158
 1390 SOLV  HW1     4396    3.207337334    0.886287587    1.764386517
 1390 SOLV  HW2     4397    3.202839329    0.930462444    1.607239559
 1391 SOLV  OW      4398    0.000340308    5.259647426    1.451458860
 1391 SOLV  HW1     4399   -0.071150759    5.277942682    1.383972521
 1391 SOLV  HW2     4400   -0.032922228    5.283771406    1.542627561
 1392 SOLV  OW      4401    2.381943800    4.060465270    0.534425363
 1392 SOLV  HW1     4402    2.355907853    3.987309499    0.597436930
 1392 SOLV  HW2     4403    2.323228441    4.139981731    0.549582338
 1393 SOLV  OW      4404    4.221702840    6.202052258    5.712249014
 1393 SOLV  HW1     4405    4.158773428    6.199259085    5.634581889
 1393 SOLV  HW2     4406    4.282570377    6.280855660    5.703015294
 1394 SOLV  OW      4407    4.050345935    2.629864330    1.350661479
 1394 SOLV  HW1     4408    4.054836492    2.707670647    1.288002827
 1394 SOLV  HW2     4409    3.974636864    2.642940689    1.414671167
 1395 SOLV  OW      4410    0.862623295    2.160210777    2.518470619
 1395 SOLV  HW1     4411    0.835995514    2.167447239    2.422352516
 1395 SOLV  HW2     4412    0.922566951    2.236625246    2.542296694
 1396 SOLV  OW      4413    2.881931989    2.075529794    4.138525946
 1396 SOLV  HW1     4414    2.931001414    2.002802098    4.090536690
 1396 SOLV  HW2     4415    2.947684706    2.140020755    4.177482216
 1397 SOLV  OW      4416    3.550745486    5.322583679    4.298004587
 1397 SOLV  HW1     4417    3.624275347    5.292358478    4.237342476
 1397 SOLV  HW2     4418    3.534637130    5.253069110    4.368064135
 1398 SOLV  OW      4419    4.209781267    6.114375043    1.844171631
 1398 SOLV  HW1     4420    4.112717120    6.136067578    1.854567787
 1398 SOLV  HW2     4421    4.256489619    6.127828927    1.931563952
 1399 SOLV  OW      4422    1.361732223    4.110853364    4.789433677
 1399 SOLV  HW1     4423    1.262917173    4.103036155    4.776221109
 1399 SOLV  HW2     4424    1.407788161    4.104753153    4.700880118
 1400 SOLV  OW      4425    5.885656175    2.361228346    1.759144110
 1400 SOLV  HW1     4426    5.982352182    2.350308285    1.736106547
 1400 SOLV  HW2     4427    5.848823020    2.273773436    1.790688560
 1401 SOLV  OW      4428    4.522101709    5.076542694    3.466695119
 1401 SOLV  HW1     4429    4.601190796    5.125185662    3.503828297
 1401 SOLV  HW2     4430    4.534937550    4.978082756    3.478568472
 1402 SOLV  OW      4431    3.432275681    1.091888065    3.214336763
 1402 SOLV  HW1     4432    3.352628516    1.066713922    3.269315727
 1402 SOLV  HW2     4433    3.414224029    1.071342010    3.118148966
 1403 SOLV  OW      4434    5.398445316    6.077192145    4.551297024
 1403 SOLV  HW1     4435    5.388812945    5.977738401    4.547264029
 1403 SOLV  HW2     4436    5.312990210    6.117664998    4.583846491
 1404 SOLV  OW      4437    2.673787736    2.583263316    6.371596248
 1404 SOLV  HW1     4438    2.725841109    2.643635751    6.311216530
 1404 SOLV  HW2     4439    2.692359530    2.487989977    6.347550993
 1405 SOLV  OW      4440    2.682632520    6.690916589    2.217608161
 1405 SOLV  HW1     4441    2.738347376    6.770072326    2.192502007
 1405 SOLV  HW2     4442    2.591717887    6.699898172    2.176939308
 1406 SOLV  OW      4443    0.860697182    0.853868755    1.504268043
 1406 SOLV  HW1     4444    0.916015335    0.782392131    1.461476818
 1406 SOLV  HW2     4445    0.881770388    0.858351248    1.601920089
 1407 SOLV  OW      4446    4.299993322    3.090080447    3.950408111
 1407 SOLV  HW1     4447    4.279357317    3.187261239    3.939000058
 1407 SOLV  HW2     4448    4.362708511    3.060632777    3.878298925
 1408 SOLV  OW      4449    6.405450782    1.277750076    2.776746560
 1408 SOLV  HW1     4450    6.315055724    1.299100568    2.739692750
 1408 SOLV  HW2     4451    6.395344640    1.222970791    2.859795887
 1409 SOLV  OW      4452    3.181121320    0.378592052    0.046119545
 1409 SOLV  HW1     4453    3.256842673    0.316882333    0.067527070
 1409 SOLV  HW2     4454    3.153585500    0.427526104    0.128868152
 1410 SOLV  OW      4455    3.414175807    2.691472053    2.044410467
 1410 SOLV  HW1     4456    3.384483084    2.659148578    2.134263848
 1410 SOLV  HW2     4457    3.375135531    2.632932793    1.973353400
 1411 SOLV  OW      4458    4.839660987    3.603111254    3.560747019
 1411 SOLV  HW1     4459    4.894573083    3.670128497    3.610681434
 1411 SOLV  HW2     4460    4.868844071    3.600705498    3.465129788
 1412 SOLV  OW      4461    1.170054272    2.212918968    3.023904872
 1412 SOLV  HW1     4462    1.251983902    2.159894257    3.045722539
 1412 SOLV  HW2     4463    1.131369761    2.180490608    2.937579876
 1413 SOLV  OW      4464    3.185778920    1.201664762    1.129174258
 1413 SOLV  HW1     4465    3.126149281    1.223205562    1.051841244
 1413 SOLV  HW2     4466    3.274873894    1.245016649    1.115654113
 1414 SOLV  OW      4467    2.479739834    4.169776533    4.562656678
 1414 SOLV  HW1     4468    2.507859747    4.160969622    4.467096207
 1414 SOLV  HW2     4469    2.393170924    4.121668978    4.576497987
 1415 SOLV  OW      4470    0.608400745    4.502382820    6.323791462
 1415 SOLV  HW1     4471    0.640636335    4.437566461    6.392782775
 1415 SOLV  HW2     4472    0.610587131    4.459014446    6.233710949
 1416 SOLV  OW      4473    1.246213786    0.300315648    5.095395563
 1416 SOLV  HW1     4474    1.164963781    0.354870791    5.074846405
 1416 SOLV  HW2     4475    1.220918326    0.223886577    5.154715303
 1417 SOLV  OW      4476    3.324643191    6.630939713    0.105340520
 1417 SOLV  HW1     4477    3.340296819    6.595559160    0.013127315
 1417 SOLV  HW2     4478    3.226509783    6.643276245    0.120096500
 1418 SOLV  OW      4479    2.148565704    4.034288071    3.833322797
 1418 SOLV  HW1     4480    2.175905606    3.948307266    3.876449653
 1418 SOLV  HW2     4481    2.120600906    4.016810881    3.738916161
 1419 SOLV  OW      4482    3.332674754    1.341453896    5.536918613
 1419 SOLV  HW1     4483    3.349568982    1.432177780    5.498397750
 1419 SOLV  HW2     4484    3.276055257    1.350062986    5.618895506
 1420 SOLV  OW      4485    4.470238156    5.120140670    0.272557211
 1420 SOLV  HW1     4486    4.405649842    5.169101475    0.213980046
 1420 SOLV  HW2     4487    4.419866298    5.061459744    0.335955316
 1421 SOLV  OW      4488    4.093739006    3.478946950    4.115288172
 1421 SOLV  HW1     4489    4.163097690    3.472675854    4.187052656
 1421 SOLV  HW2     4490    4.057987590    3.572263286    4.111547514
 1422 SOLV  OW      4491    4.599664343    2.711795029    6.355152685
 1422 SOLV  HW1     4492    4.595965773    2.716790323    6.255345559
 1422 SOLV  HW2     4493    4.635989112    2.797583365    6.391497801
 1423 SOLV  OW      4494    0.482878935    5.091181458    1.658190492
 1423 SOLV  HW1     4495    0.467613416    5.072100713    1.755159476
 1423 SOLV  HW2     4496    0.570830415    5.137374152    1.646750779
 1424 SOLV  OW      4497    0.664244405    4.332783525    4.348549541
 1424 SOLV  HW1     4498    0.593573899    4.372879612    4.406842578
 1424 SOLV  HW2     4499    0.635108388    4.337223815    4.252990810
 1425 SOLV  OW      4500    0.706624942    4.360674742    6.525465242
 1425 SOLV  HW1     4501    0.610797434    4.364546214    6.553788293
 1425 SOLV  HW2     4502    0.758765914    4.306709745    6.591565114
 1426 SOLV  OW      4503    1.630816835    1.590298497    5.168340309
 1426 SOLV  HW1     4504    1.545781348    1.637349188    5.144775648
 1426 SOLV  HW2     4505    1.618153256    1.539125707    5.253317213
 1427 SOLV  OW      4506    5.659995288    0.467013068    1.230732222
 1427 SOLV  HW1     4507    5.711962235    0.543180229    1.192026993
 1427 SOLV  HW2     4508    5.659633328    0.474182209    1.330474727
 1428 SOLV  OW      4509    6.222146879    4.547429786    6.021996047
 1428 SOLV  HW1     4510    6.254360055    4.472356093    6.079670538
 1428 SOLV  HW2     4511    6.135608904    4.521673617    5.979008915
 1429 SOLV  OW      4512    6.559976992    1.009692625    5.650679600
 1429 SOLV  HW1     4513    6.502872089    1.049684041    5.578987121
 1429 SOLV  HW2     4514    6.501653092    0.972755130    5.723026258
 1430 SOLV  OW      4515    5.841691867    5.126285519    3.433647836
 1430 SOLV  HW1     4516    5.755277310    5.078483691    3.449383288
 1430 SOLV  HW2     4517    5.892912757    5.131639281    3.519367452
 1431 SOLV  OW      4518    2.105772825    4.374705571    4.402635947
 1431 SOLV  HW1     4519    2.136151978    4.447214310    4.464439544
 1431 SOLV  HW2     4520    2.042747435    4.412802465    4.334985952
 1432 SOLV  OW      4521    1.066851044    3.362382711    1.264315392
 1432 SOLV  HW1     4522    1.139987408    3.328545735    1.205101998
 1432 SOLV  HW2     4523    0.978941436    3.327244795    1.232107899
 1433 SOLV  OW      4524    1.078309000    1.545200737    3.151417896
 1433 SOLV  HW1     4525    1.085606261    1.478026642    3.077698931
 1433 SOLV  HW2     4526    1.165152908    1.593869430    3.160883040
 1434 SOLV  OW      4527    0.909135344    6.266073025    2.814667825
 1434 SOLV  HW1     4528    0.962478778    6.324479419    2.875850061
 1434 SOLV  HW2     4529    0.910619692    6.304391430    2.722312039
 1435 SOLV  OW      4530    0.766921909    0.582957193    5.875679714
 1435 SOLV  HW1     4531    0.844763879    0.564598593    5.815649018
 1435 SOLV  HW2     4532    0.693127664    0.624791843    5.822723445
 1436 SOLV  OW      4533    3.783092199    2.727240256    4.127964529
 1436 SOLV  HW1     4534    3.739849776    2.637749896    4.116934420
 1436 SOLV  HW2     4535    3.857686305    2.736571583    4.062019547
 1437 SOLV  OW      4536    0.194454885    2.020654410    5.668285191
 1437 SOLV  HW1     4537    0.200958933    1.986941879    5.574363641
 1437 SOLV  HW2     4538    0.159558671    2.114366904    5.667721543
 1438 SOLV  OW      4539    6.409945125    1.769109591    5.066102604
 1438 SOLV  HW1     4540    6.346193914    1.835430760    5.105312047
 1438 SOLV  HW2     4541    6.501331509    1.809445364    5.061449739
 1439 SOLV  OW      4542    5.046151352    5.591349479    2.299400166
 1439 SOLV  HW1     4543    5.015097010    5.676600155    2.341448292
 1439 SOLV  HW2     4544    5.145059374    5.595285401    2.285194305
 1440 SOLV  OW      4545    5.482841833    2.257378756    0.368427769
 1440 SOLV  HW1     4546    5.482376072    2.349743390    0.406750768
 1440 SOLV  HW2     4547    5.413179859    2.202009164    0.414051365
 1441 SOLV  OW      4548    1.874720410    4.410624234    4.729743609
 1441 SOLV  HW1     4549    1.804327859    4.342657703    4.709115127
 1441 SOLV  HW2     4550    1.937183358    4.374035748    4.798734606
 1442 SOLV  OW      4551    5.814343696    3.990843988    3.263982679
 1442 SOLV  HW1     4552    5.772049544    4.021641203    3.349204924
 1442 SOLV  HW2     4553    5.842251474    3.895265763    3.273259197
 1443 SOLV  OW      4554    5.831521084    5.171734361    0.136324490
 1443 SOLV  HW1     4555    5.774648034    5.238368516    0.088101670
 1443 SOLV  HW2     4556    5.919268767    5.213574142    0.159773834
 1444 SOLV  OW      4557    0.401220991    1.843825665    4.196742514
 1444 SOLV  HW1     4558    0.439899386    1.751829761    4.203132376
 1444 SOLV  HW2     4559    0.448235847    1.904291359    4.261035578
 1445 SOLV  OW      4560    4.821888175    6.442256056    2.960307120
 1445 SOLV  HW1     4561    4.894169463    6.374733351    2.975010672
 1445 SOLV  HW2     4562    4.840391994    6.523477114    3.015632009
 1446 SOLV  OW      4563    3.264055710    0.407854520    4.816966959
 1446 SOLV  HW1     4564    3.213779846    0.342149214    4.873138528
 1446 SOLV  HW2     4565    3.341163263    0.361902389    4.772888374
 1447 SOLV  OW      4566    2.541758789    4.337130274    3.385688186
 1447 SOLV  HW1     4567    2.475379838    4.264362573    3.402973772
 1447 SOLV  HW2     4568    2.530538076    4.409379274    3.453910415
 1448 SOLV  OW      4569    3.413106777    4.230794549    1.676003395
 1448 SOLV  HW1     4570    3.448010113    4.309630559    1.625340433
 1448 SOLV  HW2     4571    3.328894693    4.198190154    1.633045588
 1449 SOLV  OW      4572    4.159509907    0.457999001    5.510079647
 1449 SOLV  HW1     4573    4.193362657    0.518757740    5.438229374
 1449 SOLV  HW2     4574    4.161469698    0.505854874    5.597863868
 1450 SOLV  OW      4575    5.611204474    3.175192431    5.357556113
 1450 SOLV  HW1     4576    5.653207709    3.084456275    5.355890826
 1450 SOLV  HW2     4577    5.661338055    3.236261391    5.296259284
 1451 SOLV  OW      4578    5.849952764    2.632501484    1.316350872
 1451 SOLV  HW1     4579    5.923287762    2.687651787    1.276595157
 1451 SOLV  HW2     4580    5.884723025    2.583409669    1.396232769
 1452 SOLV  OW      4581    5.547920968    0.200018307    2.091535989
 1452 SOLV  HW1     4582    5.508941206    0.189252749    2.000076841
 1452 SOLV  HW2     4583    5.570384943    0.110061785    2.128996485
 1453 SOLV  OW      4584    1.305815851    3.114329272    6.532287105
 1453 SOLV  HW1     4585    1.252817802    3.053769178    6.472925697
 1453 SOLV  HW2     4586    1.403265931    3.094637387    6.521525763
 1454 SOLV  OW      4587    0.223998747    0.068327724    1.455920308
 1454 SOLV  HW1     4588    0.251810056    0.020730816    1.539353876
 1454 SOLV  HW2     4589    0.296441174    0.131223665    1.427701694
 1455 SOLV  OW      4590    6.362741596    4.550545895    1.564982688
 1455 SOLV  HW1     4591    6.426713259    4.627102516    1.558141270
 1455 SOLV  HW2     4592    6.308601011    4.559714577    1.648557967
 1456 SOLV  OW      4593    3.145353801    6.021790746    1.221607219
 1456 SOLV  HW1     4594    3.049582765    6.045884127    1.237339748
 1456 SOLV  HW2     4595    3.193581047    6.100395737    1.182935746
 1457 SOLV  OW      4596    3.699978914    4.000800957    6.200194197
 1457 SOLV  HW1     4597    3.757261018    3.935254556    6.249413347
 1457 SOLV  HW2     4598    3.744357788    4.025823839    6.114144992
 1458 SOLV  OW      4599    6.699476400    3.962404845    1.479976535
 1458 SOLV  HW1     4600    6.776213766    3.908814709    1.444769023
 1458 SOLV  HW2     4601    6.667798526    4.025671564    1.409308795
 1459 SOLV  OW      4602    1.055460562    4.801654537    5.691512596
 1459 SOLV  HW1     4603    1.064434838    4.860492341    5.771872225
 1459 SOLV  HW2     4604    1.009003330    4.716925530    5.717257805
 1460 SOLV  OW      4605    1.198910608    4.084350225    2.794836463
 1460 SOLV  HW1     4606    1.121248809    4.139097588    2.763668115
 1460 SOLV  HW2     4607    1.173704216    4.035149669    2.878167357
 1461 SOLV  OW      4608    5.261007933    3.656198739    3.757486192
 1461 SOLV  HW1     4609    5.252513140    3.568299736    3.710563930
 1461 SOLV  HW2     4610    5.346319648    3.658042550    3.809626450
 1462 SOLV  OW      4611    6.601851513    0.027175176    2.521026286
 1462 SOLV  HW1     4612    6.637083345   -0.061471286    2.491015993
 1462 SOLV  HW2     4613    6.501929149    0.026374191    2.517156609
 1463 SOLV  OW      4614    0.006536599    5.117820264    6.196111812
 1463 SOLV  HW1     4615   -0.052628350    5.187277869    6.237041566
 1463 SOLV  HW2     4616   -0.043396248    5.069788516    6.124002473
 1464 SOLV  OW      4617    0.116999042    6.482103319    3.714646531
 1464 SOLV  HW1     4618    0.048000719    6.551641662    3.734739940
 1464 SOLV  HW2     4619    0.196146166    6.525219171    3.671323895
 1465 SOLV  OW      4620    6.214076130    0.801352691    5.150421319
 1465 SOLV  HW1     4621    6.121904533    0.768659172    5.129549679
 1465 SOLV  HW2     4622    6.225415102    0.894095308    5.114779636
 1466 SOLV  OW      4623    6.049982945    5.460595343    2.707636966
 1466 SOLV  HW1     4624    5.995561932    5.439100841    2.626541747
 1466 SOLV  HW2     4625    6.011279104    5.413835279    2.787107740
 1467 SOLV  OW      4626    1.202746064    1.244087443    5.351516919
 1467 SOLV  HW1     4627    1.200039787    1.331225163    5.302529281
 1467 SOLV  HW2     4628    1.143910330    1.177895989    5.305071869
 1468 SOLV  OW      4629    6.031101895    2.117306001    0.410911694
 1468 SOLV  HW1     4630    6.029324865    2.217286635    0.410011846
 1468 SOLV  HW2     4631    6.110391611    2.084911166    0.359299579
 1469 SOLV  OW      4632    2.103174551    3.329815233    2.727633057
 1469 SOLV  HW1     4633    2.093191586    3.276393386    2.811576738
 1469 SOLV  HW2     4634    2.176680084    3.396625489    2.739183864
 1470 SOLV  OW      4635    4.527802635    1.765602191    3.349402347
 1470 SOLV  HW1     4636    4.601948564    1.737288785    3.410236770
 1470 SOLV  HW2     4637    4.491367677    1.685577686    3.301771817
 1471 SOLV  OW      4638    1.574869419    5.484510530    2.787573484
 1471 SOLV  HW1     4639    1.501587236    5.551233368    2.800910624
 1471 SOLV  HW2     4640    1.632209344    5.512892248    2.710718387
 1472 SOLV  OW      4641    3.330432170    1.321638206    6.415550444
 1472 SOLV  HW1     4642    3.309088836    1.331508782    6.318354103
 1472 SOLV  HW2     4643    3.428692499    1.333888618    6.429512172
 1473 SOLV  OW      4644    0.487319785    6.521277407    0.766475741
 1473 SOLV  HW1     4645    0.399528165    6.512164037    0.813482899
 1473 SOLV  HW2     4646    0.531760189    6.606189636    0.795024975
 1474 SOLV  OW      4647    5.542465731    1.122725127    0.302947269
 1474 SOLV  HW1     4648    5.582276267    1.173277056    0.379496068
 1474 SOLV  HW2     4649    5.595956706    1.039892926    0.286284825
 1475 SOLV  OW      4650    4.106814041    5.638477850    4.665422280
 1475 SOLV  HW1     4651    4.060284327    5.626134288    4.577771170
 1475 SOLV  HW2     4652    4.195194818    5.591748731    4.663115234
 1476 SOLV  OW      4653    3.357885677    3.048521119    6.617101937
 1476 SOLV  HW1     4654    3.320760586    3.124672681    6.670231610
 1476 SOLV  HW2     4655    3.305045029    3.037742149    6.532889263
 1477 SOLV  OW      4656    0.469213273    4.391429153    3.759977395
 1477 SOLV  HW1     4657    0.399500994    4.462976307    3.755362436
 1477 SOLV  HW2     4658    0.427056945    4.305664589    3.789428684
 1478 SOLV  OW      4659    6.217942427    5.694758538    0.688175089
 1478 SOLV  HW1     4660    6.211933424    5.609174418    0.739549646
 1478 SOLV  HW2     4661    6.144780427    5.697966124    0.620078627
 1479 SOLV  OW      4662    0.885018996    4.006909778    3.099087390
 1479 SOLV  HW1     4663    0.796787524    4.028474074    3.057251002
 1479 SOLV  HW2     4664    0.884692492    3.911977996    3.130518981
 1480 SOLV  OW      4665    3.327743377    5.655182330    6.315518660
 1480 SOLV  HW1     4666    3.357879647    5.743074859    6.278548357
 1480 SOLV  HW2     4667    3.248683515    5.622566089    6.263693822
 1481 SOLV  OW      4668    0.660346616    2.123425865    5.011372670
 1481 SOLV  HW1     4669    0.581925016    2.157450562    5.063261663
 1481 SOLV  HW2     4670    0.730086681    2.194868810    5.005687256
 1482 SOLV  OW      4671    1.819207147    1.408013534    6.064036396
 1482 SOLV  HW1     4672    1.908150566    1.384085496    6.102980100
 1482 SOLV  HW2     4673    1.756136309    1.432646437    6.137625691
 1483 SOLV  OW      4674    0.649209081    5.335614349    1.040123678
 1483 SOLV  HW1     4675    0.732685933    5.302574914    0.996077047
 1483 SOLV  HW2     4676    0.578359919    5.265283880    1.034282758
 1484 SOLV  OW      4677    4.444691246    1.208404644    5.082433274
 1484 SOLV  HW1     4678    4.476633682    1.154710305    5.004351947
 1484 SOLV  HW2     4679    4.404208698    1.147377958    5.150528808
 1485 SOLV  OW      4680    5.886892742    3.675500066    3.967023506
 1485 SOLV  HW1     4681    5.884764419    3.686616363    3.867665602
 1485 SOLV  HW2     4682    5.873871008    3.579064740    3.990061673
 1486 SOLV  OW      4683    0.719652094    4.677303489    5.557221455
 1486 SOLV  HW1     4684    0.687582681    4.635011695    5.472468568
 1486 SOLV  HW2     4685    0.646657428    4.733499999    5.596129370
 1487 SOLV  OW      4686    4.625254384    2.971550336    2.326691268
 1487 SOLV  HW1     4687    4.621348295    2.927894721    2.236807874
 1487 SOLV  HW2     4688    4.718048797    3.004760703    2.343613538
 1488 SOLV  OW      4689    5.527035049    1.521650482    6.190577907
 1488 SOLV  HW1     4690    5.617407259    1.484103847    6.170005871
 1488 SOLV  HW2     4691    5.461754224    1.446825439    6.202398298
 1489 SOLV  OW      4692    0.084414526    1.579252801    0.534012040
 1489 SOLV  HW1     4693    0.152612852    1.536772128    0.474476541
 1489 SOLV  HW2     4694    0.047899934    1.510749601    0.597052433
 1490 SOLV  OW      4695    5.365225075    0.261278934    4.739456698
 1490 SOLV  HW1     4696    5.438262035    0.208272013    4.696375801
 1490 SOLV  HW2     4697    5.346277204    0.342680893    4.684549558
 1491 SOLV  OW      4698    1.577485945    6.544003936    5.321297635
 1491 SOLV  HW1     4699    1.510572371    6.606940302    5.360815761
 1491 SOLV  HW2     4700    1.669802252    6.578354276    5.338555922
 1492 SOLV  OW      4701    0.157403730    5.944004566    0.152747101
 1492 SOLV  HW1     4702    0.175584524    6.019639459    0.089906697
 1492 SOLV  HW2     4703    0.120827599    5.866239642    0.101611028
 1493 SOLV  OW      4704    3.933820443    6.116806667    2.890078935
 1493 SOLV  HW1     4705    3.897206481    6.032882771    2.930282073
 1493 SOLV  HW2     4706    3.884027697    6.195601251    2.926303109
 1494 SOLV  OW      4707    1.118926417    5.702890901    1.859094799
 1494 SOLV  HW1     4708    1.213469255    5.677621317    1.879666496
 1494 SOLV  HW2     4709    1.117386088    5.765707134    1.781301206
 1495 SOLV  OW      4710    2.030926166    4.459917271    0.145537743
 1495 SOLV  HW1     4711    2.049443593    4.364380170    0.122519007
 1495 SOLV  HW2     4712    1.932150341    4.474090861    0.152060060
 1496 SOLV  OW      4713    3.300822672    0.141494180    6.007893095
 1496 SOLV  HW1     4714    3.400435844    0.132710276    6.007500861
 1496 SOLV  HW2     4715    3.267652607    0.140598984    6.102227820
 1497 SOLV  OW      4716    6.558373728    6.227080725    1.461293147
 1497 SOLV  HW1     4717    6.529714512    6.279320913    1.541603215
 1497 SOLV  HW2     4718    6.632877471    6.165338913    1.486536675
 1498 SOLV  OW      4719    6.278947998    2.598453153    0.503485984
 1498 SOLV  HW1     4720    6.215131392    2.521987607    0.494510685
 1498 SOLV  HW2     4721    6.313819828    2.623541670    0.413183068
 1499 SOLV  OW      4722    4.528164918    3.654678120    3.937657189
 1499 SOLV  HW1     4723    4.482176550    3.600503536    4.008015410
 1499 SOLV  HW2     4724    4.463306267    3.676602170    3.864768327
 1500 SOLV  OW      4725    1.905291754    1.263393184    2.767258270
 1500 SOLV  HW1     4726    1.889956182    1.192492725    2.698424849
 1500 SOLV  HW2     4727    1.906635963    1.353065835    2.723019106
 1501 SOLV  OW      4728    6.681661075    5.131522456    4.136743061
 1501 SOLV  HW1     4729    6.753939917    5.074275019    4.098031373
 1501 SOLV  HW2     4730    6.700534158    5.148126776    4.233532514
 1502 SOLV  OW      4731    6.194263682    3.348184745    4.080884531
 1502 SOLV  HW1     4732    6.213680061    3.386464791    4.171204723
 1502 SOLV  HW2     4733    6.095932201    3.352617360    4.063238945
 1503 SOLV  OW      4734    2.061145060    2.310014948    1.100103226
 1503 SOLV  HW1     4735    1.978203791    2.317690905    1.155437847
 1503 SOLV  HW2     4736    2.117136270    2.234527678    1.134260969
 1504 SOLV  OW      4737    2.952906694    1.563329918    1.618159990
 1504 SOLV  HW1     4738    2.858515127    1.572184503    1.649970732
 1504 SOLV  HW2     4739    2.977246727    1.466499148    1.612551095
 1505 SOLV  OW      4740    5.154621393    6.211851575    1.939793619
 1505 SOLV  HW1     4741    5.211053766    6.171194053    1.867943441
 1505 SOLV  HW2     4742    5.089778488    6.143740503    1.973799125
 1506 SOLV  OW      4743    3.888998281    0.836293730    4.902014270
 1506 SOLV  HW1     4744    3.886135671    0.738861489    4.924349417
 1506 SOLV  HW2     4745    3.811390482    0.859327521    4.843306785
 1507 SOLV  OW      4746    6.585832918    5.934336814    1.754084294
 1507 SOLV  HW1     4747    6.510753522    5.906082622    1.694377681
 1507 SOLV  HW2     4748    6.573094493    6.029879821    1.780718129
 1508 SOLV  OW      4749    5.295798384    2.587493845    2.522802237
 1508 SOLV  HW1     4750    5.207941860    2.583324358    2.570383130
 1508 SOLV  HW2     4751    5.308533260    2.504192682    2.468961415
 1509 SOLV  OW      4752    0.827801991    0.817637796    1.765517873
 1509 SOLV  HW1     4753    0.858291379    0.869347313    1.845496732
 1509 SOLV  HW2     4754    0.886904712    0.737978998    1.752812001
 1510 SOLV  OW      4755    0.917870546    2.718224954    1.058427359
 1510 SOLV  HW1     4756    0.836756494    2.672787273    1.021603147
 1510 SOLV  HW2     4757    0.936119817    2.684236644    1.150687067
 1511 SOLV  OW      4758    4.678636879    6.079640504    5.943758684
 1511 SOLV  HW1     4759    4.588706978    6.123301988    5.946285064
 1511 SOLV  HW2     4760    4.697990303    6.038017707    6.032601706
 1512 SOLV  OW      4761    1.820870468    0.039328941    4.441747466
 1512 SOLV  HW1     4762    1.734262482    0.070905734    4.480503856
 1512 SOLV  HW2     4763    1.892882802    0.105444083    4.462797563
 1513 SOLV  OW      4764    6.465740675    4.267735587    5.528529767
 1513 SOLV  HW1     4765    6.467272993    4.220911719    5.616877219
 1513 SOLV  HW2     4766    6.475795128    4.200639230    5.455064934
 1514 SOLV  OW      4767    3.255021850    1.297866965    4.889970179
 1514 SOLV  HW1     4768    3.233021393    1.201847486    4.907184544
 1514 SOLV  HW2     4769    3.298214760    1.306591710    4.800201887
 1515 SOLV  OW      4770    5.216712577    6.340676289    5.620619600
 1515 SOLV  HW1     4771    5.291609894    6.363962813    5.558585540
 1515 SOLV  HW2     4772    5.254163822    6.311813275    5.708735577
 1516 SOLV  OW      4773    1.680233876    3.068243305    6.261488417
 1516 SOLV  HW1     4774    1.646355706    3.012307267    6.337142392
 1516 SOLV  HW2     4775    1.774135540    3.096825127    6.280610440
 1517 SOLV  OW      4776    0.258666192    5.050664514    3.293708627
 1517 SOLV  HW1     4777    0.230353695    4.980369539    3.228462065
 1517 SOLV  HW2     4778    0.296833249    5.128695793    3.244165816
 1518 SOLV  OW      4779    3.719408076    4.718976594    2.858809711
 1518 SOLV  HW1     4780    3.630223458    4.739112343    2.818303534
 1518 SOLV  HW2     4781    3.707829178    4.697020107    2.955680432
 1519 SOLV  OW      4782    6.054315178    2.959205228    4.025785507
 1519 SOLV  HW1     4783    6.037514124    2.899173652    4.103977766
 1519 SOLV  HW2     4784    6.011224748    2.920569220    3.944234488
 1520 SOLV  OW      4785    1.309250179    1.801304436    4.029084466
 1520 SOLV  HW1     4786    1.249958999    1.853551856    3.967807571
 1520 SOLV  HW2     4787    1.404693265    1.825770245    4.011992468
 1521 SOLV  OW      4788    4.003988592    2.389221763    1.563733513
 1521 SOLV  HW1     4789    4.013067676    2.483728504    1.532330632
 1521 SOLV  HW2     4790    3.984620666    2.329857804    1.485625264
 1522 SOLV  OW      4791    3.392475584    2.933538270    1.924724848
 1522 SOLV  HW1     4792    3.411083972    2.840831771    1.957272165
 1522 SOLV  HW2     4793    3.443808366    2.950244364    1.840546782
 1523 SOLV  OW      4794    4.008200247    6.386550177    4.522586111
 1523 SOLV  HW1     4795    4.007697657    6.331382790    4.439181066
 1523 SOLV  HW2     4796    4.096646015    6.377085037    4.568279131
 1524 SOLV  OW      4797    2.474501801    0.464191913    2.824767003
 1524 SOLV  HW1     4798    2.438295027    0.546837179    2.867882247
 1524 SOLV  HW2     4799    2.532450795    0.415249759    2.889933517
 1525 SOLV  OW      4800    0.347527658    6.269735721    1.047372178
 1525 SOLV  HW1     4801    0.363282712    6.202084945    0.975432998
 1525 SOLV  HW2     4802    0.427276978    6.273551005    1.107585003
 1526 SOLV  OW      4803    3.530710403    4.712635659    5.344309647
 1526 SOLV  HW1     4804    3.519427016    4.801958896    5.300787936
 1526 SOLV  HW2     4805    3.447534988    4.658602652    5.331566827
 1527 SOLV  OW      4806    0.880839175    0.993337392    0.146237263
 1527 SOLV  HW1     4807    0.837183000    0.937709456    0.075528240
 1527 SOLV  HW2     4808    0.820122878    1.000296554    0.225390256
 1528 SOLV  OW      4809    5.964548677    4.495273910    4.061215376
 1528 SOLV  HW1     4810    5.880389886    4.486442789    4.007929317
 1528 SOLV  HW2     4811    5.949448421    4.558597092    4.137124873
 1529 SOLV  OW      4812    5.004218994    0.681410140    5.119792119
 1529 SOLV  HW1     4813    4.933407597    0.627369175    5.165238957
 1529 SOLV  HW2     4814    5.074926111    0.620389183    5.084056408
 1530 SOLV  OW      4815    3.591158775    4.790774420    3.369831184
 1530 SOLV  HW1     4816    3.559890565    4.697887319    3.389690199
 1530 SOLV  HW2     4817    3.609533445    4.838810241    3.455592634
 1531 SOLV  OW      4818    2.161913238    1.913904526    1.562680305
 1531 SOLV  HW1     4819    2.068123254    1.879667702    1.557079080
 1531 SOLV  HW2     4820    2.160612835    2.010766064    1.587504616
 1532 SOLV  OW      4821    5.625708265    2.626097389    1.161121245
 1532 SOLV  HW1     4822    5.699342321    2.634449601    1.228265576
 1532 SOLV  HW2     4823    5.663734417    2.633131721    1.068900722
 1533 SOLV  OW      4824    5.067622279    5.432379325    0.090626835
 1533 SOLV  HW1     4825    5.033119806    5.517669472    0.129809293
 1533 SOLV  HW2     4826    5.086956896    5.445770475   -0.006568558
 1534 SOLV  OW      4827    1.461824698    4.648603311    4.072538970
 1534 SOLV  HW1     4828    1.474691724    4.563717414    4.021265983
 1534 SOLV  HW2     4829    1.412970205    4.714800960    4.015695284
 1535 SOLV  OW      4830    3.563754107    1.118121704    2.332059566
 1535 SOLV  HW1     4831    3.470424222    1.098243776    2.361967681
 1535 SOLV  HW2     4832    3.612139828    1.032365452    2.314601557
 1536 SOLV  OW      4833    3.366517422    3.541172646    6.161726774
 1536 SOLV  HW1     4834    3.327905681    3.525015313    6.252546204
 1536 SOLV  HW2     4835    3.416431479    3.627825271    6.161661046
 1537 SOLV  OW      4836    4.497862868    4.061667258    2.940213418
 1537 SOLV  HW1     4837    4.509948101    3.964471101    2.960386398
 1537 SOLV  HW2     4838    4.431123487    4.072367643    2.866515035
 1538 SOLV  OW      4839    1.463866897    4.798615263    1.433807465
 1538 SOLV  HW1     4840    1.385996139    4.838856794    1.385673702
 1538 SOLV  HW2     4841    1.525774489    4.871262172    1.463639853
 1539 SOLV  OW      4842    0.036734115    0.972210994    2.765343489
 1539 SOLV  HW1     4843    0.009590870    1.068025774    2.774446626
 1539 SOLV  HW2     4844    0.082372204    0.958706365    2.677395296
 1540 SOLV  OW      4845    6.502900704    1.136590289    5.961305911
 1540 SOLV  HW1     4846    6.543237135    1.198707324    6.028496246
 1540 SOLV  HW2     4847    6.550409505    1.048652915    5.964472441
 1541 SOLV  OW      4848    6.000655096    1.385888385    3.404696016
 1541 SOLV  HW1     4849    5.920315198    1.445123486    3.398629837
 1541 SOLV  HW2     4850    5.977764628    1.303952342    3.457256515
 1542 SOLV  OW      4851    2.830313375    1.647260663    2.318517217
 1542 SOLV  HW1     4852    2.825414589    1.647666817    2.418396804
 1542 SOLV  HW2     4853    2.739836170    1.666710987    2.280627177
 1543 SOLV  OW      4854    1.835309822    2.006178619    0.028478429
 1543 SOLV  HW1     4855    1.877249616    2.095223425    0.010810068
 1543 SOLV  HW2     4856    1.738611067    2.018694091    0.050677725
 1544 SOLV  OW      4857    3.684633970    0.675794180    5.753029578
 1544 SOLV  HW1     4858    3.610461288    0.703469700    5.691934785
 1544 SOLV  HW2     4859    3.759082431    0.636203319    5.699270066
 1545 SOLV  OW      4860    3.939764469    1.346988259    0.187781291
 1545 SOLV  HW1     4861    3.844315759    1.349364884    0.158049316
 1545 SOLV  HW2     4862    3.951654836    1.407433875    0.266553377
 1546 SOLV  OW      4863    2.412656592    2.820038766    5.267866511
 1546 SOLV  HW1     4864    2.350860577    2.897250678    5.253045309
 1546 SOLV  HW2     4865    2.378000886    2.739803486    5.219272512
 1547 SOLV  OW      4866    4.862107403    6.589118287    4.000230964
 1547 SOLV  HW1     4867    4.931979095    6.615877683    3.933883573
 1547 SOLV  HW2     4868    4.873889344    6.642073487    4.084237080
 1548 SOLV  OW      4869    6.013254749    4.460638099    2.982357208
 1548 SOLV  HW1     4870    5.931802160    4.491537314    3.031457199
 1548 SOLV  HW2     4871    6.090436958    4.455509954    3.045734677
 1549 SOLV  OW      4872    0.351346621    1.621514525    1.596763331
 1549 SOLV  HW1     4873    0.390859414    1.649381649    1.684297652
 1549 SOLV  HW2     4874    0.420135985    1.572491894    1.543238572
 1550 SOLV  OW      4875    4.636195159    2.795937652    5.657540017
 1550 SOLV  HW1     4876    4.678435764    2.835857185    5.738917269
 1550 SOLV  HW2     4877    4.630978373    2.865001301    5.585407553
 1551 SOLV  OW      4878    2.059640512    1.516990974    1.569578939
 1551 SOLV  HW1     4879    1.974523776    1.565598020    1.549765023
 1551 SOLV  HW2     4880    2.044945045    1.453650562    1.645553476
 1552 SOLV  OW      4881    0.818842338    0.850991156    0.932667077
 1552 SOLV  HW1     4882    0.890207137    0.781953094    0.920796687
 1552 SOLV  HW2     4883    0.809251971    0.903860898    0.848329007
 1553 SOLV  OW      4884    1.917627457    0.287835778    0.820448360
 1553 SOLV  HW1     4885    1.951893221    0.306063139    0.728287004
 1553 SOLV  HW2     4886    1.865816435    0.366932681    0.852996675
 1554 SOLV  OW      4887    2.341165002    3.401379113    3.077066049
 1554 SOLV  HW1     4888    2.435627653    3.372922674    3.060721834
 1554 SOLV  HW2     4889    2.332900737    3.437803254    3.169829613
 1555 SOLV  OW      4890    2.756249064    2.917146647    3.796180619
 1555 SOLV  HW1     4891    2.763209092    2.971603817    3.879763329
 1555 SOLV  HW2     4892    2.847976183    2.896290454    3.762250546
 1556 SOLV  OW      4893    0.636251544    4.756000179    2.678172613
 1556 SOLV  HW1     4894    0.555714593    4.700435850    2.657520745
 1556 SOLV  HW2     4895    0.612644027    4.824643712    2.746953753
 1557 SOLV  OW      4896    3.337043557    5.045091540    2.789817059
 1557 SOLV  HW1     4897    3.243971657    5.024790536    2.759393623
 1557 SOLV  HW2     4898    3.383784100    5.099463774    2.720109982
 1558 SOLV  OW      4899    2.915739250    5.481098685    6.283549597
 1558 SOLV  HW1     4900    2.877928200    5.555599001    6.338505236
 1558 SOLV  HW2     4901    2.848958892    5.453438694    6.214445302
 1559 SOLV  OW      4902    0.468247385    2.587813613    2.569149498
 1559 SOLV  HW1     4903    0.412831102    2.670010569    2.582294494
 1559 SOLV  HW2     4904    0.544355251    2.608408727    2.507639102
 1560 SOLV  OW      4905    5.036499718    2.354346248    2.088281632
 1560 SOLV  HW1     4906    5.136152235    2.348792759    2.094496888
 1560 SOLV  HW2     4907    4.996134797    2.328464427    2.176036400
 1561 SOLV  OW      4908    0.995849399    5.591030243    2.761630835
 1561 SOLV  HW1     4909    0.900501986    5.603710243    2.734277896
 1561 SOLV  HW2     4910    1.018726174    5.493727515    2.758642979
 1562 SOLV  OW      4911    1.802331211    6.690217612    4.811296613
 1562 SOLV  HW1     4912    1.708844284    6.714297815    4.837381723
 1562 SOLV  HW2     4913    1.805268910    6.594539302    4.782363488
 1563 SOLV  OW      4914    6.498221073    6.055424420    6.511545302
 1563 SOLV  HW1     4915    6.492880375    6.155072457    6.505076876
 1563 SOLV  HW2     4916    6.425850904    6.022014632    6.571931058
 1564 SOLV  OW      4917    2.111445444    3.145478438    1.477554968
 1564 SOLV  HW1     4918    2.090237595    3.108831203    1.568149130
 1564 SOLV  HW2     4919    2.078841241    3.239806389    1.471286134
 1565 SOLV  OW      4920    2.566699208    5.670720296    5.733114156
 1565 SOLV  HW1     4921    2.630094753    5.702675519    5.803541163
 1565 SOLV  HW2     4922    2.616325594    5.656830500    5.647414738
 1566 SOLV  OW      4923    0.390483055    0.141425527    5.791972642
 1566 SOLV  HW1     4924    0.313212571    0.153411734    5.854308009
 1566 SOLV  HW2     4925    0.455972463    0.077326416    5.832004332
 1567 SOLV  OW      4926    2.645345627    2.855718989    2.583247413
 1567 SOLV  HW1     4927    2.731239424    2.898654210    2.611156501
 1567 SOLV  HW2     4928    2.600921066    2.912175335    2.513682807
 1568 SOLV  OW      4929    4.274305280    4.415640243    5.238267801
 1568 SOLV  HW1     4930    4.211264119    4.485026020    5.273074709
 1568 SOLV  HW2     4931    4.353078356    4.408477065    5.299452653
 1569 SOLV  OW      4932    2.279457588    5.118519284    4.762159685
 1569 SOLV  HW1     4933    2.298741139    5.037363486    4.817313794
 1569 SOLV  HW2     4934    2.291830720    5.200515321    4.818049311
 1570 SOLV  OW      4935    6.142693987    2.334654890    1.739033196
 1570 SOLV  HW1     4936    6.140393948    2.321389581    1.838123238
 1570 SOLV  HW2     4937    6.235688238    2.358080101    1.710688468
 1571 SOLV  OW      4938    2.554450075    6.367166354    2.075984166
 1571 SOLV  HW1     4939    2.535032337    6.360173960    1.978136567
 1571 SOLV  HW2     4940    2.481277367    6.418427107    2.120908379
 1572 SOLV  OW      4941    3.703682529    1.386039407    4.134888702
 1572 SOLV  HW1     4942    3.735808254    1.385199491    4.040192729
 1572 SOLV  HW2     4943    3.765447677    1.331474809    4.191526729
 1573 SOLV  OW      4944    2.967886461    4.539691318    4.638083679
 1573 SOLV  HW1     4945    2.881052172    4.561181847    4.682783324
 1573 SOLV  HW2     4946    2.957099524    4.457580271    4.582034478
 1574 SOLV  OW      4947    3.603320099    3.951868156    3.984256455
 1574 SOLV  HW1     4948    3.626128670    3.975022534    4.078827797
 1574 SOLV  HW2     4949    3.606424103    4.034505380    3.928028801
 1575 SOLV  OW      4950    3.084189476    2.994411631    4.750244415
 1575 SOLV  HW1     4951    3.078009254    3.089140039    4.781683696
 1575 SOLV  HW2     4952    3.055214213    2.932975689    4.823634838
 1576 SOLV  OW      4953    1.376027360    4.712347985    2.807226882
 1576 SOLV  HW1     4954    1.310231631    4.780874052    2.838454994
 1576 SOLV  HW2     4955    1.444160052    4.696551584    2.878700688
 1577 SOLV  OW      4956    4.095317498    5.397362880    0.554976852
 1577 SOLV  HW1     4957    4.014131134    5.435996917    0.598752190
 1577 SOLV  HW2     4958    4.168379418    5.387985088    0.622609002
 1578 SOLV  OW      4959    2.066988486    4.441241808    2.142727842
 1578 SOLV  HW1     4960    2.146001003    4.445307440    2.081567497
 1578 SOLV  HW2     4961    2.075178369    4.512372499    2.212537909
 1579 SOLV  OW      4962    1.079235780    0.485216647    5.808693098
 1579 SOLV  HW1     4963    1.049995375    0.551887710    5.740136093
 1579 SOLV  HW2     4964    1.129577792    0.531998558    5.881337640
 1580 SOLV  OW      4965    2.437850774    1.255400462    1.674571406
 1580 SOLV  HW1     4966    2.525036974    1.207554825    1.685033550
 1580 SOLV  HW2     4967    2.388267811    1.253702262    1.761397328
 1581 SOLV  OW      4968    3.902940752    1.857960409    2.384158436
 1581 SOLV  HW1     4969    3.935068453    1.892667481    2.296048705
 1581 SOLV  HW2     4970    3.803398012    1.866229298    2.388950448
 1582 SOLV  OW      4971    0.828627483    6.107584155    3.782146232
 1582 SOLV  HW1     4972    0.807721931    6.054341364    3.864172191
 1582 SOLV  HW2     4973    0.746498059    6.115365902    3.725628120
 1583 SOLV  OW      4974    5.918813882    3.063329242    6.497161846
 1583 SOLV  HW1     4975    5.932967031    3.038342010    6.401373426
 1583 SOLV  HW2     4976    5.876455953    2.986819116    6.545660312
 1584 SOLV  OW      4977    4.129028806    2.107565964    4.029443457
 1584 SOLV  HW1     4978    4.128395017    2.007889088    4.037456796
 1584 SOLV  HW2     4979    4.194150145    2.145860426    4.094963227
 1585 SOLV  OW      4980    6.615967112    3.047721002    2.366146006
 1585 SOLV  HW1     4981    6.705396937    3.078719437    2.333873754
 1585 SOLV  HW2     4982    6.620033921    3.031016265    2.464657466
 1586 SOLV  OW      4983    5.916123064    3.849369570    6.417750283
 1586 SOLV  HW1     4984    5.855385635    3.821926013    6.492301680
 1586 SOLV  HW2     4985    6.001991946    3.798537133    6.424284283
 1587 SOLV  OW      4986    1.507552897    2.638268639    0.981840963
 1587 SOLV  HW1     4987    1.417441520    2.595009177    0.984782653
 1587 SOLV  HW2     4988    1.505288468    2.723583619    1.033959303
 1588 SOLV  OW      4989    2.571031344    3.687929783    2.337680775
 1588 SOLV  HW1     4990    2.585228190    3.731037436    2.248572556
 1588 SOLV  HW2     4991    2.525947459    3.752609648    2.399195433
 1589 SOLV  OW      4992    5.365284698    0.973133861    5.557003899
 1589 SOLV  HW1     4993    5.435164112    1.024149770    5.506860710
 1589 SOLV  HW2     4994    5.274570349    1.004729171    5.529205730
 1590 SOLV  OW      4995    3.359162306    4.496764505    5.833441656
 1590 SOLV  HW1     4996    3.284727815    4.561224708    5.815992195
 1590 SOLV  HW2     4997    3.438851674    4.546397157    5.867884353
 1591 SOLV  OW      4998    6.238143974    4.132997915    1.482400372
 1591 SOLV  HW1     4999    6.305924624    4.107218636    1.551257522
 1591 SOLV  HW2     5000    6.262991388    4.092545344    1.394387359
 1592 SOLV  OW      5001    3.867947773    4.978535938    0.296525675
 1592 SOLV  HW1     5002    3.879914378    4.910165562    0.368514472
 1592 SOLV  HW2     5003    3.799375472    4.946480904    0.231177307
 1593 SOLV  OW      5004    1.802778196    3.790495723    3.682116979
 1593 SOLV  HW1     5005    1.840933428    3.794127539    3.774480841
 1593 SOLV  HW2     5006    1.775080497    3.696721430    3.661157156
 1594 SOLV  OW      5007    2.422654281    0.873430389    5.344806174
 1594 SOLV  HW1     5008    2.391976139    0.802698802    5.281119527
 1594 SOLV  HW2     5009    2.443261123    0.831857739    5.433390415
 1595 SOLV  OW      5010    5.404201707    6.602092187    2.408440262
 1595 SOLV  HW1     5011    5.371401934    6.662174549    2.481340053
 1595 SOLV  HW2     5012    5.393558488    6.506711997    2.436537168
 1596 SOLV  OW      5013    6.529244218    3.862828897    1.077358280
 1596 SOLV  HW1     5014    6.539182239    3.783424053    1.137326616
 1596 SOLV  HW2     5015    6.536634952    3.833700747    0.981979966
 1597 SOLV  OW      5016    5.010887575    2.025551125    4.321438091
 1597 SOLV  HW1     5017    5.070754081    2.067400477    4.389736906
 1597 SOLV  HW2     5018    4.916040677    2.051190891    4.340059665
 1598 SOLV  OW      5019    3.872361001    6.442020644    6.030550090
 1598 SOLV  HW1     5020    3.868920496    6.515572911    5.962886793
 1598 SOLV  HW2     5021    3.941239740    6.374844628    6.003288448
 1599 SOLV  OW      5022    5.194356239    2.018095050    2.147026728
 1599 SOLV  HW1     5023    5.230013288    2.104923813    2.112538532
 1599 SOLV  HW2     5024    5.102977141    2.032340532    2.185066465
 1600 SOLV  OW      5025    2.729361309    4.441685783    4.028574555
 1600 SOLV  HW1     5026    2.777577631    4.457776615    4.114692882
 1600 SOLV  HW2     5027    2.631978663    4.460841882    4.040812161
 1601 SOLV  OW      5028    4.541562172    0.434047427    4.748846245
 1601 SOLV  HW1     5029    4.534151155    0.518518503    4.801853877
 1601 SOLV  HW2     5030    4.481648288    0.364470056    4.788462035
 1602 SOLV  OW      5031    5.691346286    3.446146243    1.925576848
 1602 SOLV  HW1     5032    5.764233830    3.480679724    1.984694861
 1602 SOLV  HW2     5033    5.658770380    3.519818657    1.866320789
 1603 SOLV  OW      5034    4.513894143    2.349839925    3.142351241
 1603 SOLV  HW1     5035    4.474157147    2.406576652    3.070226281
 1603 SOLV  HW2     5036    4.544083610    2.262797518    3.103462808
 1604 SOLV  OW      5037    1.355150550    2.457236895    0.731417618
 1604 SOLV  HW1     5038    1.433447364    2.495798072    0.682604305
 1604 SOLV  HW2     5039    1.342078956    2.362085546    0.703570731
 1605 SOLV  OW      5040    0.481065333    1.836690305    5.330764635
 1605 SOLV  HW1     5041    0.509803028    1.756854170    5.383683736
 1605 SOLV  HW2     5042    0.547436368    1.854116730    5.258023311
 1606 SOLV  OW      5043    1.897882254    4.905574838    6.623689556
 1606 SOLV  HW1     5044    1.955518727    4.867731832    6.551260013
 1606 SOLV  HW2     5045    1.873462356    4.833115948    6.688136997
 1607 SOLV  OW      5046    2.742650811    1.415836377    5.660299434
 1607 SOLV  HW1     5047    2.696397376    1.357371459    5.726952025
 1607 SOLV  HW2     5048    2.789264875    1.358835218    5.592637836
 1608 SOLV  OW      5049    5.229286814    3.130417279    3.024920358
 1608 SOLV  HW1     5050    5.225760456    3.139506733    3.124444433
 1608 SOLV  HW2     5051    5.198946666    3.038803402    2.998719829
 1609 SOLV  OW      5052    2.685811936    3.046335988    2.260049063
 1609 SOLV  HW1     5053    2.769906943    3.099030193    2.272355380
 1609 SOLV  HW2     5054    2.705398725    2.964404098    2.206163834
 1610 SOLV  OW      5055    5.203391664    5.590248035    1.521023485
 1610 SOLV  HW1     5056    5.301537312    5.603866202    1.534516898
 1610 SOLV  HW2     5057    5.157814118    5.679106054    1.515823998
 1611 SOLV  OW      5058    1.738254503    2.253853618    5.021758044
 1611 SOLV  HW1     5059    1.795551814    2.333092814    5.000823316
 1611 SOLV  HW2     5060    1.712167470    2.208180532    4.936707878
 1612 SOLV  OW      5061    5.577659659    0.750116383    5.629499074
 1612 SOLV  HW1     5062    5.573882970    0.657441081    5.666877139
 1612 SOLV  HW2     5063    5.496036190    0.800681119    5.657443871
 1613 SOLV  OW      5064    2.703059710    2.172170655    5.292669240
 1613 SOLV  HW1     5065    2.694194533    2.144564704    5.196964407
 1613 SOLV  HW2     5066    2.719914314    2.091439150    5.349224004
 1614 SOLV  OW      5067    2.055291409    4.384321923    3.495602879
 1614 SOLV  HW1     5068    2.077226510    4.468042325    3.545701188
 1614 SOLV  HW2     5069    2.005574324    4.321635536    3.555592238
 1615 SOLV  OW      5070    0.417116291    4.163591310    3.303723587
 1615 SOLV  HW1     5071    0.382252438    4.103713830    3.231617456
 1615 SOLV  HW2     5072    0.454759947    4.108049291    3.377872990
 1616 SOLV  OW      5073    4.759450597    3.562753581    3.143726146
 1616 SOLV  HW1     5074    4.816368136    3.614961526    3.207246371
 1616 SOLV  HW2     5075    4.782283481    3.588313470    3.049782300
 1617 SOLV  OW      5076    6.275518172    1.315774197    5.962703317
 1617 SOLV  HW1     5077    6.265731295    1.399370403    5.908703445
 1617 SOLV  HW2     5078    6.362515150    1.271743616    5.940501321
 1618 SOLV  OW      5079    0.790684555    1.818635468    6.660265505
 1618 SOLV  HW1     5080    0.760795173    1.753883834    6.590165965
 1618 SOLV  HW2     5081    0.734625988    1.807199889    6.742282329
 1619 SOLV  OW      5082    5.708969148    4.797159236    2.391735996
 1619 SOLV  HW1     5083    5.653423991    4.753504082    2.320961297
 1619 SOLV  HW2     5084    5.682903282    4.761335565    2.481387154
 1620 SOLV  OW      5085    2.401339189    3.856239887    4.728984424
 1620 SOLV  HW1     5086    2.493493032    3.894827130    4.724649842
 1620 SOLV  HW2     5087    2.393900126    3.796600018    4.808908395
 1621 SOLV  OW      5088    2.828556785    2.854949085    5.769846871
 1621 SOLV  HW1     5089    2.800469508    2.822585369    5.860200563
 1621 SOLV  HW2     5090    2.916276462    2.902394031    5.777217774
 1622 SOLV  OW      5091    1.468727724    3.386405119    6.410273135
 1622 SOLV  HW1     5092    1.407143930    3.316441878    6.374042264
 1622 SOLV  HW2     5093    1.415323128    3.465244636    6.440807945
 1623 SOLV  OW      5094    0.395592104    1.050176466    4.426347651
 1623 SOLV  HW1     5095    0.370050715    1.009266120    4.338745848
 1623 SOLV  HW2     5096    0.492776403    1.034095545    4.443572952
 1624 SOLV  OW      5097    6.637530392    6.624801802    1.331305549
 1624 SOLV  HW1     5098    6.669251210    6.667219599    1.246484473
 1624 SOLV  HW2     5099    6.651843273    6.525946666    1.326520330
 1625 SOLV  OW      5100    4.521900672    1.150200758    3.895349627
 1625 SOLV  HW1     5101    4.496569883    1.053461895    3.895545135
 1625 SOLV  HW2     5102    4.552210383    1.176535973    3.803764296
 1626 SOLV  OW      5103    3.368154511    5.078749982    0.387441714
 1626 SOLV  HW1     5104    3.361919540    4.979592290    0.398798304
 1626 SOLV  HW2     5105    3.441818010    5.100396146    0.323369666
 1627 SOLV  OW      5106    2.488640770    3.869948217    1.851102581
 1627 SOLV  HW1     5107    2.405876171    3.853477752    1.797447761
 1627 SOLV  HW2     5108    2.533918691    3.952727990    1.817973833
 1628 SOLV  OW      5109    1.955148464    6.533540023    0.048787053
 1628 SOLV  HW1     5110    1.973395369    6.472696224   -0.028447507
 1628 SOLV  HW2     5111    2.001413981    6.620954581    0.034012346
 1629 SOLV  OW      5112    4.353556499    4.907338798    2.265070733
 1629 SOLV  HW1     5113    4.263156415    4.934154792    2.231771753
 1629 SOLV  HW2     5114    4.409943149    4.877497532    2.188063336
 1630 SOLV  OW      5115    6.374128457    5.304702886    4.997378065
 1630 SOLV  HW1     5116    6.274201051    5.301744194    4.999797665
 1630 SOLV  HW2     5117    6.403939330    5.390832902    4.956231656
 1631 SOLV  OW      5118    0.380689590    5.129568163    2.746702115
 1631 SOLV  HW1     5119    0.290437471    5.136320099    2.704169055
 1631 SOLV  HW2     5120    0.450046614    5.116590159    2.675841198
 1632 SOLV  OW      5121    2.618192690    4.275761056    2.470128176
 1632 SOLV  HW1     5122    2.603271596    4.337185501    2.392639510
 1632 SOLV  HW2     5123    2.530987553    4.257689710    2.515612079
 1633 SOLV  OW      5124    1.259127937    1.523895042    0.371825355
 1633 SOLV  HW1     5125    1.256112888    1.461543968    0.293701428
 1633 SOLV  HW2     5126    1.209409263    1.607737473    0.349496112
 1634 SOLV  OW      5127    6.120866735    3.811284294    0.010447909
 1634 SOLV  HW1     5128    6.199651952    3.755682812    0.036932994
 1634 SOLV  HW2     5129    6.136475374    3.906265494    0.037559475
 1635 SOLV  OW      5130    5.504261212    6.043459164    5.959279180
 1635 SOLV  HW1     5131    5.530272948    6.028277700    5.863921917
 1635 SOLV  HW2     5132    5.425112411    6.104469175    5.962931700
 1636 SOLV  OW      5133    0.663235309    4.847997855    5.892631482
 1636 SOLV  HW1     5134    0.604977046    4.852661731    5.811487673
 1636 SOLV  HW2     5135    0.751553675    4.890476073    5.872742742
 1637 SOLV  OW      5136    5.328023357    5.355414391    0.063132465
 1637 SOLV  HW1     5137    5.234610897    5.355246328    0.098828109
 1637 SOLV  HW2     5138    5.335773796    5.287960779   -0.010284398
 1638 SOLV  OW      5139    1.342374039    3.278570488    5.164057041
 1638 SOLV  HW1     5140    1.377354827    3.372112106    5.169195633
 1638 SOLV  HW2     5141    1.292426031    3.266325782    5.078293654
 1639 SOLV  OW      5142    1.278995777    2.326097642    4.279914389
 1639 SOLV  HW1     5143    1.308627571    2.410573646    4.235351441
 1639 SOLV  HW2     5144    1.192144656    2.296234079    4.240352473
 1640 SOLV  OW      5145    0.083085340    4.028475621    5.782408134
 1640 SOLV  HW1     5146    0.003292328    4.021827348    5.842316152
 1640 SOLV  HW2     5147    0.070605943    3.968360140    5.703474690
 1641 SOLV  OW      5148    5.366696244    4.421370990    2.270903644
 1641 SOLV  HW1     5149    5.405300671    4.442903717    2.360603893
 1641 SOLV  HW2     5150    5.416704321    4.471392528    2.200213242
 1642 SOLV  OW      5151    1.513463074    1.531404773    0.792974119
 1642 SOLV  HW1     5152    1.534643789    1.627182586    0.812418469
 1642 SOLV  HW2     5153    1.598461876    1.480725346    0.778590301
 1643 SOLV  OW      5154    0.354067488    4.584868782    2.462046737
 1643 SOLV  HW1     5155    0.367022820    4.545971861    2.553256845
 1643 SOLV  HW2     5156    0.387816869    4.520576113    2.393289724
 1644 SOLV  OW      5157    4.504374754    2.045927176    2.560304652
 1644 SOLV  HW1     5158    4.483364667    1.948680522    2.570392239
 1644 SOLV  HW2     5159    4.496647431    2.071888086    2.464042435
 1645 SOLV  OW      5160    5.010874526    3.255579303    3.392964817
 1645 SOLV  HW1     5161    5.026874135    3.159756794    3.369255030
 1645 SOLV  HW2     5162    4.964023580    3.301254620    3.317341744
 1646 SOLV  OW      5163    5.169924591    1.500690553    2.758290404
 1646 SOLV  HW1     5164    5.209366326    1.491977090    2.849770019
 1646 SOLV  HW2     5165    5.107242491    1.578581998    2.756297410
 1647 SOLV  OW      5166    4.369781494    4.630266809    4.239284367
 1647 SOLV  HW1     5167    4.465567445    4.641879191    4.213010826
 1647 SOLV  HW2     5168    4.334674130    4.716319684    4.276196025
 1648 SOLV  OW      5169    3.224139887    0.500323125    2.795202839
 1648 SOLV  HW1     5170    3.177930638    0.554667483    2.865284869
 1648 SOLV  HW2     5171    3.292534953    0.441498220    2.838351888
 1649 SOLV  OW      5172    1.809516049    0.093686473    0.567850118
 1649 SOLV  HW1     5173    1.857559418    0.172705345    0.529798214
 1649 SOLV  HW2     5174    1.712334914    0.099597175    0.545025010
 1650 SOLV  OW      5175    0.642615640    2.700418339    4.510992829
 1650 SOLV  HW1     5176    0.694773512    2.636094765    4.454938132
 1650 SOLV  HW2     5177    0.616802795    2.779576259    4.455604964
 1651 SOLV  OW      5178    3.848839772    1.893127940    1.680972130
 1651 SOLV  HW1     5179    3.804325178    1.910934306    1.768730201
 1651 SOLV  HW2     5180    3.821330353    1.803072189    1.647307781
 1652 SOLV  OW      5181    4.212232377    2.784309806    2.933427222
 1652 SOLV  HW1     5182    4.194873975    2.773137356    3.031273822
 1652 SOLV  HW2     5183    4.134258493    2.830131754    2.890759701
 1653 SOLV  OW      5184    0.979481032    1.953204662    5.850777950
 1653 SOLV  HW1     5185    1.005212188    1.861428077    5.881027922
 1653 SOLV  HW2     5186    1.058596830    1.997969339    5.809101709
 1654 SOLV  OW      5187    4.583565705    1.541086306    5.867496989
 1654 SOLV  HW1     5188    4.595949898    1.567034309    5.963275002
 1654 SOLV  HW2     5189    4.634197889    1.604433820    5.808985715
 1655 SOLV  OW      5190    2.298069739    1.169360853    4.538417845
 1655 SOLV  HW1     5191    2.272097703    1.179171910    4.442348644
 1655 SOLV  HW2     5192    2.260135337    1.084235304    4.574676868
 1656 SOLV  OW      5193    0.540793615    1.141315192    0.554478267
 1656 SOLV  HW1     5194    0.499087895    1.078302569    0.619977406
 1656 SOLV  HW2     5195    0.585989465    1.215614816    0.603844204
 1657 SOLV  OW      5196    3.360356547    0.848155749    4.472697363
 1657 SOLV  HW1     5197    3.312420433    0.841042400    4.385223801
 1657 SOLV  HW2     5198    3.327737443    0.928733799    4.522126774
 1658 SOLV  OW      5199    1.296979891    1.427519639    2.653504699
 1658 SOLV  HW1     5200    1.214086648    1.470953461    2.688751091
 1658 SOLV  HW2     5201    1.347299045    1.492779847    2.596855050
 1659 SOLV  OW      5202    1.043675012    4.283067830    2.674119650
 1659 SOLV  HW1     5203    1.018287826    4.313127158    2.582184768
 1659 SOLV  HW2     5204    0.963637902    4.244211208    2.719773990
 1660 SOLV  OW      5205    6.457023927    1.685184095    4.817632395
 1660 SOLV  HW1     5206    6.479437258    1.589252074    4.800463100
 1660 SOLV  HW2     5207    6.415188989    1.693976832    4.908034942
 1661 SOLV  OW      5208    3.388042675    5.046289923    4.135316205
 1661 SOLV  HW1     5209    3.327640310    5.125397897    4.125642659
 1661 SOLV  HW2     5210    3.482500497    5.077515870    4.145453016
 1662 SOLV  OW      5211    0.137447662    2.914103337    6.206919504
 1662 SOLV  HW1     5212    0.043590511    2.945211451    6.221859895
 1662 SOLV  HW2     5213    0.170652185    2.867693180    6.289039245
 1663 SOLV  OW      5214    3.752919629    5.826093977    2.984994917
 1663 SOLV  HW1     5215    3.834123246    5.854785478    3.035816813
 1663 SOLV  HW2     5216    3.754199673    5.726772321    2.973433560
 1664 SOLV  OW      5217    0.143603607    6.641637860    6.428170421
 1664 SOLV  HW1     5218    0.092215903    6.700164033    6.490892712
 1664 SOLV  HW2     5219    0.233551589    6.621887000    6.467149374
 1665 SOLV  OW      5220    6.464541595    2.052158532    5.193875963
 1665 SOLV  HW1     5221    6.555539058    2.020640743    5.220823795
 1665 SOLV  HW2     5222    6.473303014    2.127160365    5.128316391
 1666 SOLV  OW      5223    2.862827531    5.099917306    2.450563037
 1666 SOLV  HW1     5224    2.875842220    5.198618292    2.459987907
 1666 SOLV  HW2     5225    2.785449473    5.070968255    2.506907366
 1667 SOLV  OW      5226    4.315530736    1.738871939    5.012789562
 1667 SOLV  HW1     5227    4.220105821    1.711457880    5.024733178
 1667 SOLV  HW2     5228    4.335471161    1.748570042    4.915278429
 1668 SOLV  OW      5229    4.058467446    0.159337195    5.992521498
 1668 SOLV  HW1     5230    4.113270218    0.075691239    5.992197211
 1668 SOLV  HW2     5231    3.994120274    0.156732178    6.069024766
 1669 SOLV  OW      5232    0.480953734    4.983158974    6.151587037
 1669 SOLV  HW1     5233    0.469961664    4.891785507    6.190704281
 1669 SOLV  HW2     5234    0.575023279    5.014192003    6.165297129
 1670 SOLV  OW      5235    3.463796974    4.784403153    2.795765386
 1670 SOLV  HW1     5236    3.400995028    4.860656027    2.811305965
 1670 SOLV  HW2     5237    3.422608820    4.719880637    2.731418858
 1671 SOLV  OW      5238    0.572481367    2.517975866    2.832514830
 1671 SOLV  HW1     5239    0.647801791    2.464637826    2.871011349
 1671 SOLV  HW2     5240    0.570511982    2.506043730    2.733248318
 1672 SOLV  OW      5241    5.674889240    2.364405407    2.890800589
 1672 SOLV  HW1     5242    5.716540224    2.455113032    2.884683619
 1672 SOLV  HW2     5243    5.733987442    2.304136890    2.944421510
 1673 SOLV  OW      5244    0.501490281    6.640434455    5.560978679
 1673 SOLV  HW1     5245    0.402050575    6.632355214    5.567802586
 1673 SOLV  HW2     5246    0.539018191    6.666296900    5.649989267
 1674 SOLV  OW      5247    6.520171939    4.744342660    1.422245535
 1674 SOLV  HW1     5248    6.454499400    4.815968854    1.398646788
 1674 SOLV  HW2     5249    6.600680502    4.752253074    1.363458705
 1675 SOLV  OW      5250    4.674339040    2.033407871    6.123980143
 1675 SOLV  HW1     5251    4.691355737    2.128106812    6.096728766
 1675 SOLV  HW2     5252    4.581365876    2.025249143    6.159890041
 1676 SOLV  OW      5253    3.411889856    4.765983962    3.873031676
 1676 SOLV  HW1     5254    3.314333719    4.745980863    3.863933821
 1676 SOLV  HW2     5255    3.447339446    4.799446548    3.785718007
 1677 SOLV  OW      5256    2.854622449    0.590035854    6.013289774
 1677 SOLV  HW1     5257    2.950757368    0.565031140    6.024819576
 1677 SOLV  HW2     5258    2.832053049    0.665167239    6.075305836
 1678 SOLV  OW      5259    4.827609247    1.260966144    1.720733395
 1678 SOLV  HW1     5260    4.812279264    1.331666789    1.651693513
 1678 SOLV  HW2     5261    4.911057465    1.281749301    1.771768189
 1679 SOLV  OW      5262    1.118444557    2.287666379    3.799514247
 1679 SOLV  HW1     5263    1.168000236    2.352004661    3.741162598
 1679 SOLV  HW2     5264    1.027102506    2.272102147    3.761904684
 1680 SOLV  OW      5265    6.116096218    0.707931306    1.441891831
 1680 SOLV  HW1     5266    6.073817291    0.629017082    1.486446656
 1680 SOLV  HW2     5267    6.144851012    0.682613342    1.349521612
 1681 SOLV  OW      5268    6.633233632    0.687789459    4.662226012
 1681 SOLV  HW1     5269    6.564399787    0.704395435    4.591612711
 1681 SOLV  HW2     5270    6.721342867    0.724265536    4.632120306
 1682 SOLV  OW      5271    2.349303133    4.036691146    2.874720543
 1682 SOLV  HW1     5272    2.275179287    4.038883553    2.941809616
 1682 SOLV  HW2     5273    2.436738112    4.025729706    2.921997028
 1683 SOLV  OW      5274    4.784319773    5.752400040    1.598871433
 1683 SOLV  HW1     5275    4.857606520    5.730319417    1.663226648
 1683 SOLV  HW2     5276    4.762577354    5.671598903    1.544112521
 1684 SOLV  OW      5277    3.849805891    3.537268928    0.094410270
 1684 SOLV  HW1     5278    3.930132167    3.477828874    0.090580874
 1684 SOLV  HW2     5279    3.787290559    3.504307357    0.165159566
 1685 SOLV  OW      5280    1.329628547    5.844108755    2.584357612
 1685 SOLV  HW1     5281    1.313810346    5.879930745    2.492343132
 1685 SOLV  HW2     5282    1.249192765    5.861483947    2.641175589
 1686 SOLV  OW      5283    4.101513590    1.214392710    5.634462804
 1686 SOLV  HW1     5284    4.057481368    1.286966666    5.581601861
 1686 SOLV  HW2     5285    4.153045216    1.254782915    5.710048634
 1687 SOLV  OW      5286    4.233442378    1.286507905    5.847555083
 1687 SOLV  HW1     5287    4.253789619    1.188984317    5.856228858
 1687 SOLV  HW2     5288    4.181273374    1.316893254    5.927274720
 1688 SOLV  OW      5289    1.900249325    2.103458579    0.661522415
 1688 SOLV  HW1     5290    1.904880138    2.118280572    0.760309859
 1688 SOLV  HW2     5291    1.992858302    2.095603795    0.624617475
 1689 SOLV  OW      5292    4.973753328    2.391953862    2.698611666
 1689 SOLV  HW1     5293    4.915589790    2.387623838    2.779841886
 1689 SOLV  HW2     5294    4.957869876    2.311138852    2.641895311
 1690 SOLV  OW      5295    5.746422391    2.626021923    2.860232564
 1690 SOLV  HW1     5296    5.744680658    2.678453188    2.775097239
 1690 SOLV  HW2     5297    5.765134412    2.687490469    2.936858754
 1691 SOLV  OW      5298    1.540472918    2.092893951    4.876523163
 1691 SOLV  HW1     5299    1.490690417    2.113545148    4.792289408
 1691 SOLV  HW2     5300    1.601875481    2.015538295    4.860841245
 1692 SOLV  OW      5301    1.671594108    3.067565313    1.998991404
 1692 SOLV  HW1     5302    1.752235419    3.052827172    1.941721334
 1692 SOLV  HW2     5303    1.648397124    2.982622536    2.046390975
 1693 SOLV  OW      5304    1.375904664    3.900064390    4.113155737
 1693 SOLV  HW1     5305    1.421256699    3.832442345    4.055099326
 1693 SOLV  HW2     5306    1.442244074    3.938976340    4.177070037
 1694 SOLV  OW      5307    2.457512281    4.127061378    1.094713608
 1694 SOLV  HW1     5308    2.524865901    4.161597714    1.160065167
 1694 SOLV  HW2     5309    2.455427114    4.027160228    1.098651538
 1695 SOLV  OW      5310    5.301336880    6.243476349    0.793163538
 1695 SOLV  HW1     5311    5.261219438    6.321990118    0.745980133
 1695 SOLV  HW2     5312    5.228351588    6.184388873    0.827542491
 1696 SOLV  OW      5313    2.585244437    1.416167449    1.431099805
 1696 SOLV  HW1     5314    2.515636691    1.345055410    1.440995985
 1696 SOLV  HW2     5315    2.590139713    1.469961350    1.515256489
 1697 SOLV  OW      5316    1.280157881    2.494861065    5.825226451
 1697 SOLV  HW1     5317    1.212576550    2.509268864    5.897512506
 1697 SOLV  HW2     5318    1.243713403    2.528405981    5.738355089
 1698 SOLV  OW      5319    2.177223699    2.113211969    5.482609977
 1698 SOLV  HW1     5320    2.134601212    2.197869558    5.450727207
 1698 SOLV  HW2     5321    2.193423216    2.119091433    5.581114304
 1699 SOLV  OW      5322    1.429808845    4.067446496    5.387716346
 1699 SOLV  HW1     5323    1.376573364    4.011812002    5.323912886
 1699 SOLV  HW2     5324    1.463752607    4.009714318    5.461978797
 1700 SOLV  OW      5325    1.035079658    2.396364425    2.572799409
 1700 SOLV  HW1     5326    1.077560184    2.464852111    2.632001913
 1700 SOLV  HW2     5327    0.976864258    2.441983378    2.505494334
 1701 SOLV  OW      5328    1.776609474    1.269674483    1.006334952
 1701 SOLV  HW1     5329    1.713846343    1.307181534    1.074555956
 1701 SOLV  HW2     5330    1.755272928    1.173206649    0.990881679
 1702 SOLV  OW      5331    0.457690199    4.856252571    1.547508114
 1702 SOLV  HW1     5332    0.470328086    4.946419198    1.588864590
 1702 SOLV  HW2     5333    0.543671689    4.826150651    1.506263083
 1703 SOLV  OW      5334    3.663376842    3.208846017    1.932175840
 1703 SOLV  HW1     5335    3.591923662    3.243801842    1.992778054
 1703 SOLV  HW2     5336    3.752966518    3.224602173    1.973715321
 1704 SOLV  OW      5337    4.977103651    4.643626960    0.697907334
 1704 SOLV  HW1     5338    5.013516914    4.602919937    0.614139157
 1704 SOLV  HW2     5339    4.934208286    4.572513030    0.753610939
 1705 SOLV  OW      5340    2.165003454    2.510915223    2.448780585
 1705 SOLV  HW1     5341    2.135973584    2.555317025    2.533549928
 1705 SOLV  HW2     5342    2.263624422    2.522636386    2.437092395
 1706 SOLV  OW      5343    2.120469246    2.642187303    4.693035954
 1706 SOLV  HW1     5344    2.100325441    2.669337271    4.787148658
 1706 SOLV  HW2     5345    2.175753678    2.558859510    4.693489373
 1707 SOLV  OW      5346    6.632886562    1.641548712    0.117712076
 1707 SOLV  HW1     5347    6.607074819    1.713814606    0.053591180
 1707 SOLV  HW2     5348    6.725525918    1.658394607    0.151390858
 1708 SOLV  OW      5349    4.711379687    0.678469240    5.046498921
 1708 SOLV  HW1     5350    4.759645508    0.726055045    5.120025083
 1708 SOLV  HW2     5351    4.764410437    0.598608074    5.018037921
 1709 SOLV  OW      5352    6.688042602    0.444502786    0.526265261
 1709 SOLV  HW1     5353    6.661138169    0.439616308    0.430076027
 1709 SOLV  HW2     5354    6.659729585    0.360801619    0.573090282
 1710 SOLV  OW      5355    0.640114779    2.203921133    3.396042811
 1710 SOLV  HW1     5356    0.685308722    2.115744478    3.409551322
 1710 SOLV  HW2     5357    0.616544831    2.243257450    3.484909039
 1711 SOLV  OW      5358    2.342590680    0.023248313    1.658746743
 1711 SOLV  HW1     5359    2.429414148    0.003280179    1.704167596
 1711 SOLV  HW2     5360    2.313410416    0.116043653    1.681933632
 1712 SOLV  OW      5361    1.803703577    1.514014428    6.558713288
 1712 SOLV  HW1     5362    1.792643094    1.418095805    6.584739778
 1712 SOLV  HW2     5363    1.773309771    1.572645807    6.633804386
 1713 SOLV  OW      5364    0.214149728    0.204220257    5.990950795
 1713 SOLV  HW1     5365    0.284247532    0.206877888    6.062220211
 1713 SOLV  HW2     5366    0.124609892    0.189047982    6.032813841
 1714 SOLV  OW      5367    5.559990544    1.904377633    3.805665955
 1714 SOLV  HW1     5368    5.527583813    1.845308589    3.731769090
 1714 SOLV  HW2     5369    5.498934275    1.983063572    3.814652049
 1715 SOLV  OW      5370    4.700089627    3.192055624    5.975714403
 1715 SOLV  HW1     5371    4.729728268    3.259460910    5.908052203
 1715 SOLV  HW2     5372    4.769425846    3.183996564    6.047321910
 1716 SOLV  OW      5373    0.450353729    5.556599697    1.209025331
 1716 SOLV  HW1     5374    0.447940318    5.575632032    1.307168291
 1716 SOLV  HW2     5375    0.460140153    5.642432949    1.158656951
 1717 SOLV  OW      5376    2.005650592    3.255933967    4.185462005
 1717 SOLV  HW1     5377    1.946883795    3.306411342    4.248696434
 1717 SOLV  HW2     5378    2.094349978    3.301617405    4.178713869
 1718 SOLV  OW      5379    4.484579003    1.708011552    1.088740084
 1718 SOLV  HW1     5380    4.518849369    1.664681832    1.005384387
 1718 SOLV  HW2     5381    4.543296905    1.785338542    1.112674147
 1719 SOLV  OW      5382    6.709354512    4.571812675    1.201444358
 1719 SOLV  HW1     5383    6.750367615    4.662667834    1.209404284
 1719 SOLV  HW2     5384    6.669984169    4.560893276    1.110170935
 1720 SOLV  OW      5385    5.619393911    6.398904838    4.971844084
 1720 SOLV  HW1     5386    5.719324281    6.395256843    4.971002494
 1720 SOLV  HW2     5387    5.584229950    6.369924531    4.882828734
 1721 SOLV  OW      5388    2.018710198    1.564416098    0.831259879
 1721 SOLV  HW1     5389    2.072325657    1.519597811    0.759728078
 1721 SOLV  HW2     5390    2.070402731    1.564003837    0.916862490
 1722 SOLV  OW      5391    3.808064947    6.534671029    4.913772013
 1722 SOLV  HW1     5392    3.731725583    6.502928097    4.857515613
 1722 SOLV  HW2     5393    3.854002718    6.610674627    4.867801706
 1723 SOLV  OW      5394    6.452472888    4.228282918    3.039655549
 1723 SOLV  HW1     5395    6.375033125    4.204497528    2.981025922
 1723 SOLV  HW2     5396    6.537637237    4.200140197    2.995438858
 1724 SOLV  OW      5397    4.812868399    1.268635403    5.774001641
 1724 SOLV  HW1     5398    4.857876466    1.200617567    5.831863052
 1724 SOLV  HW2     5399    4.721162124    1.287047581    5.809371765
 1725 SOLV  OW      5400    2.638371667    5.001124678    0.489215810
 1725 SOLV  HW1     5401    2.571018679    5.070550053    0.514588769
 1725 SOLV  HW2     5402    2.592178306    4.924819838    0.444006967
 1726 SOLV  OW      5403    0.032370529    3.459106340    6.644172820
 1726 SOLV  HW1     5404   -0.020591385    3.447261206    6.560179823
 1726 SOLV  HW2     5405    0.064787355    3.553520722    6.650103138
 1727 SOLV  OW      5406    2.006693307    3.672623073    2.015801646
 1727 SOLV  HW1     5407    1.997463157    3.654647596    1.917864006
 1727 SOLV  HW2     5408    2.097645147    3.709774668    2.034446127
 1728 SOLV  OW      5409    0.460806427    6.257344080    4.790743216
 1728 SOLV  HW1     5410    0.388819004    6.292794448    4.731067616
 1728 SOLV  HW2     5411    0.539700960    6.230488566    4.735475424
 1729 SOLV  OW      5412    4.529191390    6.672666852    6.433911685
 1729 SOLV  HW1     5413    4.468060667    6.638870111    6.362351153
 1729 SOLV  HW2     5414    4.623521668    6.648220466    6.411455779
 1730 SOLV  OW      5415    3.142483646    4.347833076    6.031346129
 1730 SOLV  HW1     5416    3.220661516    4.364424119    5.971237454
 1730 SOLV  HW2     5417    3.112554146    4.434279858    6.071735158
 1731 SOLV  OW      5418    2.689137972    0.537527635    2.261759685
 1731 SOLV  HW1     5419    2.629066392    0.568429969    2.335492621
 1731 SOLV  HW2     5420    2.718785330    0.443780394    2.279996568
 1732 SOLV  OW      5421    3.915169235    4.981860656    2.527703084
 1732 SOLV  HW1     5422    3.884869121    4.891678373    2.558511423
 1732 SOLV  HW2     5423    3.978994562    5.020186521    2.594467974
 1733 SOLV  OW      5424    6.220607098    2.922661444    3.209167230
 1733 SOLV  HW1     5425    6.192989806    2.988771469    3.278930004
 1733 SOLV  HW2     5426    6.140833676    2.870094011    3.179621317
 1734 SOLV  OW      5427    1.784168435    5.696133324    5.741066128
 1734 SOLV  HW1     5428    1.805702205    5.717151722    5.836431838
 1734 SOLV  HW2     5429    1.832623914    5.759849119    5.681129004
 1735 SOLV  OW      5430    1.024484927    3.310248104    5.920830337
 1735 SOLV  HW1     5431    0.949295443    3.334155151    5.982272095
 1735 SOLV  HW2     5432    1.078017368    3.392159510    5.900217375
 1736 SOLV  OW      5433    5.542869036    3.951406642    4.296088076
 1736 SOLV  HW1     5434    5.587723583    3.978857759    4.381144531
 1736 SOLV  HW2     5435    5.611297105    3.942379800    4.223726413
 1737 SOLV  OW      5436    5.053119728    2.004254674    6.540737959
 1737 SOLV  HW1     5437    4.986138802    1.951464051    6.592956734
 1737 SOLV  HW2     5438    5.107542259    1.942343416    6.484122773
 1738 SOLV  OW      5439    4.027828709    0.713008099    1.326756120
 1738 SOLV  HW1     5440    4.018006678    0.757214850    1.237596793
 1738 SOLV  HW2     5441    4.114302903    0.740965532    1.368477705
 1739 SOLV  OW      5442    5.169568288    5.271586289    5.982981462
 1739 SOLV  HW1     5443    5.080150290    5.239031374    5.952245586
 1739 SOLV  HW2     5444    5.187066904    5.362222399    5.944523838
 1740 SOLV  OW      5445    0.861044647    3.763639691    0.529835946
 1740 SOLV  HW1     5446    0.903386944    3.843035549    0.486206569
 1740 SOLV  HW2     5447    0.910100077    3.680738613    0.502983182
 1741 SOLV  OW      5448    3.682665960    0.232981658    3.234769340
 1741 SOLV  HW1     5449    3.754623287    0.289537442    3.194474411
 1741 SOLV  HW2     5450    3.714167880    0.196340928    3.322320358
 1742 SOLV  OW      5451    2.493135709    2.747284570    4.904568374
 1742 SOLV  HW1     5452    2.478926880    2.648952930    4.915930275
 1742 SOLV  HW2     5453    2.587692747    2.770190866    4.927684666
 1743 SOLV  OW      5454    1.306305597    4.706845851    1.005015111
 1743 SOLV  HW1     5455    1.391652709    4.758704779    0.999855969
 1743 SOLV  HW2     5456    1.295158585    4.670100338    1.097349321
 1744 SOLV  OW      5457    1.760963600    4.179367204    0.270634849
 1744 SOLV  HW1     5458    1.859258663    4.160978750    0.270835299
 1744 SOLV  HW2     5459    1.718275950    4.131616274    0.193838312
 1745 SOLV  OW      5460    1.011696267    0.484155258    5.391554726
 1745 SOLV  HW1     5461    1.063969655    0.530709720    5.320138552
 1745 SOLV  HW2     5462    1.073239445    0.427479311    5.446330351
 1746 SOLV  OW      5463    6.602637415    0.575439022    5.713251347
 1746 SOLV  HW1     5464    6.605634295    0.636501708    5.634115628
 1746 SOLV  HW2     5465    6.508196595    0.566485721    5.744887793
 1747 SOLV  OW      5466    2.089031850    5.941759867    4.703887228
 1747 SOLV  HW1     5467    2.127548418    5.854276937    4.674505161
 1747 SOLV  HW2     5468    2.073246147    5.999754830    4.623965449
 1748 SOLV  OW      5469    6.359343667    2.727359897    4.626429385
 1748 SOLV  HW1     5470    6.442811565    2.719752766    4.680976030
 1748 SOLV  HW2     5471    6.383062665    2.752015372    4.532463372
 1749 SOLV  OW      5472    4.973960603    3.241364425    4.864864489
 1749 SOLV  HW1     5473    4.989276722    3.327310171    4.913637844
 1749 SOLV  HW2     5474    4.883837036    3.243210438    4.821569804
 1750 SOLV  OW      5475    2.348163846    4.219211822    1.417656319
 1750 SOLV  HW1     5476    2.418323054    4.196870796    1.485322108
 1750 SOLV  HW2     5477    2.387815119    4.277081013    1.346389018
 1751 SOLV  OW      5478    5.253440531    6.713218716    0.946965197
 1751 SOLV  HW1     5479    5.162593135    6.754790300    0.942646769
 1751 SOLV  HW2     5480    5.270601494    6.680179714    1.039776945
 1752 SOLV  OW      5481    5.656843267    3.618239551    4.205381871
 1752 SOLV  HW1     5482    5.673163140    3.652553864    4.297882058
 1752 SOLV  HW2     5483    5.641070188    3.519547974    4.208740081
 1753 SOLV  OW      5484    3.387084047    3.846664725    5.743647142
 1753 SOLV  HW1     5485    3.471858132    3.793623420    5.743910541
 1753 SOLV  HW2     5486    3.317099560    3.797913923    5.795854668
 1754 SOLV  OW      5487    0.893299926    1.334719760    1.582048468
 1754 SOLV  HW1     5488    0.924921835    1.400347334    1.513541743
 1754 SOLV  HW2     5489    0.830738606    1.269456186    1.539306896
 1755 SOLV  OW      5490    2.943093478    3.852844661    2.020911893
 1755 SOLV  HW1     5491    3.012421145    3.923668593    2.007579979
 1755 SOLV  HW2     5492    2.887162370    3.844995036    1.938388022
 1756 SOLV  OW      5493    3.033116879    5.270715102    5.958169926
 1756 SOLV  HW1     5494    3.008726722    5.367554441    5.963400366
 1756 SOLV  HW2     5495    2.950568764    5.215011268    5.967279604
 1757 SOLV  OW      5496    1.713879742    1.629170564    3.132870804
 1757 SOLV  HW1     5497    1.668045411    1.642579264    3.045010029
 1757 SOLV  HW2     5498    1.741200540    1.533403192    3.141941595
 1758 SOLV  OW      5499    0.917536657    2.976981114    1.673581305
 1758 SOLV  HW1     5500    0.883994297    2.910650262    1.740478413
 1758 SOLV  HW2     5501    1.005661804    2.946358737    1.637576815
 1759 SOLV  OW      5502    3.434762583    2.086168168    5.697989871
 1759 SOLV  HW1     5503    3.430480805    2.076869502    5.797464974
 1759 SOLV  HW2     5504    3.516985289    2.040688161    5.663768672
 1760 SOLV  OW      5505    5.163431051    1.624327181    6.081439771
 1760 SOLV  HW1     5506    5.194217045    1.646443096    5.988902191
 1760 SOLV  HW2     5507    5.070555281    1.658896535    6.094824315
 1761 SOLV  OW      5508    5.572394689    4.398277852    1.176615141
 1761 SOLV  HW1     5509    5.579644603    4.433947475    1.269755957
 1761 SOLV  HW2     5510    5.641751914    4.441405904    1.118912097
 1762 SOLV  OW      5511    6.569674362    5.644708437    0.064044297
 1762 SOLV  HW1     5512    6.622808679    5.707375335    0.007038166
 1762 SOLV  HW2     5513    6.630380324    5.599488752    0.129390002
 1763 SOLV  OW      5514    4.698613930    4.237408742    6.720233856
 1763 SOLV  HW1     5515    4.677792246    4.210605288    6.626169372
 1763 SOLV  HW2     5516    4.682793122    4.335537767    6.731210712
 1764 SOLV  OW      5517    2.176309192    6.649961343    0.378101381
 1764 SOLV  HW1     5518    2.146199801    6.730535627    0.429104364
 1764 SOLV  HW2     5519    2.120083486    6.571343661    0.403753377
 1765 SOLV  OW      5520    4.050940121    0.260136888    0.035757210
 1765 SOLV  HW1     5521    3.988213165    0.247866423    0.112665334
 1765 SOLV  HW2     5522    4.068946415    0.357626509    0.022655989
 1766 SOLV  OW      5523    3.764173641    0.654183825    2.943810027
 1766 SOLV  HW1     5524    3.816325195    0.570814425    2.961971895
 1766 SOLV  HW2     5525    3.720167866    0.647136681    2.854289502
 1767 SOLV  OW      5526    1.377085096    6.409313712    6.495117986
 1767 SOLV  HW1     5527    1.381734976    6.399235999    6.395735326
 1767 SOLV  HW2     5528    1.439127207    6.343782855    6.538206014
 1768 SOLV  OW      5529    6.167962504    1.818998318    4.472153206
 1768 SOLV  HW1     5530    6.085265384    1.844667097    4.422129262
 1768 SOLV  HW2     5531    6.147059123    1.811865761    4.569684074
 1769 SOLV  OW      5532    1.355144275    5.562162634    0.882179184
 1769 SOLV  HW1     5533    1.330556455    5.564851155    0.979072454
 1769 SOLV  HW2     5534    1.416418106    5.638359674    0.861211982
 1770 SOLV  OW      5535    2.291087200    6.593788375    5.714079410
 1770 SOLV  HW1     5536    2.362813614    6.654503562    5.679887561
 1770 SOLV  HW2     5537    2.202162480    6.638501103    5.704422245
 1771 SOLV  OW      5538    6.278346266    1.075209224    2.621140178
 1771 SOLV  HW1     5539    6.361860410    1.115228968    2.658874814
 1771 SOLV  HW2     5540    6.260523217    0.987344117    2.665436416
 1772 SOLV  OW      5541    5.446643150    0.209005171    2.334161406
 1772 SOLV  HW1     5542    5.349692897    0.184651383    2.331398035
 1772 SOLV  HW2     5543    5.482362886    0.214260016    2.240905940
 1773 SOLV  OW      5544    4.706702295    5.786475371    6.403157702
 1773 SOLV  HW1     5545    4.615264145    5.790060896    6.362830247
 1773 SOLV  HW2     5546    4.772703395    5.758010879    6.333632726
 1774 SOLV  OW      5547    1.815957095    1.367391237    2.501610476
 1774 SOLV  HW1     5548    1.740429723    1.307780625    2.528855398
 1774 SOLV  HW2     5549    1.842989167    1.346141142    2.407707359
 1775 SOLV  OW      5550    4.231276772    0.877834535    4.586024495
 1775 SOLV  HW1     5551    4.327915625    0.868942714    4.610148390
 1775 SOLV  HW2     5552    4.190529702    0.952502958    4.638602037
 1776 SOLV  OW      5553    4.109804216    4.567642104    0.448641862
 1776 SOLV  HW1     5554    4.208774751    4.554276087    0.453768035
 1776 SOLV  HW2     5555    4.074288601    4.522627232    0.366712641
 1777 SOLV  OW      5556    2.507538235    0.668754194    4.176340981
 1777 SOLV  HW1     5557    2.503687606    0.644855866    4.079314503
 1777 SOLV  HW2     5558    2.582106512    0.618515727    4.220110414
 1778 SOLV  OW      5559    0.571781460    5.193471195    4.358255494
 1778 SOLV  HW1     5560    0.649681000    5.140405055    4.324852781
 1778 SOLV  HW2     5561    0.508142398    5.132844789    4.405948299
 1779 SOLV  OW      5562    1.073211698    0.579946578    6.544834630
 1779 SOLV  HW1     5563    1.120839484    0.664365139    6.520233912
 1779 SOLV  HW2     5564    0.984669554    0.602292161    6.585590717
 1780 SOLV  OW      5565    2.149235128    2.230991216    1.498962730
 1780 SOLV  HW1     5566    2.111870067    2.317558762    1.465645961
 1780 SOLV  HW2     5567    2.236511296    2.212733002    1.453690189
 1781 SOLV  OW      5568    1.979196961    2.756366116    0.737880575
 1781 SOLV  HW1     5569    2.055759680    2.750649734    0.673805869
 1781 SOLV  HW2     5570    1.895829712    2.723932282    0.693181101
 1782 SOLV  OW      5571    2.741042993    2.825100055    6.028300233
 1782 SOLV  HW1     5572    2.651621723    2.793944194    6.060444340
 1782 SOLV  HW2     5573    2.812889388    2.783027120    6.083690292
 1783 SOLV  OW      5574    2.285972440    1.289601677    3.108064405
 1783 SOLV  HW1     5575    2.240003850    1.314961718    3.022953585
 1783 SOLV  HW2     5576    2.362836437    1.228977495    3.087650455
 1784 SOLV  OW      5577    6.377724880    3.704781335    3.318416127
 1784 SOLV  HW1     5578    6.410578086    3.694838551    3.412341112
 1784 SOLV  HW2     5579    6.381788759    3.616230078    3.272131630
 1785 SOLV  OW      5580    4.075782170    1.361390672    6.116081737
 1785 SOLV  HW1     5581    4.003312900    1.300535410    6.148407220
 1785 SOLV  HW2     5582    4.086255634    1.437620107    6.179952502
 1786 SOLV  OW      5583    6.604153378    2.543793055    1.714421097
 1786 SOLV  HW1     5584    6.676244402    2.611041123    1.697667698
 1786 SOLV  HW2     5585    6.535026803    2.550403747    1.642463399
 1787 SOLV  OW      5586    0.148421345    4.219627526    1.209444244
 1787 SOLV  HW1     5587    0.223204112    4.280629895    1.235642404
 1787 SOLV  HW2     5588    0.179320395    4.124687405    1.215076036
 1788 SOLV  OW      5589    4.745400442    2.973352462    3.514608461
 1788 SOLV  HW1     5590    4.743581129    3.069729116    3.541222843
 1788 SOLV  HW2     5591    4.765262372    2.966132465    3.416866606
 1789 SOLV  OW      5592    2.131173755    0.653787125    1.100982542
 1789 SOLV  HW1     5593    2.102722981    0.655395081    1.196836926
 1789 SOLV  HW2     5594    2.169235821    0.563961377    1.079011901
 1790 SOLV  OW      5595    3.133114498    3.881215802    5.120182540
 1790 SOLV  HW1     5596    3.162806094    3.849998516    5.210426570
 1790 SOLV  HW2     5597    3.039722865    3.849806342    5.103107896
 1791 SOLV  OW      5598    4.231944666    3.292335854    5.599439503
 1791 SOLV  HW1     5599    4.217304833    3.389513981    5.617937658
 1791 SOLV  HW2     5600    4.245340592    3.243625163    5.685740793
 1792 SOLV  OW      5601    2.417419161    4.255777144    0.082769915
 1792 SOLV  HW1     5602    2.451272736    4.215442070   -0.002242509
 1792 SOLV  HW2     5603    2.358712319    4.189919524    0.129848313
 1793 SOLV  OW      5604    5.533289881    1.763175939    6.315347489
 1793 SOLV  HW1     5605    5.535385425    1.677831691    6.263270018
 1793 SOLV  HW2     5606    5.549946603    1.743663699    6.412001102
 1794 SOLV  OW      5607    3.579502067    3.546718538    1.952716243
 1794 SOLV  HW1     5608    3.528195151    3.541371583    1.867047665
 1794 SOLV  HW2     5609    3.543614472    3.479353095    2.017323305
 1795 SOLV  OW      5610    2.239949996    5.870864758    6.546311076
 1795 SOLV  HW1     5611    2.156566273    5.845628646    6.595406781
 1795 SOLV  HW2     5612    2.317458982    5.820136785    6.583982348
 1796 SOLV  OW      5613    6.227920702    5.192952864    0.433056246
 1796 SOLV  HW1     5614    6.169170442    5.150708326    0.502077263
 1796 SOLV  HW2     5615    6.290557814    5.257104353    0.477342515
 1797 SOLV  OW      5616    0.365583256    3.052543104    4.828564720
 1797 SOLV  HW1     5617    0.429286185    3.067408509    4.904202352
 1797 SOLV  HW2     5618    0.411325471    3.001000014    4.756100560
 1798 SOLV  OW      5619    5.908819787    0.383414530    3.362421593
 1798 SOLV  HW1     5620    6.007798584    0.385172402    3.348272298
 1798 SOLV  HW2     5621    5.885171948    0.307571662    3.423156540
 1799 SOLV  OW      5622    5.311545819    3.450928462    4.939562827
 1799 SOLV  HW1     5623    5.303097892    3.549862916    4.927701075
 1799 SOLV  HW2     5624    5.315196699    3.406798040    4.849900841
 1800 SOLV  OW      5625    5.570445963    3.180297628    5.005703371
 1800 SOLV  HW1     5626    5.516129292    3.103061119    5.038632320
 1800 SOLV  HW2     5627    5.544161541    3.201843078    4.911655417
 1801 SOLV  OW      5628    1.516309017    0.904719855    5.292729186
 1801 SOLV  HW1     5629    1.419327507    0.917541153    5.271985614
 1801 SOLV  HW2     5630    1.557733820    0.993121953    5.314389050
 1802 SOLV  OW      5631    4.146941655    5.301494915    4.313270734
 1802 SOLV  HW1     5632    4.192892710    5.244524855    4.245131115
 1802 SOLV  HW2     5633    4.115668625    5.386195614    4.270283712
 1803 SOLV  OW      5634    1.686485831    6.034015694    2.927955362
 1803 SOLV  HW1     5635    1.708114564    5.940668573    2.899344040
 1803 SOLV  HW2     5636    1.639864766    6.031814858    3.016395892
 1804 SOLV  OW      5637    2.446866087    1.515689835    4.011343598
 1804 SOLV  HW1     5638    2.357580114    1.559875237    4.002639566
 1804 SOLV  HW2     5639    2.440944857    1.421674762    3.977784695
 1805 SOLV  OW      5640    1.546847020    3.028915463    1.349522708
 1805 SOLV  HW1     5641    1.506484422    3.119354087    1.363372291
 1805 SOLV  HW2     5642    1.528975131    2.971812029    1.429646913
 1806 SOLV  OW      5643    0.578377730    3.744278741    0.595692547
 1806 SOLV  HW1     5644    0.673980785    3.759334814    0.570523809
 1806 SOLV  HW2     5645    0.545767873    3.659622378    0.553621271
 1807 SOLV  OW      5646    2.864618700    3.814962915    0.875557476
 1807 SOLV  HW1     5647    2.888677097    3.743265571    0.940985140
 1807 SOLV  HW2     5648    2.946642662    3.844005838    0.826275906
 1808 SOLV  OW      5649    1.758322116    1.100336853    6.050684718
 1808 SOLV  HW1     5650    1.793464075    1.190936724    6.074281349
 1808 SOLV  HW2     5651    1.792758297    1.033117651    6.116227248
 1809 SOLV  OW      5652    2.055681888    5.230897857    2.486012300
 1809 SOLV  HW1     5653    2.061527341    5.232742919    2.585824730
 1809 SOLV  HW2     5654    1.993524934    5.157893044    2.457606225
 1810 SOLV  OW      5655    6.659692734    2.091440760    6.353113742
 1810 SOLV  HW1     5656    6.724669892    2.163451537    6.377455307
 1810 SOLV  HW2     5657    6.703670675    2.002163642    6.362892885
 1811 SOLV  OW      5658    1.645572472    2.972867218    3.879905048
 1811 SOLV  HW1     5659    1.596351667    2.906644293    3.823407867
 1811 SOLV  HW2     5660    1.714762565    2.925378551    3.934289351
 1812 SOLV  OW      5661    6.621169935    2.933681618    1.874250526
 1812 SOLV  HW1     5662    6.525817633    2.963794867    1.873143469
 1812 SOLV  HW2     5663    6.671526460    2.979753900    1.801163865
 1813 SOLV  OW      5664    1.613212087    2.280707837    0.075198962
 1813 SOLV  HW1     5665    1.623696588    2.309193445    0.170481385
 1813 SOLV  HW2     5666    1.566527656    2.192339816    0.071770906
 1814 SOLV  OW      5667    1.798548729    1.786574812    5.682215123
 1814 SOLV  HW1     5668    1.768526707    1.693530335    5.661203260
 1814 SOLV  HW2     5669    1.791986853    1.843088690    5.599976336
 1815 SOLV  OW      5670    4.718533426    2.232490326    2.595823339
 1815 SOLV  HW1     5671    4.666813156    2.298159533    2.540935600
 1815 SOLV  HW2     5672    4.664147970    2.149544118    2.608560830
 1816 SOLV  OW      5673    0.787531471    1.087222877    1.440122396
 1816 SOLV  HW1     5674    0.801437012    0.989412475    1.455609678
 1816 SOLV  HW2     5675    0.808642742    1.109223509    1.344883847
 1817 SOLV  OW      5676    5.188523023    3.135983221    5.961238943
 1817 SOLV  HW1     5677    5.105116091    3.127577235    6.015761581
 1817 SOLV  HW2     5678    5.166978687    3.179601244    5.873869586
 1818 SOLV  OW      5679    2.936421550    3.495343730    2.479140542
 1818 SOLV  HW1     5680    2.971228086    3.421227932    2.421734546
 1818 SOLV  HW2     5681    2.992925683    3.576837487    2.466250801
 1819 SOLV  OW      5682    6.075645795    6.204054120    3.829845027
 1819 SOLV  HW1     5683    6.030162683    6.283795984    3.869501255
 1819 SOLV  HW2     5684    6.033037182    6.181522933    3.742226841
 1820 SOLV  OW      5685    2.403387452    6.108018254    6.597997303
 1820 SOLV  HW1     5686    2.344529432    6.032203202    6.569927635
 1820 SOLV  HW2     5687    2.407376783    6.111921226    6.697841917
 1821 SOLV  OW      5688    3.527500677    6.388297660    2.747569477
 1821 SOLV  HW1     5689    3.502554248    6.441497374    2.828486478
 1821 SOLV  HW2     5690    3.473817701    6.419622109    2.669230394
 1822 SOLV  OW      5691    3.758890208    4.758702529    1.285552676
 1822 SOLV  HW1     5692    3.828387190    4.804053766    1.341351688
 1822 SOLV  HW2     5693    3.802832602    4.692304875    1.225050507
 1823 SOLV  OW      5694    6.463623565    5.407381320    4.121636515
 1823 SOLV  HW1     5695    6.448884964    5.381330891    4.026220355
 1823 SOLV  HW2     5696    6.516327562    5.336088879    4.167894180
 1824 SOLV  OW      5697    3.386096321    5.970458797    5.021426006
 1824 SOLV  HW1     5698    3.344328842    5.919560287    5.096691631
 1824 SOLV  HW2     5699    3.405616425    6.063916036    5.051171675
 1825 SOLV  OW      5700    6.167171104    6.568607453    2.187244409
 1825 SOLV  HW1     5701    6.115449831    6.587998196    2.270605094
 1825 SOLV  HW2     5702    6.197893645    6.654528898    2.146333217
 1826 SOLV  OW      5703    4.911125390    1.740078028    6.103033974
 1826 SOLV  HW1     5704    4.846779203    1.717312977    6.029948986
 1826 SOLV  HW2     5705    4.861286426    1.779527741    6.180234314
 1827 SOLV  OW      5706    6.047774786    1.040753607    4.887675674
 1827 SOLV  HW1     5707    5.959148023    1.081934390    4.866473438
 1827 SOLV  HW2     5708    6.077996389    1.071335516    4.977961312
 1828 SOLV  OW      5709    1.559799602    3.781679464    5.158661074
 1828 SOLV  HW1     5710    1.550314280    3.745387437    5.065962572
 1828 SOLV  HW2     5711    1.488763388    3.850118523    5.175094160
 1829 SOLV  OW      5712    3.610426671    1.492045020    0.306490870
[truncated: 4,674,334 more chars]
