# Supplementary material for: Flexible Gaussian Accelerated Molecular Dynamics to Enhance Biological Sampling
Source: J Chem Theory Comput. 2023 Aug 31;19(18):6521–31. doi: 10.1021/acs.jctc.3c00619 (PMC10536968; doi:10.1021/acs.jctc.3c00619)
Supplement: Supplementary file 2 — ct3c00619_si_002.zip [file ct3c00619_si_002.zip › nanaf/ana/ABC_encode.py]

import sys
from math import exp
import numpy as np
from operator import itemgetter, attrgetter
from collections import defaultdict
# import matplotlib.pyplot as plt
# import matplotlib
import pickle


def get_class_aLFUC16bDNAG_omega(i):
    # type: (bin tuple: (3,12)) -> string : A,B,C,D
    Class = ''
    if (i[0] < 20 or 57 <= i[0] <= 60) and  i[1] <= 20:
        Class = 'AA'
    if (i[0] < 20 or 57 <= i[0] <= 60) and 20 < i[1] <= 40:
        Class = 'AB'
    if (i[0] < 20 or 57 <= i[0] <= 60) and 40 < i[1] <= 60:
        Class = 'AC'
    if 20 <= i[0] < 57 and i[1] <= 20:
        Class = 'BA'
    if 20 <= i[0] < 57 and 20 < i[1] <= 40:
        Class = 'BB'
    if 20 <= i[0] < 57 and 40 < i[1] <= 60:
        Class = 'BC'
    
    return Class

def get_class_aDNEU5Ac26bDGAL(i):
    # type: (bin tuple: (3,12)) -> string : A,B,C,D
    Class = ''
    if i[0] < 20:
        Class = 'A'
    if 20 <= i[0] < 40:
        Class = 'B'
    if 40 <= i[0] < 60:
        Class = 'C'
    
    return Class

def get_class_aDNEU5Ac26bDGAL_omega(i):
    # type: (bin tuple: (phi,omega)) -> string : A,B,C,D
    Class = ''
    if (i[0] < 20 or 57 <= i[0] <= 60) and  (i[1] <= 20 or 57 <= i[1] <= 60):
        Class = 'AA'
    if (i[0] < 20 or 57 <= i[0] <= 60) and 20 < i[1] <= 40:
        Class = 'AB'
    if (i[0] < 20 or 57 <= i[0] <= 60) and 40 < i[1] <= 60:
        Class = 'AC'
    if 20 <= i[0] < 40 and (i[1] <= 20 or 57 <= i[1] <= 60):
        Class = 'BA'
    if 20 <= i[0] < 40 and 20 < i[1] <= 40:
        Class = 'BB'
    if 20 <= i[0] < 40 and 40 < i[1] < 57:
        Class = 'BC'
    if 40 <= i[0] < 57 and (i[1] <= 20 or 57 <= i[1] <= 60):
        Class = 'CA'
    if 40 <= i[0] < 57 and 20 < i[1] <= 40:
        Class = 'CB'
    if 40 <= i[0] < 57 and 40 < i[1] < 57:
        Class = 'CC'

    return Class


def get_class_bDGAL14bDNAG(i):
    # type: (bin tuple: (3,12)) -> string : A,B,C,D
    Class = ''
    if (i[0] < 20 or 58 <= i[0] <= 60) and i[1] < 40:
        Class = 'A'
    if (i[0] < 20 or 58 <= i[0] <= 60) and (40 <= i[1] <= 60 or i[1] < 5):
        Class = 'B'
    if (20 <= i[0] < 58 and i[1] < 40):
        Class = 'C'
    if  20 <= i[0] < 58 and (40 <= i[1] <= 60 or i[1] < 5):
        Class = 'D'

    return Class

def get_class_bDNAG12aDMAN(i):
    # type: (bin tuple: (3,12)) -> string : A,B,C,D
    Class = ''
    if (i[0] < 20 or 58 <= i[0] <= 60) and (i[1] < 20 or 58 <= i[1] <= 60):
        Class = 'A'
    if (i[0] < 20 or 58 <= i[0] <= 60) and 20 <= i[1] < 58:
        Class = 'B'
    if 20 <= i[0] < 58 and (i[1] < 20 or 58 <= i[1] <= 60):
        Class = 'C'
    if 20 <= i[0] < 58 and 20 <= i[1] < 58:
        Class = 'D'

    return Class

def get_class_aDMAN13bDMAN(i):
    # type: (bin tuple: (3,12)) -> string : A,B,C,D
    Class = ''
    if 2 <= i[0] < 40 and (i[1] < 20 or 58 <= i[1] <= 60):
        Class = 'A'
    if 2 <= i[0] < 40 and 20 <= i[1] < 58:
        Class = 'B'
    if (40 <= i[0] <= 60 or  i[0] < 2) and (i[1] < 20 or 58 <= i[1] <= 60):
        Class = 'C'
    if (40 <= i[0] <= 60 or i[0] < 2) and (20 <= i[1] < 58):
        Class = 'D'

    return Class

def get_class_aDMAN12bDMAN(i):
    # type: (bin tuple: (3,12)) -> string : A,B,C,D
    Class = ''
    if 3 <= i[0] < 40 and (i[1] < 20 or 58 <= i[1] <= 60):
        Class = 'A'
    if 3 <= i[0] < 40 and 20 <= i[1] < 58:
        Class = 'B'
    if (40 <= i[0] <= 60  or i[0] < 3) and (i[1] < 20 or 58 <= i[1] <= 60):
        Class = 'C'
    if (40 <= i[0] <= 60 or i[0] < 3) and 20 <= i[1] < 58:
        Class = 'D'

    return Class


'''
def get_class_aDMAN16bDMAN(i):
    # type: (bin tuple: (3,12)) -> string : A,B,C,D
    Class = ''
    if i[0] < 40:
        Class = 'A'
    if 40 <= i[0] <= 60:
        Class = 'B'

    return Class
'''
def get_class_aDMAN16bDMAN_omega(i):
    # type: (bin tuple: (3,12)) -> string : A,B,C,D
    Class = ''
    if 2 <= i[0] < 40 and  i[1] <= 20:
        Class = 'AA'
    if 2 <= i[0] < 40 and 20 < i[1] <= 40:
        Class = 'AB'
    if 2 <= i[0] < 40 and 40 < i[1] <= 60:
        Class = 'AC'
    if 40 <= i[0] <= 60 or i[0] < 2 and i[1] <= 20:
        Class = 'BA'
    if 40 <= i[0] <= 60 or i[0] < 2 and 20 < i[1] <= 40:
        Class = 'BB'
    if 40 <= i[0] <= 60 or i[0] < 2 and 40 < i[1] <= 60:
        Class = 'BC'
    
    return Class


def get_class_bDMAN14bDNAG(i):
    # type: (bin tuple: (3,12)) -> string : A,B,C,D
    Class = ''
    if (i[0] < 20 or 58 <= i[0] <= 60) and i[1] < 40:
        Class = 'A'
    if (i[0] < 20 or 58 <= i[0] <= 60) and (40 <= i[1] <= 60 or i[1] < 5):
        Class = 'B'
    if (20 <= i[0] < 58 and i[1] < 40):
        Class = 'C'
    if  20 <= i[0] < 58 and (40 <= i[1] <= 60 or i[1] < 5):
        Class = 'D'

    return Class


def get_class_bDNAG14bDNAG(i):
    # type: (bin tuple: (3,12)) -> string : A,B,C,D
    Class = ''
    if (i[0] < 20 or 58 <= i[0] <= 60) and i[1] < 40:
        Class = 'A'
    if (i[0] < 20 or 58 <= i[0] <= 60) and (40 <= i[1] <= 60 or i[1] < 5):
        Class = 'B'
    if (20 <= i[0] < 58 and i[1] < 40):
        Class = 'C'
    if  20 <= i[0] < 58 and (40 <= i[1] <= 60 or i[1] < 5):
        Class = 'D'

    return Class


def get_class_bDNAG1NASN(i):
    # type: (bin tuple: (3,12)) -> string : A,B,C,D
    Class = ''
    if i[0] < 20:
        Class = 'A'
    if 20 <= i[0] <= 60:
        Class = 'B'

    return Class

def get_class_bDNAG1NASN_omega(i):
    # type: (bin tuple: (3,12)) -> string : A,B,C,D
    Class = ''
    if i[0] < 20 and  i[1] <= 20:
        Class = 'AA'
    if i[0] < 20 and 20 < i[1] <= 40:
        Class = 'AB'
    if i[0] < 20 and 40 < i[1] <= 60:
        Class = 'AC'
    if 20 <= i[0] <= 60 and i[1] <= 20:
        Class = 'BA'
    if 20 <= i[0] <= 60 and 20 < i[1] <= 40:
        Class = 'BB'
    if 20 <= i[0] <= 60 and 40 < i[1] <= 60:
        Class = 'BC'
    
    return Class

fi = open(sys.argv[1], 'r')
lines = fi.readlines()
fi.close()

binSize=6
values = []

for line in lines:
    if line[0] != "#":
        tmp = line.strip().split()
        if len(tmp)==27:
# SIA comes first
            ls1 = (int(float(tmp[1])/binSize),int(float(tmp[3])/binSize))
            ls2 = (int(float(tmp[4])/binSize),int(float(tmp[6])/binSize))
# then the others
            l1 = (int(float(tmp[7])/binSize),int(float(tmp[8])/binSize))
            l2 = (int(float(tmp[9])/binSize),int(float(tmp[10])/binSize))
            l3 = (int(float(tmp[11])/binSize),int(float(tmp[12])/binSize))
            l4 = (int(float(tmp[13])/binSize),int(float(tmp[14])/binSize))
            l5 = (int(float(tmp[15])/binSize),int(float(tmp[17])/binSize))
            l6 = (int(float(tmp[18])/binSize),int(float(tmp[19])/binSize))
            l7 = (int(float(tmp[20])/binSize),int(float(tmp[21])/binSize))
            l8 = (int(float(tmp[22])/binSize),int(float(tmp[23])/binSize))
            l9 = (int(float(tmp[23])/binSize),int(float(tmp[25])/binSize))
        else:
#            print len(tmp),tmp
            raise Exception('what t f')
#        l8 = (int(float(tmp[17])/binSize),int(float(tmp[18])/binSize))
#        l10 = (int(float(tmp[19])/binSize),int(float(tmp[20])/binSize))
#        l11 = (int(float(tmp[21])/binSize),int(float(tmp[22])/binSize))
#        l12 = (int(float(tmp[23])/binSize),int(float(tmp[24])/binSize))
#        print get_class_aLFUC16bDNAG(l1),get_class_aDNEU5Ac26bDGAL(l2),get_class_aDNEU5Ac26bDGAL(l3),get_class_bDGAL14bDNAG(l4),get_class_bDGAL14bDNAG(l5),get_class_bDNAG12aDMAN(l6),get_class_bDNAG12aDMAN(l7),get_class_aDMAN13bDMAN(l8),get_class_aDMAN16bDMAN(l9),get_class_bDMAN14bDNAG(l10),get_class_bDNAG14bDNAG(l11),get_class_bDNAG1NASN(l12)
#values.append([get_class_aLFUC16bDNAG((x[1],x[2])),get_class_aDNEU5Ac26bDGAL((x[3],x[4]))])
#        allout=str(get_class_aDNEU5Ac26bDGAL_omega(l1))+str(get_class_aDNEU5Ac26bDGAL_omega(l2))
#        allout=str(get_class_bDGAL14bDNAG(l1))+str(get_class_bDNAG12aDMAN(l2))+str(get_class_bDGAL14bDNAG(l3))+str(get_class_bDNAG12aDMAN(l4))+str(get_class_aDMAN16bDMAN_omega(l5))+str(get_class_aDMAN13bDMAN(l6))+str(get_class_bDMAN14bDNAG(l7))+str(get_class_bDNAG14bDNAG(l8))+str(get_class_bDNAG1NASN_omega(l9))
        allout=str(get_class_aDNEU5Ac26bDGAL_omega(ls1))+str(get_class_aDNEU5Ac26bDGAL_omega(ls2))+str(get_class_bDGAL14bDNAG(l1))+str(get_class_bDNAG12aDMAN(l2))+str(get_class_bDGAL14bDNAG(l3))+str(get_class_bDNAG12aDMAN(l4))+str(get_class_aDMAN16bDMAN_omega(l5))+str(get_class_aDMAN13bDMAN(l6))+str(get_class_bDMAN14bDNAG(l7))+str(get_class_bDNAG14bDNAG(l8))+str(get_class_bDNAG1NASN_omega(l9))
        print(allout)

'''
for value in values:
    count += 1
    # tser -180 180 ise value[1] [2] ye 180 ekle
    row = 
    column = int((value[2]) / binSize)
    if row == 60:
        row = 0
    if column == 60:
        column = 0
    binNo = (row, column)
    exp_part = exp((float(value[3])) / (kB * T))
    sum_exp_part += exp_part
    ener = (count, value[3], exp_part)
    NF = (round(value[0], 2), value[1], value[2], value[3], get_class(binNo))
'''
