# Supplementary material for: Flexible Gaussian Accelerated Molecular Dynamics to Enhance Biological Sampling
Source: J Chem Theory Comput. 2023 Aug 31;19(18):6521–31. doi: 10.1021/acs.jctc.3c00619 (PMC10536968; doi:10.1021/acs.jctc.3c00619)
Supplement: Supplementary file 2 — ct3c00619_si_002.zip [file ct3c00619_si_002.zip › nanaf/ana/tser_ALL.arg]

@topo         ../../../topo/NaNaF.top
@pbc          r cog
@stride 2
@prop      
#aSIA--1-6--bDGAL
tp%1:res(2:O6,C2);1:res(3:O6,C6)%180
tp%1:res(2:C2);1:res(3:O6,C6,C5)%180
tp%1:res(3:O6,C6,C5,O5)%180
#aSIA--1-6--bDGAL
tp%1:res(6:O6,C2);1:res(7:O6,C6)%180
tp%1:res(6:C2);1:res(7:O6,C6,C5)%180
tp%1:res(7:O6,C6,C5,O5)%180
#bGAL--1-4--bDNAG
tp%1:res(7:O5,C1);1:res(8:O4,C4)%180
tp%1:res(7:C1);1:res(8:O4,C4,C3)%180
#bDNAG--1-2--MA2P
tp%1:res(8:O5,C1);1:res(9:O2,C2)%180
tp%1:res(8:C1);1:res(9:O2,C2,C1)%180
#bGAL--1-4--bDNAG
tp%1:res(3:O5,C1);1:res(4:O4,C4)%180
tp%1:res(3:C1);1:res(4:O4,C4,C3)%180
#bDNAG--1-2--MA2P
tp%1:res(4:O5,C1);1:res(5:O2,C2)%180
tp%1:res(4:C1);1:res(5:O2,C2,C1)%180
#MA3P--1-6--MB3P
tp%1:res(5:O5,C1);1:res(10:O6,C6)%180
tp%1:res(5:C1);1:res(10:O6,C6,C5)%180
tp%1:res(10:O6,C6,C5,C4)%180
#MA3P--1-3--MB3P
tp%1:res(9:O5,C1);1:res(10:O3,C3)%180
tp%1:res(9:C1);1:res(10:O3,C3,C2)%180
#
tp%1:res(10:O5,C1);1:res(11:O4,C4)%180
tp%1:res(10:C1);1:res(11:O4,C4,C3)%180
#NGB4--1-4--NGB4
tp%1:res(11:O5,C1);1:res(12:O4,C4)%180
tp%1:res(11:C1);1:res(12:O4,C4,C3)%180
###bDNAG_1N_ASN
tp%1:res(12:O5,C1);1:res(ASN:ND2,CG)%180
tp%1:res(12:C1);1:res(ASN:ND2,CG,CB)%180
tp%1:res(ASN:ND2,CG,CB,CA)%180
#tp%1:res(ASN:CG,CB,CA,N)%180
#
@time 		0  1
@traj
# add trajectories here example:          
#../gamd/NaNa_gamd_repl1_1.trc.gz
#../gamd/NaNa_gamd_repl1_2.trc.gz
#../gamd/NaNa_gamd_repl1_3.trc.gz
#../gamd/NaNa_gamd_repl1_4.trc.gz
#../gamd/NaNa_gamd_repl1_5.trc.gz
#../gamd/NaNa_gamd_repl1_6.trc.gz
#../gamd/NaNa_gamd_repl1_7.trc.gz
#../gamd/NaNa_gamd_repl1_8.trc.gz
#../gamd/NaNa_gamd_repl1_9.trc.gz
#../gamd/NaNa_gamd_repl1_10.trc.gz
