# Supplementary material for: Flexible Gaussian Accelerated Molecular Dynamics to Enhance Biological Sampling
Source: J Chem Theory Comput. 2023 Aug 31;19(18):6521–31. doi: 10.1021/acs.jctc.3c00619 (PMC10536968; doi:10.1021/acs.jctc.3c00619)
Supplement: Supplementary file 2 — ct3c00619_si_002.zip [file ct3c00619_si_002.zip › nglycoprotein/coords/5ngh.cnf]

TITLE
pdb2g96: Reordered atoms from ../pdbs/5ngh_repaired.pdb
Found 396 hydrogen atoms 
0 were within 0.1% of minimum energy bond length
396 were assigned new coordinates based on geometry
END
POSITION
    1 GLU   H1         1    0.923132352   -3.955289581   -0.189709620
    1 GLU   H2         2    0.823963799   -4.043331959   -0.285052553
    1 GLU   N          3    0.863400000   -4.035400000   -0.193500000
    1 GLU   H3         4    0.916514288   -4.117636722   -0.173104072
    1 GLU   CA         5    0.756300000   -4.021000000   -0.095400000
    1 GLU   CB         6    0.753000000   -4.141000000   -0.001600000
    1 GLU   CG         7    0.655600000   -4.133200000    0.117000000
    1 GLU   CD         8    0.671900000   -4.246500000    0.218900000
    1 GLU   OE1        9    0.714900000   -4.216500000    0.332300000
    1 GLU   OE2       10    0.631600000   -4.360500000    0.187600000
    1 GLU   C         11    0.767400000   -3.887700000   -0.016100000
    1 GLU   O         12    0.853200000   -3.804600000   -0.049000000
    2 GLY   N         13    0.678800000   -3.868700000    0.082800000
    2 GLY   H         14    0.609085683   -3.939413506    0.094611609
    2 GLY   CA        15    0.673400000   -3.754800000    0.175700000
    2 GLY   C         16    0.668100000   -3.614300000    0.118400000
    2 GLY   O         17    0.566700000   -3.574600000    0.060500000
    3 ASN   N         18    0.778300000   -3.536500000    0.140100000
    3 ASN   H         19    0.854310971   -3.578265379    0.189879367
    3 ASN   CA        20    0.795400000   -3.396500000    0.096800000
    3 ASN   CB        21    0.730700000   -3.299700000    0.199400000
    3 ASN   CG        22    0.714600000   -3.156000000    0.152200000
    3 ASN   OD1       23    0.692900000   -3.127100000    0.033300000
    3 ASN   ND2       24    0.728700000   -3.062000000    0.244500000
    3 ASN   HD21      25    0.719245667   -2.965621706    0.219563280
    3 ASN   HD22      26    0.748796498   -3.087430553    0.339101362
    3 ASN   C         27    0.942700000   -3.357200000    0.067900000
    3 ASN   O         28    0.984300000   -3.245300000    0.100800000
    4 ASP   N         29    1.020100000   -3.448300000    0.005100000
    4 ASP   H         30    0.980366595   -3.536617923   -0.019823902
    4 ASP   CA        31    1.160900000   -3.421800000   -0.027800000
    4 ASP   CB        32    1.242800000   -3.551000000   -0.045100000
    4 ASP   CG        33    1.160900000   -3.676100000   -0.066500000
    4 ASP   OD1       34    1.130500000   -3.707700000   -0.183500000
    4 ASP   OD2       35    1.127700000   -3.743000000    0.033900000
    4 ASP   C         36    1.174900000   -3.333000000   -0.150000000
    4 ASP   O         37    1.096300000   -3.346400000   -0.243500000
    5 VAL   N         38    1.272300000   -3.239400000   -0.146900000
    5 VAL   H         39    1.328210916   -3.233218309   -0.064221368
    5 VAL   CA        40    1.301800000   -3.146200000   -0.256300000
    5 VAL   CB        41    1.277300000   -2.998000000   -0.218900000
    5 VAL   CG1       42    1.286500000   -2.908900000   -0.343200000
    5 VAL   CG2       43    1.142500000   -2.979400000   -0.149900000
    5 VAL   C         44    1.445900000   -3.169200000   -0.303400000
    5 VAL   O         45    1.537200000   -3.174700000   -0.220700000
    6 ARG   N         46    1.464900000   -3.186400000   -0.436000000
    6 ARG   H         47    1.384715363   -3.183124979   -0.495663207
    6 ARG   CA        48    1.595900000   -3.209600000   -0.498000000
    6 ARG   CB        49    1.608200000   -3.354100000   -0.553100000
    6 ARG   CG        50    1.475900000   -3.417300000   -0.595200000
    6 ARG   CD        51    1.466200000   -3.563000000   -0.555900000
    6 ARG   NE        52    1.328300000   -3.602500000   -0.528700000
    6 ARG   HE        53    1.246961821   -3.582092998   -0.474223814
    6 ARG   CZ        54    1.388000000   -3.697100000   -0.638700000
    6 ARG   NH1       55    1.479000000   -3.773300000   -0.584800000
    6 ARG   HH11      56    1.527786033   -3.840220507   -0.640849698
    6 ARG   HH12      57    1.500022871   -3.764834865   -0.487401949
    6 ARG   NH2       58    1.372300000   -3.765700000   -0.760100000
    6 ARG   HH21      59    1.447275691   -3.821102348   -0.796283224
    6 ARG   HH22      60    1.286135800   -3.759185026   -0.810431757
    6 ARG   C         61    1.629600000   -3.104500000   -0.604600000
    6 ARG   O         62    1.737400000   -3.110300000   -0.663800000
    7 ARG   N         63    1.539700000   -3.007000000   -0.627400000
    7 ARG   H         64    1.456269983   -3.003309673   -0.572392603
    7 ARG   CA        65    1.561800000   -2.906300000   -0.731200000
    7 ARG   CB        66    1.435900000   -2.889300000   -0.819400000
    7 ARG   CG        67    1.483200000   -2.798100000   -0.935900000
    7 ARG   CD        68    1.587700000   -2.851500000   -1.036000000
    7 ARG   NE        69    1.651200000   -2.757700000   -1.131400000
    7 ARG   HE        70    1.748746244   -2.740661322   -1.117456768
    7 ARG   CZ        71    1.594100000   -2.692200000   -1.234900000
    7 ARG   NH1       72    1.461400000   -2.691400000   -1.253500000
    7 ARG   HH11      73    1.422078351   -2.642010244   -1.331052949
    7 ARG   HH12      74    1.401691495   -2.740192736   -1.189827688
    7 ARG   NH2       75    1.670100000   -2.627900000   -1.324800000
    7 ARG   HH21      76    1.627195347   -2.579629019   -1.401148563
    7 ARG   HH22      77    1.769663514   -2.628234606   -1.315472907
    7 ARG   C         78    1.610500000   -2.771100000   -0.679100000
    7 ARG   O         79    1.731300000   -2.750300000   -0.669800000
    8 ASN   N         80    1.516000000   -2.679800000   -0.649700000
    8 ASN   H         81    1.420816241   -2.708084390   -0.661534072
    8 ASN   CA        82    1.538600000   -2.544300000   -0.602500000
    8 ASN   CB        83    1.440100000   -2.446200000   -0.665900000
    8 ASN   CG        84    1.488400000   -2.303200000   -0.667400000
    8 ASN   OD1       85    1.608200000   -2.275200000   -0.654100000
    8 ASN   ND2       86    1.395400000   -2.209100000   -0.684600000
    8 ASN   HD21      87    1.421632756   -2.112619611   -0.686437686
    8 ASN   HD22      88    1.299460111   -2.235048763   -0.695654382
    8 ASN   C         89    1.525300000   -2.545200000   -0.453300000
    8 ASN   O         90    1.427100000   -2.598200000   -0.399200000
    9 PHE   N         91    1.627000000   -2.491300000   -0.386300000
    9 PHE   H         92    1.699726035   -2.445988247   -0.437853553
    9 PHE   CA        93    1.636600000   -2.495600000   -0.242000000
    9 PHE   CB        94    1.779500000   -2.532700000   -0.203300000
    9 PHE   CG        95    1.824700000   -2.665600000   -0.258900000
    9 PHE   CD1       96    1.756700000   -2.782600000   -0.227700000
    9 PHE   HD1       97    1.669115807   -2.778093737   -0.162972087
    9 PHE   CD2       98    1.938000000   -2.674500000   -0.338200000
    9 PHE   HD2       99    1.994398940   -2.584247042   -0.361749163
    9 PHE   CE1      100    1.798800000   -2.906100000   -0.278000000
    9 PHE   HE1      101    1.743383703   -2.996760026   -0.253693753
    9 PHE   CE2      102    1.981000000   -2.798000000   -0.388500000
    9 PHE   HE2      103    2.069934840   -2.803320068   -0.451295630
    9 PHE   CZ       104    1.910700000   -2.912900000   -0.358500000
    9 PHE   HZ       105    1.943509352   -3.008909682   -0.398333244
    9 PHE   C        106    1.594000000   -2.369600000   -0.168600000
    9 PHE   O        107    1.584200000   -2.262400000   -0.227500000
   10 ASP   N        108    1.563700000   -2.387800000   -0.038200000
   10 ASP   H        109    1.564899303   -2.482072916   -0.004865649
   10 ASP   CA       110    1.529500000   -2.285000000    0.059000000
   10 ASP   CB       111    1.385500000   -2.298600000    0.112000000
   10 ASP   CG       112    1.338600000   -2.184700000    0.202000000
   10 ASP   OD1      113    1.422100000   -2.128400000    0.275800000
   10 ASP   OD2      114    1.216500000   -2.154500000    0.201900000
   10 ASP   C        115    1.632900000   -2.306500000    0.167200000
   10 ASP   O        116    1.603600000   -2.357900000    0.275700000
   11 VAL   N        117    1.757800000   -2.267500000    0.133500000
   11 VAL   H        118    1.769370666   -2.227674232    0.042505341
   11 VAL   CA       119    1.878100000   -2.277600000    0.216700000
   11 VAL   CB       120    1.999000000   -2.208900000    0.145200000
   11 VAL   CG1      121    1.982400000   -2.057900000    0.130200000
   11 VAL   CG2      122    2.132100000   -2.244900000    0.209300000
   11 VAL   C        123    1.847200000   -2.226000000    0.359500000
   11 VAL   O        124    1.888300000   -2.288000000    0.457800000
   12 SER   N        125    1.764900000   -2.120100000    0.368000000
   12 SER   H        126    1.731924464   -2.081878535    0.281676575
   12 SER   CA       127    1.718600000   -2.055000000    0.490500000
   12 SER   CB       128    1.615400000   -1.947200000    0.456800000
   12 SER   OG       129    1.630700000   -1.895900000    0.325100000
   12 SER   HG       130    1.561132845   -1.826085165    0.308179604
   12 SER   C        131    1.659700000   -2.157100000    0.589300000
   12 SER   O        132    1.683600000   -2.146200000    0.709900000
   13 LYSH  N        133    1.588200000   -2.259000000    0.537200000
   13 LYSH  H        134    1.577127620   -2.263574606    0.437920217
   13 LYSH  CA       135    1.526000000   -2.363300000    0.619300000
   13 LYSH  CB       136    1.384300000   -2.398500000    0.569800000
   13 LYSH  CG       137    1.273300000   -2.352100000    0.663800000
   13 LYSH  CD       138    1.147300000   -2.365900000    0.576300000
   13 LYSH  CE       139    1.019600000   -2.296700000    0.624400000
   13 LYSH  NZ       140    0.947100000   -2.372000000    0.727300000
   13 LYSH  HZ1      141    0.996090789   -2.456850283    0.747308298
   13 LYSH  HZ2      142    0.855161365   -2.393508866    0.694365883
   13 LYSH  HZ3      143    0.940410343   -2.316905954    0.810485904
   13 LYSH  C        144    1.615100000   -2.487900000    0.635100000
   13 LYSH  O        145    1.571500000   -2.589600000    0.690300000
   14 ILE   N        146    1.741100000   -2.477800000    0.592500000
   14 ILE   H        147    1.771108791   -2.393767278    0.547356074
   14 ILE   CA       148    1.835800000   -2.587100000    0.610600000
   14 ILE   CB       149    1.900200000   -2.640300000    0.480000000
   14 ILE   CG1      150    2.029300000   -2.566200000    0.443600000
   14 ILE   CG2      151    1.799800000   -2.642200000    0.361800000
   14 ILE   CD       152    2.130500000   -2.652200000    0.384400000
   14 ILE   C        153    1.937200000   -2.549600000    0.719600000
   14 ILE   O        154    2.002600000   -2.638700000    0.773900000
   15 SER   N        155    1.947400000   -2.418300000    0.754200000
   15 SER   H        156    1.891032210   -2.351842282    0.705148558
   15 SER   CA       157    2.036700000   -2.369300000    0.859600000
   15 SER   CB       158    2.051300000   -2.216700000    0.855500000
   15 SER   OG       159    1.927800000   -2.146500000    0.860500000
   15 SER   HG       160    1.945203084   -2.048073747    0.857433196
   15 SER   C        161    1.986600000   -2.417300000    0.995700000
   15 SER   O        162    1.871400000   -2.391200000    1.033100000
   16 GLY   N        163    2.071400000   -2.492300000    1.065200000
   16 GLY   H        164    2.161251501   -2.511810650    1.025880256
   16 GLY   CA       165    2.039300000   -2.547300000    1.196000000
   16 GLY   C        166    2.133700000   -2.656500000    1.242200000
   16 GLY   O        167    2.246900000   -2.666800000    1.194300000
   17 TYR   N        168    2.087300000   -2.739200000    1.334200000
   17 TYR   H        169    1.992874858   -2.728246604    1.365246991
   17 TYR   CA       170    2.168000000   -2.845700000    1.392300000
   17 TYR   CB       171    2.140200000   -2.859100000    1.545500000
   17 TYR   CG       172    2.180000000   -2.738200000    1.627600000
   17 TYR   CD1      173    2.287300000   -2.743800000    1.715900000
   17 TYR   HD1      174    2.340490132   -2.837945534    1.729626915
   17 TYR   CD2      175    2.112400000   -2.617000000    1.614400000
   17 TYR   HD2      176    2.025351417   -2.611314517    1.549045433
   17 TYR   CE1      177    2.328100000   -2.630900000    1.787300000
   17 TYR   HE1      178    2.412064769   -2.637343198    1.856505511
   17 TYR   CE2      179    2.153700000   -2.503100000    1.682900000
   17 TYR   HE2      180    2.101561519   -2.408512241    1.668212095
   17 TYR   CZ       181    2.261300000   -2.510400000    1.769800000
   17 TYR   OH       182    2.300200000   -2.397500000    1.838400000
   17 TYR   HH       183    2.240924086   -2.321020294    1.813156773
   17 TYR   C        184    2.147600000   -2.978600000    1.319700000
   17 TYR   O        185    2.040400000   -3.038300000    1.326900000
   18 TRP   N        186    2.251600000   -3.024400000    1.250600000
   18 TRP   H        187    2.333600679   -2.967257842    1.247334668
   18 TRP   CA       188    2.255300000   -3.152100000    1.178900000
   18 TRP   CB       189    2.309900000   -3.129800000    1.037300000
   18 TRP   CG       190    2.219900000   -3.049900000    0.950200000
   18 TRP   CD1      191    2.230700000   -2.918200000    0.919900000
   18 TRP   HD1      192    2.308169008   -2.851525842    0.957769637
   18 TRP   CD2      193    2.105800000   -3.098300000    0.879300000
   18 TRP   NE1      194    2.129500000   -2.881000000    0.834300000
   18 TRP   HE1      195    2.116708606   -2.789629542    0.795727736
   18 TRP   CE2      196    2.049500000   -2.988900000    0.810600000
   18 TRP   CE3      197    2.045300000   -3.224500000    0.866800000
   18 TRP   HE3      198    2.087490421   -3.311506751    0.917106995
   18 TRP   CZ2      199    1.933400000   -3.000300000    0.734200000
   18 TRP   HZ2      200    1.888913015   -2.913640761    0.685291061
   18 TRP   CZ3      201    1.931100000   -3.236300000    0.789400000
   18 TRP   HZ3      202    1.882402537   -3.333362191    0.779993186
   18 TRP   CH2      203    1.877300000   -3.125500000    0.723100000
   18 TRP   HH2      204    1.788660137   -3.138647608    0.661042646
   18 TRP   C        205    2.348500000   -3.250000000    1.252700000
   18 TRP   O        206    2.429500000   -3.207400000    1.333400000
   19 TYR   N        207    2.338100000   -3.380000000    1.223200000
   19 TYR   H        208    2.265289136   -3.407119223    1.160246638
   19 TYR   CA       209    2.425200000   -3.486600000    1.275900000
   19 TYR   CB       210    2.342800000   -3.590900000    1.356500000
   19 TYR   CG       211    2.291100000   -3.539700000    1.489600000
   19 TYR   CD1      212    2.340700000   -3.589400000    1.609700000
   19 TYR   HD1      213    2.416841576   -3.667376616    1.607937125
   19 TYR   CD2      214    2.191500000   -3.442600000    1.495600000
   19 TYR   HD2      215    2.146927023   -3.406014758    1.403102596
   19 TYR   CE1      216    2.294900000   -3.541400000    1.732100000
   19 TYR   HE1      217    2.333392276   -3.583276481    1.825082283
   19 TYR   CE2      218    2.147700000   -3.391300000    1.617400000
   19 TYR   HE2      219    2.072167507   -3.312745968    1.619659748
   19 TYR   CZ       220    2.200300000   -3.440300000    1.735400000
   19 TYR   OH       221    2.154200000   -3.390700000    1.855300000
   19 TYR   HH       222    2.086876981   -3.318806382    1.838010732
   19 TYR   C        223    2.495500000   -3.550200000    1.152500000
   19 TYR   O        224    2.506900000   -3.484500000    1.049400000
   20 SER   N        225    2.546700000   -3.672300000    1.162100000
   20 SER   H        226    2.539635321   -3.721325535    1.248971096
   20 SER   CA       227    2.612900000   -3.736800000    1.049500000
   20 SER   CB       228    2.763500000   -3.710100000    1.053700000
   20 SER   OG       229    2.795800000   -3.574100000    1.030400000
   20 SER   HG       230    2.895018666   -3.562225859    1.034228989
   20 SER   C        231    2.581700000   -3.883800000    1.065700000
   20 SER   O        232    2.625100000   -3.943700000    1.163200000
   21 VAL   N        233    2.497200000   -3.938200000    0.979000000
   21 VAL   H        234    2.464905028   -3.881660439    0.903103276
   21 VAL   CA       235    2.448600000   -4.075400000    0.987700000
   21 VAL   CB       236    2.300800000   -4.088600000    0.945500000
   21 VAL   CG1      237    2.243100000   -4.223300000    0.988700000
   21 VAL   CG2      238    2.217700000   -3.972600000    1.000400000
   21 VAL   C        239    2.538000000   -4.168300000    0.911800000
   21 VAL   O        240    2.595400000   -4.258600000    0.972600000
   22 LEU   N        241    2.550800000   -4.147000000    0.778600000
   22 LEU   H        242    2.499455661   -4.071469175    0.737870978
   22 LEU   CA       243    2.635000000   -4.227700000    0.691200000
   22 LEU   CB       244    2.548600000   -4.310800000    0.598500000
   22 LEU   CG       245    2.452700000   -4.407800000    0.666500000
   22 LEU   CD1      246    2.333100000   -4.437100000    0.577100000
   22 LEU   CD2      247    2.523700000   -4.535300000    0.711000000
   22 LEU   C        248    2.728800000   -4.142100000    0.610500000
   22 LEU   O        249    2.691500000   -4.032500000    0.567600000
   23 LEU   N        250    2.852200000   -4.192900000    0.592300000
   23 LEU   H        251    2.871364459   -4.281804060    0.633878740
   23 LEU   CA       252    2.960900000   -4.129700000    0.517100000
   23 LEU   CB       253    3.068900000   -4.073100000    0.612200000
   23 LEU   CG       254    3.176200000   -3.981300000    0.551100000
   23 LEU   CD1      255    3.137300000   -3.834800000    0.565300000
   23 LEU   CD2      256    3.310200000   -4.001200000    0.620500000
   23 LEU   C        257    3.020400000   -4.238100000    0.430000000
   23 LEU   O        258    3.057600000   -4.343600000    0.482500000
   24 ALA   N        259    3.025100000   -4.214400000    0.296900000
   24 ALA   H        260    2.991088482   -4.126489317    0.263509457
   24 ALA   CA       261    3.077000000   -4.309800000    0.199000000
   24 ALA   CB       262    2.960600000   -4.381000000    0.132600000
   24 ALA   C        263    3.165900000   -4.242900000    0.092200000
   24 ALA   O        264    3.145300000   -4.125700000    0.061000000
   25 SER   N        265    3.263500000   -4.318000000    0.036000000
   25 SER   H        266    3.275207546   -4.411618617    0.069143445
   25 SER   CA       267    3.353900000   -4.271000000   -0.071000000
   25 SER   CB       268    3.481900000   -4.211100000   -0.013100000
   25 SER   OG       269    3.549700000   -4.299400000    0.074400000
   25 SER   HG       270    3.632346741   -4.255074634    0.109109914
   25 SER   C        271    3.388200000   -4.382600000   -0.170800000
   25 SER   O        272    3.353600000   -4.498900000   -0.146900000
   26 ASP   N        273    3.457500000   -4.346900000   -0.282100000
   26 ASP   H        274    3.479506983   -4.250187024   -0.294839427
   26 ASP   CA       275    3.502200000   -4.442500000   -0.385300000
   26 ASP   CB       276    3.548900000   -4.373200000   -0.514800000
   26 ASP   CG       277    3.505100000   -4.229800000   -0.534200000
   26 ASP   OD1      278    3.576600000   -4.139300000   -0.486300000
   26 ASP   OD2      279    3.404400000   -4.207500000   -0.605300000
   26 ASP   C        280    3.615000000   -4.531400000   -0.332000000
   26 ASP   O        281    3.631100000   -4.644200000   -0.379000000
   27 VAL   N        282    3.692300000   -4.480700000   -0.233900000
   27 VAL   H        283    3.673571124   -4.387341762   -0.203347282
   27 VAL   CA       284    3.801900000   -4.553100000   -0.169000000
   27 VAL   CB       285    3.935500000   -4.474800000   -0.168600000
   27 VAL   CG1      286    3.990300000   -4.459800000   -0.310000000
   27 VAL   CG2      287    3.920900000   -4.338200000   -0.102100000
   27 VAL   C        288    3.762400000   -4.599800000   -0.029000000
   27 VAL   O        289    3.692100000   -4.527700000    0.042300000
   28 ARG   N        290    3.806900000   -4.720500000    0.009800000
   28 ARG   H        291    3.862591841   -4.773563249   -0.054096091
   28 ARG   CA       292    3.777700000   -4.777900000    0.141100000
   28 ARG   CB       293    3.809400000   -4.929500000    0.142500000
   28 ARG   CG       294    3.787100000   -5.003600000    0.275500000
   28 ARG   CD       295    3.641400000   -5.015300000    0.318500000
   28 ARG   NE       296    3.628900000   -5.073200000    0.452100000
   28 ARG   HE       297    3.623608625   -5.172835579    0.458789749
   28 ARG   CZ       298    3.624000000   -5.003800000    0.565600000
   28 ARG   NH1      299    3.630400000   -4.870800000    0.562700000
   28 ARG   HH11     300    3.626717064   -4.818693728    0.647972342
   28 ARG   HH12     301    3.638888261   -4.823045530    0.475250243
   28 ARG   NH2      302    3.612900000   -5.065500000    0.682100000
   28 ARG   HH21     303    3.609313787   -5.012312857    0.766706542
   28 ARG   HH22     304    3.608095969   -5.165324828    0.685553268
   28 ARG   C        305    3.847200000   -4.702300000    0.255100000
   28 ARG   O        306    3.787000000   -4.679200000    0.360200000
   29 GLU   N        307    3.972700000   -4.661600000    0.232000000
   29 GLU   H        308    4.011479861   -4.678573907    0.141401938
   29 GLU   CA       309    4.056300000   -4.594200000    0.330400000
   29 GLU   CB       310    4.205500000   -4.594400000    0.289400000
   29 GLU   CG       311    4.240200000   -4.520600000    0.160700000
   29 GLU   CD       312    4.316900000   -4.390500000    0.176600000
   29 GLU   OE1      313    4.277400000   -4.307400000    0.261600000
   29 GLU   OE2      314    4.413600000   -4.369100000    0.100000000
   29 GLU   C        315    4.009900000   -4.452300000    0.368900000
   29 GLU   O        316    4.027900000   -4.416900000    0.485200000
   30 LYSH  N        317    3.951300000   -4.372000000    0.276900000
   30 LYSH  H        318    3.933969201   -4.406000969    0.184468525
   30 LYSH  CA       319    3.913200000   -4.234600000    0.313300000
   30 LYSH  CB       320    3.901700000   -4.142700000    0.191100000
   30 LYSH  CG       321    3.960900000   -4.004800000    0.217300000
   30 LYSH  CD       322    4.045900000   -3.955000000    0.101900000
   30 LYSH  CE       323    4.191700000   -3.943200000    0.139400000
   30 LYSH  NZ       324    4.218000000   -3.831400000    0.234200000
   30 LYSH  HZ1      325    4.132171060   -3.784605555    0.255263544
   30 LYSH  HZ2      326    4.281949068   -3.766728888    0.192628808
   30 LYSH  HZ3      327    4.257760719   -3.867732752    0.318455661
   30 LYSH  C        328    3.787200000   -4.226000000    0.404500000
   30 LYSH  O        329    3.751200000   -4.115900000    0.448500000
   31 THR   N        330    3.726700000   -4.341600000    0.439000000
   31 THR   H        331    3.760421716   -4.427125092    0.399651499
   31 THR   CA       332    3.613500000   -4.346600000    0.531900000
   31 THR   CB       333    3.489200000   -4.411400000    0.468400000
   31 THR   OG1      334    3.376000000   -4.371400000    0.544700000
   31 THR   HG1      335    3.293393119   -4.412093656    0.505711162
   31 THR   CG2      336    3.496500000   -4.564200000    0.461000000
   31 THR   C        337    3.655700000   -4.409300000    0.666600000
   31 THR   O        338    3.572300000   -4.427100000    0.756300000
   32 GLU   N        339    3.786200000   -4.442000000    0.678900000
   32 GLU   H        340    3.846107515   -4.425373860    0.600575922
   32 GLU   CA       341    3.845600000   -4.500100000    0.799200000
   32 GLU   CB       342    3.974900000   -4.576300000    0.767000000
   32 GLU   CG       343    3.952300000   -4.722900000    0.733300000
   32 GLU   CD       344    4.076900000   -4.804600000    0.703800000
   32 GLU   OE1      345    4.185900000   -4.770200000    0.755500000
   32 GLU   OE2      346    4.064600000   -4.905100000    0.630100000
   32 GLU   C        347    3.868200000   -4.395400000    0.908800000
   32 GLU   O        348    3.855400000   -4.274600000    0.884700000
   33 GLU   N        349    3.902300000   -4.443900000    1.029700000
   33 GLU   H        350    3.915305838   -4.542818533    1.036480262
   33 GLU   CA       351    3.922200000   -4.366400000    1.152000000
   33 GLU   CB       352    3.973900000   -4.457800000    1.265400000
   33 GLU   CG       353    3.875100000   -4.568200000    1.303300000
   33 GLU   CD       354    3.888500000   -4.635000000    1.439200000
   33 GLU   OE1      355    3.949700000   -4.575100000    1.530600000
   33 GLU   OE2      356    3.832400000   -4.745900000    1.455600000
   33 GLU   C        357    4.010600000   -4.239600000    1.135900000
   33 GLU   O        358    3.959300000   -4.128400000    1.151400000
   34 ASN   N        359    4.139600000   -4.255300000    1.102200000
   34 ASN   H        360    4.173501600   -4.347401303    1.083015853
   34 ASN   CA       361    4.232500000   -4.142500000    1.092500000
   34 ASN   CB       362    4.375100000   -4.188700000    1.122000000
   34 ASN   CG       363    4.395400000   -4.220900000    1.268200000
   34 ASN   OD1      364    4.372300000   -4.333900000    1.312900000
   34 ASN   ND2      365    4.435500000   -4.121100000    1.346500000
   34 ASN   HD21     366    4.450442786   -4.137016459    1.444087804
   34 ASN   HD22     367    4.450699118   -4.030167020    1.307767843
   34 ASN   C        368    4.226200000   -4.063500000    0.960200000
   34 ASN   O        369    4.302500000   -3.967100000    0.944400000
   35 SER   N        370    4.133500000   -4.100100000    0.868600000
   35 SER   H        371    4.072943350   -4.176767599    0.889930061
   35 SER   CA       372    4.117900000   -4.032300000    0.739400000
   35 SER   CB       373    4.031600000   -4.115200000    0.645500000
   35 SER   OG       374    3.894600000   -4.104100000    0.680300000
   35 SER   HG       375    3.839639490   -4.159211887    0.617514474
   35 SER   C        376    4.058000000   -3.893000000    0.756900000
   35 SER   O        377    3.951300000   -3.878700000    0.817000000
   36 SER   N        378    4.127700000   -3.790900000    0.705700000
   36 SER   H        379    4.213023364   -3.812554179    0.658255084
   36 SER   CA       380    4.088800000   -3.649800000    0.713700000
   36 SER   CB       381    4.179400000   -3.565800000    0.624300000
   36 SER   OG       382    4.191400000   -3.623800000    0.495300000
   36 SER   HG       383    4.251142048   -3.567070218    0.438620025
   36 SER   C        384    3.941500000   -3.621700000    0.679300000
   36 SER   O        385    3.878200000   -3.537900000    0.741600000
   37 MET   N        386    3.885700000   -3.695500000    0.585100000
   37 MET   H        387    3.938796631   -3.769562228    0.543923136
   37 MET   CA       388    3.749200000   -3.672600000    0.539100000
   37 MET   CB       389    3.733400000   -3.728100000    0.397300000
   37 MET   CG       390    3.780200000   -3.630700000    0.288200000
   37 MET   SD       391    3.702500000   -3.465000000    0.288500000
   37 MET   CE       392    3.814200000   -3.379900000    0.187000000
   37 MET   C        393    3.637400000   -3.724200000    0.633800000
   37 MET   O        394    3.518100000   -3.706100000    0.604100000
   38 ARG   N        395    3.674600000   -3.782600000    0.749300000
   38 ARG   H        396    3.771984849   -3.794438181    0.768691975
   38 ARG   CA       397    3.576100000   -3.829300000    0.847400000
   38 ARG   CB       398    3.628600000   -3.952400000    0.923700000
   38 ARG   CG       399    3.521000000   -4.027700000    0.999500000
   38 ARG   CD       400    3.573000000   -4.157300000    1.058600000
   38 ARG   NE       401    3.473900000   -4.264900000    1.046900000
   38 ARG   HE       402    3.396896856   -4.250281247    0.984796797
   38 ARG   CZ       403    3.478800000   -4.380800000    1.112900000
   38 ARG   NH1      404    3.577200000   -4.405600000    1.198000000
   38 ARG   HH11     405    3.580126570   -4.492696744    1.247046838
   38 ARG   HH12     406    3.648572798   -4.337229112    1.213210039
   38 ARG   NH2      407    3.383600000   -4.472200000    1.095000000
   38 ARG   HH21     408    3.387590561   -4.558930340    1.144617775
   38 ARG   HH22     409    3.308128239   -4.454097623    1.031941954
   38 ARG   C        410    3.540700000   -3.714400000    0.943000000
   38 ARG   O        411    3.593300000   -3.710200000    1.053400000
   39 VAL   N        412    3.456200000   -3.618600000    0.899500000
   39 VAL   H        413    3.420890346   -3.624262490    0.806112824
   39 VAL   CA       414    3.414100000   -3.506000000    0.984600000
   39 VAL   CB       415    3.445300000   -3.362700000    0.930700000
   39 VAL   CG1      416    3.583200000   -3.354700000    0.866300000
   39 VAL   CG2      417    3.338600000   -3.313700000    0.834300000
   39 VAL   C        418    3.266400000   -3.523100000    1.026900000
   39 VAL   O        419    3.187100000   -3.587800000    0.956600000
   40 PHE   N        420    3.230500000   -3.464300000    1.141900000
   40 PHE   H        421    3.299370385   -3.412547256    1.192679165
   40 PHE   CA       422    3.095600000   -3.472500000    1.196100000
   40 PHE   CB       423    3.099200000   -3.543400000    1.329300000
   40 PHE   CG       424    3.189800000   -3.664000000    1.331100000
   40 PHE   CD1      425    3.316400000   -3.657000000    1.387900000
   40 PHE   HD1      426    3.352357621   -3.562222646    1.427966228
   40 PHE   CD2      427    3.146100000   -3.786600000    1.282000000
   40 PHE   HD2      428    3.047674597   -3.794093320    1.235769165
   40 PHE   CE1      429    3.398000000   -3.770000000    1.394200000
   40 PHE   HE1      430    3.498432224   -3.762324435    1.435858782
   40 PHE   CE2      431    3.226600000   -3.899900000    1.291200000
   40 PHE   HE2      432    3.190536121   -3.995619979    1.253542568
   40 PHE   CZ       433    3.352000000   -3.890900000    1.348000000
   40 PHE   HZ       434    3.414594167   -3.979756246    1.356218137
   40 PHE   C        435    3.025900000   -3.337600000    1.206300000
   40 PHE   O        436    3.062100000   -3.254200000    1.287900000
   41 VAL   N        437    2.925300000   -3.316600000    1.121400000
   41 VAL   H        438    2.901045945   -3.388803887    1.056605405
   41 VAL   CA       439    2.849200000   -3.191900000    1.119600000
   41 VAL   CB       440    2.743800000   -3.190900000    1.004700000
   41 VAL   CG1      441    2.682400000   -3.051600000    0.985600000
   41 VAL   CG2      442    2.802200000   -3.246600000    0.872100000
   41 VAL   C        443    2.784400000   -3.165100000    1.256600000
   41 VAL   O        444    2.734600000   -3.258300000    1.320700000
   42 ASN   N        445    2.788500000   -3.039400000    1.301900000
   42 ASN   H        446    2.838633453   -2.970189250    1.249972079
   42 ASN   CA       447    2.721600000   -3.001400000    1.425000000
   42 ASN   CB       448    2.817900000   -2.950000000    1.531300000
   42 ASN   CG       449    2.915300000   -3.052100000    1.582500000
   42 ASN   OD1      450    2.874300000   -3.150900000    1.644400000
   42 ASN   ND2      451    3.041200000   -3.026900000    1.557500000
   42 ASN   HD21     452    3.112002919   -3.090361262    1.588477652
   42 ASN   HD22     453    3.066644688   -2.944173926    1.507410435
   42 ASN   C        454    2.618000000   -2.897600000    1.387600000
   42 ASN   O        455    2.499300000   -2.925800000    1.400800000
   43 HISB  N        456    2.660900000   -2.781900000    1.332000000
   43 HISB  H        457    2.759043262   -2.769586237    1.317293836
   43 HISB  CA       458    2.570100000   -2.673700000    1.292300000
   43 HISB  CB       459    2.573100000   -2.563400000    1.400400000
   43 HISB  CG       460    2.481100000   -2.446800000    1.378300000
   43 HISB  ND1      461    2.529700000   -2.322400000    1.342700000
   43 HISB  CD2      462    2.346700000   -2.438200000    1.393100000
   43 HISB  HD2      463    2.279484850   -2.518633812    1.422991897
   43 HISB  CE1      464    2.423400000   -2.243200000    1.334900000
   43 HISB  HE1      465    2.427689883   -2.137529581    1.308511376
   43 HISB  NE2      466    2.311100000   -2.308500000    1.363200000
   43 HISB  HE2      467    2.218515066   -2.270712323    1.362851389
   43 HISB  C        468    2.606300000   -2.615800000    1.155100000
   43 HISB  O        469    2.723100000   -2.619700000    1.116100000
   44 ILE   N        470    2.505400000   -2.562400000    1.083100000
   44 ILE   H        471    2.412571386   -2.573419647    1.118616416
   44 ILE   CA       472    2.521100000   -2.490200000    0.958100000
   44 ILE   CB       473    2.488200000   -2.566300000    0.827100000
   44 ILE   CG1      474    2.342400000   -2.608800000    0.817800000
   44 ILE   CG2      475    2.581500000   -2.685300000    0.803200000
   44 ILE   CD       476    2.304500000   -2.642500000    0.687700000
   44 ILE   C        477    2.447100000   -2.357600000    0.969000000
   44 ILE   O        478    2.333300000   -2.352600000    1.015600000
   45 GLU   N        479    2.512400000   -2.249600000    0.928000000
   45 GLU   H        480    2.605605941   -2.258670142    0.892923154
   45 GLU   CA       481    2.450100000   -2.117900000    0.933400000
   45 GLU   CB       482    2.499200000   -2.032900000    1.052000000
   45 GLU   CG       483    2.641800000   -2.058600000    1.099800000
   45 GLU   CD       484    2.668200000   -2.033200000    1.247200000
   45 GLU   OE1      485    2.598100000   -1.948200000    1.307000000
   45 GLU   OE2      486    2.760300000   -2.097300000    1.302800000
   45 GLU   C        487    2.462300000   -2.042600000    0.803800000
   45 GLU   O        488    2.569500000   -2.039200000    0.743400000
   46 VAL   N        489    2.349700000   -1.981300000    0.763300000
   46 VAL   H        490    2.268487908   -1.994696826    0.820090150
   46 VAL   CA       491    2.333700000   -1.897400000    0.645300000
   46 VAL   CB       492    2.182700000   -1.872300000    0.616600000
   46 VAL   CG1      493    2.156300000   -1.736000000    0.552100000
   46 VAL   CG2      494    2.124300000   -1.984500000    0.532800000
   46 VAL   C        495    2.412200000   -1.768300000    0.670800000
   46 VAL   O        496    2.401600000   -1.710400000    0.778500000
   47 LEU   N        497    2.492600000   -1.727300000    0.573700000
   47 LEU   H        498    2.497376284   -1.782036604    0.490147075
   47 LEU   CA       499    2.574200000   -1.607300000    0.581800000
   47 LEU   CB       500    2.703600000   -1.629400000    0.502300000
   47 LEU   CG       501    2.824200000   -1.703800000    0.566800000
   47 LEU   CD1      502    2.928600000   -1.608300000    0.617000000
   47 LEU   CD2      503    2.782900000   -1.804700000    0.673300000
   47 LEU   C        504    2.496600000   -1.485000000    0.527500000
   47 LEU   O        505    2.375100000   -1.492200000    0.504400000
   48 SER   N        506    2.566200000   -1.372300000    0.511300000
   48 SER   H        507    2.662860166   -1.373252810    0.536910632
   48 SER   CA       508    2.511100000   -1.247700000    0.458800000
   48 SER   CB       509    2.616700000   -1.138400000    0.472600000
   48 SER   OG       510    2.738100000   -1.179000000    0.411200000
   48 SER   HG       511    2.806316534   -1.106536861    0.420977424
   48 SER   C        512    2.474500000   -1.263400000    0.310000000
   48 SER   O        513    2.368400000   -1.218300000    0.265200000
   49 ASN   N        514    2.565300000   -1.329400000    0.236500000
   49 ASN   H        515    2.643545579   -1.366069006    0.286829052
   49 ASN   CA       516    2.564900000   -1.354800000    0.092300000
   49 ASN   CB       517    2.709800000   -1.339500000    0.041200000
   49 ASN   CG       518    2.808200000   -1.430600000    0.111500000
   49 ASN   OD1      519    2.779000000   -1.545900000    0.142100000
   49 ASN   ND2      520    2.927000000   -1.380500000    0.139200000
   49 ASN   HD21     521    2.995428460   -1.436784820    0.185563401
   49 ASN   HD22     522    2.948657561   -1.286224357    0.113841508
   49 ASN   C        523    2.509700000   -1.492400000    0.046500000
   49 ASN   O        524    2.502600000   -1.516800000   -0.074800000
   50 SER   N        525    2.478700000   -1.581400000    0.140700000
   50 SER   H        526    2.492972593   -1.553050095    0.235529194
   50 SER   CA       527    2.426300000   -1.715400000    0.120000000
   50 SER   CB       528    2.321900000   -1.723000000    0.008500000
   50 SER   OG       529    2.276800000   -1.854200000   -0.021200000
   50 SER   HG       530    2.209132848   -1.850391898   -0.094729959
   50 SER   C        531    2.540900000   -1.823900000    0.105100000
   50 SER   O        532    2.512900000   -1.935400000    0.059000000
   51 SER   N        533    2.663600000   -1.792500000    0.153300000
   51 SER   H        534    2.679549455   -1.698676432    0.184004283
   51 SER   CA       535    2.775000000   -1.888700000    0.163100000
   51 SER   CB       536    2.911400000   -1.819500000    0.168900000
   51 SER   OG       537    2.932600000   -1.743800000    0.051300000
   51 SER   HG       538    3.021891216   -1.699029626    0.056063655
   51 SER   C        539    2.750600000   -1.974400000    0.291100000
   51 SER   O        540    2.669400000   -1.936000000    0.375700000
   52 LEU   N        541    2.814800000   -2.091900000    0.304600000
   52 LEU   H        542    2.882289603   -2.122860274    0.237617801
   52 LEU   CA       543    2.781100000   -2.171600000    0.421500000
   52 LEU   CB       544    2.716600000   -2.304100000    0.380200000
   52 LEU   CG       545    2.581800000   -2.301100000    0.308700000
   52 LEU   CD1      546    2.524200000   -2.442200000    0.298800000
   52 LEU   CD2      547    2.482900000   -2.206900000    0.377300000
   52 LEU   C        548    2.892700000   -2.197200000    0.521400000
   52 LEU   O        549    3.002700000   -2.237800000    0.484400000
   53 LEU   N        550    2.861300000   -2.175700000    0.650900000
   53 LEU   H        551    2.769620303   -2.142009517    0.672342587
   53 LEU   CA       552    2.953300000   -2.198800000    0.760700000
   53 LEU   CB       553    2.954000000   -2.081400000    0.859300000
   53 LEU   CG       554    3.035000000   -2.098400000    0.987300000
   53 LEU   CD1      555    3.180400000   -2.134600000    0.959700000
   53 LEU   CD2      556    3.027700000   -1.975500000    1.069900000
   53 LEU   C        557    2.917900000   -2.329700000    0.828900000
   53 LEU   O        558    2.803200000   -2.350200000    0.869500000
   54 PHE   N        559    3.018800000   -2.416800000    0.842700000
   54 PHE   H        560    3.110093800   -2.387807836    0.813978987
   54 PHE   CA       561    3.003800000   -2.549700000    0.896400000
   54 PHE   CB       562    3.047300000   -2.653400000    0.790400000
   54 PHE   CG       563    2.959000000   -2.670200000    0.667900000
   54 PHE   CD1      564    2.967700000   -2.581600000    0.560800000
   54 PHE   HD1      565    3.036230731   -2.497025952    0.566436426
   54 PHE   CD2      566    2.874400000   -2.780100000    0.655400000
   54 PHE   HD2      567    2.869021952   -2.853174601    0.736098075
   54 PHE   CE1      568    2.889500000   -2.599700000    0.445800000
   54 PHE   HE1      569    2.896463648   -2.528466925    0.363590775
   54 PHE   CE2      570    2.795800000   -2.798200000    0.540200000
   54 PHE   HE2      571    2.728687066   -2.883774429    0.532860298
   54 PHE   CZ       572    2.803700000   -2.707500000    0.436400000
   54 PHE   HZ       573    2.742388177   -2.720944920    0.347287181
   54 PHE   C        574    3.083100000   -2.568700000    1.023400000
   54 PHE   O        575    3.204300000   -2.586500000    1.016700000
   55 ASN   N        576    3.014800000   -2.567600000    1.139500000
   55 ASN   H        577    2.917370071   -2.545140028    1.137779967
   55 ASN   CA       578    3.077300000   -2.597800000    1.267100000
   55 ASN   CB       579    3.002700000   -2.533600000    1.381900000
   55 ASN   CG       580    3.019200000   -2.384200000    1.385000000
   55 ASN   OD1      581    3.116000000   -2.330700000    1.441200000
   55 ASN   ND2      582    2.926700000   -2.314000000    1.321000000
   55 ASN   HD21     583    2.931971574   -2.214153281    1.319313824
   55 ASN   HD22     584    2.851664851   -2.360901824    1.274417328
   55 ASN   C        585    3.073800000   -2.748600000    1.276600000
   55 ASN   O        586    2.966500000   -2.809400000    1.263300000
   56 MET   N        587    3.192400000   -2.810200000    1.286800000
   56 MET   H        588    3.274999509   -2.754494285    1.295413619
   56 MET   CA       589    3.205500000   -2.955900000    1.285800000
   56 MET   CB       590    3.204600000   -3.011400000    1.142200000
   56 MET   CG       591    3.239400000   -2.910000000    1.033000000
   56 MET   SD       592    3.252000000   -2.987000000    0.871800000
   56 MET   CE       593    3.080100000   -3.022000000    0.839700000
   56 MET   C        594    3.325700000   -3.008400000    1.361900000
   56 MET   O        595    3.418700000   -2.933100000    1.390000000
   57 HISH  N        596    3.324500000   -3.138900000    1.394400000
   57 HISH  H        597    3.247416635   -3.194665393    1.363604291
   57 HISH  CA       598    3.429700000   -3.203400000    1.472200000
   57 HISH  CB       599    3.378100000   -3.245700000    1.611300000
   57 HISH  CG       600    3.326200000   -3.131100000    1.691800000
   57 HISH  ND1      601    3.191900000   -3.097900000    1.690900000
   57 HISH  HD1      602    3.118389850   -3.145144544    1.642276849
   57 HISH  CD2      603    3.392800000   -3.039900000    1.766600000
   57 HISH  HD2      604    3.500238067   -3.036835480    1.784729274
   57 HISH  CE1      605    3.180800000   -2.990400000    1.767900000
   57 HISH  HE1      606    3.086698758   -2.939876739    1.789656751
   57 HISH  NE2      607    3.299200000   -2.952100000    1.815200000
   57 HISH  HE2      608    3.316679602   -2.873894745    1.875019742
   57 HISH  C        609    3.496600000   -3.319500000    1.400800000
   57 HISH  O        610    3.432000000   -3.391600000    1.324800000
   58 ILE   N        611    3.629000000   -3.333300000    1.425600000
   58 ILE   H        612    3.668858102   -3.264991333    1.486798510
   58 ILE   CA       613    3.722200000   -3.435200000    1.374700000
   58 ILE   CB       614    3.820200000   -3.383000000    1.264200000
   58 ILE   CG1      615    3.788500000   -3.239200000    1.214800000
   58 ILE   CG2      616    3.830300000   -3.480900000    1.147700000
   58 ILE   CD       617    3.883000000   -3.137900000    1.268900000
   58 ILE   C        618    3.804700000   -3.489400000    1.492100000
   58 ILE   O        619    3.847000000   -3.411800000    1.579300000
   59 LYSH  N        620    3.833200000   -3.620800000    1.490600000
   59 LYSH  H        621    3.797573300   -3.676165103    1.415330859
   59 LYSH  CA       622    3.913500000   -3.686900000    1.593200000
   59 LYSH  CB       623    3.867000000   -3.832000000    1.614300000
   59 LYSH  CG       624    3.762300000   -3.845000000    1.723200000
   59 LYSH  CD       625    3.715000000   -3.990100000    1.712800000
   59 LYSH  CE       626    3.623900000   -4.028100000    1.829000000
   59 LYSH  NZ       627    3.699900000   -4.106600000    1.928400000
   59 LYSH  HZ1      628    3.794331034   -4.117362584    1.897304235
   59 LYSH  HZ2      629    3.657795384   -4.196675156    1.939061505
   59 LYSH  HZ3      630    3.698933672   -4.058996864    2.016337521
   59 LYSH  C        631    4.065800000   -3.679500000    1.567800000
   59 LYSH  O        632    4.118700000   -3.755700000    1.486700000
   60 VAL   N        633    4.134800000   -3.586900000    1.639100000
   60 VAL   H        634    4.081132151   -3.526574184    1.698096254
   60 VAL   CA       635    4.280900000   -3.566100000    1.638500000
   60 VAL   CB       636    4.319500000   -3.414100000    1.646000000
   60 VAL   CG1      637    4.466100000   -3.392600000    1.682900000
   60 VAL   CG2      638    4.288500000   -3.343100000    1.515000000
   60 VAL   C        639    4.338500000   -3.651300000    1.755100000
   60 VAL   O        640    4.332100000   -3.609700000    1.871900000
   61 ASP   N        641    4.386900000   -3.774400000    1.721900000
   61 ASP   H        642    4.383313943   -3.798551927    1.624926681
   61 ASP   CA       643    4.444200000   -3.876600000    1.812700000
   61 ASP   CB       644    4.581000000   -3.831400000    1.869400000
   61 ASP   CG       645    4.696400000   -3.920300000    1.827400000
   61 ASP   OD1      646    4.738000000   -4.006300000    1.908800000
   61 ASP   OD2      647    4.745000000   -3.904300000    1.713100000
   61 ASP   C        648    4.347200000   -3.921200000    1.926400000
   61 ASP   O        649    4.391500000   -3.949300000    2.038800000
   62 GLY   N        650    4.217200000   -3.928600000    1.893800000
   62 GLY   H        651    4.191535182   -3.907295789    1.799526739
   62 GLY   CA       652    4.110200000   -3.965800000    1.987000000
   62 GLY   C        653    4.043000000   -3.848800000    2.058000000
   62 GLY   O        654    3.945700000   -3.868600000    2.131400000
   63 LYSH  N        655    4.095700000   -3.726000000    2.037700000
   63 LYSH  H        656    4.174758055   -3.719163650    1.976846995
   63 LYSH  CA       657    4.045800000   -3.602000000    2.098100000
   63 LYSH  CB       658    4.161500000   -3.515100000    2.152000000
   63 LYSH  CG       659    4.243500000   -3.581600000    2.262300000
   63 LYSH  CD       660    4.362100000   -3.487200000    2.285400000
   63 LYSH  CE       661    4.410600000   -3.482700000    2.430200000
   63 LYSH  NZ       662    4.388900000   -3.345300000    2.481600000
   63 LYSH  HZ1      663    4.348059018   -3.288879619    2.409845176
   63 LYSH  HZ2      664    4.476490355   -3.305808093    2.509318567
   63 LYSH  HZ3      665    4.327573585   -3.348482297    2.560523658
   63 LYSH  C        666    3.967300000   -3.524400000    1.995400000
   63 LYSH  O        667    4.019900000   -3.494500000    1.888600000
   64 CYS1  N        668    3.842400000   -3.491100000    2.026900000
   64 CYS1  H        669    3.807040611   -3.518249706    2.116413167
   64 CYS1  CA       670    3.754800000   -3.417100000    1.937400000
   64 CYS1  CB       671    3.609600000   -3.431200000    1.980400000
   64 CYS1  SG       672    3.546300000   -3.599800000    1.963900000
   64 CYS1  C        673    3.795200000   -3.272800000    1.921800000
   64 CYS1  O        674    3.804700000   -3.200000000    2.020100000
   65 THR   N        675    3.820000000   -3.232100000    1.797200000
   65 THR   H        676    3.806010629   -3.297150718    1.722549471
   65 THR   CA       677    3.866300000   -3.098200000    1.764000000
   65 THR   CB       678    3.997200000   -3.107900000    1.682300000
   65 THR   OG1      679    4.079700000   -3.211900000    1.736200000
   65 THR   HG1      680    4.164350369   -3.218137608    1.683328389
   65 THR   CG2      681    4.075000000   -2.974900000    1.676800000
   65 THR   C        682    3.760600000   -3.019700000    1.688900000
   65 THR   O        683    3.698600000   -3.073600000    1.598100000
   66 GLU   N        684    3.744000000   -2.891200000    1.723900000
   66 GLU   H        685    3.798952623   -2.855948284    1.799646457
   66 GLU   CA       686    3.650900000   -2.799400000    1.658600000
   66 GLU   CB       687    3.627100000   -2.673700000    1.745500000
   66 GLU   CG       688    3.524600000   -2.688600000    1.857000000
   66 GLU   CD       689    3.398500000   -2.604800000    1.844000000
   66 GLU   OE1      690    3.407800000   -2.486800000    1.802800000
   66 GLU   OE2      691    3.290100000   -2.656300000    1.879700000
   66 GLU   C        692    3.712900000   -2.755400000    1.526900000
   66 GLU   O        693    3.831400000   -2.719800000    1.524100000
   67 ILE   N        694    3.632700000   -2.758100000    1.418300000
   67 ILE   H        695    3.540394530   -2.794788417    1.429861149
   67 ILE   CA       696    3.670800000   -2.711300000    1.284800000
   67 ILE   CB       697    3.726100000   -2.823100000    1.191100000
   67 ILE   CG1      698    3.813900000   -2.765500000    1.078300000
   67 ILE   CG2      699    3.618200000   -2.914300000    1.134300000
   67 ILE   CD       700    3.958700000   -2.725600000    1.119400000
   67 ILE   C        701    3.556800000   -2.629300000    1.222200000
   67 ILE   O        702    3.439500000   -2.666200000    1.234000000
   68 ALA   N        703    3.592300000   -2.517100000    1.158400000
   68 ALA   H        704    3.689303832   -2.493001329    1.155316078
   68 ALA   CA       705    3.496800000   -2.428100000    1.093100000
   68 ALA   CB       706    3.484700000   -2.297800000    1.170500000
   68 ALA   C        707    3.542600000   -2.401900000    0.950400000
   68 ALA   O        708    3.659600000   -2.369200000    0.928700000
   69 LEU   N        709    3.452000000   -2.421800000    0.852900000
   69 LEU   H        710    3.359054064   -2.447054795    0.879793277
   69 LEU   CA       711    3.480700000   -2.408900000    0.710800000
   69 LEU   CB       712    3.485600000   -2.547400000    0.645800000
   69 LEU   CG       713    3.589300000   -2.644300000    0.697800000
   69 LEU   CD1      714    3.546000000   -2.787300000    0.676600000
   69 LEU   CD2      715    3.723400000   -2.618700000    0.635000000
   69 LEU   C        716    3.375300000   -2.328700000    0.641500000
   69 LEU   O        717    3.256500000   -2.361600000    0.647500000
   70 VAL   N        718    3.418000000   -2.224300000    0.573100000
   70 VAL   H        719    3.514875102   -2.199553122    0.574775329
   70 VAL   CA       720    3.324400000   -2.145600000    0.495600000
   70 VAL   CB       721    3.337300000   -1.992300000    0.510000000
   70 VAL   CG1      722    3.294200000   -1.947700000    0.648600000
   70 VAL   CG2      723    3.478300000   -1.942700000    0.478000000
   70 VAL   C        724    3.333100000   -2.194000000    0.353400000
   70 VAL   O        725    3.442900000   -2.200500000    0.297200000
   71 SER   N        726    3.218900000   -2.237800000    0.298900000
   71 SER   H        727    3.135908004   -2.235809366    0.354652722
   71 SER   CA       728    3.209400000   -2.288000000    0.163100000
   71 SER   CB       729    3.140900000   -2.424100000    0.158900000
   71 SER   OG       730    3.004500000   -2.415500000    0.196400000
   71 SER   HG       731    2.963004915   -2.506399424    0.192469020
   71 SER   C        732    3.136200000   -2.183500000    0.081500000
   71 SER   O        733    3.019800000   -2.151100000    0.108800000
   72 ASP   N        734    3.210800000   -2.124900000   -0.013200000
   72 ASP   H        735    3.305099167   -2.156786826   -0.022734017
   72 ASP   CA       736    3.167500000   -2.019200000   -0.103500000
   72 ASP   CB       737    3.288500000   -1.940100000   -0.155500000
   72 ASP   CG       738    3.356700000   -1.855900000   -0.050100000
   72 ASP   OD1      739    3.295200000   -1.756600000   -0.004900000
   72 ASP   OD2      740    3.473600000   -1.887000000   -0.015500000
   72 ASP   C        741    3.087300000   -2.075200000   -0.219500000
   72 ASP   O        742    3.129800000   -2.171200000   -0.284700000
   73 LYSH  N        743    2.971300000   -2.012000000   -0.245900000
   73 LYSH  H        744    2.946247025   -1.934890123   -0.187364409
   73 LYSH  CA       745    2.879700000   -2.047600000   -0.353300000
   73 LYSH  CB       746    2.755000000   -1.958700000   -0.347200000
   73 LYSH  CG       747    2.632500000   -2.023400000   -0.408500000
   73 LYSH  CD       748    2.507800000   -1.942400000   -0.381600000
   73 LYSH  CE       749    2.382500000   -2.022000000   -0.407200000
   73 LYSH  NZ       750    2.262000000   -1.953700000   -0.352900000
   73 LYSH  HZ1      751    2.289007309   -1.867593185   -0.309816109
   73 LYSH  HZ2      752    2.217964055   -2.012571794   -0.285113958
   73 LYSH  HZ3      753    2.197802864   -1.935112104   -0.427285602
   73 LYSH  C        754    2.951900000   -2.032600000   -0.486500000
   73 LYSH  O        755    3.039800000   -1.946400000   -0.498200000
   74 THR   N        756    2.919800000   -2.119700000   -0.584700000
   74 THR   H        757    2.849164275   -2.188206027   -0.566880951
   74 THR   CA       758    2.984600000   -2.117800000   -0.716800000
   74 THR   CB       759    3.074100000   -2.243400000   -0.736800000
   74 THR   OG1      760    3.158800000   -2.225100000   -0.850300000
   74 THR   HG1      761    3.216067372   -2.306146011   -0.862628513
   74 THR   CG2      762    2.995100000   -2.371500000   -0.753200000
   74 THR   C        763    2.882100000   -2.094200000   -0.830300000
   74 THR   O        764    2.763800000   -2.070100000   -0.802700000
   75 GLU   N        765    2.931300000   -2.097700000   -0.957500000
   75 GLU   H        766    3.029536896   -2.114379120   -0.965945073
   75 GLU   CA       767    2.857900000   -2.080000000   -1.083900000
   75 GLU   CB       768    2.946100000   -2.123600000   -1.203000000
   75 GLU   CG       769    3.029500000   -2.012000000   -1.264200000
   75 GLU   CD       770    3.111500000   -2.050900000   -1.386100000
   75 GLU   OE1      771    3.053700000   -2.106900000   -1.482200000
   75 GLU   OE2      772    3.233400000   -2.022100000   -1.386700000
   75 GLU   C        773    2.725700000   -2.158200000   -1.085200000
   75 GLU   O        774    2.617600000   -2.098000000   -1.091900000
   76 LYSH  N        775    2.736200000   -2.292200000   -1.073600000
   76 LYSH  H        776    2.828004275   -2.330778495   -1.064452610
   76 LYSH  CA       777    2.623600000   -2.385100000   -1.073400000
   76 LYSH  CB       778    2.670100000   -2.530400000   -1.096200000
   76 LYSH  CG       779    2.785800000   -2.548100000   -1.194500000
   76 LYSH  CD       780    2.836800000   -2.692200000   -1.179700000
   76 LYSH  CE       781    2.849700000   -2.777800000   -1.305600000
   76 LYSH  NZ       782    2.767300000   -2.899800000   -1.290000000
   76 LYSH  HZ1      783    2.722087778   -2.898366084   -1.200815927
   76 LYSH  HZ2      784    2.825799109   -2.980645268   -1.296472776
   76 LYSH  HZ3      785    2.698331828   -2.902975186   -1.362341616
   76 LYSH  C        786    2.545800000   -2.372600000   -0.943300000
   76 LYSH  O        787    2.604900000   -2.366200000   -0.834900000
   77 ASP   N        788    2.412900000   -2.364600000   -0.955700000
   77 ASP   H        789    2.374950982   -2.367405028   -1.048177045
   77 ASP   CA       790    2.319000000   -2.352100000   -0.844800000
   77 ASP   CB       791    2.178700000   -2.321800000   -0.899400000
   77 ASP   CG       792    2.064700000   -2.359800000   -0.807800000
   77 ASP   OD1      793    1.983800000   -2.447000000   -0.847500000
   77 ASP   OD2      794    2.058000000   -2.304400000   -0.695100000
   77 ASP   C        795    2.317000000   -2.478800000   -0.759800000
   77 ASP   O        796    2.322500000   -2.589600000   -0.812900000
   78 GLY   N        797    2.307600000   -2.460600000   -0.628600000
   78 GLY   H        798    2.304081952   -2.367079147   -0.593365452
   78 GLY   CA       799    2.302200000   -2.571000000   -0.533900000
   78 GLY   C        800    2.436300000   -2.631000000   -0.498100000
   78 GLY   O        801    2.441000000   -2.726200000   -0.419000000
   79 GLU   N        802    2.546500000   -2.577200000   -0.554500000
   79 GLU   H        803    2.537012333   -2.501660358   -0.619336307
   79 GLU   CA       804    2.678900000   -2.627900000   -0.522000000
   79 GLU   CB       805    2.745200000   -2.706400000   -0.636200000
   79 GLU   CG       806    2.763800000   -2.638700000   -0.769600000
   79 GLU   CD       807    2.860200000   -2.714900000   -0.858500000
   79 GLU   OE1      808    2.981000000   -2.682700000   -0.856000000
   79 GLU   OE2      809    2.816000000   -2.809500000   -0.927500000
   79 GLU   C        810    2.771100000   -2.522100000   -0.466400000
   79 GLU   O        811    2.772100000   -2.408200000   -0.512600000
   80 TYR   N        812    2.851100000   -2.563000000   -0.368000000
   80 TYR   H        813    2.846679190   -2.659687286   -0.342859890
   80 TYR   CA       814    2.944200000   -2.479500000   -0.294000000
   80 TYR   CB       815    2.899900000   -2.478000000   -0.147100000
   80 TYR   CG       816    2.759200000   -2.425200000   -0.126300000
   80 TYR   CD1      817    2.651100000   -2.511800000   -0.112000000
   80 TYR   HD1      818    2.667868487   -2.619434422   -0.115827404
   80 TYR   CD2      819    2.734500000   -2.288400000   -0.119400000
   80 TYR   HD2      820    2.817548555   -2.218603779   -0.130003062
   80 TYR   CE1      821    2.521300000   -2.463100000   -0.092800000
   80 TYR   HE1      822    2.437614637   -2.532393918   -0.084075730
   80 TYR   CE2      823    2.605700000   -2.238700000   -0.099200000
   80 TYR   HE2      824    2.588811898   -2.131110439   -0.094696846
   80 TYR   CZ       825    2.499500000   -2.326100000   -0.084900000
   80 TYR   OH       826    2.374200000   -2.273100000   -0.062800000
   80 TYR   HH       827    2.380085172   -2.173297752   -0.060591845
   80 TYR   C        828    3.090400000   -2.526100000   -0.308400000
   80 TYR   O        829    3.115600000   -2.640200000   -0.347700000
   81 SER   N        830    3.186100000   -2.437900000   -0.274700000
   81 SER   H        831    3.158073506   -2.348175665   -0.240581687
   81 SER   CA       832    3.329000000   -2.466500000   -0.285400000
   81 SER   CB       833    3.387000000   -2.397100000   -0.407400000
   81 SER   OG       834    3.509300000   -2.459800000   -0.441700000
   81 SER   HG       835    3.548466646   -2.414886250   -0.522003978
   81 SER   C        836    3.407500000   -2.426900000   -0.161600000
   81 SER   O        837    3.393800000   -2.314400000   -0.113800000
   82 VAL   N        838    3.491400000   -2.518800000   -0.111300000
   82 VAL   H        839    3.498304372   -2.606440861   -0.158959303
   82 VAL   CA       840    3.574000000   -2.499700000    0.009100000
   82 VAL   CB       841    3.496700000   -2.540500000    0.139500000
   82 VAL   CG1      842    3.464000000   -2.690300000    0.144100000
   82 VAL   CG2      843    3.569300000   -2.495700000    0.266900000
   82 VAL   C        844    3.708100000   -2.573800000   -0.006300000
   82 VAL   O        845    3.711800000   -2.679600000   -0.069100000
   83 GLU   N        846    3.817100000   -2.519500000    0.050400000
   83 GLU   H        847    3.808523809   -2.432453302    0.098869798
   83 GLU   CA       848    3.948100000   -2.584400000    0.043100000
   83 GLU   CB       849    4.056700000   -2.492500000   -0.015800000
   83 GLU   CG       850    4.034600000   -2.343600000    0.008500000
   83 GLU   CD       851    4.135700000   -2.251400000   -0.056800000
   83 GLU   OE1      852    4.094100000   -2.163800000   -0.136400000
   83 GLU   OE2      853    4.256400000   -2.264900000   -0.026100000
   83 GLU   C        854    3.986400000   -2.641500000    0.177800000
   83 GLU   O        855    3.990200000   -2.569200000    0.277100000
   84 TYR   N        856    4.005400000   -2.773500000    0.181700000
   84 TYR   H        857    3.996037079   -2.822596965    0.095086931
   84 TYR   CA       858    4.038600000   -2.854300000    0.299700000
   84 TYR   CB       859    3.909000000   -2.891000000    0.379100000
   84 TYR   CG       860    3.925700000   -3.002100000    0.481100000
   84 TYR   CD1      861    3.944400000   -2.973300000    0.616100000
   84 TYR   HD1      862    3.943391789   -2.869516821    0.649402180
   84 TYR   CD2      863    3.922700000   -3.135900000    0.442900000
   84 TYR   HD2      864    3.903835757   -3.161131024    0.338551853
   84 TYR   CE1      865    3.964400000   -3.075100000    0.709400000
   84 TYR   HE1      866    3.981160651   -3.050581688    0.814275798
   84 TYR   CE2      867    3.943300000   -3.238400000    0.535200000
   84 TYR   HE2      868    3.943933079   -3.342359159    0.502441909
   84 TYR   CZ       869    3.962900000   -3.207400000    0.668400000
   84 TYR   OH       870    3.989200000   -3.306800000    0.758000000
   84 TYR   HH       871    3.983975554   -3.395441455    0.712006547
   84 TYR   C        872    4.105600000   -2.978200000    0.240300000
   84 TYR   O        873    4.045700000   -3.040500000    0.152800000
   85 ASP   N        874    4.229500000   -3.012800000    0.283600000
   85 ASP   H        875    4.271141630   -2.957388256    0.355679909
   85 ASP   CA       876    4.306800000   -3.127400000    0.230800000
   85 ASP   CB       877    4.263200000   -3.259700000    0.298000000
   85 ASP   CG       878    4.356600000   -3.378100000    0.274000000
   85 ASP   OD1      879    4.470100000   -3.355400000    0.227900000
   85 ASP   OD2      880    4.315800000   -3.492200000    0.302200000
   85 ASP   C        881    4.293900000   -3.134400000    0.077300000
   85 ASP   O        882    4.253600000   -3.236600000    0.021100000
   86 GLY   N        883    4.321700000   -3.021600000    0.013400000
   86 GLY   H        884    4.355568017   -2.944188371    0.066882682
   86 GLY   CA       885    4.305700000   -3.004100000   -0.130200000
   86 GLY   C        886    4.183000000   -2.919700000   -0.156400000
   86 GLY   O        887    4.130400000   -2.856400000   -0.063900000
   87 TYR   N        888    4.135800000   -2.917900000   -0.282400000
   87 TYR   H        889    4.183193989   -2.972646720   -0.351368156
   87 TYR   CA       890    4.018700000   -2.840100000   -0.324200000
   87 TYR   CB       891    4.042300000   -2.775600000   -0.460300000
   87 TYR   CG       892    3.957500000   -2.652700000   -0.479500000
   87 TYR   CD1      893    3.861900000   -2.646700000   -0.580200000
   87 TYR   HD1      894    3.847655483   -2.732723635   -0.645606635
   87 TYR   CD2      895    3.971500000   -2.542300000   -0.395900000
   87 TYR   HD2      896    4.045145063   -2.545104512   -0.315590976
   87 TYR   CE1      897    3.784000000   -2.532900000   -0.599100000
   87 TYR   HE1      898    3.711253852   -2.529108009   -0.680184022
   87 TYR   CE2      899    3.893400000   -2.428500000   -0.412800000
   87 TYR   HE2      900    3.906188619   -2.342982356   -0.346435975
   87 TYR   CZ       901    3.799500000   -2.424300000   -0.514100000
   87 TYR   OH       902    3.721100000   -2.312400000   -0.527500000
   87 TYR   HH       903    3.746593288   -2.245252747   -0.457920271
   87 TYR   C        904    3.889000000   -2.921600000   -0.326000000
   87 TYR   O        905    3.885000000   -3.028400000   -0.385300000
   88 ASN   N        906    3.782100000   -2.870600000   -0.263100000
   88 ASN   H        907    3.788335089   -2.781314934   -0.218498423
   88 ASN   CA       908    3.656100000   -2.945500000   -0.259600000
   88 ASN   CB       909    3.616500000   -2.987100000   -0.118000000
   88 ASN   CG       910    3.730600000   -3.020800000   -0.028500000
   88 ASN   OD1      911    3.782200000   -3.132600000   -0.029800000
   88 ASN   ND2      912    3.771900000   -2.923000000    0.050400000
   88 ASN   HD21     913    3.848149633   -2.938292987    0.113265873
   88 ASN   HD22     914    3.726874031   -2.833768164    0.047184184
   88 ASN   C        915    3.539700000   -2.874100000   -0.325500000
   88 ASN   O        916    3.517700000   -2.754000000   -0.303500000
   89 VAL   N        917    3.464300000   -2.950300000   -0.405700000
   89 VAL   H        918    3.491105813   -3.045500998   -0.420472214
   89 VAL   CA       919    3.344700000   -2.900200000   -0.472400000
   89 VAL   CB       920    3.356700000   -2.880500000   -0.627200000
   89 VAL   CG1      921    3.229600000   -2.818600000   -0.685300000
   89 VAL   CG2      922    3.477500000   -2.794200000   -0.664300000
   89 VAL   C        923    3.231400000   -2.993700000   -0.431700000
   89 VAL   O        924    3.233800000   -3.113200000   -0.460800000
   90 PHE   N        925    3.134000000   -2.939000000   -0.361800000
   90 PHE   H        926    3.136951594   -2.841094114   -0.341657370
   90 PHE   CA       927    3.023100000   -3.018000000   -0.313800000
   90 PHE   CB       928    3.038300000   -3.045600000   -0.162600000
   90 PHE   CG       929    3.016000000   -2.931900000   -0.066200000
   90 PHE   CD1      930    3.122200000   -2.876900000    0.004700000
   90 PHE   HD1      931    3.223382399   -2.913831888   -0.012008013
   90 PHE   CD2      932    2.887100000   -2.884300000   -0.040000000
   90 PHE   HD2      933    2.801792727   -2.929605058   -0.090508622
   90 PHE   CE1      934    3.100000000   -2.774400000    0.097400000
   90 PHE   HE1      935    3.183873153   -2.732103328    0.152692728
   90 PHE   CE2      936    2.866300000   -2.780200000    0.049400000
   90 PHE   HE2      937    2.765796781   -2.740779311    0.064437029
   90 PHE   CZ       938    2.972100000   -2.726600000    0.119100000
   90 PHE   HZ       939    2.955139344   -2.646664463    0.191236302
   90 PHE   C        940    2.889200000   -2.955600000   -0.350400000
   90 PHE   O        941    2.885400000   -2.836800000   -0.381600000
   91 ARG   N        942    2.779400000   -3.033900000   -0.341700000
   91 ARG   H        943    2.790896498   -3.126528745   -0.305814819
   91 ARG   CA       944    2.644000000   -2.992000000   -0.381500000
   91 ARG   CB       945    2.626600000   -2.999200000   -0.536500000
   91 ARG   CG       946    2.533000000   -3.105000000   -0.598500000
   91 ARG   CD       947    2.601400000   -3.199100000   -0.695700000
   91 ARG   NE       948    2.561100000   -3.336700000   -0.671000000
   91 ARG   HE       949    2.527731741   -3.359549632   -0.579542613
   91 ARG   CZ       950    2.565400000   -3.433700000   -0.760700000
   91 ARG   NH1      951    2.608900000   -3.409400000   -0.883800000
   91 ARG   HH11     952    2.611928055   -3.483179334   -0.951234715
   91 ARG   HH12     953    2.638627499   -3.317322739   -0.909059727
   91 ARG   NH2      954    2.524300000   -3.555100000   -0.729500000
   91 ARG   HH21     955    2.527759285   -3.628133382   -0.797721393
   91 ARG   HH22     956    2.489683429   -3.574098106   -0.637626364
   91 ARG   C        957    2.536300000   -3.070400000   -0.310800000
   91 ARG   O        958    2.545400000   -3.194900000   -0.300700000
   92 ILE   N        959    2.430700000   -2.996500000   -0.267200000
   92 ILE   H        960    2.432829504   -2.897871560   -0.283567532
   92 ILE   CA       961    2.314300000   -3.051700000   -0.198000000
   92 ILE   CB       962    2.230200000   -2.937400000   -0.132300000
   92 ILE   CG1      963    2.318300000   -2.842500000   -0.047100000
   92 ILE   CG2      964    2.110900000   -2.994800000   -0.051300000
   92 ILE   CD       965    2.249500000   -2.701300000   -0.008800000
   92 ILE   C        966    2.234700000   -3.135600000   -0.298700000
   92 ILE   O        967    2.180300000   -3.080200000   -0.394900000
   93 VAL   N        968    2.239700000   -3.268500000   -0.282000000
   93 VAL   H        969    2.294406708   -3.302817025   -0.205648720
   93 VAL   CA       970    2.172600000   -3.367200000   -0.365100000
   93 VAL   CB       971    2.232500000   -3.506200000   -0.333100000
   93 VAL   CG1      972    2.145200000   -3.619800000   -0.390500000
   93 VAL   CG2      973    2.377300000   -3.517000000   -0.385100000
   93 VAL   C        974    2.020200000   -3.363000000   -0.348800000
   93 VAL   O        975    1.951400000   -3.319600000   -0.439500000
   94 GLU   N        976    1.968000000   -3.397300000   -0.231200000
   94 GLU   H        977    2.030444724   -3.432399493   -0.161424058
   94 GLU   CA       978    1.825500000   -3.387500000   -0.196100000
   94 GLU   CB       979    1.740100000   -3.505000000   -0.255600000
   94 GLU   CG       980    1.712600000   -3.626600000   -0.167900000
   94 GLU   CD       981    1.599300000   -3.715600000   -0.216300000
   94 GLU   OE1      982    1.596300000   -3.752900000   -0.335800000
   94 GLU   OE2      983    1.513800000   -3.750400000   -0.132200000
   94 GLU   C        984    1.815400000   -3.374200000   -0.045800000
   94 GLU   O        985    1.909100000   -3.415300000    0.024800000
   95 THR   N        986    1.704000000   -3.315200000    0.001400000
   95 THR   H        987    1.634632114   -3.286985802   -0.064872584
   95 THR   CA       988    1.677800000   -3.289900000    0.140700000
   95 THR   CB       989    1.761700000   -3.169100000    0.189600000
   95 THR   OG1      990    1.734100000   -3.145500000    0.328400000
   95 THR   HG1      991    1.788042792   -3.067608959    0.360386887
   95 THR   CG2      992    1.735900000   -3.041800000    0.109400000
   95 THR   C        993    1.530900000   -3.269300000    0.177000000
   95 THR   O        994    1.455900000   -3.200300000    0.109700000
   96 ASP   N        995    1.496100000   -3.323600000    0.291400000
   96 ASP   H        996    1.563085507   -3.383537229    0.335223173
   96 ASP   CA       997    1.370700000   -3.305100000    0.359800000
   96 ASP   CB       998    1.313700000   -3.439300000    0.404500000
   96 ASP   CG       999    1.194200000   -3.430300000    0.496100000
   96 ASP   OD1     1000    1.161900000   -3.532500000    0.560100000
   96 ASP   OD2     1001    1.132300000   -3.320600000    0.503500000
   96 ASP   C       1002    1.423800000   -3.230600000    0.478200000
   96 ASP   O       1003    1.477900000   -3.292600000    0.570400000
   97 TYR   N       1004    1.417000000   -3.097500000    0.472600000
   97 TYR   H       1005    1.372497081   -3.057469464    0.392493531
   97 TYR   CA      1006    1.469000000   -3.004700000    0.573500000
   97 TYR   CB      1007    1.416000000   -2.862700000    0.550700000
   97 TYR   CG      1008    1.416800000   -2.805800000    0.410100000
   97 TYR   CD1     1009    1.380600000   -2.673900000    0.387200000
   97 TYR   HD1     1010    1.355764610   -2.609959777    0.471910397
   97 TYR   CD2     1011    1.445000000   -2.885800000    0.299500000
   97 TYR   HD2     1012    1.473033171   -2.990044090    0.314609962
   97 TYR   CE1     1013    1.375300000   -2.621500000    0.258700000
   97 TYR   HE1     1014    1.348345758   -2.516989746    0.243465972
   97 TYR   CE2     1015    1.438000000   -2.834900000    0.169900000
   97 TYR   HE2     1016    1.458978833   -2.899298143    0.084496442
   97 TYR   CZ      1017    1.404200000   -2.701900000    0.150300000
   97 TYR   OH      1018    1.397500000   -2.646100000    0.025100000
   97 TYR   HH      1019    1.420670892   -2.715093108   -0.043478866
   97 TYR   C       1020    1.443400000   -3.042200000    0.720600000
   97 TYR   O       1021    1.520300000   -3.000300000    0.806600000
   98 THR   N       1022    1.336100000   -3.117400000    0.749400000
   98 THR   H       1023    1.278897301   -3.148620622    0.673550650
   98 THR   CA      1024    1.297800000   -3.156400000    0.884700000
   98 THR   CB      1025    1.147000000   -3.134000000    0.902500000
   98 THR   OG1     1026    1.072700000   -3.231100000    0.827900000
   98 THR   HG1     1027    0.974795466   -3.215140301    0.840548721
   98 THR   CG2     1028    1.103700000   -2.992500000    0.862100000
   98 THR   C       1029    1.343800000   -3.299100000    0.922000000
   98 THR   O       1030    1.324300000   -3.339500000    1.036600000
   99 ASP   N       1031    1.410700000   -3.372600000    0.830600000
   99 ASP   H       1032    1.429892114   -3.333460838    0.740601174
   99 ASP   CA      1033    1.455700000   -3.508800000    0.861000000
   99 ASP   CB      1034    1.353900000   -3.614200000    0.811600000
   99 ASP   CG      1035    1.393000000   -3.761000000    0.835200000
   99 ASP   OD1     1036    1.348000000   -3.847700000    0.756700000
   99 ASP   OD2     1037    1.459900000   -3.788700000    0.936700000
   99 ASP   C       1038    1.595800000   -3.543600000    0.810700000
   99 ASP   O       1039    1.672000000   -3.601900000    0.886400000
  100 TYR   N       1040    1.627500000   -3.518300000    0.683500000
  100 TYR   H       1041    1.560831282   -3.472340518    0.624822849
  100 TYR   CA      1042    1.758500000   -3.556500000    0.627400000
  100 TYR   CB      1043    1.756400000   -3.701900000    0.572200000
  100 TYR   CG      1044    1.666500000   -3.721500000    0.452500000
  100 TYR   CD1     1045    1.716600000   -3.712300000    0.323000000
  100 TYR   HD1     1046    1.823134381   -3.694767029    0.308032680
  100 TYR   CD2     1047    1.530400000   -3.744100000    0.468200000
  100 TYR   HD2     1048    1.488388094   -3.749263031    0.568645721
  100 TYR   CE1     1049    1.633000000   -3.725100000    0.211800000
  100 TYR   HE1     1050    1.673984533   -3.716253939    0.111186804
  100 TYR   CE2     1051    1.446500000   -3.760300000    0.358300000
  100 TYR   HE2     1052    1.340669740   -3.781766573    0.373137192
  100 TYR   CZ      1053    1.497700000   -3.749100000    0.230000000
  100 TYR   OH      1054    1.414100000   -3.767300000    0.122000000
  100 TYR   HH      1055    1.320823867   -3.783286997    0.154310663
  100 TYR   C       1056    1.812700000   -3.462000000    0.520400000
  100 TYR   O       1057    1.742200000   -3.371800000    0.474100000
  101 ILE   N       1058    1.936500000   -3.489900000    0.475900000
  101 ILE   H       1059    1.983551872   -3.567621353    0.517679332
  101 ILE   CA      1060    2.008400000   -3.416500000    0.371700000
  101 ILE   CB      1061    2.056400000   -3.274400000    0.416000000
  101 ILE   CG1     1062    2.097000000   -3.187300000    0.296600000
  101 ILE   CG2     1063    2.165900000   -3.280300000    0.519600000
  101 ILE   CD      1064    2.096600000   -3.037600000    0.326800000
  101 ILE   C       1065    2.122200000   -3.503700000    0.318200000
  101 ILE   O       1066    2.193900000   -3.569000000    0.396500000
  102 ILE   N       1067    2.136900000   -3.504200000    0.183900000
  102 ILE   H       1068    2.072202413   -3.451721709    0.128580463
  102 ILE   CA      1069    2.242400000   -3.577500000    0.116300000
  102 ILE   CB      1070    2.189700000   -3.676300000    0.009400000
  102 ILE   CG1     1071    2.049500000   -3.737200000    0.046300000
  102 ILE   CG2     1072    2.296200000   -3.783600000   -0.021900000
  102 ILE   CD      1073    2.047000000   -3.863300000    0.137600000
  102 ILE   C       1074    2.336000000   -3.475300000    0.055200000
  102 ILE   O       1075    2.288500000   -3.376100000    0.000200000
  103 PHE   N       1076    2.467900000   -3.500500000    0.062800000
  103 PHE   H       1077    2.495992378   -3.585070348    0.108172618
  103 PHE   CA      1078    2.573700000   -3.414100000    0.010000000
  103 PHE   CB      1079    2.657800000   -3.355100000    0.123700000
  103 PHE   CG      1080    2.591300000   -3.246400000    0.203300000
  103 PHE   CD1     1081    2.543600000   -3.271200000    0.331200000
  103 PHE   HD1     1082    2.554489124   -3.370541416    0.374716779
  103 PHE   CD2     1083    2.578400000   -3.118500000    0.151200000
  103 PHE   HD2     1084    2.617752512   -3.096716010    0.051913356
  103 PHE   CE1     1085    2.481700000   -3.169700000    0.404600000
  103 PHE   HE1     1086    2.444349097   -3.189987879    0.504970872
  103 PHE   CE2     1087    2.516000000   -3.017700000    0.223800000
  103 PHE   HE2     1088    2.505205119   -2.918112555    0.180825457
  103 PHE   CZ      1089    2.467900000   -3.043900000    0.350000000
  103 PHE   HZ      1090    2.418768420   -2.964998307    0.406935145
  103 PHE   C       1091    2.667200000   -3.495800000   -0.071800000
  103 PHE   O       1092    2.707300000   -3.603500000   -0.028400000
  104 HISB  N       1093    2.708400000   -3.441500000   -0.186600000
  104 HISB  H       1094    2.669162081   -3.353502441   -0.213373409
  104 HISB  CA      1095    2.806600000   -3.501900000   -0.275300000
  104 HISB  CB      1096    2.747400000   -3.527900000   -0.414600000
  104 HISB  CG      1097    2.845800000   -3.587300000   -0.509900000
  104 HISB  ND1     1098    2.934400000   -3.507900000   -0.580500000
  104 HISB  CD2     1099    2.868900000   -3.716600000   -0.541000000
  104 HISB  HD2     1100    2.814603295   -3.803252890   -0.503262162
  104 HISB  CE1     1101    3.010300000   -3.591600000   -0.648900000
  104 HISB  HE1     1102    3.092606871   -3.560990365   -0.713472666
  104 HISB  NE2     1103    2.973700000   -3.717900000   -0.629100000
  104 HISB  HE2     1104    3.015053933   -3.798826598   -0.670822152
  104 HISB  C       1105    2.925700000   -3.405500000   -0.281700000
  104 HISB  O       1106    2.905900000   -3.284400000   -0.292700000
  105 LEU   N       1107    3.048300000   -3.460200000   -0.274900000
  105 LEU   H       1108    3.055198393   -3.559876185   -0.270768373
  105 LEU   CA      1109    3.171400000   -3.383000000   -0.273200000
  105 LEU   CB      1110    3.218600000   -3.369900000   -0.127100000
  105 LEU   CG      1111    3.354700000   -3.301900000   -0.099600000
  105 LEU   CD1     1112    3.337300000   -3.178800000   -0.013700000
  105 LEU   CD2     1113    3.456300000   -3.401600000   -0.038200000
  105 LEU   C       1114    3.281600000   -3.446800000   -0.353500000
  105 LEU   O       1115    3.316100000   -3.561400000   -0.328600000
  106 VAL   N       1116    3.345700000   -3.368100000   -0.439100000
  106 VAL   H       1117    3.311445028   -3.275215725   -0.453210576
  106 VAL   CA      1118    3.463800000   -3.410700000   -0.513600000
  106 VAL   CB      1119    3.455800000   -3.383800000   -0.667800000
  106 VAL   CG1     1120    3.550500000   -3.476400000   -0.745300000
  106 VAL   CG2     1121    3.313100000   -3.394100000   -0.721000000
  106 VAL   C       1122    3.582100000   -3.333200000   -0.451400000
  106 VAL   O       1123    3.573000000   -3.210700000   -0.433900000
  107 ASN   N       1124    3.690800000   -3.404000000   -0.415900000
  107 ASN   H       1125    3.690172798   -3.503411768   -0.426712353
  107 ASN   CA      1126    3.809700000   -3.338700000   -0.361900000
  107 ASN   CB      1127    3.847300000   -3.383500000   -0.216900000
  107 ASN   CG      1128    3.931200000   -3.508500000   -0.197600000
  107 ASN   OD1     1129    3.910700000   -3.612100000   -0.260600000
  107 ASN   ND2     1130    4.021500000   -3.503800000   -0.102600000
  107 ASN   HD21    1131    4.079849685   -3.583106116   -0.085111309
  107 ASN   HD22    1132    4.032001056   -3.420910292   -0.047654353
  107 ASN   C       1133    3.924000000   -3.347600000   -0.463300000
  107 ASN   O       1134    3.983200000   -3.453800000   -0.486900000
  108 PHE   N       1135    3.947100000   -3.234900000   -0.530700000
  108 PHE   H       1136    3.888935732   -3.156417044   -0.509314409
  108 PHE   CA      1137    4.048800000   -3.215800000   -0.632100000
  108 PHE   CB      1138    4.011200000   -3.097400000   -0.724400000
  108 PHE   CG      1139    4.069000000   -2.991200000   -0.808700000
  108 PHE   CD1     1140    4.124400000   -2.892200000   -0.730600000
  108 PHE   HD1     1141    4.129365256   -2.902161628   -0.622169782
  108 PHE   CD2     1142    4.062800000   -2.989500000   -0.948300000
  108 PHE   HD2     1143    4.021499191   -3.072627668   -1.005440476
  108 PHE   CE1     1144    4.173400000   -2.780000000   -0.794200000
  108 PHE   HE1     1145    4.214887249   -2.697900487   -0.735723696
  108 PHE   CE2     1146    4.112800000   -2.874700000   -1.010000000
  108 PHE   HE2     1147    4.107526166   -2.864975594   -1.118437183
  108 PHE   CZ      1148    4.169800000   -2.771700000   -0.933600000
  108 PHE   HZ      1149    4.211688251   -2.684336292   -0.983539532
  108 PHE   C       1150    4.185600000   -3.197100000   -0.563700000
  108 PHE   O       1151    4.234600000   -3.084900000   -0.552000000
  109 LYSH  N       1152    4.243800000   -3.307300000   -0.512200000
  109 LYSH  H       1153    4.192279218   -3.393002353   -0.513046054
  109 LYSH  CA      1154    4.378400000   -3.307800000   -0.455200000
  109 LYSH  CB      1155    4.404600000   -3.437100000   -0.377700000
  109 LYSH  CG      1156    4.406500000   -3.438900000   -0.225600000
  109 LYSH  CD      1157    4.429600000   -3.587400000   -0.202300000
  109 LYSH  CE      1158    4.457100000   -3.593300000   -0.053600000
  109 LYSH  NZ      1159    4.601400000   -3.612400000   -0.030600000
  109 LYSH  HZ1     1160    4.648864286   -3.617187721   -0.118487538
  109 LYSH  HZ2     1161    4.616177199   -3.697383333    0.019991180
  109 LYSH  HZ3     1162    4.637186560   -3.535607433    0.022524605
  109 LYSH  C       1163    4.468700000   -3.301400000   -0.579000000
  109 LYSH  O       1164    4.426300000   -3.345500000   -0.686200000
  110 GLU   N       1165    4.589600000   -3.245800000   -0.568900000
  110 GLU   H       1166    4.622697643   -3.211903244   -0.480834365
  110 GLU   CA      1167    4.673000000   -3.235200000   -0.688700000
  110 GLU   CB      1168    4.792600000   -3.141700000   -0.667100000
  110 GLU   CG      1169    4.755200000   -2.994600000   -0.649600000
  110 GLU   CD      1170    4.633100000   -2.945100000   -0.725800000
  110 GLU   OE1     1171    4.520700000   -2.959800000   -0.672700000
  110 GLU   OE2     1172    4.649700000   -2.888100000   -0.836000000
  110 GLU   C       1173    4.712600000   -3.374200000   -0.745500000
  110 GLU   O       1174    4.764700000   -3.460400000   -0.672500000
  111 LYSH  N       1175    4.671500000   -3.396700000   -0.873400000
  111 LYSH  H       1176    4.622067997   -3.321083483   -0.916279125
  111 LYSH  CA      1177    4.689200000   -3.516000000   -0.957700000
  111 LYSH  CB      1178    4.835100000   -3.563800000   -0.962900000
  111 LYSH  CG      1179    4.941600000   -3.468900000   -1.018700000
  111 LYSH  CD      1180    5.077500000   -3.533500000   -0.990200000
  111 LYSH  CE      1181    5.189200000   -3.460900000   -1.064500000
  111 LYSH  NZ      1182    5.230500000   -3.542600000   -1.180400000
  111 LYSH  HZ1     1183    5.175897622   -3.626324089   -1.183376124
  111 LYSH  HZ2     1184    5.327304414   -3.566167787   -1.171828836
  111 LYSH  HZ3     1185    5.216437328   -3.490564787   -1.264629317
  111 LYSH  C       1186    4.593200000   -3.635300000   -0.926400000
  111 LYSH  O       1187    4.596200000   -3.733000000   -1.001500000
  112 ASP   N       1188    4.507500000   -3.626500000   -0.821900000
  112 ASP   H       1189    4.508951735   -3.544528544   -0.764641176
  112 ASP   CA      1190    4.412800000   -3.733600000   -0.790400000
  112 ASP   CB      1191    4.474700000   -3.833400000   -0.691400000
  112 ASP   CG      1192    4.455700000   -3.977200000   -0.732800000
  112 ASP   OD1     1193    4.557200000   -4.047700000   -0.749900000
  112 ASP   OD2     1194    4.338700000   -4.018600000   -0.752800000
  112 ASP   C       1195    4.274500000   -3.685000000   -0.740600000
  112 ASP   O       1196    4.268400000   -3.587000000   -0.668700000
  113 SER   N       1197    4.164900000   -3.757000000   -0.776000000
  113 SER   H       1198    4.177340480   -3.839700730   -0.830825393
  113 SER   CA      1199    4.028700000   -3.718000000   -0.736800000
  113 SER   CB      1200    3.951300000   -3.659600000   -0.854800000
  113 SER   OG      1201    3.951200000   -3.518000000   -0.852200000
  113 SER   HG      1202    3.899814633   -3.483210110   -0.930616883
  113 SER   C       1203    3.944600000   -3.825300000   -0.667600000
  113 SER   O       1204    3.940500000   -3.940300000   -0.710700000
  114 PHE   N       1205    3.874600000   -3.782400000   -0.560500000
  114 PHE   H       1206    3.884945764   -3.686670499   -0.533503189
  114 PHE   CA      1207    3.785300000   -3.865500000   -0.481700000
  114 PHE   CB      1208    3.850200000   -3.906700000   -0.348600000
  114 PHE   CG      1209    3.803400000   -3.898900000   -0.206800000
  114 PHE   CD1     1210    3.771000000   -3.774400000   -0.154000000
  114 PHE   HD1     1211    3.768730338   -3.686400845   -0.218280614
  114 PHE   CD2     1212    3.795400000   -4.015200000   -0.129600000
  114 PHE   HD2     1213    3.812354909   -4.113106500   -0.174409020
  114 PHE   CE1     1214    3.741500000   -3.763000000   -0.018500000
  114 PHE   HE1     1215    3.722207212   -3.665039590    0.025232671
  114 PHE   CE2     1216    3.765200000   -4.003100000    0.006200000
  114 PHE   HE2     1217    3.763810903   -4.091766045    0.069582986
  114 PHE   CZ      1218    3.736700000   -3.877600000    0.061300000
  114 PHE   HZ      1219    3.710675058   -3.869253798    0.166817976
  114 PHE   C       1220    3.651100000   -3.795700000   -0.457400000
  114 PHE   O       1221    3.644500000   -3.676300000   -0.426700000
  115 GLN   N       1222    3.543900000   -3.872100000   -0.475300000
  115 GLN   H       1223    3.557739324   -3.965652191   -0.507803240
  115 GLN   CA      1224    3.407900000   -3.827900000   -0.450500000
  115 GLN   CB      1225    3.316000000   -3.848200000   -0.573800000
  115 GLN   CG      1226    3.207000000   -3.955700000   -0.562700000
  115 GLN   CD      1227    3.153000000   -3.995400000   -0.697900000
  115 GLN   OE1     1228    3.035900000   -3.970900000   -0.730400000
  115 GLN   NE2     1229    3.237200000   -4.059100000   -0.779700000
  115 GLN   HE21    1230    3.206640843   -4.087707462   -0.870517129
  115 GLN   HE22    1231    3.330801460   -4.078186065   -0.750128242
  115 GLN   C       1232    3.357300000   -3.891500000   -0.320900000
  115 GLN   O       1233    3.395800000   -4.003800000   -0.285700000
  116 MET   N       1234    3.276600000   -3.815700000   -0.247700000
  116 MET   H       1235    3.251472331   -3.725539298   -0.282908636
  116 MET   CA      1236    3.223200000   -3.856500000   -0.120000000
  116 MET   CB      1237    3.310500000   -3.805200000   -0.008900000
  116 MET   CG      1238    3.399800000   -3.909700000    0.037000000
  116 MET   SD      1239    3.515600000   -3.851900000    0.156300000
  116 MET   CE      1240    3.401200000   -3.781800000    0.283100000
  116 MET   C       1241    3.084900000   -3.809700000   -0.100900000
  116 MET   O       1242    3.047500000   -3.706200000   -0.155600000
  117 MET   N       1243    3.005900000   -3.887700000   -0.026700000
  117 MET   H       1244    3.043162277   -3.971729404    0.012677429
  117 MET   CA      1245    2.867300000   -3.853200000   -0.002000000
  117 MET   CB      1246    2.771400000   -3.929800000   -0.093500000
  117 MET   CG      1247    2.804200000   -3.916300000   -0.240900000
  117 MET   SD      1248    2.675000000   -3.981000000   -0.343700000
  117 MET   CE      1249    2.555200000   -3.840600000   -0.336100000
  117 MET   C       1250    2.832900000   -3.872500000    0.143200000
  117 MET   O       1251    2.870100000   -3.974000000    0.204500000
  118 GLU   N       1252    2.763300000   -3.774200000    0.199900000
  118 GLU   H       1253    2.736549627   -3.694341657    0.145982818
  118 GLU   CA      1254    2.726700000   -3.782800000    0.338200000
  118 GLU   CB      1255    2.811900000   -3.685200000    0.420200000
  118 GLU   CG      1256    2.789500000   -3.692400000    0.571300000
  118 GLU   CD      1257    2.783200000   -3.559400000    0.644000000
  118 GLU   OE1     1258    2.763000000   -3.454400000    0.579000000
  118 GLU   OE2     1259    2.791700000   -3.561600000    0.768500000
  118 GLU   C       1260    2.578000000   -3.759600000    0.361200000
  118 GLU   O       1261    2.517200000   -3.671000000    0.299700000
  119 LEU   N       1262    2.522200000   -3.838600000    0.455300000
  119 LEU   H       1263    2.580095116   -3.908845019    0.496697981
  119 LEU   CA      1264    2.385300000   -3.829700000    0.501000000
  119 LEU   CB      1265    2.314900000   -3.965900000    0.494400000
  119 LEU   CG      1266    2.178200000   -3.981200000    0.563200000
  119 LEU   CD1     1267    2.072600000   -3.884800000    0.508200000
  119 LEU   CD2     1268    2.130300000   -4.122500000    0.551300000
  119 LEU   C       1269    2.389800000   -3.774300000    0.643700000
  119 LEU   O       1270    2.452900000   -3.832000000    0.731700000
  120 SER   N       1271    2.324800000   -3.658700000    0.662800000
  120 SER   H       1272    2.277615418   -3.620104822    0.583528143
  120 SER   CA      1273    2.315900000   -3.584000000    0.786400000
  120 SER   CB      1274    2.372000000   -3.443400000    0.767400000
  120 SER   OG      1275    2.505300000   -3.446200000    0.718700000
  120 SER   HG      1276    2.538714685   -3.352617286    0.707486861
  120 SER   C       1277    2.170100000   -3.575400000    0.813600000
  120 SER   O       1278    2.091900000   -3.592300000    0.720400000
  121 ALA   N       1279    2.132600000   -3.554800000    0.940100000
  121 ALA   H       1280    2.203470523   -3.538685167    1.008785378
  121 ALA   CA      1281    1.994100000   -3.554700000    0.982500000
  121 ALA   CB      1282    1.954200000   -3.695900000    1.025000000
  121 ALA   C       1283    1.974100000   -3.461600000    1.099300000
  121 ALA   O       1284    2.068600000   -3.439000000    1.177900000
  122 ARG   N       1285    1.848100000   -3.413700000    1.115900000
  122 ARG   H       1286    1.778214594   -3.438328642    1.048747487
  122 ARG   CA      1287    1.810600000   -3.328000000    1.227400000
  122 ARG   CB      1288    1.668300000   -3.272400000    1.202900000
  122 ARG   CG      1289    1.660900000   -3.123500000    1.164500000
  122 ARG   CD      1290    1.753100000   -3.087700000    1.051600000
  122 ARG   NE      1291    1.728200000   -2.952800000    1.002300000
  122 ARG   HE      1292    1.646832546   -2.938195795    0.946032295
  122 ARG   CZ      1293    1.805900000   -2.847900000    1.026800000
  122 ARG   NH1     1294    1.914100000   -2.860300000    1.102100000
  122 ARG   HH11    1295    1.971968028   -2.780726513    1.119970408
  122 ARG   HH12    1296    1.937950928   -2.949238691    1.141100543
  122 ARG   NH2     1297    1.775100000   -2.729000000    0.976700000
  122 ARG   HH21    1298    1.833769578   -2.650183775    0.995297940
  122 ARG   HH22    1299    1.693211316   -2.718181434    0.920333325
  122 ARG   C       1300    1.827200000   -3.402700000    1.364600000
  122 ARG   O       1301    1.864800000   -3.343500000    1.466700000
  123 GLU   N       1302    1.807200000   -3.534200000    1.362700000
  123 GLU   H       1303    1.780578440   -3.576268585    1.275973264
  123 GLU   CA      1304    1.821700000   -3.621300000    1.479600000
  123 GLU   CB      1305    1.686600000   -3.690800000    1.505300000
  123 GLU   CG      1306    1.628300000   -3.663500000    1.643700000
  123 GLU   CD      1307    1.598500000   -3.520300000    1.687100000
  123 GLU   OE1     1308    1.640700000   -3.483300000    1.799100000
  123 GLU   OE2     1309    1.532300000   -3.445800000    1.611200000
  123 GLU   C       1310    1.940000000   -3.723000000    1.457200000
  123 GLU   O       1311    1.971100000   -3.755300000    1.344200000
  124 PRO   N       1312    2.009300000   -3.770800000    1.560500000
  124 PRO   CA      1313    2.124200000   -3.862200000    1.539200000
  124 PRO   CB      1314    2.146500000   -3.925500000    1.677500000
  124 PRO   CG      1315    2.082200000   -3.837700000    1.770100000
  124 PRO   CD      1316    1.993300000   -3.739700000    1.703800000
  124 PRO   C       1317    2.113700000   -3.974300000    1.438100000
  124 PRO   O       1318    2.216100000   -4.020400000    1.392800000
  125 ASP   N       1319    1.993500000   -4.023800000    1.411300000
  125 ASP   H       1320    1.915517897   -3.984203229    1.459785949
  125 ASP   CA      1321    1.966200000   -4.131400000    1.316700000
  125 ASP   CB      1322    1.951900000   -4.265500000    1.392100000
  125 ASP   CG      1323    1.996800000   -4.387200000    1.314300000
  125 ASP   OD1     1324    1.941100000   -4.412000000    1.204000000
  125 ASP   OD2     1325    2.087400000   -4.457200000    1.362500000
  125 ASP   C       1326    1.835100000   -4.099100000    1.253000000
  125 ASP   O       1327    1.751700000   -4.032200000    1.314600000
  126 THR   N       1328    1.816400000   -4.148000000    1.129600000
  126 THR   H       1329    1.892698363   -4.198589930    1.089360483
  126 THR   CA      1330    1.696100000   -4.135000000    1.047900000
  126 THR   CB      1331    1.718400000   -4.026600000    0.943800000
  126 THR   OG1     1332    1.595900000   -4.004400000    0.874900000
  126 THR   HG1     1333    1.608846550   -3.933199210    0.805886709
  126 THR   CG2     1334    1.826400000   -4.064700000    0.844200000
  126 THR   C       1335    1.652400000   -4.273700000    0.989700000
  126 THR   O       1336    1.732100000   -4.368600000    0.985600000
  127 SER   N       1337    1.523700000   -4.282500000    0.947500000
  127 SER   H       1338    1.469576019   -4.198878793    0.956336763
  127 SER   CA      1339    1.452500000   -4.398900000    0.890200000
  127 SER   CB      1340    1.329500000   -4.352800000    0.813100000
  127 SER   OG      1341    1.334500000   -4.213000000    0.787500000
  127 SER   HG      1342    1.252790163   -4.185387993    0.736892889
  127 SER   C       1343    1.536400000   -4.492100000    0.801800000
  127 SER   O       1344    1.625300000   -4.445700000    0.730300000
  128 GLU   N       1345    1.507700000   -4.624000000    0.809600000
  128 GLU   H       1346    1.435024181   -4.650582801    0.872937036
  128 GLU   CA      1347    1.572900000   -4.732600000    0.734000000
  128 GLU   CB      1348    1.522800000   -4.872000000    0.779600000
  128 GLU   CG      1349    1.372300000   -4.899500000    0.764600000
  128 GLU   CD      1350    1.275000000   -4.829500000    0.859100000
  128 GLU   OE1     1351    1.275300000   -4.860900000    0.980500000
  128 GLU   OE2     1352    1.196500000   -4.744700000    0.810600000
  128 GLU   C       1353    1.553000000   -4.714300000    0.584000000
  128 GLU   O       1354    1.641400000   -4.749600000    0.506200000
  129 GLU   N       1355    1.436400000   -4.658700000    0.544000000
  129 GLU   H       1356    1.368209257   -4.636672880    0.613748323
  129 GLU   CA      1357    1.404600000   -4.629100000    0.404900000
  129 GLU   CB      1358    1.252700000   -4.609900000    0.382300000
  129 GLU   CG      1359    1.188100000   -4.499300000    0.464500000
  129 GLU   CD      1360    1.159300000   -4.368300000    0.393700000
  129 GLU   OE1     1361    1.056000000   -4.306000000    0.427000000
  129 GLU   OE2     1362    1.239000000   -4.327100000    0.306400000
  129 GLU   C       1363    1.488200000   -4.509800000    0.356600000
  129 GLU   O       1364    1.530400000   -4.509100000    0.240400000
  130 VAL   N       1365    1.515400000   -4.411900000    0.446700000
  130 VAL   H       1366    1.476600969   -4.419262540    0.538571803
  130 VAL   CA      1367    1.599500000   -4.295500000    0.414900000
  130 VAL   CB      1368    1.576100000   -4.173600000    0.508200000
  130 VAL   CG1     1369    1.683500000   -4.066500000    0.489000000
  130 VAL   CG2     1370    1.437600000   -4.113900000    0.486500000
  130 VAL   C       1371    1.744100000   -4.342700000    0.412300000
  130 VAL   O       1372    1.822800000   -4.299000000    0.328400000
  131 ARG   N       1373    1.776100000   -4.437800000    0.500800000
  131 ARG   H       1374    1.706135556   -4.466299914    0.566318940
  131 ARG   CA      1375    1.906400000   -4.502400000    0.507700000
  131 ARG   CB      1376    1.912700000   -4.597900000    0.629900000
  131 ARG   CG      1377    2.049500000   -4.664000000    0.653500000
  131 ARG   CD      1378    2.053100000   -4.758200000    0.773500000
  131 ARG   NE      1379    1.969500000   -4.877400000    0.755700000
  131 ARG   HE      1380    1.873427346   -4.870584931    0.782599816
  131 ARG   CZ      1381    2.011200000   -4.994000000    0.706600000
  131 ARG   NH1     1382    2.138200000   -5.009000000    0.669000000
  131 ARG   HH11    1383    2.169427026   -5.096561407    0.632150673
  131 ARG   HH12    1384    2.202249823   -4.932691766    0.677641382
  131 ARG   NH2     1385    1.927800000   -5.095900000    0.695100000
  131 ARG   HH21    1386    1.960095773   -5.183016145    0.658116756
  131 ARG   HH22    1387    1.832408208   -5.085875991    0.723382950
  131 ARG   C       1388    1.927400000   -4.574000000    0.372800000
  131 ARG   O       1389    2.032800000   -4.557000000    0.311800000
  132 LYSH  N       1390    1.821500000   -4.641400000    0.320800000
  132 LYSH  H       1391    1.736846998   -4.642260609    0.374027142
  132 LYSH  CA      1392    1.821500000   -4.713100000    0.192600000
  132 LYSH  CB      1393    1.697900000   -4.803300000    0.179700000
  132 LYSH  CG      1394    1.677100000   -4.931300000    0.259700000
  132 LYSH  CD      1395    1.541300000   -4.976300000    0.206500000
  132 LYSH  CE      1396    1.515700000   -5.112600000    0.268100000
  132 LYSH  NZ      1397    1.541200000   -5.218600000    0.169200000
  132 LYSH  HZ1     1398    1.569923437   -5.177375175    0.082739154
  132 LYSH  HZ2     1399    1.457635762   -5.271599752    0.154776257
  132 LYSH  HZ3     1400    1.613340013   -5.279078037    0.202937597
  132 LYSH  C       1401    1.832600000   -4.618100000    0.073900000
  132 LYSH  O       1402    1.915600000   -4.642200000   -0.013400000
  133 ARG   N       1403    1.750900000   -4.508100000    0.073400000
  133 ARG   H       1404    1.687124382   -4.499870724    0.149982958
  133 ARG   CA      1405    1.746400000   -4.400500000   -0.027300000
  133 ARG   CB      1406    1.641700000   -4.294400000    0.011800000
  133 ARG   CG      1407    1.640400000   -4.167800000   -0.074900000
  133 ARG   CD      1408    1.552500000   -4.183200000   -0.197500000
  133 ARG   NE      1409    1.415300000   -4.140200000   -0.169000000
  133 ARG   HE      1410    1.401197887   -4.079645600   -0.090678259
  133 ARG   CZ      1411    1.308100000   -4.175600000   -0.239400000
  133 ARG   NH1     1412    1.319900000   -4.257300000   -0.343800000
  133 ARG   HH11    1413    1.238863921   -4.283458641   -0.396229756
  133 ARG   HH12    1414    1.409802124   -4.292527454   -0.369812201
  133 ARG   NH2     1415    1.187900000   -4.130500000   -0.205200000
  133 ARG   HH21    1416    1.107489099   -4.157261188   -0.258284139
  133 ARG   HH22    1417    1.177839499   -4.069793216   -0.126374416
  133 ARG   C       1418    1.885000000   -4.337200000   -0.051300000
  133 ARG   O       1419    1.916100000   -4.299900000   -0.163800000
  134 PHE   N       1420    1.968300000   -4.327500000    0.052400000
  134 PHE   H       1421    1.936292864   -4.354562742    0.143191802
  134 PHE   CA      1422    2.104800000   -4.278500000    0.037000000
  134 PHE   CB      1423    2.173500000   -4.258200000    0.172700000
  134 PHE   CG      1424    2.317900000   -4.212300000    0.169300000
  134 PHE   CD1     1425    2.349400000   -4.078300000    0.150700000
  134 PHE   HD1     1426    2.269804317   -4.007025708    0.129124491
  134 PHE   CD2     1427    2.421600000   -4.300900000    0.196000000
  134 PHE   HD2     1428    2.399413805   -4.406114951    0.213848999
  134 PHE   CE1     1429    2.481600000   -4.033300000    0.159200000
  134 PHE   HE1     1430    2.504031797   -3.927239760    0.147840429
  134 PHE   CE2     1431    2.554200000   -4.256400000    0.200200000
  134 PHE   HE2     1432    2.634845158   -4.327532251    0.218020249
  134 PHE   CZ      1433    2.583100000   -4.123100000    0.181900000
  134 PHE   HZ      1434    2.686489439   -4.088759190    0.185411789
  134 PHE   C       1435    2.183100000   -4.378900000   -0.045500000
  134 PHE   O       1436    2.245300000   -4.335600000   -0.142000000
  135 VAL   N       1437    2.176600000   -4.511900000   -0.011800000
  135 VAL   H       1438    2.119429803   -4.537905600    0.066015663
  135 VAL   CA      1439    2.249200000   -4.619200000   -0.083800000
  135 VAL   CB      1440    2.246400000   -4.761500000   -0.017200000
  135 VAL   CG1     1441    2.220400000   -4.755300000    0.133400000
  135 VAL   CG2     1442    2.150100000   -4.859300000   -0.085800000
  135 VAL   C       1443    2.210100000   -4.620700000   -0.234600000
  135 VAL   O       1444    2.298100000   -4.634400000   -0.319300000
  136 GLU   N       1445    2.079800000   -4.599200000   -0.266800000
  136 GLU   H       1446    2.014894558   -4.588469126   -0.191486442
  136 GLU   CA      1447    2.026900000   -4.590500000   -0.403400000
  136 GLU   CB      1448    1.871700000   -4.585100000   -0.399600000
  136 GLU   CG      1449    1.801800000   -4.477500000   -0.481900000
  136 GLU   CD      1450    1.759100000   -4.517300000   -0.622000000
  136 GLU   OE1     1451    1.825800000   -4.604000000   -0.683300000
  136 GLU   OE2     1452    1.660400000   -4.458600000   -0.672200000
  136 GLU   C       1453    2.092000000   -4.473300000   -0.479300000
  136 GLU   O       1454    2.130300000   -4.491900000   -0.595100000
  137 TYR   N       1455    2.107700000   -4.354800000   -0.413100000
  137 TYR   H       1456    2.072946215   -4.350090130   -0.319451767
  137 TYR   CA      1457    2.171100000   -4.233500000   -0.467100000
  137 TYR   CB      1458    2.148100000   -4.111200000   -0.378600000
  137 TYR   CG      1459    2.050400000   -4.012900000   -0.437900000
  137 TYR   CD1     1460    2.082600000   -3.939700000   -0.551600000
  137 TYR   HD1     1461    2.180447206   -3.952880795   -0.597786480
  137 TYR   CD2     1462    1.925700000   -3.992500000   -0.380400000
  137 TYR   HD2     1463    1.898175717   -4.048831377   -0.291236163
  137 TYR   CE1     1464    1.992100000   -3.849800000   -0.607600000
  137 TYR   HE1     1465    2.017726551   -3.796012529   -0.698875341
  137 TYR   CE2     1466    1.835200000   -3.901700000   -0.434200000
  137 TYR   HE2     1467    1.737557945   -3.887781929   -0.387796159
  137 TYR   CZ      1468    1.869500000   -3.829100000   -0.546800000
  137 TYR   OH      1469    1.780900000   -3.739000000   -0.600600000
  137 TYR   HH      1470    1.697983397   -3.736313360   -0.544764358
  137 TYR   C       1471    2.319600000   -4.253300000   -0.484500000
  137 TYR   O       1472    2.368900000   -4.228600000   -0.593800000
  138 CYSH  N       1473    2.392000000   -4.300700000   -0.380900000
  138 CYSH  H       1474    2.347976215   -4.320343896   -0.293287080
  138 CYSH  CA      1475    2.536000000   -4.323100000   -0.398200000
  138 CYSH  CB      1476    2.615000000   -4.318600000   -0.266900000
  138 CYSH  SG      1477    2.537300000   -4.402600000   -0.126800000
  138 CYSH  HG      1478    2.633697703   -4.375640504   -0.039223357
  138 CYSH  C       1479    2.568100000   -4.449700000   -0.481500000
  138 CYSH  O       1480    2.683200000   -4.466300000   -0.520400000
  139 GLN   N       1481    2.466300000   -4.531200000   -0.517000000
  139 GLN   H       1482    2.375364462   -4.511337315   -0.480445906
  139 GLN   CA      1483    2.481000000   -4.647200000   -0.606000000
  139 GLN   CB      1484    2.355300000   -4.736800000   -0.599400000
  139 GLN   CG      1485    2.383900000   -4.885200000   -0.619400000
  139 GLN   CD      1486    2.418300000   -4.955200000   -0.489900000
  139 GLN   OE1     1487    2.329100000   -4.999500000   -0.415500000
  139 GLN   NE2     1488    2.548600000   -4.968200000   -0.461300000
  139 GLN   HE21    1489    2.576965797   -5.013706311   -0.376892908
  139 GLN   HE22    1490    2.617448514   -4.932392735   -0.524369184
  139 GLN   C       1491    2.498900000   -4.592000000   -0.750700000
  139 GLN   O       1492    2.589600000   -4.634400000   -0.823700000
  140 LYSH  N       1493    2.412300000   -4.493600000   -0.789000000
  140 LYSH  H       1494    2.340198234   -4.467840610   -0.724674351
  140 LYSH  CA      1495    2.417100000   -4.422800000   -0.917500000
  140 LYSH  CB      1496    2.300800000   -4.322100000   -0.929200000
  140 LYSH  CG      1497    2.167600000   -4.387600000   -0.965100000
  140 LYSH  CD      1498    2.081200000   -4.261800000   -0.972300000
  140 LYSH  CE      1499    1.938200000   -4.292800000   -1.014200000
  140 LYSH  NZ      1500    1.916800000   -4.265500000   -1.157400000
  140 LYSH  HZ1     1501    2.001741587   -4.231806896   -1.198016518
  140 LYSH  HZ2     1502    1.845135079   -4.196550272   -1.167891622
  140 LYSH  HZ3     1503    1.888787144   -4.349646772   -1.203601739
  140 LYSH  C       1504    2.554800000   -4.355300000   -0.936900000
  140 LYSH  O       1505    2.610700000   -4.355300000   -1.047500000
  141 HISA  N       1506    2.611100000   -4.302900000   -0.829100000
  141 HISA  H       1507    2.560448523   -4.306150506   -0.742938163
  141 HISA  CA      1508    2.742600000   -4.240900000   -0.829300000
  141 HISA  CB      1509    2.753200000   -4.139300000   -0.715100000
  141 HISA  CG      1510    2.664600000   -4.019600000   -0.734000000
  141 HISA  ND1     1511    2.526400000   -4.026200000   -0.714000000
  141 HISA  HD1     1512    2.472856572   -4.106724147   -0.688525247
  141 HISA  CD2     1513    2.697100000   -3.893300000   -0.768900000
  141 HISA  HD2     1514    2.796885465   -3.855544832   -0.791225059
  141 HISA  CE1     1515    2.481300000   -3.904200000   -0.735700000
  141 HISA  HE1     1516    2.376791127   -3.874747477   -0.726137343
  141 HISA  NE2     1517    2.579700000   -3.821500000   -0.770800000
  141 HISA  C       1518    2.854400000   -4.347200000   -0.822300000
  141 HISA  O       1519    2.971100000   -4.312500000   -0.801900000
  142 GLY   N       1520    2.817400000   -4.474100000   -0.840200000
  142 GLY   H       1521    2.720160698   -4.493651395   -0.852938172
  142 GLY   CA      1522    2.910900000   -4.585700000   -0.842200000
  142 GLY   C       1523    2.974200000   -4.624900000   -0.710100000
  142 GLY   O       1524    3.065300000   -4.708100000   -0.708900000
  143 ILE   N       1525    2.930400000   -4.564800000   -0.598200000
  143 ILE   H       1526    2.857932750   -4.496219593   -0.604924981
  143 ILE   CA      1527    2.986000000   -4.597100000   -0.466700000
  143 ILE   CB      1528    2.974900000   -4.477800000   -0.367000000
  143 ILE   CG1     1529    3.057600000   -4.355500000   -0.416000000
  143 ILE   CG2     1530    3.017200000   -4.519700000   -0.224700000
  143 ILE   CD      1531    3.007600000   -4.215000000   -0.365700000
  143 ILE   C       1532    2.913000000   -4.722500000   -0.419900000
  143 ILE   O       1533    2.790800000   -4.718000000   -0.398900000
  144 VAL   N       1534    2.986800000   -4.835700000   -0.410600000
  144 VAL   H       1535    3.084741610   -4.830270932   -0.430041354
  144 VAL   CA      1536    2.930200000   -4.966000000   -0.373400000
  144 VAL   CB      1537    3.018100000   -5.085800000   -0.416300000
  144 VAL   CG1     1538    2.931200000   -5.203900000   -0.459300000
  144 VAL   CG2     1539    3.114200000   -5.046900000   -0.528300000
  144 VAL   C       1540    2.893600000   -4.971700000   -0.225200000
  144 VAL   O       1541    2.965100000   -4.914200000   -0.142500000
  145 LYSH  N       1542    2.781900000   -5.042900000   -0.192800000
  145 LYSH  H       1543    2.733629354   -5.087356256   -0.268255855
  145 LYSH  CA      1544    2.725000000   -5.061100000   -0.058200000
  145 LYSH  CB      1545    2.604500000   -5.156600000   -0.059100000
  145 LYSH  CG      1546    2.637600000   -5.301600000   -0.091500000
  145 LYSH  CD      1547    2.514500000   -5.389300000   -0.096100000
  145 LYSH  CE      1548    2.550000000   -5.532500000   -0.129100000
  145 LYSH  NZ      1549    2.609300000   -5.546300000   -0.265400000
  145 LYSH  HZ1     1550    2.614018560   -5.456431860   -0.309005648
  145 LYSH  HZ2     1551    2.552341344   -5.607224008   -0.320572246
  145 LYSH  HZ3     1552    2.701338659   -5.584699830   -0.258028540
  145 LYSH  C       1553    2.826400000   -5.103500000    0.045900000
  145 LYSH  O       1554    2.812300000   -5.066000000    0.162200000
  146 GLU   N       1555    2.929400000   -5.180000000    0.003400000
  146 GLU   H       1556    2.930257937   -5.207477741   -0.092746959
  146 GLU   CA      1557    3.039800000   -5.225500000    0.088100000
  146 GLU   CB      1558    3.141300000   -5.309900000    0.008300000
  146 GLU   CG      1559    3.088400000   -5.443100000   -0.041600000
  146 GLU   CD      1560    3.030700000   -5.438200000   -0.181700000
  146 GLU   OE1     1561    3.106900000   -5.462300000   -0.278100000
  146 GLU   OE2     1562    2.909700000   -5.409600000   -0.195300000
  146 GLU   C       1563    3.111100000   -5.105400000    0.150300000
  146 GLU   O       1564    3.146900000   -5.110100000    0.268500000
  147 ASN   N       1565    3.126600000   -4.996500000    0.072400000
  147 ASN   H       1566    3.089123955   -4.997516028   -0.020306600
  147 ASN   CA      1567    3.196000000   -4.877800000    0.118900000
  147 ASN   CB      1568    3.291600000   -4.826200000    0.013500000
  147 ASN   CG      1569    3.432600000   -4.842100000    0.062400000
  147 ASN   OD1     1570    3.477900000   -4.769900000    0.152400000
  147 ASN   ND2     1571    3.498700000   -4.947100000    0.016500000
  147 ASN   HD21    1572    3.593078863   -4.963282001    0.045323135
  147 ASN   HD22    1573    3.454286586   -5.010288223   -0.047019266
  147 ASN   C       1574    3.105600000   -4.765200000    0.173600000
  147 ASN   O       1575    3.147500000   -4.648700000    0.175500000
  148 ILE   N       1576    2.986600000   -4.800800000    0.225700000
  148 ILE   H       1577    2.957458526   -4.896172576    0.218294174
  148 ILE   CA      1578    2.898100000   -4.705000000    0.292900000
  148 ILE   CB      1579    2.748700000   -4.708100000    0.246800000
  148 ILE   CG1     1580    2.735100000   -4.685800000    0.094600000
  148 ILE   CG2     1581    2.666500000   -4.603300000    0.323500000
  148 ILE   CD      1582    2.602300000   -4.727500000    0.036100000
  148 ILE   C       1583    2.917200000   -4.723800000    0.445700000
  148 ILE   O       1584    2.854100000   -4.811700000    0.506400000
  149 PHE   N       1585    3.009900000   -4.644700000    0.505300000
  149 PHE   H       1586    3.060270858   -4.579385503    0.448759810
  149 PHE   CA      1587    3.039700000   -4.650500000    0.648800000
  149 PHE   CB      1588    3.178500000   -4.593400000    0.683300000
  149 PHE   CG      1589    3.213900000   -4.488000000    0.783900000
  149 PHE   CD1     1590    3.154000000   -4.362100000    0.779000000
  149 PHE   HD1     1591    3.071524466   -4.343425879    0.710224543
  149 PHE   CD2     1592    3.309600000   -4.518200000    0.881000000
  149 PHE   HD2     1593    3.348254741   -4.619574406    0.891490034
  149 PHE   CE1     1594    3.200000000   -4.260200000    0.862400000
  149 PHE   HE1     1595    3.159059549   -4.159580930    0.853417671
  149 PHE   CE2     1596    3.354700000   -4.415600000    0.964400000
  149 PHE   HE2     1597    3.434568677   -4.435539299    1.035845216
  149 PHE   CZ      1598    3.298600000   -4.287400000    0.957400000
  149 PHE   HZ      1599    3.331784464   -4.209288127    1.025798294
  149 PHE   C       1600    2.930000000   -4.584900000    0.732200000
  149 PHE   O       1601    2.867200000   -4.485300000    0.691400000
  150 ASP   N       1602    2.904700000   -4.645900000    0.848200000
  150 ASP   H       1603    2.957671831   -4.727697394    0.870631484
  150 ASP   CA      1604    2.804900000   -4.600900000    0.944100000
  150 ASP   CB      1605    2.734800000   -4.720000000    1.010100000
  150 ASP   CG      1606    2.592500000   -4.689300000    1.049400000
  150 ASP   OD1     1607    2.561600000   -4.570700000    1.071800000
  150 ASP   OD2     1608    2.510600000   -4.783400000    1.052900000
  150 ASP   C       1609    2.871200000   -4.517500000    1.050200000
  150 ASP   O       1610    2.977400000   -4.555200000    1.100900000
  151 LEU   N       1611    2.809100000   -4.404700000    1.084100000
  151 LEU   H       1612    2.723113760   -4.381086122    1.038836867
  151 LEU   CA      1613    2.863000000   -4.314500000    1.185500000
  151 LEU   CB      1614    2.869000000   -4.170500000    1.132400000
  151 LEU   CG      1615    2.936600000   -4.150800000    0.996300000
  151 LEU   CD1     1616    2.915900000   -4.011300000    0.948100000
  151 LEU   CD2     1617    3.086600000   -4.184100000    1.001300000
  151 LEU   C       1618    2.784500000   -4.325800000    1.317600000
  151 LEU   O       1619    2.835800000   -4.291500000    1.425200000
  152 THR   N       1620    2.661200000   -4.380700000    1.307000000
  152 THR   H       1621    2.631730613   -4.405536362    1.214724812
  152 THR   CA      1622    2.566200000   -4.407900000    1.414500000
  152 THR   CB      1623    2.430100000   -4.444900000    1.350400000
  152 THR   OG1     1624    2.334600000   -4.340900000    1.375600000
  152 THR   HG1     1625    2.246969799   -4.365261679    1.334037319
  152 THR   CG2     1626    2.376800000   -4.585200000    1.390100000
  152 THR   C       1627    2.624900000   -4.511400000    1.511800000
  152 THR   O       1628    2.597400000   -4.507200000    1.632900000
  153 GLU   N       1629    2.708800000   -4.600900000    1.458200000
  153 GLU   H       1630    2.728253804   -4.594236710    1.360337085
  153 GLU   CA      1631    2.773200000   -4.706900000    1.533300000
  153 GLU   CB      1632    2.748400000   -4.842700000    1.466100000
  153 GLU   CG      1633    2.600300000   -4.877300000    1.459300000
  153 GLU   CD      1634    2.559600000   -5.001400000    1.382200000
  153 GLU   OE1     1635    2.437400000   -5.018900000    1.361800000
  153 GLU   OE2     1636    2.647900000   -5.082200000    1.345000000
  153 GLU   C       1637    2.923100000   -4.679400000    1.560400000
  153 GLU   O       1638    3.002600000   -4.773000000    1.568100000
  154 VAL   N       1639    2.959000000   -4.550800000    1.580100000
  154 VAL   H       1640    2.887861108   -4.481825065    1.566619782
  154 VAL   CA      1641    3.092800000   -4.501300000    1.619600000
  154 VAL   CB      1642    3.202700000   -4.499100000    1.511100000
  154 VAL   CG1     1643    3.280100000   -4.630200000    1.505800000
  154 VAL   CG2     1644    3.146600000   -4.460400000    1.375600000
  154 VAL   C       1645    3.082500000   -4.366100000    1.690800000
  154 VAL   O       1646    2.975100000   -4.304700000    1.691800000
  155 ASP   N       1647    3.193700000   -4.321400000    1.752600000
  155 ASP   H       1648    3.276835248   -4.376764664    1.747774590
  155 ASP   CA      1649    3.197600000   -4.195200000    1.826400000
  155 ASP   CB      1650    3.313500000   -4.192200000    1.929600000
  155 ASP   CG      1651    3.312900000   -4.303200000    2.036100000
  155 ASP   OD1     1652    3.423100000   -4.350300000    2.074100000
  155 ASP   OD2     1653    3.202400000   -4.341300000    2.083000000
  155 ASP   C       1654    3.202400000   -4.079400000    1.727700000
  155 ASP   O       1655    3.298300000   -4.064900000    1.651600000
  156 ARG   N       1656    3.094300000   -4.002800000    1.722900000
  156 ARG   H       1657    3.018214994   -4.021350270    1.785084881
  156 ARG   CA      1658    3.084300000   -3.892200000    1.628800000
  156 ARG   CB      1659    2.953500000   -3.896300000    1.546600000
  156 ARG   CG      1660    2.845100000   -3.993100000    1.591400000
  156 ARG   CD      1661    2.728300000   -3.977800000    1.497600000
  156 ARG   NE      1662    2.622200000   -4.073400000    1.527100000
  156 ARG   HE      1663    2.648459357   -4.167729538    1.547407252
  156 ARG   CZ      1664    2.492900000   -4.043100000    1.528700000
  156 ARG   NH1     1665    2.452600000   -3.918900000    1.503100000
  156 ARG   HH11    1666    2.355107273   -3.896688665    1.504450820
  156 ARG   HH12    1667    2.519805747   -3.847770320    1.482509804
  156 ARG   NH2     1668    2.402800000   -4.136000000    1.556100000
  156 ARG   HH21    1669    2.305582725   -4.112597479    1.557159889
  156 ARG   HH22    1670    2.431906482   -4.229629964    1.575753052
  156 ARG   C       1671    3.106100000   -3.755400000    1.695000000
  156 ARG   O       1672    3.056700000   -3.654400000    1.643300000
  157 CYS2  N       1673    3.180900000   -3.752300000    1.809800000
  157 CYS2  H       1674    3.216344105   -3.839512555    1.843529596
  157 CYS2  CA      1675    3.213800000   -3.631200000    1.888200000
  157 CYS2  CB      1676    3.301500000   -3.537400000    1.805900000
  157 CYS2  SG      1677    3.466700000   -3.602200000    1.776000000
  157 CYS2  C       1678    3.091700000   -3.558800000    1.945200000
  157 CYS2  O       1679    3.094400000   -3.436800000    1.964800000
  158 LEU   N       1680    2.986900000   -3.636100000    1.975100000
  158 LEU   H       1681    2.999357827   -3.734398817    1.961603886
  158 LEU   CA      1682    2.856200000   -3.594000000    2.025200000
  158 LEU   CB      1683    2.775500000   -3.718000000    2.068700000
  158 LEU   CG      1684    2.802300000   -3.848600000    1.992900000
  158 LEU   CD1     1685    2.902800000   -3.936700000    2.068200000
  158 LEU   CD2     1686    2.673700000   -3.923600000    1.966600000
  158 LEU   C       1687    2.869600000   -3.498200000    2.140300000
  158 LEU   O       1688    2.806500000   -3.392600000    2.139600000
  159 GLN   N       1689    2.957100000   -3.534000000    2.235600000
  159 GLN   H       1690    3.005119650   -3.620454115    2.220774375
  159 GLN   CA      1691    2.990800000   -3.462300000    2.358200000
  159 GLN   CB      1692    3.110400000   -3.529600000    2.426500000
  159 GLN   CG      1693    3.099500000   -3.681100000    2.434400000
  159 GLN   CD      1694    3.228000000   -3.744100000    2.480200000
  159 GLN   OE1     1695    3.295900000   -3.695800000    2.572100000
  159 GLN   NE2     1696    3.262500000   -3.856400000    2.419400000
  159 GLN   HE21    1697    3.346930142   -3.903346605    2.445237325
  159 GLN   HE22    1698    3.204150764   -3.894348628    2.347599803
  159 GLN   C       1699    3.023400000   -3.315000000    2.336500000
  159 GLN   O       1700    2.953100000   -3.229700000    2.390500000
  160 ALA   N       1701    3.127000000   -3.285400000    2.254600000
  160 ALA   H       1702    3.171617936   -3.361642068    2.207734374
  160 ALA   CA      1703    3.179200000   -3.151000000    2.228900000
  160 ALA   CB      1704    3.298100000   -3.159300000    2.134900000
  160 ALA   C       1705    3.076600000   -3.049200000    2.176600000
  160 ALA   O       1706    3.106100000   -2.929100000    2.168300000
  161 ARG   N       1707    2.956900000   -3.098100000    2.141900000
  161 ARG   H       1708    2.942189518   -3.196387927    2.152994377
  161 ARG   CA      1709    2.846200000   -3.018900000    2.089100000
  161 ARG   CB      1710    2.765200000   -3.103700000    1.986400000
  161 ARG   CG      1711    2.631000000   -3.044800000    1.940600000
  161 ARG   CD      1712    2.538400000   -3.150200000    1.883800000
  161 ARG   NE      1713    2.557600000   -3.169900000    1.740100000
  161 ARG   HE      1714    2.566332690   -3.088809099    1.682238045
  161 ARG   CZ      1715    2.564100000   -3.288900000    1.682100000
  161 ARG   NH1     1716    2.556100000   -3.399300000    1.754500000
  161 ARG   HH11    1717    2.561083142   -3.488728197    1.710027920
  161 ARG   HH12    1718    2.545068372   -3.393340860    1.853710845
  161 ARG   NH2     1719    2.583100000   -3.298300000    1.551600000
  161 ARG   HH21    1720    2.587959211   -3.388226127    1.508129554
  161 ARG   HH22    1721    2.592611817   -3.215483748    1.496364199
  161 ARG   C       1722    2.759300000   -2.968400000    2.207500000
  161 ARG   O       1723    2.722300000   -3.049600000    2.292800000
  162 GLY   N       1724    2.728000000   -2.837800000    2.212400000
  162 GLY   H       1725    2.671010016   -2.807320232    2.288709407
  162 GLY   CA      1726    2.770200000   -2.736100000    2.115500000
  162 GLY   C       1727    2.676200000   -2.713900000    1.998400000
  162 GLY   O1      1728    2.566900000   -2.658900000    2.013900000
  162 GLY   O2      1729    2.593700000   -2.660900000    2.067500000
END
GENBOX
       0
    0.000000000    0.000000000    0.000000000
    0.000000000    0.000000000    0.000000000
    0.000000000    0.000000000    0.000000000
    0.000000000    0.000000000    0.000000000
END
