# Supplementary material for: Flexible Gaussian Accelerated Molecular Dynamics to Enhance Biological Sampling
Source: J Chem Theory Comput. 2023 Aug 31;19(18):6521–31. doi: 10.1021/acs.jctc.3c00619 (PMC10536968; doi:10.1021/acs.jctc.3c00619)
Supplement: Supplementary file 2 — ct3c00619_si_002.zip [file ct3c00619_si_002.zip › nglycoprotein/coords/glyco_5ngh.cnf]

TITLE
FRAME_01341.cnf
END
TIMESTEP
              1341      1340.000000000
#if @time flag is used the value for step refers to the
#step-th configuration in the original trajectory file
END
POSITION
    1 GLU   H1         1   -1.887415318   -0.527924928   -0.632817688
    1 GLU   H2         2   -1.986503615   -0.615972962   -0.728185519
    1 GLU   N          3   -1.947105961   -0.608033307   -0.636587939
    1 GLU   H3         4   -1.893996739   -0.690219324   -0.616155632
    1 GLU   CA         5   -2.054209162   -0.593608167   -0.538495127
    1 GLU   CB         6   -2.057496697   -0.713572616   -0.444649225
    1 GLU   CG         7   -2.154899452   -0.705738498   -0.326053736
    1 GLU   CD         8   -2.138587891   -0.818997570   -0.224110097
    1 GLU   OE1        9   -2.095593143   -0.788949150   -0.110720926
    1 GLU   OE2       10   -2.178874171   -0.933014226   -0.255367059
    1 GLU   C         11   -2.043125871   -0.460276518   -0.459246014
    1 GLU   O         12   -1.957335003   -0.377179166   -0.492176504
    2 GLY   N         13   -2.131729618   -0.441248925   -0.360354676
    2 GLY   H         14   -2.201421596   -0.511952490   -0.348528683
    2 GLY   CA        15   -2.137144287   -0.327313981   -0.267498390
    2 GLY   C         16   -2.142459701   -0.186836553   -0.324852280
    2 GLY   O         17   -2.243863405   -0.147170501   -0.382769058
    3 ASN   N         18   -2.032269070   -0.109015457   -0.303180365
    3 ASN   H         19   -1.956264996   -0.150787559   -0.253363177
    3 ASN   CA        20   -2.015184644    0.030969933   -0.346533715
    3 ASN   CB        21   -2.079897479    0.127801711   -0.243971803
    3 ASN   CG        22   -2.096013421    0.271481753   -0.291227087
    3 ASN   OD1       23   -2.117714921    0.300333694   -0.410138485
    3 ASN   ND2       24   -2.081925771    0.365518733   -0.198962877
    3 ASN   HD21      25   -2.091390902    0.461886371   -0.223936655
    3 ASN   HD22      26   -2.061827798    0.340126746   -0.104351469
    3 ASN   C         27   -1.867888755    0.070275959   -0.375446474
    3 ASN   O         28   -1.826302257    0.182193379   -0.342588687
    4 ASP   N         29   -1.790477203   -0.020839102   -0.438210374
    4 ASP   H         30   -1.830166565   -0.109153240   -0.463077171
    4 ASP   CA        31   -1.649679766    0.005664638   -0.471118331
    4 ASP   CB        32   -1.567764501   -0.123532471   -0.488367572
    4 ASP   CG        33   -1.649649647   -0.248650164   -0.509720932
    4 ASP   OD1       34   -1.680044154   -0.280298500   -0.626709293
    4 ASP   OD2       35   -1.682843448   -0.315515559   -0.409295833
    4 ASP   C         36   -1.635688167    0.094419454   -0.593352114
    4 ASP   O         37   -1.714285152    0.080974521   -0.686848198
    5 VAL   N         38   -1.538299079    0.188031939   -0.590286448
    5 VAL   H         39   -1.482401089    0.194270101   -0.507587959
    5 VAL   CA        40   -1.508808190    0.281193456   -0.699721677
    5 VAL   CB        41   -1.533325975    0.429404924   -0.662378821
    5 VAL   CG1       42   -1.524134377    0.518458378   -0.786712794
    5 VAL   CG2       43   -1.668129209    0.448015703   -0.593388047
    5 VAL   C         44   -1.364704787    0.258192144   -0.746810623
    5 VAL   O         45   -1.273405439    0.252734416   -0.664107102
    6 ARG   N         46   -1.345700722    0.240943566   -0.879403730
    6 ARG   H         47   -1.425900174    0.244211392   -0.939106237
    6 ARG   CA        48   -1.214697063    0.217735027   -0.941392802
    6 ARG   CB        49   -1.202379433    0.073215363   -0.996437264
    6 ARG   CG        50   -1.334671439    0.009983888   -1.038515113
    6 ARG   CD        51   -1.344355142   -0.135702175   -0.999159464
    6 ARG   NE        52   -1.482250980   -0.175207760   -0.971946482
    6 ARG   HE        53   -1.563554198   -0.154796325   -0.917455564
    6 ARG   CZ        54   -1.422538285   -0.269842953   -1.081909314
    6 ARG   NH1       55   -1.331530282   -0.346011741   -1.027978718
    6 ARG   HH11      56   -1.282735608   -0.412948046   -1.084002023
    6 ARG   HH12      57   -1.310509913   -0.337506863   -0.930583589
    6 ARG   NH2       58   -1.438228429   -0.338491265   -1.203283276
    6 ARG   HH21      59   -1.363245744   -0.393898764   -1.239444112
    6 ARG   HH22      60   -1.524392599   -0.332005570   -1.253618865
    6 ARG   C         61   -1.181007599    0.322798103   -1.048032523
    6 ARG   O         62   -1.073206003    0.316987943   -1.107228621
    7 ARG   N         63   -1.270918560    0.420278928   -1.070871262
    7 ARG   H         64   -1.354319846    0.423990312   -1.015873981
    7 ARG   CA        65   -1.248828628    0.520941730   -1.174709479
    7 ARG   CB        66   -1.374729225    0.537893335   -1.262917942
    7 ARG   CG        67   -1.327437993    0.629054199   -1.379452127
    7 ARG   CD        68   -1.222930234    0.575627995   -1.479530042
    7 ARG   NE        69   -1.159439633    0.669398820   -1.574964973
    7 ARG   HE        70   -1.061941824    0.686415459   -1.561069968
    7 ARG   CZ        71   -1.216545621    0.734852547   -1.678490940
    7 ARG   NH1       72   -1.349245423    0.735630020   -1.697093309
    7 ARG   HH11      73   -1.388571594    0.784985505   -1.774665780
    7 ARG   HH12      74   -1.408949257    0.686854744   -1.633403243
    7 ARG   NH2       75   -1.140551682    0.799126932   -1.768414378
    7 ARG   HH21      76   -1.183460746    0.847363687   -1.844782090
    7 ARG   HH22      77   -1.040988275    0.798807454   -1.759085608
    7 ARG   C         78   -1.200145133    0.656167326   -1.122660507
    7 ARG   O         79   -1.079347694    0.676984908   -1.113366595
    8 ASN   N         80   -1.294656188    0.747467610   -1.093296947
    8 ASN   H         81   -1.389852719    0.719152043   -1.105087588
    8 ASN   CA        82   -1.272072652    0.882988300   -1.046148495
    8 ASN   CB        83   -1.370583048    0.981052577   -1.109587594
    8 ASN   CG        84   -1.322299622    1.124057597   -1.111141612
    8 ASN   OD1       85   -1.202503081    1.152076594   -1.097850473
    8 ASN   ND2       86   -1.415310275    1.218140207   -1.128379097
    8 ASN   HD21      87   -1.389088689    1.314622930   -1.130253327
    8 ASN   HD22      88   -1.511246979    1.192176077   -1.139425032
    8 ASN   C         89   -1.285374875    0.882143899   -0.896948368
    8 ASN   O         90   -1.383569566    0.829153225   -0.842829600
    9 PHE   N         91   -1.183682176    0.936081360   -0.829967434
    9 PHE   H         92   -1.110986630    0.981370032   -0.881583650
    9 PHE   CA        93   -1.174083928    0.931837741   -0.685665649
    9 PHE   CB        94   -1.031180227    0.894769153   -0.646949220
    9 PHE   CG        95   -0.985963935    0.761853115   -0.702497612
    9 PHE   CD1       96   -1.053950841    0.644857181   -0.671253861
    9 PHE   HD1       97   -1.141552372    0.649371793   -0.606556952
    9 PHE   CD2       98   -0.872661666    0.752935895   -0.781792435
    9 PHE   HD2       99   -0.816271780    0.843233434   -0.805326141
    9 PHE   CE1      100   -1.011835723    0.521342813   -0.721505902
    9 PHE   HE1      101   -1.067225574    0.430645697   -0.697172028
    9 PHE   CE2      102   -0.829646547    0.629421632   -0.832044462
    9 PHE   HE2      103   -0.740744953    0.624107899   -0.894841045
    9 PHE   CZ       104   -0.899933679    0.514524971   -0.802001551
    9 PHE   HZ       105   -0.867121916    0.418513542   -0.841764271
    9 PHE   C        106   -1.216699697    1.057860898   -0.612314575
    9 PHE   O        107   -1.226511221    1.165037194   -0.671255780
   10 ASP   N        108   -1.246999619    1.039707326   -0.481908085
   10 ASP   H        109   -1.245789193    0.945420226   -0.448571952
   10 ASP   CA       110   -1.281213067    1.142540575   -0.384747996
   10 ASP   CB       111   -1.425212314    1.128944161   -0.331745031
   10 ASP   CG       112   -1.472126937    1.242873177   -0.241789391
   10 ASP   OD1      113   -1.388634624    1.299211130   -0.168009660
   10 ASP   OD2      114   -1.594230440    1.273058964   -0.241902857
   10 ASP   C        115   -1.177812260    1.121094019   -0.276538161
   10 ASP   O        116   -1.207107986    1.069732177   -0.168018939
   11 VAL   N        117   -1.052916261    1.160095606   -0.310251153
   11 VAL   H        118   -1.041319461    1.199862097   -0.401266209
   11 VAL   CA       119   -0.932616388    1.150041436   -0.227045420
   11 VAL   CB       120   -0.811723247    1.218728079   -0.298569846
   11 VAL   CG1      121   -0.828340539    1.369720395   -0.313627936
   11 VAL   CG2      122   -0.678620069    1.182768081   -0.234453992
   11 VAL   C        123   -0.963524604    1.201692537   -0.084265674
   11 VAL   O        124   -0.922418942    1.139734961    0.014058704
   12 SER   N        125   -1.045837028    1.307586231   -0.075807514
   12 SER   H        126   -1.078840115    1.345749345   -0.162122651
   12 SER   CA       127   -1.092146494    1.372727769    0.046666824
   12 SER   CB       128   -1.195358480    1.480502875    0.012923934
   12 SER   OG       129   -1.180062379    1.531754206   -0.118795466
   12 SER   HG       130   -1.249670217    1.601539649   -0.135723281
   12 SER   C        131   -1.151036185    1.270658780    0.145505004
   12 SER   O        132   -1.127139331    1.281607743    0.266101193
   13 LYSH  N        133   -1.222523544    1.168730535    0.093442924
   13 LYSH  H        134   -1.233621461    1.164091216   -0.005855480
   13 LYSH  CA       135   -1.284712719    1.064454768    0.175581897
   13 LYSH  CB       136   -1.426407860    1.029219365    0.126093178
   13 LYSH  CG       137   -1.537414711    1.075642479    0.220073673
   13 LYSH  CD       138   -1.663411744    1.061794343    0.132577005
   13 LYSH  CE       139   -1.791120525    1.130997937    0.180648512
   13 LYSH  NZ       140   -1.863613390    1.055728938    0.283576216
   13 LYSH  HZ1      141   -1.814603848    0.970842293    0.303609493
   13 LYSH  HZ2      142   -1.955510381    1.034205672    0.250683024
   13 LYSH  HZ3      143   -1.870321083    1.110860022    0.366755003
   13 LYSH  C        144   -1.195598504    0.939871171    0.191431003
   13 LYSH  O        145   -1.239187561    0.838187260    0.246669272
   14 ILE   N        146   -1.069599013    0.949969480    0.148829098
   14 ILE   H        147   -1.039608059    1.033955682    0.103697396
   14 ILE   CA       148   -0.974886610    0.840687413    0.166972431
   14 ILE   CB       149   -0.910478398    0.787444873    0.036393818
   14 ILE   CG1      150   -0.781386432    0.861545911   -0.000032551
   14 ILE   CG2      151   -1.010876333    0.785487949   -0.081807007
   14 ILE   CD       152   -0.680175527    0.775534991   -0.059198035
   14 ILE   C        153   -0.873492663    0.878240926    0.275959638
   14 ILE   O        154   -0.808083169    0.789169321    0.330294777
   15 SER   N        155   -0.863308442    1.009555351    0.310509507
   15 SER   H        156   -0.919715395    1.076029995    0.261383164
   15 SER   CA       157   -0.774015774    1.058606081    0.415892121
   15 SER   CB       158   -0.759433422    1.211206193    0.411733903
   15 SER   OG       159   -0.882941647    1.281393767    0.416705095
   15 SER   HG       160   -0.865553020    1.379794592    0.413567679
   15 SER   C        161   -0.824112326    1.010652395    0.552009716
   15 SER   O        162   -0.939315938    1.036753346    0.589397925
   16 GLY   N        163   -0.739304706    0.935688862    0.621539754
   16 GLY   H        164   -0.649401830    0.916184247    0.582248624
   16 GLY   CA       165   -0.771400362    0.880735237    0.752360310
   16 GLY   C        166   -0.676988409    0.771563897    0.798603599
   16 GLY   O        167   -0.563786467    0.761258692    0.750709308
   17 TYR   N        168   -0.723380245    0.688893754    0.890634544
   17 TYR   H        169   -0.817782005    0.699894668    0.921628861
   17 TYR   CA       170   -0.642668791    0.582425381    0.948776585
   17 TYR   CB       171   -0.670469626    0.569080831    1.101981273
   17 TYR   CG       172   -0.630684939    0.690016885    1.184035582
   17 TYR   CD1      173   -0.523385667    0.684463158    1.272339389
   17 TYR   HD1      174   -0.470174959    0.590374588    1.286076256
   17 TYR   CD2      175   -0.698298800    0.811203973    1.170788112
   17 TYR   HD2      176   -0.785298441    0.816868826    1.105384580
   17 TYR   CE1      177   -0.482599885    0.797395231    1.343696778
   17 TYR   HE1      178   -0.398600222    0.791031485    1.412900531
   17 TYR   CE2      179   -0.657013089    0.925134993    1.239245126
   17 TYR   HE2      180   -0.709123839    1.019723308    1.224508085
   17 TYR   CZ       181   -0.549413598    0.917880765    1.326149589
   17 TYR   OH       182   -0.510527772    1.030811545    1.394706948
   17 TYR   HH       183   -0.569836257    1.107295004    1.369476728
   17 TYR   C        184   -0.663052233    0.449495218    0.876227173
   17 TYR   O        185   -0.770245416    0.389785538    0.883448370
   18 TRP   N        186   -0.559045840    0.403680829    0.807146337
   18 TRP   H        187   -0.477052417    0.460789078    0.803825744
   18 TRP   CA       188   -0.555329900    0.275953807    0.735495309
   18 TRP   CB       189   -0.500730280    0.298205911    0.593887628
   18 TRP   CG       190   -0.590738194    0.378062099    0.506755633
   18 TRP   CD1      191   -0.579953008    0.509751737    0.476405362
   18 TRP   HD1      192   -0.502461341    0.576475243    0.514281019
   18 TRP   CD2      193   -0.704831470    0.329621705    0.435872400
   18 TRP   NE1      194   -0.681155989    0.546907203    0.390789547
   18 TRP   HE1      195   -0.693965996    0.638290927    0.352154344
   18 TRP   CE2      196   -0.761143096    0.438988849    0.367129630
   18 TRP   CE3      197   -0.765316627    0.203409905    0.423419794
   18 TRP   HE3      198   -0.723107314    0.116434075    0.473753768
   18 TRP   CZ2      199   -0.877240580    0.427546113    0.290732195
   18 TRP   HZ2      200   -0.921749880    0.514222212    0.241798301
   18 TRP   CZ3      201   -0.879514049    0.191567006    0.346022543
   18 TRP   HZ3      202   -0.928202632    0.094457761    0.336658975
   18 TRP   CH2      203   -0.933325875    0.302335360    0.279679275
   18 TRP   HH2      204   -1.021923385    0.289201293    0.217582919
   18 TRP   C        205   -0.462119689    0.178092898    0.809334249
   18 TRP   O        206   -0.381125893    0.220733205    0.890019187
   19 TYR   N        207   -0.472504141    0.048080403    0.779883879
   19 TYR   H        208   -0.545300012    0.020947827    0.716893131
   19 TYR   CA       209   -0.385392591   -0.058489295    0.832626058
   19 TYR   CB       210   -0.467781742   -0.162767981    0.913264717
   19 TYR   CG       211   -0.519489760   -0.111523009    1.046344293
   19 TYR   CD1      212   -0.469885865   -0.161171250    1.166464091
   19 TYR   HD1      213   -0.393776785   -0.239163100    1.164695149
   19 TYR   CD2      214   -0.619101123   -0.014432280    1.052305554
   19 TYR   HD2      215   -0.663703928    0.022127113    0.959790850
   19 TYR   CE1      216   -0.515693346   -0.113129691    1.288844986
   19 TYR   HE1      217   -0.477189934   -0.154989600    1.381861625
   19 TYR   CE2      218   -0.662908977    0.036909281    1.174085216
   19 TYR   HE2      219   -0.738418135    0.115501392    1.176353938
   19 TYR   CZ       220   -0.610305131   -0.012039416    1.292104793
   19 TYR   OH       221   -0.656412758    0.037601151    1.411985070
   19 TYR   HH       222   -0.723720833    0.109486707    1.394656487
   19 TYR   C        223   -0.315083284   -0.122128391    0.709251519
   19 TYR   O        224   -0.303689302   -0.056466560    0.606126541
   20 SER   N        225   -0.263869263   -0.244218762    0.718899079
   20 SER   H        226   -0.270964931   -0.293186300    0.805817729
   20 SER   CA       227   -0.197660020   -0.308754198    0.606324820
   20 SER   CB       228   -0.047063186   -0.282035111    0.610516936
   20 SER   OG       229   -0.014778608   -0.146040297    0.587165353
   20 SER   HG       230    0.084419951   -0.134127328    0.590962338
   20 SER   C        231   -0.228843211   -0.455751603    0.622580634
   20 SER   O        232   -0.185437780   -0.515609219    0.720104244
   21 VAL   N        233   -0.313335544   -0.510194613    0.535900161
   21 VAL   H        234   -0.345640918   -0.453727436    0.459978025
   21 VAL   CA       235   -0.361919755   -0.647396911    0.544651952
   21 VAL   CB       236   -0.509717564   -0.660630228    0.502454712
   21 VAL   CG1      237   -0.567402603   -0.795320369    0.545705401
   21 VAL   CG2      238   -0.592831883   -0.544618856    0.557308987
   21 VAL   C        239   -0.272507789   -0.740315596    0.468788929
   21 VAL   O        240   -0.215098258   -0.830585640    0.529624402
   22 LEU   N        241   -0.259708184   -0.719065127    0.335580980
   22 LEU   H        242   -0.311016312   -0.643586676    0.294851269
   22 LEU   CA       243   -0.175497455   -0.799788821    0.248213204
   22 LEU   CB       244   -0.261886363   -0.882934347    0.155543694
   22 LEU   CG       245   -0.357776165   -0.979919427    0.223579348
   22 LEU   CD1      246   -0.477371368   -1.009267547    0.134188716
   22 LEU   CD2      247   -0.286762061   -1.107394132    0.268129282
   22 LEU   C        248   -0.081706132   -0.714208848    0.167481884
   22 LEU   O        249   -0.119018183   -0.604629617    0.124539331
   23 LEU   N        250    0.041700048   -0.765001492    0.149303262
   23 LEU   H        251    0.060909717   -0.853883323    0.190937606
   23 LEU   CA       252    0.150393885   -0.701817681    0.074080752
   23 LEU   CB       253    0.258385831   -0.645168727    0.169160748
   23 LEU   CG       254    0.365676129   -0.553379681    0.108027262
   23 LEU   CD1      255    0.326758904   -0.406878769    0.122170547
   23 LEU   CD2      256    0.499677355   -0.573237546    0.177436963
   23 LEU   C        257    0.209907824   -0.810244125   -0.012976799
   23 LEU   O        258    0.247119250   -0.915719691    0.039564182
   24 ALA   N        259    0.214607150   -0.786594558   -0.146085793
   24 ALA   H        260    0.180597469   -0.698711304   -0.179519985
   24 ALA   CA       261    0.266519749   -0.882026022   -0.243948440
   24 ALA   CB       262    0.150129050   -0.953264958   -0.310322977
   24 ALA   C        263    0.355413650   -0.815156612   -0.350772672
   24 ALA   O        264    0.334800534   -0.697970962   -0.382017878
   25 SER   N        265    0.453023243   -0.890266802   -0.406942387
   25 SER   H        266    0.464733590   -0.983852760   -0.373806359
   25 SER   CA       267    0.543419456   -0.843297294   -0.513958974
   25 SER   CB       268    0.671411600   -0.783360266   -0.456079928
   25 SER   OG       269    0.739220483   -0.871618877   -0.368545062
   25 SER   HG       270    0.821814799   -0.827296003   -0.333860746
   25 SER   C        271    0.577733966   -0.954931527   -0.613715690
   25 SER   O        272    0.543147091   -1.071226380   -0.589771687
   26 ASP   N        273    0.647031558   -0.919266113   -0.725028277
   26 ASP   H        274    0.669020532   -0.822568431   -0.737764970
   26 ASP   CA       275    0.691744263   -1.014900442   -0.828190960
   26 ASP   CB       276    0.738438240   -0.945644625   -0.957716765
   26 ASP   CG       277    0.694621899   -0.802257151   -0.977172367
   26 ASP   OD1      278    0.766110647   -0.711730514   -0.929305920
   26 ASP   OD2      279    0.593920420   -0.779996072   -1.048282469
   26 ASP   C        280    0.804553749   -1.103766929   -0.774855160
   26 ASP   O        281    0.820667575   -1.216583052   -0.821811704
   27 VAL   N        282    0.881846334   -1.053020388   -0.676773383
   27 VAL   H        283    0.863135016   -0.959610847   -0.646209448
   27 VAL   CA       284    0.991453724   -1.125382805   -0.611843954
   27 VAL   CB       285    1.125044629   -1.047067150   -0.611471865
   27 VAL   CG1      286    1.179845093   -1.032114947   -0.752876747
   27 VAL   CG2      287    1.110427737   -0.910443387   -0.545024414
   27 VAL   C        288    0.951956961   -1.172033766   -0.471826693
   27 VAL   O        289    0.881647480   -1.099914624   -0.400555406
   28 ARG   N        290    0.996470364   -1.292713731   -0.432979775
   28 ARG   H        291    1.052177524   -1.345831735   -0.496858567
   28 ARG   CA       292    0.967274978   -1.350066828   -0.301658255
   28 ARG   CB       293    0.998992552   -1.501662600   -0.300199700
   28 ARG   CG       294    0.976699078   -1.575714244   -0.167171676
   28 ARG   CD       295    0.830999766   -1.587414686   -0.124169465
   28 ARG   NE       296    0.818504402   -1.645264964    0.009452507
   28 ARG   HE       297    0.813215858   -1.744863005    0.016190571
   28 ARG   CZ       298    0.813594577   -1.575822068    0.122925842
   28 ARG   NH1      299    0.819979185   -1.442822447    0.119975003
   28 ARG   HH11     300    0.816288871   -1.390683948    0.205227325
   28 ARG   HH12     301    0.828463268   -1.395100488    0.032507095
   28 ARG   NH2      302    0.802499921   -1.637478733    0.239449292
   28 ARG   HH21     303    0.798906215   -1.584259606    0.324035401
   28 ARG   HH22     304    0.797707422   -1.737302788    0.242940718
   28 ARG   C        305    1.036764425   -1.274415106   -0.187686137
   28 ARG   O        306    0.976560105   -1.251281842   -0.082595929
   29 GLU   N        307    1.162260061   -1.233709389   -0.210799771
   29 GLU   H        308    1.201063447   -1.250739584   -0.301392650
   29 GLU   CA       309    1.245850702   -1.166262004   -0.112424292
   29 GLU   CB       310    1.395051364   -1.166460389   -0.153421892
   29 GLU   CG       311    1.429744806   -1.092705659   -0.282149608
   29 GLU   CD       312    1.506429457   -0.962590677   -0.266298244
   29 GLU   OE1      313    1.466918486   -0.879462714   -0.181330692
   29 GLU   OE2      314    1.603128167   -0.941208792   -0.342904931
   29 GLU   C        315    1.199433632   -1.024352656   -0.073979364
   29 GLU   O        316    1.217427709   -0.988906027    0.042307349
   30 LYSH  N        317    1.140825748   -0.944094700   -0.166011024
   30 LYSH  H        318    1.123531135   -0.978132094   -0.258398264
   30 LYSH  CA       319    1.102709233   -0.806685192   -0.129664243
   30 LYSH  CB       320    1.091200472   -0.714833336   -0.251899611
   30 LYSH  CG       321    1.150384058   -0.576916441   -0.225751507
   30 LYSH  CD       322    1.235380077   -0.527150777   -0.341169250
   30 LYSH  CE       323    1.381178122   -0.515319492   -0.303671504
   30 LYSH  NZ       324    1.407463667   -0.403480141   -0.208913921
   30 LYSH  HZ1      325    1.321657906   -0.356682022   -0.187833182
   30 LYSH  HZ2      326    1.471356806   -0.338788661   -0.250537704
   30 LYSH  HZ3      327    1.447266564   -0.439743231   -0.124599405
   30 LYSH  C        328    0.976706813   -0.798064888   -0.038469504
   30 LYSH  O        329    0.940693348   -0.687952224    0.005487765
   31 THR   N        330    0.916219692   -0.913658688   -0.003926173
   31 THR   H        331    0.949930228   -0.999169822   -0.043192899
   31 THR   CA       332    0.803018824   -0.918636247    0.088973975
   31 THR   CB       333    0.678727336   -0.983474990    0.025496864
   31 THR   OG1      334    0.565521504   -0.943458910    0.101779778
   31 THR   HG1      335    0.482926837   -0.984183431    0.062794084
   31 THR   CG2      336    0.686045187   -1.136276964    0.018155501
   31 THR   C        337    0.845224000   -0.981279754    0.223698635
   31 THR   O        338    0.761824667   -0.999055078    0.313404149
   32 GLU   N        339    0.975727602   -1.013959893    0.236013188
   32 GLU   H        340    1.035626897   -0.997382930    0.157707768
   32 GLU   CA       341    1.035132469   -1.072006919    0.356336356
   32 GLU   CB       342    1.164441814   -1.148204237    0.324167554
   32 GLU   CG       343    1.141859356   -1.294819756    0.290523352
   32 GLU   CD       344    1.266469297   -1.376516585    0.261056584
   32 GLU   OE1      345    1.375464498   -1.342084135    0.312745100
   32 GLU   OE2      346    1.254182112   -1.477046232    0.187394889
   32 GLU   C        347    1.057718607   -0.967262328    0.465896599
   32 GLU   O        348    1.044904962   -0.846473054    0.441750136
   33 GLU   N        349    1.091822350   -1.015712062    0.586815696
   33 GLU   H        350    1.104833723   -1.114607940    0.593653776
   33 GLU   CA       351    1.111711447   -0.938162918    0.709086314
   33 GLU   CB       352    1.163420286   -1.029513478    0.822522116
   33 GLU   CG       353    1.064632509   -1.139910421    0.860462860
   33 GLU   CD       354    1.078038142   -1.206656811    0.996388642
   33 GLU   OE1      355    1.139229764   -1.146714706    1.087766646
   33 GLU   OE2      356    1.021950758   -1.317557033    1.012830243
   33 GLU   C        357    1.200096980   -0.811358833    0.692939126
   33 GLU   O        358    1.148783832   -0.700158860    0.708395738
   34 ASN   N        359    1.329099327   -0.827056766    0.659247149
   34 ASN   H        360    1.363010316   -0.919160177    0.640082951
   34 ASN   CA       361    1.421986386   -0.714249707    0.649505392
   34 ASN   CB       362    1.564591287   -0.760421853    0.679025303
   34 ASN   CG       363    1.584892743   -0.792563500    0.825237940
   34 ASN   OD1      364    1.561805162   -0.905549052    0.869980856
   34 ASN   ND2      365    1.624979938   -0.692728865    0.903500335
   34 ASN   HD21     366    1.639923049   -0.708606212    1.001094460
   34 ASN   HD22     367    1.640169106   -0.601808962    0.864733590
   34 ASN   C        368    1.415679280   -0.635301115    0.517175047
   34 ASN   O        369    1.491968337   -0.538898317    0.501339314
   35 SER   N        370    1.322984958   -0.671946954    0.425587629
   35 SER   H        371    1.262393528   -0.748645824    0.446916061
   35 SER   CA       372    1.307379104   -0.604198253    0.296361429
   35 SER   CB       373    1.221090191   -0.687144227    0.202491844
   35 SER   OG       374    1.084088361   -0.676046802    0.237285459
   35 SER   HG       375    1.029095736   -0.731177233    0.174505712
   35 SER   C        376    1.247462664   -0.464898515    0.313807144
   35 SER   O        377    1.140760067   -0.450587883    0.373900003
   36 SER   N        378    1.317151611   -0.362810042    0.262569128
   36 SER   H        379    1.402454869   -0.384518294    0.215178770
   36 SER   CA       380    1.278235110   -0.221711505    0.270514481
   36 SER   CB       381    1.368826754   -0.137735235    0.181083725
   36 SER   OG       382    1.380835498   -0.195783244    0.052106135
   36 SER   HG       383    1.440529802   -0.139098035   -0.004614648
   36 SER   C        384    1.130932386   -0.193641780    0.236101430
   36 SER   O        385    1.067621688   -0.109825273    0.298368346
   37 MET   N        386    1.075142422   -0.267484329    0.141928835
   37 MET   H        387    1.128251664   -0.341593939    0.100758044
   37 MET   CA       388    0.938640482   -0.244617792    0.095917944
   37 MET   CB       389    0.922849136   -0.300173931   -0.045861035
   37 MET   CG       390    0.969639533   -0.202810291   -0.154997603
   37 MET   SD       391    0.891920296   -0.037119208   -0.154762274
   37 MET   CE       392    1.003612002    0.047954876   -0.256293123
   37 MET   C        393    0.826844995   -0.296194495    0.190635961
   37 MET   O        394    0.707543358   -0.278119719    0.160927175
   38 ARG   N        395    0.864049971   -0.354545936    0.306158898
   38 ARG   H        396    0.961451037   -0.366327200    0.325564931
   38 ARG   CA       397    0.765553862   -0.401219794    0.404275245
   38 ARG   CB       398    0.818066959   -0.524284468    0.480623203
   38 ARG   CG       399    0.710474517   -0.599567920    0.556450363
   38 ARG   CD       400    0.762488637   -0.729139239    0.615600805
   38 ARG   NE       401    0.663401309   -0.836755214    0.603940475
   38 ARG   HE       402    0.586400583   -0.822187937    0.541833690
   38 ARG   CZ       403    0.668313731   -0.952629358    0.669984935
   38 ARG   NH1      404    0.766715281   -0.977385341    0.755095958
   38 ARG   HH11     405    0.769651195   -1.064462954    0.804176196
   38 ARG   HH12     406    0.838079906   -0.909000349    0.770280920
   38 ARG   NH2      407    0.573124619   -1.044047256    0.652118462
   38 ARG   HH21     408    0.577124473   -1.130758123    0.701769513
   38 ARG   HH22     409    0.497651742   -1.025977792    0.589052313
   38 ARG   C        410    0.730139035   -0.286287298    0.499830681
   38 ARG   O        411    0.782736825   -0.282038910    0.610229882
   39 VAL   N        412    0.645628595   -0.190513774    0.456292678
   39 VAL   H        413    0.610330713   -0.196253642    0.362894319
   39 VAL   CA       414    0.603514198   -0.077886076    0.541348891
   39 VAL   CB       415    0.634698407    0.065396890    0.487394497
   39 VAL   CG1      416    0.772598482    0.073388231    0.422993583
   39 VAL   CG2      417    0.527994224    0.114347580    0.390974077
   39 VAL   C        418    0.455815524   -0.094987018    0.583653140
   39 VAL   O        419    0.376524131   -0.159723142    0.513376692
   40 PHE   N        420    0.419906906   -0.036147145    0.698630053
   40 PHE   H        421    0.488800101    0.015680304    0.749411282
   40 PHE   CA       422    0.285007013   -0.044342044    0.752831091
   40 PHE   CB       423    0.288613164   -0.115190605    0.886058292
   40 PHE   CG       424    0.379227133   -0.235779390    0.887905891
   40 PHE   CD1      425    0.505825434   -0.228742942    0.944705175
   40 PHE   HD1      426    0.541813805   -0.133923413    0.984769424
   40 PHE   CD2      427    0.335542129   -0.358403258    0.838852170
   40 PHE   HD2      428    0.237143721   -0.365932373    0.792653515
   40 PHE   CE1      429    0.587438450   -0.341731049    0.951049722
   40 PHE   HE1      430    0.687836906   -0.334003425    0.992748332
   40 PHE   CE2      431    0.416055135   -0.471690381    0.848096815
   40 PHE   HE2      432    0.379966831   -0.567409003    0.810432910
   40 PHE   CZ       433    0.541453204   -0.462654073    0.904895315
   40 PHE   HZ       434    0.604063394   -0.551543659    0.913130337
   40 PHE   C        435    0.215291197    0.090553761    0.762978340
   40 PHE   O        436    0.251480244    0.173989209    0.844546955
   41 VAL   N        437    0.114690085    0.111509566    0.678068738
   41 VAL   H        438    0.090399476    0.039281934    0.613296018
   41 VAL   CA       439    0.038575640    0.236200034    0.676219795
   41 VAL   CB       440   -0.066822683    0.237143794    0.561317781
   41 VAL   CG1      441   -0.128238553    0.376429340    0.542163475
   41 VAL   CG2      442   -0.008414150    0.181399791    0.428740032
   41 VAL   C        443   -0.026229607    0.263044981    0.813208512
   41 VAL   O        444   -0.076019789    0.169863758    0.877343428
   42 ASN   N        445   -0.022144903    0.388762797    0.858460430
   42 ASN   H        446    0.027947874    0.457948729    0.806534710
   42 ASN   CA       447   -0.089051234    0.426802175    0.981544826
   42 ASN   CB       448    0.007241142    0.478254061    1.087826630
   42 ASN   CG       449    0.104652193    0.376184984    1.139067246
   42 ASN   OD1      450    0.063662695    0.277403941    1.201004444
   42 ASN   ND2      451    0.230549657    0.401390021    1.114059554
   42 ASN   HD21     452    0.301359458    0.337948846    1.145062611
   42 ASN   HD22     453    0.255985524    0.484099858    1.063938705
   42 ASN   C        454   -0.192662697    0.530575818    0.944103462
   42 ASN   O        455   -0.311359629    0.502367098    0.957312416
   43 HISB  N        456   -0.149775259    0.646259493    0.888459821
   43 HISB  H        457   -0.051676458    0.658565249    0.873756637
   43 HISB  CA       458   -0.240587197    0.754433740    0.848716971
   43 HISB  CB       459   -0.237601686    0.864775482    0.956774765
   43 HISB  CG       460   -0.329614874    0.981356329    0.934628678
   43 HISB  ND1      461   -0.281028757    1.105748326    0.898981791
   43 HISB  CD2      462   -0.464016102    0.989946397    0.949423292
   43 HISB  HD2      463   -0.531207236    0.909550055    0.979353038
   43 HISB  CE1      464   -0.387337827    1.184932994    0.891149805
   43 HISB  HE1      465   -0.383049684    1.290623373    0.864709391
   43 HISB  NE2      466   -0.499630689    1.119630803    0.919473066
   43 HISB  HE2      467   -0.592235071    1.157419937    0.919157148
   43 HISB  C        468   -0.204391778    0.812285390    0.711495368
   43 HISB  O        469   -0.087590717    0.808384011    0.672498682
   44 ILE   N        470   -0.305296852    0.865646099    0.639473352
   44 ILE   H        471   -0.398096128    0.854648924    0.674976119
   44 ILE   CA       472   -0.289603282    0.937800041    0.514445953
   44 ILE   CB       473   -0.322492406    0.861646055    0.383474597
   44 ILE   CG1      474   -0.468287327    0.819125574    0.374188607
   44 ILE   CG2      475   -0.229178222    0.742647741    0.359621627
   44 ILE   CD       476   -0.506181386    0.785371349    0.244100934
   44 ILE   C        477   -0.363618842    1.070395615    0.525294016
   44 ILE   O        478   -0.477420148    1.075400254    0.571890327
   45 GLU   N        479   -0.298330738    1.178387483    0.484253671
   45 GLU   H        480   -0.205129135    1.169284859    0.449158608
   45 GLU   CA       481   -0.360646108    1.310082310    0.489602260
   45 GLU   CB       482   -0.311557824    1.395133425    0.608170460
   45 GLU   CG       483   -0.168955587    1.369468287    0.655982518
   45 GLU   CD       484   -0.142560835    1.394927803    0.803373190
   45 GLU   OE1      485   -0.212671633    1.479942562    0.863139540
   45 GLU   OE2      486   -0.050454263    1.330859793    0.858999168
   45 GLU   C        487   -0.348452826    1.385334083    0.359973620
   45 GLU   O        488   -0.241252279    1.388723393    0.299573989
   46 VAL   N        489   -0.461059308    1.446605497    0.319448393
   46 VAL   H        490   -0.542258638    1.433217828    0.376252258
   46 VAL   CA       491   -0.477067205    1.530458440    0.201416020
   46 VAL   CB       492   -0.628069670    1.555529919    0.172704060
   46 VAL   CG1      493   -0.654484483    1.691802141    0.108151451
   46 VAL   CG2      494   -0.686455339    1.443291054    0.088946130
   46 VAL   C        495   -0.398582588    1.659577308    0.226867794
   46 VAL   O        496   -0.409190988    1.717517321    0.334545445
   47 LEU   N        497   -0.318185832    1.700549448    0.129753349
   47 LEU   H        498   -0.313378179    1.645817991    0.046174379
   47 LEU   CA       499   -0.236599887    1.820562012    0.137808657
   47 LEU   CB       500   -0.107196083    1.798446585    0.058319140
   47 LEU   CG       501    0.013411546    1.724085293    0.122849507
   47 LEU   CD1      502    0.117799678    1.819616629    0.173014550
   47 LEU   CD2      503   -0.027878404    1.623221296    0.229387501
   47 LEU   C        504   -0.314213234    1.942832198    0.083460614
   47 LEU   O        505   -0.435712037    1.935609249    0.060361483
   48 SER   N        506   -0.244626063    2.055534063    0.067218534
   48 SER   H        507   -0.147926347    2.054555092    0.092820419
   48 SER   CA       508   -0.299739705    2.180107550    0.014669959
   48 SER   CB       509   -0.194152607    2.289425084    0.028429739
   48 SER   OG       510   -0.072746938    2.248815662   -0.032952819
   48 SER   HG       511   -0.004555506    2.321327326   -0.023179526
   48 SER   C        512   -0.336335561    2.164346313   -0.134124587
   48 SER   O        513   -0.442440096    2.209416836   -0.178943507
   49 ASN   N        514   -0.240969367    2.084628874   -0.205340708
   49 ASN   H        515   -0.180808275    2.023610130   -0.153784445
   49 ASN   CA       516   -0.245921558    2.072873435   -0.351788158
   49 ASN   CB       517   -0.099048292    2.078444917   -0.394245998
   49 ASN   CG       518   -0.081260670    2.083950301   -0.546104317
   49 ASN   OD1      519   -0.163318365    2.142013565   -0.616996063
   49 ASN   ND2      520    0.019001047    2.012239727   -0.596042914
   49 ASN   HD21     521    0.077697485    1.961179123   -0.533213197
   49 ASN   C        522   -0.293347163    1.931240278   -0.384979445
   49 ASN   O        523   -0.242090189    1.834252902   -0.329319588
   50 SER   N        524   -0.332096012    1.846281985   -0.303302715
   50 SER   H        525   -0.317800775    1.874619951   -0.208513339
   50 SER   CA       526   -0.384480135    1.712267986   -0.323952207
   50 SER   CB       527   -0.488877513    1.704613164   -0.435450912
   50 SER   OG       528   -0.533961822    1.573396565   -0.465101362
   50 SER   HG       529   -0.601661116    1.577160556   -0.538603865
   50 SER   C        530   -0.269867311    1.603775589   -0.338808868
   50 SER   O        531   -0.297853650    1.492254692   -0.384866596
   51 SER   N        532   -0.147171708    1.635208289   -0.290618989
   51 SER   H        533   -0.131283074    1.729021885   -0.259954669
   51 SER   CA       534   -0.035760696    1.539024981   -0.280780413
   51 SER   CB       535    0.100631181    1.608243029   -0.275004795
   51 SER   OG       536    0.121824229    1.683900443   -0.392633449
   51 SER   HG       537    0.211118954    1.728712643   -0.387849219
   51 SER   C        538   -0.060152746    1.453371179   -0.152747979
   51 SER   O        539   -0.141358522    1.491794153   -0.068163955
   52 LEU   N        540    0.004060681    1.335883811   -0.139201979
   52 LEU   H        541    0.071565324    1.304865987   -0.206189051
   52 LEU   CA       542   -0.029631892    1.256224678   -0.022271987
   52 LEU   CB       543   -0.094115868    1.123701384   -0.063522239
   52 LEU   CG       544   -0.228915100    1.126658353   -0.135025480
   52 LEU   CD1      545   -0.286498568    0.985547887   -0.144872334
   52 LEU   CD2      546   -0.327827103    1.220873140   -0.066463102
   52 LEU   C        547    0.081969520    1.230675895    0.077639547
   52 LEU   O        548    0.191974809    1.190074495    0.040656810
   53 LEU   N        549    0.050565005    1.252221847    0.207130814
   53 LEU   H        550   -0.041139240    1.285919396    0.228516479
   53 LEU   CA       551    0.142565973    1.229174580    0.316941085
   53 LEU   CB       552    0.143250809    1.346612415    0.415496124
   53 LEU   CG       553    0.224250784    1.329670842    0.543503886
   53 LEU   CD1      554    0.369655416    1.293477151    0.515920014
   53 LEU   CD2      555    0.216935231    1.452601621    0.626056696
   53 LEU   C        556    0.107180102    1.098296602    0.385190664
   53 LEU   O        557   -0.007518151    1.077798840    0.425796728
   54 PHE   N        558    0.208089996    1.011213606    0.399025591
   54 PHE   H        559    0.299387077    1.040213209    0.370315906
   54 PHE   CA       560    0.193104583    0.878332442    0.452776254
   54 PHE   CB       561    0.236618272    0.774596902    0.346816656
   54 PHE   CG       562    0.148322134    0.757739737    0.224321726
   54 PHE   CD1      563    0.157013521    0.846299721    0.117187935
   54 PHE   HD1      564    0.225503614    0.930909810    0.122756599
   54 PHE   CD2      565    0.063735085    0.647825139    0.211862502
   54 PHE   HD2      566    0.058342311    0.574755426    0.292590409
   54 PHE   CE1      567    0.078817416    0.828146601    0.002193659
   54 PHE   HE1      568    0.085810435    0.899315926   -0.080033495
   54 PHE   CE2      569   -0.014861017    0.629671896    0.096668220
   54 PHE   HE2      570   -0.081950967    0.544061319    0.089399962
   54 PHE   CZ       571   -0.006969925    0.720333051   -0.007166387
   54 PHE   HZ       572   -0.068266979    0.706891812   -0.096262202
   54 PHE   C        573    0.272404807    0.859390289    0.579784756
   54 PHE   O        574    0.393606976    0.841601792    0.573093459
   55 ASN   N        575    0.204102868    0.860526827    0.695883263
   55 ASN   H        576    0.106700284    0.883014869    0.694173131
   55 ASN   CA       577    0.266604383    0.830382954    0.823495793
   55 ASN   CB       578    0.191995141    0.894618258    0.938270035
   55 ASN   CG       579    0.208477752    1.044021349    0.941313072
   55 ASN   OD1      580    0.305270665    1.097554105    0.997494083
   55 ASN   ND2      581    0.115970603    1.114186095    0.877284751
   55 ASN   HD21     582    0.121230615    1.214032772    0.875560416
   55 ASN   HD22     583    0.040941625    1.067257724    0.830718879
   55 ASN   C        584    0.263121737    0.679586199    0.833053494
   55 ASN   O        585    0.155829002    0.618768655    0.819775112
   56 MET   N        586    0.381728727    0.618003876    0.843278930
   56 MET   H        587    0.464322127    0.673716753    0.851858882
   56 MET   CA       588    0.394845653    0.472305026    0.842334937
   56 MET   CB       589    0.393954335    0.416749927    0.698756190
   56 MET   CG       590    0.428744269    0.518112135    0.589517903
   56 MET   SD       591    0.441355721    0.441051865    0.428347602
   56 MET   CE       592    0.269460285    0.406019621    0.396258336
   56 MET   C        593    0.515050559    0.419848128    0.918456909
   56 MET   O        594    0.608041380    0.495169679    0.946529513
   57 HISH  N        595    0.513865199    0.289360446    0.951006869
   57 HISH  H        596    0.436772156    0.233539705    0.920227043
   57 HISH  CA       597    0.619071470    0.224902459    1.028833203
   57 HISH  CB       598    0.567474211    0.182649748    1.167948591
   57 HISH  CG       599    0.515559654    0.297274546    1.248403886
   57 HISH  ND1      600    0.381255816    0.330458610    1.247489082
   57 HISH  HD1      601    0.307762053    0.283231469    1.198906019
   57 HISH  CD2      602    0.582147901    0.388510917    1.323169987
   57 HISH  HD2      603    0.689547259    0.391630315    1.341270469
   57 HISH  CE1      604    0.370142137    0.437986804    1.324447731
   57 HISH  HE1      605    0.276035937    0.488484227    1.346226924
   57 HISH  NE2      606    0.488536953    0.476318660    1.371734900
   57 HISH  HE2      607    0.506026944    0.554543588    1.431505218
   57 HISH  C        608    0.685986059    0.108782888    0.957478715
   57 HISH  O        609    0.621395613    0.036646288    0.881505330
   58 ILE   N        610    0.818387273    0.095007755    0.982286058
   58 ILE   H        611    0.858278391    0.163335820    1.043460515
   58 ILE   CA       612    0.911599894   -0.006900913    0.931426539
   58 ILE   CB       613    1.009595558    0.045268137    0.820908079
   58 ILE   CG1      614    0.977879638    0.189045526    0.771452514
   58 ILE   CG2      615    1.019708738   -0.052675302    0.704445740
   58 ILE   CD       616    1.072367036    0.290377206    0.825515183
   58 ILE   C        617    0.994104352   -0.061046369    1.048848572
   58 ILE   O        618    1.036393985    0.016591932    1.136019503
   59 LYSH  N        619    1.022619627   -0.192443625    1.047399342
   59 LYSH  H        620    0.987027232   -0.247876592    0.972120011
   59 LYSH  CA       621    1.102925698   -0.258495004    1.150025899
   59 LYSH  CB       622    1.056442210   -0.403592308    1.171180747
   59 LYSH  CG       623    0.951742021   -0.416562752    1.280084090
   59 LYSH  CD       624    0.904459024   -0.561672213    1.269738928
   59 LYSH  CE       625    0.813361623   -0.599638280    1.385952056
   59 LYSH  NZ       626    0.889369183   -0.678091383    1.485383297
   59 LYSH  HZ1      627    0.983770921   -0.688892336    1.454288904
   59 LYSH  HZ2      628    0.847279474   -0.768192164    1.496117149
   59 LYSH  HZ3      629    0.888362287   -0.630457837    1.573265044
   59 LYSH  C        630    1.255225234   -0.251087055    1.124625436
   59 LYSH  O        631    1.308135343   -0.327311969    1.043555449
   60 VAL   N        632    1.324213373   -0.158451745    1.195891038
   60 VAL   H        633    1.270505455   -0.098135387    1.254867104
   60 VAL   CA       634    1.470310968   -0.137635019    1.195285345
   60 VAL   CB       635    1.508893208    0.014372322    1.202727729
   60 VAL   CG1      636    1.655490136    0.035903469    1.239621772
   60 VAL   CG2      637    1.477887011    0.085318545    1.071700063
   60 VAL   C        638    1.527919037   -0.222783669    1.311918863
   60 VAL   O        639    1.521512387   -0.181139681    1.428702823
   61 ASP   N        640    1.576333842   -0.345890757    1.278766766
   61 ASP   H        641    1.572738164   -0.370128323    1.181775986
   61 ASP   CA       642    1.633644288   -0.448049321    1.369606793
   61 ASP   CB       643    1.770438156   -0.402811730    1.426291605
   61 ASP   CG       644    1.885849129   -0.491714415    1.384327452
   61 ASP   OD1      645    1.927457840   -0.577678403    1.465761031
   61 ASP   OD2      646    1.934449054   -0.475752551    1.270022088
   61 ASP   C        647    1.536647691   -0.492617030    1.483322357
   61 ASP   O        648    1.580949199   -0.520668837    1.595733801
   62 GLY   N        649    1.406649059   -0.500044605    1.450723172
   62 GLY   H        650    1.380948058   -0.478783706    1.356414621
   62 GLY   CA       651    1.299651924   -0.537221326    1.543935748
   62 GLY   C        652    1.232437237   -0.420201943    1.614889887
   62 GLY   O        653    1.135138391   -0.439985123    1.688295951
   63 LYSH  N        654    1.285123301   -0.297403610    1.594543676
   63 LYSH  H        655    1.364223461   -0.290617754    1.533642306
   63 LYSH  CA       656    1.235207967   -0.173386279    1.654895403
   63 LYSH  CB       657    1.350897039   -0.086452213    1.708763917
   63 LYSH  CG       658    1.432903036   -0.152900445    1.819090653
   63 LYSH  CD       659    1.551491718   -0.058477840    1.842156342
   63 LYSH  CE       660    1.599988937   -0.053916753    1.986955362
   63 LYSH  NZ       661    1.578272188    0.083500404    2.038302397
   63 LYSH  HZ1      662    1.537466762    0.139868164    1.966480166
   63 LYSH  HZ2      663    1.665867170    0.123021177    2.065988629
   63 LYSH  HZ3      664    1.516971329    0.080323507    2.117202663
   63 LYSH  C        665    1.156700562   -0.095834731    1.552164469
   63 LYSH  O        666    1.209298758   -0.065969532    1.445353844
   64 CYS1  N        667    1.031796207   -0.062537167    1.583649770
   64 CYS1  H        668    0.996397956   -0.089606995    1.673159592
   64 CYS1  CA       669    0.944189015    0.011418381    1.494120072
   64 CYS1  CB       670    0.798989981   -0.002682002    1.537123211
   64 CYS1  SG       671    0.735709808   -0.171295656    1.520686801
   64 CYS1  C        672    0.984572509    0.155717084    1.478465435
   64 CYS1  O        673    0.994062526    0.228555830    1.576737694
   65 THR   N        674    1.009369729    0.196372238    1.353850242
   65 THR   H        675    0.995378450    0.131242009    1.279174963
   65 THR   CA       676    1.055654705    0.330264886    1.320599681
   65 THR   CB       677    1.186557105    0.320548790    1.238905439
   65 THR   OG1      678    1.269068334    0.216579018    1.292846550
   65 THR   HG1      679    1.353769879    0.210368589    1.239950246
   65 THR   CG2      680    1.264341753    0.453555703    1.233355710
   65 THR   C        681    0.949946767    0.408723848    1.245467977
   65 THR   O        682    0.887954439    0.354781880    1.154687663
   66 GLU   N        683    0.933331306    0.537235316    1.280418501
   66 GLU   H        684    0.988326028    0.572570690    1.356105831
   66 GLU   CA       685    0.840221671    0.628999493    1.215081899
   66 GLU   CB       686    0.816405726    0.754730002    1.301933379
   66 GLU   CG       687    0.713905716    0.739860810    1.413437483
   66 GLU   CD       688    0.587796194    0.823641188    1.400403427
   66 GLU   OE1      689    0.597083141    0.941626479    1.359158381
   66 GLU   OE2      690    0.479401615    0.772142283    1.436121463
   66 GLU   C        691    0.902218618    0.672956245    1.083366021
   66 GLU   O        692    1.020714529    0.708568924    1.080554230
   67 ILE   N        693    0.822020626    0.670205343    0.974765815
   67 ILE   H        694    0.729724705    0.633499075    0.986378435
   67 ILE   CA       695    0.860117276    0.716958631    0.841248493
   67 ILE   CB       696    0.915431714    0.605129172    0.747592180
   67 ILE   CG1      697    1.003226787    0.662696157    0.634771493
   67 ILE   CG2      698    0.807543186    0.513894901    0.690825435
   67 ILE   CD       699    1.148021514    0.702628702    0.675858461
   67 ILE   C        700    0.746108736    0.798921417    0.778615319
   67 ILE   O        701    0.628812836    0.762012324    0.790427626
   68 ALA   N        702    0.781596708    0.911101093    0.714772903
   68 ALA   H        703    0.878593959    0.935211163    0.711665182
   68 ALA   CA       704    0.686087398    1.000064992    0.649437336
   68 ALA   CB       705    0.673971067    1.130393221    0.726787237
   68 ALA   C        706    0.731886583    1.026215652    0.506728024
   68 ALA   O        707    0.848883125    1.058920919    0.485017322
   69 LEU   N        708    0.641290414    1.006267795    0.409234244
   69 LEU   H        709    0.548392931    0.980967317    0.436142487
   69 LEU   CA       710    0.669991133    1.019116702    0.267129760
   69 LEU   CB       711    0.674908222    0.880592387    0.202182886
   69 LEU   CG       712    0.778618657    0.783724347    0.254221608
   69 LEU   CD1      713    0.735335585    0.640711213    0.233075705
   69 LEU   CD2      714    0.912716664    0.809315858    0.191413894
   69 LEU   C        715    0.564582906    1.099277920    0.197797409
   69 LEU   O        716    0.445786632    1.066366431    0.203808161
   70 VAL   N        717    0.607271856    1.203656671    0.129358093
   70 VAL   H        718    0.704168962    1.228368567    0.131050140
   70 VAL   CA       719    0.513663931    1.282316118    0.051826501
   70 VAL   CB       720    0.526545913    1.435623118    0.066167987
   70 VAL   CG1      721    0.483438575    1.480271195    0.204750225
   70 VAL   CG2      722    0.667540655    1.485227224    0.034151186
   70 VAL   C        723    0.522371767    1.233862669   -0.090354816
   70 VAL   O        724    0.632173397    1.227353890   -0.146550614
   71 SER   N        725    0.408177701    1.190028544   -0.144839813
   71 SER   H        726    0.325176599    1.192040281   -0.089041874
   71 SER   CA       727    0.398685646    1.139775435   -0.280620724
   71 SER   CB       728    0.330201509    1.003665886   -0.284769663
   71 SER   OG       729    0.193799927    1.012264415   -0.247275082
   71 SER   HG       730    0.152310538    0.921358112   -0.251140912
   71 SER   C        731    0.325474791    1.244235677   -0.362261880
   71 SER   O        732    0.209070605    1.276632620   -0.334976102
   72 ASP   N        733    0.400069466    1.302808062   -0.456983157
   72 ASP   H        734    0.494373316    1.270915371   -0.466469471
   72 ASP   CA       735    0.356758607    1.408468443   -0.547324306
   72 ASP   CB       736    0.477750236    1.487562565   -0.599352716
   72 ASP   CG       737    0.545938819    1.571810842   -0.493983911
   72 ASP   OD1      738    0.484426589    1.671121008   -0.448822903
   72 ASP   OD2      739    0.662841888    1.540737665   -0.459370184
   72 ASP   C        740    0.276566917    1.352414711   -0.663304098
   72 ASP   O        741    0.319079076    1.256394680   -0.728466664
   73 LYSH  N        742    0.160559994    1.415591130   -0.689730105
   73 LYSH  H        743    0.135450133    1.492710616   -0.631260029
   73 LYSH  CA       744    0.068965802    1.379939367   -0.797117888
   73 LYSH  CB       745   -0.055744611    1.468827222   -0.791053876
   73 LYSH  CG       746   -0.178236144    1.404089531   -0.852330997
   73 LYSH  CD       747   -0.302945964    1.485085353   -0.825463962
   73 LYSH  CE       748   -0.428236325    1.405461010   -0.851035422
   73 LYSH  NZ       749   -0.548745099    1.473767815   -0.796763460
   73 LYSH  HZ1      750   -0.521755765    1.559887449   -0.753696019
   73 LYSH  HZ2      751   -0.592739320    1.414888680   -0.728941590
   73 LYSH  HZ3      752   -0.612946097    1.492331867   -0.871171576
   73 LYSH  C        753    0.141166138    1.394896731   -0.930322500
   73 LYSH  O        754    0.229056315    1.481102446   -0.942054146
   74 THR   N        755    0.109077780    1.307755402   -1.028489633
   74 THR   H        756    0.038485453    1.239254030   -1.010664497
   74 THR   CA       757    0.173879619    1.309612329   -1.160589343
   74 THR   CB       758    0.263394509    1.184015068   -1.180539845
   74 THR   OG1      759    0.348094154    1.202281428   -1.294045528
   74 THR   HG1      760    0.405403747    1.121283374   -1.306313613
   74 THR   CG2      761    0.184409633    1.055899627   -1.196892010
   74 THR   C        762    0.071378651    1.333156960   -1.274099968
   74 THR   O        763   -0.046924576    1.357253797   -1.246511040
   75 GLU   N        764    0.120581041    1.329613954   -1.401297852
   75 GLU   H        765    0.218783110    1.312922136   -1.409689928
   75 GLU   CA       766    0.047180959    1.347257022   -1.527705764
   75 GLU   CB       767    0.135387877    1.303621648   -1.646787685
   75 GLU   CG       768    0.218775878    1.415207880   -1.708029125
   75 GLU   CD       769    0.300782294    1.376270714   -1.829912942
   75 GLU   OE1      770    0.242990293    1.320227203   -1.925992386
   75 GLU   OE2      771    0.422678960    1.405084631   -1.830522076
   75 GLU   C        772   -0.085009943    1.269041186   -1.528977870
   75 GLU   O        773   -0.193116825    1.329226067   -1.535702607
   76 LYSH  N        774   -0.074494571    1.135046858   -1.517326385
   76 LYSH  H        775    0.017309766    1.096461002   -1.508210174
   76 LYSH  CA       776   -0.187083791    1.042133872   -1.517092556
   76 LYSH  CB       777   -0.140566571    0.896830549   -1.539836182
   76 LYSH  CG       778   -0.024862984    0.879106331   -1.638127596
   76 LYSH  CD       779    0.026153510    0.735017931   -1.623271614
   76 LYSH  CE       780    0.039065409    0.649371216   -1.749138619
   76 LYSH  NZ       781   -0.043320674    0.527367636   -1.733493176
   76 LYSH  HZ1      782   -0.088522228    0.528796553   -1.644294422
   76 LYSH  HZ2      783    0.015188805    0.446571943   -1.739961319
   76 LYSH  HZ3      784   -0.112319174    0.524131936   -1.805793018
   76 LYSH  C        785   -0.264887271    1.054674669   -1.386998564
   76 LYSH  O        786   -0.205789705    1.061123045   -1.278600103
   77 ASP   N        787   -0.397788005    1.062654493   -1.399403694
   77 ASP   H        788   -0.435686237    1.059814667   -1.491903204
   77 ASP   CA       789   -0.491691185    1.075186067   -1.288509950
   77 ASP   CB       790   -0.631993849    1.105448868   -1.343123733
   77 ASP   CG       791   -0.745990867    1.067470721   -1.251510959
   77 ASP   OD1      792   -0.826880126    0.980246133   -1.291178817
   77 ASP   OD2      793   -0.752699055    1.122913103   -1.138832290
   77 ASP   C        794   -0.493677806    0.948518400   -1.203461462
   77 ASP   O        795   -0.488164117    0.837698710   -1.256518936
   78 GLY   N        796   -0.503081965    0.966767556   -1.072268588
   78 GLY   H        797   -0.506593366    1.060280624   -1.037104455
   78 GLY   CA       798   -0.508470628    0.856403208   -0.977526396
   78 GLY   C        799   -0.374364223    0.796432489   -0.941701333
   78 GLY   O        800   -0.369654408    0.701263338   -0.862564804
   79 GLU   N        801   -0.264169589    0.850223675   -0.998120220
   79 GLU   H        802   -0.273677341    0.925697748   -1.062949279
   79 GLU   CA       803   -0.131764212    0.799551495   -0.965598745
   79 GLU   CB       804   -0.065453320    0.721015458   -1.079767640
   79 GLU   CG       805   -0.046859097    0.788666520   -1.213193270
   79 GLU   CD       806    0.049551134    0.712443667   -1.302062579
   79 GLU   OE1      807    0.170347356    0.744658643   -1.299573033
   79 GLU   OE2      808    0.005363190    0.617812118   -1.371027030
   79 GLU   C        809   -0.039577360    0.905383483   -0.910037836
   79 GLU   O        810   -0.038589859    1.019265895   -0.956281440
   80 TYR   N        811    0.040425852    0.864530458   -0.811620934
   80 TYR   H        812    0.036036684    0.767839569   -0.786483968
   80 TYR   CA       813    0.133515005    0.948069600   -0.737651472
   80 TYR   CB       814    0.089212540    0.949620720   -0.590752746
   80 TYR   CG       815   -0.051493912    1.002412351   -0.569975159
   80 TYR   CD1      816   -0.159584083    0.915805287   -0.555643673
   80 TYR   HD1      817   -0.142771535    0.808205790   -0.559402201
   80 TYR   CD2      818   -0.076209897    1.139212115   -0.563127937
   80 TYR   HD2      819    0.006782166    1.209017684   -0.573753379
   80 TYR   CE1      820   -0.289390034    0.964497571   -0.536464346
   80 TYR   HE1      821   -0.373082126    0.895191193   -0.527739107
   80 TYR   CE2      822   -0.205015980    1.188904898   -0.542948977
   80 TYR   HE2      823   -0.221928539    1.296504651   -0.538490451
   80 TYR   CZ       824   -0.311206058    1.101498055   -0.528617156
   80 TYR   OH       825   -0.436512553    1.154491971   -0.506539406
   80 TYR   HH       826   -0.430624171    1.254293491   -0.504377538
   80 TYR   C        827    0.279720638    0.901481058   -0.752031349
   80 TYR   O        828    0.304934494    0.787368941   -0.791287254
   81 SER   N        829    0.375409874    0.989705066   -0.718363643
   81 SER   H        830    0.347398931    1.079414869   -0.684298436
   81 SER   CA       831    0.518313360    0.961117557   -0.729050466
   81 SER   CB       832    0.576307207    1.030477558   -0.851076135
   81 SER   OG       833    0.698615019    0.967778622   -0.885350216
   81 SER   HG       834    0.737811060    1.012652414   -0.965666797
   81 SER   C        835    0.596806832    1.000774081   -0.605264421
   81 SER   O        836    0.583093029    1.113290789   -0.557507725
   82 VAL   N        837    0.680716713    0.908903091   -0.554927922
   82 VAL   H        838    0.687627624    0.821285630   -0.602594260
   82 VAL   CA       839    0.763312617    0.928058790   -0.434533961
   82 VAL   CB       840    0.686015319    0.887299764   -0.304119547
   82 VAL   CG1      841    0.653332634    0.737497742   -0.299462682
   82 VAL   CG2      842    0.758608132    0.932156981   -0.176735585
   82 VAL   C        843    0.897421457    0.853968463   -0.449903494
   82 VAL   O        844    0.901134716    0.748144849   -0.512662910
   83 GLU   N        845    1.006414269    0.908302826   -0.393222599
   83 GLU   H        846    0.997803415    0.995320396   -0.344756057
   83 GLU   CA       847    1.137421915    0.843415241   -0.400495704
   83 GLU   CB       848    1.246012167    0.935305281   -0.459429208
   83 GLU   CG       849    1.223894506    1.084212010   -0.435186582
   83 GLU   CD       850    1.324984822    1.176398728   -0.500520317
   83 GLU   OE1      851    1.283375897    1.263963406   -0.580154509
   83 GLU   OE2      852    1.445685909    1.162924497   -0.469813272
   83 GLU   C        853    1.175726441    0.786371281   -0.265773249
   83 GLU   O        854    1.179516500    0.858709748   -0.166500888
   84 TYR   N        855    1.194741701    0.654374990   -0.261822398
   84 TYR   H        856    1.185348751    0.605240736   -0.348403733
   84 TYR   CA       857    1.227949238    0.573624044   -0.143790944
   84 TYR   CB       858    1.098352260    0.536939414   -0.064378910
   84 TYR   CG       859    1.115063564    0.425880427    0.037663893
   84 TYR   CD1      860    1.133758115    0.454734300    0.172653144
   84 TYR   HD1      861    1.132745548    0.558546929    0.205913371
   84 TYR   CD2      862    1.112079689    0.292065459   -0.000484905
   84 TYR   HD2      863    1.093184241    0.266823321   -0.104775540
   84 TYR   CE1      864    1.153768475    0.352972363    0.265992437
   84 TYR   HE1      865    1.170563995    0.377514487    0.370883308
   84 TYR   CE2      866    1.132690146    0.189603209    0.091854666
   84 TYR   HE2      867    1.133302728    0.085590725    0.059094509
   84 TYR   CZ       868    1.152284470    0.220656497    0.225043088
   84 TYR   OH       869    1.178594609    0.121293874    0.314681560
   84 TYR   HH       870    1.173405610    0.032675659    0.268715417
   84 TYR   C        871    1.294964545    0.449709081   -0.203142444
   84 TYR   O        872    1.235073141    0.387368621   -0.290619509
   85 ASP   N        873    1.418867884    0.415140049   -0.159827268
   85 ASP   H        874    1.460460329    0.470572487   -0.087747845
   85 ASP   CA       875    1.496182008    0.300528808   -0.212582171
   85 ASP   CB       876    1.452596316    0.168249495   -0.145332183
   85 ASP   CG       877    1.546010432    0.049851154   -0.169285381
   85 ASP   OD1      878    1.659508516    0.072546670   -0.215392307
   85 ASP   OD2      879    1.505223236   -0.064242772   -0.141042318
   85 ASP   C        880    1.483285216    0.293468521   -0.366079679
   85 ASP   O        881    1.442997954    0.191242327   -0.422241159
   86 GLY   N        882    1.511073120    0.406247266   -0.430022444
   86 GLY   H        883    1.544963302    0.483671685   -0.376551565
   86 GLY   CA       884    1.495073329    0.423690409   -0.573629385
   86 GLY   C        885    1.372363943    0.508066125   -0.599863617
   86 GLY   O        886    1.319755153    0.571395442   -0.507388685
   87 TYR   N        887    1.325165699    0.509812389   -0.725865031
   87 TYR   H        888    1.372573124    0.455091469   -0.794843338
   87 TYR   CA       889    1.208057322    0.587582782   -0.767696647
   87 TYR   CB       890    1.231651959    0.652033390   -0.903820973
   87 TYR   CG       891    1.146837995    0.774916184   -0.923069361
   87 TYR   CD1      892    1.051238870    0.780866519   -1.023773139
   87 TYR   HD1      893    1.037049872    0.694839830   -1.089140417
   87 TYR   CD2      894    1.160823877    0.885349818   -0.839511432
   87 TYR   HD2      895    1.234422949    0.882589116   -0.759209221
   87 TYR   CE1      896    0.973325957    0.894650229   -1.042717934
   87 TYR   HE1      897    0.900626781    0.898410729   -1.123820514
   87 TYR   CE2      898    1.082710933    0.999134271   -0.856456231
   87 TYR   HE2      899    1.095499973    1.084661181   -0.790088783
   87 TYR   CZ       900    0.988812026    1.003284574   -0.957759293
   87 TYR   OH       901    0.910399248    1.115170333   -0.971203369
   87 TYR   HH       902    0.935890374    1.182299944   -0.901628677
   87 TYR   C        903    1.078366811    0.506067044   -0.769467450
   87 TYR   O        904    1.074380132    0.399243877   -0.828726603
   88 ASN   N        905    0.971459911    0.557078722   -0.706588650
   88 ASN   H        906    0.977648850    0.646396517   -0.662022758
   88 ASN   CA       907    0.845468550    0.482165444   -0.703061923
   88 ASN   CB       908    0.805871170    0.440615083   -0.561446617
   88 ASN   CG       909    0.919973685    0.406962608   -0.471931942
   88 ASN   OD1      910    0.971586681    0.295168108   -0.473188320
   88 ASN   ND2      911    0.961261102    0.504797612   -0.393068762
   88 ASN   HD21     912    1.037511529    0.489537554   -0.330195851
   88 ASN   HD22     913    0.916224827    0.594022983   -0.396319454
   88 ASN   C        914    0.729061292    0.553526688   -0.768991075
   88 ASN   O        915    0.707047010    0.673632551   -0.747037417
   89 VAL   N        916    0.653671388    0.477287226   -0.849163058
   89 VAL   H        917    0.680482668    0.382084676   -0.863926178
   89 VAL   CA       918    0.534066614    0.527347794   -0.915884101
   89 VAL   CB       919    0.546066743    0.546989897   -1.070691449
   89 VAL   CG1      920    0.418960465    0.608852887   -1.128817129
   89 VAL   CG2      921    0.666857304    0.633289703   -1.107822620
   89 VAL   C        922    0.420776832    0.433850238   -0.875150056
   89 VAL   O        923    0.423191156    0.314339381   -0.904204249
   90 PHE   N        924    0.323369394    0.488565700   -0.805272527
   90 PHE   H        925    0.326357717    0.586473739   -0.785209977
   90 PHE   CA       926    0.212477815    0.409571218   -0.757243998
   90 PHE   CB       927    0.227678660    0.382030893   -0.606033202
   90 PHE   CG       928    0.205363959    0.495765217   -0.509677103
   90 PHE   CD1      929    0.311556469    0.550804694   -0.438796521
   90 PHE   HD1      930    0.412761012    0.513910047   -0.455480813
   90 PHE   CD2      931    0.076458027    0.543360286   -0.483497341
   90 PHE   HD2      932   -0.008835927    0.498031047   -0.533981314
   90 PHE   CE1      933    0.289343126    0.653337612   -0.346136131
   90 PHE   HE1      934    0.373237354    0.695668527   -0.290851031
   90 PHE   CE2      935    0.055644550    0.647492103   -0.394137541
   90 PHE   HE2      936   -0.044860256    0.686886180   -0.379154196
   90 PHE   CZ       937    0.161437241    0.701131074   -0.324456429
   90 PHE   HZ       938    0.144426843    0.781056708   -0.252387301
   90 PHE   C        939    0.078571144    0.471941653   -0.793869978
   90 PHE   O        940    0.074757843    0.590729253   -0.825115535
   91 ARG   N        941   -0.031219903    0.393632247   -0.785141697
   91 ARG   H        942   -0.019709715    0.301047338   -0.749206055
   91 ARG   CA       943   -0.166624144    0.435501284   -0.824959848
   91 ARG   CB       944   -0.184020890    0.428239900   -0.979957350
   91 ARG   CG       945   -0.277607643    0.322405299   -1.041918280
   91 ARG   CD       946   -0.209195205    0.228276018   -1.139081169
   91 ARG   NE       947   -0.249479619    0.090680812   -1.114329097
   91 ARG   HE       948   -0.282878400    0.067911981   -1.022820891
   91 ARG   CZ       949   -0.245166962   -0.006353036   -1.203991873
   91 ARG   NH1      950   -0.201667862    0.017904864   -1.327100494
   91 ARG   HH11     951   -0.198630192   -0.055899940   -1.394506899
   91 ARG   HH12     952   -0.171950656    0.109975894   -1.352395022
   91 ARG   NH2      953   -0.286253358   -0.127745848   -1.172746018
   91 ARG   HH21     954   -0.282784532   -0.200804951   -1.240939381
   91 ARG   HH22     955   -0.320869157   -0.146712783   -1.080865651
   91 ARG   C        956   -0.274316147    0.357115867   -0.754231502
   91 ARG   O        957   -0.265201854    0.232620802   -0.744083677
   92 ILE   N        958   -0.379925403    0.431020303   -0.710661451
   92 ILE   H        959   -0.377836591    0.529614257   -0.727099181
   92 ILE   CA       960   -0.496320075    0.375833300   -0.641442125
   92 ILE   CB       961   -0.580434366    0.490148692   -0.575787215
   92 ILE   CG1      962   -0.492346710    0.585091541   -0.490622197
   92 ILE   CG2      963   -0.699728966    0.432765872   -0.494767092
   92 ILE   CD       964   -0.561163696    0.726298213   -0.452377350
   92 ILE   C        965   -0.575908766    0.291885499   -0.742111222
   92 ILE   O        966   -0.630313695    0.347242336   -0.838333280
   93 VAL   N        967   -0.570893601    0.158992486   -0.725360245
   93 VAL   H        968   -0.516190812    0.124728099   -0.648946263
   93 VAL   CA       969   -0.637980849    0.060252879   -0.808423481
   93 VAL   CB       970   -0.578065215   -0.078727902   -0.776369315
   93 VAL   CG1      971   -0.665351134   -0.192360010   -0.833727160
   93 VAL   CG2      972   -0.433263151   -0.089531009   -0.828362922
   93 VAL   C        973   -0.790381589    0.064441432   -0.792127461
   93 VAL   O        974   -0.859185211    0.107798705   -0.882845147
   94 GLU   N        975   -0.842579442    0.030180416   -0.674515145
   94 GLU   H        976   -0.780176458   -0.004885605   -0.604700736
   94 GLU   CA       977   -0.985081126    0.039977318   -0.639421118
   94 GLU   CB       978   -1.070466560   -0.077555373   -0.698877439
   94 GLU   CG       979   -1.097953814   -0.199124967   -0.611131301
   94 GLU   CD       980   -1.211242728   -0.288156648   -0.659498973
   94 GLU   OE1      981   -1.214236535   -0.325502761   -0.778984725
   94 GLU   OE2      982   -1.296740001   -0.322934359   -0.575386981
   94 GLU   C        983   -0.995185015    0.053333709   -0.489126380
   94 GLU   O        984   -0.901481346    0.012271628   -0.418509186
   95 THR   N        985   -1.106592598    0.112338852   -0.441950713
   95 THR   H        986   -1.175994836    0.140505401   -0.508262588
   95 THR   CA       987   -1.132797707    0.137689160   -0.302660821
   95 THR   CB       988   -1.048912491    0.258517617   -0.253805785
   95 THR   OG1      989   -1.076517396    0.282167572   -0.115015264
   95 THR   HG1      990   -1.022626937    0.360086077   -0.083044263
   95 THR   CG2      991   -1.074726015    0.385783896   -0.334054936
   95 THR   C        992   -1.279700663    0.158286010   -0.266370998
   95 THR   O        993   -1.354707622    0.227251523   -0.333698587
   96 ASP   N        994   -1.314496145    0.104025790   -0.151950751
   96 ASP   H        995   -1.247489877    0.044150347   -0.108126770
   96 ASP   CA       996   -1.439899359    0.122537430   -0.083559792
   96 ASP   CB       997   -1.496884480   -0.011652056   -0.038809283
   96 ASP   CG       998   -1.616386952   -0.002630844    0.052785404
   96 ASP   OD1      999   -1.648676088   -0.104810074    0.116824039
   96 ASP   OD2     1000   -1.678299800    0.107064796    0.060142426
   96 ASP   C       1001   -1.386809853    0.197088934    0.034812492
   96 ASP   O       1002   -1.332704096    0.135130531    0.127037073
   97 TYR   N       1003   -1.393625214    0.330185989    0.029161410
   97 TYR   H       1004   -1.438128607    0.370150143   -0.050954597
   97 TYR   CA      1005   -1.341637559    0.423030662    0.130026669
   97 TYR   CB      1006   -1.394653685    0.565015767    0.107171460
   97 TYR   CG      1007   -1.393858095    0.621862006   -0.033450310
   97 TYR   CD1     1008   -1.430073047    0.753749023   -0.056401389
   97 TYR   HD1     1009   -1.454881785    0.817678579    0.028273746
   97 TYR   CD2     1010   -1.365647085    0.541822926   -0.144019223
   97 TYR   HD2     1011   -1.337635227    0.437631967   -0.128878880
   97 TYR   CE1     1012   -1.435377124    0.806099188   -0.184921531
   97 TYR   HE1     1013   -1.462389016    0.910590224   -0.200161973
   97 TYR   CE2     1014   -1.372650971    0.592672473   -0.273638817
   97 TYR   HE2     1015   -1.351642164    0.528242208   -0.359013819
   97 TYR   CZ      1016   -1.406466102    0.725661032   -0.293290280
   97 TYR   OH      1017   -1.413170625    0.781412299   -0.418511746
   97 TYR   HH      1018   -1.389961547    0.712388724   -0.487084954
   97 TYR   C       1019   -1.367235501    0.385584032    0.277140622
   97 TYR   O       1020   -1.290341706    0.427525893    0.363125764
   98 THR   N       1021   -1.474527222    0.310382614    0.305967752
   98 THR   H       1022   -1.531722418    0.279146946    0.230178818
   98 THR   CA      1023   -1.512824805    0.271429991    0.441282084
   98 THR   CB      1024   -1.663627682    0.293819303    0.459071158
   98 THR   OG1     1025   -1.737915248    0.196682115    0.384507196
   98 THR   HG1     1026   -1.835817301    0.212675576    0.397099545
   98 THR   CG2     1027   -1.706943475    0.435298793    0.418616293
   98 THR   C       1028   -1.466808825    0.128749628    0.478637450
   98 THR   O       1029   -1.486305923    0.088391259    0.593252612
   99 ASP   N       1030   -1.399898869    0.055222393    0.387266648
   99 ASP   H       1031   -1.380702003    0.094290149    0.297251978
   99 ASP   CA      1032   -1.354883535   -0.080960730    0.417719510
   99 ASP   CB      1033   -1.456670530   -0.186391458    0.368358298
   99 ASP   CG      1034   -1.417553860   -0.333177869    0.392015129
   99 ASP   OD1     1035   -1.462542573   -0.419913150    0.313547641
   99 ASP   OD2     1036   -1.350652229   -0.360831227    0.493526771
   99 ASP   C       1037   -1.214778712   -0.115763730    0.367435021
   99 ASP   O       1038   -1.138573127   -0.174025888    0.443158530
  100 TYR   N       1039   -1.183079665   -0.090508770    0.240225834
  100 TYR   H       1040   -1.249784088   -0.044538997    0.181507183
  100 TYR   CA      1041   -1.052074357   -0.128715047    0.184142506
  100 TYR   CB      1042   -1.054156620   -0.274136421    0.128998166
  100 TYR   CG      1043   -1.144052477   -0.293792699    0.009304283
  100 TYR   CD1     1044   -1.093951525   -0.284636482   -0.120198452
  100 TYR   HD1     1045   -0.987453323   -0.267129867   -0.135203497
  100 TYR   CD2     1046   -1.280150098   -0.316402481    0.025010821
  100 TYR   HD2     1047   -1.322151060   -0.321568903    0.125412151
  100 TYR   CE1     1048   -1.177548304   -0.297488774   -0.231394842
  100 TYR   HE1     1049   -1.136547756   -0.288722546   -0.331997567
  100 TYR   CE2     1050   -1.364046503   -0.332654310   -0.084884272
  100 TYR   HE2     1051   -1.469844237   -0.354160920   -0.070077684
  100 TYR   CZ      1052   -1.312845802   -0.321497506   -0.213187756
  100 TYR   OH      1053   -1.396442004   -0.339748572   -0.321182078
  100 TYR   HH      1054   -1.489740650   -0.355747030   -0.288877403
  100 TYR   C       1055   -0.997883656   -0.034249744    0.077107164
  100 TYR   O       1056   -1.068393403    0.055924332    0.030771524
  101 ILE   N       1057   -0.874079725   -0.062152416    0.032619779
  101 ILE   H       1058   -0.826971359   -0.139830933    0.074450267
  101 ILE   CA      1059   -0.802186619    0.011216016   -0.071607207
  101 ILE   CB      1060   -0.754203803    0.153338542   -0.027360888
  101 ILE   CG1     1061   -0.713612050    0.240397518   -0.146793607
  101 ILE   CG2     1062   -0.644704735    0.147490931    0.076243067
  101 ILE   CD      1063   -0.714029897    0.390109026   -0.116650950
  101 ILE   C       1064   -0.688375664   -0.075991259   -0.125072036
  101 ILE   O       1065   -0.616669307   -0.141252943   -0.046745917
  102 ILE   N       1066   -0.673673511   -0.076540989   -0.259371606
  102 ILE   H       1067   -0.738378742   -0.024069683   -0.314692716
  102 ILE   CA      1068   -0.568163950   -0.149854628   -0.326941886
  102 ILE   CB      1069   -0.620850815   -0.248701679   -0.433804858
  102 ILE   CG1     1070   -0.761044321   -0.309603815   -0.396883717
  102 ILE   CG2     1071   -0.514337873   -0.356001297   -0.465062103
  102 ILE   CD      1072   -0.763531109   -0.435669128   -0.305535466
  102 ILE   C       1073   -0.474574859   -0.047667173   -0.388079568
  102 ILE   O       1074   -0.522085515    0.051506241   -0.443118296
  103 PHE   N       1075   -0.342672054   -0.072848950   -0.380467865
  103 PHE   H       1076   -0.314562943   -0.157428294   -0.335035030
  103 PHE   CA      1077   -0.236881259    0.013543101   -0.433299307
  103 PHE   CB      1078   -0.152789881    0.072596405   -0.319620604
  103 PHE   CG      1079   -0.219303739    0.181319164   -0.240063276
  103 PHE   CD1     1080   -0.267002855    0.156562614   -0.112154529
  103 PHE   HD1     1081   -0.256092009    0.057280548   -0.068616331
  103 PHE   CD2     1082   -0.232217771    0.309197702   -0.292212458
  103 PHE   HD2     1083   -0.192818752    0.330964242   -0.391520188
  103 PHE   CE1     1084   -0.328915781    0.258083533   -0.038794372
  103 PHE   HE1     1085   -0.366314990    0.237817647    0.061612814
  103 PHE   CE2     1086   -0.294630602    0.410018257   -0.219652041
  103 PHE   HE2     1087   -0.305441492    0.509600526   -0.262690352
  103 PHE   CZ      1088   -0.342729530    0.383861010   -0.093442764
  103 PHE   HZ      1089   -0.391839575    0.462777097   -0.036573750
  103 PHE   C       1090   -0.143370501   -0.068177369   -0.515066556
  103 PHE   O       1091   -0.103258678   -0.175856084   -0.471624686
  104 HISB  N       1092   -0.102175013   -0.013916559   -0.629886703
  104 HISB  H       1093   -0.141384809    0.074068620   -0.656721015
  104 HISB  CA      1094   -0.003966620   -0.074339128   -0.718562036
  104 HISB  CB      1095   -0.063161429   -0.100399349   -0.857852989
  104 HISB  CG      1096    0.035246952   -0.159824422   -0.953128701
  104 HISB  ND1     1097    0.123838837   -0.080441184   -1.023757728
  104 HISB  CD2     1098    0.058362444   -0.289133641   -0.984178818
  104 HISB  HD2     1099    0.004071919   -0.375825498   -0.946446459
  104 HISB  CE1     1100    0.199749618   -0.164158564   -1.092124485
  104 HISB  HE1     1101    0.282047074   -0.133573756   -1.156734920
  104 HISB  NE2     1102    0.163163968   -0.290455219   -1.072276683
  104 HISB  HE2     1103    0.204574008   -0.371366378   -1.113945051
  104 HISB  C       1104    0.115122291    0.022072238   -0.724997104
  104 HISB  O       1105    0.095308407    0.143165717   -0.736043792
  105 LEU   N       1106    0.237728532   -0.032610923   -0.718174247
  105 LEU   H       1107    0.244640040   -0.132308544   -0.714035955
  105 LEU   CA      1108    0.360819545    0.044604010   -0.716501900
  105 LEU   CB      1109    0.408015745    0.057765443   -0.570406194
  105 LEU   CG      1110    0.544107423    0.125791768   -0.542930123
  105 LEU   CD1     1111    0.526691795    0.248922638   -0.457077547
  105 LEU   CD2     1112    0.645718036    0.026127085   -0.481490362
  105 LEU   C       1113    0.471028202   -0.019213948   -0.796775745
  105 LEU   O       1114    0.505541114   -0.133800398   -0.771831318
  106 VAL   N       1115    0.535120402    0.059460701   -0.882404883
  106 VAL   H       1116    0.500809840    0.152351312   -0.896540996
  106 VAL   CA      1117    0.653226508    0.016845879   -0.956886725
  106 VAL   CB      1118    0.645225791    0.043685891   -1.111097141
  106 VAL   CG1     1119    0.739937747   -0.048932792   -1.188560197
  106 VAL   CG2     1120    0.502527818    0.033348953   -1.164295412
  106 VAL   C       1121    0.771516542    0.094383427   -0.894714572
  106 VAL   O       1122    0.762402051    0.216889063   -0.877261632
  107 ASN   N       1123    0.880224205    0.023609646   -0.859185767
  107 ASN   H       1124    0.879635910   -0.075794552   -0.869947706
  107 ASN   CA      1125    0.999115782    0.088944123   -0.805208932
  107 ASN   CB      1126    1.036718720    0.044204026   -0.660191199
  107 ASN   CG      1127    1.120632927   -0.080778834   -0.640842021
  107 ASN   OD1     1128    1.100145934   -0.184405334   -0.703802656
  107 ASN   ND2     1129    1.210930899   -0.076031968   -0.545842423
  107 ASN   HD21    1130    1.269289515   -0.155324607   -0.528322452
  107 ASN   HD22    1131    1.221421477    0.006879996   -0.490928364
  107 ASN   C       1132    1.113418396    0.080018555   -0.906603738
  107 ASN   O       1133    1.172631090   -0.026183603   -0.930162141
  108 PHE   N       1134    1.136506367    0.192695414   -0.974046537
  108 PHE   H       1135    1.078296922    0.271196848   -0.952677510
  108 PHE   CA      1136    1.238205731    0.211768381   -1.075452263
  108 PHE   CB      1137    1.200593429    0.330128656   -1.167798188
  108 PHE   CG      1138    1.258382417    0.436303070   -1.252137957
  108 PHE   CD1     1139    1.313769708    0.535339405   -1.174075018
  108 PHE   HD1     1140    1.318769178    0.525381503   -1.065671119
  108 PHE   CD2     1141    1.252184398    0.437948884   -1.391738695
  108 PHE   HD2     1142    1.210894934    0.354822228   -1.448807506
  108 PHE   CE1     1143    1.362757677    0.647520725   -1.237717224
  108 PHE   HE1     1144    1.404247236    0.729647940   -1.179248027
  108 PHE   CE2     1145    1.302172036    0.552731048   -1.453481881
  108 PHE   HE2     1146    1.296872601    0.562388915   -1.561885670
  108 PHE   CZ      1147    1.359158889    0.655766916   -1.377120449
  108 PHE   HZ      1148    1.401049523    0.743152661   -1.427053267
  108 PHE   C       1149    1.375002493    0.230510455   -1.007057302
  108 PHE   O       1150    1.423989287    0.342720614   -0.995399514
  109 LYSH  N       1151    1.433214480    0.120336943   -0.955514194
  109 LYSH  H       1152    1.381724439    0.034630666   -0.956282173
  109 LYSH  CA      1153    1.567813647    0.119874398   -0.898511913
  109 LYSH  CB      1154    1.594027446   -0.009392869   -0.820961990
  109 LYSH  CG      1155    1.595925282   -0.011134394   -0.668861282
  109 LYSH  CD      1156    1.619042154   -0.159622777   -0.645504049
  109 LYSH  CE      1157    1.646540519   -0.165462633   -0.496801373
  109 LYSH  NZ      1158    1.790842376   -0.184537074   -0.473791815
  109 LYSH  HZ1     1159    1.838344304   -0.189365225   -0.561689231
  109 LYSH  HZ2     1160    1.805651452   -0.269515969   -0.423159033
  109 LYSH  HZ3     1161    1.826632634   -0.107712587   -0.420720676
  109 LYSH  C       1162    1.658114835    0.126237463   -1.022312951
  109 LYSH  O       1163    1.615721626    0.082091488   -1.129496712
  110 GLU   N       1164    1.779008224    0.181855360   -1.012232366
  110 GLU   H       1165    1.812102914    0.215792942   -0.924144841
  110 GLU   CA      1166    1.862408862    0.192419157   -1.132035120
  110 GLU   CB      1167    1.981997672    0.285941304   -1.110469071
  110 GLU   CG      1168    1.944580326    0.433043654   -1.093025993
  110 GLU   CD      1169    1.822475770    0.482500293   -1.169246845
  110 GLU   OE1     1170    1.710076648    0.467807585   -1.116142967
  110 GLU   OE2     1171    1.839070873    0.539460009   -1.279468410
  110 GLU   C       1172    1.902025880    0.053402010   -1.188781263
  110 GLU   O       1173    1.954134746   -0.032763977   -1.115747443
  111 LYSH  N       1174    1.860930487    0.030848256   -1.316673275
  111 LYSH  H       1175    1.811522382    0.106426086   -1.359602995
  111 LYSH  CA      1176    1.878645649   -0.088481966   -1.400927302
  111 LYSH  CB      1177    2.024551277   -0.136267019   -1.406106725
  111 LYSH  CG      1178    2.131041132   -0.041376036   -1.461941411
  111 LYSH  CD      1179    2.266948184   -0.105949342   -1.433414557
  111 LYSH  CE      1180    2.378640916   -0.033364839   -1.507740620
  111 LYSH  NZ      1181    2.419952207   -0.115104428   -1.623608678
  111 LYSH  HZ1     1182    2.365361968   -0.198811908   -1.626577470
  111 LYSH  HZ2     1183    2.516754811   -0.138689896   -1.614998134
  111 LYSH  HZ3     1184    2.405847485   -0.063138317   -1.707828807
  111 LYSH  C       1185    1.782659008   -0.207781112   -1.369583106
  111 LYSH  O       1186    1.785671519   -0.305509519   -1.444645635
  112 ASP   N       1187    1.696956357   -0.198951037   -1.265087817
  112 ASP   H       1188    1.698445946   -0.116928924   -1.207819204
  112 ASP   CA      1189    1.602268297   -0.306049956   -1.233548273
  112 ASP   CB      1190    1.664178336   -0.405804846   -1.134509094
  112 ASP   CG      1191    1.645195672   -0.549622896   -1.175854312
  112 ASP   OD1     1192    1.746704121   -0.620117659   -1.192925730
  112 ASP   OD2     1193    1.528200790   -0.591044133   -1.195840274
  112 ASP   C       1194    1.463961880   -0.257446939   -1.183769042
  112 ASP   O       1195    1.457849384   -0.159420118   -1.111906676
  113 SER   N       1196    1.354370790   -0.329473213   -1.219143168
  113 SER   H       1197    1.366781243   -0.412192755   -1.273911297
  113 SER   CA      1198    1.218165653   -0.290474012   -1.179960226
  113 SER   CB      1199    1.140760716   -0.232128194   -1.297983789
  113 SER   OG      1200    1.140644240   -0.090527221   -1.295438023
  113 SER   HG      1201    1.089241425   -0.055763217   -1.373852145
  113 SER   C       1202    1.134077028   -0.397757261   -1.110720444
  113 SER   O       1203    1.129991048   -0.512774235   -1.153776460
  114 PHE   N       1204    1.064070378   -0.354824371   -1.003637971
  114 PHE   H       1205    1.074358850   -0.259112842   -0.976674466
  114 PHE   CA      1206    0.974778795   -0.437904549   -0.924807539
  114 PHE   CB      1207    1.039681500   -0.479046036   -0.791690760
  114 PHE   CG      1208    0.992878383   -0.471197160   -0.649894485
  114 PHE   CD1     1209    0.960463110   -0.346680709   -0.597142677
  114 PHE   HD1     1210    0.958153899   -0.258705609   -0.661476412
  114 PHE   CD2     1211    0.984890677   -0.587468512   -0.572650073
  114 PHE   HD2     1212    1.001902739   -0.685383689   -0.617412310
  114 PHE   CE1     1213    0.930959673   -0.335232238   -0.461647512
  114 PHE   HE1     1214    0.911647617   -0.237217749   -0.417985349
  114 PHE   CE2     1215    0.954687155   -0.575320007   -0.436855187
  114 PHE   HE2     1216    0.953296461   -0.663995881   -0.373421241
  114 PHE   CZ      1217    0.926171729   -0.449802222   -0.381803701
  114 PHE   HZ      1218    0.900169120   -0.441464835   -0.276307292
  114 PHE   C       1219    0.840570315   -0.368110825   -0.900536361
  114 PHE   O       1220    0.833955978   -0.248699843   -0.869882196
  115 GLN   N       1221    0.733379463   -0.444530118   -0.918408767
  115 GLN   H       1222    0.747190833   -0.538140956   -0.950872701
  115 GLN   CA      1223    0.597373947   -0.400336409   -0.893627812
  115 GLN   CB      1224    0.505478227   -0.420694297   -1.016921458
  115 GLN   CG      1225    0.396490532   -0.528202689   -1.005781982
  115 GLN   CD      1226    0.342497249   -0.567960735   -1.140967607
  115 GLN   OE1     1227    0.225394913   -0.543486777   -1.173478809
  115 GLN   NE2     1228    0.426705918   -0.631682286   -1.222741894
  115 GLN   HE21    1229    0.396151498   -0.660328075   -1.313548535
  115 GLN   HE22    1230    0.520309131   -0.650746159   -1.193161372
  115 GLN   C       1231    0.546779307   -0.463892640   -0.764004250
  115 GLN   O       1232    0.585291792   -0.576174681   -0.728760643
  116 MET   N       1233    0.466069368   -0.388073978   -0.690834542
  116 MET   H       1234    0.440959448   -0.297890380   -0.726069477
  116 MET   CA      1235    0.412672112   -0.428831264   -0.563119756
  116 MET   CB      1236    0.499964424   -0.377478584   -0.452038054
  116 MET   CG      1237    0.589275836   -0.481950631   -0.406096645
  116 MET   SD      1238    0.705067266   -0.424091503   -0.286816990
  116 MET   CE      1239    0.590657152   -0.353956224   -0.160045627
  116 MET   C       1240    0.274366383   -0.382040006   -0.544039833
  116 MET   O       1241    0.236955224   -0.278565305   -0.598780051
  117 MET   N       1242    0.195374279   -0.460020751   -0.469811193
  117 MET   H       1243    0.232683414   -0.544001324   -0.430378444
  117 MET   CA      1244    0.056769891   -0.425527381   -0.445126564
  117 MET   CB      1245   -0.039119791   -0.502173550   -0.536598712
  117 MET   CG      1246   -0.006319059   -0.488726198   -0.684003361
  117 MET   SD      1247   -0.135509945   -0.553480561   -0.786780583
  117 MET   CE      1248   -0.255326358   -0.413091567   -0.779236220
  117 MET   C       1249    0.022369866   -0.444775761   -0.299919718
  117 MET   O       1250    0.059580690   -0.546247958   -0.238580270
  118 GLU   N       1251   -0.047242427   -0.346462132   -0.243258454
  118 GLU   H       1252   -0.074050860   -0.266585893   -0.297189468
  118 GLU   CA      1253   -0.083843586   -0.355013411   -0.104955740
  118 GLU   CB      1254    0.001343806   -0.257372124   -0.022991801
  118 GLU   CG      1255   -0.021057715   -0.264516852    0.128110597
  118 GLU   CD      1256   -0.027374286   -0.131489750    0.200759555
  118 GLU   OE1     1257   -0.047585459   -0.026516998    0.135719031
  118 GLU   OE2     1258   -0.018875973   -0.133641081    0.325260521
  118 GLU   C       1259   -0.232546637   -0.331821864   -0.081966940
  118 GLU   O       1260   -0.293355961   -0.243252482   -0.143501815
  119 LEU   N       1261   -0.288338935   -0.410792294    0.012162442
  119 LEU   H       1262   -0.230431434   -0.480969712    0.053590226
  119 LEU   CA      1263   -0.425240680   -0.401890682    0.057856901
  119 LEU   CB      1264   -0.495624768   -0.538101371    0.051307970
  119 LEU   CG      1265   -0.632324065   -0.553390886    0.120111699
  119 LEU   CD1     1266   -0.737934395   -0.457024216    0.065073139
  119 LEU   CD2     1267   -0.680207479   -0.694700993    0.108265072
  119 LEU   C       1268   -0.420749336   -0.346435511    0.200535742
  119 LEU   O       1269   -0.357644012   -0.404094478    0.288558816
  120 SER   N       1270   -0.485763051   -0.230835750    0.219590455
  120 SER   H       1271   -0.532966294   -0.192271603    0.140274943
  120 SER   CA      1272   -0.494673649   -0.156089450    0.343161697
  120 SER   CB      1273   -0.438589672   -0.015490227    0.324108722
  120 SER   OG      1274   -0.305288588   -0.018293406    0.275411871
  120 SER   HG      1275   -0.271899278    0.075306174    0.264176543
  120 SER   C       1276   -0.640475071   -0.147495957    0.370356134
  120 SER   O       1277   -0.718671655   -0.164440727    0.277161397
  121 ALA   N       1278   -0.677979435   -0.126851862    0.496847651
  121 ALA   H       1279   -0.607082375   -0.110717322    0.565542583
  121 ALA   CA      1280   -0.816480107   -0.126751699    0.539245456
  121 ALA   CB      1281   -0.856364381   -0.267940041    0.581798911
  121 ALA   C       1282   -0.836492734   -0.033609294    0.656009479
  121 ALA   O       1283   -0.741996584   -0.010968223    0.734602287
  122 ARG   N       1284   -0.962498552    0.014282435    0.672589172
  122 ARG   H       1285   -1.032394648   -0.010351414    0.605397511
  122 ARG   CA      1286   -1.000010238    0.100020780    0.784055758
  122 ARG   CB      1287   -1.142316308    0.155594875    0.759532251
  122 ARG   CG      1288   -1.149732991    0.304479297    0.721075110
  122 ARG   CD      1289   -1.057535386    0.340246755    0.608162842
  122 ARG   NE      1290   -1.082450274    0.475124973    0.558810791
  122 ARG   HE      1291   -1.163851090    0.489693961    0.502503938
  122 ARG   CZ      1292   -1.004762832    0.580043367    0.583271822
  122 ARG   NH1     1293   -0.896562568    0.567684766    0.658578248
  122 ARG   HH11    1294   -0.838704055    0.647271808    0.676419079
  122 ARG   HH12    1295   -0.872701926    0.478763788    0.697613223
  122 ARG   NH2     1296   -1.035575850    0.698920594    0.533125808
  122 ARG   HH21    1297   -0.976915711    0.777750745    0.551694473
  122 ARG   HH22    1298   -1.117464910    0.709708066    0.476753720
  122 ARG   C       1299   -0.983403708    0.025375260    0.921284616
  122 ARG   O       1300   -0.945812172    0.084618723    1.023362520
  123 GLU   N       1301   -1.003388416   -0.106127779    0.919434669
  123 GLU   H       1302   -1.029982177   -0.148264069    0.832750386
  123 GLU   CA      1303   -0.988880130   -0.193181317    1.036368245
  123 GLU   CB      1304   -1.123972463   -0.262687150    1.062092760
  123 GLU   CG      1305   -1.182277790   -0.235340912    1.200481387
  123 GLU   CD      1306   -1.212095088   -0.092127760    1.243826075
  123 GLU   OE1     1307   -1.169901130   -0.055079969    1.355812552
  123 GLU   OE2     1308   -1.278302550   -0.017664520    1.167896518
  123 GLU   C       1309   -0.870567977   -0.294876156    1.014009038
  123 GLU   O       1310   -0.839462466   -0.327215823    0.901021901
  124 PRO   N       1311   -0.801264041   -0.342628545    1.117328416
  124 PRO   CA      1312   -0.686353101   -0.434023359    1.096065210
  124 PRO   CB      1313   -0.664047912   -0.497267797    1.234389791
  124 PRO   CG      1314   -0.728359547   -0.409439802    1.326955157
  124 PRO   CD      1315   -0.817269886   -0.311475521    1.260616245
  124 PRO   C       1316   -0.696838513   -0.546163290    0.995007989
  124 PRO   O       1317   -0.594432457   -0.592268750    0.949727241
  125 ASP   N       1318   -0.817032349   -0.595687502    0.968225079
  125 ASP   H       1319   -0.895037701   -0.556077983    1.016708696
  125 ASP   CA      1320   -0.844318385   -0.703326894    0.873665872
  125 ASP   CB      1321   -0.858603996   -0.837399665    0.949117004
  125 ASP   CG      1322   -0.813688658   -0.959124241    0.871364319
  125 ASP   OD1     1323   -0.869384058   -0.983972948    0.761072959
  125 ASP   OD2     1324   -0.723081286   -1.029095258    0.919592535
  125 ASP   C       1325   -0.975421139   -0.671066510    0.809951467
  125 ASP   O       1326   -1.058829864   -0.604152603    0.871524542
  126 THR   N       1327   -0.994113538   -0.720015939    0.686569914
  126 THR   H       1328   -0.917807039   -0.770622475    0.646390483
  126 THR   CA      1329   -1.114413772   -0.707061194    0.604863069
  126 THR   CB      1330   -1.092124730   -0.598698484    0.500721907
  126 THR   OG1     1331   -1.214626231   -0.576539093    0.431811504
  126 THR   HG1     1332   -1.201733418   -0.505364028    0.362784440
  126 THR   CG2     1333   -0.984118754   -0.636824092    0.401138186
  126 THR   C       1334   -1.158096765   -0.845788546    0.546715516
  126 THR   O       1335   -1.078385687   -0.940680857    0.542653102
  127 SER   N       1336   -1.286795085   -0.854619646    0.504516887
  127 SER   H       1337   -1.340904925   -0.771022562    0.513284027
  127 SER   CA      1338   -1.357980680   -0.971049846    0.447260365
  127 SER   CB      1339   -1.480984827   -0.924993656    0.370140801
  127 SER   OG      1340   -1.476000654   -0.785202892    0.344487338
  127 SER   HG      1341   -1.557703068   -0.757631756    0.293875500
  127 SER   C       1342   -1.274068484   -1.064273957    0.358897372
  127 SER   O       1343   -1.185172755   -1.017891027    0.287380989
  128 GLU   N       1344   -1.302753297   -1.196174291    0.366747443
  128 GLU   H       1345   -1.375451196   -1.222758483    0.430056495
  128 GLU   CA      1346   -1.237539513   -1.304795669    0.291190056
  128 GLU   CB      1347   -1.287624045   -1.444184008    0.336842663
  128 GLU   CG      1348   -1.438120618   -1.471707220    0.321850856
  128 GLU   CD      1349   -1.535430216   -1.401682326    0.416322526
  128 GLU   OE1     1350   -1.535128465   -1.433035793    0.537734547
  128 GLU   OE2     1351   -1.613939301   -1.316910020    0.367788830
  128 GLU   C       1352   -1.257439297   -1.286555430    0.141182749
  128 GLU   O       1353   -1.169033987   -1.321874963    0.063397649
  129 GLU   N       1354   -1.374045126   -1.230984288    0.101159643
  129 GLU   H       1355   -1.442248766   -1.208965511    0.170850151
  129 GLU   CA      1356   -1.405846391   -1.201441256   -0.037952178
  129 GLU   CB      1357   -1.557748266   -1.182267545   -0.060561893
  129 GLU   CG      1358   -1.622362385   -1.071643569    0.021594737
  129 GLU   CD      1359   -1.651176485   -0.940674039   -0.049255879
  129 GLU   OE1     1360   -1.754484234   -0.878373280   -0.015981349
  129 GLU   OE2     1361   -1.571479905   -0.899498227   -0.136570412
  129 GLU   C       1362   -1.322259485   -1.082150061   -0.086296566
  129 GLU   O       1363   -1.280057754   -1.081489667   -0.202496169
  130 VAL   N       1364   -1.295072253   -0.984212403    0.003766355
  130 VAL   H       1365   -1.333872828   -0.991581709    0.095668579
  130 VAL   CA      1366   -1.210985268   -0.867814830   -0.028076915
  130 VAL   CB      1367   -1.234400872   -0.745881823    0.065176026
  130 VAL   CG1     1368   -1.127013004   -0.638776719    0.045936679
  130 VAL   CG2     1369   -1.372907461   -0.686206214    0.043451008
  130 VAL   C       1370   -1.066379750   -0.914999038   -0.030656588
  130 VAL   O       1371   -0.987683514   -0.871322040   -0.114572095
  131 ARG   N       1372   -1.034370093   -1.010061421    0.057880326
  131 ARG   H       1373   -1.104367806   -1.038544458    0.123390148
  131 ARG   CA      1374   -0.904062704   -1.074643649    0.064807094
  131 ARG   CB      1375   -0.897753526   -1.170096108    0.187043759
  131 ARG   CG      1376   -0.760946223   -1.236171186    0.210671202
  131 ARG   CD      1377   -0.757337161   -1.330324801    0.330707327
  131 ARG   NE      1378   -0.840923048   -1.449541312    0.312951682
  131 ARG   HE      1379   -0.937024256   -1.442742164    0.339847580
  131 ARG   CZ      1380   -0.799208749   -1.566155268    0.263896991
  131 ARG   NH1     1381   -0.672206422   -1.581154926    0.226304715
  131 ARG   HH11    1382   -0.640968659   -1.668726814    0.189489412
  131 ARG   HH12    1383   -0.608165592   -1.504835954    0.234917866
  131 ARG   NH2     1384   -0.882596742   -1.668069344    0.252434723
  131 ARG   HH21    1385   -0.850290281   -1.755195898    0.215485349
  131 ARG   HH22    1386   -0.977990138   -1.658045576    0.280712348
  131 ARG   C       1387   -0.883052289   -1.146292872   -0.070065147
  131 ARG   O       1388   -0.777653311   -1.129304002   -0.131070014
  132 LYSH  N       1389   -0.988943654   -1.213725075   -0.122040976
  132 LYSH  H       1390   -1.073644379   -1.214614531   -0.068841953
  132 LYSH  CA      1391   -0.988933333   -1.285474169   -0.250213506
  132 LYSH  CB      1392   -1.112522661   -1.375693449   -0.263080881
  132 LYSH  CG      1393   -1.133309053   -1.503665213   -0.183032187
  132 LYSH  CD      1394   -1.269102999   -1.548701348   -0.236217060
  132 LYSH  CE      1395   -1.294688140   -1.684980716   -0.174565260
  132 LYSH  NZ      1396   -1.269174294   -1.791015626   -0.273424258
  132 LYSH  HZ1     1397   -1.240477727   -1.749845427   -0.359939585
  132 LYSH  HZ2     1398   -1.352767918   -1.844030840   -0.287805259
  132 LYSH  HZ3     1399   -1.197067799   -1.851494345   -0.239699968
  132 LYSH  C       1400   -0.977842507   -1.190518350   -0.368949709
  132 LYSH  O       1401   -0.894838349   -1.214642150   -0.456239182
  133 ARG   N       1402   -1.059555266   -1.080528033   -0.369493110
  133 ARG   H       1403   -1.123357413   -1.072306102   -0.292897248
  133 ARG   CA      1404   -1.064066184   -0.972967132   -0.470234383
  133 ARG   CB      1405   -1.168779108   -0.866864318   -0.431176651
  133 ARG   CG      1406   -1.170092449   -0.740297685   -0.517925152
  133 ARG   CD      1407   -1.257988749   -0.755754842   -0.640520612
  133 ARG   NE      1408   -1.395194183   -0.712759855   -0.612039217
  133 ARG   HE      1409   -1.409302438   -0.652131508   -0.533762652
  133 ARG   CZ      1410   -1.502388976   -0.748199258   -0.682427322
  133 ARG   NH1     1411   -1.490577865   -0.829937867   -0.786795839
  133 ARG   HH11    1412   -1.571610089   -0.856125992   -0.839216833
  133 ARG   HH12    1413   -1.400671247   -0.865164845   -0.812793148
  133 ARG   NH2     1414   -1.622594743   -0.703100115   -0.648246467
  133 ARG   HH21    1415   -1.703001709   -0.729890965   -0.701321603
  133 ARG   HH22    1416   -1.632663520   -0.642364314   -0.569444296
  133 ARG   C       1417   -0.925473158   -0.909660242   -0.494256469
  133 ARG   O       1418   -0.894375732   -0.872399722   -0.606770263
  134 PHE   N       1419   -0.842175902   -0.899910857   -0.390558896
  134 PHE   H       1420   -0.874174173   -0.926979793   -0.299749021
  134 PHE   CA      1421   -0.705681350   -0.850900915   -0.405975539
  134 PHE   CB      1422   -0.636985823   -0.830540970   -0.270282255
  134 PHE   CG      1423   -0.492591098   -0.784625515   -0.273697588
  134 PHE   CD1     1424   -0.461106361   -0.650628993   -0.292348419
  134 PHE   HD1     1425   -0.540714299   -0.579346511   -0.313976963
  134 PHE   CD2     1426   -0.388881232   -0.873203245   -0.246962043
  134 PHE   HD2     1427   -0.411069300   -0.978398996   -0.229122099
  134 PHE   CE1     1428   -0.328911718   -0.605610397   -0.283863598
  134 PHE   HE1     1429   -0.306523855   -0.499512171   -0.295303885
  134 PHE   CE2     1430   -0.256286464   -0.828686249   -0.242777025
  134 PHE   HE2     1431   -0.175678490   -0.899770071   -0.224948541
  134 PHE   CZ      1432   -0.227401650   -0.695389914   -0.261127627
  134 PHE   HZ      1433   -0.124005686   -0.661076574   -0.257639156
  134 PHE   C       1434   -0.627368410   -0.951323416   -0.488435862
  134 PHE   O       1435   -0.565171931   -0.908053159   -0.584951471
  135 VAL   N       1436   -0.633853499   -1.084311253   -0.454685026
  135 VAL   H       1437   -0.691051695   -1.110288093   -0.376875964
  135 VAL   CA      1438   -0.561239923   -1.191630393   -0.526642796
  135 VAL   CB      1439   -0.564024445   -1.333905199   -0.459988344
  135 VAL   CG1     1440   -0.590027514   -1.327650538   -0.309391134
  135 VAL   CG2     1441   -0.660312023   -1.431742642   -0.528552380
  135 VAL   C       1442   -0.600337396   -1.193192687   -0.677442819
  135 VAL   O       1443   -0.512334485   -1.206914911   -0.762136197
  136 GLU   N       1444   -0.730639388   -1.171720146   -0.709653078
  136 GLU   H       1445   -0.795541804   -1.160998840   -0.634358191
  136 GLU   CA      1446   -0.783538267   -1.163078604   -0.846257223
  136 GLU   CB      1447   -0.938738952   -1.157695163   -0.842461705
  136 GLU   CG      1448   -1.008650156   -1.050134806   -0.924803997
  136 GLU   CD      1449   -1.051343351   -1.089993417   -1.064889408
  136 GLU   OE1     1450   -0.984632332   -1.176709145   -1.126155160
  136 GLU   OE2     1451   -1.150049380   -1.031324104   -1.115113421
  136 GLU   C       1452   -0.718450686   -1.045900126   -0.922201092
  136 GLU   O       1453   -0.680146721   -1.064540030   -1.037993364
  137 TYR   N       1454   -0.702765473   -0.927372959   -0.856046238
  137 TYR   H       1455   -0.737567478   -0.922641150   -0.762448586
  137 TYR   CA      1456   -0.639378709   -0.806086292   -0.910091705
  137 TYR   CB      1457   -0.662394285   -0.683755076   -0.821638910
  137 TYR   CG      1458   -0.760104768   -0.585489136   -0.880978074
  137 TYR   CD1     1459   -0.727911491   -0.512328951   -0.994705601
  137 TYR   HD1     1460   -0.630109239   -0.525535292   -1.040899020
  137 TYR   CD2     1461   -0.884808032   -0.565081589   -0.823487831
  137 TYR   HD2     1462   -0.912302889   -0.621350613   -0.734266703
  137 TYR   CE1     1463   -0.818421051   -0.422460910   -1.050741436
  137 TYR   HE1     1464   -0.792825871   -0.368692911   -1.142061636
  137 TYR   CE2     1465   -0.975317731   -0.474312706   -0.877324012
  137 TYR   HE2     1466   -1.072920068   -0.460406265   -0.830930857
  137 TYR   CZ      1467   -0.941024401   -0.401751856   -0.989951275
  137 TYR   OH      1468   -1.029634019   -0.311682753   -1.043787158
  137 TYR   HH      1469   -1.112535202   -0.308971004   -0.987989485
  137 TYR   C       1470   -0.490876141   -0.825875718   -0.927481811
  137 TYR   O       1471   -0.441577303   -0.801211859   -1.036790496
  138 CYSH  N       1472   -0.418472256   -0.873227632   -0.823862538
  138 CYSH  H       1473   -0.462471347   -0.892799187   -0.736255722
  138 CYSH  CA      1474   -0.274469387   -0.895617541   -0.841151718
  138 CYSH  CB      1475   -0.195471958   -0.891058085   -0.709852222
  138 CYSH  SG      1476   -0.273164394   -0.975013439   -0.569721269
  138 CYSH  HG      1477   -0.176768895   -0.947968701   -0.482130117
  138 CYSH  C       1478   -0.242353394   -1.022245709   -0.924402725
  138 CYSH  O       1479   -0.127250861   -1.038847246   -0.963294574
  139 GLN   N       1480   -0.344143380   -1.103771115   -0.959873091
  139 GLN   H       1481   -0.435046260   -1.083867650   -0.923282130
  139 GLN   CA      1482   -0.329428528   -1.219803486   -1.048828428
  139 GLN   CB      1483   -0.455118231   -1.309415541   -1.042196067
  139 GLN   CG      1484   -0.426500695   -1.457819870   -1.062138784
  139 GLN   CD      1485   -0.392094591   -1.527766273   -0.932611449
  139 GLN   OE1     1486   -0.481290609   -1.572048128   -0.858195875
  139 GLN   NE2     1487   -0.261793529   -1.540740194   -0.904004445
  139 GLN   HE21    1488   -0.233423767   -1.586210882   -0.819579489
  139 GLN   HE22    1489   -0.192948187   -1.504949096   -0.967086267
  139 GLN   C       1490   -0.311532678   -1.164656832   -1.193549281
  139 GLN   O       1491   -0.220826619   -1.207074260   -1.266531625
  140 LYSH  N       1492   -0.398143501   -1.066281561   -1.231888312
  140 LYSH  H       1493   -0.470247498   -1.040465305   -1.167599320
  140 LYSH  CA      1494   -0.393349714   -0.995530224   -1.360415344
  140 LYSH  CB      1495   -0.509661218   -0.894848213   -1.372155720
  140 LYSH  CG      1496   -0.642853055   -0.960377418   -1.408032703
  140 LYSH  CD      1497   -0.729267543   -0.834590214   -1.415282228
  140 LYSH  CE      1498   -0.872263291   -0.865622857   -1.457172576
  140 LYSH  NZ      1499   -0.893664225   -0.838380189   -1.600383354
  140 LYSH  HZ1     1500   -0.808767504   -0.804685887   -1.640994938
  140 LYSH  HZ2     1501   -0.965372058   -0.769492538   -1.610910857
  140 LYSH  HZ3     1502   -0.921653743   -0.922501126   -1.646551576
  140 LYSH  C       1503   -0.255657247   -0.928021677   -1.379839053
  140 LYSH  O       1504   -0.199755522   -0.928057548   -1.490438176
  141 HISA  N       1505   -0.199365011   -0.875573859   -1.272058255
  141 HISA  H       1506   -0.250065972   -0.878846729   -1.185857786
  141 HISA  CA      1507   -0.067872204   -0.813558677   -1.272279955
  141 HISA  CB      1508   -0.057285778   -0.711913717   -1.158118711
  141 HISA  CG      1509   -0.145899376   -0.592231249   -1.177065933
  141 HISA  ND1     1510   -0.284098921   -0.598839630   -1.157065556
  141 HISA  HD1     1511   -0.337589975   -0.679336067   -1.131535559
  141 HISA  CD2     1512   -0.113413491   -0.465940853   -1.212013797
  141 HISA  HD2     1513   -0.013617531   -0.428137813   -1.234326721
  141 HISA  CE1     1514   -0.329212742   -0.476853185   -1.178812982
  141 HISA  HE1     1515   -0.433716315   -0.447361640   -1.169225906
  141 HISA  NE2     1516   -0.230821794   -0.394155214   -1.213943123
  141 HISA  C       1517    0.043940023   -0.919843011   -1.265237504
  141 HISA  O       1518    0.160635677   -0.885121655   -1.244848980
  142 GLY   N       1519    0.006955032   -1.046754151   -1.283089475
  142 GLY   H       1520   -0.090242495   -1.066370296   -1.295783480
  142 GLY   CA      1521    0.100468015   -1.158344055   -1.285045278
  142 GLY   C       1522    0.163770504   -1.197486111   -1.152929290
  142 GLY   O       1523    0.254880141   -1.280675071   -1.151696007
  143 ILE   N       1524    0.119961783   -1.137348343   -1.041052998
  143 ILE   H       1525    0.047453926   -1.068759329   -1.047780398
  143 ILE   CA      1526    0.175563480   -1.169591522   -0.909539771
  143 ILE   CB      1527    0.164448078   -1.050254635   -0.809885643
  143 ILE   CG1     1528    0.247134647   -0.927963813   -0.858931194
  143 ILE   CG2     1529    0.206750722   -1.092095222   -0.667568948
  143 ILE   CD      1530    0.197117556   -0.787450363   -0.808685787
  143 ILE   C       1531    0.102577305   -1.294982061   -0.862692882
  143 ILE   O       1532   -0.019623544   -1.290488203   -0.841696508
  144 VAL   N       1533    0.176390299   -1.408169924   -0.853348380
  144 VAL   H       1534    0.274289974   -1.402765991   -0.872748924
  144 VAL   CA      1535    0.119804842   -1.538462236   -0.816099358
  144 VAL   CB      1536    0.207719415   -1.658268454   -0.858952105
  144 VAL   CG1     1537    0.120833794   -1.776395000   -0.901908221
  144 VAL   CG2     1538    0.303816647   -1.619400198   -0.970965500
  144 VAL   C       1539    0.083203192   -1.544109724   -0.667897755
  144 VAL   O       1540    0.154695228   -1.486569755   -0.585218672
  145 LYSH  N       1541   -0.028489049   -1.615310274   -0.635472226
  145 LYSH  H       1542   -0.076782706   -1.659844793   -0.710955928
  145 LYSH  CA      1543   -0.085389036   -1.633465326   -0.500866150
  145 LYSH  CB      1544   -0.205877936   -1.728979650   -0.501731448
  145 LYSH  CG      1545   -0.172760602   -1.873988205   -0.534075396
  145 LYSH  CD      1546   -0.295850350   -1.961704248   -0.538643722
  145 LYSH  CE      1547   -0.260333215   -2.104912755   -0.571588322
  145 LYSH  NZ      1548   -0.201029487   -2.118758073   -0.707882104
  145 LYSH  HZ1     1549   -0.196339242   -2.028874234   -0.751516459
  145 LYSH  HZ2     1550   -0.258021558   -2.179685826   -0.763059662
  145 LYSH  HZ3     1551   -0.109025147   -2.157144557   -0.700465966
  145 LYSH  C       1552    0.016014261   -1.675813683   -0.396748341
  145 LYSH  O       1553    0.001908094   -1.638270780   -0.280462932
  146 GLU   N       1554    0.119023802   -1.752317999   -0.439217437
  146 GLU   H       1555    0.119928493   -1.779854698   -0.535306883
  146 GLU   CA      1556    0.229427761   -1.797772741   -0.354498299
  146 GLU   CB      1557    0.330938801   -1.882191516   -0.434264389
  146 GLU   CG      1558    0.278055040   -2.015416757   -0.484114193
  146 GLU   CD      1559    0.220356657   -2.010577112   -0.624216957
  146 GLU   OE1     1560    0.296560958   -2.034705187   -0.720606535
  146 GLU   OE2     1561    0.099353551   -1.981996368   -0.637829792
  146 GLU   C       1562    0.300712851   -1.677640652   -0.292343193
  146 GLU   O       1563    0.336511552   -1.682291226   -0.174140845
  147 ASN   N       1564    0.316201426   -1.568768697   -0.370284654
  147 ASN   H       1565    0.278702989   -1.569808554   -0.462984848
  147 ASN   CA      1566    0.385586924   -1.450042842   -0.323829040
  147 ASN   CB      1567    0.481182578   -1.398472117   -0.429247308
  147 ASN   CG      1568    0.622183660   -1.414337021   -0.380339029
  147 ASN   OD1     1569    0.667473876   -1.342097299   -0.290365983
  147 ASN   ND2     1570    0.688296562   -1.519346920   -0.426197783
  147 ASN   HD21    1571    0.782676853   -1.535506926   -0.397366984
  147 ASN   HD22    1572    0.643891473   -1.582564621   -0.489693534
  147 ASN   C       1573    0.295173002   -1.337432394   -0.269173576
  147 ASN   O       1574    0.337059450   -1.220926812   -0.267317544
  148 ILE   N       1575    0.176176322   -1.373026249   -0.217061796
  148 ILE   H       1576    0.147087510   -1.468432454   -0.224425710
  148 ILE   CA      1577    0.087664155   -1.277210792   -0.149899869
  148 ILE   CB      1578   -0.061734765   -1.280345789   -0.196001002
  148 ILE   CG1     1579   -0.075334979   -1.258105662   -0.348209743
  148 ILE   CG2     1580   -0.143948124   -1.175525963   -0.119342425
  148 ILE   CD      1581   -0.208129225   -1.299843478   -0.406695834
  148 ILE   C       1582    0.106763953   -1.295950052    0.002907617
  148 ILE   O       1583    0.043673209   -1.383834121    0.063640297
  149 PHE   N       1584    0.199453842   -1.216816472    0.062478760
  149 PHE   H       1585    0.249847144   -1.151532266    0.005954538
  149 PHE   CA      1586    0.229252277   -1.222558052    0.205981434
  149 PHE   CB      1587    0.368045110   -1.165428733    0.240461721
  149 PHE   CG      1588    0.403431307   -1.059986103    0.341021896
  149 PHE   CD1     1589    0.343516772   -0.934094942    0.336072746
  149 PHE   HD1     1590    0.261015675   -0.915430870    0.267264305
  149 PHE   CD2     1591    0.499133297   -1.090137803    0.438134945
  149 PHE   HD2     1592    0.537844902   -1.191529282    0.448674382
  149 PHE   CE1     1593    0.389503643   -0.832157669    0.419434427
  149 PHE   HE1     1594    0.348592108   -0.731565871    0.410395262
  149 PHE   CE2     1595    0.544220088   -0.987500635    0.521496344
  149 PHE   HE2     1596    0.624121283   -1.007364013    0.592905204
  149 PHE   CZ      1597    0.488105317   -0.859309838    0.514446372
  149 PHE   HZ      1598    0.521295186   -0.781179793    0.582816971
  149 PHE   C       1599    0.119543363   -1.156938849    0.289354597
  149 PHE   O       1600    0.056732439   -1.057361772    0.248515476
  150 ASP   N       1601    0.094248633   -1.217897353    0.405377558
  150 ASP   H       1602    0.147257778   -1.299682615    0.427809710
  150 ASP   CA      1603   -0.005558085   -1.172872211    0.501258763
  150 ASP   CB      1604   -0.075645291   -1.291955060    0.567303283
  150 ASP   CG      1605   -0.217949466   -1.261256528    0.606589309
  150 ASP   OD1     1606   -0.248863581   -1.142651545    0.628943403
  150 ASP   OD2     1607   -0.299838598   -1.355364686    0.610124075
  150 ASP   C       1608    0.060730580   -1.089423886    0.607327845
  150 ASP   O       1609    0.166934164   -1.127092138    0.658043932
  151 LEU   N       1610   -0.001383041   -0.976618120    0.641183674
  151 LEU   H       1611   -0.087385073   -0.953045454    0.595873301
  151 LEU   CA      1612    0.052504908   -0.886373035    0.742549959
  151 LEU   CB      1613    0.058489022   -0.742392687    0.689394904
  151 LEU   CG      1614    0.126088859   -0.722736968    0.553288420
  151 LEU   CD1     1615    0.105373419   -0.583257842    0.505034674
  151 LEU   CD2     1616    0.276092645   -0.756017640    0.558303507
  151 LEU   C       1617   -0.025995841   -0.897631552    0.874653056
  151 LEU   O       1618    0.025298499   -0.863284390    0.982240709
  152 THR   N       1619   -0.149289303   -0.952549919    0.864072165
  152 THR   H       1620   -0.178784984   -0.977388691    0.771781211
  152 THR   CA      1621   -0.244287822   -0.979719771    0.971581097
  152 THR   CB      1622   -0.380382527   -1.016760116    0.907493156
  152 THR   OG1     1623   -0.475894990   -0.912761557    0.932651837
  152 THR   HG1     1624   -0.563491508   -0.937187656    0.891059822
  152 THR   CG2     1625   -0.433666862   -1.157051086    0.947246058
  152 THR   C       1626   -0.185577327   -1.083175684    1.068921643
  152 THR   O       1627   -0.213079704   -1.078932495    1.190019598
  153 GLU   N       1628   -0.101666104   -1.172686467    1.015357231
  153 GLU   H       1629   -0.082165355   -1.166021699    0.917454975
  153 GLU   CA      1630   -0.037254973   -1.278650220    1.090498825
  153 GLU   CB      1631   -0.062038163   -1.414478826    1.023350455
  153 GLU   CG      1632   -0.210134040   -1.449098617    1.016561404
  153 GLU   CD      1633   -0.250818433   -1.573232861    0.939508306
  153 GLU   OE1     1634   -0.373016083   -1.590754856    0.919113110
  153 GLU   OE2     1635   -0.162508475   -1.654036852    0.902340629
  153 GLU   C       1636    0.112641412   -1.251122444    1.117590622
  153 GLU   O       1637    0.192152155   -1.344710260    1.125327707
  154 VAL   N       1638    0.148526178   -1.122510743    1.137241925
  154 VAL   H       1639    0.077418380   -1.053524171    1.123714394
  154 VAL   CA      1640    0.282319816   -1.072980088    1.176725045
  154 VAL   CB      1641    0.392221252   -1.070808887    1.068225920
  154 VAL   CG1     1642    0.469636550   -1.201901922    1.062977336
  154 VAL   CG2     1643    0.336118874   -1.032167297    0.932710235
  154 VAL   C       1644    0.272003013   -0.937754025    1.247873098
  154 VAL   O       1645    0.164595871   -0.876366113    1.248847912
  155 ASP   N       1646    0.383196860   -0.893017452    1.309657704
  155 ASP   H       1647    0.466303364   -0.948409640    1.304880215
  155 ASP   CA      1648    0.387081061   -0.766788744    1.383409424
  155 ASP   CB      1649    0.502979102   -0.763735766    1.486610071
  155 ASP   CG      1650    0.502390324   -0.874695038    1.593152566
  155 ASP   OD1     1651    0.612595197   -0.921767689    1.631172317
  155 ASP   OD2     1652    0.391894015   -0.912789898    1.640065436
  155 ASP   C       1653    0.391869160   -0.651025998    1.284665155
  155 ASP   O       1654    0.487768664   -0.636544014    1.208561099
  156 ARG   N       1655    0.283760345   -0.574440390    1.279834136
  156 ARG   H       1656    0.207661534   -0.593025399    1.342040072
  156 ARG   CA      1657    0.273748976   -0.463877600    1.185691628
  156 ARG   CB      1658    0.142950735   -0.468024264    1.103491170
  156 ARG   CG      1659    0.034561272   -0.564819680    1.148326555
  156 ARG   CD      1660   -0.082239039   -0.549569163    1.054518885
  156 ARG   NE      1661   -0.188328403   -0.645170173    1.084053847
  156 ARG   HE      1662   -0.162017775   -0.739459338    1.104390371
  156 ARG   CZ      1663   -0.317631944   -0.614884570    1.085640231
  156 ARG   NH1     1664   -0.357945960   -0.490699063    1.059992037
  156 ARG   HH11    1665   -0.455441285   -0.468498528    1.061332834
  156 ARG   HH12    1666   -0.290748148   -0.419569474    1.039375646
  156 ARG   NH2     1667   -0.407721588   -0.707784527    1.113074408
  156 ARG   HH21    1668   -0.504941595   -0.684392886    1.114123821
  156 ARG   HH22    1669   -0.378604546   -0.801403578    1.132763771
  156 ARG   C       1670    0.295532066   -0.327049726    1.251839568
  156 ARG   O       1671    0.246121150   -0.226075269    1.200100121
  157 CYS2  N       1672    0.370329914   -0.323897076    1.366639536
  157 CYS2  H       1673    0.405739509   -0.411080053    1.400373482
  157 CYS2  CA      1674    0.403214636   -0.202763240    1.444993661
  157 CYS2  CB      1675    0.490905032   -0.108984588    1.362659106
  157 CYS2  SG      1676    0.656113018   -0.173776860    1.332786496
  157 CYS2  C       1677    0.281105344   -0.130355587    1.501964028
  157 CYS2  O       1678    0.283790878   -0.008347777    1.521517343
  158 LEU   N       1679    0.176313850   -0.207656294    1.531892002
  158 LEU   H       1680    0.188825470   -0.305960005    1.518429846
  158 LEU   CA      1681    0.045608183   -0.165552280    1.581973841
  158 LEU   CB      1682   -0.035078102   -0.289544976    1.625520074
  158 LEU   CG      1683   -0.008261762   -0.420170886    1.549770516
  158 LEU   CD1     1684    0.092247288   -0.508230374    1.625105816
  158 LEU   CD2     1685   -0.136852646   -0.495195880    1.523497243
  158 LEU   C       1686    0.058995269   -0.069706649    1.697037349
  158 LEU   O       1687   -0.004116977    0.035885750    1.696295923
  159 GLN   N       1688    0.146497937   -0.105459990    1.792352415
  159 GLN   H       1689    0.194508207   -0.191960080    1.777586292
  159 GLN   CA      1690    0.180187702   -0.033709129    1.914925469
  159 GLN   CB      1691    0.299794447   -0.100969083    1.983253100
  159 GLN   CG      1692    0.288911908   -0.252467310    1.991210954
  159 GLN   CD      1693    0.417418505   -0.315434849    2.037037079
  159 GLN   OE1     1694    0.485311465   -0.267091774    2.128919629
  159 GLN   NE2     1695    0.451932487   -0.427754121    1.976280631
  159 GLN   HE21    1696    0.536367674   -0.474681027    2.002137247
  159 GLN   HE22    1697    0.393588776   -0.465737018    1.904494065
  159 GLN   C       1698    0.212770944    0.113586332    1.893169562
  159 GLN   O       1699    0.142460201    0.198898847    1.947135795
  160 ALA   N       1700    0.316368785    0.143166987    1.811259843
  160 ALA   H       1701    0.360978361    0.066954208    1.764389725
  160 ALA   CA      1702    0.368553586    0.277563193    1.785509182
  160 ALA   CB      1703    0.487456015    0.269240993    1.691514217
  160 ALA   C       1704    0.265942587    0.379331245    1.733168600
  160 ALA   O       1705    0.295428777    0.499431480    1.724823062
  161 ARG   N       1706    0.146248805    0.330404065    1.698485470
  161 ARG   H       1707    0.131560041    0.232106618    1.709622889
  161 ARG   CA      1708    0.035540437    0.409570987    1.645653418
  161 ARG   CB      1709   -0.045448118    0.324722258    1.542984644
  161 ARG   CG      1710   -0.179654239    0.383589136    1.497160001
  161 ARG   CD      1711   -0.272241119    0.278156642    1.440398933
  161 ARG   NE      1712   -0.253036591    0.258403835    1.296706787
  161 ARG   HE      1713   -0.244345101    0.339482663    1.238775866
  161 ARG   CZ      1714   -0.246521874    0.139382385    1.238752470
  161 ARG   NH1     1715   -0.254510190    0.029009194    1.311194623
  161 ARG   HH11    1716   -0.249515975   -0.060435450    1.266756874
  161 ARG   HH12    1717   -0.265544057    0.035005051    1.410403007
  161 ARG   NH2     1718   -0.227518748    0.129934610    1.108256375
  161 ARG   HH21    1719   -0.222648421    0.039992406    1.064820449
  161 ARG   HH22    1720   -0.218015681    0.212730805    1.052989007
  161 ARG   C       1721   -0.051367271    0.460106243    1.764032716
  161 ARG   O       1722   -0.088359176    0.378934625    1.849363234
  162 GLY   N       1723   -0.082682505    0.590704476    1.768882209
  162 GLY   H       1724   -0.139687235    0.621227081    1.845169636
  162 GLY   CA      1725   -0.040492798    0.692372254    1.671943922
  162 GLY   C       1726   -0.134493547    0.714516493    1.554833966
  162 GLY   O1      1727   -0.243800172    0.769509738    1.570311200
  162 GLY   O2      1728   -0.217000776    0.767533378    1.623912379
  163 fA4P  HO4     1729    0.474568920    2.063729090   -0.158024764
  163 fA4P  O4      1730    0.540445445    2.087783488   -0.229319762
  163 fA4P  C4      1731    0.504614017    2.013469498   -0.346738197
  163 fA4P  C3      1732    0.372916131    2.050285756   -0.413103073
  163 fA4P  O3      1733    0.258572350    2.029243690   -0.328968762
  163 fA4P  HO3     1734    0.231961468    2.119762955   -0.295800456
  163 fA4P  C2      1735    0.383780793    2.183783315   -0.484994693
  163 fA4P  O2      1736    0.264708367    2.242461304   -0.539511867
  163 fA4P  HO2     1737    0.251181635    2.200906737   -0.629466220
  163 fA4P  C6      1738    0.737007401    1.966162677   -0.397625118
  163 fA4P  C5      1739    0.607209475    2.016258829   -0.458864471
  163 fA4P  O5      1740    0.615923423    2.142721183   -0.526144482
  163 fA4P  C1      1741    0.494825753    2.187605934   -0.588717743
  164 SIA   HO8     1742    0.710191077    3.048348081   -1.586932056
  164 SIA   O8      1743    0.639501221    2.978248824   -1.596402450
  164 SIA   C8      1744    0.690700471    2.848117054   -1.628628535
  164 SIA   C7      1745    0.804873468    2.804740597   -1.538129184
  164 SIA   O7      1746    0.930410758    2.873033781   -1.525088976
  164 SIA   HO7     1747    0.916351733    2.966141024   -1.491422765
  164 SIA   C9      1748    0.720398179    2.819073185   -1.774853710
  164 SIA   O9      1749    0.850483774    2.850930714   -1.826398864
  164 SIA   HO9     1750    0.883723691    2.934567990   -1.782802967
  164 SIA   C5      1751    0.817348655    2.663676732   -1.343667553
  164 SIA   N5      1752    0.818386316    2.545441881   -1.431008871
  164 SIA   HN5     1753    0.741719457    2.499861581   -1.476246062
  164 SIA   C5A     1754    0.932190842    2.493619366   -1.476305147
  164 SIA   O5A     1755    1.041155747    2.550361917   -1.470307135
  164 SIA   C5B     1756    0.915399767    2.360850763   -1.550445661
  164 SIA   C4      1757    0.752131255    2.629951447   -1.210572607
  164 SIA   O4      1758    0.816394757    2.510166549   -1.164594276
  164 SIA   HO4     1759    0.779930025    2.502806358   -1.071774289
  164 SIA   C3      1760    0.789967663    2.738490191   -1.111106411
  164 SIA   C1      1761    0.796376382    2.972278876   -1.095348042
  164 SIA   O1A     1762    0.773121383    2.970229387   -0.972543252
  164 SIA   O1B     1763    0.892318883    3.039975475   -1.138211221
  164 SIA   C6      1764    0.744218130    2.784334401   -1.400248975
  164 SIA   O6      1765    0.738142885    2.901803776   -1.318036461
  164 SIA   C2      1766    0.734798194    2.862169572   -1.180157053
  165 LB6P  O6      1767    0.593541585    2.873866998   -1.157750585
  165 LB6P  C6      1768    0.501970364    2.984189152   -1.151491827
  165 LB6P  C3      1769    0.320948344    3.221386409   -1.375801908
  165 LB6P  O3      1770    0.299059470    3.362629730   -1.362930832
  165 LB6P  HO3     1771    0.251911176    3.380400007   -1.449313376
  165 LB6P  C2      1772    0.192754391    3.144859847   -1.404398777
  165 LB6P  O2      1773    0.123910225    3.200117869   -1.517537387
  165 LB6P  HO2     1774    0.032302304    3.225956725   -1.486864048
  165 LB6P  C4      1775    0.383747333    3.175507617   -1.245201102
  165 LB6P  O4      1776    0.310609947    3.208136077   -1.126127108
  165 LB6P  HO4     1777    0.285229777    3.304870311   -1.125859734
  165 LB6P  C5      1778    0.424877264    3.031923385   -1.273484300
  165 LB6P  O5      1779    0.308066831    2.952790665   -1.299739947
  165 LB6P  C1      1780    0.234093464    2.998887875   -1.413743885
  166 NAG   O4      1781    0.111464345    2.924351681   -1.412797770
  166 NAG   C4      1782    0.079928141    2.785937737   -1.433758622
  166 NAG   C3      1783   -0.022626734    2.783598703   -1.545944443
  166 NAG   O3      1784   -0.145627979    2.846369730   -1.506921360
  166 NAG   HO3     1785   -0.199003664    2.856819624   -1.590839664
  166 NAG   C2      1786   -0.059696278    2.645018713   -1.596227364
  166 NAG   N2      1787   -0.171692760    2.639029099   -1.691261046
  166 NAG   HN2     1788   -0.155061154    2.685814057   -1.778066903
  166 NAG   C7      1789   -0.292382497    2.588556286   -1.667242337
  166 NAG   O7      1790   -0.392495895    2.611690743   -1.734861176
  166 NAG   C8      1791   -0.310599997    2.507799545   -1.538556291
  166 NAG   C6      1792    0.262454839    2.642139846   -1.346569267
  166 NAG   O6      1793    0.365268908    2.542166615   -1.341088836
  166 NAG   HO6     1794    0.395825047    2.528667288   -1.246826373
  166 NAG   C5      1795    0.191193178    2.689735882   -1.472124709
  166 NAG   O5      1796    0.152534867    2.569683639   -1.540573987
  166 NAG   C1      1797    0.068776964    2.589370857   -1.655429417
  167 MA2P  O2      1798    0.067165383    2.475071630   -1.742195647
  167 MA2P  C2      1799    0.121937214    2.493930155   -1.873484306
  167 MA2P  C4      1800    0.061900694    2.510894554   -2.117585563
  167 MA2P  O4      1801    0.067605681    2.368804057   -2.136896300
  167 MA2P  HO4     1802    0.156353315    2.339744884   -2.172665711
  167 MA2P  C3      1803    0.013322187    2.527245521   -1.974482884
  167 MA2P  O3      1804   -0.046747984    2.656865971   -1.960851497
  167 MA2P  HO3     1805   -0.130654840    2.657495405   -2.015250689
  167 MA2P  C6      1806    0.171582045    2.734320157   -2.178528649
  167 MA2P  O6      1807    0.283348287    2.824316618   -2.177409087
  167 MA2P  HO6     1808    0.247942521    2.911278763   -2.211825177
  167 MA2P  C5      1809    0.190656142    2.588622178   -2.139622238
  167 MA2P  O5      1810    0.286768376    2.547738822   -2.041199367
  167 MA2P  C1      1811    0.244577751    2.577167550   -1.907222414
  168 SIA   HO8     1812    1.173785414    3.171498486   -1.086756754
  168 SIA   O8      1813    1.192639432    3.206799388   -1.178409880
  168 SIA   C8      1814    1.245246361    3.110882715   -1.271297948
  168 SIA   C7      1815    1.287408892    3.166293659   -1.406421945
  168 SIA   O7      1816    1.424496714    3.152717015   -1.446626223
  168 SIA   HO7     1817    1.467865053    3.072000411   -1.406569517
  168 SIA   C9      1818    1.152208106    2.994671886   -1.302061874
  168 SIA   O9      1819    1.116025044    2.902646720   -1.198053778
  168 SIA   HO9     1820    1.030137434    2.943072914   -1.166599539
  168 SIA   C5      1821    1.183038961    3.369782896   -1.530149322
  168 SIA   N5      1822    1.202994661    3.453148546   -1.410715237
  168 SIA   HN5     1823    1.139890422    3.443680986   -1.333709062
  168 SIA   C5A     1824    1.294748914    3.546183199   -1.385920858
  168 SIA   O5A     1825    1.395514726    3.562787766   -1.454481975
  168 SIA   C5B     1826    1.290385383    3.596044907   -1.241324471
  168 SIA   C4      1827    1.056561661    3.403235835   -1.607553206
  168 SIA   O4      1828    1.048958886    3.545160444   -1.627373679
  168 SIA   HO4     1829    0.966276841    3.564841655   -1.680064838
  168 SIA   C3      1830    1.064955218    3.331146845   -1.741110381
  168 SIA   C1      1831    0.911051882    3.150986373   -1.683345800
  168 SIA   O1A     1832    0.824810682    3.145172031   -1.773657078
  168 SIA   O1B     1833    0.868377590    3.141993486   -1.566194248
  168 SIA   C6      1834    1.178680304    3.221453395   -1.497193991
  168 SIA   O6      1835    1.157543746    3.144587990   -1.616524881
  168 SIA   C2      1836    1.057059811    3.182199061   -1.711832986
  169 LB6P  O6      1837    1.088593189    3.099145864   -1.824535060
  169 LB6P  C6      1838    1.182752559    3.125296835   -1.929634457
  169 LB6P  C3      1839    1.548936346    3.052409479   -1.999621226
  169 LB6P  O3      1840    1.644710667    3.111865598   -2.088434306
  169 LB6P  HO3     1841    1.644305860    3.211706015   -2.082723439
  169 LB6P  C2      1842    1.562764292    2.901070616   -1.995926527
  169 LB6P  O2      1843    1.695208411    2.862700247   -1.956170226
  169 LB6P  HO2     1844    1.700655012    2.765753457   -1.932260326
  169 LB6P  C4      1845    1.411514618    3.108846067   -2.031813726
  169 LB6P  O4      1846    1.370720034    3.086652032   -2.167596338
  169 LB6P  HO4     1847    1.365073230    2.989464849   -2.190461025
  169 LB6P  C5      1848    1.318403933    3.056980862   -1.923436734
  169 LB6P  O5      1849    1.322543737    2.913635927   -1.918051086
  169 LB6P  C1      1850    1.452740005    2.855621918   -1.901392407
  170 NAG   O4      1851    1.450110981    2.712636421   -1.913333215
  170 NAG   C4      1852    1.368087235    2.620753140   -1.986966613
  170 NAG   C3      1853    1.449778496    2.492771966   -1.994266346
  170 NAG   O3      1854    1.579229228    2.515134688   -2.052047314
  170 NAG   HO3     1855    1.624959411    2.566028997   -1.979114480
  170 NAG   C2      1856    1.385456645    2.381907465   -2.075999930
  170 NAG   N2      1857    1.473215615    2.264081264   -2.080940744
  170 NAG   HN2     1858    1.497062177    2.225675695   -1.991738525
  170 NAG   C7      1859    1.525775871    2.222428278   -2.195789490
  170 NAG   O7      1860    1.490337065    2.256950134   -2.308401108
  170 NAG   C8      1861    1.614691535    2.099038669   -2.179077485
  170 NAG   C6      1862    1.126328652    2.658239088   -1.885637264
  170 NAG   O6      1863    1.034778850    2.704994494   -1.985761562
  170 NAG   HO6     1864    0.981742649    2.777513451   -1.941845836
  170 NAG   C5      1865    1.242652519    2.566703643   -1.920253170
  170 NAG   O5      1866    1.173005649    2.474184064   -2.005013483
  170 NAG   C1      1867    1.248039578    2.352557731   -2.018023246
  171 MA2P  O2      1868    1.183558621    2.249609066   -2.094430880
  171 MA2P  C2      1869    1.058911510    2.188271394   -2.058454986
  171 MA2P  C4      1870    1.127895098    1.958442944   -1.973246996
  171 MA2P  O4      1871    1.112360353    1.819768908   -2.006762686
  171 MA2P  HO4     1872    1.128740914    1.816314895   -2.105354105
  171 MA2P  C3      1873    1.049649049    2.037644318   -2.076736111
  171 MA2P  O3      1874    1.063027760    2.010670751   -2.217055826
  171 MA2P  HO3     1875    1.131162363    2.069023583   -2.261256539
  171 MA2P  C6      1876    1.178310997    1.927609132   -1.741550264
  171 MA2P  O6      1877    1.144347514    1.905320363   -1.603920164
  171 MA2P  HO6     1878    1.200459275    1.826506414   -1.578624702
  171 MA2P  C5      1879    1.081349567    1.998983215   -1.834338086
  171 MA2P  O5      1880    1.072005043    2.141654962   -1.822008123
  171 MA2P  C1      1881    0.995762503    2.210777172   -1.922022608
  172 MB6P  O6      1882    0.854495630    2.185611920   -1.920075585
  172 MB6P  C6      1883    0.777481448    2.306682392   -1.922300384
  172 MB6P  C3      1884    0.440019443    2.434347610   -1.811646113
  172 MB6P  O3      1885    0.362309034    2.553794999   -1.828549447
  172 MB6P  C2      1886    0.469516743    2.415484328   -1.663723599
  172 MB6P  O2      1887    0.549702190    2.507187950   -1.587862668
  172 MB6P  HO2     1888    0.513049875    2.492108971   -1.496047387
  172 MB6P  C4      1889    0.568337707    2.439340711   -1.892995921
  172 MB6P  O4      1890    0.539278094    2.475789423   -2.028719808
  172 MB6P  HO4     1891    0.452716179    2.525823436   -2.030633212
  172 MB6P  C5      1892    0.633950839    2.303792395   -1.872328447
  172 MB6P  O5      1893    0.630613712    2.254997454   -1.737409583
  172 MB6P  C1      1894    0.506217865    2.268009175   -1.667050311
  173 NAG   O4      1895    0.498900207    2.194676207   -1.543911233
  173 NAG   C4      1896    0.434201046    2.203689476   -1.416136881
  173 NAG   C3      1897    0.283497979    2.184212806   -1.412488363
  173 NAG   O3      1898    0.206195781    2.280097052   -1.486144036
  173 NAG   HO3     1899    0.194630095    2.368612594   -1.441074505
  173 NAG   C2      1900    0.229714704    2.180965701   -1.270348782
  173 NAG   N2      1901    0.083068965    2.182540629   -1.260268658
  173 NAG   HN2     1902    0.043208798    2.107131147   -1.208064642
  173 NAG   C7      1903    0.015234582    2.293257690   -1.289117849
  173 NAG   O7      1904    0.065720980    2.405353344   -1.285279649
  173 NAG   C8      1905   -0.134909690    2.264333623   -1.294807701
  173 NAG   C6      1906    0.647032573    2.099524207   -1.317815537
  173 NAG   O6      1907    0.716268646    2.208840061   -1.255762689
  173 NAG   HO6     1908    0.813556577    2.202481379   -1.278016553
  173 NAG   C5      1909    0.495367292    2.096388093   -1.327530500
  173 NAG   O5      1910    0.436959532    2.090440587   -1.196581213
  173 NAG   C1      1911    0.296736509    2.061147998   -1.205087008
  174 NAG   O4      1912    0.299808607    2.020519194   -1.067484823
  174 NAG   C4      1913    0.206101950    2.047019038   -0.962076827
  174 NAG   C3      1914    0.075718002    1.969283589   -0.969905829
  174 NAG   O3      1915    0.005628631    1.985609129   -1.094068713
  174 NAG   HO3     1916   -0.045720449    1.900876797   -1.107623506
  174 NAG   C2      1917   -0.018719099    2.010899253   -0.858295583
  174 NAG   N2      1918   -0.151185873    1.948122692   -0.869450521
  174 NAG   HN2     1919   -0.157279349    1.861529480   -0.819806649
  174 NAG   C7      1920   -0.262097718    2.000810919   -0.920585327
  174 NAG   O7      1921   -0.342812889    1.922863657   -0.970980725
  174 NAG   C8      1922   -0.267679950    2.151516754   -0.946385669
  174 NAG   C6      1923    0.398990644    2.115963298   -0.819175985
  174 NAG   O6      1924    0.481754578    2.101562283   -0.702830386
  174 NAG   C5      1925    0.273844380    2.030053867   -0.827053097
  174 NAG   O5      1926    0.178231780    2.063213668   -0.725299260
  174 NAG   C1      1927    0.061590537    1.979998010   -0.732986256
END
GENBOX
       0
    0.000000000    0.000000000    0.000000000
    0.000000000    0.000000000    0.000000000
    0.000000000    0.000000000    0.000000000
    0.000000000    0.000000000    0.000000000
END
