# Supplementary material for: Flexible Gaussian Accelerated Molecular Dynamics to Enhance Biological Sampling
Source: J Chem Theory Comput. 2023 Aug 31;19(18):6521–31. doi: 10.1021/acs.jctc.3c00619 (PMC10536968; doi:10.1021/acs.jctc.3c00619)
Supplement: Supplementary file 2 — ct3c00619_si_002.zip [file ct3c00619_si_002.zip › nglycoprotein/coords/5ngh.pdb]

HEADER    PROTEIN BINDING                         17-MAR-17   5NGH              
TITLE     STRUCTURE OF ODORANT BINDING PROTEIN 3 FROM GIANT PANDA (AILUROPODA   
TITLE    2 MELANOLEUCA)                                                         
COMPND    MOL_ID: 1;                                                            
COMPND   2 MOLECULE: ODORANT BINDING PROTEIN 3;                                 
COMPND   3 CHAIN: A;                                                            
COMPND   4 ENGINEERED: YES                                                      
SOURCE    MOL_ID: 1;                                                            
SOURCE   2 ORGANISM_SCIENTIFIC: AILUROPODA MELANOLEUCA;                         
SOURCE   3 ORGANISM_COMMON: GIANT PANDA;                                        
SOURCE   4 ORGANISM_TAXID: 9646;                                                
SOURCE   5 EXPRESSION_SYSTEM: ESCHERICHIA COLI BL21;                            
SOURCE   6 EXPRESSION_SYSTEM_TAXID: 511693                                      
KEYWDS    ODORANT BINDING PROTEIN GIANT PANDA AILUROPODA MELANOLEUCA, PROTEIN   
KEYWDS   2 BINDING                                                              
EXPDTA    X-RAY DIFFRACTION                                                     
AUTHOR    C.CAMBILLAU,S.SPINELLI,P.PELOSI                                       
REVDAT   4   28-FEB-18 5NGH    1       COMPND AUTHOR                            
REVDAT   3   22-NOV-17 5NGH    1       JRNL                                     
REVDAT   2   08-NOV-17 5NGH    1       JRNL                                     
REVDAT   1   01-NOV-17 5NGH    0                                                
JRNL        AUTH   J.ZHU,S.ARENA,S.SPINELLI,D.LIU,G.ZHANG,R.WEI,C.CAMBILLAU,    
JRNL        AUTH 2 A.SCALONI,G.WANG,P.PELOSI                                    
JRNL        TITL   REVERSE CHEMICAL ECOLOGY: OLFACTORY PROTEINS FROM THE GIANT  
JRNL        TITL 2 PANDA AND THEIR INTERACTIONS WITH PUTATIVE PHEROMONES AND    
JRNL        TITL 3 BAMBOO VOLATILES.                                            
JRNL        REF    PROC. NATL. ACAD. SCI.        V. 114 E9802 2017              
JRNL        REF  2 U.S.A.                                                       
JRNL        REFN                   ESSN 1091-6490                               
JRNL        PMID   29078359                                                     
JRNL        DOI    10.1073/PNAS.1711437114                                      
REMARK   2                                                                      
REMARK   2 RESOLUTION.    2.80 ANGSTROMS.                                       
REMARK   3                                                                      
REMARK   3 REFINEMENT.                                                          
REMARK   3   PROGRAM     : BUSTER 2.10.1                                        
REMARK   3   AUTHORS     : BRICOGNE,BLANC,BRANDL,FLENSBURG,KELLER,              
REMARK   3               : PACIOREK,ROVERSI,SHARFF,SMART,VONRHEIN,              
REMARK   3               : WOMACK,MATTHEWS,TEN EYCK,TRONRUD                     
REMARK   3                                                                      
REMARK   3  DATA USED IN REFINEMENT.                                            
REMARK   3   RESOLUTION RANGE HIGH (ANGSTROMS) : 2.80                           
REMARK   3   RESOLUTION RANGE LOW  (ANGSTROMS) : 24.73                          
REMARK   3   DATA CUTOFF            (SIGMA(F)) : 0.000                          
REMARK   3   COMPLETENESS FOR RANGE        (%) : 99.7                           
REMARK   3   NUMBER OF REFLECTIONS             : 7784                           
REMARK   3                                                                      
REMARK   3  FIT TO DATA USED IN REFINEMENT.                                     
REMARK   3   CROSS-VALIDATION METHOD           : THROUGHOUT                     
REMARK   3   FREE R VALUE TEST SET SELECTION   : RANDOM                         
REMARK   3   R VALUE     (WORKING + TEST SET)  : 0.277                          
REMARK   3   R VALUE            (WORKING SET)  : 0.277                          
REMARK   3   FREE R VALUE                      : 0.288                          
REMARK   3   FREE R VALUE TEST SET SIZE   (%)  : 5.000                          
REMARK   3   FREE R VALUE TEST SET COUNT       : 389                            
REMARK   3   ESTIMATED ERROR OF FREE R VALUE   : NULL                           
REMARK   3                                                                      
REMARK   3  FIT IN THE HIGHEST RESOLUTION BIN.                                  
REMARK   3   TOTAL NUMBER OF BINS USED               : 5                        
REMARK   3   BIN RESOLUTION RANGE HIGH   (ANGSTROMS) : 2.80                     
REMARK   3   BIN RESOLUTION RANGE LOW    (ANGSTROMS) : 3.13                     
REMARK   3   BIN COMPLETENESS (WORKING+TEST)     (%) : 99.65                    
REMARK   3   REFLECTIONS IN BIN (WORKING + TEST SET) : 2131                     
REMARK   3   BIN R VALUE        (WORKING + TEST SET) : 0.3879                   
REMARK   3   REFLECTIONS IN BIN        (WORKING SET) : 2025                     
REMARK   3   BIN R VALUE               (WORKING SET) : 0.3870                   
REMARK   3   BIN FREE R VALUE                        : 0.4047                   
REMARK   3   BIN FREE R VALUE TEST SET SIZE      (%) : 4.97                     
REMARK   3   BIN FREE R VALUE TEST SET COUNT         : 106                      
REMARK   3   ESTIMATED ERROR OF BIN FREE R VALUE     : NULL                     
REMARK   3                                                                      
REMARK   3  NUMBER OF NON-HYDROGEN ATOMS USED IN REFINEMENT.                    
REMARK   3   PROTEIN ATOMS            : 1271                                    
REMARK   3   NUCLEIC ACID ATOMS       : 0                                       
REMARK   3   HETEROGEN ATOMS          : 16                                      
REMARK   3   SOLVENT ATOMS            : 16                                      
REMARK   3                                                                      
REMARK   3  B VALUES.                                                           
REMARK   3   FROM WILSON PLOT           (A**2) : 104.9                          
REMARK   3   MEAN B VALUE      (OVERALL, A**2) : 93.18                          
REMARK   3   OVERALL ANISOTROPIC B VALUE.                                       
REMARK   3    B11 (A**2) : -27.43210                                            
REMARK   3    B22 (A**2) : -27.43210                                            
REMARK   3    B33 (A**2) : 54.86410                                             
REMARK   3    B12 (A**2) : 0.00000                                              
REMARK   3    B13 (A**2) : 0.00000                                              
REMARK   3    B23 (A**2) : 0.00000                                              
REMARK   3                                                                      
REMARK   3  ESTIMATED COORDINATE ERROR.                                         
REMARK   3   ESD FROM LUZZATI PLOT                    (A) : 0.679               
REMARK   3   DPI (BLOW EQ-10) BASED ON R VALUE        (A) : 0.601               
REMARK   3   DPI (BLOW EQ-9) BASED ON FREE R VALUE    (A) : 0.334               
REMARK   3   DPI (CRUICKSHANK) BASED ON R VALUE       (A) : 0.551               
REMARK   3   DPI (CRUICKSHANK) BASED ON FREE R VALUE  (A) : 0.329               
REMARK   3                                                                      
REMARK   3   REFERENCES: BLOW, D. (2002) ACTA CRYST D58, 792-797                
REMARK   3               CRUICKSHANK, D.W.J. (1999) ACTA CRYST D55, 583-601     
REMARK   3                                                                      
REMARK   3 CORRELATION COEFFICIENTS.                                            
REMARK   3   CORRELATION COEFFICIENT FO-FC      : 0.808                         
REMARK   3   CORRELATION COEFFICIENT FO-FC FREE : 0.805                         
REMARK   3                                                                      
REMARK   3   NUMBER OF GEOMETRIC FUNCTION TERMS DEFINED : 15                    
REMARK   3   TERM                          COUNT    WEIGHT   FUNCTION.          
REMARK   3    BOND LENGTHS              : 1307   ; 2.000  ; HARMONIC            
REMARK   3    BOND ANGLES               : 1770   ; 2.000  ; HARMONIC            
REMARK   3    TORSION ANGLES            : 459    ; 2.000  ; SINUSOIDAL          
REMARK   3    TRIGONAL CARBON PLANES    : 41     ; 2.000  ; HARMONIC            
REMARK   3    GENERAL PLANES            : 188    ; 5.000  ; HARMONIC            
REMARK   3    ISOTROPIC THERMAL FACTORS : 1307   ; 20.000 ; HARMONIC            
REMARK   3    BAD NON-BONDED CONTACTS   : NULL   ; NULL   ; NULL                
REMARK   3    IMPROPER TORSIONS         : NULL   ; NULL   ; NULL                
REMARK   3    PSEUDOROTATION ANGLES     : NULL   ; NULL   ; NULL                
REMARK   3    CHIRAL IMPROPER TORSION   : 172    ; 5.000  ; SEMIHARMONIC        
REMARK   3    SUM OF OCCUPANCIES        : NULL   ; NULL   ; NULL                
REMARK   3    UTILITY DISTANCES         : NULL   ; NULL   ; NULL                
REMARK   3    UTILITY ANGLES            : NULL   ; NULL   ; NULL                
REMARK   3    UTILITY TORSION           : NULL   ; NULL   ; NULL                
REMARK   3    IDEAL-DIST CONTACT TERM   : 1453   ; 4.000  ; SEMIHARMONIC        
REMARK   3                                                                      
REMARK   3   RMS DEVIATIONS FROM IDEAL VALUES.                                  
REMARK   3    BOND LENGTHS                       (A) : 0.010                    
REMARK   3    BOND ANGLES                  (DEGREES) : 1.26                     
REMARK   3    PEPTIDE OMEGA TORSION ANGLES (DEGREES) : 2.93                     
REMARK   3    OTHER TORSION ANGLES         (DEGREES) : 25.38                    
REMARK   3                                                                      
REMARK   3  TLS DETAILS                                                         
REMARK   3   NUMBER OF TLS GROUPS  : 20                                         
REMARK   3                                                                      
REMARK   3   TLS GROUP : 1                                                      
REMARK   3    SELECTION: {A|3 - A|7}                                            
REMARK   3    ORIGIN FOR THE GROUP (A):    9.7879  -34.6054   -0.3782           
REMARK   3    T TENSOR                                                          
REMARK   3     T11:    0.0011 T22:    0.0009                                    
REMARK   3     T33:    0.0018 T12:   -0.0002                                    
REMARK   3     T13:   -0.0008 T23:    0.0000                                    
REMARK   3    L TENSOR                                                          
REMARK   3     L11:    0.0053 L22:   -0.0010                                    
REMARK   3     L33:    0.0048 L12:   -0.0018                                    
REMARK   3     L13:    0.0008 L23:   -0.0015                                    
REMARK   3    S TENSOR                                                          
REMARK   3     S11:   -0.0002 S12:    0.0002 S13:   -0.0002                     
REMARK   3     S21:    0.0002 S22:    0.0000 S23:    0.0004                     
REMARK   3     S31:    0.0004 S32:   -0.0001 S33:    0.0002                     
REMARK   3                                                                      
REMARK   3   TLS GROUP : 2                                                      
REMARK   3    SELECTION: {A|8 - A|13}                                           
REMARK   3    ORIGIN FOR THE GROUP (A):   16.3228  -26.1755   -2.7427           
REMARK   3    T TENSOR                                                          
REMARK   3     T11:    0.0002 T22:    0.0010                                    
REMARK   3     T33:   -0.0034 T12:   -0.0012                                    
REMARK   3     T13:   -0.0032 T23:   -0.0029                                    
REMARK   3    L TENSOR                                                          
REMARK   3     L11:   -0.0102 L22:    0.0102                                    
REMARK   3     L33:    0.0069 L12:    0.0059                                    
REMARK   3     L13:    0.0031 L23:   -0.0032                                    
REMARK   3    S TENSOR                                                          
REMARK   3     S11:    0.0000 S12:   -0.0001 S13:    0.0011                     
REMARK   3     S21:    0.0002 S22:    0.0002 S23:    0.0005                     
REMARK   3     S31:    0.0000 S32:   -0.0004 S33:   -0.0002                     
REMARK   3                                                                      
REMARK   3   TLS GROUP : 3                                                      
REMARK   3    SELECTION: {A|14 - A|26}                                          
REMARK   3    ORIGIN FOR THE GROUP (A):   22.7371  -32.2594    9.3009           
REMARK   3    T TENSOR                                                          
REMARK   3     T11:    0.0001 T22:   -0.0004                                    
REMARK   3     T33:   -0.0015 T12:   -0.0002                                    
REMARK   3     T13:   -0.0033 T23:    0.0005                                    
REMARK   3    L TENSOR                                                          
REMARK   3     L11:    0.0180 L22:   -0.0180                                    
REMARK   3     L33:    0.0590 L12:   -0.0104                                    
REMARK   3     L13:    0.0303 L23:   -0.0176                                    
REMARK   3    S TENSOR                                                          
REMARK   3     S11:    0.0000 S12:    0.0001 S13:    0.0042                     
REMARK   3     S21:   -0.0011 S22:   -0.0005 S23:    0.0039                     
REMARK   3     S31:    0.0004 S32:    0.0007 S33:    0.0005                     
REMARK   3                                                                      
REMARK   3   TLS GROUP : 4                                                      
REMARK   3    SELECTION: {A|27 - A|32}                                          
REMARK   3    ORIGIN FOR THE GROUP (A):   37.9236  -44.6727    0.7468           
REMARK   3    T TENSOR                                                          
REMARK   3     T11:    0.0007 T22:    0.0026                                    
REMARK   3     T33:    0.0013 T12:    0.0015                                    
REMARK   3     T13:    0.0001 T23:   -0.0003                                    
REMARK   3    L TENSOR                                                          
REMARK   3     L11:    0.0030 L22:    0.0055                                    
REMARK   3     L33:    0.0030 L12:   -0.0042                                    
REMARK   3     L13:   -0.0016 L23:    0.0135                                    
REMARK   3    S TENSOR                                                          
REMARK   3     S11:   -0.0001 S12:    0.0000 S13:   -0.0004                     
REMARK   3     S21:    0.0000 S22:    0.0000 S23:    0.0002                     
REMARK   3     S31:    0.0002 S32:   -0.0002 S33:    0.0001                     
REMARK   3                                                                      
REMARK   3   TLS GROUP : 5                                                      
REMARK   3    SELECTION: {A|33 - A|39}                                          
REMARK   3    ORIGIN FOR THE GROUP (A):   39.4028  -41.6225    8.1855           
REMARK   3    T TENSOR                                                          
REMARK   3     T11:   -0.0003 T22:    0.0046                                    
REMARK   3     T33:   -0.0010 T12:    0.0017                                    
REMARK   3     T13:   -0.0016 T23:   -0.0017                                    
REMARK   3    L TENSOR                                                          
REMARK   3     L11:   -0.0058 L22:    0.0058                                    
REMARK   3     L33:    0.0037 L12:    0.0034                                    
REMARK   3     L13:    0.0094 L23:   -0.0024                                    
REMARK   3    S TENSOR                                                          
REMARK   3     S11:    0.0000 S12:   -0.0008 S13:   -0.0010                     
REMARK   3     S21:    0.0007 S22:   -0.0001 S23:   -0.0003                     
REMARK   3     S31:    0.0006 S32:    0.0004 S33:    0.0001                     
REMARK   3                                                                      
REMARK   3   TLS GROUP : 6                                                      
REMARK   3    SELECTION: {A|40 - A|45}                                          
REMARK   3    ORIGIN FOR THE GROUP (A):   30.5388  -33.4820   11.6028           
REMARK   3    T TENSOR                                                          
REMARK   3     T11:   -0.0051 T22:    0.0042                                    
REMARK   3     T33:   -0.0012 T12:    0.0004                                    
REMARK   3     T13:    0.0030 T23:   -0.0017                                    
REMARK   3    L TENSOR                                                          
REMARK   3     L11:    0.0030 L22:   -0.0030                                    
REMARK   3     L33:    0.0000 L12:   -0.0017                                    
REMARK   3     L13:   -0.0107 L23:    0.0009                                    
REMARK   3    S TENSOR                                                          
REMARK   3     S11:    0.0000 S12:    0.0001 S13:    0.0002                     
REMARK   3     S21:    0.0000 S22:    0.0004 S23:    0.0000                     
REMARK   3     S31:    0.0006 S32:    0.0011 S33:   -0.0005                     
REMARK   3                                                                      
REMARK   3   TLS GROUP : 7                                                      
REMARK   3    SELECTION: {A|46 - A|56}                                          
REMARK   3    ORIGIN FOR THE GROUP (A):   26.5840  -19.9683    5.7041           
REMARK   3    T TENSOR                                                          
REMARK   3     T11:    0.0024 T22:    0.0003                                    
REMARK   3     T33:   -0.0014 T12:   -0.0034                                    
REMARK   3     T13:    0.0028 T23:   -0.0035                                    
REMARK   3    L TENSOR                                                          
REMARK   3     L11:    0.0097 L22:    0.0114                                    
REMARK   3     L33:    0.0000 L12:    0.0127                                    
REMARK   3     L13:   -0.0068 L23:   -0.0016                                    
REMARK   3    S TENSOR                                                          
REMARK   3     S11:    0.0000 S12:    0.0005 S13:    0.0001                     
REMARK   3     S21:   -0.0005 S22:   -0.0004 S23:   -0.0006                     
REMARK   3     S31:   -0.0011 S32:   -0.0002 S33:    0.0003                     
REMARK   3                                                                      
REMARK   3   TLS GROUP : 8                                                      
REMARK   3    SELECTION: {A|57 - A|69}                                          
REMARK   3    ORIGIN FOR THE GROUP (A):   37.4766  -32.2044   16.0052           
REMARK   3    T TENSOR                                                          
REMARK   3     T11:   -0.0047 T22:    0.0091                                    
REMARK   3     T33:   -0.0013 T12:   -0.0001                                    
REMARK   3     T13:    0.0023 T23:   -0.0035                                    
REMARK   3    L TENSOR                                                          
REMARK   3     L11:    0.0351 L22:   -0.0223                                    
REMARK   3     L33:    0.0124 L12:   -0.0091                                    
REMARK   3     L13:   -0.0331 L23:   -0.0452                                    
REMARK   3    S TENSOR                                                          
REMARK   3     S11:   -0.0005 S12:    0.0003 S13:   -0.0007                     
REMARK   3     S21:    0.0008 S22:    0.0003 S23:   -0.0016                     
REMARK   3     S31:    0.0010 S32:    0.0006 S33:    0.0002                     
REMARK   3                                                                      
REMARK   3   TLS GROUP : 9                                                      
REMARK   3    SELECTION: {A|70 - A|80}                                          
REMARK   3    ORIGIN FOR THE GROUP (A):   29.7229  -22.3791   -2.6385           
REMARK   3    T TENSOR                                                          
REMARK   3     T11:    0.0052 T22:   -0.0008                                    
REMARK   3     T33:   -0.0031 T12:   -0.0043                                    
REMARK   3     T13:    0.0027 T23:   -0.0011                                    
REMARK   3    L TENSOR                                                          
REMARK   3     L11:    0.0008 L22:    0.0156                                    
REMARK   3     L33:    0.0008 L12:    0.0137                                    
REMARK   3     L13:   -0.0059 L23:   -0.0323                                    
REMARK   3    S TENSOR                                                          
REMARK   3     S11:    0.0011 S12:    0.0004 S13:    0.0007                     
REMARK   3     S21:   -0.0016 S22:   -0.0009 S23:    0.0012                     
REMARK   3     S31:   -0.0011 S32:    0.0002 S33:   -0.0003                     
REMARK   3                                                                      
REMARK   3   TLS GROUP : 10                                                     
REMARK   3    SELECTION: {A|81 - A|88}                                          
REMARK   3    ORIGIN FOR THE GROUP (A):   35.6355  -27.0957   -0.3602           
REMARK   3    T TENSOR                                                          
REMARK   3     T11:   -0.0033 T22:    0.0026                                    
REMARK   3     T33:   -0.0004 T12:   -0.0023                                    
REMARK   3     T13:    0.0008 T23:   -0.0010                                    
REMARK   3    L TENSOR                                                          
REMARK   3     L11:    0.0515 L22:   -0.0515                                    
REMARK   3     L33:    0.0000 L12:   -0.0297                                    
REMARK   3     L13:   -0.0010 L23:   -0.0424                                    
REMARK   3    S TENSOR                                                          
REMARK   3     S11:    0.0000 S12:    0.0003 S13:   -0.0004                     
REMARK   3     S21:   -0.0005 S22:    0.0003 S23:   -0.0020                     
REMARK   3     S31:   -0.0007 S32:    0.0011 S33:   -0.0003                     
REMARK   3                                                                      
REMARK   3   TLS GROUP : 11                                                     
REMARK   3    SELECTION: {A|89 - A|93}                                          
REMARK   3    ORIGIN FOR THE GROUP (A):   32.9041  -29.2038   -3.6623           
REMARK   3    T TENSOR                                                          
REMARK   3     T11:   -0.0014 T22:    0.0045                                    
REMARK   3     T33:   -0.0007 T12:   -0.0007                                    
REMARK   3     T13:    0.0017 T23:   -0.0014                                    
REMARK   3    L TENSOR                                                          
REMARK   3     L11:   -0.0053 L22:    0.0098                                    
REMARK   3     L33:    0.0205 L12:    0.0070                                    
REMARK   3     L13:    0.0035 L23:    0.0101                                    
REMARK   3    S TENSOR                                                          
REMARK   3     S11:    0.0001 S12:   -0.0006 S13:    0.0003                     
REMARK   3     S21:    0.0001 S22:    0.0003 S23:   -0.0008                     
REMARK   3     S31:    0.0004 S32:    0.0007 S33:   -0.0004                     
REMARK   3                                                                      
REMARK   3   TLS GROUP : 12                                                     
REMARK   3    SELECTION: {A|94 - A|99}                                          
REMARK   3    ORIGIN FOR THE GROUP (A):   17.2813  -31.9803    0.7856           
REMARK   3    T TENSOR                                                          
REMARK   3     T11:   -0.0010 T22:    0.0038                                    
REMARK   3     T33:   -0.0023 T12:   -0.0001                                    
REMARK   3     T13:   -0.0045 T23:    0.0001                                    
REMARK   3    L TENSOR                                                          
REMARK   3     L11:    0.0172 L22:   -0.0172                                    
REMARK   3     L33:    0.0061 L12:   -0.0100                                    
REMARK   3     L13:    0.0117 L23:    0.0013                                    
REMARK   3    S TENSOR                                                          
REMARK   3     S11:    0.0002 S12:   -0.0008 S13:    0.0010                     
REMARK   3     S21:    0.0008 S22:   -0.0004 S23:    0.0007                     
REMARK   3     S31:   -0.0001 S32:   -0.0003 S33:    0.0003                     
REMARK   3                                                                      
REMARK   3   TLS GROUP : 13                                                     
REMARK   3    SELECTION: {A|100 - A|105}                                        
REMARK   3    ORIGIN FOR THE GROUP (A):   18.9646  -34.6472    4.3292           
REMARK   3    T TENSOR                                                          
REMARK   3     T11:    0.0018 T22:    0.0018                                    
REMARK   3     T33:   -0.0048 T12:   -0.0017                                    
REMARK   3     T13:   -0.0011 T23:   -0.0017                                    
REMARK   3    L TENSOR                                                          
REMARK   3     L11:    0.0203 L22:   -0.0203                                    
REMARK   3     L33:    0.0125 L12:   -0.0117                                    
REMARK   3     L13:    0.0087 L23:    0.0277                                    
REMARK   3    S TENSOR                                                          
REMARK   3     S11:    0.0002 S12:   -0.0002 S13:    0.0003                     
REMARK   3     S21:   -0.0002 S22:    0.0001 S23:   -0.0010                     
REMARK   3     S31:    0.0003 S32:   -0.0006 S33:   -0.0002                     
REMARK   3                                                                      
REMARK   3   TLS GROUP : 14                                                     
REMARK   3    SELECTION: {A|106 - A|115}                                        
REMARK   3    ORIGIN FOR THE GROUP (A):   39.0641  -34.5156   -5.5514           
REMARK   3    T TENSOR                                                          
REMARK   3     T11:   -0.0002 T22:    0.0054                                    
REMARK   3     T33:   -0.0052 T12:   -0.0022                                    
REMARK   3     T13:    0.0003 T23:   -0.0034                                    
REMARK   3    L TENSOR                                                          
REMARK   3     L11:    0.0442 L22:   -0.0442                                    
REMARK   3     L33:    0.0253 L12:   -0.0255                                    
REMARK   3     L13:    0.0149 L23:    0.0466                                    
REMARK   3    S TENSOR                                                          
REMARK   3     S11:    0.0005 S12:   -0.0001 S13:   -0.0003                     
REMARK   3     S21:   -0.0011 S22:   -0.0003 S23:   -0.0047                     
REMARK   3     S31:    0.0007 S32:   -0.0003 S33:   -0.0002                     
REMARK   3                                                                      
REMARK   3   TLS GROUP : 15                                                     
REMARK   3    SELECTION: {A|116 - A|123}                                        
REMARK   3    ORIGIN FOR THE GROUP (A):   28.2822  -37.8219    1.7800           
REMARK   3    T TENSOR                                                          
REMARK   3     T11:    0.0037 T22:   -0.0051                                    
REMARK   3     T33:    0.0017 T12:   -0.0064                                    
REMARK   3     T13:   -0.0014 T23:   -0.0054                                    
REMARK   3    L TENSOR                                                          
REMARK   3     L11:   -0.0624 L22:    0.1127                                    
REMARK   3     L33:    0.0000 L12:    0.0796                                    
REMARK   3     L13:   -0.0372 L23:    0.0781                                    
REMARK   3    S TENSOR                                                          
REMARK   3     S11:    0.0003 S12:    0.0008 S13:    0.0008                     
REMARK   3     S21:   -0.0002 S22:   -0.0011 S23:    0.0004                     
REMARK   3     S31:    0.0010 S32:    0.0020 S33:    0.0008                     
REMARK   3                                                                      
REMARK   3   TLS GROUP : 16                                                     
REMARK   3    SELECTION: {A|124 - A|129}                                        
REMARK   3    ORIGIN FOR THE GROUP (A):   17.9637  -38.1242   12.5144           
REMARK   3    T TENSOR                                                          
REMARK   3     T11:   -0.0030 T22:   -0.0030                                    
REMARK   3     T33:    0.0021 T12:   -0.0047                                    
REMARK   3     T13:    0.0023 T23:    0.0000                                    
REMARK   3    L TENSOR                                                          
REMARK   3     L11:   -0.0004 L22:    0.0128                                    
REMARK   3     L33:    0.0064 L12:    0.0110                                    
REMARK   3     L13:    0.0193 L23:   -0.0181                                    
REMARK   3    S TENSOR                                                          
REMARK   3     S11:    0.0001 S12:    0.0004 S13:    0.0001                     
REMARK   3     S21:   -0.0009 S22:   -0.0001 S23:    0.0004                     
REMARK   3     S31:    0.0005 S32:   -0.0007 S33:    0.0000                     
REMARK   3                                                                      
REMARK   3   TLS GROUP : 17                                                     
REMARK   3    SELECTION: {A|130 - A|138}                                        
REMARK   3    ORIGIN FOR THE GROUP (A):   18.0299  -45.0359    1.9350           
REMARK   3    T TENSOR                                                          
REMARK   3     T11:    0.0041 T22:   -0.0019                                    
REMARK   3     T33:    0.0008 T12:   -0.0019                                    
REMARK   3     T13:   -0.0004 T23:   -0.0023                                    
REMARK   3    L TENSOR                                                          
REMARK   3     L11:   -0.0067 L22:    0.0328                                    
REMARK   3     L33:    0.0114 L12:    0.0264                                    
REMARK   3     L13:    0.0065 L23:    0.0316                                    
REMARK   3    S TENSOR                                                          
REMARK   3     S11:    0.0007 S12:   -0.0002 S13:   -0.0018                     
REMARK   3     S21:   -0.0002 S22:   -0.0007 S23:    0.0002                     
REMARK   3     S31:    0.0010 S32:   -0.0004 S33:    0.0000                     
REMARK   3                                                                      
REMARK   3   TLS GROUP : 18                                                     
REMARK   3    SELECTION: {A|139 - A|144}                                        
REMARK   3    ORIGIN FOR THE GROUP (A):   24.5046  -43.2854   -6.3373           
REMARK   3    T TENSOR                                                          
REMARK   3     T11:    0.0016 T22:   -0.0029                                    
REMARK   3     T33:   -0.0014 T12:   -0.0011                                    
REMARK   3     T13:    0.0001 T23:    0.0021                                    
REMARK   3    L TENSOR                                                          
REMARK   3     L11:   -0.0058 L22:    0.0104                                    
REMARK   3     L33:    0.0000 L12:    0.0074                                    
REMARK   3     L13:   -0.0050 L23:    0.0031                                    
REMARK   3    S TENSOR                                                          
REMARK   3     S11:   -0.0002 S12:   -0.0004 S13:   -0.0005                     
REMARK   3     S21:    0.0004 S22:    0.0003 S23:   -0.0004                     
REMARK   3     S31:    0.0009 S32:    0.0000 S33:    0.0000                     
REMARK   3                                                                      
REMARK   3   TLS GROUP : 19                                                     
REMARK   3    SELECTION: {A|145 - A|153}                                        
REMARK   3    ORIGIN FOR THE GROUP (A):   29.2808  -48.0663    2.3900           
REMARK   3    T TENSOR                                                          
REMARK   3     T11:    0.0063 T22:   -0.0009                                    
REMARK   3     T33:   -0.0010 T12:   -0.0016                                    
REMARK   3     T13:    0.0029 T23:   -0.0020                                    
REMARK   3    L TENSOR                                                          
REMARK   3     L11:   -0.0150 L22:    0.0586                                    
REMARK   3     L33:    0.0089 L12:    0.0215                                    
REMARK   3     L13:    0.0017 L23:   -0.0121                                    
REMARK   3    S TENSOR                                                          
REMARK   3     S11:    0.0001 S12:   -0.0001 S13:    0.0002                     
REMARK   3     S21:    0.0000 S22:    0.0000 S23:   -0.0006                     
REMARK   3     S31:    0.0002 S32:    0.0003 S33:    0.0000                     
REMARK   3                                                                      
REMARK   3   TLS GROUP : 20                                                     
REMARK   3    SELECTION: {A|154 - A|163}                                        
REMARK   3    ORIGIN FOR THE GROUP (A):   29.1311  -39.0741   18.2839           
REMARK   3    T TENSOR                                                          
REMARK   3     T11:   -0.0005 T22:    0.0053                                    
REMARK   3     T33:   -0.0058 T12:   -0.0005                                    
REMARK   3     T13:    0.0003 T23:   -0.0007                                    
REMARK   3    L TENSOR                                                          
REMARK   3     L11:   -0.0166 L22:    0.0166                                    
REMARK   3     L33:    0.0113 L12:    0.0096                                    
REMARK   3     L13:   -0.0040 L23:    0.0019                                    
REMARK   3    S TENSOR                                                          
REMARK   3     S11:   -0.0001 S12:   -0.0008 S13:   -0.0003                     
REMARK   3     S21:    0.0003 S22:    0.0001 S23:   -0.0004                     
REMARK   3     S31:    0.0010 S32:    0.0005 S33:    0.0001                     
REMARK   3                                                                      
REMARK   3  OTHER REFINEMENT REMARKS: NULL                                      
REMARK   4                                                                      
REMARK   4 5NGH COMPLIES WITH FORMAT V. 3.30, 13-JUL-11                         
REMARK 100                                                                      
REMARK 100 THIS ENTRY HAS BEEN PROCESSED BY PDBE ON 17-MAR-17.                  
REMARK 100 THE DEPOSITION ID IS D_1200004103.                                   
REMARK 200                                                                      
REMARK 200 EXPERIMENTAL DETAILS                                                 
REMARK 200  EXPERIMENT TYPE                : X-RAY DIFFRACTION                  
REMARK 200  DATE OF DATA COLLECTION        : 21-JUL-16                          
REMARK 200  TEMPERATURE           (KELVIN) : 100                                
REMARK 200  PH                             : 7.0                                
REMARK 200  NUMBER OF CRYSTALS USED        : 1                                  
REMARK 200                                                                      
REMARK 200  SYNCHROTRON              (Y/N) : Y                                  
REMARK 200  RADIATION SOURCE               : SOLEIL                             
REMARK 200  BEAMLINE                       : PROXIMA 1                          
REMARK 200  X-RAY GENERATOR MODEL          : NULL                               
REMARK 200  MONOCHROMATIC OR LAUE    (M/L) : M                                  
REMARK 200  WAVELENGTH OR RANGE        (A) : 0.97                               
REMARK 200  MONOCHROMATOR                  : NULL                               
REMARK 200  OPTICS                         : NULL                               
REMARK 200                                                                      
REMARK 200  DETECTOR TYPE                  : PIXEL                              
REMARK 200  DETECTOR MANUFACTURER          : DECTRIS EIGER X 16M                
REMARK 200  INTENSITY-INTEGRATION SOFTWARE : XDS                                
REMARK 200  DATA SCALING SOFTWARE          : XSCALE                             
REMARK 200                                                                      
REMARK 200  NUMBER OF UNIQUE REFLECTIONS   : 7821                               
REMARK 200  RESOLUTION RANGE HIGH      (A) : 2.800                              
REMARK 200  RESOLUTION RANGE LOW       (A) : 80.000                             
REMARK 200  REJECTION CRITERIA  (SIGMA(I)) : NULL                               
REMARK 200                                                                      
REMARK 200 OVERALL.                                                             
REMARK 200  COMPLETENESS FOR RANGE     (%) : 99.9                               
REMARK 200  DATA REDUNDANCY                : 10.40                              
REMARK 200  R MERGE                    (I) : 0.20000                            
REMARK 200  R SYM                      (I) : NULL                               
REMARK 200  <I/SIGMA(I)> FOR THE DATA SET  : 10.4000                            
REMARK 200                                                                      
REMARK 200 IN THE HIGHEST RESOLUTION SHELL.                                     
REMARK 200  HIGHEST RESOLUTION SHELL, RANGE HIGH (A) : 2.80                     
REMARK 200  HIGHEST RESOLUTION SHELL, RANGE LOW  (A) : 2.97                     
REMARK 200  COMPLETENESS FOR SHELL     (%) : 99.8                               
REMARK 200  DATA REDUNDANCY IN SHELL       : 10.30                              
REMARK 200  R MERGE FOR SHELL          (I) : NULL                               
REMARK 200  R SYM FOR SHELL            (I) : NULL                               
REMARK 200  <I/SIGMA(I)> FOR SHELL         : NULL                               
REMARK 200                                                                      
REMARK 200 DIFFRACTION PROTOCOL: SINGLE WAVELENGTH                              
REMARK 200 METHOD USED TO DETERMINE THE STRUCTURE: MOLECULAR REPLACEMENT        
REMARK 200 SOFTWARE USED: MOLREP                                                
REMARK 200 STARTING MODEL: 3KFF                                                 
REMARK 200                                                                      
REMARK 200 REMARK: NULL                                                         
REMARK 280                                                                      
REMARK 280 CRYSTAL                                                              
REMARK 280 SOLVENT CONTENT, VS   (%): 66.89                                     
REMARK 280 MATTHEWS COEFFICIENT, VM (ANGSTROMS**3/DA): 3.71                     
REMARK 280                                                                      
REMARK 280 CRYSTALLIZATION CONDITIONS: 2.2 M AMMONIUM SULFATE AND 0.2M          
REMARK 280  POTASSIUM NITRATE AT PH 7.0, VAPOR DIFFUSION, SITTING DROP,         
REMARK 280  TEMPERATURE 273K                                                    
REMARK 290                                                                      
REMARK 290 CRYSTALLOGRAPHIC SYMMETRY                                            
REMARK 290 SYMMETRY OPERATORS FOR SPACE GROUP: P 65 2 2                         
REMARK 290                                                                      
REMARK 290      SYMOP   SYMMETRY                                                
REMARK 290     NNNMMM   OPERATOR                                                
REMARK 290       1555   X,Y,Z                                                   
REMARK 290       2555   -Y,X-Y,Z+2/3                                            
REMARK 290       3555   -X+Y,-X,Z+1/3                                           
REMARK 290       4555   -X,-Y,Z+1/2                                             
REMARK 290       5555   Y,-X+Y,Z+1/6                                            
REMARK 290       6555   X-Y,X,Z+5/6                                             
REMARK 290       7555   Y,X,-Z+2/3                                              
REMARK 290       8555   X-Y,-Y,-Z                                               
REMARK 290       9555   -X,-X+Y,-Z+1/3                                          
REMARK 290      10555   -Y,-X,-Z+1/6                                            
REMARK 290      11555   -X+Y,Y,-Z+1/2                                           
REMARK 290      12555   X,X-Y,-Z+5/6                                            
REMARK 290                                                                      
REMARK 290     WHERE NNN -> OPERATOR NUMBER                                     
REMARK 290           MMM -> TRANSLATION VECTOR                                  
REMARK 290                                                                      
REMARK 290 CRYSTALLOGRAPHIC SYMMETRY TRANSFORMATIONS                            
REMARK 290 THE FOLLOWING TRANSFORMATIONS OPERATE ON THE ATOM/HETATM             
REMARK 290 RECORDS IN THIS ENTRY TO PRODUCE CRYSTALLOGRAPHICALLY                
REMARK 290 RELATED MOLECULES.                                                   
REMARK 290   SMTRY1   1  1.000000  0.000000  0.000000        0.00000            
REMARK 290   SMTRY2   1  0.000000  1.000000  0.000000        0.00000            
REMARK 290   SMTRY3   1  0.000000  0.000000  1.000000        0.00000            
REMARK 290   SMTRY1   2 -0.500000 -0.866025  0.000000        0.00000            
REMARK 290   SMTRY2   2  0.866025 -0.500000  0.000000        0.00000            
REMARK 290   SMTRY3   2  0.000000  0.000000  1.000000       76.35333            
REMARK 290   SMTRY1   3 -0.500000  0.866025  0.000000        0.00000            
REMARK 290   SMTRY2   3 -0.866025 -0.500000  0.000000        0.00000            
REMARK 290   SMTRY3   3  0.000000  0.000000  1.000000       38.17667            
REMARK 290   SMTRY1   4 -1.000000  0.000000  0.000000        0.00000            
REMARK 290   SMTRY2   4  0.000000 -1.000000  0.000000        0.00000            
REMARK 290   SMTRY3   4  0.000000  0.000000  1.000000       57.26500            
REMARK 290   SMTRY1   5  0.500000  0.866025  0.000000        0.00000            
REMARK 290   SMTRY2   5 -0.866025  0.500000  0.000000        0.00000            
REMARK 290   SMTRY3   5  0.000000  0.000000  1.000000       19.08833            
REMARK 290   SMTRY1   6  0.500000 -0.866025  0.000000        0.00000            
REMARK 290   SMTRY2   6  0.866025  0.500000  0.000000        0.00000            
REMARK 290   SMTRY3   6  0.000000  0.000000  1.000000       95.44167            
REMARK 290   SMTRY1   7 -0.500000  0.866025  0.000000        0.00000            
REMARK 290   SMTRY2   7  0.866025  0.500000  0.000000        0.00000            
REMARK 290   SMTRY3   7  0.000000  0.000000 -1.000000       76.35333            
REMARK 290   SMTRY1   8  1.000000  0.000000  0.000000        0.00000            
REMARK 290   SMTRY2   8  0.000000 -1.000000  0.000000        0.00000            
REMARK 290   SMTRY3   8  0.000000  0.000000 -1.000000        0.00000            
REMARK 290   SMTRY1   9 -0.500000 -0.866025  0.000000        0.00000            
REMARK 290   SMTRY2   9 -0.866025  0.500000  0.000000        0.00000            
REMARK 290   SMTRY3   9  0.000000  0.000000 -1.000000       38.17667            
REMARK 290   SMTRY1  10  0.500000 -0.866025  0.000000        0.00000            
REMARK 290   SMTRY2  10 -0.866025 -0.500000  0.000000        0.00000            
REMARK 290   SMTRY3  10  0.000000  0.000000 -1.000000       19.08833            
REMARK 290   SMTRY1  11 -1.000000  0.000000  0.000000        0.00000            
REMARK 290   SMTRY2  11  0.000000  1.000000  0.000000        0.00000            
REMARK 290   SMTRY3  11  0.000000  0.000000 -1.000000       57.26500            
REMARK 290   SMTRY1  12  0.500000  0.866025  0.000000        0.00000            
REMARK 290   SMTRY2  12  0.866025 -0.500000  0.000000        0.00000            
REMARK 290   SMTRY3  12  0.000000  0.000000 -1.000000       95.44167            
REMARK 290                                                                      
REMARK 290 REMARK: NULL                                                         
REMARK 300                                                                      
REMARK 300 BIOMOLECULE: 1                                                       
REMARK 300 SEE REMARK 350 FOR THE AUTHOR PROVIDED AND/OR PROGRAM                
REMARK 300 GENERATED ASSEMBLY INFORMATION FOR THE STRUCTURE IN                  
REMARK 300 THIS ENTRY. THE REMARK MAY ALSO PROVIDE INFORMATION ON               
REMARK 300 BURIED SURFACE AREA.                                                 
REMARK 350                                                                      
REMARK 350 COORDINATES FOR A COMPLETE MULTIMER REPRESENTING THE KNOWN           
REMARK 350 BIOLOGICALLY SIGNIFICANT OLIGOMERIZATION STATE OF THE                
REMARK 350 MOLECULE CAN BE GENERATED BY APPLYING BIOMT TRANSFORMATIONS          
REMARK 350 GIVEN BELOW.  BOTH NON-CRYSTALLOGRAPHIC AND                          
REMARK 350 CRYSTALLOGRAPHIC OPERATIONS ARE GIVEN.                               
REMARK 350                                                                      
REMARK 350 BIOMOLECULE: 1                                                       
REMARK 350 AUTHOR DETERMINED BIOLOGICAL UNIT: MONOMERIC                         
REMARK 350 SOFTWARE DETERMINED QUATERNARY STRUCTURE: MONOMERIC                  
REMARK 350 SOFTWARE USED: PISA                                                  
REMARK 350 TOTAL BURIED SURFACE AREA: 560 ANGSTROM**2                           
REMARK 350 SURFACE AREA OF THE COMPLEX: 8500 ANGSTROM**2                        
REMARK 350 CHANGE IN SOLVENT FREE ENERGY: 4.0 KCAL/MOL                          
REMARK 350 APPLY THE FOLLOWING TO CHAINS: A                                     
REMARK 350   BIOMT1   1  1.000000  0.000000  0.000000        0.00000            
REMARK 350   BIOMT2   1  0.000000  1.000000  0.000000        0.00000            
REMARK 350   BIOMT3   1  0.000000  0.000000  1.000000        0.00000            
REMARK 465                                                                      
REMARK 465 MISSING RESIDUES                                                     
REMARK 465 THE FOLLOWING RESIDUES WERE NOT LOCATED IN THE                       
REMARK 465 EXPERIMENT. (M=MODEL NUMBER; RES=RESIDUE NAME; C=CHAIN               
REMARK 465 IDENTIFIER; SSSEQ=SEQUENCE NUMBER; I=INSERTION CODE.)                
REMARK 465                                                                      
REMARK 465   M RES C SSSEQI                                                     
REMARK 465     HIS A     1                                                      
REMARK 465     GLU A     2                                                      
REMARK 465     SER A   165                                                      
REMARK 465     GLU A   166                                                      
REMARK 465     LYS A   167                                                      
REMARK 465     ALA A   168                                                      
REMARK 470                                                                      
REMARK 470 MISSING ATOM                                                         
REMARK 470 THE FOLLOWING RESIDUES HAVE MISSING ATOMS (M=MODEL NUMBER;           
REMARK 470 RES=RESIDUE NAME; C=CHAIN IDENTIFIER; SSEQ=SEQUENCE NUMBER;          
REMARK 470 I=INSERTION CODE):                                                   
REMARK 470   M RES CSSEQI  ATOMS                                                
REMARK 470     GLU A   3    CG   CD   OE1  OE2                                  
REMARK 470     ARG A   8    CZ   NH1  NH2                                       
REMARK 470     ARG A   9    CG   CD   NE   CZ   NH1  NH2                        
REMARK 470     LYS A  15    CD   CE   NZ                                        
REMARK 470     ASN A  44    CG   OD1  ND2                                       
REMARK 470     LYS A  61    CD   CE   NZ                                        
REMARK 470     LYS A  65    CD   CE   NZ                                        
REMARK 470     LYS A  78    CD   CE   NZ                                        
REMARK 470     PHE A 110    CG   CD1  CD2  CE1  CE2  CZ                         
REMARK 470     LYS A 111    CG   CD   CE   NZ                                   
REMARK 470     LYS A 113    CG   CD   CE   NZ                                   
REMARK 470     PHE A 116    CG   CD1  CD2  CE1  CE2  CZ                         
REMARK 470     LYS A 134    CG   CD   CE   NZ                                   
REMARK 470     LYS A 142    CD   CE   NZ                                        
REMARK 470     PHE A 151    CG   CD1  CD2  CE1  CE2  CZ                         
REMARK 500                                                                      
REMARK 500 GEOMETRY AND STEREOCHEMISTRY                                         
REMARK 500 SUBTOPIC: TORSION ANGLES                                             
REMARK 500                                                                      
REMARK 500 TORSION ANGLES OUTSIDE THE EXPECTED RAMACHANDRAN REGIONS:            
REMARK 500 (M=MODEL NUMBER; RES=RESIDUE NAME; C=CHAIN IDENTIFIER;               
REMARK 500 SSEQ=SEQUENCE NUMBER; I=INSERTION CODE).                             
REMARK 500                                                                      
REMARK 500 STANDARD TABLE:                                                      
REMARK 500 FORMAT:(10X,I3,1X,A3,1X,A1,I4,A1,4X,F7.2,3X,F7.2)                    
REMARK 500                                                                      
REMARK 500 EXPECTED VALUES: GJ KLEYWEGT AND TA JONES (1996). PHI/PSI-           
REMARK 500 CHOLOGY: RAMACHANDRAN REVISITED. STRUCTURE 4, 1395 - 1400            
REMARK 500                                                                      
REMARK 500  M RES CSSEQI        PSI       PHI                                   
REMARK 500    ASN A   5       39.83   -150.24                                   
REMARK 500    ARG A   9      -91.32   -101.51                                   
REMARK 500    TYR A  21     -159.26   -118.67                                   
REMARK 500    VAL A  23      -61.21    -90.53                                   
REMARK 500    SER A  52       20.24     89.43                                   
REMARK 500    ASP A 101      -50.02   -138.59                                   
REMARK 500    LYS A 113       -3.97     77.57                                   
REMARK 500    SER A 129      144.12    -34.81                                   
REMARK 500    ALA A 162       -9.37    -56.21                                   
REMARK 500                                                                      
REMARK 500 REMARK: NULL                                                         
REMARK 800                                                                      
REMARK 800 SITE                                                                 
REMARK 800 SITE_IDENTIFIER: AC1                                                 
REMARK 800 EVIDENCE_CODE: SOFTWARE                                              
REMARK 800 SITE_DESCRIPTION: binding site for residue TRS A 201                 
REMARK 800                                                                      
REMARK 800 SITE_IDENTIFIER: AC2                                                 
REMARK 800 EVIDENCE_CODE: SOFTWARE                                              
REMARK 800 SITE_DESCRIPTION: binding site for residue TRS A 202                 
DBREF  5NGH A    1   168  UNP    G1LK14   G1LK14_AILME    16    183             
SEQRES   1 A  168  HIS GLU GLU GLY ASN ASP VAL ARG ARG ASN PHE ASP VAL          
SEQRES   2 A  168  SER LYS ILE SER GLY TYR TRP TYR SER VAL LEU LEU ALA          
SEQRES   3 A  168  SER ASP VAL ARG GLU LYS THR GLU GLU ASN SER SER MET          
SEQRES   4 A  168  ARG VAL PHE VAL ASN HIS ILE GLU VAL LEU SER ASN SER          
SEQRES   5 A  168  SER LEU LEU PHE ASN MET HIS ILE LYS VAL ASP GLY LYS          
SEQRES   6 A  168  CYS THR GLU ILE ALA LEU VAL SER ASP LYS THR GLU LYS          
SEQRES   7 A  168  ASP GLY GLU TYR SER VAL GLU TYR ASP GLY TYR ASN VAL          
SEQRES   8 A  168  PHE ARG ILE VAL GLU THR ASP TYR THR ASP TYR ILE ILE          
SEQRES   9 A  168  PHE HIS LEU VAL ASN PHE LYS GLU LYS ASP SER PHE GLN          
SEQRES  10 A  168  MET MET GLU LEU SER ALA ARG GLU PRO ASP THR SER GLU          
SEQRES  11 A  168  GLU VAL ARG LYS ARG PHE VAL GLU TYR CYS GLN LYS HIS          
SEQRES  12 A  168  GLY ILE VAL LYS GLU ASN ILE PHE ASP LEU THR GLU VAL          
SEQRES  13 A  168  ASP ARG CYS LEU GLN ALA ARG GLY SER GLU LYS ALA              
HET    TRS  A 201       8                                                       
HET    TRS  A 202       8                                                       
HETNAM     TRS 2-AMINO-2-HYDROXYMETHYL-PROPANE-1,3-DIOL                         
HETSYN     TRS TRIS BUFFER                                                      
FORMUL   2  TRS    2(C4 H12 N O3 1+)                                            
FORMUL   4  HOH   *16(H2 O)                                                     
HELIX    1 AA1 ASP A   12  ILE A   16  5                                   5    
HELIX    2 AA2 ARG A   30  GLU A   34  5                                   5    
HELIX    3 AA3 SER A  129  HIS A  143  1                                  15    
HELIX    4 AA4 VAL A  146  GLU A  148  5                                   3    
SHEET    1 AA110 GLY A  18  TYR A  19  0                                        
SHEET    2 AA110 PHE A  42  VAL A  48 -1  O  ILE A  46   N  GLY A  18           
SHEET    3 AA110 LEU A  54  VAL A  62 -1  O  HIS A  59   N  PHE A  42           
SHEET    4 AA110 LYS A  65  LYS A  75 -1  O  THR A  67   N  ILE A  60           
SHEET    5 AA110 GLU A  81  GLU A  85 -1  O  SER A  83   N  ASP A  74           
SHEET    6 AA110 TYR A  89  ASP A  98 -1  O  PHE A  92   N  TYR A  82           
SHEET    7 AA110 TYR A 102  LYS A 111 -1  O  PHE A 110   N  TYR A  89           
SHEET    8 AA110 ASP A 114  ALA A 123 -1  O  PHE A 116   N  ASN A 109           
SHEET    9 AA110 LEU A  24  SER A  27 -1  N  LEU A  24   O  LEU A 121           
SHEET   10 AA110 ILE A 150  ASP A 152 -1  O  PHE A 151   N  LEU A  25           
SSBOND   1 CYS A   66    CYS A  159                          1555   1555  2.04  
CISPEP   1 ARG A  163    GLY A  164          0        -0.76                     
SITE     1 AC1  2 VAL A  41  GLU A 120                                          
SITE     1 AC2  1 ARG A   8                                                     
CRYST1   94.030   94.030  114.530  90.00  90.00 120.00 P 65 2 2     12          
ORIGX1      1.000000  0.000000  0.000000        0.00000                         
ORIGX2      0.000000  1.000000  0.000000        0.00000                         
ORIGX3      0.000000  0.000000  1.000000        0.00000                         
SCALE1      0.010635  0.006140  0.000000        0.00000                         
SCALE2      0.000000  0.012280  0.000000        0.00000                         
SCALE3      0.000000  0.000000  0.008731        0.00000                         
ATOM      1  N   GLU A   3       8.634 -40.354  -1.935  1.00119.09           N  
ANISOU    1  N   GLU A   3    15081  15078  15088     -2     -7      0       N  
ATOM      2  CA  GLU A   3       7.563 -40.210  -0.954  1.00118.05           C  
ANISOU    2  CA  GLU A   3    14950  14947  14957     -2     -7      0       C  
ATOM      3  C   GLU A   3       7.674 -38.877  -0.161  1.00118.31           C  
ANISOU    3  C   GLU A   3    14983  14980  14990     -2     -7      0       C  
ATOM      4  O   GLU A   3       8.532 -38.046  -0.490  1.00116.47           O  
ANISOU    4  O   GLU A   3    14750  14747  14757     -2     -7      0       O  
ATOM      5  CB  GLU A   3       7.530 -41.410  -0.016  1.00119.37           C  
ANISOU    5  CB  GLU A   3    15117  15114  15124     -2     -7      0       C  
ATOM      6  N   GLY A   4       6.788 -38.687   0.828  1.00114.96           N  
ANISOU    6  N   GLY A   4    14558  14556  14565     -2     -7      0       N  
ATOM      7  CA  GLY A   4       6.734 -37.548   1.757  1.00114.60           C  
ANISOU    7  CA  GLY A   4    14512  14510  14519     -2     -7      0       C  
ATOM      8  C   GLY A   4       6.681 -36.143   1.184  1.00119.01           C  
ANISOU    8  C   GLY A   4    15071  15069  15079     -2     -7      0       C  
ATOM      9  O   GLY A   4       5.667 -35.746   0.605  1.00119.63           O  
ANISOU    9  O   GLY A   4    15149  15147  15157     -2     -7      0       O  
ATOM     10  N   ASN A   5       7.783 -35.365   1.401  1.00114.55           N  
ANISOU   10  N   ASN A   5    14507  14504  14514     -2     -7      0       N  
ATOM     11  CA  ASN A   5       7.954 -33.965   0.968  1.00113.04           C  
ANISOU   11  CA  ASN A   5    14315  14313  14322     -2     -7      0       C  
ATOM     12  C   ASN A   5       9.427 -33.572   0.679  1.00111.92           C  
ANISOU   12  C   ASN A   5    14173  14171  14180     -1     -8      0       C  
ATOM     13  O   ASN A   5       9.843 -32.453   1.008  1.00111.43           O  
ANISOU   13  O   ASN A   5    14111  14109  14118     -1     -8      0       O  
ATOM     14  CB  ASN A   5       7.307 -32.997   1.994  1.00115.10           C  
ANISOU   14  CB  ASN A   5    14575  14573  14582     -1     -7      0       C  
ATOM     15  CG  ASN A   5       7.146 -31.560   1.522  1.00143.44           C  
ANISOU   15  CG  ASN A   5    18165  18163  18172     -1     -8      0       C  
ATOM     16  OD1 ASN A   5       6.929 -31.271   0.333  1.00143.24           O  
ANISOU   16  OD1 ASN A   5    18140  18138  18147     -2     -8      0       O  
ATOM     17  ND2 ASN A   5       7.287 -30.620   2.445  1.00133.86           N  
ANISOU   17  ND2 ASN A   5    16952  16951  16960     -1     -8      0       N  
ATOM     18  N   ASP A   6      10.201 -34.483   0.051  1.00104.78           N  
ANISOU   18  N   ASP A   6    13269  13267  13276     -1     -8      0       N  
ATOM     19  CA  ASP A   6      11.609 -34.218  -0.278  1.00102.77           C  
ANISOU   19  CA  ASP A   6    13014  13012  13021     -1     -8      0       C  
ATOM     20  C   ASP A   6      11.749 -33.330  -1.500  1.00104.37           C  
ANISOU   20  C   ASP A   6    13217  13216  13224     -1     -8      0       C  
ATOM     21  O   ASP A   6      10.963 -33.464  -2.435  1.00104.80           O  
ANISOU   21  O   ASP A   6    13271  13269  13278     -1     -8      0       O  
ATOM     22  CB  ASP A   6      12.428 -35.510  -0.451  1.00104.02           C  
ANISOU   22  CB  ASP A   6    13173  13171  13180     -1     -8      0       C  
ATOM     23  CG  ASP A   6      11.609 -36.761  -0.665  1.00112.96           C  
ANISOU   23  CG  ASP A   6    14305  14302  14311     -1     -7      0       C  
ATOM     24  OD1 ASP A   6      11.305 -37.077  -1.835  1.00113.86           O  
ANISOU   24  OD1 ASP A   6    14419  14417  14426     -1     -8      0       O  
ATOM     25  OD2 ASP A   6      11.277 -37.430   0.339  1.00117.69           O  
ANISOU   25  OD2 ASP A   6    14904  14901  14910     -1     -7      0       O  
ATOM     26  N   VAL A   7      12.723 -32.394  -1.469  1.00 98.32           N  
ANISOU   26  N   VAL A   7    12450  12449  12457     -1     -8      1       N  
ATOM     27  CA  VAL A   7      13.018 -31.462  -2.563  1.00 96.59           C  
ANISOU   27  CA  VAL A   7    12231  12230  12238     -1     -8      1       C  
ATOM     28  C   VAL A   7      14.459 -31.692  -3.034  1.00 97.06           C  
ANISOU   28  C   VAL A   7    12291  12290  12298     -1     -8      1       C  
ATOM     29  O   VAL A   7      15.372 -31.747  -2.207  1.00 95.99           O  
ANISOU   29  O   VAL A   7    12155  12154  12162     -1     -8      1       O  
ATOM     30  CB  VAL A   7      12.773 -29.980  -2.189  1.00100.34           C  
ANISOU   30  CB  VAL A   7    12706  12705  12714     -1     -8      1       C  
ATOM     31  CG1 VAL A   7      12.865 -29.089  -3.432  1.00100.13           C  
ANISOU   31  CG1 VAL A   7    12679  12678  12687     -2     -8      1       C  
ATOM     32  CG2 VAL A   7      11.425 -29.794  -1.499  1.00100.17           C  
ANISOU   32  CG2 VAL A   7    12685  12684  12692     -1     -8      1       C  
ATOM     33  N   ARG A   8      14.649 -31.864  -4.360  1.00 90.89           N  
ANISOU   33  N   ARG A   8    11523  11529  11483    -12    -32    -28       N  
ATOM     34  CA  ARG A   8      15.959 -32.096  -4.980  1.00 88.77           C  
ANISOU   34  CA  ARG A   8    11254  11260  11214    -12    -32    -28       C  
ATOM     35  C   ARG A   8      16.296 -31.045  -6.046  1.00 90.41           C  
ANISOU   35  C   ARG A   8    11461  11467  11422    -12    -32    -28       C  
ATOM     36  O   ARG A   8      17.374 -31.103  -6.638  1.00 88.53           O  
ANISOU   36  O   ARG A   8    11224  11230  11185    -12    -32    -28       O  
ATOM     37  CB  ARG A   8      16.082 -33.541  -5.531  1.00 85.96           C  
ANISOU   37  CB  ARG A   8    10899  10905  10857    -12    -32    -28       C  
ATOM     38  CG  ARG A   8      14.759 -34.173  -5.952  1.00 91.58           C  
ANISOU   38  CG  ARG A   8    11612  11617  11569    -13    -33    -27       C  
ATOM     39  CD  ARG A   8      14.662 -35.630  -5.559  1.00 92.13           C  
ANISOU   39  CD  ARG A   8    11682  11686  11637    -13    -33    -27       C  
ATOM     40  NE  ARG A   8      13.283 -36.025  -5.287  1.00 94.46           N  
ANISOU   40  NE  ARG A   8    11977  11981  11931    -13    -33    -27       N  
ATOM     41  N   ARG A   9      15.397 -30.070  -6.274  1.00 87.79           N  
ANISOU   41  N   ARG A   9    11129  11135  11091    -12    -32    -28       N  
ATOM     42  CA  ARG A   9      15.618 -29.063  -7.312  1.00 88.55           C  
ANISOU   42  CA  ARG A   9    11226  11232  11188    -12    -32    -28       C  
ATOM     43  C   ARG A   9      16.105 -27.711  -6.791  1.00 92.75           C  
ANISOU   43  C   ARG A   9    11757  11763  11720    -12    -32    -28       C  
ATOM     44  O   ARG A   9      17.313 -27.503  -6.698  1.00 90.91           O  
ANISOU   44  O   ARG A   9    11524  11531  11488    -12    -32    -28       O  
ATOM     45  CB  ARG A   9      14.359 -28.893  -8.194  1.00 89.18           C  
ANISOU   45  CB  ARG A   9    11305  11311  11268    -13    -32    -27       C  
ATOM     46  N   ASN A  10      15.160 -26.798  -6.497  1.00 90.99           N  
ANISOU   46  N   ASN A  10    11534  11541  11498    -12    -32    -28       N  
ATOM     47  CA  ASN A  10      15.386 -25.443  -6.025  1.00 90.97           C  
ANISOU   47  CA  ASN A  10    11531  11538  11495    -12    -32    -29       C  
ATOM     48  C   ASN A  10      15.253 -25.452  -4.533  1.00 96.68           C  
ANISOU   48  C   ASN A  10    12254  12261  12218    -12    -32    -29       C  
ATOM     49  O   ASN A  10      14.271 -25.982  -3.992  1.00 97.67           O  
ANISOU   49  O   ASN A  10    12380  12387  12344    -12    -32    -29       O  
ATOM     50  CB  ASN A  10      14.401 -24.462  -6.659  1.00 90.98           C  
ANISOU   50  CB  ASN A  10    11532  11539  11497    -12    -32    -28       C  
ATOM     51  CG  ASN A  10      14.884 -23.032  -6.674  1.00114.96           C  
ANISOU   51  CG  ASN A  10    14569  14576  14535    -12    -32    -29       C  
ATOM     52  OD1 ASN A  10      16.082 -22.752  -6.541  1.00110.54           O  
ANISOU   52  OD1 ASN A  10    14009  14016  13974    -12    -32    -29       O  
ATOM     53  ND2 ASN A  10      13.954 -22.091  -6.846  1.00103.96           N  
ANISOU   53  ND2 ASN A  10    13176  13182  13141    -12    -33    -29       N  
ATOM     54  N   PHE A  11      16.270 -24.913  -3.863  1.00 92.47           N  
ANISOU   54  N   PHE A  11    11721  11728  11686    -12    -32    -29       N  
ATOM     55  CA  PHE A  11      16.366 -24.956  -2.420  1.00 91.57           C  
ANISOU   55  CA  PHE A  11    11607  11614  11571    -12    -32    -29       C  
ATOM     56  C   PHE A  11      15.940 -23.696  -1.686  1.00 96.69           C  
ANISOU   56  C   PHE A  11    12256  12263  12221    -11    -32    -29       C  
ATOM     57  O   PHE A  11      15.842 -22.624  -2.275  1.00 97.31           O  
ANISOU   57  O   PHE A  11    12334  12341  12299    -11    -32    -29       O  
ATOM     58  CB  PHE A  11      17.795 -25.327  -2.033  1.00 92.80           C  
ANISOU   58  CB  PHE A  11    11764  11770  11728    -12    -32    -29       C  
ATOM     59  CG  PHE A  11      18.247 -26.656  -2.589  1.00 93.93           C  
ANISOU   59  CG  PHE A  11    11907  11914  11871    -12    -32    -29       C  
ATOM     60  CD1 PHE A  11      17.567 -27.826  -2.277  1.00 96.78           C  
ANISOU   60  CD1 PHE A  11    12268  12274  12231    -12    -32    -29       C  
ATOM     61  CD2 PHE A  11      19.380 -26.745  -3.382  1.00 95.86           C  
ANISOU   61  CD2 PHE A  11    12151  12158  12115    -12    -32    -29       C  
ATOM     62  CE1 PHE A  11      17.988 -29.061  -2.780  1.00 98.04           C  
ANISOU   62  CE1 PHE A  11    12428  12435  12390    -12    -32    -29       C  
ATOM     63  CE2 PHE A  11      19.810 -27.980  -3.885  1.00 98.65           C  
ANISOU   63  CE2 PHE A  11    12505  12511  12468    -12    -32    -29       C  
ATOM     64  CZ  PHE A  11      19.107 -29.129  -3.585  1.00 96.86           C  
ANISOU   64  CZ  PHE A  11    12277  12284  12240    -12    -32    -29       C  
ATOM     65  N   ASP A  12      15.637 -23.878  -0.382  1.00 92.70           N  
ANISOU   65  N   ASP A  12    11750  11756  11714    -11    -31    -29       N  
ATOM     66  CA  ASP A  12      15.295 -22.850   0.590  1.00 91.75           C  
ANISOU   66  CA  ASP A  12    11630  11636  11594    -11    -31    -30       C  
ATOM     67  C   ASP A  12      16.329 -23.065   1.672  1.00 92.78           C  
ANISOU   67  C   ASP A  12    11761  11766  11725    -12    -31    -30       C  
ATOM     68  O   ASP A  12      16.036 -23.579   2.757  1.00 91.74           O  
ANISOU   68  O   ASP A  12    11630  11635  11593    -12    -31    -30       O  
ATOM     69  CB  ASP A  12      13.855 -22.986   1.120  1.00 93.93           C  
ANISOU   69  CB  ASP A  12    11906  11912  11870    -11    -31    -30       C  
ATOM     70  CG  ASP A  12      13.386 -21.847   2.020  1.00103.89           C  
ANISOU   70  CG  ASP A  12    13168  13174  13133    -11    -30    -30       C  
ATOM     71  OD1 ASP A  12      14.221 -21.284   2.758  1.00103.65           O  
ANISOU   71  OD1 ASP A  12    13137  13142  13101    -11    -30    -30       O  
ATOM     72  OD2 ASP A  12      12.165 -21.545   2.019  1.00109.82           O  
ANISOU   72  OD2 ASP A  12    13919  13925  13884    -11    -30    -30       O  
ATOM     73  N   VAL A  13      17.578 -22.675   1.335  1.00 87.54           N  
ANISOU   73  N   VAL A  13    11097  11103  11061    -12    -31    -29       N  
ATOM     74  CA  VAL A  13      18.781 -22.776   2.167  1.00 86.14           C  
ANISOU   74  CA  VAL A  13    10920  10925  10883    -12    -32    -29       C  
ATOM     75  C   VAL A  13      18.472 -22.260   3.595  1.00 89.04           C  
ANISOU   75  C   VAL A  13    11289  11292  11251    -12    -31    -29       C  
ATOM     76  O   VAL A  13      18.883 -22.880   4.578  1.00 87.02           O  
ANISOU   76  O   VAL A  13    11033  11035  10995    -12    -32    -30       O  
ATOM     77  CB  VAL A  13      19.990 -22.089   1.452  1.00 89.37           C  
ANISOU   77  CB  VAL A  13    11330  11335  11293    -12    -32    -29       C  
ATOM     78  CG1 VAL A  13      19.824 -20.579   1.302  1.00 88.95           C  
ANISOU   78  CG1 VAL A  13    11277  11282  11240    -12    -32    -29       C  
ATOM     79  CG2 VAL A  13      21.321 -22.449   2.093  1.00 89.26           C  
ANISOU   79  CG2 VAL A  13    11316  11320  11278    -12    -32    -29       C  
ATOM     80  N   SER A  14      17.649 -21.201   3.680  1.00 87.06           N  
ANISOU   80  N   SER A  14    11035  11016  11029      1    -43      7       N  
ATOM     81  CA  SER A  14      17.186 -20.550   4.905  1.00 87.58           C  
ANISOU   81  CA  SER A  14    11102  11079  11094      3    -44      5       C  
ATOM     82  C   SER A  14      16.597 -21.571   5.893  1.00 91.38           C  
ANISOU   82  C   SER A  14    11583  11564  11575      4    -42      3       C  
ATOM     83  O   SER A  14      16.836 -21.462   7.099  1.00 91.54           O  
ANISOU   83  O   SER A  14    11604  11584  11594      5    -42      2       O  
ATOM     84  CB  SER A  14      16.154 -19.472   4.568  1.00 92.38           C  
ANISOU   84  CB  SER A  14    11712  11687  11703      5    -45      4       C  
ATOM     85  OG  SER A  14      16.307 -18.959   3.251  1.00100.22           O  
ANISOU   85  OG  SER A  14    12704  12678  12696      4    -46      6       O  
ATOM     86  N   LYS A  15      15.882 -22.590   5.372  1.00 87.23           N  
ANISOU   86  N   LYS A  15    11055  11040  11048      4    -40      4       N  
ATOM     87  CA  LYS A  15      15.260 -23.633   6.193  1.00 86.34           C  
ANISOU   87  CA  LYS A  15    10941  10931  10934      5    -38      3       C  
ATOM     88  C   LYS A  15      16.151 -24.879   6.351  1.00 86.31           C  
ANISOU   88  C   LYS A  15    10936  10927  10930      3    -37      4       C  
ATOM     89  O   LYS A  15      15.715 -25.896   6.903  1.00 85.99           O  
ANISOU   89  O   LYS A  15    10895  10889  10889      3    -36      4       O  
ATOM     90  CB  LYS A  15      13.843 -23.985   5.698  1.00 89.29           C  
ANISOU   90  CB  LYS A  15    11313  11306  11307      6    -37      4       C  
ATOM     91  CG  LYS A  15      12.733 -23.521   6.638  1.00105.10           C  
ANISOU   91  CG  LYS A  15    13315  13311  13308      9    -37      3       C  
ATOM     92  N   ILE A  16      17.411 -24.778   5.925  1.00 80.09           N  
ANISOU   92  N   ILE A  16    10149  10138  10143      1    -38      5       N  
ATOM     93  CA  ILE A  16      18.358 -25.871   6.106  1.00 79.17           C  
ANISOU   93  CA  ILE A  16    10032  10023  10026      0    -37      5       C  
ATOM     94  C   ILE A  16      19.372 -25.496   7.196  1.00 86.34           C  
ANISOU   94  C   ILE A  16    10942  10930  10934      0    -38      5       C  
ATOM     95  O   ILE A  16      20.026 -26.387   7.739  1.00 86.50           O  
ANISOU   95  O   ILE A  16    10962  10952  10953     -1    -37      5       O  
ATOM     96  CB  ILE A  16      19.002 -26.403   4.800  1.00 81.15           C  
ANISOU   96  CB  ILE A  16    10283  10274  10276     -1    -37      7       C  
ATOM     97  CG1 ILE A  16      20.293 -25.662   4.436  1.00 79.65           C  
ANISOU   97  CG1 ILE A  16    10093  10084  10087     -2    -39      8       C  
ATOM     98  CG2 ILE A  16      17.998 -26.422   3.618  1.00 83.29           C  
ANISOU   98  CG2 ILE A  16    10554  10546  10549     -1    -37      8       C  
ATOM     99  CD1 ILE A  16      21.305 -26.522   3.844  1.00 74.14           C  
ANISOU   99  CD1 ILE A  16     9395   9388   9387     -3    -38      9       C  
ATOM    100  N   SER A  17      19.474 -24.183   7.542  1.00 83.65           N  
ANISOU  100  N   SER A  17    10602  10588  10594      0    -39      4       N  
ATOM    101  CA  SER A  17      20.367 -23.693   8.596  1.00 83.27           C  
ANISOU  101  CA  SER A  17    10555  10539  10546      0    -40      4       C  
ATOM    102  C   SER A  17      19.866 -24.173   9.957  1.00 85.60           C  
ANISOU  102  C   SER A  17    10850  10835  10840      2    -39      2       C  
ATOM    103  O   SER A  17      18.714 -23.912  10.331  1.00 86.67           O  
ANISOU  103  O   SER A  17    10984  10970  10975      4    -39      1       O  
ATOM    104  CB  SER A  17      20.513 -22.167   8.555  1.00 87.83           C  
ANISOU  104  CB  SER A  17    11135  11114  11124      0    -42      3       C  
ATOM    105  OG  SER A  17      19.278 -21.465   8.605  1.00 97.35           O  
ANISOU  105  OG  SER A  17    12341  12318  12330      3    -43      2       O  
ATOM    106  N   GLY A  18      20.714 -24.923  10.652  1.00 79.39           N  
ANISOU  106  N   GLY A  18    10063  10050  10053      1    -37      2       N  
ATOM    107  CA  GLY A  18      20.393 -25.473  11.960  1.00 78.33           C  
ANISOU  107  CA  GLY A  18     9927   9916   9918      2    -36      0       C  
ATOM    108  C   GLY A  18      21.337 -26.565  12.422  1.00 80.83           C  
ANISOU  108  C   GLY A  18    10244  10235  10234      1    -35      1       C  
ATOM    109  O   GLY A  18      22.469 -26.668  11.943  1.00 81.62           O  
ANISOU  109  O   GLY A  18    10344  10334  10332     -1    -35      2       O  
ATOM    110  N   TYR A  19      20.873 -27.392  13.342  1.00 75.15           N  
ANISOU  110  N   TYR A  19     9523   9517   9513      2    -34      0       N  
ATOM    111  CA  TYR A  19      21.680 -28.457  13.923  1.00 74.38           C  
ANISOU  111  CA  TYR A  19     9425   9421   9416      1    -32      0       C  
ATOM    112  C   TYR A  19      21.476 -29.786  13.197  1.00 76.77           C  
ANISOU  112  C   TYR A  19     9727   9724   9716      0    -31      1       C  
ATOM    113  O   TYR A  19      20.404 -30.383  13.269  1.00 76.14           O  
ANISOU  113  O   TYR A  19     9647   9646   9638      0    -31      1       O  
ATOM    114  CB  TYR A  19      21.402 -28.591  15.455  1.00 75.76           C  
ANISOU  114  CB  TYR A  19     9599   9597   9590      2    -31     -1       C  
ATOM    115  CG  TYR A  19      21.800 -27.382  16.276  1.00 77.02           C  
ANISOU  115  CG  TYR A  19     9759   9756   9750      3    -32     -3       C  
ATOM    116  CD1 TYR A  19      22.873 -27.438  17.159  1.00 78.72           C  
ANISOU  116  CD1 TYR A  19     9974   9971   9965      2    -31     -3       C  
ATOM    117  CD2 TYR A  19      21.124 -26.170  16.144  1.00 78.11           C  
ANISOU  117  CD2 TYR A  19     9898   9893   9889      5    -34     -3       C  
ATOM    118  CE1 TYR A  19      23.281 -26.309  17.873  1.00 80.78           C  
ANISOU  118  CE1 TYR A  19    10236  10230  10226      3    -32     -4       C  
ATOM    119  CE2 TYR A  19      21.537 -25.031  16.829  1.00 79.09           C  
ANISOU  119  CE2 TYR A  19    10023  10014  10013      6    -35     -4       C  
ATOM    120  CZ  TYR A  19      22.613 -25.104  17.698  1.00 88.52           C  
ANISOU  120  CZ  TYR A  19    11218  11209  11207      5    -34     -5       C  
ATOM    121  OH  TYR A  19      23.002 -23.975  18.384  1.00 90.68           O  
ANISOU  121  OH  TYR A  19    11493  11481  11481      6    -36     -6       O  
ATOM    122  N   TRP A  20      22.516 -30.244  12.506  1.00 72.95           N  
ANISOU  122  N   TRP A  20     9245   9241   9232     -1    -31      2       N  
ATOM    123  CA  TRP A  20      22.553 -31.521  11.789  1.00 72.34           C  
ANISOU  123  CA  TRP A  20     9168   9164   9154     -2    -31      3       C  
ATOM    124  C   TRP A  20      23.485 -32.500  12.527  1.00 70.74           C  
ANISOU  124  C   TRP A  20     8966   8963   8950     -2    -30      2       C  
ATOM    125  O   TRP A  20      24.295 -32.074  13.334  1.00 68.64           O  
ANISOU  125  O   TRP A  20     8700   8697   8684     -2    -29      2       O  
ATOM    126  CB  TRP A  20      23.099 -31.298  10.373  1.00 72.37           C  
ANISOU  126  CB  TRP A  20     9172   9167   9157     -2    -32      4       C  
ATOM    127  CG  TRP A  20      22.199 -30.499   9.502  1.00 74.39           C  
ANISOU  127  CG  TRP A  20     9428   9423   9415     -2    -33      4       C  
ATOM    128  CD1 TRP A  20      22.307 -29.182   9.199  1.00 77.55           C  
ANISOU  128  CD1 TRP A  20     9829   9822   9816     -2    -34      5       C  
ATOM    129  CD2 TRP A  20      21.058 -30.983   8.793  1.00 75.18           C  
ANISOU  129  CD2 TRP A  20     9528   9522   9515     -2    -33      5       C  
ATOM    130  NE1 TRP A  20      21.295 -28.810   8.343  1.00 77.00           N  
ANISOU  130  NE1 TRP A  20     9758   9751   9747     -2    -35      5       N  
ATOM    131  CE2 TRP A  20      20.495 -29.889   8.106  1.00 78.70           C  
ANISOU  131  CE2 TRP A  20     9973   9967   9962     -1    -34      5       C  
ATOM    132  CE3 TRP A  20      20.453 -32.245   8.668  1.00 77.14           C  
ANISOU  132  CE3 TRP A  20     9776   9771   9762     -2    -33      5       C  
ATOM    133  CZ2 TRP A  20      19.334 -30.003   7.342  1.00 78.75           C  
ANISOU  133  CZ2 TRP A  20     9980   9974   9970     -1    -34      5       C  
ATOM    134  CZ3 TRP A  20      19.311 -32.363   7.894  1.00 79.17           C  
ANISOU  134  CZ3 TRP A  20    10033  10028  10020     -2    -34      6       C  
ATOM    135  CH2 TRP A  20      18.773 -31.255   7.231  1.00 79.87           C  
ANISOU  135  CH2 TRP A  20    10121  10116  10110     -2    -34      6       C  
ATOM    136  N   TYR A  21      23.381 -33.800  12.232  1.00 66.88           N  
ANISOU  136  N   TYR A  21     8478   8475   8460     -2    -30      3       N  
ATOM    137  CA  TYR A  21      24.252 -34.866  12.759  1.00 66.55           C  
ANISOU  137  CA  TYR A  21     8437   8434   8416     -2    -30      2       C  
ATOM    138  C   TYR A  21      24.955 -35.502  11.525  1.00 69.83           C  
ANISOU  138  C   TYR A  21     8854   8849   8829     -1    -30      3       C  
ATOM    139  O   TYR A  21      25.069 -34.845  10.494  1.00 70.64           O  
ANISOU  139  O   TYR A  21     8956   8951   8932     -1    -31      4       O  
ATOM    140  CB  TYR A  21      23.428 -35.909  13.565  1.00 67.93           C  
ANISOU  140  CB  TYR A  21     8612   8609   8591     -2    -30      2       C  
ATOM    141  CG  TYR A  21      22.911 -35.397  14.896  1.00 69.87           C  
ANISOU  141  CG  TYR A  21     8854   8854   8837     -2    -29      1       C  
ATOM    142  CD1 TYR A  21      23.407 -35.894  16.097  1.00 70.89           C  
ANISOU  142  CD1 TYR A  21     8984   8986   8967     -2    -28      1       C  
ATOM    143  CD2 TYR A  21      21.915 -34.426  14.956  1.00 71.21           C  
ANISOU  143  CD2 TYR A  21     9023   9025   9009     -2    -29      1       C  
ATOM    144  CE1 TYR A  21      22.949 -35.414  17.321  1.00 69.59           C  
ANISOU  144  CE1 TYR A  21     8817   8822   8803     -2    -27      0       C  
ATOM    145  CE2 TYR A  21      21.477 -33.913  16.174  1.00 71.98           C  
ANISOU  145  CE2 TYR A  21     9119   9124   9108     -2    -29      1       C  
ATOM    146  CZ  TYR A  21      22.003 -34.403  17.354  1.00 77.12           C  
ANISOU  146  CZ  TYR A  21     9768   9775   9757     -2    -27      0       C  
ATOM    147  OH  TYR A  21      21.542 -33.907  18.553  1.00 77.07           O  
ANISOU  147  OH  TYR A  21     9760   9771   9753     -1    -27     -1       O  
ATOM    148  N   SER A  22      25.467 -36.723  11.621  1.00 63.79           N  
ANISOU  148  N   SER A  22     8090   8085   8062      0    -31      3       N  
ATOM    149  CA  SER A  22      26.129 -37.368  10.495  1.00 62.75           C  
ANISOU  149  CA  SER A  22     7961   7954   7928      1    -32      4       C  
ATOM    150  C   SER A  22      25.817 -38.838  10.657  1.00 65.11           C  
ANISOU  150  C   SER A  22     8262   8251   8225      2    -33      3       C  
ATOM    151  O   SER A  22      26.251 -39.437  11.632  1.00 65.62           O  
ANISOU  151  O   SER A  22     8327   8316   8288      2    -32      3       O  
ATOM    152  CB  SER A  22      27.635 -37.101  10.537  1.00 65.67           C  
ANISOU  152  CB  SER A  22     8331   8327   8296      3    -31      4       C  
ATOM    153  OG  SER A  22      27.958 -35.741  10.304  1.00 68.81           O  
ANISOU  153  OG  SER A  22     8726   8724   8693      2    -30      5       O  
ATOM    154  N   VAL A  23      24.972 -39.382   9.790  1.00 60.18           N  
ANISOU  154  N   VAL A  23     7639   7626   7601      2    -35      4       N  
ATOM    155  CA  VAL A  23      24.486 -40.754   9.877  1.00 60.04           C  
ANISOU  155  CA  VAL A  23     7624   7606   7582      2    -37      3       C  
ATOM    156  C   VAL A  23      25.380 -41.683   9.118  1.00 69.21           C  
ANISOU  156  C   VAL A  23     8789   8769   8741      4    -38      3       C  
ATOM    157  O   VAL A  23      25.954 -42.586   9.726  1.00 69.54           O  
ANISOU  157  O   VAL A  23     8833   8810   8780      5    -39      3       O  
ATOM    158  CB  VAL A  23      23.008 -40.886   9.455  1.00 63.05           C  
ANISOU  158  CB  VAL A  23     8005   7986   7965      0    -38      4       C  
ATOM    159  CG1 VAL A  23      22.431 -42.233   9.887  1.00 62.20           C  
ANISOU  159  CG1 VAL A  23     7900   7876   7856     -2    -40      5       C  
ATOM    160  CG2 VAL A  23      22.177 -39.726  10.004  1.00 62.92           C  
ANISOU  160  CG2 VAL A  23     7985   7970   7952     -2    -37      5       C  
ATOM    161  N   LEU A  24      25.508 -41.470   7.786  1.00 69.19           N  
ANISOU  161  N   LEU A  24     8787   8766   8737      6    -39      4       N  
ATOM    162  CA  LEU A  24      26.350 -42.277   6.912  1.00 69.69           C  
ANISOU  162  CA  LEU A  24     8853   8831   8797      9    -41      3       C  
ATOM    163  C   LEU A  24      27.288 -41.421   6.105  1.00 74.78           C  
ANISOU  163  C   LEU A  24     9495   9478   9439     11    -40      4       C  
ATOM    164  O   LEU A  24      26.915 -40.325   5.676  1.00 72.39           O  
ANISOU  164  O   LEU A  24     9190   9176   9140     10    -39      5       O  
ATOM    165  CB  LEU A  24      25.486 -43.108   5.985  1.00 70.41           C  
ANISOU  165  CB  LEU A  24     8946   8918   8887     10    -44      3       C  
ATOM    166  CG  LEU A  24      24.527 -44.078   6.665  1.00 76.80           C  
ANISOU  166  CG  LEU A  24     9758   9725   9697      7    -46      3       C  
ATOM    167  CD1 LEU A  24      23.331 -44.371   5.771  1.00 77.19           C  
ANISOU  167  CD1 LEU A  24     9809   9771   9748      6    -48      4       C  
ATOM    168  CD2 LEU A  24      25.237 -45.353   7.110  1.00 81.38           C  
ANISOU  168  CD2 LEU A  24    10343  10305  10274     10    -48      2       C  
ATOM    169  N   LEU A  25      28.522 -41.929   5.923  1.00 74.88           N  
ANISOU  169  N   LEU A  25     9509   9493   9447     15    -41      4       N  
ATOM    170  CA  LEU A  25      29.609 -41.297   5.171  1.00 76.46           C  
ANISOU  170  CA  LEU A  25     9707   9698   9645     17    -40      5       C  
ATOM    171  C   LEU A  25      30.204 -42.381   4.300  1.00 86.06           C  
ANISOU  171  C   LEU A  25    10927  10916  10857     22    -43      4       C  
ATOM    172  O   LEU A  25      30.576 -43.436   4.825  1.00 86.42           O  
ANISOU  172  O   LEU A  25    10975  10961  10899     24    -43      3       O  
ATOM    173  CB  LEU A  25      30.689 -40.731   6.122  1.00 76.20           C  
ANISOU  173  CB  LEU A  25     9672   9668   9611     17    -38      5       C  
ATOM    174  CG  LEU A  25      31.762 -39.813   5.511  1.00 80.73           C  
ANISOU  174  CG  LEU A  25    10243  10247  10183     17    -37      7       C  
ATOM    175  CD1 LEU A  25      31.373 -38.348   5.653  1.00 80.87           C  
ANISOU  175  CD1 LEU A  25    10258  10265  10205     14    -36      8       C  
ATOM    176  CD2 LEU A  25      33.102 -40.012   6.205  1.00 82.74           C  
ANISOU  176  CD2 LEU A  25    10498  10506  10433     19    -36      7       C  
ATOM    177  N   ALA A  26      30.251 -42.144   2.969  1.00 85.26           N  
ANISOU  177  N   ALA A  26    10824  10816  10754     24    -44      5       N  
ATOM    178  CA  ALA A  26      30.770 -43.098   1.990  1.00 86.05           C  
ANISOU  178  CA  ALA A  26    10926  10918  10849     29    -47      4       C  
ATOM    179  C   ALA A  26      31.659 -42.429   0.922  1.00 92.30           C  
ANISOU  179  C   ALA A  26    11715  11716  11639     31    -47      6       C  
ATOM    180  O   ALA A  26      31.453 -41.257   0.610  1.00 90.47           O  
ANISOU  180  O   ALA A  26    11479  11485  11409     29    -46      7       O  
ATOM    181  CB  ALA A  26      29.606 -43.810   1.326  1.00 86.97           C  
ANISOU  181  CB  ALA A  26    11046  11030  10968     29    -49      4       C  
ATOM    182  N   SER A  27      32.635 -43.180   0.360  1.00 93.11           N  
ANISOU  182  N   SER A  27    11784  11804  11790     15      0     -4       N  
ATOM    183  CA  SER A  27      33.539 -42.710  -0.710  1.00 95.22           C  
ANISOU  183  CA  SER A  27    12051  12071  12056     15      0     -4       C  
ATOM    184  C   SER A  27      33.882 -43.826  -1.708  1.00102.74           C  
ANISOU  184  C   SER A  27    13003  13023  13009     15      0     -4       C  
ATOM    185  O   SER A  27      33.536 -44.989  -1.469  1.00102.34           O  
ANISOU  185  O   SER A  27    12953  12973  12959     15      1     -4       O  
ATOM    186  CB  SER A  27      34.819 -42.111  -0.131  1.00100.25           C  
ANISOU  186  CB  SER A  27    12689  12708  12694     15      0     -3       C  
ATOM    187  OG  SER A  27      35.497 -42.994   0.744  1.00114.11           O  
ANISOU  187  OG  SER A  27    14444  14464  14450     15      0     -3       O  
ATOM    188  N   ASP A  28      34.575 -43.469  -2.821  1.00102.22           N  
ANISOU  188  N   ASP A  28    12938  12957  12943     15      0     -3       N  
ATOM    189  CA  ASP A  28      35.022 -44.425  -3.853  1.00103.32           C  
ANISOU  189  CA  ASP A  28    13078  13097  13083     15      0     -3       C  
ATOM    190  C   ASP A  28      36.150 -45.314  -3.320  1.00110.40           C  
ANISOU  190  C   ASP A  28    13974  13994  13980     15      1     -3       C  
ATOM    191  O   ASP A  28      36.311 -46.442  -3.790  1.00110.52           O  
ANISOU  191  O   ASP A  28    13989  14009  13995     15      1     -3       O  
ATOM    192  CB  ASP A  28      35.489 -43.732  -5.148  1.00105.12           C  
ANISOU  192  CB  ASP A  28    13306  13325  13311     16      0     -3       C  
ATOM    193  CG  ASP A  28      35.051 -42.298  -5.342  1.00115.59           C  
ANISOU  193  CG  ASP A  28    14632  14651  14636     16      0     -3       C  
ATOM    194  OD1 ASP A  28      35.766 -41.393  -4.863  1.00116.59           O  
ANISOU  194  OD1 ASP A  28    14759  14777  14762     16      0     -3       O  
ATOM    195  OD2 ASP A  28      34.044 -42.075  -6.053  1.00118.64           O  
ANISOU  195  OD2 ASP A  28    15019  15037  15022     16      0     -4       O  
ATOM    196  N   VAL A  29      36.923 -44.807  -2.339  1.00108.68           N  
ANISOU  196  N   VAL A  29    13756  13775  13761     15      1     -3       N  
ATOM    197  CA  VAL A  29      38.019 -45.531  -1.690  1.00109.22           C  
ANISOU  197  CA  VAL A  29    13825  13844  13830     15      1     -3       C  
ATOM    198  C   VAL A  29      37.624 -45.998  -0.290  1.00114.05           C  
ANISOU  198  C   VAL A  29    14437  14456  14442     15      1     -3       C  
ATOM    199  O   VAL A  29      36.921 -45.277   0.423  1.00113.61           O  
ANISOU  199  O   VAL A  29    14381  14401  14387     15      1     -3       O  
ATOM    200  CB  VAL A  29      39.355 -44.748  -1.686  1.00113.44           C  
ANISOU  200  CB  VAL A  29    14359  14379  14365     15      1     -3       C  
ATOM    201  CG1 VAL A  29      39.903 -44.598  -3.100  1.00113.44           C  
ANISOU  201  CG1 VAL A  29    14359  14378  14364     14      1     -3       C  
ATOM    202  CG2 VAL A  29      39.209 -43.382  -1.021  1.00113.37           C  
ANISOU  202  CG2 VAL A  29    14350  14369  14355     15      1     -3       C  
ATOM    203  N   ARG A  30      38.069 -47.205   0.098  1.00110.80           N  
ANISOU  203  N   ARG A  30    14025  14044  14030     14      1     -3       N  
ATOM    204  CA  ARG A  30      37.777 -47.779   1.411  1.00110.57           C  
ANISOU  204  CA  ARG A  30    13996  14014  14001     14      1     -3       C  
ATOM    205  C   ARG A  30      38.472 -47.023   2.551  1.00114.43           C  
ANISOU  205  C   ARG A  30    14485  14503  14490     15      1     -2       C  
ATOM    206  O   ARG A  30      37.870 -46.792   3.602  1.00113.97           O  
ANISOU  206  O   ARG A  30    14427  14446  14432     15      1     -2       O  
ATOM    207  CB  ARG A  30      38.094 -49.295   1.425  1.00111.37           C  
ANISOU  207  CB  ARG A  30    14097  14116  14103     14      1     -2       C  
ATOM    208  CG  ARG A  30      37.871 -50.036   2.755  1.00123.14           C  
ANISOU  208  CG  ARG A  30    15589  15607  15594     14      1     -2       C  
ATOM    209  CD  ARG A  30      36.414 -50.153   3.185  1.00133.61           C  
ANISOU  209  CD  ARG A  30    16914  16932  16919     14      2     -2       C  
ATOM    210  NE  ARG A  30      36.289 -50.732   4.521  1.00143.80           N  
ANISOU  210  NE  ARG A  30    18206  18223  18210     14      2     -2       N  
ATOM    211  CZ  ARG A  30      36.240 -50.038   5.656  1.00158.43           C  
ANISOU  211  CZ  ARG A  30    20058  20075  20062     14      2     -2       C  
ATOM    212  NH1 ARG A  30      36.304 -48.708   5.627  1.00144.96           N  
ANISOU  212  NH1 ARG A  30    18352  18369  18356     14      2     -2       N  
ATOM    213  NH2 ARG A  30      36.129 -50.655   6.821  1.00146.25           N  
ANISOU  213  NH2 ARG A  30    18517  18533  18520     14      2     -2       N  
ATOM    214  N   GLU A  31      39.727 -46.616   2.320  1.00111.20           N  
ANISOU  214  N   GLU A  31    14076  14095  14081     15      1     -3       N  
ATOM    215  CA  GLU A  31      40.563 -45.942   3.304  1.00111.00           C  
ANISOU  215  CA  GLU A  31    14050  14069  14055     15      1     -3       C  
ATOM    216  C   GLU A  31      40.099 -44.523   3.689  1.00114.94           C  
ANISOU  216  C   GLU A  31    14549  14568  14554     15      1     -3       C  
ATOM    217  O   GLU A  31      40.279 -44.169   4.852  1.00115.68           O  
ANISOU  217  O   GLU A  31    14642  14662  14648     15      1     -3       O  
ATOM    218  CB  GLU A  31      42.055 -45.944   2.894  1.00112.37           C  
ANISOU  218  CB  GLU A  31    14224  14243  14230     15      1     -3       C  
ATOM    219  CG  GLU A  31      42.402 -45.206   1.607  1.00122.82           C  
ANISOU  219  CG  GLU A  31    15547  15566  15552     15      1     -3       C  
ATOM    220  CD  GLU A  31      43.169 -43.905   1.766  1.00139.47           C  
ANISOU  220  CD  GLU A  31    17656  17675  17662     15      1     -4       C  
ATOM    221  OE1 GLU A  31      42.774 -43.074   2.616  1.00128.61           O  
ANISOU  221  OE1 GLU A  31    16280  16299  16286     15      1     -3       O  
ATOM    222  OE2 GLU A  31      44.136 -43.691   1.000  1.00132.69           O  
ANISOU  222  OE2 GLU A  31    16796  16816  16802     15      1     -4       O  
ATOM    223  N   LYS A  32      39.513 -43.720   2.769  1.00110.22           N  
ANISOU  223  N   LYS A  32    13951  13971  13957     15      1     -3       N  
ATOM    224  CA  LYS A  32      39.132 -42.346   3.133  1.00109.54           C  
ANISOU  224  CA  LYS A  32    13865  13884  13870     15      1     -3       C  
ATOM    225  C   LYS A  32      37.872 -42.260   4.045  1.00112.33           C  
ANISOU  225  C   LYS A  32    14218  14238  14224     15      1     -2       C  
ATOM    226  O   LYS A  32      37.512 -41.159   4.485  1.00110.67           O  
ANISOU  226  O   LYS A  32    14008  14028  14014     15      1     -2       O  
ATOM    227  CB  LYS A  32      39.017 -41.427   1.911  1.00111.88           C  
ANISOU  227  CB  LYS A  32    14161  14181  14167     15      1     -3       C  
ATOM    228  CG  LYS A  32      39.609 -40.048   2.173  1.00121.84           C  
ANISOU  228  CG  LYS A  32    15422  15442  15428     15      1     -3       C  
ATOM    229  CD  LYS A  32      40.459 -39.550   1.019  1.00126.60           C  
ANISOU  229  CD  LYS A  32    16026  16045  16031     15      1     -3       C  
ATOM    230  CE  LYS A  32      41.917 -39.432   1.394  1.00131.60           C  
ANISOU  230  CE  LYS A  32    16659  16678  16665     15      1     -3       C  
ATOM    231  NZ  LYS A  32      42.180 -38.314   2.342  1.00140.00           N  
ANISOU  231  NZ  LYS A  32    17722  17742  17729     15      2     -3       N  
ATOM    232  N   THR A  33      37.267 -43.416   4.390  1.00109.44           N  
ANISOU  232  N   THR A  33    13848  13895  13841     17    -16    -17       N  
ATOM    233  CA  THR A  33      36.135 -43.466   5.319  1.00109.98           C  
ANISOU  233  CA  THR A  33    13916  13963  13910     16    -16    -17       C  
ATOM    234  C   THR A  33      36.557 -44.093   6.666  1.00116.59           C  
ANISOU  234  C   THR A  33    14752  14800  14745     17    -16    -16       C  
ATOM    235  O   THR A  33      35.723 -44.271   7.563  1.00115.68           O  
ANISOU  235  O   THR A  33    14638  14686  14631     16    -16    -16       O  
ATOM    236  CB  THR A  33      34.892 -44.114   4.684  1.00117.51           C  
ANISOU  236  CB  THR A  33    14870  14917  14864     16    -16    -16       C  
ATOM    237  OG1 THR A  33      33.760 -43.714   5.447  1.00117.16           O  
ANISOU  237  OG1 THR A  33    14825  14872  14819     16    -16    -16       O  
ATOM    238  CG2 THR A  33      34.965 -45.642   4.610  1.00115.64           C  
ANISOU  238  CG2 THR A  33    14633  14679  14627     17    -16    -16       C  
ATOM    239  N   GLU A  34      37.862 -44.420   6.789  1.00115.76           N  
ANISOU  239  N   GLU A  34    14647  14695  14640     17    -16    -16       N  
ATOM    240  CA  GLU A  34      38.456 -45.001   7.992  1.00116.73           C  
ANISOU  240  CA  GLU A  34    14770  14818  14763     17    -16    -16       C  
ATOM    241  C   GLU A  34      38.682 -43.954   9.088  1.00122.69           C  
ANISOU  241  C   GLU A  34    15525  15573  15518     17    -16    -16       C  
ATOM    242  O   GLU A  34      38.554 -42.746   8.847  1.00123.02           O  
ANISOU  242  O   GLU A  34    15567  15616  15560     17    -16    -16       O  
ATOM    243  CB  GLU A  34      39.749 -45.763   7.670  1.00118.35           C  
ANISOU  243  CB  GLU A  34    14976  15023  14969     17    -17    -16       C  
ATOM    244  CG  GLU A  34      39.523 -47.229   7.333  1.00130.77           C  
ANISOU  244  CG  GLU A  34    16549  16596  16542     17    -17    -16       C  
ATOM    245  CD  GLU A  34      40.769 -48.046   7.038  1.00154.48           C  
ANISOU  245  CD  GLU A  34    19551  19599  19545     18    -17    -16       C  
ATOM    246  OE1 GLU A  34      41.859 -47.702   7.555  1.00153.30           O  
ANISOU  246  OE1 GLU A  34    19402  19449  19395     18    -17    -16       O  
ATOM    247  OE2 GLU A  34      40.646 -49.051   6.301  1.00146.94           O  
ANISOU  247  OE2 GLU A  34    18597  18643  18590     18    -17    -16       O  
ATOM    248  N   GLU A  35      39.023 -44.439  10.297  1.00119.02           N  
ANISOU  248  N   GLU A  35    15060  15109  15053     17    -16    -16       N  
ATOM    249  CA  GLU A  35      39.222 -43.664  11.520  1.00118.55           C  
ANISOU  249  CA  GLU A  35    15001  15049  14993     16    -16    -16       C  
ATOM    250  C   GLU A  35      40.106 -42.396  11.359  1.00120.33           C  
ANISOU  250  C   GLU A  35    15226  15274  15218     17    -16    -16       C  
ATOM    251  O   GLU A  35      39.593 -41.284  11.514  1.00120.32           O  
ANISOU  251  O   GLU A  35    15225  15274  15218     17    -16    -16       O  
ATOM    252  CB  GLU A  35      39.739 -44.578  12.654  1.00120.23           C  
ANISOU  252  CB  GLU A  35    15213  15261  15206     16    -17    -16       C  
ATOM    253  CG  GLU A  35      38.751 -45.682  13.033  1.00132.54           C  
ANISOU  253  CG  GLU A  35    16773  16821  16765     16    -17    -16       C  
ATOM    254  CD  GLU A  35      38.885 -46.350  14.392  1.00150.63           C  
ANISOU  254  CD  GLU A  35    19065  19112  19056     16    -17    -15       C  
ATOM    255  OE1 GLU A  35      39.497 -45.751  15.306  1.00136.40           O  
ANISOU  255  OE1 GLU A  35    17262  17309  17254     15    -17    -15       O  
ATOM    256  OE2 GLU A  35      38.324 -47.459  14.556  1.00144.30           O  
ANISOU  256  OE2 GLU A  35    18263  18310  18255     15    -18    -15       O  
ATOM    257  N   ASN A  36      41.396 -42.553  11.022  1.00114.50           N  
ANISOU  257  N   ASN A  36    14488  14537  14481     17    -17    -16       N  
ATOM    258  CA  ASN A  36      42.325 -41.425  10.925  1.00113.13           C  
ANISOU  258  CA  ASN A  36    14315  14363  14307     17    -17    -16       C  
ATOM    259  C   ASN A  36      42.262 -40.635   9.602  1.00113.04           C  
ANISOU  259  C   ASN A  36    14303  14352  14296     17    -17    -16       C  
ATOM    260  O   ASN A  36      43.025 -39.671   9.444  1.00112.39           O  
ANISOU  260  O   ASN A  36    14220  14270  14213     17    -17    -16       O  
ATOM    261  CB  ASN A  36      43.751 -41.887  11.220  1.00115.56           C  
ANISOU  261  CB  ASN A  36    14622  14670  14615     17    -17    -16       C  
ATOM    262  CG  ASN A  36      43.954 -42.209  12.682  1.00143.18           C  
ANISOU  262  CG  ASN A  36    18120  18168  18113     17    -17    -15       C  
ATOM    263  OD1 ASN A  36      43.723 -43.339  13.129  1.00139.70           O  
ANISOU  263  OD1 ASN A  36    17679  17727  17672     17    -17    -15       O  
ATOM    264  ND2 ASN A  36      44.355 -41.211  13.465  1.00134.02           N  
ANISOU  264  ND2 ASN A  36    16961  17008  16953     17    -17    -15       N  
ATOM    265  N   SER A  37      41.335 -41.001   8.686  1.00106.45           N  
ANISOU  265  N   SER A  37    13468  13517  13461     17    -16    -17       N  
ATOM    266  CA  SER A  37      41.179 -40.323   7.394  1.00104.51           C  
ANISOU  266  CA  SER A  37    13222  13271  13215     17    -16    -17       C  
ATOM    267  C   SER A  37      40.580 -38.930   7.569  1.00103.72           C  
ANISOU  267  C   SER A  37    13122  13171  13115     17    -16    -17       C  
ATOM    268  O   SER A  37      39.513 -38.787   8.170  1.00103.58           O  
ANISOU  268  O   SER A  37    13105  13154  13097     17    -16    -17       O  
ATOM    269  CB  SER A  37      40.316 -41.152   6.455  1.00108.19           C  
ANISOU  269  CB  SER A  37    13688  13738  13682     17    -16    -17       C  
ATOM    270  OG  SER A  37      38.946 -41.041   6.803  1.00117.38           O  
ANISOU  270  OG  SER A  37    14852  14901  14846     17    -16    -17       O  
ATOM    271  N   SER A  38      41.277 -37.909   7.057  1.00 96.24           N  
ANISOU  271  N   SER A  38    12175  12225  12168     17    -17    -17       N  
ATOM    272  CA  SER A  38      40.888 -36.498   7.137  1.00 94.33           C  
ANISOU  272  CA  SER A  38    11933  11983  11926     16    -17    -17       C  
ATOM    273  C   SER A  38      39.415 -36.217   6.793  1.00 93.82           C  
ANISOU  273  C   SER A  38    11868  11918  11860     16    -17    -18       C  
ATOM    274  O   SER A  38      38.782 -35.379   7.416  1.00 94.05           O  
ANISOU  274  O   SER A  38    11898  11948  11890     16    -17    -18       O  
ATOM    275  CB  SER A  38      41.794 -35.658   6.243  1.00 98.19           C  
ANISOU  275  CB  SER A  38    12422  12472  12414     16    -18    -18       C  
ATOM    276  OG  SER A  38      41.914 -36.238   4.953  1.00106.46           O  
ANISOU  276  OG  SER A  38    13469  13519  13461     16    -17    -18       O  
ATOM    277  N   MET A  39      38.857 -36.955   5.851  1.00 86.16           N  
ANISOU  277  N   MET A  39    10898  10947  10891     16    -17    -18       N  
ATOM    278  CA  MET A  39      37.492 -36.726   5.391  1.00 83.82           C  
ANISOU  278  CA  MET A  39    10602  10651  10594     16    -17    -18       C  
ATOM    279  C   MET A  39      36.374 -37.242   6.338  1.00 85.08           C  
ANISOU  279  C   MET A  39    10762  10811  10755     16    -16    -18       C  
ATOM    280  O   MET A  39      35.181 -37.061   6.041  1.00 84.82           O  
ANISOU  280  O   MET A  39    10729  10778  10722     16    -16    -18       O  
ATOM    281  CB  MET A  39      37.334 -37.281   3.973  1.00 85.44           C  
ANISOU  281  CB  MET A  39    10808  10856  10801     16    -17    -19       C  
ATOM    282  CG  MET A  39      37.802 -36.307   2.882  1.00 88.07           C  
ANISOU  282  CG  MET A  39    11140  11189  11133     15    -17    -19       C  
ATOM    283  SD  MET A  39      37.025 -34.650   2.885  1.00 91.04           S  
ANISOU  283  SD  MET A  39    11517  11565  11509     15    -17    -20       S  
ATOM    284  CE  MET A  39      38.142 -33.799   1.870  1.00 87.59           C  
ANISOU  284  CE  MET A  39    11080  11128  11072     14    -18    -20       C  
ATOM    285  N   ARG A  40      36.746 -37.826   7.493  1.00 78.77           N  
ANISOU  285  N   ARG A  40     9933  10026   9970      4     30    -17       N  
ATOM    286  CA  ARG A  40      35.761 -38.293   8.474  1.00 76.94           C  
ANISOU  286  CA  ARG A  40     9701   9794   9738      4     30    -17       C  
ATOM    287  C   ARG A  40      35.407 -37.144   9.430  1.00 76.90           C  
ANISOU  287  C   ARG A  40     9696   9790   9734      4     30    -17       C  
ATOM    288  O   ARG A  40      35.933 -37.102  10.534  1.00 76.60           O  
ANISOU  288  O   ARG A  40     9658   9752   9696      5     30    -17       O  
ATOM    289  CB  ARG A  40      36.286 -39.524   9.237  1.00 76.27           C  
ANISOU  289  CB  ARG A  40     9616   9709   9653      5     31    -17       C  
ATOM    290  CG  ARG A  40      35.210 -40.277   9.995  1.00 85.80           C  
ANISOU  290  CG  ARG A  40    10823  10916  10860      5     31    -17       C  
ATOM    291  CD  ARG A  40      35.730 -41.573  10.586  1.00 97.57           C  
ANISOU  291  CD  ARG A  40    12315  12408  12351      5     31    -17       C  
ATOM    292  NE  ARG A  40      34.739 -42.649  10.469  1.00106.37           N  
ANISOU  292  NE  ARG A  40    13429  13521  13465      5     32    -17       N  
ATOM    293  CZ  ARG A  40      34.788 -43.808  11.129  1.00121.14           C  
ANISOU  293  CZ  ARG A  40    15299  15391  15336      6     33    -16       C  
ATOM    294  NH1 ARG A  40      35.772 -44.056  11.980  1.00111.71           N  
ANISOU  294  NH1 ARG A  40    14105  14198  14141      6     33    -16       N  
ATOM    295  NH2 ARG A  40      33.836 -44.722  10.950  1.00103.25           N  
ANISOU  295  NH2 ARG A  40    13034  13125  13070      6     33    -16       N  
ATOM    296  N   VAL A  41      34.562 -36.186   8.995  1.00 71.88           N  
ANISOU  296  N   VAL A  41     9060   9154   9098      4     30    -17       N  
ATOM    297  CA  VAL A  41      34.141 -35.060   9.846  1.00 72.10           C  
ANISOU  297  CA  VAL A  41     9088   9182   9126      4     30    -17       C  
ATOM    298  C   VAL A  41      32.664 -35.231  10.269  1.00 77.24           C  
ANISOU  298  C   VAL A  41     9739   9832   9777      4     30    -17       C  
ATOM    299  O   VAL A  41      31.871 -35.878   9.566  1.00 76.64           O  
ANISOU  299  O   VAL A  41     9664   9756   9702      4     30    -17       O  
ATOM    300  CB  VAL A  41      34.453 -33.627   9.307  1.00 76.33           C  
ANISOU  300  CB  VAL A  41     9623   9717   9662      4     30    -17       C  
ATOM    301  CG1 VAL A  41      35.832 -33.547   8.663  1.00 76.15           C  
ANISOU  301  CG1 VAL A  41     9601   9694   9639      4     30    -18       C  
ATOM    302  CG2 VAL A  41      33.386 -33.137   8.343  1.00 76.57           C  
ANISOU  302  CG2 VAL A  41     9653   9747   9692      4     30    -17       C  
ATOM    303  N   PHE A  42      32.305 -34.643  11.419  1.00 74.04           N  
ANISOU  303  N   PHE A  42     9333   9426   9371      4     30    -17       N  
ATOM    304  CA  PHE A  42      30.956 -34.725  11.961  1.00 72.79           C  
ANISOU  304  CA  PHE A  42     9175   9268   9214      4     30    -17       C  
ATOM    305  C   PHE A  42      30.259 -33.376  12.063  1.00 72.49           C  
ANISOU  305  C   PHE A  42     9137   9229   9176      4     30    -17       C  
ATOM    306  O   PHE A  42      30.621 -32.542  12.879  1.00 67.32           O  
ANISOU  306  O   PHE A  42     8482   8575   8521      4     30    -17       O  
ATOM    307  CB  PHE A  42      30.992 -35.434  13.293  1.00 74.87           C  
ANISOU  307  CB  PHE A  42     9439   9532   9477      4     30    -17       C  
ATOM    308  CG  PHE A  42      31.898 -36.640  13.311  1.00 77.20           C  
ANISOU  308  CG  PHE A  42     9734   9826   9772      5     30    -17       C  
ATOM    309  CD1 PHE A  42      33.164 -36.570  13.879  1.00 81.71           C  
ANISOU  309  CD1 PHE A  42    10305  10398  10343      5     30    -17       C  
ATOM    310  CD2 PHE A  42      31.461 -37.866  12.820  1.00 79.18           C  
ANISOU  310  CD2 PHE A  42     9985  10077  10023      5     30    -17       C  
ATOM    311  CE1 PHE A  42      33.980 -37.700  13.942  1.00 82.89           C  
ANISOU  311  CE1 PHE A  42    10455  10549  10493      5     31    -17       C  
ATOM    312  CE2 PHE A  42      32.266 -38.999  12.912  1.00 82.44           C  
ANISOU  312  CE2 PHE A  42    10398  10490  10435      5     31    -17       C  
ATOM    313  CZ  PHE A  42      33.520 -38.909  13.480  1.00 81.31           C  
ANISOU  313  CZ  PHE A  42    10255  10348  10292      6     31    -17       C  
ATOM    314  N   VAL A  43      29.253 -33.166  11.214  1.00 71.95           N  
ANISOU  314  N   VAL A  43     9069   9161   9108      3     30    -17       N  
ATOM    315  CA  VAL A  43      28.492 -31.919  11.196  1.00 72.86           C  
ANISOU  315  CA  VAL A  43     9184   9276   9223      3     30    -16       C  
ATOM    316  C   VAL A  43      27.844 -31.651  12.566  1.00 78.28           C  
ANISOU  316  C   VAL A  43     9871   9963   9910      3     30    -16       C  
ATOM    317  O   VAL A  43      27.346 -32.583  13.207  1.00 78.56           O  
ANISOU  317  O   VAL A  43     9906   9997   9945      3     30    -16       O  
ATOM    318  CB  VAL A  43      27.438 -31.909  10.047  1.00 76.15           C  
ANISOU  318  CB  VAL A  43     9601   9693   9640      3     30    -16       C  
ATOM    319  CG1 VAL A  43      26.824 -30.516   9.856  1.00 76.90           C  
ANISOU  319  CG1 VAL A  43     9695   9787   9735      3     31    -16       C  
ATOM    320  CG2 VAL A  43      28.022 -32.466   8.721  1.00 77.92           C  
ANISOU  320  CG2 VAL A  43     9825   9918   9864      3     30    -16       C  
ATOM    321  N   ASN A  44      27.885 -30.394  13.019  1.00 74.61           N  
ANISOU  321  N   ASN A  44     9406   9498   9446      3     31    -16       N  
ATOM    322  CA  ASN A  44      27.216 -30.014  14.250  1.00 75.13           C  
ANISOU  322  CA  ASN A  44     9471   9563   9511      3     31    -16       C  
ATOM    323  C   ASN A  44      26.180 -28.976  13.876  1.00 80.67           C  
ANISOU  323  C   ASN A  44    10173  10265  10213      2     31    -16       C  
ATOM    324  O   ASN A  44      24.993 -29.258  14.008  1.00 80.62           O  
ANISOU  324  O   ASN A  44    10167  10257  10206      2     31    -15       O  
ATOM    325  CB  ASN A  44      28.179 -29.500  15.313  1.00 78.67           C  
ANISOU  325  CB  ASN A  44     9920  10012   9960      2     31    -16       C  
ATOM    326  N   HIS A  45      26.609 -27.819  13.320  1.00 77.67           N  
ANISOU  326  N   HIS A  45     9792   9884   9833      2     32    -16       N  
ATOM    327  CA  HIS A  45      25.701 -26.737  12.923  1.00 77.59           C  
ANISOU  327  CA  HIS A  45     9782   9874   9823      2     32    -15       C  
ATOM    328  C   HIS A  45      26.063 -26.158  11.551  1.00 84.31           C  
ANISOU  328  C   HIS A  45    10633  10726  10674      2     32    -15       C  
ATOM    329  O   HIS A  45      27.231 -26.197  11.161  1.00 84.13           O  
ANISOU  329  O   HIS A  45    10610  10703  10651      2     33    -15       O  
ATOM    330  CB  HIS A  45      25.731 -25.634  14.004  1.00 77.75           C  
ANISOU  330  CB  HIS A  45     9803   9895   9845      1     33    -15       C  
ATOM    331  CG  HIS A  45      24.811 -24.468  13.783  1.00 80.69           C  
ANISOU  331  CG  HIS A  45    10175  10267  10217      1     33    -14       C  
ATOM    332  ND1 HIS A  45      25.297 -23.224  13.427  1.00 82.22           N  
ANISOU  332  ND1 HIS A  45    10369  10461  10411      1     34    -14       N  
ATOM    333  CD2 HIS A  45      23.467 -24.382  13.931  1.00 82.16           C  
ANISOU  333  CD2 HIS A  45    10361  10452  10402      1     33    -14       C  
ATOM    334  CE1 HIS A  45      24.234 -22.432  13.349  1.00 81.45           C  
ANISOU  334  CE1 HIS A  45    10271  10363  10313      0     35    -14       C  
ATOM    335  NE2 HIS A  45      23.111 -23.085  13.632  1.00 81.63           N  
ANISOU  335  NE2 HIS A  45    10295  10386  10336      0     34    -13       N  
ATOM    336  N   ILE A  46      25.054 -25.624  10.831  1.00 82.12           N  
ANISOU  336  N   ILE A  46    10418  10399  10382    -35     27    -35       N  
ATOM    337  CA  ILE A  46      25.211 -24.902   9.581  1.00 82.53           C  
ANISOU  337  CA  ILE A  46    10472  10452  10435    -35     27    -35       C  
ATOM    338  C   ILE A  46      24.471 -23.576   9.690  1.00 87.29           C  
ANISOU  338  C   ILE A  46    11075  11054  11037    -34     27    -36       C  
ATOM    339  O   ILE A  46      23.333 -23.526  10.156  1.00 85.25           O  
ANISOU  339  O   ILE A  46    10816  10796  10779    -34     27    -36       O  
ATOM    340  CB  ILE A  46      24.882 -25.663   8.271  1.00 86.40           C  
ANISOU  340  CB  ILE A  46    10961  10941  10925    -34     28    -36       C  
ATOM    341  CG1 ILE A  46      23.424 -26.088   8.178  1.00 86.64           C  
ANISOU  341  CG1 ILE A  46    10992  10973  10955    -34     28    -36       C  
ATOM    342  CG2 ILE A  46      25.815 -26.853   8.032  1.00 88.49           C  
ANISOU  342  CG2 ILE A  46    11225  11207  11191    -34     28    -35       C  
ATOM    343  CD1 ILE A  46      23.045 -26.425   6.877  1.00 87.92           C  
ANISOU  343  CD1 ILE A  46    11154  11135  11117    -34     28    -36       C  
ATOM    344  N   GLU A  47      25.124 -22.496   9.280  1.00 87.12           N  
ANISOU  344  N   GLU A  47    11054  11033  11016    -35     27    -35       N  
ATOM    345  CA  GLU A  47      24.501 -21.179   9.334  1.00 88.42           C  
ANISOU  345  CA  GLU A  47    11218  11197  11180    -34     27    -36       C  
ATOM    346  C   GLU A  47      24.623 -20.426   8.038  1.00 94.54           C  
ANISOU  346  C   GLU A  47    11993  11972  11955    -34     28    -35       C  
ATOM    347  O   GLU A  47      25.695 -20.392   7.434  1.00 93.56           O  
ANISOU  347  O   GLU A  47    11869  11848  11831    -34     28    -35       O  
ATOM    348  CB  GLU A  47      24.992 -20.329  10.520  1.00 90.29           C  
ANISOU  348  CB  GLU A  47    11456  11434  11417    -35     27    -35       C  
ATOM    349  CG  GLU A  47      26.418 -20.586  10.998  1.00106.27           C  
ANISOU  349  CG  GLU A  47    13479  13458  13441    -36     27    -35       C  
ATOM    350  CD  GLU A  47      26.682 -20.332  12.472  1.00130.96           C  
ANISOU  350  CD  GLU A  47    16607  16585  16568    -36     27    -35       C  
ATOM    351  OE1 GLU A  47      25.981 -19.482  13.070  1.00131.38           O  
ANISOU  351  OE1 GLU A  47    16660  16638  16621    -37     27    -35       O  
ATOM    352  OE2 GLU A  47      27.603 -20.973  13.028  1.00120.42           O  
ANISOU  352  OE2 GLU A  47    15271  15250  15233    -37     27    -34       O  
ATOM    353  N   VAL A  48      23.497 -19.813   7.633  1.00 93.13           N  
ANISOU  353  N   VAL A  48    11816  11794  11777    -34     28    -35       N  
ATOM    354  CA  VAL A  48      23.337 -18.974   6.453  1.00 93.71           C  
ANISOU  354  CA  VAL A  48    11888  11866  11850    -34     28    -35       C  
ATOM    355  C   VAL A  48      24.122 -17.683   6.708  1.00 99.01           C  
ANISOU  355  C   VAL A  48    12560  12537  12521    -34     28    -35       C  
ATOM    356  O   VAL A  48      24.016 -17.104   7.785  1.00 98.25           O  
ANISOU  356  O   VAL A  48    12464  12441  12425    -34     28    -35       O  
ATOM    357  CB  VAL A  48      21.827 -18.723   6.166  1.00 97.91           C  
ANISOU  357  CB  VAL A  48    12421  12399  12382    -33     27    -35       C  
ATOM    358  CG1 VAL A  48      21.563 -17.360   5.521  1.00 97.74           C  
ANISOU  358  CG1 VAL A  48    12399  12377  12361    -33     27    -35       C  
ATOM    359  CG2 VAL A  48      21.243 -19.845   5.328  1.00 97.54           C  
ANISOU  359  CG2 VAL A  48    12374  12353  12335    -33     27    -35       C  
ATOM    360  N   LEU A  49      24.926 -17.273   5.737  1.00 97.55           N  
ANISOU  360  N   LEU A  49    12376  12353  12337    -34     28    -35       N  
ATOM    361  CA  LEU A  49      25.742 -16.073   5.818  1.00 98.38           C  
ANISOU  361  CA  LEU A  49    12481  12458  12442    -34     28    -35       C  
ATOM    362  C   LEU A  49      24.966 -14.850   5.275  1.00103.82           C  
ANISOU  362  C   LEU A  49    13170  13147  13131    -34     28    -34       C  
ATOM    363  O   LEU A  49      23.751 -14.922   5.044  1.00104.34           O  
ANISOU  363  O   LEU A  49    13236  13213  13197    -33     28    -34       O  
ATOM    364  CB  LEU A  49      27.036 -16.294   5.023  1.00 98.68           C  
ANISOU  364  CB  LEU A  49    12519  12496  12480    -34     28    -34       C  
ATOM    365  CG  LEU A  49      28.242 -17.038   5.668  1.00104.10           C  
ANISOU  365  CG  LEU A  49    13205  13182  13166    -34     28    -35       C  
ATOM    366  CD1 LEU A  49      29.286 -16.083   6.170  1.00104.50           C  
ANISOU  366  CD1 LEU A  49    13255  13232  13216    -35     28    -34       C  
ATOM    367  CD2 LEU A  49      27.829 -18.047   6.733  1.00106.57           C  
ANISOU  367  CD2 LEU A  49    13518  13496  13479    -35     28    -35       C  
ATOM    368  N   SER A  50      25.662 -13.723   5.113  1.00100.17           N  
ANISOU  368  N   SER A  50    12707  12683  12668    -34     28    -34       N  
ATOM    369  CA  SER A  50      25.111 -12.477   4.588  1.00100.09           C  
ANISOU  369  CA  SER A  50    12697  12673  12658    -33     28    -34       C  
ATOM    370  C   SER A  50      24.745 -12.634   3.100  1.00102.99           C  
ANISOU  370  C   SER A  50    13065  13041  13026    -33     28    -33       C  
ATOM    371  O   SER A  50      23.684 -12.183   2.652  1.00102.28           O  
ANISOU  371  O   SER A  50    12974  12950  12936    -33     28    -33       O  
ATOM    372  CB  SER A  50      26.167 -11.384   4.726  1.00104.77           C  
ANISOU  372  CB  SER A  50    13290  13265  13251    -34     29    -34       C  
ATOM    373  OG  SER A  50      27.381 -11.790   4.112  1.00115.49           O  
ANISOU  373  OG  SER A  50    14648  14623  14608    -34     29    -34       O  
ATOM    374  N   ASN A  51      25.653 -13.294   2.365  1.00 99.21           N  
ANISOU  374  N   ASN A  51    12586  12562  12547    -33     28    -33       N  
ATOM    375  CA  ASN A  51      25.649 -13.548   0.923  1.00 99.19           C  
ANISOU  375  CA  ASN A  51    12584  12560  12544    -34     27    -33       C  
ATOM    376  C   ASN A  51      25.097 -14.924   0.465  1.00102.29           C  
ANISOU  376  C   ASN A  51    12977  12954  12936    -34     27    -33       C  
ATOM    377  O   ASN A  51      25.026 -15.168  -0.748  1.00102.06           O  
ANISOU  377  O   ASN A  51    12948  12925  12907    -34     27    -33       O  
ATOM    378  CB  ASN A  51      27.098 -13.395   0.412  1.00 99.89           C  
ANISOU  378  CB  ASN A  51    12672  12648  12631    -34     28    -33       C  
ATOM    379  CG  ASN A  51      28.082 -14.306   1.115  1.00113.57           C  
ANISOU  379  CG  ASN A  51    14405  14381  14365    -34     28    -34       C  
ATOM    380  OD1 ASN A  51      27.790 -15.459   1.421  1.00 99.72           O  
ANISOU  380  OD1 ASN A  51    12651  12628  12611    -34     28    -34       O  
ATOM    381  ND2 ASN A  51      29.270 -13.805   1.392  1.00106.74           N  
ANISOU  381  ND2 ASN A  51    13540  13516  13499    -34     28    -34       N  
ATOM    382  N   SER A  52      24.787 -15.814   1.407  1.00 97.96           N  
ANISOU  382  N   SER A  52    12428  12405  12387    -34     27    -34       N  
ATOM    383  CA  SER A  52      24.263 -17.154   1.200  1.00 97.55           C  
ANISOU  383  CA  SER A  52    12375  12353  12335    -34     27    -34       C  
ATOM    384  C   SER A  52      25.409 -18.239   1.051  1.00 99.33           C  
ANISOU  384  C   SER A  52    12601  12579  12561    -34     28    -34       C  
ATOM    385  O   SER A  52      25.129 -19.354   0.590  1.00 99.02           O  
ANISOU  385  O   SER A  52    12561  12540  12521    -34     28    -34       O  
ATOM    386  CB  SER A  52      23.219 -17.230   0.085  1.00102.06           C  
ANISOU  386  CB  SER A  52    12947  12925  12906    -34     27    -33       C  
ATOM    387  OG  SER A  52      22.768 -18.542  -0.212  1.00115.91           O  
ANISOU  387  OG  SER A  52    14701  14680  14660    -34     27    -34       O  
ATOM    388  N   SER A  53      26.636 -17.925   1.533  1.00 93.44           N  
ANISOU  388  N   SER A  53    11855  11832  11815    -34     28    -34       N  
ATOM    389  CA  SER A  53      27.750 -18.887   1.631  1.00 92.20           C  
ANISOU  389  CA  SER A  53    11697  11675  11658    -35     28    -35       C  
ATOM    390  C   SER A  53      27.506 -19.744   2.911  1.00 92.94           C  
ANISOU  390  C   SER A  53    11792  11770  11753    -34     28    -35       C  
ATOM    391  O   SER A  53      26.694 -19.360   3.757  1.00 92.31           O  
ANISOU  391  O   SER A  53    11711  11689  11672    -34     28    -35       O  
ATOM    392  CB  SER A  53      29.114 -18.195   1.689  1.00 95.52           C  
ANISOU  392  CB  SER A  53    12119  12096  12079    -35     28    -35       C  
ATOM    393  OG  SER A  53      29.326 -17.438   0.513  1.00104.27           O  
ANISOU  393  OG  SER A  53    13227  13204  13187    -35     29    -34       O  
ATOM    394  N   LEU A  54      28.148 -20.919   3.046  1.00 86.37           N  
ANISOU  394  N   LEU A  54    10958  10937  10920    -35     29    -35       N  
ATOM    395  CA  LEU A  54      27.811 -21.716   4.215  1.00 84.56           C  
ANISOU  395  CA  LEU A  54    10729  10708  10691    -35     28    -35       C  
ATOM    396  C   LEU A  54      28.927 -21.972   5.214  1.00 89.52           C  
ANISOU  396  C   LEU A  54    11358  11337  11321    -35     28    -35       C  
ATOM    397  O   LEU A  54      30.027 -22.378   4.844  1.00 89.74           O  
ANISOU  397  O   LEU A  54    11384  11363  11348    -35     29    -35       O  
ATOM    398  CB  LEU A  54      27.166 -23.041   3.802  1.00 83.91           C  
ANISOU  398  CB  LEU A  54    10647  10626  10610    -35     29    -35       C  
ATOM    399  CG  LEU A  54      25.818 -23.011   3.087  1.00 87.54           C  
ANISOU  399  CG  LEU A  54    11107  11086  11069    -34     29    -35       C  
ATOM    400  CD1 LEU A  54      25.242 -24.422   2.988  1.00 87.40           C  
ANISOU  400  CD1 LEU A  54    11089  11069  11051    -34     29    -36       C  
ATOM    401  CD2 LEU A  54      24.829 -22.069   3.773  1.00 88.19           C  
ANISOU  401  CD2 LEU A  54    11189  11169  11151    -34     28    -35       C  
ATOM    402  N   LEU A  55      28.613 -21.757   6.509  1.00 85.75           N  
ANISOU  402  N   LEU A  55    10880  10859  10843    -35     28    -35       N  
ATOM    403  CA  LEU A  55      29.533 -21.988   7.607  1.00 84.80           C  
ANISOU  403  CA  LEU A  55    10759  10738  10723    -35     28    -34       C  
ATOM    404  C   LEU A  55      29.179 -23.297   8.289  1.00 87.97           C  
ANISOU  404  C   LEU A  55    11160  11140  11125    -35     28    -34       C  
ATOM    405  O   LEU A  55      28.032 -23.502   8.695  1.00 86.95           O  
ANISOU  405  O   LEU A  55    11031  11011  10995    -35     27    -34       O  
ATOM    406  CB  LEU A  55      29.540 -20.814   8.593  1.00 84.48           C  
ANISOU  406  CB  LEU A  55    10718  10697  10682    -35     27    -34       C  
ATOM    407  CG  LEU A  55      30.350 -20.984   9.873  1.00 88.92           C  
ANISOU  407  CG  LEU A  55    11281  11260  11245    -36     27    -34       C  
ATOM    408  CD1 LEU A  55      31.804 -21.346   9.597  1.00 88.84           C  
ANISOU  408  CD1 LEU A  55    11270  11250  11235    -36     27    -33       C  
ATOM    409  CD2 LEU A  55      30.277 -19.755  10.699  1.00 92.53           C  
ANISOU  409  CD2 LEU A  55    11739  11717  11701    -36     27    -34       C  
ATOM    410  N   PHE A  56      30.188 -24.168   8.427  1.00 83.78           N  
ANISOU  410  N   PHE A  56    10629  10609  10595    -35     28    -34       N  
ATOM    411  CA  PHE A  56      30.038 -25.497   8.964  1.00 83.35           C  
ANISOU  411  CA  PHE A  56    10573  10554  10541    -35     28    -34       C  
ATOM    412  C   PHE A  56      30.831 -25.687  10.234  1.00 87.97           C  
ANISOU  412  C   PHE A  56    11158  11139  11126    -36     27    -33       C  
ATOM    413  O   PHE A  56      32.043 -25.865  10.167  1.00 88.31           O  
ANISOU  413  O   PHE A  56    11201  11182  11170    -36     27    -32       O  
ATOM    414  CB  PHE A  56      30.473 -26.534   7.904  1.00 85.13           C  
ANISOU  414  CB  PHE A  56    10798  10780  10767    -35     28    -34       C  
ATOM    415  CG  PHE A  56      29.590 -26.702   6.679  1.00 86.66           C  
ANISOU  415  CG  PHE A  56    10992  10973  10960    -35     29    -34       C  
ATOM    416  CD1 PHE A  56      29.677 -25.816   5.608  1.00 89.23           C  
ANISOU  416  CD1 PHE A  56    11319  11299  11286    -35     29    -35       C  
ATOM    417  CD2 PHE A  56      28.744 -27.801   6.554  1.00 88.77           C  
ANISOU  417  CD2 PHE A  56    11260  11241  11228    -35     29    -35       C  
ATOM    418  CE1 PHE A  56      28.895 -25.997   4.458  1.00 90.16           C  
ANISOU  418  CE1 PHE A  56    11436  11417  11403    -35     30    -35       C  
ATOM    419  CE2 PHE A  56      27.958 -27.982   5.402  1.00 91.61           C  
ANISOU  419  CE2 PHE A  56    11620  11601  11587    -35     30    -35       C  
ATOM    420  CZ  PHE A  56      28.037 -27.075   4.364  1.00 89.50           C  
ANISOU  420  CZ  PHE A  56    11353  11334  11319    -35     30    -35       C  
ATOM    421  N   ASN A  57      30.148 -25.676  11.395  1.00 83.84           N  
ANISOU  421  N   ASN A  57    10553  10712  10591     -3     39    -21       N  
ATOM    422  CA  ASN A  57      30.773 -25.978  12.671  1.00 83.72           C  
ANISOU  422  CA  ASN A  57    10540  10692  10576     -2     36    -23       C  
ATOM    423  C   ASN A  57      30.738 -27.486  12.766  1.00 89.46           C  
ANISOU  423  C   ASN A  57    11269  11420  11303     -3     33    -25       C  
ATOM    424  O   ASN A  57      29.665 -28.094  12.633  1.00 89.13           O  
ANISOU  424  O   ASN A  57    11228  11380  11259     -4     33    -23       O  
ATOM    425  CB  ASN A  57      30.027 -25.336  13.819  1.00 84.50           C  
ANISOU  425  CB  ASN A  57    10642  10790  10675     -2     37    -21       C  
ATOM    426  CG  ASN A  57      30.192 -23.842  13.850  1.00 94.86           C  
ANISOU  426  CG  ASN A  57    11953  12102  11988     -1     41    -20       C  
ATOM    427  OD1 ASN A  57      31.160 -23.307  14.412  1.00 78.93           O  
ANISOU  427  OD1 ASN A  57     9936  10081   9972     -1     40    -22       O  
ATOM    428  ND2 ASN A  57      29.267 -23.140  13.210  1.00 85.34           N  
ANISOU  428  ND2 ASN A  57    10746  10898  10782     -1     45    -16       N  
ATOM    429  N   MET A  58      31.924 -28.102  12.868  1.00 87.71           N  
ANISOU  429  N   MET A  58    11047  11196  11081     -3     31    -28       N  
ATOM    430  CA  MET A  58      32.055 -29.559  12.858  1.00 88.79           C  
ANISOU  430  CA  MET A  58    11186  11333  11219     -3     29    -29       C  
ATOM    431  C   MET A  58      33.257 -30.084  13.619  1.00 96.53           C  
ANISOU  431  C   MET A  58    12167  12310  12200     -2     27    -32       C  
ATOM    432  O   MET A  58      34.187 -29.331  13.900  1.00 96.56           O  
ANISOU  432  O   MET A  58    12170  12313  12205     -2     27    -32       O  
ATOM    433  CB  MET A  58      32.046 -30.114  11.422  1.00 91.31           C  
ANISOU  433  CB  MET A  58    11503  11654  11537     -4     29    -30       C  
ATOM    434  CG  MET A  58      32.394 -29.100  10.330  1.00 94.79           C  
ANISOU  434  CG  MET A  58    11941  12098  11979     -3     31    -29       C  
ATOM    435  SD  MET A  58      32.520 -29.870   8.718  1.00 98.63           S  
ANISOU  435  SD  MET A  58    12424  12586  12464     -4     31    -30       S  
ATOM    436  CE  MET A  58      30.801 -30.220   8.397  1.00 95.23           C  
ANISOU  436  CE  MET A  58    11993  12159  12030     -7     32    -28       C  
ATOM    437  N   HIS A  59      33.245 -31.389  13.944  1.00 96.36           N  
ANISOU  437  N   HIS A  59    12146  12288  12178     -3     26    -32       N  
ATOM    438  CA  HIS A  59      34.297 -32.034  14.722  1.00 97.73           C  
ANISOU  438  CA  HIS A  59    12321  12460  12353     -2     24    -34       C  
ATOM    439  C   HIS A  59      34.966 -33.195  14.008  1.00102.75           C  
ANISOU  439  C   HIS A  59    12956  13096  12989     -2     24    -35       C  
ATOM    440  O   HIS A  59      34.320 -33.916  13.248  1.00101.16           O  
ANISOU  440  O   HIS A  59    12754  12894  12786     -3     25    -35       O  
ATOM    441  CB  HIS A  59      33.781 -32.457  16.113  1.00 99.18           C  
ANISOU  441  CB  HIS A  59    12505  12643  12537     -1     24    -33       C  
ATOM    442  CG  HIS A  59      33.262 -31.311  16.918  1.00103.19           C  
ANISOU  442  CG  HIS A  59    13013  13150  13044     -1     24    -32       C  
ATOM    443  ND1 HIS A  59      31.919 -30.979  16.909  1.00105.23           N  
ANISOU  443  ND1 HIS A  59    13272  13409  13300     -1     24    -30       N  
ATOM    444  CD2 HIS A  59      33.928 -30.399  17.666  1.00105.16           C  
ANISOU  444  CD2 HIS A  59    13263  13399  13294     -1     24    -32       C  
ATOM    445  CE1 HIS A  59      31.808 -29.904  17.679  1.00104.63           C  
ANISOU  445  CE1 HIS A  59    13197  13332  13224      0     25    -29       C  
ATOM    446  NE2 HIS A  59      32.992 -29.521  18.152  1.00104.90           N  
ANISOU  446  NE2 HIS A  59    13231  13366  13260      0     25    -31       N  
ATOM    447  N   ILE A  60      36.290 -33.333  14.256  1.00101.43           N  
ANISOU  447  N   ILE A  60    12789  12927  12823     -2     24    -35       N  
ATOM    448  CA  ILE A  60      37.222 -34.352  13.747  1.00101.62           C  
ANISOU  448  CA  ILE A  60    12813  12951  12847     -1     25    -36       C  
ATOM    449  C   ILE A  60      38.047 -34.894  14.921  1.00107.49           C  
ANISOU  449  C   ILE A  60    13557  13694  13592     -1     25    -35       C  
ATOM    450  O   ILE A  60      38.470 -34.118  15.793  1.00107.76           O  
ANISOU  450  O   ILE A  60    13590  13728  13625      0     24    -35       O  
ATOM    451  CB  ILE A  60      38.202 -33.830  12.642  1.00104.51           C  
ANISOU  451  CB  ILE A  60    13178  13317  13213     -1     24    -36       C  
ATOM    452  CG1 ILE A  60      37.885 -32.392  12.148  1.00104.84           C  
ANISOU  452  CG1 ILE A  60    13218  13360  13255     -1     24    -36       C  
ATOM    453  CG2 ILE A  60      38.303 -34.809  11.477  1.00104.77           C  
ANISOU  453  CG2 ILE A  60    13212  13351  13246     -1     25    -37       C  
ATOM    454  CD1 ILE A  60      38.830 -31.379  12.689  1.00111.02           C  
ANISOU  454  CD1 ILE A  60    14001  14143  14038      0     24    -35       C  
ATOM    455  N   LYS A  61      38.332 -36.208  14.906  1.00104.40           N  
ANISOU  455  N   LYS A  61    13166  13301  13200     -1     26    -35       N  
ATOM    456  CA  LYS A  61      39.135 -36.869  15.932  1.00104.31           C  
ANISOU  456  CA  LYS A  61    13153  13289  13189      0     27    -34       C  
ATOM    457  C   LYS A  61      40.658 -36.795  15.678  1.00109.70           C  
ANISOU  457  C   LYS A  61    13837  13973  13872      1     28    -33       C  
ATOM    458  O   LYS A  61      41.187 -37.557  14.867  1.00109.01           O  
ANISOU  458  O   LYS A  61    13750  13885  13784      1     29    -32       O  
ATOM    459  CB  LYS A  61      38.670 -38.320  16.143  1.00106.33           C  
ANISOU  459  CB  LYS A  61    13409  13544  13446      0     29    -34       C  
ATOM    460  CG  LYS A  61      37.623 -38.450  17.232  1.00117.12           C  
ANISOU  460  CG  LYS A  61    14776  14912  14814      1     28    -34       C  
ATOM    461  N   VAL A  62      41.348 -35.869  16.391  1.00108.23           N  
ANISOU  461  N   VAL A  62    13649  13787  13684      1     27    -32       N  
ATOM    462  CA  VAL A  62      42.809 -35.661  16.385  1.00108.74           C  
ANISOU  462  CA  VAL A  62    13714  13854  13749      1     27    -29       C  
ATOM    463  C   VAL A  62      43.385 -36.513  17.551  1.00114.99           C  
ANISOU  463  C   VAL A  62    14504  14646  14540      1     29    -27       C  
ATOM    464  O   VAL A  62      43.321 -36.097  18.719  1.00114.81           O  
ANISOU  464  O   VAL A  62    14480  14625  14517      1     28    -27       O  
ATOM    465  CB  VAL A  62      43.195 -34.141  16.460  1.00112.20           C  
ANISOU  465  CB  VAL A  62    14151  14292  14186      1     25    -30       C  
ATOM    466  CG1 VAL A  62      44.661 -33.926  16.829  1.00111.88           C  
ANISOU  466  CG1 VAL A  62    14111  14253  14145      1     25    -27       C  
ATOM    467  CG2 VAL A  62      42.885 -33.431  15.150  1.00112.03           C  
ANISOU  467  CG2 VAL A  62    14130  14270  14165      1     24    -31       C  
ATOM    468  N   ASP A  63      43.869 -37.744  17.219  1.00112.59           N  
ANISOU  468  N   ASP A  63    14201  14342  14237      2     32    -26       N  
ATOM    469  CA  ASP A  63      44.442 -38.766  18.127  1.00112.62           C  
ANISOU  469  CA  ASP A  63    14203  14347  14241      3     35    -23       C  
ATOM    470  C   ASP A  63      43.472 -39.212  19.264  1.00115.71           C  
ANISOU  470  C   ASP A  63    14592  14739  14633      3     35    -24       C  
ATOM    471  O   ASP A  63      43.915 -39.493  20.388  1.00115.92           O  
ANISOU  471  O   ASP A  63    14616  14769  14660      3     37    -22       O  
ATOM    472  CB  ASP A  63      45.810 -38.314  18.694  1.00114.66           C  
ANISOU  472  CB  ASP A  63    14459  14608  14497      2     35    -19       C  
ATOM    473  CG  ASP A  63      46.964 -39.203  18.274  1.00125.12           C  
ANISOU  473  CG  ASP A  63    15785  15933  15821      3     38    -15       C  
ATOM    474  OD1 ASP A  63      47.380 -40.063  19.088  1.00125.79           O  
ANISOU  474  OD1 ASP A  63    15867  16020  15906      4     42    -12       O  
ATOM    475  OD2 ASP A  63      47.450 -39.043  17.131  1.00129.88           O  
ANISOU  475  OD2 ASP A  63    16390  16534  16424      4     38    -14       O  
ATOM    476  N   GLY A  64      42.172 -39.286  18.938  1.00110.44           N  
ANISOU  476  N   GLY A  64    13925  14069  13967      3     34    -27       N  
ATOM    477  CA  GLY A  64      41.102 -39.658  19.870  1.00109.18           C  
ANISOU  477  CA  GLY A  64    13764  13910  13808      3     34    -28       C  
ATOM    478  C   GLY A  64      40.430 -38.488  20.580  1.00109.96           C  
ANISOU  478  C   GLY A  64    13863  14011  13907      3     31    -29       C  
ATOM    479  O   GLY A  64      39.457 -38.686  21.314  1.00108.95           O  
ANISOU  479  O   GLY A  64    13733  13883  13780      4     30    -29       O  
ATOM    480  N   LYS A  65      40.957 -37.260  20.377  1.00104.65           N  
ANISOU  480  N   LYS A  65    13191  13339  13233      2     29    -29       N  
ATOM    481  CA  LYS A  65      40.458 -36.020  20.981  1.00103.21           C  
ANISOU  481  CA  LYS A  65    13008  13156  13049      2     27    -31       C  
ATOM    482  C   LYS A  65      39.673 -35.244  19.954  1.00103.02           C  
ANISOU  482  C   LYS A  65    12987  13131  13025      1     25    -32       C  
ATOM    483  O   LYS A  65      40.199 -34.945  18.886  1.00102.45           O  
ANISOU  483  O   LYS A  65    12916  13058  12953      1     25    -32       O  
ATOM    484  CB  LYS A  65      41.615 -35.151  21.520  1.00105.93           C  
ANISOU  484  CB  LYS A  65    13352  13503  13392      1     26    -30       C  
ATOM    485  CG  LYS A  65      42.435 -35.816  22.623  1.00122.25           C  
ANISOU  485  CG  LYS A  65    15417  15574  15460      1     28    -28       C  
ATOM    486  N   CYS A  66      38.424 -34.911  20.269  1.00 97.56           N  
ANISOU  486  N   CYS A  66    12296  12439  12334      1     24    -33       N  
ATOM    487  CA  CYS A  66      37.548 -34.171  19.374  1.00 97.16           C  
ANISOU  487  CA  CYS A  66    12246  12386  12282      1     23    -34       C  
ATOM    488  C   CYS A  66      37.952 -32.728  19.218  1.00 99.89           C  
ANISOU  488  C   CYS A  66    12593  12733  12628      0     23    -35       C  
ATOM    489  O   CYS A  66      38.047 -32.000  20.201  1.00 98.10           O  
ANISOU  489  O   CYS A  66    12366  12507  12401      0     22    -35       O  
ATOM    490  CB  CYS A  66      36.096 -34.312  19.804  1.00 98.03           C  
ANISOU  490  CB  CYS A  66    12358  12497  12394      1     23    -34       C  
ATOM    491  SG  CYS A  66      35.463 -35.998  19.639  1.00101.86           S  
ANISOU  491  SG  CYS A  66    12841  12981  12879      2     23    -33       S  
ATOM    492  N   THR A  67      38.200 -32.321  17.972  1.00 97.68           N  
ANISOU  492  N   THR A  67    12314  12452  12348     -1     23    -35       N  
ATOM    493  CA  THR A  67      38.663 -30.982  17.640  1.00 98.06           C  
ANISOU  493  CA  THR A  67    12361  12500  12396     -1     23    -35       C  
ATOM    494  C   THR A  67      37.606 -30.197  16.889  1.00101.56           C  
ANISOU  494  C   THR A  67    12806  12944  12840     -1     23    -35       C  
ATOM    495  O   THR A  67      36.986 -30.736  15.981  1.00101.27           O  
ANISOU  495  O   THR A  67    12769  12907  12803     -1     24    -35       O  
ATOM    496  CB  THR A  67      39.972 -31.079  16.823  1.00111.11           C  
ANISOU  496  CB  THR A  67    14014  14153  14049     -1     23    -35       C  
ATOM    497  OG1 THR A  67      40.797 -32.119  17.362  1.00111.63           O  
ANISOU  497  OG1 THR A  67    14080  14219  14115     -1     23    -34       O  
ATOM    498  CG2 THR A  67      40.750 -29.749  16.768  1.00109.89           C  
ANISOU  498  CG2 THR A  67    13859  13999  13895     -1     22    -35       C  
ATOM    499  N   GLU A  68      37.440 -28.912  17.239  1.00 98.08           N  
ANISOU  499  N   GLU A  68    12365  12503  12399     -1     24    -35       N  
ATOM    500  CA  GLU A  68      36.509 -27.994  16.586  1.00 97.94           C  
ANISOU  500  CA  GLU A  68    12347  12484  12381     -1     25    -34       C  
ATOM    501  C   GLU A  68      37.129 -27.554  15.269  1.00101.78           C  
ANISOU  501  C   GLU A  68    12832  12972  12869     -1     26    -34       C  
ATOM    502  O   GLU A  68      38.314 -27.198  15.241  1.00101.95           O  
ANISOU  502  O   GLU A  68    12853  12993  12891     -1     25    -35       O  
ATOM    503  CB  GLU A  68      36.271 -26.737  17.455  1.00 99.54           C  
ANISOU  503  CB  GLU A  68    12550  12686  12583     -2     26    -35       C  
ATOM    504  CG  GLU A  68      35.246 -26.886  18.570  1.00112.89           C  
ANISOU  504  CG  GLU A  68    14243  14377  14274     -1     26    -34       C  
ATOM    505  CD  GLU A  68      33.985 -26.048  18.440  1.00139.83           C  
ANISOU  505  CD  GLU A  68    17656  17788  17685     -1     28    -32       C  
ATOM    506  OE1 GLU A  68      34.078 -24.868  18.028  1.00134.76           O  
ANISOU  506  OE1 GLU A  68    17014  17147  17044     -1     30    -32       O  
ATOM    507  OE2 GLU A  68      32.901 -26.563  18.797  1.00138.75           O  
ANISOU  507  OE2 GLU A  68    17520  17652  17547      0     28    -30       O  
ATOM    508  N   ILE A  69      36.327 -27.581  14.183  1.00 97.19           N  
ANISOU  508  N   ILE A  69    12249  12391  12287     -1     27    -33       N  
ATOM    509  CA  ILE A  69      36.708 -27.113  12.848  1.00 96.14           C  
ANISOU  509  CA  ILE A  69    12114  12260  12155      0     28    -33       C  
ATOM    510  C   ILE A  69      35.568 -26.293  12.222  1.00 97.39           C  
ANISOU  510  C   ILE A  69    12270  12420  12313      0     30    -31       C  
ATOM    511  O   ILE A  69      34.395 -26.662  12.340  1.00 97.13           O  
ANISOU  511  O   ILE A  69    12238  12388  12279     -1     31    -30       O  
ATOM    512  CB  ILE A  69      37.261 -28.231  11.911  1.00 99.48           C  
ANISOU  512  CB  ILE A  69    12536  12684  12578      0     26    -34       C  
ATOM    513  CG1 ILE A  69      38.139 -27.655  10.783  1.00100.60           C  
ANISOU  513  CG1 ILE A  69    12675  12827  12722      2     26    -33       C  
ATOM    514  CG2 ILE A  69      36.182 -29.143  11.343  1.00 99.51           C  
ANISOU  514  CG2 ILE A  69    12540  12689  12581     -1     27    -33       C  
ATOM    515  CD1 ILE A  69      39.587 -27.256  11.194  1.00113.51           C  
ANISOU  515  CD1 ILE A  69    14310  14460  14358      2     25    -33       C  
ATOM    516  N   ALA A  70      35.923 -25.171  11.584  1.00 91.72           N  
ANISOU  516  N   ALA A  70    11658  11607  11583    -65     27     -5       N  
ATOM    517  CA  ALA A  70      34.968 -24.281  10.931  1.00 90.79           C  
ANISOU  517  CA  ALA A  70    11543  11489  11465    -63     28     -7       C  
ATOM    518  C   ALA A  70      35.426 -24.019   9.504  1.00 92.88           C  
ANISOU  518  C   ALA A  70    11808  11753  11729    -61     28     -6       C  
ATOM    519  O   ALA A  70      36.596 -23.692   9.287  1.00 93.97           O  
ANISOU  519  O   ALA A  70    11946  11891  11867    -62     28     -4       O  
ATOM    520  CB  ALA A  70      34.847 -22.978  11.705  1.00 91.56           C  
ANISOU  520  CB  ALA A  70    11643  11584  11560    -64     28     -7       C  
ATOM    521  N   LEU A  71      34.520 -24.218   8.529  1.00 85.95           N  
ANISOU  521  N   LEU A  71    10929  10875  10851    -58     28     -8       N  
ATOM    522  CA  LEU A  71      34.807 -24.089   7.108  1.00 83.54           C  
ANISOU  522  CA  LEU A  71    10625  10570  10547    -56     28     -7       C  
ATOM    523  C   LEU A  71      33.753 -23.287   6.415  1.00 89.25           C  
ANISOU  523  C   LEU A  71    11350  11293  11270    -54     28     -9       C  
ATOM    524  O   LEU A  71      32.565 -23.616   6.475  1.00 88.68           O  
ANISOU  524  O   LEU A  71    11277  11221  11198    -52     28    -10       O  
ATOM    525  CB  LEU A  71      34.856 -25.474   6.458  1.00 82.47           C  
ANISOU  525  CB  LEU A  71    10487  10436  10412    -54     28     -7       C  
ATOM    526  CG  LEU A  71      35.893 -26.443   6.978  1.00 86.19           C  
ANISOU  526  CG  LEU A  71    10956  10908  10885    -56     28     -5       C  
ATOM    527  CD1 LEU A  71      35.460 -27.873   6.766  1.00 85.84           C  
ANISOU  527  CD1 LEU A  71    10910  10864  10841    -55     29     -6       C  
ATOM    528  CD2 LEU A  71      37.234 -26.187   6.350  1.00 88.95           C  
ANISOU  528  CD2 LEU A  71    11306  11258  11235    -57     29     -3       C  
ATOM    529  N   VAL A  72      34.180 -22.243   5.731  1.00 87.68           N  
ANISOU  529  N   VAL A  72    11152  11094  11070    -53     29     -8       N  
ATOM    530  CA  VAL A  72      33.244 -21.456   4.956  1.00 88.25           C  
ANISOU  530  CA  VAL A  72    11225  11165  11142    -51     29    -10       C  
ATOM    531  C   VAL A  72      33.331 -21.940   3.534  1.00 94.71           C  
ANISOU  531  C   VAL A  72    12042  11983  11960    -49     29    -10       C  
ATOM    532  O   VAL A  72      34.429 -22.005   2.972  1.00 94.75           O  
ANISOU  532  O   VAL A  72    12047  11989  11965    -50     29     -8       O  
ATOM    533  CB  VAL A  72      33.373 -19.923   5.100  1.00 92.32           C  
ANISOU  533  CB  VAL A  72    11742  11679  11656    -52     29     -9       C  
ATOM    534  CG1 VAL A  72      32.942 -19.477   6.486  1.00 92.49           C  
ANISOU  534  CG1 VAL A  72    11765  11700  11676    -54     30    -10       C  
ATOM    535  CG2 VAL A  72      34.783 -19.427   4.780  1.00 92.20           C  
ANISOU  535  CG2 VAL A  72    11728  11664  11640    -53     29     -8       C  
ATOM    536  N   SER A  73      32.189 -22.378   2.989  1.00 92.25           N  
ANISOU  536  N   SER A  73    11731  11672  11649    -48     29    -11       N  
ATOM    537  CA  SER A  73      32.094 -22.880   1.631  1.00 91.90           C  
ANISOU  537  CA  SER A  73    11686  11628  11605    -46     28    -11       C  
ATOM    538  C   SER A  73      31.362 -21.835   0.815  1.00 97.93           C  
ANISOU  538  C   SER A  73    12450  12390  12368    -45     28    -11       C  
ATOM    539  O   SER A  73      30.198 -21.511   1.088  1.00 96.61           O  
ANISOU  539  O   SER A  73    12283  12223  12201    -45     29    -12       O  
ATOM    540  CB  SER A  73      31.409 -24.241   1.589  1.00 93.84           C  
ANISOU  540  CB  SER A  73    11931  11874  11851    -46     28    -11       C  
ATOM    541  OG  SER A  73      30.045 -24.155   1.964  1.00101.28           O  
ANISOU  541  OG  SER A  73    12873  12816  12794    -45     28    -12       O  
ATOM    542  N   ASP A  74      32.108 -21.249  -0.132  1.00 97.18           N  
ANISOU  542  N   ASP A  74    12356  12296  12273    -45     29    -11       N  
ATOM    543  CA  ASP A  74      31.675 -20.192  -1.035  1.00 97.84           C  
ANISOU  543  CA  ASP A  74    12440  12379  12356    -44     29    -11       C  
ATOM    544  C   ASP A  74      30.873 -20.752  -2.195  1.00102.93           C  
ANISOU  544  C   ASP A  74    13084  13023  13001    -43     28    -11       C  
ATOM    545  O   ASP A  74      31.298 -21.712  -2.847  1.00102.31           O  
ANISOU  545  O   ASP A  74    13005  12945  12922    -43     28    -11       O  
ATOM    546  CB  ASP A  74      32.885 -19.401  -1.555  1.00 99.68           C  
ANISOU  546  CB  ASP A  74    12672  12611  12588    -44     28    -10       C  
ATOM    547  CG  ASP A  74      33.567 -18.559  -0.501  1.00108.75           C  
ANISOU  547  CG  ASP A  74    13823  13761  13737    -46     29     -9       C  
ATOM    548  OD1 ASP A  74      32.952 -17.566  -0.049  1.00109.55           O  
ANISOU  548  OD1 ASP A  74    13925  13862  13839    -46     29    -10       O  
ATOM    549  OD2 ASP A  74      34.736 -18.870  -0.155  1.00113.32           O  
ANISOU  549  OD2 ASP A  74    14401  14339  14315    -46     28     -8       O  
ATOM    550  N   LYS A  75      29.713 -20.120  -2.459  1.00100.22           N  
ANISOU  550  N   LYS A  75    12740  12679  12658    -43     28    -11       N  
ATOM    551  CA  LYS A  75      28.797 -20.476  -3.533  1.00100.66           C  
ANISOU  551  CA  LYS A  75    12797  12736  12715    -42     28    -11       C  
ATOM    552  C   LYS A  75      29.519 -20.326  -4.865  1.00108.05           C  
ANISOU  552  C   LYS A  75    13732  13671  13649    -42     27    -11       C  
ATOM    553  O   LYS A  75      30.398 -19.464  -4.982  1.00107.69           O  
ANISOU  553  O   LYS A  75    13687  13626  13603    -42     28    -11       O  
ATOM    554  CB  LYS A  75      27.550 -19.587  -3.472  1.00102.50           C  
ANISOU  554  CB  LYS A  75    13029  12968  12948    -42     28    -11       C  
ATOM    555  CG  LYS A  75      26.325 -20.234  -4.085  1.00110.25           C  
ANISOU  555  CG  LYS A  75    14011  13950  13931    -42     27    -10       C  
ATOM    556  CD  LYS A  75      25.078 -19.424  -3.816  1.00116.79           C  
ANISOU  556  CD  LYS A  75    14838  14777  14759    -42     28     -9       C  
ATOM    557  CE  LYS A  75      23.825 -20.220  -4.072  1.00124.96           C  
ANISOU  557  CE  LYS A  75    15873  15812  15795    -42     27     -8       C  
ATOM    558  NZ  LYS A  75      22.620 -19.537  -3.529  1.00134.04           N  
ANISOU  558  NZ  LYS A  75    17021  16960  16946    -42     28     -6       N  
ATOM    559  N   THR A  76      29.198 -21.197  -5.847  1.00106.95           N  
ANISOU  559  N   THR A  76    13593  13532  13510    -42     27    -11       N  
ATOM    560  CA  THR A  76      29.846 -21.178  -7.168  1.00107.49           C  
ANISOU  560  CA  THR A  76    13663  13601  13578    -42     27    -11       C  
ATOM    561  C   THR A  76      28.821 -20.942  -8.303  1.00112.65           C  
ANISOU  561  C   THR A  76    14316  14254  14231    -42     26    -10       C  
ATOM    562  O   THR A  76      27.638 -20.701  -8.027  1.00111.61           O  
ANISOU  562  O   THR A  76    14184  14122  14100    -43     26    -10       O  
ATOM    563  CB  THR A  76      30.741 -22.434  -7.368  1.00116.37           C  
ANISOU  563  CB  THR A  76    14789  14726  14702    -42     27    -11       C  
ATOM    564  OG1 THR A  76      31.588 -22.251  -8.503  1.00118.53           O  
ANISOU  564  OG1 THR A  76    15062  14998  14974    -42     27    -11       O  
ATOM    565  CG2 THR A  76      29.951 -23.715  -7.532  1.00113.36           C  
ANISOU  565  CG2 THR A  76    14407  14343  14320    -42     27    -11       C  
ATOM    566  N   GLU A  77      29.313 -20.977  -9.575  1.00111.06           N  
ANISOU  566  N   GLU A  77    14116  14053  14030    -43     26    -10       N  
ATOM    567  CA  GLU A  77      28.579 -20.800 -10.839  1.00111.31           C  
ANISOU  567  CA  GLU A  77    14148  14084  14061    -43     25    -10       C  
ATOM    568  C   GLU A  77      27.257 -21.582 -10.852  1.00115.00           C  
ANISOU  568  C   GLU A  77    14616  14551  14529    -44     24     -9       C  
ATOM    569  O   GLU A  77      26.176 -20.980 -10.919  1.00114.42           O  
ANISOU  569  O   GLU A  77    14541  14478  14456    -45     24     -8       O  
ATOM    570  CB  GLU A  77      29.461 -21.236 -12.030  1.00112.89           C  
ANISOU  570  CB  GLU A  77    14350  14284  14261    -43     25    -10       C  
ATOM    571  CG  GLU A  77      30.295 -20.120 -12.642  1.00125.32           C  
ANISOU  571  CG  GLU A  77    15924  15859  15835    -43     25    -10       C  
ATOM    572  CD  GLU A  77      31.115 -20.509 -13.861  1.00138.11           C  
ANISOU  572  CD  GLU A  77    17545  17478  17453    -43     26    -10       C  
ATOM    573  OE1 GLU A  77      30.537 -21.069 -14.822  1.00116.99           O  
ANISOU  573  OE1 GLU A  77    14872  14802  14778    -44     25    -10       O  
ATOM    574  OE2 GLU A  77      32.334 -20.221 -13.867  1.00129.49           O  
ANISOU  574  OE2 GLU A  77    16453  16386  16362    -41     26    -10       O  
ATOM    575  N   LYS A  78      27.362 -22.922 -10.736  1.00111.12           N  
ANISOU  575  N   LYS A  78    14125  14059  14036    -44     24     -9       N  
ATOM    576  CA  LYS A  78      26.236 -23.851 -10.734  1.00110.14           C  
ANISOU  576  CA  LYS A  78    14002  13934  13911    -45     23     -9       C  
ATOM    577  C   LYS A  78      25.458 -23.726  -9.433  1.00112.84           C  
ANISOU  577  C   LYS A  78    14342  14277  14255    -45     23     -8       C  
ATOM    578  O   LYS A  78      26.049 -23.662  -8.349  1.00112.17           O  
ANISOU  578  O   LYS A  78    14257  14193  14170    -44     24     -9       O  
ATOM    579  CB  LYS A  78      26.701 -25.304 -10.962  1.00112.28           C  
ANISOU  579  CB  LYS A  78    14275  14206  14181    -45     23     -9       C  
ATOM    580  CG  LYS A  78      27.858 -25.481 -11.945  1.00124.03           C  
ANISOU  580  CG  LYS A  78    15765  15693  15668    -45     24    -10       C  
ATOM    581  N   ASP A  79      24.129 -23.646  -9.557  1.00108.63           N  
ANISOU  581  N   ASP A  79    13809  13744  13722    -45     22     -7       N  
ATOM    582  CA  ASP A  79      23.190 -23.521  -8.448  1.00108.09           C  
ANISOU  582  CA  ASP A  79    13739  13675  13655    -45     22     -6       C  
ATOM    583  C   ASP A  79      23.170 -24.788  -7.598  1.00110.08           C  
ANISOU  583  C   ASP A  79    13991  13927  13906    -44     22     -6       C  
ATOM    584  O   ASP A  79      23.225 -25.896  -8.129  1.00110.48           O  
ANISOU  584  O   ASP A  79    14044  13979  13956    -45     21     -6       O  
ATOM    585  CB  ASP A  79      21.787 -23.218  -8.994  1.00110.30           C  
ANISOU  585  CB  ASP A  79    14018  13954  13935    -46     21     -3       C  
ATOM    586  CG  ASP A  79      20.647 -23.598  -8.078  1.00121.32           C  
ANISOU  586  CG  ASP A  79    15413  15350  15332    -45     20     -2       C  
ATOM    587  OD1 ASP A  79      19.838 -24.470  -8.475  1.00122.44           O  
ANISOU  587  OD1 ASP A  79    15556  15492  15474    -46     19      0       O  
ATOM    588  OD2 ASP A  79      20.580 -23.044  -6.951  1.00125.59           O  
ANISOU  588  OD2 ASP A  79    15953  15891  15874    -44     22     -2       O  
ATOM    589  N   GLY A  80      23.076 -24.606  -6.286  1.00104.17           N  
ANISOU  589  N   GLY A  80    13241  13179  13158    -43     22     -7       N  
ATOM    590  CA  GLY A  80      23.022 -25.710  -5.339  1.00102.49           C  
ANISOU  590  CA  GLY A  80    13028  12967  12946    -43     22     -7       C  
ATOM    591  C   GLY A  80      24.363 -26.310  -4.981  1.00102.86           C  
ANISOU  591  C   GLY A  80    13075  13014  12992    -42     23     -9       C  
ATOM    592  O   GLY A  80      24.410 -27.262  -4.190  1.00102.83           O  
ANISOU  592  O   GLY A  80    13072  13011  12989    -42     22     -9       O  
ATOM    593  N   GLU A  81      25.465 -25.772  -5.545  1.00 96.13           N  
ANISOU  593  N   GLU A  81    12151  12216  12159    -27     20      1       N  
ATOM    594  CA  GLU A  81      26.789 -26.279  -5.220  1.00 95.01           C  
ANISOU  594  CA  GLU A  81    12007  12071  12021    -26     17     -2       C  
ATOM    595  C   GLU A  81      27.711 -25.221  -4.664  1.00 96.28           C  
ANISOU  595  C   GLU A  81    12168  12232  12184    -26     17     -3       C  
ATOM    596  O   GLU A  81      27.721 -24.082  -5.126  1.00 96.56           O  
ANISOU  596  O   GLU A  81    12201  12268  12218    -26     20     -2       O  
ATOM    597  CB  GLU A  81      27.452 -27.064  -6.362  1.00 96.65           C  
ANISOU  597  CB  GLU A  81    12213  12280  12231    -26     17     -5       C  
ATOM    598  CG  GLU A  81      27.638 -26.387  -7.696  1.00109.94           C  
ANISOU  598  CG  GLU A  81    13892  13966  13913    -25     20     -5       C  
ATOM    599  CD  GLU A  81      28.602 -27.149  -8.585  1.00130.62           C  
ANISOU  599  CD  GLU A  81    16508  16586  16534    -24     19     -8       C  
ATOM    600  OE1 GLU A  81      29.810 -26.827  -8.560  1.00123.54           O  
ANISOU  600  OE1 GLU A  81    15611  15689  15640    -23     18     -9       O  
ATOM    601  OE2 GLU A  81      28.160 -28.095  -9.275  1.00126.45           O  
ANISOU  601  OE2 GLU A  81    15980  16060  16007    -24     19    -10       O  
ATOM    602  N   TYR A  82      28.511 -25.630  -3.680  1.00 90.02           N  
ANISOU  602  N   TYR A  82    11375  11437  11392    -25     14     -4       N  
ATOM    603  CA  TYR A  82      29.442 -24.795  -2.940  1.00 88.45           C  
ANISOU  603  CA  TYR A  82    11176  11236  11195    -24     14     -5       C  
ATOM    604  C   TYR A  82      30.904 -25.261  -3.084  1.00 93.09           C  
ANISOU  604  C   TYR A  82    11762  11823  11785    -24     12     -7       C  
ATOM    605  O   TYR A  82      31.156 -26.402  -3.477  1.00 92.23           O  
ANISOU  605  O   TYR A  82    11652  11713  11676    -24     12     -8       O  
ATOM    606  CB  TYR A  82      28.999 -24.780  -1.471  1.00 88.03           C  
ANISOU  606  CB  TYR A  82    11125  11183  11141    -24     11     -3       C  
ATOM    607  CG  TYR A  82      27.592 -24.252  -1.263  1.00 87.44           C  
ANISOU  607  CG  TYR A  82    11052  11109  11062    -24     12     -1       C  
ATOM    608  CD1 TYR A  82      26.511 -25.118  -1.120  1.00 88.17           C  
ANISOU  608  CD1 TYR A  82    11146  11202  11153    -23     11      2       C  
ATOM    609  CD2 TYR A  82      27.345 -22.884  -1.194  1.00 88.25           C  
ANISOU  609  CD2 TYR A  82    11156  11212  11165    -24     14      0       C  
ATOM    610  CE1 TYR A  82      25.213 -24.631  -0.928  1.00 87.61           C  
ANISOU  610  CE1 TYR A  82    11078  11133  11079    -23     12      5       C  
ATOM    611  CE2 TYR A  82      26.057 -22.387  -0.992  1.00 88.86           C  
ANISOU  611  CE2 TYR A  82    11235  11291  11238    -24     15      4       C  
ATOM    612  CZ  TYR A  82      24.995 -23.261  -0.849  1.00 93.56           C  
ANISOU  612  CZ  TYR A  82    11832  11888  11831    -23     14      6       C  
ATOM    613  OH  TYR A  82      23.742 -22.731  -0.628  1.00 90.73           O  
ANISOU  613  OH  TYR A  82    11476  11531  11468    -23     15     10       O  
ATOM    614  N   SER A  83      31.861 -24.379  -2.747  1.00 91.18           N  
ANISOU  614  N   SER A  83    11520  11581  11545    -24     12     -7       N  
ATOM    615  CA  SER A  83      33.290 -24.665  -2.854  1.00 92.21           C  
ANISOU  615  CA  SER A  83    11649  11711  11677    -24     11     -8       C  
ATOM    616  C   SER A  83      34.075 -24.269  -1.616  1.00 98.36           C  
ANISOU  616  C   SER A  83    12428  12488  12457    -24     10     -9       C  
ATOM    617  O   SER A  83      33.938 -23.144  -1.138  1.00 98.53           O  
ANISOU  617  O   SER A  83    12449  12508  12478    -24     10     -9       O  
ATOM    618  CB  SER A  83      33.870 -23.971  -4.074  1.00 97.08           C  
ANISOU  618  CB  SER A  83    12262  12328  12294    -23     12     -8       C  
ATOM    619  OG  SER A  83      35.093 -24.598  -4.417  1.00109.68           O  
ANISOU  619  OG  SER A  83    13858  13924  13891    -23     11     -8       O  
ATOM    620  N   VAL A  84      34.914 -25.188  -1.113  1.00 96.23           N  
ANISOU  620  N   VAL A  84    12158  12217  12187    -24      9     -9       N  
ATOM    621  CA  VAL A  84      35.740 -24.997   0.091  1.00 97.00           C  
ANISOU  621  CA  VAL A  84    12256  12315  12286    -24      8    -10       C  
ATOM    622  C   VAL A  84      37.081 -25.738  -0.063  1.00102.05           C  
ANISOU  622  C   VAL A  84    12894  12954  12925    -24      8    -10       C  
ATOM    623  O   VAL A  84      37.118 -26.796  -0.691  1.00102.50           O  
ANISOU  623  O   VAL A  84    12951  13012  12982    -23      8     -9       O  
ATOM    624  CB  VAL A  84      34.967 -25.405   1.395  1.00101.48           C  
ANISOU  624  CB  VAL A  84    12823  12883  12852    -23      7    -10       C  
ATOM    625  CG1 VAL A  84      34.640 -26.903   1.441  1.00101.51           C  
ANISOU  625  CG1 VAL A  84    12827  12887  12856    -23      7     -9       C  
ATOM    626  CG2 VAL A  84      35.693 -24.957   2.669  1.00101.31           C  
ANISOU  626  CG2 VAL A  84    12800  12861  12830    -23      7    -10       C  
ATOM    627  N   GLU A  85      38.171 -25.195   0.504  1.00 98.02           N  
ANISOU  627  N   GLU A  85    12384  12445  12416    -24      8     -9       N  
ATOM    628  CA  GLU A  85      39.481 -25.844   0.431  1.00 97.48           C  
ANISOU  628  CA  GLU A  85    12316  12377  12347    -24      8     -8       C  
ATOM    629  C   GLU A  85      39.864 -26.415   1.778  1.00 99.15           C  
ANISOU  629  C   GLU A  85    12526  12589  12557    -24      9     -9       C  
ATOM    630  O   GLU A  85      39.902 -25.692   2.771  1.00 99.40           O  
ANISOU  630  O   GLU A  85    12557  12621  12589    -25      8     -9       O  
ATOM    631  CB  GLU A  85      40.567 -24.925  -0.158  1.00 99.31           C  
ANISOU  631  CB  GLU A  85    12547  12608  12578    -24      7     -7       C  
ATOM    632  CG  GLU A  85      40.346 -23.436   0.085  1.00115.20           C  
ANISOU  632  CG  GLU A  85    14558  14619  14592    -25      7     -8       C  
ATOM    633  CD  GLU A  85      41.357 -22.514  -0.568  1.00142.49           C  
ANISOU  633  CD  GLU A  85    18015  18076  18050    -25      6     -6       C  
ATOM    634  OE1 GLU A  85      40.941 -21.638  -1.364  1.00137.02           O  
ANISOU  634  OE1 GLU A  85    17321  17383  17359    -24      5     -5       O  
ATOM    635  OE2 GLU A  85      42.564 -22.649  -0.261  1.00136.87           O  
ANISOU  635  OE2 GLU A  85    17302  17364  17337    -25      5     -4       O  
ATOM    636  N   TYR A  86      40.054 -27.735   1.817  1.00 93.38           N  
ANISOU  636  N   TYR A  86    11795  11859  11826    -24     10     -8       N  
ATOM    637  CA  TYR A  86      40.386 -28.543   2.997  1.00 92.35           C  
ANISOU  637  CA  TYR A  86    11663  11730  11696    -24     11     -8       C  
ATOM    638  C   TYR A  86      41.056 -29.782   2.403  1.00 96.75           C  
ANISOU  638  C   TYR A  86    12220  12287  12252    -24     12     -7       C  
ATOM    639  O   TYR A  86      40.457 -30.405   1.528  1.00 97.40           O  
ANISOU  639  O   TYR A  86    12303  12369  12336    -24     12     -7       O  
ATOM    640  CB  TYR A  86      39.090 -28.910   3.791  1.00 92.82           C  
ANISOU  640  CB  TYR A  86    11721  11790  11757    -23     11     -8       C  
ATOM    641  CG  TYR A  86      39.257 -30.021   4.811  1.00 94.41           C  
ANISOU  641  CG  TYR A  86    11919  11994  11959    -23     12     -7       C  
ATOM    642  CD1 TYR A  86      39.444 -29.733   6.161  1.00 96.08           C  
ANISOU  642  CD1 TYR A  86    12128  12209  12171    -22     13     -7       C  
ATOM    643  CD2 TYR A  86      39.227 -31.359   4.429  1.00 95.24           C  
ANISOU  643  CD2 TYR A  86    12024  12099  12065    -23     13     -7       C  
ATOM    644  CE1 TYR A  86      39.644 -30.751   7.094  1.00 96.35           C  
ANISOU  644  CE1 TYR A  86    12158  12245  12206    -21     15     -6       C  
ATOM    645  CE2 TYR A  86      39.433 -32.384   5.352  1.00 95.74           C  
ANISOU  645  CE2 TYR A  86    12083  12165  12130    -22     15     -5       C  
ATOM    646  CZ  TYR A  86      39.629 -32.074   6.684  1.00 99.72           C  
ANISOU  646  CZ  TYR A  86    12584  12672  12634    -21     16     -5       C  
ATOM    647  OH  TYR A  86      39.892 -33.068   7.580  1.00 98.81           O  
ANISOU  647  OH  TYR A  86    12463  12559  12520    -21     18     -3       O  
ATOM    648  N   ASP A  87      42.295 -30.128   2.836  1.00 92.65           N  
ANISOU  648  N   ASP A  87    11701  11770  11732    -25     14     -5       N  
ATOM    649  CA  ASP A  87      43.068 -31.274   2.308  1.00 92.34           C  
ANISOU  649  CA  ASP A  87    11662  11731  11691    -25     16     -3       C  
ATOM    650  C   ASP A  87      42.939 -31.344   0.773  1.00 96.73           C  
ANISOU  650  C   ASP A  87    12220  12286  12247    -24     14     -4       C  
ATOM    651  O   ASP A  87      42.536 -32.366   0.211  1.00 96.15           O  
ANISOU  651  O   ASP A  87    12147  12211  12175    -23     14     -4       O  
ATOM    652  CB  ASP A  87      42.632 -32.597   2.980  1.00 94.15           C  
ANISOU  652  CB  ASP A  87    11889  11962  11923    -25     18     -3       C  
ATOM    653  CG  ASP A  87      43.566 -33.781   2.740  1.00106.78           C  
ANISOU  653  CG  ASP A  87    13488  13561  13521    -25     20     -1       C  
ATOM    654  OD1 ASP A  87      44.701 -33.554   2.279  1.00110.08           O  
ANISOU  654  OD1 ASP A  87    13909  13981  13936    -25     21      1       O  
ATOM    655  OD2 ASP A  87      43.158 -34.922   3.022  1.00108.75           O  
ANISOU  655  OD2 ASP A  87    13736  13811  13773    -25     21     -1       O  
ATOM    656  N   GLY A  88      43.217 -30.216   0.134  1.00 93.87           N  
ANISOU  656  N   GLY A  88    11859  11923  11885    -24     12     -3       N  
ATOM    657  CA  GLY A  88      43.057 -30.041  -1.302  1.00 94.12           C  
ANISOU  657  CA  GLY A  88    11891  11954  11916    -23     10     -3       C  
ATOM    658  C   GLY A  88      41.830 -29.197  -1.564  1.00 99.10           C  
ANISOU  658  C   GLY A  88    12522  12584  12548    -22      9     -5       C  
ATOM    659  O   GLY A  88      41.304 -28.564  -0.639  1.00 98.98           O  
ANISOU  659  O   GLY A  88    12506  12568  12534    -23      9     -6       O  
ATOM    660  N   TYR A  89      41.358 -29.179  -2.824  1.00 96.00           N  
ANISOU  660  N   TYR A  89    12132  12198  12144     -6     16    -17       N  
ATOM    661  CA  TYR A  89      40.187 -28.401  -3.242  1.00 95.58           C  
ANISOU  661  CA  TYR A  89    12080  12145  12091     -6     17    -16       C  
ATOM    662  C   TYR A  89      38.890 -29.216  -3.260  1.00 99.01           C  
ANISOU  662  C   TYR A  89    12516  12578  12525     -6     17    -15       C  
ATOM    663  O   TYR A  89      38.850 -30.284  -3.853  1.00 99.10           O  
ANISOU  663  O   TYR A  89    12527  12589  12536     -6     16    -15       O  
ATOM    664  CB  TYR A  89      40.423 -27.756  -4.603  1.00 96.67           C  
ANISOU  664  CB  TYR A  89    12219  12283  12229     -7     17    -16       C  
ATOM    665  CG  TYR A  89      39.575 -26.527  -4.795  1.00 99.01           C  
ANISOU  665  CG  TYR A  89    12516  12579  12525     -8     18    -16       C  
ATOM    666  CD1 TYR A  89      38.619 -26.467  -5.802  1.00101.36           C  
ANISOU  666  CD1 TYR A  89    12814  12876  12822     -8     18    -16       C  
ATOM    667  CD2 TYR A  89      39.715 -25.423  -3.959  1.00 99.72           C  
ANISOU  667  CD2 TYR A  89    12606  12669  12615     -8     18    -16       C  
ATOM    668  CE1 TYR A  89      37.840 -25.329  -5.991  1.00102.08           C  
ANISOU  668  CE1 TYR A  89    12906  12966  12913     -9     18    -15       C  
ATOM    669  CE2 TYR A  89      38.934 -24.285  -4.128  1.00100.54           C  
ANISOU  669  CE2 TYR A  89    12711  12772  12718     -9     18    -16       C  
ATOM    670  CZ  TYR A  89      37.995 -24.243  -5.141  1.00108.59           C  
ANISOU  670  CZ  TYR A  89    13731  13792  13738     -9     18    -16       C  
ATOM    671  OH  TYR A  89      37.211 -23.124  -5.275  1.00110.86           O  
ANISOU  671  OH  TYR A  89    14020  14079  14025     -9     18    -15       O  
ATOM    672  N   ASN A  90      37.821 -28.706  -2.631  1.00 93.54           N  
ANISOU  672  N   ASN A  90    11823  11885  11832     -6     17    -15       N  
ATOM    673  CA  ASN A  90      36.561 -29.455  -2.596  1.00 91.75           C  
ANISOU  673  CA  ASN A  90    11598  11658  11606     -6     16    -14       C  
ATOM    674  C   ASN A  90      35.397 -28.741  -3.255  1.00 90.43           C  
ANISOU  674  C   ASN A  90    11431  11491  11439     -7     17    -14       C  
ATOM    675  O   ASN A  90      35.177 -27.540  -3.035  1.00 90.15           O  
ANISOU  675  O   ASN A  90    11394  11454  11402     -7     17    -14       O  
ATOM    676  CB  ASN A  90      36.165 -29.871  -1.180  1.00 92.53           C  
ANISOU  676  CB  ASN A  90    11696  11756  11704     -6     16    -14       C  
ATOM    677  CG  ASN A  90      37.306 -30.208  -0.285  1.00116.86           C  
ANISOU  677  CG  ASN A  90    14777  14838  14785     -6     16    -15       C  
ATOM    678  OD1 ASN A  90      37.822 -31.326  -0.298  1.00110.35           O  
ANISOU  678  OD1 ASN A  90    13953  14014  13961     -5     15    -15       O  
ATOM    679  ND2 ASN A  90      37.719 -29.230   0.504  1.00109.91           N  
ANISOU  679  ND2 ASN A  90    13897  13958  13905     -6     16    -15       N  
ATOM    680  N   VAL A  91      34.643 -29.503  -4.057  1.00 81.74           N  
ANISOU  680  N   VAL A  91    10330  10390  10338     -6     17    -14       N  
ATOM    681  CA  VAL A  91      33.447 -29.002  -4.724  1.00 79.57           C  
ANISOU  681  CA  VAL A  91    10056  10115  10063     -7     17    -14       C  
ATOM    682  C   VAL A  91      32.314 -29.937  -4.317  1.00 78.96           C  
ANISOU  682  C   VAL A  91     9979  10037   9986     -7     17    -13       C  
ATOM    683  O   VAL A  91      32.338 -31.132  -4.608  1.00 77.49           O  
ANISOU  683  O   VAL A  91     9793   9851   9799     -6     17    -13       O  
ATOM    684  CB  VAL A  91      33.567 -28.805  -6.272  1.00 82.98           C  
ANISOU  684  CB  VAL A  91    10487  10546  10494     -7     17    -14       C  
ATOM    685  CG1 VAL A  91      32.296 -28.186  -6.853  1.00 82.37           C  
ANISOU  685  CG1 VAL A  91    10411  10469  10418     -7     17    -14       C  
ATOM    686  CG2 VAL A  91      34.775 -27.942  -6.643  1.00 82.99           C  
ANISOU  686  CG2 VAL A  91    10489  10547  10496     -7     17    -14       C  
ATOM    687  N   PHE A  92      31.340 -29.390  -3.618  1.00 73.34           N  
ANISOU  687  N   PHE A  92     9266   9325   9273     -7     17    -13       N  
ATOM    688  CA  PHE A  92      30.231 -30.180  -3.138  1.00 72.50           C  
ANISOU  688  CA  PHE A  92     9161   9220   9167     -7     17    -13       C  
ATOM    689  C   PHE A  92      28.892 -29.556  -3.504  1.00 73.39           C  
ANISOU  689  C   PHE A  92     9273   9331   9279     -7     17    -14       C  
ATOM    690  O   PHE A  92      28.854 -28.368  -3.816  1.00 71.72           O  
ANISOU  690  O   PHE A  92     9062   9121   9069     -7     17    -14       O  
ATOM    691  CB  PHE A  92      30.383 -30.456  -1.626  1.00 74.62           C  
ANISOU  691  CB  PHE A  92     9429   9487   9434     -7     17    -14       C  
ATOM    692  CG  PHE A  92      30.160 -29.319  -0.662  1.00 76.49           C  
ANISOU  692  CG  PHE A  92     9666   9725   9672     -7     17    -14       C  
ATOM    693  CD1 PHE A  92      31.222 -28.769   0.047  1.00 80.44           C  
ANISOU  693  CD1 PHE A  92    10166  10225  10172     -7     17    -14       C  
ATOM    694  CD2 PHE A  92      28.871 -28.843  -0.400  1.00 78.55           C  
ANISOU  694  CD2 PHE A  92     9926   9986   9933     -7     17    -14       C  
ATOM    695  CE1 PHE A  92      31.000 -27.744   0.974  1.00 81.53           C  
ANISOU  695  CE1 PHE A  92    10305  10364  10311     -7     17    -14       C  
ATOM    696  CE2 PHE A  92      28.663 -27.802   0.494  1.00 81.14           C  
ANISOU  696  CE2 PHE A  92    10255  10315  10261     -7     17    -14       C  
ATOM    697  CZ  PHE A  92      29.721 -27.266   1.191  1.00 79.82           C  
ANISOU  697  CZ  PHE A  92    10088  10147  10094     -7     17    -14       C  
ATOM    698  N   ARG A  93      27.794 -30.339  -3.417  1.00 69.10           N  
ANISOU  698  N   ARG A  93     8730   8789   8736     -7     17    -14       N  
ATOM    699  CA  ARG A  93      26.440 -29.920  -3.815  1.00 68.40           C  
ANISOU  699  CA  ARG A  93     8641   8700   8647     -7     17    -14       C  
ATOM    700  C   ARG A  93      25.363 -30.704  -3.108  1.00 71.39           C  
ANISOU  700  C   ARG A  93     9019   9079   9025     -8     17    -14       C  
ATOM    701  O   ARG A  93      25.454 -31.949  -3.007  1.00 70.81           O  
ANISOU  701  O   ARG A  93     8947   9007   8952     -8     17    -14       O  
ATOM    702  CB  ARG A  93      26.266 -29.992  -5.365  1.00 68.12           C  
ANISOU  702  CB  ARG A  93     8606   8666   8612     -7     17    -14       C  
ATOM    703  CG  ARG A  93      25.330 -31.050  -5.985  1.00 75.93           C  
ANISOU  703  CG  ARG A  93     9595   9654   9601     -7     17    -14       C  
ATOM    704  CD  ARG A  93      26.014 -31.991  -6.957  1.00 73.71           C  
ANISOU  704  CD  ARG A  93     9315   9373   9319     -7     17    -13       C  
ATOM    705  NE  ARG A  93      25.611 -33.367  -6.710  1.00 74.06           N  
ANISOU  705  NE  ARG A  93     9359   9417   9363     -8     17    -13       N  
ATOM    706  CZ  ARG A  93      25.654 -34.337  -7.607  1.00 89.25           C  
ANISOU  706  CZ  ARG A  93    11284  11341  11286     -8     17    -12       C  
ATOM    707  NH1 ARG A  93      26.089 -34.094  -8.838  1.00 83.68           N  
ANISOU  707  NH1 ARG A  93    10579  10635  10582     -8     17    -12       N  
ATOM    708  NH2 ARG A  93      25.243 -35.551  -7.295  1.00 72.30           N  
ANISOU  708  NH2 ARG A  93     9137   9194   9138     -9     18    -12       N  
ATOM    709  N   ILE A  94      24.307 -29.965  -2.672  1.00 65.76           N  
ANISOU  709  N   ILE A  94     8316   8367   8302     -1    -48      4       N  
ATOM    710  CA  ILE A  94      23.143 -30.517  -1.980  1.00 64.12           C  
ANISOU  710  CA  ILE A  94     8108   8159   8095     -1    -47      3       C  
ATOM    711  C   ILE A  94      22.347 -31.356  -2.987  1.00 64.60           C  
ANISOU  711  C   ILE A  94     8169   8220   8156      0    -47      3       C  
ATOM    712  O   ILE A  94      21.803 -30.802  -3.949  1.00 63.75           O  
ANISOU  712  O   ILE A  94     8061   8113   8050      0    -47      4       O  
ATOM    713  CB  ILE A  94      22.302 -29.374  -1.323  1.00 68.28           C  
ANISOU  713  CB  ILE A  94     8635   8684   8622     -1    -47      3       C  
ATOM    714  CG1 ILE A  94      23.183 -28.425  -0.471  1.00 69.04           C  
ANISOU  714  CG1 ILE A  94     8732   8781   8720     -1    -47      3       C  
ATOM    715  CG2 ILE A  94      21.109 -29.948  -0.513  1.00 70.03           C  
ANISOU  715  CG2 ILE A  94     8857   8906   8845     -1    -46      2       C  
ATOM    716  CD1 ILE A  94      22.495 -27.013  -0.088  1.00 73.66           C  
ANISOU  716  CD1 ILE A  94     9317   9365   9306     -1    -47      3       C  
ATOM    717  N   VAL A  95      22.397 -32.685  -2.820  1.00 59.84           N  
ANISOU  717  N   VAL A  95     7566   7617   7552      0    -47      3       N  
ATOM    718  CA  VAL A  95      21.726 -33.672  -3.651  1.00 58.51           C  
ANISOU  718  CA  VAL A  95     7398   7450   7385      0    -48      3       C  
ATOM    719  C   VAL A  95      20.202 -33.630  -3.488  1.00 64.85           C  
ANISOU  719  C   VAL A  95     8200   8251   8188      0    -47      2       C  
ATOM    720  O   VAL A  95      19.514 -33.196  -4.395  1.00 65.73           O  
ANISOU  720  O   VAL A  95     8311   8363   8300      1    -47      3       O  
ATOM    721  CB  VAL A  95      22.325 -35.062  -3.331  1.00 61.01           C  
ANISOU  721  CB  VAL A  95     7715   7767   7701      1    -48      2       C  
ATOM    722  CG1 VAL A  95      21.452 -36.198  -3.905  1.00 60.10           C  
ANISOU  722  CG1 VAL A  95     7598   7651   7585      1    -49      2       C  
ATOM    723  CG2 VAL A  95      23.773 -35.170  -3.851  1.00 60.59           C  
ANISOU  723  CG2 VAL A  95     7661   7714   7645      1    -49      3       C  
ATOM    724  N   GLU A  96      19.680 -33.973  -2.312  1.00 64.34           N  
ANISOU  724  N   GLU A  96     8136   8186   8124      0    -46      2       N  
ATOM    725  CA  GLU A  96      18.255 -33.875  -1.961  1.00 65.40           C  
ANISOU  725  CA  GLU A  96     8271   8321   8259      0    -46      2       C  
ATOM    726  C   GLU A  96      18.154 -33.742  -0.458  1.00 74.14           C  
ANISOU  726  C   GLU A  96     9378   9427   9365     -1    -46      2       C  
ATOM    727  O   GLU A  96      19.091 -34.153   0.248  1.00 73.99           O  
ANISOU  727  O   GLU A  96     9359   9407   9345     -1    -46      2       O  
ATOM    728  CB  GLU A  96      17.401 -35.050  -2.556  1.00 66.45           C  
ANISOU  728  CB  GLU A  96     8403   8454   8392      0    -46      2       C  
ATOM    729  CG  GLU A  96      17.126 -36.266  -1.679  1.00 71.83           C  
ANISOU  729  CG  GLU A  96     9085   9135   9073      0    -46      2       C  
ATOM    730  CD  GLU A  96      15.993 -37.156  -2.163  1.00 87.77           C  
ANISOU  730  CD  GLU A  96    11104  11153  11093      0    -46      2       C  
ATOM    731  OE1 GLU A  96      15.963 -37.529  -3.358  1.00 93.78           O  
ANISOU  731  OE1 GLU A  96    11864  11915  11854      1    -47      1       O  
ATOM    732  OE2 GLU A  96      15.138 -37.504  -1.322  1.00 76.79           O  
ANISOU  732  OE2 GLU A  96     9714   9763   9702     -1    -46      2       O  
ATOM    733  N   THR A  97      17.040 -33.152   0.014  1.00 73.97           N  
ANISOU  733  N   THR A  97     9356   9405   9344     -1    -45      1       N  
ATOM    734  CA  THR A  97      16.778 -32.899   1.407  1.00 74.98           C  
ANISOU  734  CA  THR A  97     9484   9533   9472     -1    -45      1       C  
ATOM    735  C   THR A  97      15.309 -32.693   1.770  1.00 81.69           C  
ANISOU  735  C   THR A  97    10334  10383  10321     -1    -45      1       C  
ATOM    736  O   THR A  97      14.559 -32.003   1.097  1.00 80.65           O  
ANISOU  736  O   THR A  97    10203  10252  10190     -1    -45      1       O  
ATOM    737  CB  THR A  97      17.617 -31.691   1.896  1.00 85.80           C  
ANISOU  737  CB  THR A  97    10854  10903  10842     -1    -45      1       C  
ATOM    738  OG1 THR A  97      17.341 -31.455   3.284  1.00 87.76           O  
ANISOU  738  OG1 THR A  97    11102  11152  11090     -1    -45      1       O  
ATOM    739  CG2 THR A  97      17.359 -30.418   1.094  1.00 82.23           C  
ANISOU  739  CG2 THR A  97    10403  10451  10391     -1    -45      1       C  
ATOM    740  N   ASP A  98      14.961 -33.236   2.914  1.00 81.85           N  
ANISOU  740  N   ASP A  98    10354  10404  10341     -1    -45      1       N  
ATOM    741  CA  ASP A  98      13.707 -33.051   3.598  1.00 82.79           C  
ANISOU  741  CA  ASP A  98    10473  10524  10460     -1    -45      1       C  
ATOM    742  C   ASP A  98      14.238 -32.306   4.782  1.00 90.27           C  
ANISOU  742  C   ASP A  98    11419  11471  11407     -1    -45      1       C  
ATOM    743  O   ASP A  98      14.779 -32.926   5.704  1.00 92.05           O  
ANISOU  743  O   ASP A  98    11644  11697  11632     -1    -45      1       O  
ATOM    744  CB  ASP A  98      13.137 -34.393   4.045  1.00 84.19           C  
ANISOU  744  CB  ASP A  98    10650  10702  10637     -1    -45      2       C  
ATOM    745  CG  ASP A  98      11.942 -34.303   4.961  1.00 90.88           C  
ANISOU  745  CG  ASP A  98    11497  11550  11484     -1    -45      2       C  
ATOM    746  OD1 ASP A  98      11.619 -35.325   5.601  1.00 93.24           O  
ANISOU  746  OD1 ASP A  98    11795  11849  11782     -2    -45      2       O  
ATOM    747  OD2 ASP A  98      11.323 -33.206   5.035  1.00 91.76           O  
ANISOU  747  OD2 ASP A  98    11608  11662  11595     -1    -45      1       O  
ATOM    748  N   TYR A  99      14.170 -30.975   4.726  1.00 86.62           N  
ANISOU  748  N   TYR A  99    10958  11009  10945     -1    -45      0       N  
ATOM    749  CA  TYR A  99      14.690 -30.047   5.735  1.00 86.33           C  
ANISOU  749  CA  TYR A  99    10921  10973  10909      0    -45     -1       C  
ATOM    750  C   TYR A  99      14.434 -30.422   7.206  1.00 89.09           C  
ANISOU  750  C   TYR A  99    11269  11324  11257      0    -45     -1       C  
ATOM    751  O   TYR A  99      15.203 -30.003   8.066  1.00 91.11           O  
ANISOU  751  O   TYR A  99    11524  11580  11513      1    -45     -1       O  
ATOM    752  CB  TYR A  99      14.160 -28.627   5.507  1.00 88.08           C  
ANISOU  752  CB  TYR A  99    11142  11194  11130      0    -46     -1       C  
ATOM    753  CG  TYR A  99      14.168 -28.058   4.101  1.00 89.75           C  
ANISOU  753  CG  TYR A  99    11354  11405  11343      0    -46     -1       C  
ATOM    754  CD1 TYR A  99      13.806 -26.739   3.872  1.00 92.19           C  
ANISOU  754  CD1 TYR A  99    11663  11714  11652      0    -46     -2       C  
ATOM    755  CD2 TYR A  99      14.450 -28.858   2.995  1.00 90.30           C  
ANISOU  755  CD2 TYR A  99    11424  11474  11412      0    -45      0       C  
ATOM    756  CE1 TYR A  99      13.753 -26.215   2.587  1.00 94.20           C  
ANISOU  756  CE1 TYR A  99    11918  11967  11907      0    -46     -1       C  
ATOM    757  CE2 TYR A  99      14.380 -28.349   1.699  1.00 91.30           C  
ANISOU  757  CE2 TYR A  99    11551  11600  11540      0    -45      0       C  
ATOM    758  CZ  TYR A  99      14.042 -27.019   1.503  1.00100.66           C  
ANISOU  758  CZ  TYR A  99    12737  12786  12726      0    -46     -1       C  
ATOM    759  OH  TYR A  99      13.975 -26.461   0.251  1.00104.35           O  
ANISOU  759  OH  TYR A  99    13203  13252  13193      0    -46      0       O  
ATOM    760  N   THR A 100      13.361 -31.174   7.494  1.00 81.74           N  
ANISOU  760  N   THR A 100    10373  10380  10305    -17    -15    -20       N  
ATOM    761  CA  THR A 100      12.978 -31.564   8.847  1.00 79.63           C  
ANISOU  761  CA  THR A 100    10104  10114  10037    -18    -16    -20       C  
ATOM    762  C   THR A 100      13.438 -32.991   9.220  1.00 80.28           C  
ANISOU  762  C   THR A 100    10187  10196  10120    -18    -15    -19       C  
ATOM    763  O   THR A 100      13.243 -33.395  10.366  1.00 80.86           O  
ANISOU  763  O   THR A 100    10260  10271  10193    -19    -15    -19       O  
ATOM    764  CB  THR A 100      11.470 -31.340   9.025  1.00 88.89           C  
ANISOU  764  CB  THR A 100    11278  11289  11209    -18    -17    -22       C  
ATOM    765  OG1 THR A 100      10.727 -32.311   8.279  1.00 91.07           O  
ANISOU  765  OG1 THR A 100    11555  11565  11484    -19    -16    -22       O  
ATOM    766  CG2 THR A 100      11.037 -29.925   8.621  1.00 86.02           C  
ANISOU  766  CG2 THR A 100    10914  10926  10844    -17    -18    -23       C  
ATOM    767  N   ASP A 101      14.107 -33.726   8.306  1.00 74.17           N  
ANISOU  767  N   ASP A 101     9414   9420   9346    -18    -14    -18       N  
ATOM    768  CA  ASP A 101      14.557 -35.088   8.610  1.00 73.94           C  
ANISOU  768  CA  ASP A 101     9385   9390   9317    -19    -13    -17       C  
ATOM    769  C   ASP A 101      15.958 -35.436   8.107  1.00 77.14           C  
ANISOU  769  C   ASP A 101     9792   9795   9725    -18    -12    -17       C  
ATOM    770  O   ASP A 101      16.720 -36.019   8.864  1.00 76.41           O  
ANISOU  770  O   ASP A 101     9698   9701   9631    -18    -12    -16       O  
ATOM    771  CB  ASP A 101      13.539 -36.142   8.116  1.00 76.27           C  
ANISOU  771  CB  ASP A 101     9682   9686   9613    -19    -12    -18       C  
ATOM    772  CG  ASP A 101      13.930 -37.610   8.352  1.00 91.30           C  
ANISOU  772  CG  ASP A 101    11585  11588  11516    -20    -12    -17       C  
ATOM    773  OD1 ASP A 101      13.480 -38.477   7.567  1.00 93.34           O  
ANISOU  773  OD1 ASP A 101    11844  11846  11774    -20    -11    -17       O  
ATOM    774  OD2 ASP A 101      14.599 -37.887   9.367  1.00 98.99           O  
ANISOU  774  OD2 ASP A 101    12559  12562  12490    -20    -12    -16       O  
ATOM    775  N   TYR A 102      16.275 -35.183   6.835  1.00 74.46           N  
ANISOU  775  N   TYR A 102     9453   9455   9386    -18    -12    -17       N  
ATOM    776  CA  TYR A 102      17.585 -35.565   6.274  1.00 74.06           C  
ANISOU  776  CA  TYR A 102     9402   9403   9335    -18    -11    -17       C  
ATOM    777  C   TYR A 102      18.127 -34.620   5.204  1.00 74.54           C  
ANISOU  777  C   TYR A 102     9462   9463   9396    -17    -11    -17       C  
ATOM    778  O   TYR A 102      17.422 -33.718   4.741  1.00 73.51           O  
ANISOU  778  O   TYR A 102     9332   9333   9265    -17    -11    -17       O  
ATOM    779  CB  TYR A 102      17.564 -37.019   5.722  1.00 75.79           C  
ANISOU  779  CB  TYR A 102     9621   9621   9554    -18    -11    -16       C  
ATOM    780  CG  TYR A 102      16.665 -37.215   4.525  1.00 78.91           C  
ANISOU  780  CG  TYR A 102    10017  10017   9949    -18    -11    -17       C  
ATOM    781  CD1 TYR A 102      17.166 -37.123   3.230  1.00 82.02           C  
ANISOU  781  CD1 TYR A 102    10410  10410  10343    -17    -11    -17       C  
ATOM    782  CD2 TYR A 102      15.304 -37.441   4.682  1.00 79.76           C  
ANISOU  782  CD2 TYR A 102    10124  10125  10056    -18    -11    -17       C  
ATOM    783  CE1 TYR A 102      16.330 -37.251   2.118  1.00 83.16           C  
ANISOU  783  CE1 TYR A 102    10554  10555  10487    -17    -10    -17       C  
ATOM    784  CE2 TYR A 102      14.465 -37.603   3.583  1.00 80.87           C  
ANISOU  784  CE2 TYR A 102    10265  10266  10197    -18    -10    -18       C  
ATOM    785  CZ  TYR A 102      14.977 -37.491   2.300  1.00 89.50           C  
ANISOU  785  CZ  TYR A 102    11358  11359  11291    -17    -10    -18       C  
ATOM    786  OH  TYR A 102      14.141 -37.673   1.220  1.00 90.48           O  
ANISOU  786  OH  TYR A 102    11481  11484  11414    -16     -9    -19       O  
ATOM    787  N   ILE A 103      19.365 -34.899   4.759  1.00 69.19           N  
ANISOU  787  N   ILE A 103     8786   8786   8720    -17    -11    -17       N  
ATOM    788  CA  ILE A 103      20.084 -34.165   3.717  1.00 68.57           C  
ANISOU  788  CA  ILE A 103     8707   8707   8641    -17    -11    -17       C  
ATOM    789  C   ILE A 103      21.222 -35.037   3.182  1.00 74.41           C  
ANISOU  789  C   ILE A 103     9446   9446   9380    -17    -11    -17       C  
ATOM    790  O   ILE A 103      21.939 -35.690   3.965  1.00 73.43           O  
ANISOU  790  O   ILE A 103     9323   9322   9257    -17    -11    -18       O  
ATOM    791  CB  ILE A 103      20.564 -32.744   4.160  1.00 70.58           C  
ANISOU  791  CB  ILE A 103     8961   8960   8895    -17    -11    -17       C  
ATOM    792  CG1 ILE A 103      20.970 -31.873   2.966  1.00 70.63           C  
ANISOU  792  CG1 ILE A 103     8967   8967   8902    -17    -10    -17       C  
ATOM    793  CG2 ILE A 103      21.659 -32.803   5.196  1.00 71.29           C  
ANISOU  793  CG2 ILE A 103     9051   9051   8986    -17    -10    -18       C  
ATOM    794  CD1 ILE A 103      20.966 -30.376   3.268  1.00 82.64           C  
ANISOU  794  CD1 ILE A 103    10489  10488  10424    -17    -10    -17       C  
ATOM    795  N   ILE A 104      21.369 -35.042   1.839  1.00 71.13           N  
ANISOU  795  N   ILE A 104     9031   9032   8965    -17    -11    -17       N  
ATOM    796  CA  ILE A 104      22.424 -35.775   1.163  1.00 70.82           C  
ANISOU  796  CA  ILE A 104     8991   8993   8926    -17    -12    -18       C  
ATOM    797  C   ILE A 104      23.360 -34.753   0.552  1.00 75.85           C  
ANISOU  797  C   ILE A 104     9627   9629   9562    -18    -11    -18       C  
ATOM    798  O   ILE A 104      22.885 -33.761   0.002  1.00 76.27           O  
ANISOU  798  O   ILE A 104     9681   9683   9616    -18    -11    -17       O  
ATOM    799  CB  ILE A 104      21.897 -36.763   0.094  1.00 73.59           C  
ANISOU  799  CB  ILE A 104     9340   9343   9276    -17    -12    -17       C  
ATOM    800  CG1 ILE A 104      20.495 -37.372   0.463  1.00 74.40           C  
ANISOU  800  CG1 ILE A 104     9444   9446   9380    -17    -12    -17       C  
ATOM    801  CG2 ILE A 104      22.962 -37.836  -0.219  1.00 72.52           C  
ANISOU  801  CG2 ILE A 104     9204   9209   9141    -17    -13    -18       C  
ATOM    802  CD1 ILE A 104      20.470 -38.633   1.376  1.00 83.98           C  
ANISOU  802  CD1 ILE A 104    10657  10659  10593    -17    -12    -17       C  
ATOM    803  N   PHE A 105      24.679 -35.005   0.628  1.00 72.44           N  
ANISOU  803  N   PHE A 105     9196   9198   9130    -18    -12    -19       N  
ATOM    804  CA  PHE A 105      25.737 -34.141   0.100  1.00 71.94           C  
ANISOU  804  CA  PHE A 105     9133   9136   9067    -19    -11    -19       C  
ATOM    805  C   PHE A 105      26.672 -34.958  -0.718  1.00 73.89           C  
ANISOU  805  C   PHE A 105     9378   9383   9312    -19    -13    -21       C  
ATOM    806  O   PHE A 105      27.073 -36.035  -0.284  1.00 73.70           O  
ANISOU  806  O   PHE A 105     9355   9361   9288    -19    -14    -22       O  
ATOM    807  CB  PHE A 105      26.578 -33.551   1.237  1.00 74.60           C  
ANISOU  807  CB  PHE A 105     9469   9471   9403    -19    -11    -21       C  
ATOM    808  CG  PHE A 105      25.913 -32.464   2.033  1.00 77.09           C  
ANISOU  808  CG  PHE A 105     9785   9786   9719    -18    -10    -20       C  
ATOM    809  CD1 PHE A 105      25.436 -32.712   3.312  1.00 81.44           C  
ANISOU  809  CD1 PHE A 105    10336  10336  10270    -18    -10    -20       C  
ATOM    810  CD2 PHE A 105      25.784 -31.185   1.512  1.00 79.04           C  
ANISOU  810  CD2 PHE A 105    10033  10033   9967    -19     -9    -19       C  
ATOM    811  CE1 PHE A 105      24.817 -31.697   4.046  1.00 82.83           C  
ANISOU  811  CE1 PHE A 105    10512  10512  10448    -17     -9    -19       C  
ATOM    812  CE2 PHE A 105      25.160 -30.177   2.238  1.00 82.00           C  
ANISOU  812  CE2 PHE A 105    10407  10407  10343    -19     -9    -18       C  
ATOM    813  CZ  PHE A 105      24.679 -30.439   3.500  1.00 80.98           C  
ANISOU  813  CZ  PHE A 105    10278  10277  10214    -18     -9    -19       C  
ATOM    814  N   HIS A 106      27.084 -34.415  -1.866  1.00 68.87           N  
ANISOU  814  N   HIS A 106     8725   8803   8640    -29     -9    -51       N  
ATOM    815  CA  HIS A 106      28.066 -35.019  -2.753  1.00 67.65           C  
ANISOU  815  CA  HIS A 106     8571   8643   8489    -28     -5    -49       C  
ATOM    816  C   HIS A 106      29.257 -34.055  -2.817  1.00 70.46           C  
ANISOU  816  C   HIS A 106     8926   8996   8849    -26     -6    -46       C  
ATOM    817  O   HIS A 106      29.059 -32.844  -2.927  1.00 67.44           O  
ANISOU  817  O   HIS A 106     8544   8616   8465    -25     -8    -48       O  
ATOM    818  CB  HIS A 106      27.474 -35.279  -4.146  1.00 68.21           C  
ANISOU  818  CB  HIS A 106     8645   8714   8559    -26     -2    -52       C  
ATOM    819  CG  HIS A 106      28.458 -35.873  -5.099  1.00 71.00           C  
ANISOU  819  CG  HIS A 106     8997   9063   8917    -25      1    -49       C  
ATOM    820  ND1 HIS A 106      29.344 -35.079  -5.805  1.00 72.15           N  
ANISOU  820  ND1 HIS A 106     9143   9207   9065    -23      2    -48       N  
ATOM    821  CD2 HIS A 106      28.689 -37.166  -5.410  1.00 72.28           C  
ANISOU  821  CD2 HIS A 106     9159   9223   9082    -26      4    -48       C  
ATOM    822  CE1 HIS A 106      30.103 -35.916  -6.489  1.00 71.52           C  
ANISOU  822  CE1 HIS A 106     9062   9124   8988    -22      4    -46       C  
ATOM    823  NE2 HIS A 106      29.737 -37.179  -6.291  1.00 71.85           N  
ANISOU  823  NE2 HIS A 106     9104   9166   9031    -24      5    -46       N  
ATOM    824  N   LEU A 107      30.483 -34.602  -2.749  1.00 68.64           N  
ANISOU  824  N   LEU A 107     8695   8763   8623    -26     -5    -43       N  
ATOM    825  CA  LEU A 107      31.714 -33.830  -2.732  1.00 69.75           C  
ANISOU  825  CA  LEU A 107     8834   8901   8767    -25     -5    -41       C  
ATOM    826  C   LEU A 107      32.816 -34.468  -3.535  1.00 78.10           C  
ANISOU  826  C   LEU A 107     9892   9955   9827    -24     -2    -39       C  
ATOM    827  O   LEU A 107      33.161 -35.614  -3.286  1.00 78.26           O  
ANISOU  827  O   LEU A 107     9912   9974   9850    -25     -1    -37       O  
ATOM    828  CB  LEU A 107      32.186 -33.699  -1.271  1.00 70.08           C  
ANISOU  828  CB  LEU A 107     8873   8944   8810    -25     -7    -39       C  
ATOM    829  CG  LEU A 107      33.547 -33.019  -0.996  1.00 74.48           C  
ANISOU  829  CG  LEU A 107     9428   9499   9370    -24     -7    -38       C  
ATOM    830  CD1 LEU A 107      33.373 -31.788  -0.137  1.00 73.63           C  
ANISOU  830  CD1 LEU A 107     9319   9395   9264    -23    -10    -39       C  
ATOM    831  CD2 LEU A 107      34.563 -34.016  -0.382  1.00 77.34           C  
ANISOU  831  CD2 LEU A 107     9790   9860   9736    -24     -6    -36       C  
ATOM    832  N   VAL A 108      33.457 -33.681  -4.391  1.00 77.41           N  
ANISOU  832  N   VAL A 108     9805   9866   9742    -23     -1    -39       N  
ATOM    833  CA  VAL A 108      34.638 -34.107  -5.136  1.00 78.77           C  
ANISOU  833  CA  VAL A 108     9976  10035   9916    -22      1    -37       C  
ATOM    834  C   VAL A 108      35.821 -33.332  -4.514  1.00 86.54           C  
ANISOU  834  C   VAL A 108    10960  11019  10903    -22      0    -36       C  
ATOM    835  O   VAL A 108      35.730 -32.107  -4.339  1.00 84.98           O  
ANISOU  835  O   VAL A 108    10762  10821  10706    -22     -1    -36       O  
ATOM    836  CB  VAL A 108      34.558 -33.838  -6.678  1.00 82.34           C  
ANISOU  836  CB  VAL A 108    10430  10488  10369    -21      3    -38       C  
ATOM    837  CG1 VAL A 108      35.505 -34.764  -7.453  1.00 81.56           C  
ANISOU  837  CG1 VAL A 108    10330  10387  10273    -21      4    -37       C  
ATOM    838  CG2 VAL A 108      33.131 -33.941  -7.210  1.00 82.22           C  
ANISOU  838  CG2 VAL A 108    10416  10474  10350    -20      4    -40       C  
ATOM    839  N   ASN A 109      36.908 -34.040  -4.159  1.00 87.61           N  
ANISOU  839  N   ASN A 109    11095  11153  11041    -22      0    -35       N  
ATOM    840  CA  ASN A 109      38.097 -33.387  -3.619  1.00 90.06           C  
ANISOU  840  CA  ASN A 109    11403  11462  11353    -22      0    -35       C  
ATOM    841  C   ASN A 109      39.240 -33.476  -4.633  1.00100.38           C  
ANISOU  841  C   ASN A 109    12710  12767  12661    -22      2    -34       C  
ATOM    842  O   ASN A 109      39.832 -34.538  -4.869  1.00100.68           O  
ANISOU  842  O   ASN A 109    12749  12805  12700    -22      2    -34       O  
ATOM    843  CB  ASN A 109      38.473 -33.835  -2.169  1.00 91.48           C  
ANISOU  843  CB  ASN A 109    11582  11643  11534    -21     -1    -34       C  
ATOM    844  CG  ASN A 109      39.312 -35.085  -1.976  1.00102.70           C  
ANISOU  844  CG  ASN A 109    13003  13064  12956    -21      0    -34       C  
ATOM    845  OD1 ASN A 109      39.107 -36.121  -2.606  1.00100.13           O  
ANISOU  845  OD1 ASN A 109    12678  12736  12629    -22      0    -33       O  
ATOM    846  ND2 ASN A 109      40.215 -35.038  -1.026  1.00 88.51           N  
ANISOU  846  ND2 ASN A 109    11204  11266  11159    -20      0    -34       N  
ATOM    847  N   PHE A 110      39.471 -32.349  -5.307  1.00100.47           N  
ANISOU  847  N   PHE A 110    12722  12779  12674    -22      3    -34       N  
ATOM    848  CA  PHE A 110      40.488 -32.158  -6.321  1.00101.44           C  
ANISOU  848  CA  PHE A 110    12844  12900  12797    -22      4    -34       C  
ATOM    849  C   PHE A 110      41.856 -31.971  -5.637  1.00108.07           C  
ANISOU  849  C   PHE A 110    13684  13740  13639    -22      4    -35       C  
ATOM    850  O   PHE A 110      42.346 -30.849  -5.520  1.00108.33           O  
ANISOU  850  O   PHE A 110    13716  13772  13673    -22      5    -35       O  
ATOM    851  CB  PHE A 110      40.112 -30.974  -7.244  1.00103.27           C  
ANISOU  851  CB  PHE A 110    13078  13132  13029    -22      5    -33       C  
ATOM    852  N   LYS A 111      42.438 -33.073  -5.122  1.00106.11           N  
ANISOU  852  N   LYS A 111    13435  13492  13391    -21      4    -36       N  
ATOM    853  CA  LYS A 111      43.784 -33.078  -4.552  1.00107.18           C  
ANISOU  853  CA  LYS A 111    13569  13627  13526    -21      4    -38       C  
ATOM    854  C   LYS A 111      44.687 -33.014  -5.790  1.00114.90           C  
ANISOU  854  C   LYS A 111    14548  14606  14504    -22      5    -38       C  
ATOM    855  O   LYS A 111      44.263 -33.455  -6.862  1.00115.93           O  
ANISOU  855  O   LYS A 111    14678  14736  14634    -22      5    -37       O  
ATOM    856  CB  LYS A 111      44.046 -34.371  -3.777  1.00109.70           C  
ANISOU  856  CB  LYS A 111    13889  13948  13845    -20      3    -38       C  
ATOM    857  N   GLU A 112      45.896 -32.458  -5.689  1.00112.78           N  
ANISOU  857  N   GLU A 112    14278  14337  14236    -22      6    -40       N  
ATOM    858  CA  GLU A 112      46.730 -32.352  -6.887  1.00113.19           C  
ANISOU  858  CA  GLU A 112    14330  14390  14287    -23      6    -41       C  
ATOM    859  C   GLU A 112      47.126 -33.742  -7.455  1.00118.31           C  
ANISOU  859  C   GLU A 112    14978  15040  14933    -23      5    -42       C  
ATOM    860  O   GLU A 112      47.647 -34.604  -6.725  1.00118.08           O  
ANISOU  860  O   GLU A 112    14950  15012  14904    -22      4    -44       O  
ATOM    861  CB  GLU A 112      47.926 -31.417  -6.671  1.00114.49           C  
ANISOU  861  CB  GLU A 112    14494  14555  14452    -24      8    -43       C  
ATOM    862  CG  GLU A 112      47.552 -29.946  -6.496  1.00123.04           C  
ANISOU  862  CG  GLU A 112    15576  15636  15537    -25      9    -42       C  
ATOM    863  CD  GLU A 112      46.331 -29.451  -7.258  1.00135.80           C  
ANISOU  863  CD  GLU A 112    17193  17251  17153    -25      9    -38       C  
ATOM    864  OE1 GLU A 112      45.207 -29.598  -6.727  1.00125.60           O  
ANISOU  864  OE1 GLU A 112    15902  15959  15862    -24      8    -37       O  
ATOM    865  OE2 GLU A 112      46.497 -28.881  -8.360  1.00124.08           O  
ANISOU  865  OE2 GLU A 112    15710  15767  15669    -26     10    -37       O  
ATOM    866  N   LYS A 113      46.715 -33.967  -8.734  1.00114.67           N  
ANISOU  866  N   LYS A 113    14517  14580  14472    -23      4    -40       N  
ATOM    867  CA  LYS A 113      46.892 -35.160  -9.577  1.00114.06           C  
ANISOU  867  CA  LYS A 113    14439  14505  14394    -23      2    -41       C  
ATOM    868  C   LYS A 113      45.932 -36.353  -9.264  1.00116.27           C  
ANISOU  868  C   LYS A 113    14719  14783  14674    -22      1    -41       C  
ATOM    869  O   LYS A 113      45.962 -37.330 -10.015  1.00115.79           O  
ANISOU  869  O   LYS A 113    14657  14724  14613    -21     -1    -41       O  
ATOM    870  CB  LYS A 113      48.351 -35.638  -9.629  1.00116.54           C  
ANISOU  870  CB  LYS A 113    14753  14822  14707    -23      0    -45       C  
ATOM    871  N   ASP A 114      45.075 -36.265  -8.219  1.00111.05           N  
ANISOU  871  N   ASP A 114    14060  14121  14014    -21      2    -39       N  
ATOM    872  CA  ASP A 114      44.128 -37.336  -7.904  1.00110.20           C  
ANISOU  872  CA  ASP A 114    13953  14013  13907    -21      1    -39       C  
ATOM    873  C   ASP A 114      42.745 -36.850  -7.406  1.00112.57           C  
ANISOU  873  C   ASP A 114    14253  14311  14207    -21      2    -37       C  
ATOM    874  O   ASP A 114      42.684 -35.870  -6.687  1.00113.08           O  
ANISOU  874  O   ASP A 114    14319  14376  14272    -21      3    -36       O  
ATOM    875  CB  ASP A 114      44.747 -38.334  -6.914  1.00112.00           C  
ANISOU  875  CB  ASP A 114    14181  14240  14135    -20     -1    -40       C  
ATOM    876  CG  ASP A 114      44.557 -39.772  -7.328  1.00122.69           C  
ANISOU  876  CG  ASP A 114    15535  15593  15489    -20     -3    -40       C  
ATOM    877  OD1 ASP A 114      45.572 -40.477  -7.499  1.00123.47           O  
ANISOU  877  OD1 ASP A 114    15634  15693  15587    -19     -5    -43       O  
ATOM    878  OD2 ASP A 114      43.387 -40.186  -7.528  1.00128.49           O  
ANISOU  878  OD2 ASP A 114    16269  16326  16224    -20     -3    -39       O  
ATOM    879  N   SER A 115      41.649 -37.570  -7.760  1.00107.04           N  
ANISOU  879  N   SER A 115    13553  13611  13507    -21      2    -36       N  
ATOM    880  CA  SER A 115      40.287 -37.180  -7.368  1.00105.92           C  
ANISOU  880  CA  SER A 115    13412  13468  13364    -21      2    -35       C  
ATOM    881  C   SER A 115      39.446 -38.253  -6.676  1.00107.16           C  
ANISOU  881  C   SER A 115    13569  13625  13521    -21      2    -35       C  
ATOM    882  O   SER A 115      39.405 -39.403  -7.107  1.00107.19           O  
ANISOU  882  O   SER A 115    13573  13629  13526    -21      1    -35       O  
ATOM    883  CB  SER A 115      39.513 -36.596  -8.548  1.00108.57           C  
ANISOU  883  CB  SER A 115    13747  13806  13700    -21      4    -35       C  
ATOM    884  OG  SER A 115      39.512 -35.180  -8.522  1.00115.09           O  
ANISOU  884  OG  SER A 115    14573  14631  14525    -21      5    -35       O  
ATOM    885  N   PHE A 116      38.746 -37.824  -5.605  1.00100.63           N  
ANISOU  885  N   PHE A 116    12788  12662  12785    -92     12    -95       N  
ATOM    886  CA  PHE A 116      37.853 -38.655  -4.817  1.00 99.10           C  
ANISOU  886  CA  PHE A 116    12589  12474  12590    -87      7    -86       C  
ATOM    887  C   PHE A 116      36.511 -37.957  -4.574  1.00 98.36           C  
ANISOU  887  C   PHE A 116    12499  12385  12488    -84      3    -79       C  
ATOM    888  O   PHE A 116      36.445 -36.763  -4.267  1.00 96.57           O  
ANISOU  888  O   PHE A 116    12276  12161  12258    -82      3    -81       O  
ATOM    889  CB  PHE A 116      38.502 -39.067  -3.486  1.00101.11           C  
ANISOU  889  CB  PHE A 116    12836  12732  12849    -81      3    -86       C  
ATOM    890  N   GLN A 117      35.439 -38.721  -4.753  1.00 92.26           N  
ANISOU  890  N   GLN A 117    11726  11614  11713    -83      2    -73       N  
ATOM    891  CA  GLN A 117      34.079 -38.279  -4.505  1.00 90.86           C  
ANISOU  891  CA  GLN A 117    11552  11441  11531    -80     -2    -68       C  
ATOM    892  C   GLN A 117      33.573 -38.915  -3.209  1.00 91.77           C  
ANISOU  892  C   GLN A 117    11662  11561  11646    -75     -5    -64       C  
ATOM    893  O   GLN A 117      33.958 -40.038  -2.857  1.00 92.06           O  
ANISOU  893  O   GLN A 117    11694  11597  11685    -74     -5    -63       O  
ATOM    894  CB  GLN A 117      33.160 -38.482  -5.738  1.00 92.19           C  
ANISOU  894  CB  GLN A 117    11726  11607  11697    -84     -2    -65       C  
ATOM    895  CG  GLN A 117      32.070 -39.557  -5.627  1.00 90.12           C  
ANISOU  895  CG  GLN A 117    11461  11347  11434    -83     -3    -60       C  
ATOM    896  CD  GLN A 117      31.530 -39.954  -6.979  1.00 92.83           C  
ANISOU  896  CD  GLN A 117    11810  11686  11776    -88     -1    -58       C  
ATOM    897  OE1 GLN A 117      30.359 -39.709  -7.304  1.00 81.92           O  
ANISOU  897  OE1 GLN A 117    10430  10305  10391    -88     -5    -55       O  
ATOM    898  NE2 GLN A 117      32.372 -40.591  -7.797  1.00 80.18           N  
ANISOU  898  NE2 GLN A 117    10209  10080  10177    -95      3    -59       N  
ATOM    899  N   MET A 118      32.766 -38.157  -2.477  1.00 85.01           N  
ANISOU  899  N   MET A 118    10806  10708  10787    -72     -8    -61       N  
ATOM    900  CA  MET A 118      32.232 -38.565  -1.200  1.00 83.47           C  
ANISOU  900  CA  MET A 118    10608  10516  10591    -68    -10    -59       C  
ATOM    901  C   MET A 118      30.849 -38.097  -1.009  1.00 82.62           C  
ANISOU  901  C   MET A 118    10502  10410  10481    -67    -12    -56       C  
ATOM    902  O   MET A 118      30.475 -37.062  -1.556  1.00 82.47           O  
ANISOU  902  O   MET A 118    10485  10390  10461    -68    -12    -57       O  
ATOM    903  CB  MET A 118      33.105 -38.052  -0.089  1.00 86.09           C  
ANISOU  903  CB  MET A 118    10937  10849  10924    -66    -11    -60       C  
ATOM    904  CG  MET A 118      33.998 -39.097   0.370  1.00 90.66           C  
ANISOU  904  CG  MET A 118    11513  11427  11506    -65    -12    -61       C  
ATOM    905  SD  MET A 118      35.156 -38.519   1.563  1.00 96.37           S  
ANISOU  905  SD  MET A 118    12235  12151  12232    -63    -15    -63       S  
ATOM    906  CE  MET A 118      34.012 -37.818   2.831  1.00 93.51           C  
ANISOU  906  CE  MET A 118    11874  11790  11864    -62    -16    -59       C  
ATOM    907  N   MET A 119      30.059 -38.877  -0.267  1.00 74.59           N  
ANISOU  907  N   MET A 119     9483   9394   9463    -65    -13    -55       N  
ATOM    908  CA  MET A 119      28.673 -38.532  -0.020  1.00 73.02           C  
ANISOU  908  CA  MET A 119     9284   9195   9263    -65    -14    -54       C  
ATOM    909  C   MET A 119      28.329 -38.725   1.432  1.00 78.91           C  
ANISOU  909  C   MET A 119    10031   9942  10010    -64    -14    -54       C  
ATOM    910  O   MET A 119      28.701 -39.740   2.045  1.00 81.05           O  
ANISOU  910  O   MET A 119    10302  10214  10281    -64    -14    -55       O  
ATOM    911  CB  MET A 119      27.714 -39.298  -0.935  1.00 74.89           C  
ANISOU  911  CB  MET A 119     9523   9433   9501    -65    -14    -54       C  
ATOM    912  CG  MET A 119      28.042 -39.163  -2.409  1.00 78.14           C  
ANISOU  912  CG  MET A 119     9936   9842   9911    -68    -13    -53       C  
ATOM    913  SD  MET A 119      26.750 -39.810  -3.437  1.00 81.99           S  
ANISOU  913  SD  MET A 119    10425  10329  10398    -69    -14    -52       S  
ATOM    914  CE  MET A 119      25.552 -38.406  -3.361  1.00 78.71           C  
ANISOU  914  CE  MET A 119    10010   9911   9984    -67    -18    -53       C  
ATOM    915  N   GLU A 120      27.633 -37.742   1.999  1.00 72.12           N  
ANISOU  915  N   GLU A 120     9171   9082   9151    -65    -14    -55       N  
ATOM    916  CA  GLU A 120      27.267 -37.828   3.382  1.00 70.43           C  
ANISOU  916  CA  GLU A 120     8957   8866   8937    -66    -14    -56       C  
ATOM    917  C   GLU A 120      25.780 -37.596   3.612  1.00 70.24           C  
ANISOU  917  C   GLU A 120     8933   8840   8915    -67    -13    -58       C  
ATOM    918  O   GLU A 120      25.172 -36.710   2.997  1.00 68.90           O  
ANISOU  918  O   GLU A 120     8761   8670   8748    -67    -14    -58       O  
ATOM    919  CB  GLU A 120      28.119 -36.852   4.202  1.00 72.16           C  
ANISOU  919  CB  GLU A 120     9176   9086   9156    -67    -13    -54       C  
ATOM    920  CG  GLU A 120      27.895 -36.924   5.713  1.00 79.16           C  
ANISOU  920  CG  GLU A 120    10065   9969  10042    -70    -13    -55       C  
ATOM    921  CD  GLU A 120      27.832 -35.594   6.440  1.00 91.46           C  
ANISOU  921  CD  GLU A 120    11622  11526  11601    -73    -11    -53       C  
ATOM    922  OE1 GLU A 120      27.630 -34.544   5.790  1.00 93.00           O  
ANISOU  922  OE1 GLU A 120    11814  11723  11797    -73    -10    -53       O  
ATOM    923  OE2 GLU A 120      27.917 -35.616   7.685  1.00 86.23           O  
ANISOU  923  OE2 GLU A 120    10963  10861  10939    -77    -10    -53       O  
ATOM    924  N   LEU A 121      25.222 -38.386   4.553  1.00 63.24           N  
ANISOU  924  N   LEU A 121     8049   7951   8029    -69    -11    -61       N  
ATOM    925  CA  LEU A 121      23.853 -38.297   5.010  1.00 60.55           C  
ANISOU  925  CA  LEU A 121     7709   7607   7691    -71     -9    -65       C  
ATOM    926  C   LEU A 121      23.898 -37.743   6.437  1.00 62.70           C  
ANISOU  926  C   LEU A 121     7984   7875   7964    -76     -7    -66       C  
ATOM    927  O   LEU A 121      24.529 -38.320   7.317  1.00 61.18           O  
ANISOU  927  O   LEU A 121     7796   7681   7769    -78     -7    -66       O  
ATOM    928  CB  LEU A 121      23.149 -39.659   4.944  1.00 59.63           C  
ANISOU  928  CB  LEU A 121     7595   7490   7573    -71     -7    -69       C  
ATOM    929  CG  LEU A 121      21.782 -39.812   5.632  1.00 62.87           C  
ANISOU  929  CG  LEU A 121     8006   7895   7985    -74     -4    -76       C  
ATOM    930  CD1 LEU A 121      20.726 -38.848   5.082  1.00 60.95           C  
ANISOU  930  CD1 LEU A 121     7758   7650   7749    -74     -5    -79       C  
ATOM    931  CD2 LEU A 121      21.303 -41.225   5.513  1.00 66.74           C  
ANISOU  931  CD2 LEU A 121     8500   8386   8472    -73     -1    -81       C  
ATOM    932  N   SER A 122      23.248 -36.587   6.628  1.00 57.88           N  
ANISOU  932  N   SER A 122     7370   7263   7359    -79     -6    -67       N  
ATOM    933  CA  SER A 122      23.159 -35.840   7.864  1.00 56.99           C  
ANISOU  933  CA  SER A 122     7260   7147   7249    -85     -3    -67       C  
ATOM    934  C   SER A 122      21.701 -35.754   8.136  1.00 64.07           C  
ANISOU  934  C   SER A 122     8155   8037   8151    -89      0    -74       C  
ATOM    935  O   SER A 122      20.919 -35.923   7.204  1.00 64.11           O  
ANISOU  935  O   SER A 122     8157   8043   8160    -85     -1    -76       O  
ATOM    936  CB  SER A 122      23.720 -34.434   7.674  1.00 58.54           C  
ANISOU  936  CB  SER A 122     7451   7345   7445    -85     -3    -62       C  
ATOM    937  OG  SER A 122      25.053 -34.462   7.187  1.00 64.64           O  
ANISOU  937  OG  SER A 122     8224   8123   8213    -81     -5    -58       O  
ATOM    938  N   ALA A 123      21.326 -35.548   9.401  1.00 62.58           N  
ANISOU  938  N   ALA A 123     7971   7842   7966    -97      5    -77       N  
ATOM    939  CA  ALA A 123      19.941 -35.547   9.825  1.00 63.41           C  
ANISOU  939  CA  ALA A 123     8076   7940   8078   -102      9    -85       C  
ATOM    940  C   ALA A 123      19.741 -34.616  10.993  1.00 68.84           C  
ANISOU  940  C   ALA A 123     8765   8621   8771   -112     15    -86       C  
ATOM    941  O   ALA A 123      20.686 -34.390  11.779  1.00 69.09           O  
ANISOU  941  O   ALA A 123     8801   8653   8798   -115     15    -80       O  
ATOM    942  CB  ALA A 123      19.542 -36.959  10.250  1.00 64.32           C  
ANISOU  942  CB  ALA A 123     8198   8050   8189   -104     11    -92       C  
ATOM    943  N   ARG A 124      18.481 -34.137  11.159  1.00 62.81           N  
ANISOU  943  N   ARG A 124     7938   7939   7990    -47     22      0       N  
ATOM    944  CA  ARG A 124      18.106 -33.280  12.274  1.00 61.90           C  
ANISOU  944  CA  ARG A 124     7822   7823   7874    -46     21      0       C  
ATOM    945  C   ARG A 124      18.272 -34.027  13.646  1.00 64.31           C  
ANISOU  945  C   ARG A 124     8127   8128   8179    -46     22      0       C  
ATOM    946  O   ARG A 124      18.648 -33.435  14.667  1.00 64.58           O  
ANISOU  946  O   ARG A 124     8163   8162   8214    -46     22      1       O  
ATOM    947  CB  ARG A 124      16.683 -32.724  12.029  1.00 61.38           C  
ANISOU  947  CB  ARG A 124     7756   7757   7808    -46     21      0       C  
ATOM    948  CG  ARG A 124      16.609 -31.235  11.645  1.00 59.64           C  
ANISOU  948  CG  ARG A 124     7536   7537   7589    -46     20      0       C  
ATOM    949  CD  ARG A 124      17.531 -30.877  10.516  1.00 69.44           C  
ANISOU  949  CD  ARG A 124     8777   8779   8830    -47     19      0       C  
ATOM    950  NE  ARG A 124      17.282 -29.528  10.023  1.00 87.28           N  
ANISOU  950  NE  ARG A 124    11036  11038  11090    -47     18      0       N  
ATOM    951  CZ  ARG A 124      18.059 -28.479  10.268  1.00104.19           C  
ANISOU  951  CZ  ARG A 124    13178  13180  13231    -47     17      1       C  
ATOM    952  NH1 ARG A 124      19.141 -28.603  11.021  1.00 99.47           N  
ANISOU  952  NH1 ARG A 124    12580  12582  12632    -47     17      1       N  
ATOM    953  NH2 ARG A 124      17.751 -27.290   9.767  1.00 90.33           N  
ANISOU  953  NH2 ARG A 124    11421  11424  11475    -47     15      1       N  
ATOM    954  N   GLU A 125      18.072 -35.342  13.627  1.00 58.65           N  
ANISOU  954  N   GLU A 125     7411   7411   7463    -46     22      0       N  
ATOM    955  CA  GLU A 125      18.217 -36.213  14.796  1.00 55.45           C  
ANISOU  955  CA  GLU A 125     7006   7006   7058    -47     23      0       C  
ATOM    956  C   GLU A 125      19.400 -37.230  14.572  1.00 48.59           C  
ANISOU  956  C   GLU A 125     6136   6136   6188    -47     23      0       C  
ATOM    957  O   GLU A 125      19.711 -37.553  13.442  1.00 42.81           O  
ANISOU  957  O   GLU A 125     5405   5405   5457    -47     23      0       O  
ATOM    958  CB  GLU A 125      16.866 -36.908  15.053  1.00 57.25           C  
ANISOU  958  CB  GLU A 125     7233   7233   7285    -47     23      0       C  
ATOM    959  CG  GLU A 125      16.283 -36.635  16.437  1.00 73.96           C  
ANISOU  959  CG  GLU A 125     9350   9351   9402    -47     23      0       C  
ATOM    960  CD  GLU A 125      15.985 -35.203  16.871  1.00105.66           C  
ANISOU  960  CD  GLU A 125    13364  13365  13416    -46     23      0       C  
ATOM    961  OE1 GLU A 125      16.407 -34.833  17.991  1.00107.65           O  
ANISOU  961  OE1 GLU A 125    13617  13617  13668    -46     23      0       O  
ATOM    962  OE2 GLU A 125      15.323 -34.458  16.112  1.00 98.56           O  
ANISOU  962  OE2 GLU A 125    12464  12466  12517    -46     23      0       O  
ATOM    963  N   PRO A 126      20.093 -37.708  15.605  1.00 46.43           N  
ANISOU  963  N   PRO A 126     5863   5863   5915    -47     23      1       N  
ATOM    964  CA  PRO A 126      21.242 -38.622  15.392  1.00 48.54           C  
ANISOU  964  CA  PRO A 126     6131   6130   6183    -48     23      1       C  
ATOM    965  C   PRO A 126      21.137 -39.743  14.381  1.00 58.03           C  
ANISOU  965  C   PRO A 126     7333   7332   7385    -47     23      0       C  
ATOM    966  O   PRO A 126      22.161 -40.204  13.928  1.00 58.20           O  
ANISOU  966  O   PRO A 126     7354   7353   7406    -47     23      1       O  
ATOM    967  CB  PRO A 126      21.465 -39.255  16.775  1.00 49.09           C  
ANISOU  967  CB  PRO A 126     6200   6198   6252    -48     23      1       C  
ATOM    968  CG  PRO A 126      20.822 -38.377  17.701  1.00 51.10           C  
ANISOU  968  CG  PRO A 126     6455   6453   6507    -49     23      1       C  
ATOM    969  CD  PRO A 126      19.933 -37.397  17.038  1.00 46.92           C  
ANISOU  969  CD  PRO A 126     5926   5924   5977    -48     23      1       C  
ATOM    970  N   ASP A 127      19.935 -40.238  14.113  1.00 58.55           N  
ANISOU  970  N   ASP A 127     7398   7398   7450    -47     23      0       N  
ATOM    971  CA  ASP A 127      19.662 -41.314  13.167  1.00 58.66           C  
ANISOU  971  CA  ASP A 127     7412   7412   7464    -47     22      0       C  
ATOM    972  C   ASP A 127      18.351 -40.991  12.530  1.00 64.18           C  
ANISOU  972  C   ASP A 127     8112   8111   8162    -47     22      0       C  
ATOM    973  O   ASP A 127      17.517 -40.322  13.146  1.00 60.86           O  
ANISOU  973  O   ASP A 127     7690   7691   7742    -47     22      0       O  
ATOM    974  CB  ASP A 127      19.519 -42.655  13.921  1.00 61.60           C  
ANISOU  974  CB  ASP A 127     7784   7784   7836    -48     22     -1       C  
ATOM    975  CG  ASP A 127      19.968 -43.872  13.143  1.00 81.79           C  
ANISOU  975  CG  ASP A 127    10342  10341  10393    -47     21     -1       C  
ATOM    976  OD1 ASP A 127      19.411 -44.120  12.040  1.00 83.19           O  
ANISOU  976  OD1 ASP A 127    10521  10519  10570    -47     21     -1       O  
ATOM    977  OD2 ASP A 127      20.874 -44.572  13.625  1.00 91.48           O  
ANISOU  977  OD2 ASP A 127    11569  11568  11621    -48     21     -1       O  
ATOM    978  N   THR A 128      18.164 -41.480  11.296  1.00 67.35           N  
ANISOU  978  N   THR A 128     8514   8512   8563    -47     22      0       N  
ATOM    979  CA  THR A 128      16.961 -41.350  10.479  1.00 68.35           C  
ANISOU  979  CA  THR A 128     8641   8639   8690    -47     22      0       C  
ATOM    980  C   THR A 128      16.524 -42.737   9.897  1.00 74.78           C  
ANISOU  980  C   THR A 128     9456   9453   9503    -47     21      0       C  
ATOM    981  O   THR A 128      17.321 -43.686   9.856  1.00 72.29           O  
ANISOU  981  O   THR A 128     9141   9137   9187    -47     21      0       O  
ATOM    982  CB  THR A 128      17.184 -40.266   9.438  1.00 78.33           C  
ANISOU  982  CB  THR A 128     9905   9903   9954    -47     22      0       C  
ATOM    983  OG1 THR A 128      15.959 -40.044   8.749  1.00 82.62           O  
ANISOU  983  OG1 THR A 128    10448  10446  10497    -48     21      1       O  
ATOM    984  CG2 THR A 128      18.264 -40.647   8.442  1.00 79.92           C  
ANISOU  984  CG2 THR A 128    10107  10104  10155    -47     22      0       C  
ATOM    985  N   SER A 129      15.237 -42.825   9.475  1.00 76.21           N  
ANISOU  985  N   SER A 129     9638   9635   9685    -48     20      1       N  
ATOM    986  CA  SER A 129      14.525 -43.989   8.902  1.00 77.46           C  
ANISOU  986  CA  SER A 129     9797   9791   9842    -48     19      2       C  
ATOM    987  C   SER A 129      15.364 -44.921   8.018  1.00 83.29           C  
ANISOU  987  C   SER A 129    10538  10530  10581    -48     19      1       C  
ATOM    988  O   SER A 129      16.253 -44.457   7.303  1.00 83.52           O  
ANISOU  988  O   SER A 129    10567  10559  10609    -47     20      1       O  
ATOM    989  CB  SER A 129      13.295 -43.528   8.131  1.00 80.70           C  
ANISOU  989  CB  SER A 129    10207  10201  10252    -49     18      3       C  
ATOM    990  OG  SER A 129      13.345 -42.130   7.875  1.00 88.17           O  
ANISOU  990  OG  SER A 129    11153  11147  11199    -49     19      3       O  
ATOM    991  N   GLU A 130      15.077 -46.240   8.096  1.00 80.84           N  
ANISOU  991  N   GLU A 130    10273  10208  10235    -26     -2    -24       N  
ATOM    992  CA  GLU A 130      15.729 -47.326   7.340  1.00 81.60           C  
ANISOU  992  CA  GLU A 130    10369  10303  10331    -25     -3    -23       C  
ATOM    993  C   GLU A 130      15.530 -47.143   5.840  1.00 85.48           C  
ANISOU  993  C   GLU A 130    10860  10797  10824    -23     -3    -23       C  
ATOM    994  O   GLU A 130      16.414 -47.496   5.062  1.00 84.69           O  
ANISOU  994  O   GLU A 130    10758  10695  10723    -22     -4    -23       O  
ATOM    995  CB  GLU A 130      15.228 -48.720   7.796  1.00 83.59           C  
ANISOU  995  CB  GLU A 130    10623  10554  10582    -26     -4    -24       C  
ATOM    996  CG  GLU A 130      13.723 -48.995   7.646  1.00 98.56           C  
ANISOU  996  CG  GLU A 130    12519  12451  12478    -28     -2    -25       C  
ATOM    997  CD  GLU A 130      12.750 -48.295   8.591  1.00118.22           C  
ANISOU  997  CD  GLU A 130    15008  14941  14967    -30     -1    -27       C  
ATOM    998  OE1 GLU A 130      12.753 -48.609   9.805  1.00105.91           O  
ANISOU  998  OE1 GLU A 130    13452  13381  13408    -32     -1    -27       O  
ATOM    999  OE2 GLU A 130      11.965 -47.447   8.106  1.00106.05           O  
ANISOU  999  OE2 GLU A 130    13465  13400  13427    -29      0    -28       O  
ATOM   1000  N   GLU A 131      14.364 -46.587   5.440  1.00 81.86           N  
ANISOU 1000  N   GLU A 131    10399  10338  10365    -23     -3    -24       N  
ATOM   1001  CA  GLU A 131      14.046 -46.291   4.049  1.00 81.29           C  
ANISOU 1001  CA  GLU A 131    10326  10266  10293    -22     -3    -25       C  
ATOM   1002  C   GLU A 131      14.882 -45.098   3.566  1.00 85.74           C  
ANISOU 1002  C   GLU A 131    10890  10830  10857    -21     -3    -24       C  
ATOM   1003  O   GLU A 131      15.304 -45.091   2.404  1.00 86.37           O  
ANISOU 1003  O   GLU A 131    10970  10910  10938    -20     -4    -24       O  
ATOM   1004  CB  GLU A 131      12.527 -46.099   3.823  1.00 82.36           C  
ANISOU 1004  CB  GLU A 131    10461  10402  10430    -22     -3    -26       C  
ATOM   1005  CG  GLU A 131      11.881 -44.993   4.645  1.00 92.25           C  
ANISOU 1005  CG  GLU A 131    11712  11654  11683    -23     -2    -28       C  
ATOM   1006  CD  GLU A 131      11.593 -43.683   3.937  1.00108.26           C  
ANISOU 1006  CD  GLU A 131    13739  13682  13712    -22     -3    -28       C  
ATOM   1007  OE1 GLU A 131      10.560 -43.060   4.270  1.00115.31           O  
ANISOU 1007  OE1 GLU A 131    14632  14576  14606    -22     -3    -30       O  
ATOM   1008  OE2 GLU A 131      12.390 -43.271   3.064  1.00 90.03           O  
ANISOU 1008  OE2 GLU A 131    11431  11373  11402    -21     -4    -27       O  
ATOM   1009  N   VAL A 132      15.154 -44.119   4.467  1.00 81.39           N  
ANISOU 1009  N   VAL A 132    10338  10279  10306    -21     -3    -24       N  
ATOM   1010  CA  VAL A 132      15.995 -42.955   4.149  1.00 81.42           C  
ANISOU 1010  CA  VAL A 132    10343  10284  10310    -20     -3    -23       C  
ATOM   1011  C   VAL A 132      17.441 -43.427   4.123  1.00 85.86           C  
ANISOU 1011  C   VAL A 132    10906  10846  10872    -20     -3    -22       C  
ATOM   1012  O   VAL A 132      18.228 -42.990   3.284  1.00 83.61           O  
ANISOU 1012  O   VAL A 132    10620  10561  10586    -19     -3    -22       O  
ATOM   1013  CB  VAL A 132      15.761 -41.736   5.082  1.00 85.26           C  
ANISOU 1013  CB  VAL A 132    10827  10770  10796    -21     -3    -23       C  
ATOM   1014  CG1 VAL A 132      16.835 -40.665   4.890  1.00 84.95           C  
ANISOU 1014  CG1 VAL A 132    10789  10731  10756    -20     -3    -22       C  
ATOM   1015  CG2 VAL A 132      14.376 -41.139   4.865  1.00 84.92           C  
ANISOU 1015  CG2 VAL A 132    10783  10727  10754    -21     -3    -25       C  
ATOM   1016  N   ARG A 133      17.761 -44.378   5.008  1.00 85.65           N  
ANISOU 1016  N   ARG A 133    10879  10819  10845    -21     -4    -22       N  
ATOM   1017  CA  ARG A 133      19.064 -45.024   5.077  1.00 86.88           C  
ANISOU 1017  CA  ARG A 133    11035  10974  11001    -20     -4    -22       C  
ATOM   1018  C   ARG A 133      19.274 -45.740   3.728  1.00 90.14           C  
ANISOU 1018  C   ARG A 133    11448  11387  11414    -19     -4    -22       C  
ATOM   1019  O   ARG A 133      20.328 -45.570   3.118  1.00 90.99           O  
ANISOU 1019  O   ARG A 133    11556  11495  11523    -19     -4    -22       O  
ATOM   1020  CB  ARG A 133      19.127 -45.979   6.299  1.00 92.05           C  
ANISOU 1020  CB  ARG A 133    11692  11628  11656    -21     -5    -21       C  
ATOM   1021  CG  ARG A 133      20.495 -46.640   6.535  1.00113.97           C  
ANISOU 1021  CG  ARG A 133    14468  14403  14433    -20     -6    -21       C  
ATOM   1022  CD  ARG A 133      20.531 -47.582   7.735  1.00126.47           C  
ANISOU 1022  CD  ARG A 133    16052  15984  16015    -22     -7    -20       C  
ATOM   1023  NE  ARG A 133      19.695 -48.774   7.557  1.00133.34           N  
ANISOU 1023  NE  ARG A 133    16924  16854  16885    -22     -8    -21       N  
ATOM   1024  CZ  ARG A 133      20.112 -49.940   7.066  1.00144.36           C  
ANISOU 1024  CZ  ARG A 133    18319  18248  18281    -22     -9    -21       C  
ATOM   1025  NH1 ARG A 133      21.382 -50.090   6.690  1.00125.89           N  
ANISOU 1025  NH1 ARG A 133    15979  15909  15943    -20    -10    -21       N  
ATOM   1026  NH2 ARG A 133      19.278 -50.959   6.951  1.00133.11           N  
ANISOU 1026  NH2 ARG A 133    16896  16824  16856    -22     -9    -21       N  
ATOM   1027  N   LYS A 134      18.215 -46.414   3.208  1.00 85.31           N  
ANISOU 1027  N   LYS A 134    10837  10775  10803    -20     -4    -22       N  
ATOM   1028  CA  LYS A 134      18.215 -47.131   1.926  1.00 84.16           C  
ANISOU 1028  CA  LYS A 134    10690  10629  10657    -19     -4    -23       C  
ATOM   1029  C   LYS A 134      18.326 -46.181   0.739  1.00 84.86           C  
ANISOU 1029  C   LYS A 134    10779  10718  10746    -19     -4    -23       C  
ATOM   1030  O   LYS A 134      19.156 -46.422  -0.134  1.00 83.49           O  
ANISOU 1030  O   LYS A 134    10606  10545  10573    -19     -4    -24       O  
ATOM   1031  CB  LYS A 134      16.979 -48.033   1.797  1.00 86.75           C  
ANISOU 1031  CB  LYS A 134    11019  10957  10985    -20     -4    -23       C  
ATOM   1032  N   ARG A 135      17.509 -45.081   0.734  1.00 79.56           N  
ANISOU 1032  N   ARG A 135    10108  10047  10074    -19     -4    -23       N  
ATOM   1033  CA  ARG A 135      17.464 -44.005  -0.273  1.00 77.40           C  
ANISOU 1033  CA  ARG A 135     9834   9773   9800    -19     -4    -24       C  
ATOM   1034  C   ARG A 135      18.850 -43.372  -0.513  1.00 76.60           C  
ANISOU 1034  C   ARG A 135     9734   9672   9698    -19     -4    -24       C  
ATOM   1035  O   ARG A 135      19.161 -42.999  -1.638  1.00 75.15           O  
ANISOU 1035  O   ARG A 135     9551   9488   9514    -20     -4    -24       O  
ATOM   1036  CB  ARG A 135      16.417 -42.944   0.118  1.00 78.10           C  
ANISOU 1036  CB  ARG A 135     9924   9863   9889    -19     -5    -24       C  
ATOM   1037  CG  ARG A 135      16.404 -41.678  -0.749  1.00 92.12           C  
ANISOU 1037  CG  ARG A 135    11700  11638  11664    -19     -6    -24       C  
ATOM   1038  CD  ARG A 135      15.525 -41.832  -1.975  1.00111.08           C  
ANISOU 1038  CD  ARG A 135    14102  14038  14065    -19     -7    -25       C  
ATOM   1039  NE  ARG A 135      14.153 -41.402  -1.690  1.00128.96           N  
ANISOU 1039  NE  ARG A 135    16366  16302  16331    -18     -8    -25       N  
ATOM   1040  CZ  ARG A 135      13.081 -41.756  -2.394  1.00141.47           C  
ANISOU 1040  CZ  ARG A 135    17950  17886  17916    -18     -9    -26       C  
ATOM   1041  NH1 ARG A 135      13.199 -42.573  -3.438  1.00127.78           N  
ANISOU 1041  NH1 ARG A 135    16217  16151  16182    -18     -9    -26       N  
ATOM   1042  NH2 ARG A 135      11.879 -41.305  -2.052  1.00121.98           N  
ANISOU 1042  NH2 ARG A 135    15481  15417  15449    -17    -10    -27       N  
ATOM   1043  N   PHE A 136      19.683 -43.275   0.524  1.00 72.36           N  
ANISOU 1043  N   PHE A 136     9197   9136   9162    -19     -3    -24       N  
ATOM   1044  CA  PHE A 136      21.048 -42.785   0.370  1.00 71.90           C  
ANISOU 1044  CA  PHE A 136     9138   9078   9103    -19     -3    -24       C  
ATOM   1045  C   PHE A 136      21.831 -43.789  -0.455  1.00 78.45           C  
ANISOU 1045  C   PHE A 136     9968   9907   9934    -19     -3    -25       C  
ATOM   1046  O   PHE A 136      22.453 -43.356  -1.420  1.00 78.34           O  
ANISOU 1046  O   PHE A 136     9954   9892   9918    -20     -2    -26       O  
ATOM   1047  CB  PHE A 136      21.735 -42.582   1.727  1.00 72.42           C  
ANISOU 1047  CB  PHE A 136     9204   9144   9169    -19     -3    -24       C  
ATOM   1048  CG  PHE A 136      23.179 -42.123   1.693  1.00 72.36           C  
ANISOU 1048  CG  PHE A 136     9195   9136   9161    -19     -2    -25       C  
ATOM   1049  CD1 PHE A 136      23.494 -40.783   1.507  1.00 73.58           C  
ANISOU 1049  CD1 PHE A 136     9351   9291   9314    -19     -1    -25       C  
ATOM   1050  CD2 PHE A 136      24.216 -43.009   1.960  1.00 73.29           C  
ANISOU 1050  CD2 PHE A 136     9313   9254   9281    -18     -2    -26       C  
ATOM   1051  CE1 PHE A 136      24.816 -40.333   1.592  1.00 73.30           C  
ANISOU 1051  CE1 PHE A 136     9316   9256   9279    -19      0    -26       C  
ATOM   1052  CE2 PHE A 136      25.542 -42.564   2.002  1.00 75.26           C  
ANISOU 1052  CE2 PHE A 136     9563   9504   9531    -18     -2    -27       C  
ATOM   1053  CZ  PHE A 136      25.831 -41.231   1.819  1.00 72.64           C  
ANISOU 1053  CZ  PHE A 136     9232   9173   9197    -19      0    -27       C  
ATOM   1054  N   VAL A 137      21.766 -45.119  -0.118  1.00 77.07           N  
ANISOU 1054  N   VAL A 137     9792   9731   9760    -19     -3    -25       N  
ATOM   1055  CA  VAL A 137      22.492 -46.192  -0.838  1.00 78.64           C  
ANISOU 1055  CA  VAL A 137     9991   9930   9960    -19     -3    -26       C  
ATOM   1056  C   VAL A 137      22.101 -46.207  -2.346  1.00 86.52           C  
ANISOU 1056  C   VAL A 137    10989  10927  10957    -20     -2    -27       C  
ATOM   1057  O   VAL A 137      22.981 -46.344  -3.193  1.00 87.80           O  
ANISOU 1057  O   VAL A 137    11151  11089  11120    -21     -2    -28       O  
ATOM   1058  CB  VAL A 137      22.464 -47.615  -0.172  1.00 83.29           C  
ANISOU 1058  CB  VAL A 137    10578  10518  10549    -19     -4    -26       C  
ATOM   1059  CG1 VAL A 137      22.204 -47.553   1.334  1.00 83.31           C  
ANISOU 1059  CG1 VAL A 137    10582  10521  10552    -18     -5    -25       C  
ATOM   1060  CG2 VAL A 137      21.501 -48.593  -0.858  1.00 83.05           C  
ANISOU 1060  CG2 VAL A 137    10549  10487  10520    -19     -4    -25       C  
ATOM   1061  N   GLU A 138      20.798 -45.992  -2.668  1.00 83.44           N  
ANISOU 1061  N   GLU A 138    10600  10538  10567    -20     -3    -26       N  
ATOM   1062  CA  GLU A 138      20.269 -45.905  -4.034  1.00 82.79           C  
ANISOU 1062  CA  GLU A 138    10519  10455  10484    -21     -3    -26       C  
ATOM   1063  C   GLU A 138      20.920 -44.733  -4.793  1.00 86.43           C  
ANISOU 1063  C   GLU A 138    10981  10915  10943    -23     -2    -27       C  
ATOM   1064  O   GLU A 138      21.303 -44.919  -5.951  1.00 88.20           O  
ANISOU 1064  O   GLU A 138    11207  11139  11167    -24     -1    -28       O  
ATOM   1065  CB  GLU A 138      18.717 -45.851  -3.996  1.00 84.18           C  
ANISOU 1065  CB  GLU A 138    10696  10631  10659    -21     -3    -25       C  
ATOM   1066  CG  GLU A 138      18.018 -44.775  -4.819  1.00 94.06           C  
ANISOU 1066  CG  GLU A 138    11948  11881  11909    -21     -4    -25       C  
ATOM   1067  CD  GLU A 138      17.591 -45.173  -6.220  1.00122.96           C  
ANISOU 1067  CD  GLU A 138    15610  15540  15569    -22     -4    -25       C  
ATOM   1068  OE1 GLU A 138      18.258 -46.040  -6.833  1.00121.59           O  
ANISOU 1068  OE1 GLU A 138    15436  15367  15397    -23     -3    -25       O  
ATOM   1069  OE2 GLU A 138      16.604 -44.586  -6.722  1.00120.38           O  
ANISOU 1069  OE2 GLU A 138    15284  15213  15242    -22     -6    -25       O  
ATOM   1070  N   TYR A 139      21.077 -43.548  -4.131  1.00 80.80           N  
ANISOU 1070  N   TYR A 139    10258  10213  10228    -12      2     21       N  
ATOM   1071  CA  TYR A 139      21.711 -42.335  -4.671  1.00 79.40           C  
ANISOU 1071  CA  TYR A 139    10082  10036  10051    -12      2     21       C  
ATOM   1072  C   TYR A 139      23.196 -42.533  -4.845  1.00 83.61           C  
ANISOU 1072  C   TYR A 139    10614  10569  10584    -12      1     21       C  
ATOM   1073  O   TYR A 139      23.689 -42.286  -5.938  1.00 84.15           O  
ANISOU 1073  O   TYR A 139    10682  10638  10653    -11      1     21       O  
ATOM   1074  CB  TYR A 139      21.481 -41.112  -3.786  1.00 79.59           C  
ANISOU 1074  CB  TYR A 139    10106  10061  10076    -12      2     21       C  
ATOM   1075  CG  TYR A 139      20.504 -40.129  -4.379  1.00 79.94           C  
ANISOU 1075  CG  TYR A 139    10149  10105  10120    -12      2     21       C  
ATOM   1076  CD1 TYR A 139      20.826 -39.397  -5.516  1.00 81.38           C  
ANISOU 1076  CD1 TYR A 139    10332  10288  10303    -12      2     21       C  
ATOM   1077  CD2 TYR A 139      19.257 -39.925  -3.804  1.00 81.18           C  
ANISOU 1077  CD2 TYR A 139    10306  10261  10277    -12      2     21       C  
ATOM   1078  CE1 TYR A 139      19.921 -38.498  -6.076  1.00 83.08           C  
ANISOU 1078  CE1 TYR A 139    10546  10503  10518    -12      2     21       C  
ATOM   1079  CE2 TYR A 139      18.352 -39.017  -4.342  1.00 82.12           C  
ANISOU 1079  CE2 TYR A 139    10425  10381  10397    -13      2     21       C  
ATOM   1080  CZ  TYR A 139      18.695 -38.291  -5.468  1.00 90.62           C  
ANISOU 1080  CZ  TYR A 139    11501  11458  11473    -12      2     21       C  
ATOM   1081  OH  TYR A 139      17.809 -37.390  -6.006  1.00 94.27           O  
ANISOU 1081  OH  TYR A 139    11963  11920  11936    -12      2     21       O  
ATOM   1082  N   CYS A 140      23.920 -43.007  -3.809  1.00 79.98           N  
ANISOU 1082  N   CYS A 140    10155  10109  10124    -11      1     21       N  
ATOM   1083  CA  CYS A 140      25.360 -43.231  -3.982  1.00 79.89           C  
ANISOU 1083  CA  CYS A 140    10144  10098  10113    -11      1     21       C  
ATOM   1084  C   CYS A 140      25.681 -44.497  -4.815  1.00 79.38           C  
ANISOU 1084  C   CYS A 140    10079  10034  10049    -11      1     21       C  
ATOM   1085  O   CYS A 140      26.832 -44.663  -5.204  1.00 78.67           O  
ANISOU 1085  O   CYS A 140     9989   9944   9959    -11      1     21       O  
ATOM   1086  CB  CYS A 140      26.150 -43.186  -2.669  1.00 80.60           C  
ANISOU 1086  CB  CYS A 140    10234  10188  10203    -11      1     21       C  
ATOM   1087  SG  CYS A 140      25.373 -44.026  -1.268  1.00 84.57           S  
ANISOU 1087  SG  CYS A 140    10736  10690  10705    -11      1     21       S  
ATOM   1088  N   GLN A 141      24.663 -45.312  -5.170  1.00 73.66           N  
ANISOU 1088  N   GLN A 141     9355   9309   9325    -11      1     21       N  
ATOM   1089  CA  GLN A 141      24.810 -46.472  -6.060  1.00 73.76           C  
ANISOU 1089  CA  GLN A 141     9368   9321   9337    -11      2     21       C  
ATOM   1090  C   GLN A 141      24.989 -45.920  -7.507  1.00 76.62           C  
ANISOU 1090  C   GLN A 141     9730   9684   9700    -11      2     21       C  
ATOM   1091  O   GLN A 141      25.896 -46.344  -8.237  1.00 75.20           O  
ANISOU 1091  O   GLN A 141     9550   9504   9520    -11      2     21       O  
ATOM   1092  CB  GLN A 141      23.553 -47.368  -5.994  1.00 75.67           C  
ANISOU 1092  CB  GLN A 141     9609   9563   9578    -11      2     21       C  
ATOM   1093  CG  GLN A 141      23.839 -48.852  -6.194  1.00 93.36           C  
ANISOU 1093  CG  GLN A 141    11850  11803  11818    -11      2     21       C  
ATOM   1094  CD  GLN A 141      24.183 -49.552  -4.899  1.00106.75           C  
ANISOU 1094  CD  GLN A 141    13547  13500  13515    -11      2     21       C  
ATOM   1095  OE1 GLN A 141      23.291 -49.995  -4.155  1.00 93.04           O  
ANISOU 1095  OE1 GLN A 141    11811  11763  11778    -11      2     21       O  
ATOM   1096  NE2 GLN A 141      25.486 -49.682  -4.613  1.00101.44           N  
ANISOU 1096  NE2 GLN A 141    12874  12827  12843    -11      2     21       N  
ATOM   1097  N   LYS A 142      24.123 -44.936  -7.890  1.00 71.51           N  
ANISOU 1097  N   LYS A 142     9082   9036   9051    -12      2     21       N  
ATOM   1098  CA  LYS A 142      24.171 -44.228  -9.175  1.00 69.42           C  
ANISOU 1098  CA  LYS A 142     8817   8771   8787    -12      2     21       C  
ATOM   1099  C   LYS A 142      25.548 -43.553  -9.369  1.00 70.57           C  
ANISOU 1099  C   LYS A 142     8963   8918   8934    -12      2     20       C  
ATOM   1100  O   LYS A 142      26.107 -43.553 -10.475  1.00 72.20           O  
ANISOU 1100  O   LYS A 142     9169   9123   9140    -12      2     20       O  
ATOM   1101  CB  LYS A 142      23.008 -43.221  -9.292  1.00 70.92           C  
ANISOU 1101  CB  LYS A 142     9007   8962   8978    -12      2     21       C  
ATOM   1102  CG  LYS A 142      21.676 -43.876  -9.651  1.00 77.11           C  
ANISOU 1102  CG  LYS A 142     9791   9746   9761    -12      2     21       C  
ATOM   1103  N   HIS A 143      26.111 -43.029  -8.291  1.00 64.90           N  
ANISOU 1103  N   HIS A 143     8245   8200   8216    -11      1     20       N  
ATOM   1104  CA  HIS A 143      27.426 -42.409  -8.293  1.00 65.56           C  
ANISOU 1104  CA  HIS A 143     8329   8283   8300    -11      1     20       C  
ATOM   1105  C   HIS A 143      28.544 -43.472  -8.223  1.00 73.97           C  
ANISOU 1105  C   HIS A 143     9393   9348   9365    -11      1     20       C  
ATOM   1106  O   HIS A 143      29.711 -43.125  -8.019  1.00 73.60           O  
ANISOU 1106  O   HIS A 143     9346   9300   9317    -11      1     20       O  
ATOM   1107  CB  HIS A 143      27.532 -41.393  -7.151  1.00 65.66           C  
ANISOU 1107  CB  HIS A 143     8341   8296   8312    -11      1     20       C  
ATOM   1108  CG  HIS A 143      26.646 -40.196  -7.340  1.00 68.61           C  
ANISOU 1108  CG  HIS A 143     8714   8669   8684    -11      1     20       C  
ATOM   1109  ND1 HIS A 143      25.264 -40.262  -7.140  1.00 69.85           N  
ANISOU 1109  ND1 HIS A 143     8872   8827   8842    -11      1     20       N  
ATOM   1110  CD2 HIS A 143      26.971 -38.933  -7.689  1.00 69.20           C  
ANISOU 1110  CD2 HIS A 143     8789   8745   8759    -11      1     20       C  
ATOM   1111  CE1 HIS A 143      24.813 -39.042  -7.357  1.00 68.11           C  
ANISOU 1111  CE1 HIS A 143     8651   8607   8621    -11      1     20       C  
ATOM   1112  NE2 HIS A 143      25.797 -38.215  -7.708  1.00 68.47           N  
ANISOU 1112  NE2 HIS A 143     8697   8653   8667    -11      2     20       N  
ATOM   1113  N   GLY A 144      28.174 -44.741  -8.402  1.00 72.58           N  
ANISOU 1113  N   GLY A 144     9218   9172   9189    -11      2     20       N  
ATOM   1114  CA  GLY A 144      29.109 -45.857  -8.422  1.00 74.73           C  
ANISOU 1114  CA  GLY A 144     9490   9443   9461    -11      2     20       C  
ATOM   1115  C   GLY A 144      29.742 -46.249  -7.101  1.00 86.32           C  
ANISOU 1115  C   GLY A 144    10958  10912  10930    -11      1     21       C  
ATOM   1116  O   GLY A 144      30.653 -47.081  -7.089  1.00 87.51           O  
ANISOU 1116  O   GLY A 144    11108  11061  11080    -10      1     21       O  
ATOM   1117  N   ILE A 145      29.304 -45.648  -5.982  1.00 87.16           N  
ANISOU 1117  N   ILE A 145    11096  11010  11012    -21     29    -21       N  
ATOM   1118  CA  ILE A 145      29.860 -45.971  -4.667  1.00 88.93           C  
ANISOU 1118  CA  ILE A 145    11318  11236  11237    -19     29    -21       C  
ATOM   1119  C   ILE A 145      29.130 -47.225  -4.199  1.00 98.66           C  
ANISOU 1119  C   ILE A 145    12550  12468  12469    -19     29    -20       C  
ATOM   1120  O   ILE A 145      27.908 -47.180  -3.989  1.00 99.14           O  
ANISOU 1120  O   ILE A 145    12610  12529  12530    -19     28    -20       O  
ATOM   1121  CB  ILE A 145      29.749 -44.778  -3.670  1.00 92.01           C  
ANISOU 1121  CB  ILE A 145    11706  11627  11627    -19     29    -21       C  
ATOM   1122  CG1 ILE A 145      30.576 -43.555  -4.160  1.00 92.08           C  
ANISOU 1122  CG1 ILE A 145    11715  11635  11635    -19     29    -22       C  
ATOM   1123  CG2 ILE A 145      30.172 -45.197  -2.247  1.00 93.10           C  
ANISOU 1123  CG2 ILE A 145    11842  11766  11766    -18     29    -21       C  
ATOM   1124  CD1 ILE A 145      30.076 -42.150  -3.657  1.00 94.09           C  
ANISOU 1124  CD1 ILE A 145    11970  11891  11890    -19     28    -22       C  
ATOM   1125  N   VAL A 146      29.868 -48.357  -4.106  1.00 97.50           N  
ANISOU 1125  N   VAL A 146    12403  12321  12322    -19     30    -20       N  
ATOM   1126  CA  VAL A 146      29.302 -49.660  -3.734  1.00 98.45           C  
ANISOU 1126  CA  VAL A 146    12522  12441  12441    -18     30    -20       C  
ATOM   1127  C   VAL A 146      28.936 -49.717  -2.252  1.00103.15           C  
ANISOU 1127  C   VAL A 146    13116  13038  13038    -17     30    -20       C  
ATOM   1128  O   VAL A 146      29.651 -49.142  -1.425  1.00102.90           O  
ANISOU 1128  O   VAL A 146    13083  13007  13006    -17     30    -20       O  
ATOM   1129  CB  VAL A 146      30.181 -50.858  -4.163  1.00103.52           C  
ANISOU 1129  CB  VAL A 146    13167  13083  13084    -18     32    -20       C  
ATOM   1130  CG1 VAL A 146      29.312 -52.039  -4.593  1.00103.81           C  
ANISOU 1130  CG1 VAL A 146    13205  13119  13119    -19     31    -19       C  
ATOM   1131  CG2 VAL A 146      31.142 -50.469  -5.283  1.00103.56           C  
ANISOU 1131  CG2 VAL A 146    13173  13086  13089    -19     34    -20       C  
ATOM   1132  N   LYS A 147      27.819 -50.429  -1.928  1.00 99.81           N  
ANISOU 1132  N   LYS A 147    12694  12616  12615    -17     29    -19       N  
ATOM   1133  CA  LYS A 147      27.250 -50.611  -0.582  1.00 99.19           C  
ANISOU 1133  CA  LYS A 147    12614  12539  12537    -17     28    -19       C  
ATOM   1134  C   LYS A 147      28.264 -51.035   0.459  1.00102.64           C  
ANISOU 1134  C   LYS A 147    13050  12976  12974    -16     29    -20       C  
ATOM   1135  O   LYS A 147      28.123 -50.660   1.622  1.00101.40           O  
ANISOU 1135  O   LYS A 147    12891  12819  12817    -16     29    -20       O  
ATOM   1136  CB  LYS A 147      26.045 -51.566  -0.591  1.00101.73           C  
ANISOU 1136  CB  LYS A 147    12935  12859  12857    -17     28    -19       C  
ATOM   1137  CG  LYS A 147      26.376 -53.016  -0.915  1.00113.89           C  
ANISOU 1137  CG  LYS A 147    14477  14400  14397    -17     28    -18       C  
ATOM   1138  CD  LYS A 147      25.145 -53.893  -0.961  1.00126.27           C  
ANISOU 1138  CD  LYS A 147    16046  15968  15965    -18     27    -18       C  
ATOM   1139  CE  LYS A 147      25.500 -55.325  -1.291  1.00144.95           C  
ANISOU 1139  CE  LYS A 147    18413  18334  18329    -18     27    -17       C  
ATOM   1140  NZ  LYS A 147      26.093 -55.463  -2.654  1.00161.12           N  
ANISOU 1140  NZ  LYS A 147    20463  20380  20375    -18     28    -17       N  
ATOM   1141  N   GLU A 148      29.294 -51.800   0.034  1.00100.68           N  
ANISOU 1141  N   GLU A 148    12802  12727  12726    -16     30    -20       N  
ATOM   1142  CA  GLU A 148      30.398 -52.255   0.881  1.00101.23           C  
ANISOU 1142  CA  GLU A 148    12870  12796  12795    -16     30    -20       C  
ATOM   1143  C   GLU A 148      31.111 -51.054   1.503  1.00106.06           C  
ANISOU 1143  C   GLU A 148    13481  13408  13408    -16     30    -20       C  
ATOM   1144  O   GLU A 148      31.469 -51.101   2.685  1.00106.55           O  
ANISOU 1144  O   GLU A 148    13543  13470  13470    -16     29    -20       O  
ATOM   1145  CB  GLU A 148      31.413 -53.099   0.083  1.00102.69           C  
ANISOU 1145  CB  GLU A 148    13056  12981  12981    -16     31    -20       C  
ATOM   1146  CG  GLU A 148      30.884 -54.431  -0.416  1.00114.50           C  
ANISOU 1146  CG  GLU A 148    14552  14476  14475    -16     31    -20       C  
ATOM   1147  CD  GLU A 148      30.307 -54.382  -1.817  1.00133.04           C  
ANISOU 1147  CD  GLU A 148    16903  16824  16822    -16     32    -19       C  
ATOM   1148  OE1 GLU A 148      31.069 -54.623  -2.781  1.00132.14           O  
ANISOU 1148  OE1 GLU A 148    16790  16708  16708    -17     33    -19       O  
ATOM   1149  OE2 GLU A 148      29.097 -54.096  -1.953  1.00117.98           O  
ANISOU 1149  OE2 GLU A 148    14996  14916  14914    -17     31    -19       O  
ATOM   1150  N   ASN A 149      31.266 -49.965   0.724  1.00102.12           N  
ANISOU 1150  N   ASN A 149    12982  12909  12909    -16     30    -20       N  
ATOM   1151  CA  ASN A 149      31.960 -48.778   1.189  1.00101.73           C  
ANISOU 1151  CA  ASN A 149    12932  12860  12860    -16     30    -20       C  
ATOM   1152  C   ASN A 149      31.056 -47.652   1.736  1.00102.74           C  
ANISOU 1152  C   ASN A 149    13060  12988  12988    -16     29    -20       C  
ATOM   1153  O   ASN A 149      31.475 -46.487   1.755  1.00101.46           O  
ANISOU 1153  O   ASN A 149    12898  12826  12825    -16     29    -20       O  
ATOM   1154  CB  ASN A 149      32.916 -48.262   0.135  1.00105.45           C  
ANISOU 1154  CB  ASN A 149    13403  13331  13332    -16     31    -20       C  
ATOM   1155  CG  ASN A 149      34.326 -48.421   0.624  1.00138.50           C  
ANISOU 1155  CG  ASN A 149    17587  17516  17519    -16     31    -20       C  
ATOM   1156  OD1 ASN A 149      34.779 -47.699   1.524  1.00136.67           O  
ANISOU 1156  OD1 ASN A 149    17355  17284  17288    -16     30    -20       O  
ATOM   1157  ND2 ASN A 149      34.987 -49.471   0.165  1.00130.43           N  
ANISOU 1157  ND2 ASN A 149    16565  16493  16499    -15     32    -20       N  
ATOM   1158  N   ILE A 150      29.866 -48.008   2.257  1.00 98.35           N  
ANISOU 1158  N   ILE A 150    12505  12433  12432    -16     29    -20       N  
ATOM   1159  CA  ILE A 150      28.981 -47.050   2.929  1.00 98.02           C  
ANISOU 1159  CA  ILE A 150    12462  12390  12389    -16     29    -20       C  
ATOM   1160  C   ILE A 150      29.172 -47.238   4.457  1.00101.68           C  
ANISOU 1160  C   ILE A 150    12927  12854  12853    -16     29    -20       C  
ATOM   1161  O   ILE A 150      28.541 -48.117   5.064  1.00101.06           O  
ANISOU 1161  O   ILE A 150    12848  12775  12774    -17     29    -21       O  
ATOM   1162  CB  ILE A 150      27.487 -47.081   2.468  1.00100.85           C  
ANISOU 1162  CB  ILE A 150    12821  12749  12748    -16     29    -20       C  
ATOM   1163  CG1 ILE A 150      27.351 -46.858   0.946  1.00101.05           C  
ANISOU 1163  CG1 ILE A 150    12847  12774  12774    -16     29    -20       C  
ATOM   1164  CG2 ILE A 150      26.665 -46.033   3.235  1.00101.12           C  
ANISOU 1164  CG2 ILE A 150    12855  12783  12783    -16     30    -20       C  
ATOM   1165  CD1 ILE A 150      26.023 -47.275   0.361  1.00105.10           C  
ANISOU 1165  CD1 ILE A 150    13360  13287  13288    -17     28    -20       C  
ATOM   1166  N   PHE A 151      30.099 -46.447   5.053  1.00 98.00           N  
ANISOU 1166  N   PHE A 151    12461  12388  12387    -17     28    -20       N  
ATOM   1167  CA  PHE A 151      30.397 -46.505   6.488  1.00 97.65           C  
ANISOU 1167  CA  PHE A 151    12418  12342  12342    -17     28    -20       C  
ATOM   1168  C   PHE A 151      29.300 -45.849   7.322  1.00101.42           C  
ANISOU 1168  C   PHE A 151    12898  12819  12819    -18     29    -20       C  
ATOM   1169  O   PHE A 151      28.672 -44.853   6.914  1.00101.01           O  
ANISOU 1169  O   PHE A 151    12846  12768  12767    -17     30    -20       O  
ATOM   1170  CB  PHE A 151      31.785 -45.934   6.833  1.00 99.34           C  
ANISOU 1170  CB  PHE A 151    12633  12556  12556    -18     27    -19       C  
ATOM   1171  N   ASP A 152      29.047 -46.459   8.482  1.00 97.30           N  
ANISOU 1171  N   ASP A 152    12377  12297  12297    -19     29    -20       N  
ATOM   1172  CA  ASP A 152      28.049 -46.009   9.441  1.00 96.44           C  
ANISOU 1172  CA  ASP A 152    12270  12186  12187    -19     31    -21       C  
ATOM   1173  C   ASP A 152      28.712 -45.175  10.502  1.00 99.32           C  
ANISOU 1173  C   ASP A 152    12637  12549  12551    -20     30    -20       C  
ATOM   1174  O   ASP A 152      29.774 -45.552  11.009  1.00 99.50           O  
ANISOU 1174  O   ASP A 152    12662  12572  12573    -21     29    -19       O  
ATOM   1175  CB  ASP A 152      27.348 -47.200  10.101  1.00 97.81           C  
ANISOU 1175  CB  ASP A 152    12444  12359  12360    -20     31    -21       C  
ATOM   1176  CG  ASP A 152      25.925 -46.893  10.494  1.00103.19           C  
ANISOU 1176  CG  ASP A 152    13126  13039  13042    -20     34    -22       C  
ATOM   1177  OD1 ASP A 152      25.616 -45.707  10.718  1.00101.92           O  
ANISOU 1177  OD1 ASP A 152    12966  12877  12881    -20     35    -21       O  
ATOM   1178  OD2 ASP A 152      25.106 -47.834  10.529  1.00110.54           O  
ANISOU 1178  OD2 ASP A 152    14057  13970  13974    -19     34    -22       O  
ATOM   1179  N   LEU A 153      28.091 -44.047  10.841  1.00 93.87           N  
ANISOU 1179  N   LEU A 153    11949  11858  11860    -20     32    -20       N  
ATOM   1180  CA  LEU A 153      28.630 -43.145  11.855  1.00 92.81           C  
ANISOU 1180  CA  LEU A 153    11817  11722  11724    -22     32    -19       C  
ATOM   1181  C   LEU A 153      27.845 -43.258  13.176  1.00 97.72           C  
ANISOU 1181  C   LEU A 153    12444  12342  12346    -23     34    -19       C  
ATOM   1182  O   LEU A 153      28.358 -42.915  14.252  1.00 96.66           O  
ANISOU 1182  O   LEU A 153    12313  12205  12209    -25     34    -19       O  
ATOM   1183  CB  LEU A 153      28.690 -41.705  11.324  1.00 92.01           C  
ANISOU 1183  CB  LEU A 153    11716  11622  11623    -21     33    -19       C  
ATOM   1184  CG  LEU A 153      29.366 -41.508   9.963  1.00 94.91           C  
ANISOU 1184  CG  LEU A 153    12080  11991  11991    -20     31    -18       C  
ATOM   1185  CD1 LEU A 153      29.159 -40.113   9.481  1.00 94.21           C  
ANISOU 1185  CD1 LEU A 153    11992  11903  11902    -20     32    -18       C  
ATOM   1186  CD2 LEU A 153      30.866 -41.841  10.013  1.00 95.84           C  
ANISOU 1186  CD2 LEU A 153    12197  12108  12108    -21     29    -18       C  
ATOM   1187  N   THR A 154      26.612 -43.807  13.070  1.00 94.30           N  
ANISOU 1187  N   THR A 154    11945  11997  11888     -6      4     -6       N  
ATOM   1188  CA  THR A 154      25.662 -44.079  14.145  1.00 93.81           C  
ANISOU 1188  CA  THR A 154    11883  11936  11826     -6      4     -6       C  
ATOM   1189  C   THR A 154      26.249 -45.114  15.118  1.00 99.67           C  
ANISOU 1189  C   THR A 154    12626  12678  12567     -6      4     -6       C  
ATOM   1190  O   THR A 154      25.974 -45.072  16.329  1.00100.45           O  
ANISOU 1190  O   THR A 154    12724  12777  12666     -6      4     -6       O  
ATOM   1191  CB  THR A 154      24.301 -44.449  13.504  1.00 98.52           C  
ANISOU 1191  CB  THR A 154    12480  12532  12421     -7      4     -5       C  
ATOM   1192  OG1 THR A 154      23.346 -43.409  13.756  1.00 91.04           O  
ANISOU 1192  OG1 THR A 154    11531  11584  11475     -7      3     -6       O  
ATOM   1193  CG2 THR A 154      23.768 -45.852  13.901  1.00 97.56           C  
ANISOU 1193  CG2 THR A 154    12360  12411  12299     -7      4     -5       C  
ATOM   1194  N   GLU A 155      27.088 -46.009  14.582  1.00 96.60           N  
ANISOU 1194  N   GLU A 155    12237  12288  12177     -6      5     -5       N  
ATOM   1195  CA  GLU A 155      27.732 -47.069  15.333  1.00 97.04           C  
ANISOU 1195  CA  GLU A 155    12293  12344  12232     -5      5     -5       C  
ATOM   1196  C   GLU A 155      29.231 -46.794  15.604  1.00101.97           C  
ANISOU 1196  C   GLU A 155    12917  12969  12857     -5      5     -5       C  
ATOM   1197  O   GLU A 155      30.026 -47.730  15.681  1.00101.56           O  
ANISOU 1197  O   GLU A 155    12866  12917  12806     -4      5     -5       O  
ATOM   1198  CB  GLU A 155      27.484 -48.427  14.661  1.00 98.60           C  
ANISOU 1198  CB  GLU A 155    12492  12542  12429     -6      6     -5       C  
ATOM   1199  CG  GLU A 155      26.003 -48.773  14.593  1.00110.81           C  
ANISOU 1199  CG  GLU A 155    14040  14089  13975     -6      6     -4       C  
ATOM   1200  CD  GLU A 155      25.596 -50.014  13.822  1.00136.46           C  
ANISOU 1200  CD  GLU A 155    17290  17337  17222     -7      6     -4       C  
ATOM   1201  OE1 GLU A 155      24.374 -50.189  13.618  1.00128.95           O  
ANISOU 1201  OE1 GLU A 155    16339  16386  16270     -8      6     -3       O  
ATOM   1202  OE2 GLU A 155      26.479 -50.822  13.450  1.00134.66           O  
ANISOU 1202  OE2 GLU A 155    17063  17109  16994     -7      7     -3       O  
ATOM   1203  N   VAL A 156      29.590 -45.508  15.801  1.00 99.92           N  
ANISOU 1203  N   VAL A 156    12657  12710  12600     -4      4     -6       N  
ATOM   1204  CA  VAL A 156      30.928 -45.013  16.196  1.00100.27           C  
ANISOU 1204  CA  VAL A 156    12700  12753  12644     -4      4     -6       C  
ATOM   1205  C   VAL A 156      30.825 -43.661  16.908  1.00105.45           C  
ANISOU 1205  C   VAL A 156    13356  13411  13301     -4      4     -6       C  
ATOM   1206  O   VAL A 156      29.751 -43.047  16.918  1.00104.99           O  
ANISOU 1206  O   VAL A 156    13298  13353  13243     -4      4     -7       O  
ATOM   1207  CB  VAL A 156      32.027 -44.991  15.111  1.00103.82           C  
ANISOU 1207  CB  VAL A 156    13149  13202  13094     -4      5     -6       C  
ATOM   1208  CG1 VAL A 156      32.801 -46.302  15.058  1.00103.43           C  
ANISOU 1208  CG1 VAL A 156    13101  13153  13044     -3      5     -5       C  
ATOM   1209  CG2 VAL A 156      31.466 -44.604  13.756  1.00103.89           C  
ANISOU 1209  CG2 VAL A 156    13160  13212  13104     -4      5     -6       C  
ATOM   1210  N   ASP A 157      31.937 -43.214  17.526  1.00102.79           N  
ANISOU 1210  N   ASP A 157    13018  13073  12964     -3      3     -7       N  
ATOM   1211  CA  ASP A 157      31.976 -41.952  18.264  1.00102.88           C  
ANISOU 1211  CA  ASP A 157    13029  13085  12976     -4      3     -7       C  
ATOM   1212  C   ASP A 157      32.024 -40.794  17.277  1.00104.38           C  
ANISOU 1212  C   ASP A 157    13218  13275  13166     -4      3     -7       C  
ATOM   1213  O   ASP A 157      32.983 -40.649  16.516  1.00104.23           O  
ANISOU 1213  O   ASP A 157    13200  13257  13148     -4      3     -7       O  
ATOM   1214  CB  ASP A 157      33.135 -41.922  19.296  1.00105.69           C  
ANISOU 1214  CB  ASP A 157    13384  13441  13331     -3      3     -7       C  
ATOM   1215  CG  ASP A 157      33.129 -43.032  20.361  1.00121.77           C  
ANISOU 1215  CG  ASP A 157    15421  15478  15368     -3      2     -7       C  
ATOM   1216  OD1 ASP A 157      34.231 -43.503  20.741  1.00122.96           O  
ANISOU 1216  OD1 ASP A 157    15572  15629  15519     -2      2     -7       O  
ATOM   1217  OD2 ASP A 157      32.024 -43.413  20.830  1.00128.99           O  
ANISOU 1217  OD2 ASP A 157    16337  16392  16282     -3      2     -7       O  
ATOM   1218  N   ARG A 158      30.943 -40.028  17.229  1.00 98.91           N  
ANISOU 1218  N   ARG A 158    12525  12582  12473     -4      3     -7       N  
ATOM   1219  CA  ARG A 158      30.843 -38.922  16.288  1.00 97.99           C  
ANISOU 1219  CA  ARG A 158    12409  12466  12357     -5      3     -8       C  
ATOM   1220  C   ARG A 158      31.061 -37.554  16.950  1.00101.53           C  
ANISOU 1220  C   ARG A 158    12857  12914  12804     -5      3     -8       C  
ATOM   1221  O   ARG A 158      30.567 -36.544  16.433  1.00100.65           O  
ANISOU 1221  O   ARG A 158    12746  12804  12694     -5      3     -8       O  
ATOM   1222  CB  ARG A 158      29.535 -38.963  15.466  1.00 95.85           C  
ANISOU 1222  CB  ARG A 158    12138  12194  12085     -5      3     -8       C  
ATOM   1223  CG  ARG A 158      28.451 -39.931  15.914  1.00 96.18           C  
ANISOU 1223  CG  ARG A 158    12180  12236  12127     -5      3     -7       C  
ATOM   1224  CD  ARG A 158      27.283 -39.778  14.976  1.00 95.80           C  
ANISOU 1224  CD  ARG A 158    12133  12188  12079     -5      3     -7       C  
ATOM   1225  NE  ARG A 158      26.222 -40.734  15.271  1.00101.06           N  
ANISOU 1225  NE  ARG A 158    12799  12855  12746     -6      3     -7       N  
ATOM   1226  CZ  ARG A 158      24.929 -40.431  15.287  1.00115.20           C  
ANISOU 1226  CZ  ARG A 158    14589  14645  14536     -6      3     -7       C  
ATOM   1227  NH1 ARG A 158      24.526 -39.189  15.031  1.00 90.69           N  
ANISOU 1227  NH1 ARG A 158    11485  11541  11433     -6      3     -7       N  
ATOM   1228  NH2 ARG A 158      24.028 -41.360  15.561  1.00111.24           N  
ANISOU 1228  NH2 ARG A 158    14088  14143  14034     -6      3     -7       N  
ATOM   1229  N   CYS A 159      31.809 -37.523  18.098  1.00 97.65           N  
ANISOU 1229  N   CYS A 159    12365  12424  12313     -4      3     -8       N  
ATOM   1230  CA  CYS A 159      32.138 -36.312  18.882  1.00 96.76           C  
ANISOU 1230  CA  CYS A 159    12253  12312  12200     -5      3     -8       C  
ATOM   1231  C   CYS A 159      30.917 -35.588  19.452  1.00 96.31           C  
ANISOU 1231  C   CYS A 159    12196  12255  12143     -5      3     -8       C  
ATOM   1232  O   CYS A 159      30.944 -34.368  19.648  1.00 96.03           O  
ANISOU 1232  O   CYS A 159    12160  12219  12107     -5      3     -8       O  
ATOM   1233  CB  CYS A 159      33.015 -35.374  18.059  1.00 97.53           C  
ANISOU 1233  CB  CYS A 159    12350  12409  12298     -5      3     -8       C  
ATOM   1234  SG  CYS A 159      34.667 -36.022  17.760  1.00102.27           S  
ANISOU 1234  SG  CYS A 159    12950  13010  12899     -4      3     -8       S  
ATOM   1235  N   LEU A 160      29.869 -36.361  19.751  1.00 89.79           N  
ANISOU 1235  N   LEU A 160    11370  11429  11317     -5      3     -8       N  
ATOM   1236  CA  LEU A 160      28.562 -35.940  20.252  1.00 88.43           C  
ANISOU 1236  CA  LEU A 160    11198  11256  11145     -5      3     -7       C  
ATOM   1237  C   LEU A 160      28.696 -34.982  21.403  1.00 91.78           C  
ANISOU 1237  C   LEU A 160    11622  11680  11568     -5      3     -7       C  
ATOM   1238  O   LEU A 160      28.065 -33.926  21.396  1.00 91.62           O  
ANISOU 1238  O   LEU A 160    11602  11660  11548     -5      4     -7       O  
ATOM   1239  CB  LEU A 160      27.755 -37.180  20.687  1.00 88.07           C  
ANISOU 1239  CB  LEU A 160    11153  11210  11100     -5      3     -7       C  
ATOM   1240  CG  LEU A 160      28.023 -38.486  19.929  1.00 91.63           C  
ANISOU 1240  CG  LEU A 160    11603  11661  11550     -5      3     -7       C  
ATOM   1241  CD1 LEU A 160      29.028 -39.367  20.682  1.00 91.15           C  
ANISOU 1241  CD1 LEU A 160    11543  11600  11489     -5      3     -7       C  
ATOM   1242  CD2 LEU A 160      26.737 -39.236  19.666  1.00 92.56           C  
ANISOU 1242  CD2 LEU A 160    11721  11778  11668     -5      3     -7       C  
ATOM   1243  N   GLN A 161      29.571 -35.340  22.356  1.00 87.95           N  
ANISOU 1243  N   GLN A 161    11137  11195  11083     -5      3     -7       N  
ATOM   1244  CA  GLN A 161      29.908 -34.623  23.582  1.00 87.80           C  
ANISOU 1244  CA  GLN A 161    11119  11176  11064     -6      3     -7       C  
ATOM   1245  C   GLN A 161      30.234 -33.150  23.365  1.00 92.57           C  
ANISOU 1245  C   GLN A 161    11724  11782  11668     -6      3     -6       C  
ATOM   1246  O   GLN A 161      29.531 -32.297  23.905  1.00 93.67           O  
ANISOU 1246  O   GLN A 161    11863  11919  11806     -6      4     -6       O  
ATOM   1247  CB  GLN A 161      31.104 -35.296  24.265  1.00 88.92           C  
ANISOU 1247  CB  GLN A 161    11262  11319  11207     -6      3     -6       C  
ATOM   1248  CG  GLN A 161      30.995 -36.811  24.344  1.00108.38           C  
ANISOU 1248  CG  GLN A 161    13726  13782  13671     -6      2     -6       C  
ATOM   1249  CD  GLN A 161      32.280 -37.441  24.802  1.00137.92           C  
ANISOU 1249  CD  GLN A 161    17468  17524  17413     -5      2     -6       C  
ATOM   1250  OE1 GLN A 161      32.959 -36.958  25.721  1.00137.44           O  
ANISOU 1250  OE1 GLN A 161    17407  17463  17352     -6      1     -6       O  
ATOM   1251  NE2 GLN A 161      32.625 -38.564  24.194  1.00131.01           N  
ANISOU 1251  NE2 GLN A 161    16592  16649  16538     -5      1     -7       N  
ATOM   1252  N   ALA A 162      31.270 -32.854  22.546  1.00 87.34           N  
ANISOU 1252  N   ALA A 162    11061  11119  11005     -6      3     -7       N  
ATOM   1253  CA  ALA A 162      31.792 -31.510  22.289  1.00 87.23           C  
ANISOU 1253  CA  ALA A 162    11047  11106  10990     -6      3     -7       C  
ATOM   1254  C   ALA A 162      30.766 -30.492  21.766  1.00 92.39           C  
ANISOU 1254  C   ALA A 162    11702  11760  11644     -6      4     -7       C  
ATOM   1255  O   ALA A 162      31.061 -29.291  21.683  1.00 91.69           O  
ANISOU 1255  O   ALA A 162    11613  11671  11553     -6      4     -7       O  
ATOM   1256  CB  ALA A 162      32.981 -31.593  21.349  1.00 88.11           C  
ANISOU 1256  CB  ALA A 162    11159  11218  11102     -6      3     -7       C  
ATOM   1257  N   ARG A 163      29.569 -30.981  21.419  1.00 90.66           N  
ANISOU 1257  N   ARG A 163    11482  11540  11426     -6      4     -7       N  
ATOM   1258  CA  ARG A 163      28.462 -30.189  20.891  1.00 91.40           C  
ANISOU 1258  CA  ARG A 163    11576  11634  11519     -6      4     -7       C  
ATOM   1259  C   ARG A 163      27.593 -29.684  22.075  1.00 96.41           C  
ANISOU 1259  C   ARG A 163    12210  12267  12153     -6      5     -7       C  
ATOM   1260  O   ARG A 163      27.223 -30.496  22.928  1.00 95.45           O  
ANISOU 1260  O   ARG A 163    12089  12146  12032     -6      5     -6       O  
ATOM   1261  CB  ARG A 163      27.652 -31.037  19.864  1.00 92.19           C  
ANISOU 1261  CB  ARG A 163    11675  11733  11619     -5      4     -8       C  
ATOM   1262  CG  ARG A 163      26.310 -30.448  19.406  1.00 99.93           C  
ANISOU 1262  CG  ARG A 163    12656  12714  12600     -5      4     -8       C  
ATOM   1263  CD  ARG A 163      25.384 -31.502  18.838  1.00102.49           C  
ANISOU 1263  CD  ARG A 163    12979  13037  12925     -5      4     -8       C  
ATOM   1264  NE  ARG A 163      25.576 -31.699  17.401  1.00 97.20           N  
ANISOU 1264  NE  ARG A 163    12309  12366  12255     -5      3     -8       N  
ATOM   1265  CZ  ARG A 163      25.641 -32.889  16.821  1.00 98.24           C  
ANISOU 1265  CZ  ARG A 163    12441  12498  12388     -5      3     -8       C  
ATOM   1266  NH1 ARG A 163      25.561 -33.993  17.545  1.00 70.35           N  
ANISOU 1266  NH1 ARG A 163     8909   8967   8856     -5      3     -8       N  
ATOM   1267  NH2 ARG A 163      25.831 -32.983  15.516  1.00 90.70           N  
ANISOU 1267  NH2 ARG A 163    11486  11543  11432     -5      3     -9       N  
ATOM   1268  N   GLY A 164      27.280 -28.378  22.124  1.00 93.78           N  
ATOM   1269  CA  GLY A 164      27.702 -27.361  21.155  1.00125.29           C  
ATOM   1270  C   GLY A 164      26.762 -27.139  19.984  1.00136.50           C  
ATOM   1271  O   GLY A 164      25.669 -26.589  20.139  1.00 94.62           O  
TER    1272      GLY A 164                                                      
HETATM 1273  C   TRS A 201      31.405 -33.051   3.780  1.00 64.21           C  
HETATM 1274  C1  TRS A 201      30.183 -32.225   4.239  1.00 63.47           C  
HETATM 1275  C2  TRS A 201      32.683 -32.184   3.736  1.00 59.07           C  
HETATM 1276  C3  TRS A 201      31.143 -33.701   2.417  1.00 61.96           C  
HETATM 1277  N   TRS A 201      31.622 -34.161   4.769  1.00 68.07           N  
HETATM 1278  O1  TRS A 201      29.514 -31.587   3.156  1.00 59.51           O  
HETATM 1279  O2  TRS A 201      33.122 -31.782   5.035  1.00 52.86           O  
HETATM 1280  O3  TRS A 201      30.261 -34.805   2.549  1.00 61.81           O  
HETATM 1281  C   TRS A 202      11.182 -32.365  -7.826  1.00113.66           C  
HETATM 1282  C1  TRS A 202       9.979 -33.282  -8.091  1.00113.62           C  
HETATM 1283  C2  TRS A 202      10.736 -30.904  -7.658  1.00112.73           C  
HETATM 1284  C3  TRS A 202      12.224 -32.487  -8.948  1.00111.66           C  
HETATM 1285  N   TRS A 202      11.828 -32.806  -6.544  1.00114.91           N  
HETATM 1286  O1  TRS A 202       9.448 -33.103  -9.400  1.00113.63           O  
HETATM 1287  O2  TRS A 202      10.153 -30.658  -6.382  1.00110.72           O  
HETATM 1288  O3  TRS A 202      12.770 -33.798  -9.018  1.00110.13           O  
HETATM 1289  O   HOH A 301      18.525 -24.594  -6.165  1.00 57.23           O  
HETATM 1290  O   HOH A 302      25.268 -23.046  -5.045  1.00 60.53           O  
HETATM 1291  O   HOH A 303      19.860 -45.131   9.578  1.00 74.39           O  
HETATM 1292  O   HOH A 304      22.834 -46.159  10.209  1.00 65.21           O  
HETATM 1293  O   HOH A 305      43.463 -26.684  -0.596  1.00 64.49           O  
HETATM 1294  O   HOH A 306       9.987 -35.063   8.691  1.00 73.83           O  
HETATM 1295  O   HOH A 307      22.658 -33.224  -7.230  1.00 31.48           O  
HETATM 1296  O   HOH A 308      20.120 -47.527  12.913  1.00 55.60           O  
HETATM 1297  O   HOH A 309      31.774 -29.008   4.132  1.00 56.80           O  
HETATM 1298  O   HOH A 310      28.832 -42.708  21.301  1.00 53.11           O  
HETATM 1299  O   HOH A 311      15.175 -32.008 -10.519  1.00 66.42           O  
HETATM 1300  O   HOH A 312      32.235 -12.272   1.910  1.00 58.93           O  
HETATM 1301  O   HOH A 313      15.802 -35.187  -9.943  1.00 64.03           O  
HETATM 1302  O   HOH A 314      29.643 -30.287  26.951  1.00 60.72           O  
HETATM 1303  O   HOH A 315      14.774 -23.653  10.828  1.00 57.65           O  
HETATM 1304  O   HOH A 316      12.696 -41.612  -7.344  1.00 60.64           O  
CONECT  491 1234                                                                
CONECT 1234  491                                                                
CONECT 1273 1274 1275 1276 1277                                                 
CONECT 1274 1273 1278                                                           
CONECT 1275 1273 1279                                                           
CONECT 1276 1273 1280                                                           
CONECT 1277 1273                                                                
CONECT 1278 1274                                                                
CONECT 1279 1275                                                                
CONECT 1280 1276                                                                
CONECT 1281 1282 1283 1284 1285                                                 
CONECT 1282 1281 1286                                                           
CONECT 1283 1281 1287                                                           
CONECT 1284 1281 1288                                                           
CONECT 1285 1281                                                                
CONECT 1286 1282                                                                
CONECT 1287 1283                                                                
CONECT 1288 1284                                                                
MASTER      638    0    2    4   10    0    2    6 1303    1   18   13          
END                                                                             
