# Supplementary material for: Flexible Gaussian Accelerated Molecular Dynamics to Enhance Biological Sampling
Source: J Chem Theory Comput. 2023 Aug 31;19(18):6521–31. doi: 10.1021/acs.jctc.3c00619 (PMC10536968; doi:10.1021/acs.jctc.3c00619)
Supplement: Supplementary file 2 — ct3c00619_si_002.zip [file ct3c00619_si_002.zip › nglycoprotein/coords/glyco_5ngh_min.cnf]

TITLE
	MD++
minimization in vacuum.

	final configuration
END
TIMESTEP
           2014    4.028000000
END
POSITION
# first 24 chars ignored
    1 GLU   H1         1   -1.820913913   -0.526410629   -0.452346449
    1 GLU   H2         2   -1.846991788   -0.564762385   -0.602087139
    1 GLU   N          3   -1.873070075   -0.591792056   -0.508985692
    1 GLU   H3         4   -1.845574670   -0.685709533   -0.488064696
    1 GLU   CA         5   -2.017304130   -0.570446881   -0.490146441
    1 GLU   CB         6   -2.078814335   -0.692667680   -0.422084422
    1 GLU   CG         7   -2.225185460   -0.705460155   -0.464521838
    1 GLU   CD         8   -2.292005384   -0.817337179   -0.386145581
    1 GLU   OE1        9   -2.333620596   -0.786283884   -0.272794345
    1 GLU   OE2       10   -2.295077874   -0.929587114   -0.440479854
    1 GLU   C         11   -2.033605271   -0.438363028   -0.412529516
    1 GLU   O         12   -1.973068839   -0.341518653   -0.457070948
    2 GLY   N         13   -2.121029006   -0.428180870   -0.311651121
    2 GLY   H         14   -2.184993582   -0.501977376   -0.287933580
    2 GLY   CA        15   -2.128910988   -0.311456113   -0.220218673
    2 GLY   C         16   -2.133220286   -0.172473507   -0.286712988
    2 GLY   O         17   -2.236062722   -0.131672153   -0.340185737
    3 ASN   N         18   -2.013047133   -0.116254948   -0.299858981
    3 ASN   H         19   -1.931734752   -0.167211813   -0.272506639
    3 ASN   CA        20   -1.986953131    0.019205616   -0.353343619
    3 ASN   CB        21   -2.015303155    0.114690559   -0.236145281
    3 ASN   CG        22   -2.016262580    0.264392844   -0.268012466
    3 ASN   OD1       23   -2.083867680    0.316016330   -0.355957046
    3 ASN   ND2       24   -1.943284412    0.338749186   -0.188501925
    3 ASN   HD21      25   -1.945443111    0.436008736   -0.206047244
    3 ASN   HD22      26   -1.879811502    0.296375448   -0.122413900
    3 ASN   C         27   -1.842665485    0.034261205   -0.408900389
    3 ASN   O         28   -1.778929814    0.138257706   -0.392567684
    4 ASP   N         29   -1.789044795   -0.069430511   -0.474839669
    4 ASP   H         30   -1.838631595   -0.155383670   -0.490233954
    4 ASP   CA        31   -1.648470149   -0.068421452   -0.524394947
    4 ASP   CB        32   -1.596355889   -0.201772005   -0.581782714
    4 ASP   CG        33   -1.677110875   -0.330928246   -0.559663578
    4 ASP   OD1       34   -1.731796517   -0.383452096   -0.659196313
    4 ASP   OD2       35   -1.677372702   -0.384764726   -0.446738316
    4 ASP   C         36   -1.619084209    0.040064565   -0.630316754
    4 ASP   O         37   -1.648733366    0.023604404   -0.749174978
    5 VAL   N         38   -1.554399232    0.148306967   -0.586946338
    5 VAL   H         39   -1.532799538    0.159523194   -0.489294959
    5 VAL   CA        40   -1.515282408    0.261851678   -0.674173792
    5 VAL   CB        41   -1.517029191    0.394919228   -0.595936528
    5 VAL   CG1       42   -1.479542362    0.514841403   -0.683750942
    5 VAL   CG2       43   -1.653788976    0.420609110   -0.532018613
    5 VAL   C         44   -1.378330941    0.238194882   -0.741114970
    5 VAL   O         45   -1.273744940    0.239481130   -0.675947101
    6 ARG   N         46   -1.384083896    0.231705553   -0.874105649
    6 ARG   H         47   -1.473093996    0.225307508   -0.918613061
    6 ARG   CA        48   -1.266588846    0.214798706   -0.963036490
    6 ARG   CB        49   -1.238018057    0.066488555   -0.994536680
    6 ARG   CG        50   -1.356505962   -0.022898870   -1.034251311
    6 ARG   CD        51   -1.411609275   -0.099677852   -0.913490901
    6 ARG   NE        52   -1.514348986   -0.197788587   -0.953000124
    6 ARG   HE        53   -1.601835322   -0.184456144   -0.905722446
    6 ARG   CZ        54   -1.488765421   -0.316725182   -1.010489100
    6 ARG   NH1       55   -1.366434758   -0.370052193   -1.005722378
    6 ARG   HH11      56   -1.340168414   -0.455497275   -1.049683416
    6 ARG   HH12      57   -1.296226697   -0.327356000   -0.944649139
    6 ARG   NH2       58   -1.574166701   -0.366755151   -1.099763256
    6 ARG   HH21      59   -1.557009790   -0.456106366   -1.141003824
    6 ARG   HH22      60   -1.654015545   -0.314099347   -1.128690104
    6 ARG   C         61   -1.268717640    0.297891528   -1.093095450
    6 ARG   O         62   -1.289721140    0.244298486   -1.202054019
    7 ARG   N         63   -1.245390159    0.429004365   -1.079514559
    7 ARG   H         64   -1.211524050    0.464672610   -0.992293136
    7 ARG   CA        65   -1.244605761    0.523765374   -1.194446982
    7 ARG   CB        66   -1.380502342    0.524228955   -1.267788328
    7 ARG   CG        67   -1.383321694    0.602984333   -1.399480536
    7 ARG   CD        68   -1.272543296    0.561685979   -1.497126628
    7 ARG   NE        69   -1.192848044    0.681526964   -1.529590856
    7 ARG   HE        70   -1.134790445    0.713491478   -1.453336122
    7 ARG   CZ        71   -1.207913657    0.755338906   -1.641130729
    7 ARG   NH1       72   -1.306169296    0.728271816   -1.727960483
    7 ARG   HH11      73   -1.320507805    0.781962154   -1.811044285
    7 ARG   HH12      74   -1.368846504    0.652501889   -1.708757788
    7 ARG   NH2       75   -1.120202063    0.851520740   -1.671378022
    7 ARG   HH21      76   -1.131506389    0.907326804   -1.753643421
    7 ARG   HH22      77   -1.040905022    0.869909561   -1.612735906
    7 ARG   C         78   -1.201620665    0.669153325   -1.165301704
    7 ARG   O         79   -1.130473696    0.726893901   -1.247756709
    8 ASN   N         80   -1.272707795    0.731505561   -1.071745532
    8 ASN   H         81   -1.348149902    0.686548388   -1.023968747
    8 ASN   CA        82   -1.246030892    0.868071504   -1.021900563
    8 ASN   CB        83   -1.345392746    0.966259054   -1.086316095
    8 ASN   CG        84   -1.324090671    1.113198911   -1.046886403
    8 ASN   OD1       85   -1.229782203    1.152624949   -0.980334249
    8 ASN   ND2       86   -1.419886876    1.197948861   -1.075225785
    8 ASN   HD21      87   -1.400579687    1.292045759   -1.048620166
    8 ASN   HD22      88   -1.505909618    1.170002166   -1.115983508
    8 ASN   C         89   -1.263505097    0.863223164   -0.869317084
    8 ASN   O         90   -1.357032765    0.798971245   -0.821104956
    9 PHE   N         91   -1.181489515    0.939497386   -0.798169799
    9 PHE   H         92   -1.139590854    1.021598236   -0.838294379
    9 PHE   CA        93   -1.165786335    0.919661782   -0.652551795
    9 PHE   CB        94   -1.029912475    0.854724712   -0.621682313
    9 PHE   CG        95   -1.002441443    0.725273137   -0.699423272
    9 PHE   CD1       96   -1.061121526    0.605361121   -0.660409894
    9 PHE   HD1       97   -1.134923569    0.604222506   -0.580170875
    9 PHE   CD2       98   -0.907669863    0.725556576   -0.801264704
    9 PHE   HD2       99   -0.865263528    0.819949346   -0.836189611
    9 PHE   CE1      100   -1.024198511    0.486310526   -0.722013806
    9 PHE   HE1      101   -1.068654631    0.392199279   -0.689535565
    9 PHE   CE2      102   -0.869797248    0.606295752   -0.861832633
    9 PHE   HE2      103   -0.789500295    0.606063947   -0.935650241
    9 PHE   CZ       104   -0.927831646    0.486360657   -0.822213494
    9 PHE   HZ       105   -0.890969510    0.391869824   -0.862933449
    9 PHE   C        106   -1.179702761    1.046860832   -0.567643215
    9 PHE   O        107   -1.104357384    1.143190221   -0.583431736
   10 ASP   N        108   -1.265761719    1.037624153   -0.466388079
   10 ASP   H        109   -1.322874886    0.955274679   -0.453479784
   10 ASP   CA       110   -1.276685911    1.141540982   -0.361237431
   10 ASP   CB       111   -1.412825922    1.136350278   -0.290150857
   10 ASP   CG       112   -1.437658895    1.241604981   -0.180452276
   10 ASP   OD1      113   -1.339736221    1.293626919   -0.122897388
   10 ASP   OD2      114   -1.554725631    1.256267941   -0.139940445
   10 ASP   C        115   -1.159642384    1.127114543   -0.262329222
   10 ASP   O        116   -1.160498207    1.047288537   -0.168045942
   11 VAL   N        117   -1.050565364    1.192820056   -0.301189188
   11 VAL   H        118   -1.044526415    1.224621967   -0.396090317
   11 VAL   CA       119   -0.925345417    1.197473627   -0.222310939
   11 VAL   CB       120   -0.813958857    1.267009091   -0.303193426
   11 VAL   CG1      121   -0.837917515    1.416924400   -0.323876322
   11 VAL   CG2      122   -0.675755518    1.239009355   -0.243567041
   11 VAL   C        123   -0.942600863    1.252087531   -0.078577542
   11 VAL   O        124   -0.890350900    1.193894573    0.016517390
   12 SER   N        125   -1.036695009    1.344866344   -0.062381175
   12 SER   H        126   -1.095461881    1.375224215   -0.137895787
   12 SER   CA       127   -1.076498569    1.402515080    0.068152452
   12 SER   CB       128   -1.171665818    1.522049895    0.051881441
   12 SER   OG       129   -1.230811978    1.527015312   -0.078705469
   12 SER   HG       130   -1.290393427    1.443049787   -0.094964192
   12 SER   C        131   -1.138598571    1.300592131    0.165006579
   12 SER   O        132   -1.105267598    1.302824632    0.283345494
   13 LYSH  N        133   -1.220942298    1.209006909    0.113776534
   13 LYSH  H        134   -1.265607567    1.225837776    0.023706922
   13 LYSH  CA       135   -1.273635011    1.093167376    0.189822304
   13 LYSH  CB       136   -1.396864717    1.033962362    0.122272195
   13 LYSH  CG       137   -1.524081500    1.114079625    0.147966020
   13 LYSH  CD       138   -1.638231373    1.047688128    0.070780210
   13 LYSH  CE       139   -1.769563296    1.124387638    0.081774152
   13 LYSH  NZ       140   -1.818492155    1.116771208    0.219824646
   13 LYSH  HZ1      141   -1.816929696    1.021264711    0.249402890
   13 LYSH  HZ2      142   -1.912046197    1.151390545    0.223831370
   13 LYSH  HZ3      143   -1.758915615    1.171594436    0.278406687
   13 LYSH  C        144   -1.177605267    0.976374951    0.218248409
   13 LYSH  O        145   -1.193221094    0.910352490    0.321019810
   14 ILE   N        146   -1.087323564    0.943345911    0.125372643
   14 ILE   H        147   -1.091558610    0.979726184    0.031758254
   14 ILE   CA       148   -0.989442186    0.833735242    0.149459779
   14 ILE   CB       149   -0.925285188    0.774791018    0.022301816
   14 ILE   CG1      150   -0.828161068    0.871736136   -0.045855721
   14 ILE   CG2      151   -1.034002918    0.724932015   -0.073631439
   14 ILE   CD       152   -0.741621291    0.803253397   -0.152001270
   14 ILE   C        153   -0.881526677    0.862935053    0.256290682
   14 ILE   O        154   -0.808872177    0.773203897    0.298578591
   15 SER   N        155   -0.877711930    0.987348620    0.303506715
   15 SER   H        156   -0.940817927    1.056545469    0.268899298
   15 SER   CA       157   -0.788762933    1.035188609    0.411958254
   15 SER   CB       158   -0.803260347    1.187000551    0.428886010
   15 SER   OG       159   -0.936096402    1.219341153    0.471318616
   15 SER   HG       160   -0.986797211    1.271629538    0.400120820
   15 SER   C        161   -0.813048244    0.967420620    0.548346628
   15 SER   O        162   -0.903595753    0.885091146    0.564893348
   16 GLY   N        163   -0.719883054    0.990764901    0.640163258
   16 GLY   H        164   -0.628973193    1.026626828    0.613960061
   16 GLY   CA       165   -0.728564270    0.942107483    0.779298181
   16 GLY   C        166   -0.656929193    0.807801461    0.799130263
   16 GLY   O        167   -0.569391716    0.770315411    0.721209327
   17 TYR   N        168   -0.697827461    0.739630907    0.905483995
   17 TYR   H        169   -0.769173767    0.775093254    0.965233195
   17 TYR   CA       170   -0.638383073    0.612612252    0.952541633
   17 TYR   CB       171   -0.687570961    0.581289328    1.094648382
   17 TYR   CG       172   -0.655233811    0.694322149    1.193249757
   17 TYR   CD1      173   -0.529101560    0.702855194    1.251094623
   17 TYR   HD1      174   -0.458745904    0.619377943    1.247214086
   17 TYR   CD2      175   -0.745767637    0.798683202    1.210541610
   17 TYR   HD2      176   -0.850561356    0.784482474    1.184591345
   17 TYR   CE1      177   -0.492066555    0.816795254    1.320665089
   17 TYR   HE1      178   -0.394598736    0.817691785    1.369856772
   17 TYR   CE2      179   -0.707954557    0.913694866    1.278458769
   17 TYR   HE2      180   -0.780477426    0.993691371    1.294129842
   17 TYR   CZ       181   -0.580165284    0.923400798    1.331722521
   17 TYR   OH       182   -0.534150574    1.043482827    1.373981294
   17 TYR   HH       183   -0.443932517    1.027099751    1.415038469
   17 TYR   C        184   -0.661619712    0.491581686    0.860475906
   17 TYR   O        185   -0.771840543    0.471756937    0.809542516
   18 TRP   N        186   -0.556920240    0.410532159    0.848927771
   18 TRP   H        187   -0.471346224    0.430779688    0.898318244
   18 TRP   CA       188   -0.553508045    0.286881000    0.767321444
   18 TRP   CB       189   -0.504648353    0.315616026    0.624360796
   18 TRP   CG       190   -0.602107858    0.394579319    0.535517472
   18 TRP   CD1      191   -0.596188587    0.525293175    0.509867291
   18 TRP   HD1      192   -0.526872901    0.594954123    0.556721315
   18 TRP   CD2      193   -0.699593252    0.342956969    0.453336699
   18 TRP   NE1      194   -0.684735815    0.557134544    0.416045775
   18 TRP   HE1      195   -0.701804666    0.648995330    0.378238360
   18 TRP   CE2      196   -0.751896382    0.447462025    0.378456354
   18 TRP   CE3      197   -0.753721104    0.215455743    0.437721830
   18 TRP   HE3      198   -0.705612734    0.130915763    0.486370660
   18 TRP   CZ2      199   -0.856715612    0.427780585    0.291708338
   18 TRP   HZ2      200   -0.893538076    0.508910599    0.228725339
   18 TRP   CZ3      201   -0.859954615    0.195423150    0.351980930
   18 TRP   HZ3      202   -0.900990857    0.094964217    0.339922168
   18 TRP   CH2      203   -0.913282051    0.300662647    0.278511906
   18 TRP   HH2      204   -0.996868518    0.283605016    0.210940529
   18 TRP   C        205   -0.460012278    0.180932579    0.829019658
   18 TRP   O        206   -0.374592120    0.212112574    0.911844150
   19 TYR   N        207   -0.487627784    0.054418379    0.799051064
   19 TYR   H        208   -0.577980367    0.030270629    0.760208752
   19 TYR   CA       209   -0.403212390   -0.061455277    0.837085560
   19 TYR   CB       210   -0.480211664   -0.158017811    0.927733552
   19 TYR   CG       211   -0.510738971   -0.104120187    1.067093120
   19 TYR   CD1      212   -0.439816035   -0.151563277    1.176514185
   19 TYR   HD1      213   -0.367734298   -0.232037759    1.163400895
   19 TYR   CD2      214   -0.618148358   -0.018423926    1.085105633
   19 TYR   HD2      215   -0.680706425    0.008254878    0.999878852
   19 TYR   CE1      216   -0.476231741   -0.111390960    1.304176809
   19 TYR   HE1      217   -0.433054913   -0.162149807    1.390421255
   19 TYR   CE2      218   -0.654839429    0.022463194    1.212206307
   19 TYR   HE2      219   -0.747996693    0.078693308    1.223656201
   19 TYR   CZ       220   -0.582073252   -0.023066907    1.321469218
   19 TYR   OH       221   -0.602536310    0.030796710    1.443887633
   19 TYR   HH       222   -0.696653092    0.066011058    1.446040920
   19 TYR   C        223   -0.364599990   -0.144646845    0.714396130
   19 TYR   O        224   -0.451378678   -0.184712710    0.637275555
   20 SER   N        225   -0.239775414   -0.189447838    0.712900053
   20 SER   H        226   -0.170935899   -0.153670630    0.775526414
   20 SER   CA       227   -0.187465062   -0.281109820    0.608736837
   20 SER   CB       228   -0.034637589   -0.273152337    0.605420430
   20 SER   OG       229    0.006831022   -0.137963452    0.582836985
   20 SER   HG       230    0.000328529   -0.123503508    0.478450591
   20 SER   C        231   -0.229735348   -0.426385047    0.636048786
   20 SER   O        232   -0.204839465   -0.476603560    0.745871907
   21 VAL   N        233   -0.298135526   -0.489189100    0.540196460
   21 VAL   H        234   -0.323662995   -0.442384482    0.454759485
   21 VAL   CA       235   -0.349842521   -0.627938014    0.555310534
   21 VAL   CB       236   -0.503490834   -0.631915545    0.540189461
   21 VAL   CG1      237   -0.560659270   -0.773033165    0.558468669
   21 VAL   CG2      238   -0.570957291   -0.538884971    0.641379107
   21 VAL   C        239   -0.280288128   -0.731370899    0.463728725
   21 VAL   O        240   -0.232238832   -0.833272575    0.512308248
   22 LEU   N        241   -0.267207009   -0.702372210    0.334370484
   22 LEU   H        242   -0.308153104   -0.620091820    0.294681103
   22 LEU   CA       243   -0.192388407   -0.789557517    0.240287068
   22 LEU   CB       244   -0.283827796   -0.850724134    0.133508859
   22 LEU   CG       245   -0.373900409   -0.964970331    0.180617907
   22 LEU   CD1      246   -0.471689674   -0.998812543    0.068564054
   22 LEU   CD2      247   -0.292172211   -1.090089849    0.211868122
   22 LEU   C        248   -0.082545191   -0.713077268    0.165661180
   22 LEU   O        249   -0.107697360   -0.602496794    0.117784127
   23 LEU   N        250    0.028598863   -0.781926642    0.140158826
   23 LEU   H        251    0.041569328   -0.875785256    0.174521282
   23 LEU   CA       252    0.140547666   -0.725610911    0.061338840
   23 LEU   CB       253    0.250090609   -0.671221006    0.154188042
   23 LEU   CG       254    0.355990551   -0.586246414    0.082614854
   23 LEU   CD1      255    0.299072384   -0.450195711    0.042053946
   23 LEU   CD2      256    0.480303089   -0.569821258    0.170103277
   23 LEU   C        257    0.197903483   -0.829261465   -0.036739917
   23 LEU   O        258    0.258196868   -0.929470246    0.001885558
   24 ALA   N        259    0.180547728   -0.797862313   -0.164489419
   24 ALA   H        260    0.151072841   -0.705223452   -0.191031755
   24 ALA   CA       261    0.218997774   -0.887048442   -0.275748854
   24 ALA   CB       262    0.095015513   -0.916637127   -0.360215441
   24 ALA   C        263    0.326293232   -0.823899727   -0.365187653
   24 ALA   O        264    0.318226245   -0.704915925   -0.395958616
   25 SER   N        265    0.413445233   -0.909077706   -0.417985912
   25 SER   H        266    0.418266363   -1.004632703   -0.388478365
   25 SER   CA       267    0.523346118   -0.868382448   -0.508697387
   25 SER   CB       268    0.645561390   -0.820895382   -0.429480216
   25 SER   OG       269    0.692163565   -0.919281258   -0.336242950
   25 SER   HG       270    0.767384471   -0.975303479   -0.375670608
   25 SER   C        271    0.568003572   -0.981626188   -0.601672190
   25 SER   O        272    0.542373996   -1.098480189   -0.572812376
   26 ASP   N        273    0.628158493   -0.945920270   -0.714941130
   26 ASP   H        274    0.629218712   -0.850687259   -0.749374996
   26 ASP   CA       275    0.685355354   -1.044286704   -0.810733880
   26 ASP   CB       276    0.735696696   -0.980579383   -0.941549979
   26 ASP   CG       277    0.706421198   -0.830418610   -0.951371037
   26 ASP   OD1      278    0.785960001   -0.753696527   -0.892810448
   26 ASP   OD2      279    0.596169039   -0.796593560   -0.999466901
   26 ASP   C        280    0.802140859   -1.123310457   -0.749389927
   26 ASP   O        281    0.804794390   -1.246407757   -0.753866530
   27 VAL   N        282    0.899485864   -1.050278470   -0.694955731
   27 VAL   H        283    0.903637004   -0.951473178   -0.711072425
   27 VAL   CA       284    1.011630239   -1.110663749   -0.619245173
   27 VAL   CB       285    1.143336869   -1.031941090   -0.632816348
   27 VAL   CG1      286    1.189740283   -1.029643294   -0.778620921
   27 VAL   CG2      287    1.135251555   -0.890165599   -0.575580052
   27 VAL   C        288    0.979324012   -1.139799937   -0.471528357
   27 VAL   O        289    0.916107148   -1.060026325   -0.402105763
   28 ARG   N        290    1.035259058   -1.251635260   -0.425834596
   28 ARG   H        291    1.073911473   -1.316726856   -0.490670526
   28 ARG   CA       292    1.020149606   -1.302368907   -0.287675671
   28 ARG   CB       293    1.067054697   -1.448746447   -0.284767728
   28 ARG   CG       294    1.034405673   -1.523558211   -0.154884533
   28 ARG   CD       295    0.884282992   -1.544348050   -0.132244314
   28 ARG   NE       296    0.862378428   -1.588796489    0.006339673
   28 ARG   HE       297    0.898468923   -1.679119240    0.028612951
   28 ARG   CZ       298    0.811180759   -1.514809469    0.105539824
   28 ARG   NH1      299    0.768470821   -1.390752998    0.080862221
   28 ARG   HH11     300    0.735509555   -1.328915798    0.153182933
   28 ARG   HH12     301    0.775994288   -1.353344042   -0.011675663
   28 ARG   NH2      302    0.851640405   -1.540496088    0.229909719
   28 ARG   HH21     303    0.806554749   -1.500673574    0.309587881
   28 ARG   HH22     304    0.948710692   -1.567409052    0.243431229
   28 ARG   C        305    1.084699532   -1.217036684   -0.175976371
   28 ARG   O        306    1.012173652   -1.175167099   -0.085661120
   29 GLU   N        307    1.210276005   -1.173419285   -0.194092366
   29 GLU   H        308    1.262457873   -1.197517171   -0.275402097
   29 GLU   CA       309    1.285850670   -1.099551044   -0.089126610
   29 GLU   CB       310    1.434593039   -1.074725669   -0.122327262
   29 GLU   CG       311    1.474532727   -0.987754608   -0.243097650
   29 GLU   CD       312    1.461454823   -0.834464273   -0.230055911
   29 GLU   OE1      313    1.470666040   -0.776329534   -0.119834469
   29 GLU   OE2      314    1.436312307   -0.771080882   -0.334015222
   29 GLU   C        315    1.218744660   -0.971686958   -0.035867066
   29 GLU   O        316    1.192021058   -0.961912559    0.084092039
   30 LYSH  N        317    1.165681469   -0.892088780   -0.128610374
   30 LYSH  H        318    1.210682827   -0.883997963   -0.217630117
   30 LYSH  CA       319    1.084378633   -0.774277155   -0.091931495
   30 LYSH  CB       320    1.064527297   -0.677565757   -0.207876831
   30 LYSH  CG       321    1.200626049   -0.613188844   -0.226872718
   30 LYSH  CD       322    1.214422964   -0.491065760   -0.317082944
   30 LYSH  CE       323    1.363591124   -0.460958067   -0.336147062
   30 LYSH  NZ       324    1.441848340   -0.478369237   -0.212446648
   30 LYSH  HZ1      325    1.398973588   -0.427221287   -0.137618975
   30 LYSH  HZ2      326    1.534290299   -0.444335091   -0.226055452
   30 LYSH  HZ3      327    1.445867443   -0.577236887   -0.190854745
   30 LYSH  C        328    0.954634051   -0.791891121   -0.012659828
   30 LYSH  O        329    0.912660270   -0.696106263    0.052204928
   31 THR   N        330    0.909165775   -0.915941535    0.000801172
   31 THR   H        331    0.948337939   -0.993915731   -0.049088498
   31 THR   CA       332    0.797928103   -0.947226342    0.092736820
   31 THR   CB       333    0.669719774   -0.975580054    0.012159289
   31 THR   OG1      334    0.558093044   -0.965019390    0.099828338
   31 THR   HG1      335    0.471890075   -0.967223585    0.047752249
   31 THR   CG2      336    0.670884693   -1.107295919   -0.066137003
   31 THR   C        337    0.836687143   -1.049023149    0.202961851
   31 THR   O        338    0.772883335   -1.152045180    0.225391031
   32 GLU   N        339    0.960627210   -1.033485416    0.250907864
   32 GLU   H        340    1.029059705   -0.981254531    0.199269832
   32 GLU   CA       341    1.014959739   -1.104896649    0.369430021
   32 GLU   CB       342    1.132832483   -1.195268646    0.329155647
   32 GLU   CG       343    1.091149770   -1.298713523    0.223901737
   32 GLU   CD       344    1.145459639   -1.440562070    0.245943204
   32 GLU   OE1      345    1.161832132   -1.479237355    0.363296419
   32 GLU   OE2      346    1.145790633   -1.517575327    0.147525819
   32 GLU   C        347    1.054269158   -1.008549905    0.484055825
   32 GLU   O        348    1.036136100   -0.887513237    0.470900156
   33 GLU   N        349    1.117433499   -1.060943924    0.589624208
   33 GLU   H        350    1.143970718   -1.157363712    0.589737385
   33 GLU   CA       351    1.143305892   -0.988594016    0.716931676
   33 GLU   CB       352    1.211391093   -1.079883305    0.820434603
   33 GLU   CG       353    1.124039499   -1.197099711    0.868446348
   33 GLU   CD       354    0.995319130   -1.154111270    0.940820894
   33 GLU   OE1      355    1.003359877   -1.069707915    1.032612060
   33 GLU   OE2      356    0.886439691   -1.196827605    0.896680927
   33 GLU   C        357    1.211674950   -0.850195970    0.708236033
   33 GLU   O        358    1.141092367   -0.749400425    0.705649719
   34 ASN   N        359    1.344921363   -0.844852282    0.701873669
   34 ASN   H        360    1.400204369   -0.920717850    0.736832671
   34 ASN   CA       361    1.424179084   -0.720209959    0.683829592
   34 ASN   CB       362    1.572518339   -0.751407109    0.708605526
   34 ASN   CG       363    1.600961041   -0.797607167    0.851757476
   34 ASN   OD1      364    1.559676354   -0.904562813    0.894087749
   34 ASN   ND2      365    1.668117033   -0.715593261    0.929494134
   34 ASN   HD21     366    1.688887380   -0.746283673    1.022109578
   34 ASN   HD22     367    1.699777765   -0.626639156    0.897701028
   34 ASN   C        368    1.409989989   -0.643768366    0.549968271
   34 ASN   O        369    1.496980294   -0.565015451    0.512539501
   35 SER   N        370    1.296601943   -0.659981127    0.482064579
   35 SER   H        371    1.217246396   -0.702266024    0.526763650
   35 SER   CA       372    1.271771591   -0.595508240    0.350890563
   35 SER   CB       373    1.142385837   -0.645907454    0.285822235
   35 SER   OG       374    1.105497463   -0.566066813    0.171959039
   35 SER   HG       375    1.025463983   -0.612132941    0.126873175
   35 SER   C        376    1.262434929   -0.442859957    0.359701660
   35 SER   O        377    1.171893134   -0.389752150    0.424242213
   36 SER   N        378    1.328941613   -0.382417946    0.261437890
   36 SER   H        379    1.393310530   -0.433805718    0.205122444
   36 SER   CA       380    1.320959939   -0.237394541    0.232370591
   36 SER   CB       381    1.411820273   -0.195934686    0.115719563
   36 SER   OG       382    1.387345608   -0.269315343   -0.005541021
   36 SER   HG       383    1.417791406   -0.206177754   -0.083058687
   36 SER   C        384    1.178821088   -0.187158456    0.202692462
   36 SER   O        385    1.145960432   -0.074419226    0.238691479
   37 MET   N        386    1.092258558   -0.276869194    0.155747199
   37 MET   H        387    1.115401070   -0.374877204    0.151952727
   37 MET   CA       388    0.952801552   -0.243574238    0.120448250
   37 MET   CB       389    0.921301592   -0.295823726   -0.019903952
   37 MET   CG       390    0.990543802   -0.214837619   -0.129933582
   37 MET   SD       391    0.951930589   -0.035873425   -0.126340519
   37 MET   CE       392    1.011062717    0.009720152   -0.287795737
   37 MET   C        393    0.843278014   -0.287868896    0.219348023
   37 MET   O        394    0.727509953   -0.250220227    0.201520271
   38 ARG   N        395    0.880393091   -0.352289690    0.330452149
   38 ARG   H        396    0.976941358   -0.366959179    0.353654684
   38 ARG   CA       397    0.782839053   -0.400252688    0.431498971
   38 ARG   CB       398    0.840666923   -0.516956992    0.511922715
   38 ARG   CG       399    0.727668571   -0.601015107    0.571951087
   38 ARG   CD       400    0.784119131   -0.696056260    0.676814867
   38 ARG   NE       401    0.688557853   -0.803549213    0.709131577
   38 ARG   HE       402    0.597482400   -0.795156474    0.668705283
   38 ARG   CZ       403    0.718660412   -0.907458623    0.788107048
   38 ARG   NH1      404    0.832929637   -0.907998457    0.856120312
   38 ARG   HH11     405    0.860745807   -0.989161092    0.912106015
   38 ARG   HH12     406    0.900879422   -0.835584611    0.846862640
   38 ARG   NH2      407    0.652598322   -1.023332028    0.782941788
   38 ARG   HH21     408    0.688432891   -1.099242055    0.839539239
   38 ARG   HH22     409    0.573659553   -1.040139520    0.723767491
   38 ARG   C        410    0.728026256   -0.289574996    0.524649640
   38 ARG   O        411    0.748471839   -0.288922929    0.646226584
   39 VAL   N        412    0.671317497   -0.188330285    0.460451319
   39 VAL   H        413    0.668953187   -0.188266958    0.359834810
   39 VAL   CA       414    0.603801666   -0.074889677    0.526671356
   39 VAL   CB       415    0.594202408    0.047245747    0.433446595
   39 VAL   CG1      416    0.733590545    0.103497070    0.404109875
   39 VAL   CG2      417    0.520330781    0.016429780    0.302711276
   39 VAL   C        418    0.466626872   -0.112214310    0.585340722
   39 VAL   O        419    0.401847496   -0.207316862    0.541666457
   40 PHE   N        420    0.435048560   -0.046281708    0.696086366
   40 PHE   H        421    0.506929859   -0.002390445    0.751220216
   40 PHE   CA       422    0.302824627   -0.058679104    0.760921012
   40 PHE   CB       423    0.315782781   -0.118246611    0.901891565
   40 PHE   CG       424    0.408960271   -0.239799588    0.910135346
   40 PHE   CD1      425    0.528251677   -0.227837984    0.980272925
   40 PHE   HD1      426    0.556115250   -0.131753170    1.023493027
   40 PHE   CD2      427    0.377870629   -0.359713099    0.846930687
   40 PHE   HD2      428    0.289128298   -0.367229501    0.783735781
   40 PHE   CE1      429    0.615546894   -0.335388845    0.989333770
   40 PHE   HE1      430    0.710817451   -0.323591034    1.040533686
   40 PHE   CE2      431    0.465075984   -0.467484648    0.856747577
   40 PHE   HE2      432    0.438545806   -0.562321825    0.810787618
   40 PHE   CZ       433    0.583692453   -0.455840431    0.928118352
   40 PHE   HZ       434    0.650894003   -0.541169160    0.937199559
   40 PHE   C        435    0.235946821    0.079085230    0.770451261
   40 PHE   O        436    0.287319929    0.168474398    0.838391008
   41 VAL   N        437    0.126446572    0.094876238    0.696603003
   41 VAL   H        438    0.087537144    0.017852750    0.643556444
   41 VAL   CA       439    0.048906750    0.221218053    0.693133638
   41 VAL   CB       440   -0.046951438    0.223591804    0.572171072
   41 VAL   CG1      441   -0.118998566    0.358210548    0.558719656
   41 VAL   CG2      442    0.026929479    0.194526171    0.441152277
   41 VAL   C        443   -0.027502273    0.242561086    0.825438386
   41 VAL   O        444   -0.078674692    0.147247873    0.884983862
   42 ASN   N        445   -0.017741112    0.365286436    0.876506461
   42 ASN   H        446    0.055202762    0.427852043    0.848514455
   42 ASN   CA       447   -0.098082289    0.407310654    0.993546432
   42 ASN   CB       448   -0.017003336    0.466629815    1.109057304
   42 ASN   CG       449    0.119918354    0.403102301    1.129828724
   42 ASN   OD1      450    0.138428185    0.287353435    1.165519191
   42 ASN   ND2      451    0.218846281    0.481900742    1.095495468
   42 ASN   HD21     452    0.313436016    0.454304240    1.105555237
   42 ASN   HD22     453    0.196433033    0.569521074    1.051936913
   42 ASN   C        454   -0.207419161    0.508922567    0.958823748
   42 ASN   O        455   -0.325096774    0.483285977    0.983818257
   43 HISB  N        456   -0.167778168    0.608828394    0.880547928
   43 HISB  H        457   -0.072162987    0.620573368    0.853463117
   43 HISB  CA       458   -0.253488702    0.722817225    0.843990963
   43 HISB  CB       459   -0.244169112    0.821262776    0.961271025
   43 HISB  CG       460   -0.316229772    0.954281739    0.941050461
   43 HISB  ND1      461   -0.266774529    1.053834839    0.868533979
   43 HISB  CD2      462   -0.407175249    1.005552655    1.023511701
   43 HISB  HD2      463   -0.469278828    0.949264866    1.092754616
   43 HISB  CE1      464   -0.323332131    1.166937552    0.910591921
   43 HISB  HE1      465   -0.294973754    1.268265637    0.882479300
   43 HISB  NE2      466   -0.409991743    1.137291891    1.006524910
   43 HISB  HE2      467   -0.455356927    1.204083988    1.065810511
   43 HISB  C        468   -0.205670660    0.787280080    0.712812391
   43 HISB  O        469   -0.087464897    0.779311224    0.678522409
   44 ILE   N        470   -0.303331439    0.830502413    0.633515667
   44 ILE   H        471   -0.399528774    0.820775888    0.660582446
   44 ILE   CA       472   -0.276902381    0.912205753    0.513084160
   44 ILE   CB       473   -0.301891996    0.839587710    0.379014243
   44 ILE   CG1      474   -0.449077617    0.805742680    0.352670743
   44 ILE   CG2      475   -0.215151075    0.713677144    0.371147082
   44 ILE   CD       476   -0.474091261    0.762899080    0.207694406
   44 ILE   C        477   -0.353259229    1.045571821    0.518358883
   44 ILE   O        478   -0.471519956    1.049451823    0.553241851
   45 GLU   N        479   -0.286554354    1.152197644    0.475723972
   45 GLU   H        480   -0.187359243    1.147861643    0.459009747
   45 GLU   CA       481   -0.351133239    1.285037586    0.467571554
   45 GLU   CB       482   -0.325055055    1.368530401    0.593472806
   45 GLU   CG       483   -0.177568762    1.397966570    0.622746083
   45 GLU   CD       484   -0.156505494    1.439185407    0.768915936
   45 GLU   OE1      485   -0.251296364    1.494022114    0.829581412
   45 GLU   OE2      486   -0.051826923    1.398606502    0.823432788
   45 GLU   C        487   -0.325551328    1.364900626    0.339225309
   45 GLU   O        488   -0.220717363    1.355513967    0.275185741
   46 VAL   N        489   -0.427450843    1.443288478    0.305872498
   46 VAL   H        490   -0.497306987    1.466204111    0.373472540
   46 VAL   CA       491   -0.435549827    1.519498754    0.179581058
   46 VAL   CB       492   -0.582176778    1.530729613    0.132969155
   46 VAL   CG1      493   -0.593517228    1.600770161   -0.002854223
   46 VAL   CG2      494   -0.648889116    1.393277370    0.123627035
   46 VAL   C        495   -0.373347334    1.658871115    0.197128180
   46 VAL   O        496   -0.423463276    1.740829261    0.273935483
   47 LEU   N        497   -0.264504227    1.682250191    0.124693866
   47 LEU   H        498   -0.224094450    1.611480541    0.065568518
   47 LEU   CA       499   -0.203360922    1.816434595    0.114994544
   47 LEU   CB       500   -0.064954516    1.812321301    0.047909676
   47 LEU   CG       501    0.054078643    1.776131928    0.138196870
   47 LEU   CD1      502    0.064907494    1.870562610    0.258220207
   47 LEU   CD2      503    0.051350142    1.629537656    0.181202460
   47 LEU   C        504   -0.293887281    1.911942895    0.035683875
   47 LEU   O        505   -0.364829522    1.870608111   -0.056357273
   48 SER   N        506   -0.262858871    2.040232218    0.051330016
   48 SER   H        507   -0.184286014    2.067016604    0.107218231
   48 SER   CA       508   -0.330642004    2.153656961   -0.016587758
   48 SER   CB       509   -0.255021426    2.283505999    0.013429558
   48 SER   OG       510   -0.115169144    2.262527697   -0.011311727
   48 SER   HG       511   -0.065776116    2.349430056   -0.001120635
   48 SER   C        512   -0.340471573    2.140309130   -0.169672524
   48 SER   O        513   -0.438978946    2.181397015   -0.230254604
   49 ASN   N        514   -0.239440144    2.076335643   -0.227914064
   49 ASN   H        515   -0.154953438    2.062817057   -0.176157822
   49 ASN   CA       516   -0.228669466    2.048496464   -0.372473137
   49 ASN   CB       517   -0.083559912    2.085476130   -0.406104077
   49 ASN   CG       518   -0.051787702    2.092322630   -0.555347864
   49 ASN   OD1      519   -0.104300964    2.178956861   -0.625008007
   49 ASN   ND2      520    0.022721298    1.990935637   -0.597930548
   49 ASN   HD21     521    0.048010713    1.919427107   -0.531970426
   49 ASN   C        522   -0.268580495    1.905107307   -0.417169752
   49 ASN   O        523   -0.209124170    1.849895411   -0.509575005
   50 SER   N        524   -0.360415095    1.838323003   -0.346286045
   50 SER   H        525   -0.390359333    1.873874596   -0.257019063
   50 SER   CA       526   -0.411306199    1.701004479   -0.378199449
   50 SER   CB       527   -0.474913594    1.691722646   -0.518811171
   50 SER   OG       528   -0.529032384    1.561369077   -0.547463110
   50 SER   HG       529   -0.512455001    1.505920028   -0.464269399
   50 SER   C        530   -0.310957709    1.584787431   -0.358363085
   50 SER   O        531   -0.348678489    1.467645660   -0.369984193
   51 SER   N        532   -0.183020982    1.619556237   -0.346394764
   51 SER   H        533   -0.149742649    1.704501330   -0.388959121
   51 SER   CA       534   -0.069627199    1.533427026   -0.304970730
   51 SER   CB       535    0.057425331    1.619635491   -0.299311064
   51 SER   OG       536    0.056857130    1.712885676   -0.408632305
   51 SER   HG       537    0.152345731    1.712151072   -0.452455229
   51 SER   C        538   -0.092342513    1.468881917   -0.167102681
   51 SER   O        539   -0.161631542    1.525451670   -0.082375839
   52 LEU   N        540   -0.032835108    1.352016855   -0.144130554
   52 LEU   H        541    0.040615687    1.316324340   -0.203393339
   52 LEU   CA       542   -0.060530024    1.273438216   -0.021461534
   52 LEU   CB       543   -0.114457798    1.134763073   -0.058445155
   52 LEU   CG       544   -0.256752847    1.133122473   -0.115254752
   52 LEU   CD1      545   -0.287424338    0.994805588   -0.172902114
   52 LEU   CD2      546   -0.358784600    1.166405711   -0.006248923
   52 LEU   C        547    0.059796638    1.255650134    0.072620904
   52 LEU   O        548    0.171244338    1.230562939    0.027573662
   53 LEU   N        549    0.034400866    1.269001558    0.202483076
   53 LEU   H        550   -0.054004104    1.304672469    0.235052276
   53 LEU   CA       551    0.133130730    1.237622796    0.308222007
   53 LEU   CB       552    0.139924819    1.351904352    0.410818841
   53 LEU   CG       553    0.233490419    1.329335782    0.530788865
   53 LEU   CD1      554    0.378938544    1.306948656    0.488809162
   53 LEU   CD2      555    0.223601263    1.447597170    0.627107121
   53 LEU   C        556    0.099184358    1.103614780    0.375090885
   53 LEU   O        557   -0.013643472    1.082848045    0.419629612
   54 PHE   N        558    0.194055113    1.011590306    0.361846078
   54 PHE   H        559    0.276563786    1.031511215    0.307210646
   54 PHE   CA       560    0.188378703    0.875070146    0.417910942
   54 PHE   CB       561    0.244095811    0.774526732    0.316421457
   54 PHE   CG       562    0.146947759    0.746776054    0.201662999
   54 PHE   CD1      563    0.127818133    0.840860690    0.101226355
   54 PHE   HD1      564    0.191515896    0.929448563    0.095355838
   54 PHE   CD2      565    0.075118346    0.627777497    0.200091496
   54 PHE   HD2      566    0.088103547    0.554994283    0.280224715
   54 PHE   CE1      567    0.033647500    0.817138371    0.002233286
   54 PHE   HE1      568    0.022443738    0.889132465   -0.078596680
   54 PHE   CE2      569   -0.017282048    0.603290181    0.099264370
   54 PHE   HE2      570   -0.070415305    0.508000502    0.096031967
   54 PHE   CZ       571   -0.039175297    0.698836375    0.000916541
   54 PHE   HZ       572   -0.112515946    0.680349146   -0.077490716
   54 PHE   C        573    0.265746614    0.862919925    0.549668589
   54 PHE   O        574    0.388719975    0.851964003    0.551320759
   55 ASN   N        575    0.188989509    0.866205960    0.657770283
   55 ASN   H        576    0.089963673    0.881629184    0.650907258
   55 ASN   CA       577    0.238479656    0.846598223    0.795505692
   55 ASN   CB       578    0.143211162    0.919018297    0.892171103
   55 ASN   CG       579    0.140739177    1.070670757    0.867040788
   55 ASN   OD1      580    0.242274104    1.131474964    0.836260613
   55 ASN   ND2      581    0.024359605    1.132177792    0.872942939
   55 ASN   HD21     582    0.021138781    1.233444956    0.858409438
   55 ASN   HD22     583   -0.064366894    1.086777632    0.884502738
   55 ASN   C        584    0.250575230    0.695888474    0.824582550
   55 ASN   O        585    0.152775987    0.628204489    0.858305159
   56 MET   N        586    0.371019120    0.643094526    0.802762361
   56 MET   H        587    0.451566128    0.701621240    0.786447211
   56 MET   CA       588    0.397590713    0.497208211    0.806029875
   56 MET   CB       589    0.410008759    0.439157118    0.664086627
   56 MET   CG       590    0.494194924    0.521819411    0.566298966
   56 MET   SD       591    0.526521594    0.436721770    0.407608624
   56 MET   CE       592    0.361293374    0.403266522    0.350035885
   56 MET   C        593    0.510544872    0.447187931    0.898562764
   56 MET   O        594    0.585603057    0.525308569    0.956802689
   57 HISH  N        595    0.503727043    0.317855998    0.930081622
   57 HISH  H        596    0.430654642    0.259528389    0.891898516
   57 HISH  CA       597    0.602099570    0.249144894    1.017240823
   57 HISH  CB       598    0.531707043    0.188530627    1.139818704
   57 HISH  CG       599    0.488626639    0.291463978    1.245164059
   57 HISH  ND1      600    0.367088006    0.304133650    1.298518464
   57 HISH  HD1      601    0.282021125    0.262746926    1.262509370
   57 HISH  CD2      602    0.563956068    0.389557025    1.293308637
   57 HISH  HD2      603    0.668807417    0.410077983    1.272177643
   57 HISH  CE1      604    0.367240857    0.411996048    1.376292542
   57 HISH  HE1      605    0.279621095    0.459540881    1.420222792
   57 HISH  NE2      606    0.488870444    0.463807497    1.372667013
   57 HISH  HE2      607    0.521107620    0.554551461    1.408293743
   57 HISH  C        608    0.681263794    0.138182520    0.945801129
   57 HISH  O        609    0.623923981    0.064119668    0.866112798
   58 ILE   N        610    0.808231279    0.124010810    0.983717186
   58 ILE   H        611    0.852918004    0.193819451    1.040785465
   58 ILE   CA       612    0.896272076    0.012541261    0.939710922
   58 ILE   CB       613    0.992785092    0.045621681    0.823714545
   58 ILE   CG1      614    1.019737740    0.194059395    0.797092114
   58 ILE   CG2      615    0.949982073   -0.027399278    0.696815491
   58 ILE   CD       616    1.113143702    0.257048942    0.900410012
   58 ILE   C        617    0.978288451   -0.050727942    1.053209799
   58 ILE   O        618    1.004454025    0.012931458    1.155359141
   59 LYSH  N        619    1.012748951   -0.178005258    1.034473481
   59 LYSH  H        620    0.990788678   -0.225786719    0.949428565
   59 LYSH  CA       621    1.096632854   -0.253128701    1.130192771
   59 LYSH  CB       622    1.053285029   -0.399131671    1.146017523
   59 LYSH  CG       623    0.932061131   -0.409898141    1.238203496
   59 LYSH  CD       624    0.937044865   -0.540609406    1.317029389
   59 LYSH  CE       625    0.824678387   -0.544505498    1.420439447
   59 LYSH  NZ       626    0.856182455   -0.638997966    1.528113006
   59 LYSH  HZ1      627    0.877947530   -0.728727343    1.490379718
   59 LYSH  HZ2      628    0.773287931   -0.647681279    1.586193923
   59 LYSH  HZ3      629    0.931945487   -0.603785656    1.583149793
   59 LYSH  C        630    1.247809856   -0.246390916    1.104159119
   59 LYSH  O        631    1.299839227   -0.314952228    1.016452051
   60 VAL   N        632    1.315769949   -0.172250710    1.190980324
   60 VAL   H        633    1.269035231   -0.127174390    1.267955966
   60 VAL   CA       634    1.463518816   -0.162067133    1.190842271
   60 VAL   CB       635    1.509402813   -0.015082297    1.186603292
   60 VAL   CG1      636    1.662219902   -0.003943510    1.184707474
   60 VAL   CG2      637    1.452539105    0.057065348    1.063986006
   60 VAL   C        638    1.515059323   -0.233964060    1.316611106
   60 VAL   O        639    1.487194992   -0.191826270    1.428877280
   61 ASP   N        640    1.582524933   -0.346236159    1.293617213
   61 ASP   H        641    1.647269709   -0.349949712    1.216248892
   61 ASP   CA       642    1.622072890   -0.445153248    1.396901081
   61 ASP   CB       643    1.767672271   -0.422957269    1.438632642
   61 ASP   CG       644    1.852890221   -0.455085613    1.315348981
   61 ASP   OD1      645    1.888668756   -0.573762917    1.302317452
   61 ASP   OD2      646    1.857863961   -0.368629899    1.224868066
   61 ASP   C        647    1.525822693   -0.466200375    1.514377666
   61 ASP   O        648    1.537613401   -0.408843210    1.622862965
   62 GLY   N        649    1.413860415   -0.526455492    1.475355215
   62 GLY   H        650    1.409258324   -0.563020334    1.382420395
   62 GLY   CA       651    1.295666527   -0.553315647    1.560401074
   62 GLY   C        652    1.208402468   -0.431766627    1.598058225
   62 GLY   O        653    1.086146530   -0.446003382    1.606885747
   63 LYSH  N        654    1.272234502   -0.316128572    1.615570125
   63 LYSH  H        655    1.371312339   -0.311151609    1.598062296
   63 LYSH  CA       656    1.210221484   -0.187070981    1.653535253
   63 LYSH  CB       657    1.320100939   -0.083643403    1.679871440
   63 LYSH  CG       658    1.416170810   -0.118777608    1.793399086
   63 LYSH  CD       659    1.547458387   -0.043402837    1.770805080
   63 LYSH  CE       660    1.639234484   -0.047642374    1.892962793
   63 LYSH  NZ       661    1.585978947    0.038042208    1.999898547
   63 LYSH  HZ1      662    1.576544339    0.131409498    1.965287894
   63 LYSH  HZ2      663    1.648699828    0.037521004    2.077715190
   63 LYSH  HZ3      664    1.496433748    0.003980734    2.028447058
   63 LYSH  C        665    1.122841492   -0.128421406    1.541571074
   63 LYSH  O        666    1.162638515   -0.125307739    1.425248797
   64 CYS1  N        667    1.008530369   -0.074750114    1.582356343
   64 CYS1  H        668    0.978950184   -0.080533472    1.677376606
   64 CYS1  CA       669    0.919893250    0.003889313    1.494288290
   64 CYS1  CB       670    0.775595969   -0.008380570    1.543461321
   64 CYS1  SG       671    0.711846057   -0.178934792    1.525184660
   64 CYS1  C        672    0.965290851    0.150641571    1.489023855
   64 CYS1  O        673    0.975284369    0.215903373    1.592688582
   65 THR   N        674    1.011380281    0.189683356    1.370813830
   65 THR   H        675    1.023885159    0.123282298    1.296209465
   65 THR   CA       676    1.062533132    0.326201102    1.343177949
   65 THR   CB       677    1.200808905    0.319635958    1.275447998
   65 THR   OG1      678    1.286539895    0.228146815    1.344706817
   65 THR   HG1      679    1.372393579    0.220155526    1.293738896
   65 THR   CG2      680    1.269619321    0.456333196    1.268417804
   65 THR   C        681    0.966955421    0.401398282    1.249000361
   65 THR   O        682    0.905494455    0.340998419    1.160393400
   66 GLU   N        683    0.947008601    0.529240726    1.280516530
   66 GLU   H        684    0.948182088    0.556346272    1.376906544
   66 GLU   CA       685    0.874983513    0.626001364    1.194293536
   66 GLU   CB       686    0.869453092    0.765756275    1.258773875
   66 GLU   CG       687    0.818159341    0.774915863    1.403219481
   66 GLU   CD       688    0.697716913    0.684119618    1.428658493
   66 GLU   OE1      689    0.589609204    0.711538052    1.372990348
   66 GLU   OE2      690    0.720591114    0.574748052    1.484420082
   66 GLU   C        691    0.934071834    0.645570760    1.053989231
   66 GLU   O        692    1.055111541    0.634545827    1.034277732
   67 ILE   N        693    0.842849336    0.674711760    0.961396794
   67 ILE   H        694    0.746600077    0.649345855    0.975914924
   67 ILE   CA       695    0.872881232    0.727470322    0.826388262
   67 ILE   CB       696    0.928337181    0.617410375    0.732646776
   67 ILE   CG1      697    0.977821379    0.672797440    0.598631570
   67 ILE   CG2      698    0.830977734    0.501396050    0.710726043
   67 ILE   CD       699    1.102502465    0.760151019    0.614914368
   67 ILE   C        700    0.749456286    0.799178982    0.767856304
   67 ILE   O        701    0.637316762    0.748413097    0.770361312
   68 ALA   N        702    0.771846493    0.924843687    0.731345175
   68 ALA   H        703    0.860432367    0.968530903    0.745169899
   68 ALA   CA       704    0.669910246    1.010115719    0.667206414
   68 ALA   CB       705    0.658283962    1.142929203    0.742305310
   68 ALA   C        706    0.706754183    1.035140590    0.520441462
   68 ALA   O        707    0.814612524    1.086688711    0.491226293
   69 LEU   N        708    0.623876471    0.981265088    0.431680089
   69 LEU   H        709    0.541771675    0.930943779    0.461141431
   69 LEU   CA       710    0.645965953    0.992112643    0.285761050
   69 LEU   CB       711    0.646569827    0.853931732    0.218768450
   69 LEU   CG       712    0.769850535    0.768607147    0.251338400
   69 LEU   CD1      713    0.754319930    0.629683733    0.189387595
   69 LEU   CD2      714    0.898567883    0.833813754    0.199918893
   69 LEU   C        715    0.543522406    1.081404525    0.214592514
   69 LEU   O        716    0.423130942    1.057080723    0.221278523
   70 VAL   N        717    0.593320966    1.192080215    0.160569712
   70 VAL   H        718    0.689025440    1.217601512    0.172499422
   70 VAL   CA       719    0.514691530    1.279945021    0.071116314
   70 VAL   CB       720    0.560962345    1.426904696    0.073424039
   70 VAL   CG1      721    0.519652004    1.493661401    0.204601451
   70 VAL   CG2      722    0.711877306    1.443034764    0.051683871
   70 VAL   C        723    0.512125686    1.226460368   -0.072859910
   70 VAL   O        724    0.616611340    1.196661877   -0.130333129
   71 SER   N        725    0.392054695    1.201234369   -0.123352658
   71 SER   H        726    0.307819271    1.206087661   -0.067760330
   71 SER   CA       727    0.374843276    1.159048154   -0.263766150
   71 SER   CB       728    0.307127810    1.022789650   -0.280526865
   71 SER   OG       729    0.170406763    1.021020647   -0.238124644
   71 SER   HG       730    0.122560284    0.951938168   -0.292908179
   71 SER   C        731    0.302685619    1.263023369   -0.349060226
   71 SER   O        732    0.185960755    1.296735277   -0.326841331
   72 ASP   N        733    0.380225125    1.317746729   -0.441778456
   72 ASP   H        734    0.476270247    1.291227770   -0.452443294
   72 ASP   CA       735    0.328246610    1.417877707   -0.536680953
   72 ASP   CB       736    0.427375300    1.529390456   -0.569324704
   72 ASP   CG       737    0.369473206    1.655257363   -0.504282732
   72 ASP   OD1      738    0.270617097    1.708064283   -0.559963811
   72 ASP   OD2      739    0.410432573    1.686901239   -0.391021340
   72 ASP   C        740    0.261900278    1.362655412   -0.662805337
   72 ASP   O        741    0.292577305    1.252872236   -0.709763405
   73 LYSH  N        742    0.165500395    1.440860186   -0.709684139
   73 LYSH  H        743    0.161869860    1.536996603   -0.680113897
   73 LYSH  CA       744    0.071173011    1.399790060   -0.815797829
   73 LYSH  CB       745   -0.061526965    1.471909907   -0.790319278
   73 LYSH  CG       746   -0.178004884    1.410982396   -0.868504686
   73 LYSH  CD       747   -0.309130548    1.450653111   -0.801070147
   73 LYSH  CE       748   -0.430044099    1.384576973   -0.867203688
   73 LYSH  NZ       749   -0.542776256    1.382336503   -0.773178224
   73 LYSH  HZ1      750   -0.553728250    1.472575226   -0.730398930
   73 LYSH  HZ2      751   -0.523569797    1.315402488   -0.701108217
   73 LYSH  HZ3      752   -0.626003733    1.356865680   -0.822598281
   73 LYSH  C        753    0.124248402    1.423291121   -0.958278780
   73 LYSH  O        754    0.145008828    1.537517553   -0.998809675
   74 THR   N        755    0.127400036    1.314558598   -1.035169014
   74 THR   H        756    0.077788224    1.231837186   -1.008214804
   74 THR   CA       757    0.179718650    1.314768222   -1.174288275
   74 THR   CB       758    0.258513800    1.185068026   -1.203281797
   74 THR   OG1      759    0.321104594    1.193502888   -1.331859250
   74 THR   HG1      760    0.416266652    1.161420043   -1.325885494
   74 THR   CG2      761    0.171815289    1.058978420   -1.194860966
   74 THR   C        762    0.069968709    1.343862277   -1.279319233
   74 THR   O        763   -0.047911090    1.350059945   -1.244756061
   75 GLU   N        764    0.108618821    1.344727033   -1.407095729
   75 GLU   H        765    0.202340989    1.314217732   -1.427948155
   75 GLU   CA       766    0.022869303    1.374778546   -1.524863198
   75 GLU   CB       767    0.099500270    1.343039105   -1.653884983
   75 GLU   CG       768    0.230137471    1.419274348   -1.677826102
   75 GLU   CD       769    0.311172395    1.353967918   -1.790904245
   75 GLU   OE1      770    0.249405261    1.295245693   -1.882784944
   75 GLU   OE2      771    0.435480597    1.359408200   -1.780582420
   75 GLU   C        772   -0.104256172    1.287531408   -1.530539921
   75 GLU   O        773   -0.215682248    1.333758004   -1.554969012
   76 LYSH  N        774   -0.082262690    1.157546700   -1.513154361
   76 LYSH  H        775    0.009670344    1.125451998   -1.491362820
   76 LYSH  CA       776   -0.187461969    1.054144813   -1.516408278
   76 LYSH  CB       777   -0.123571354    0.918802215   -1.549687597
   76 LYSH  CG       778   -0.052982129    0.921224248   -1.685807870
   76 LYSH  CD       779    0.087595200    0.860272345   -1.679438792
   76 LYSH  CE       780    0.093860313    0.711205170   -1.714658683
   76 LYSH  NZ       781    0.021452507    0.624656853   -1.620892352
   76 LYSH  HZ1      782    0.056859026    0.636462634   -1.526017471
   76 LYSH  HZ2      783    0.032146944    0.528393611   -1.643422029
   76 LYSH  HZ3      784   -0.075410917    0.647775051   -1.615848371
   76 LYSH  C        785   -0.262670811    1.048245083   -1.382504809
   76 LYSH  O        786   -0.204777468    1.020080678   -1.277613453
   77 ASP   N        787   -0.391903971    1.078810581   -1.388919412
   77 ASP   H        788   -0.428163814    1.126977477   -1.468343212
   77 ASP   CA       789   -0.481472621    1.070506413   -1.271036564
   77 ASP   CB       790   -0.622663211    1.120599251   -1.304774985
   77 ASP   CG       791   -0.714230194    1.128848454   -1.181524060
   77 ASP   OD1      792   -0.826241355    1.075706113   -1.193659356
   77 ASP   OD2      793   -0.665966285    1.171525577   -1.073411194
   77 ASP   C        794   -0.486759613    0.929456804   -1.208691033
   77 ASP   O        795   -0.459491372    0.828216690   -1.273276073
   78 GLY   N        796   -0.523435779    0.927336896   -1.081132194
   78 GLY   H        797   -0.582856904    1.003595203   -1.049986060
   78 GLY   CA       798   -0.515106211    0.809305567   -0.992174886
   78 GLY   C        799   -0.373710216    0.766204275   -0.947501558
   78 GLY   O        800   -0.361415169    0.682378387   -0.857564987
   79 GLU   N        801   -0.269183814    0.822481210   -1.008718128
   79 GLU   H        802   -0.279485040    0.884402611   -1.086878670
   79 GLU   CA       803   -0.129783438    0.791238384   -0.970937792
   79 GLU   CB       804   -0.058589295    0.701619659   -1.073971075
   79 GLU   CG       805   -0.077234204    0.739541062   -1.220715307
   79 GLU   CD       806   -0.019051471    0.634126243   -1.316016657
   79 GLU   OE1      807    0.098668593    0.649270370   -1.354721122
   79 GLU   OE2      808   -0.095375434    0.548145035   -1.365779046
   79 GLU   C        809   -0.040688943    0.904476187   -0.916634646
   79 GLU   O        810   -0.049691934    1.021469267   -0.954000293
   80 TYR   N        811    0.041710394    0.862216050   -0.821290229
   80 TYR   H        812    0.049843919    0.763342335   -0.802627615
   80 TYR   CA       813    0.129708703    0.946825947   -0.737698336
   80 TYR   CB       814    0.075511176    0.945077161   -0.593972064
   80 TYR   CG       815   -0.055653513    1.022657698   -0.575221781
   80 TYR   CD1      816   -0.180058905    0.963887472   -0.596846718
   80 TYR   HD1      817   -0.186342537    0.859504771   -0.627750290
   80 TYR   CD2      818   -0.049680240    1.154956626   -0.534157804
   80 TYR   HD2      819    0.046866076    1.201618693   -0.514373805
   80 TYR   CE1      820   -0.297025052    1.037285014   -0.579353545
   80 TYR   HE1      821   -0.393365865    0.987271119   -0.590707112
   80 TYR   CE2      822   -0.165924768    1.228417535   -0.517129133
   80 TYR   HE2      823   -0.157314107    1.334238017   -0.493517762
   80 TYR   CZ       824   -0.289929684    1.170492848   -0.539891196
   80 TYR   OH       825   -0.399889863    1.250622374   -0.535898996
   80 TYR   HH       826   -0.379392745    1.320441791   -0.464665957
   80 TYR   C        827    0.274810850    0.894661061   -0.738338644
   80 TYR   O        828    0.297212986    0.774876752   -0.756264615
   81 SER   N        829    0.371466505    0.983725606   -0.716297449
   81 SER   H        830    0.351478368    1.081913296   -0.704646394
   81 SER   CA       831    0.515314165    0.946262678   -0.718899055
   81 SER   CB       832    0.584712244    1.009593344   -0.839642771
   81 SER   OG       833    0.707597873    0.940788187   -0.862411741
   81 SER   HG       834    0.779815372    1.008047010   -0.891923530
   81 SER   C        835    0.594547667    0.985305481   -0.592824652
   81 SER   O        836    0.566806361    1.090432694   -0.534824016
   82 VAL   N        837    0.696210098    0.904340184   -0.560162127
   82 VAL   H        838    0.714092549    0.823686332   -0.617796879
   82 VAL   CA       839    0.785945637    0.920731817   -0.442136974
   82 VAL   CB       840    0.709542636    0.881700265   -0.313131091
   82 VAL   CG1      841    0.668541687    0.733992301   -0.307993335
   82 VAL   CG2      842    0.785201489    0.921683488   -0.186154927
   82 VAL   C        843    0.919619531    0.842425039   -0.450368919
   82 VAL   O        844    0.921993926    0.723234640   -0.482007767
   83 GLU   N        845    1.031650904    0.907124733   -0.417949053
   83 GLU   H        846    1.040958648    1.006576500   -0.429546308
   83 GLU   CA       847    1.159512146    0.834832597   -0.395587962
   83 GLU   CB       848    1.282651186    0.918664967   -0.431830095
   83 GLU   CG       849    1.281786521    1.060295315   -0.374064002
   83 GLU   CD       850    1.294948782    1.158337576   -0.490371058
   83 GLU   OE1      851    1.192762754    1.174907788   -0.560790367
   83 GLU   OE2      852    1.408862938    1.204151048   -0.512862413
   83 GLU   C        853    1.178128037    0.765782636   -0.259042990
   83 GLU   O        854    1.162956064    0.826026721   -0.152992015
   84 TYR   N        855    1.225000526    0.641091595   -0.268398923
   84 TYR   H        856    1.257003720    0.609682642   -0.358881618
   84 TYR   CA       857    1.245272536    0.543933813   -0.157458609
   84 TYR   CB       858    1.112973693    0.525886634   -0.080760191
   84 TYR   CG       859    1.121634625    0.429838038    0.037880194
   84 TYR   CD1      860    1.160505534    0.475682749    0.163125156
   84 TYR   HD1      861    1.175086994    0.582324741    0.180362097
   84 TYR   CD2      862    1.089206248    0.296120751    0.019593035
   84 TYR   HD2      863    1.050957255    0.260858313   -0.076240874
   84 TYR   CE1      864    1.170148363    0.386773380    0.269267256
   84 TYR   HE1      865    1.194728405    0.423997095    0.368811482
   84 TYR   CE2      866    1.098060434    0.207382803    0.125399589
   84 TYR   HE2      867    1.059572708    0.106296512    0.110878755
   84 TYR   CZ       868    1.140893618    0.252406987    0.249760555
   84 TYR   OH       869    1.169371090    0.163537442    0.347887838
   84 TYR   HH       870    1.152175655    0.070006274    0.311253714
   84 TYR   C        871    1.291107423    0.407947363   -0.214913058
   84 TYR   O        872    1.217307754    0.346147918   -0.291396275
   85 ASP   N        873    1.410076933    0.361458408   -0.175530488
   85 ASP   H        874    1.454762991    0.400875741   -0.095377939
   85 ASP   CA       875    1.478321711    0.240762767   -0.231179543
   85 ASP   CB       876    1.422000917    0.109299398   -0.172599917
   85 ASP   CG       877    1.516389214   -0.011662872   -0.190669712
   85 ASP   OD1      878    1.639176679    0.009160238   -0.195383618
   85 ASP   OD2      879    1.468804565   -0.125717521   -0.211478216
   85 ASP   C        880    1.480694162    0.238249223   -0.386055329
   85 ASP   O        881    1.460116707    0.136486987   -0.452430978
   86 GLY   N        882    1.512474340    0.354172665   -0.442819759
   86 GLY   H        883    1.550862980    0.429062863   -0.389432037
   86 GLY   CA       884    1.490699402    0.386098928   -0.585577839
   86 GLY   C        885    1.374941423    0.486721819   -0.599273806
   86 GLY   O        886    1.331332080    0.545259639   -0.499829064
   87 TYR   N        887    1.323486411    0.502157720   -0.720460148
   87 TYR   H        888    1.353537968    0.446434621   -0.799170214
   87 TYR   CA       889    1.211562809    0.594795066   -0.747587162
   87 TYR   CB       890    1.249490187    0.677356863   -0.870966680
   87 TYR   CG       891    1.159654432    0.799253741   -0.892526649
   87 TYR   CD1      892    1.056308621    0.793692986   -0.985096950
   87 TYR   HD1      893    1.041796409    0.704445168   -1.045873983
   87 TYR   CD2      894    1.181341318    0.915710866   -0.819754990
   87 TYR   HD2      895    1.265328589    0.924145619   -0.750607246
   87 TYR   CE1      896    0.974074106    0.903824205   -1.003587401
   87 TYR   HE1      897    0.894027403    0.898824148   -1.077597361
   87 TYR   CE2      898    1.099068596    1.025715904   -0.837532995
   87 TYR   HE2      899    1.120595183    1.116258016   -0.779855139
   87 TYR   CZ       900    0.994385935    1.019047875   -0.928540535
   87 TYR   OH       901    0.897531293    1.113928579   -0.925091869
   87 TYR   HH       902    0.936258235    1.192551726   -0.875624070
   87 TYR   C        903    1.081862490    0.514628941   -0.768195256
   87 TYR   O        904    1.081277008    0.414343679   -0.839136834
   88 ASN   N        905    0.973689691    0.555355583   -0.702704132
   88 ASN   H        906    0.971441237    0.638585079   -0.646543684
   88 ASN   CA       907    0.849488244    0.474874179   -0.703806078
   88 ASN   CB       908    0.812136746    0.419806137   -0.565418171
   88 ASN   CG       909    0.930320377    0.365521181   -0.485540230
   88 ASN   OD1      910    0.979994312    0.255398473   -0.501852603
   88 ASN   ND2      911    0.985252167    0.449826550   -0.402622970
   88 ASN   HD21     912    1.063223224    0.414629919   -0.349932447
   88 ASN   HD22     913    0.955515819    0.545564438   -0.401151987
   88 ASN   C        914    0.728818942    0.554256431   -0.753832633
   88 ASN   O        915    0.682607249    0.646871108   -0.687209955
   89 VAL   N        916    0.665710609    0.494851348   -0.854154458
   89 VAL   H        917    0.698340743    0.407167662   -0.890934336
   89 VAL   CA       918    0.539807645    0.546491284   -0.911553887
   89 VAL   CB       919    0.549148956    0.557991329   -1.064907986
   89 VAL   CG1      920    0.420938226    0.617757340   -1.123962108
   89 VAL   CG2      921    0.668679423    0.644080529   -1.107192116
   89 VAL   C        922    0.426779234    0.451496377   -0.869010502
   89 VAL   O        923    0.433641798    0.330792157   -0.894118157
   90 PHE   N        924    0.330260202    0.506306028   -0.795922186
   90 PHE   H        925    0.326835866    0.605346310   -0.775979390
   90 PHE   CA       926    0.216924499    0.426275311   -0.746117269
   90 PHE   CB       927    0.223441664    0.401616116   -0.594871771
   90 PHE   CG       928    0.206520536    0.524434720   -0.505777318
   90 PHE   CD1      929    0.319293246    0.582410595   -0.449396273
   90 PHE   HD1      930    0.418596812    0.560605767   -0.489224314
   90 PHE   CD2      931    0.079865074    0.556316351   -0.457867668
   90 PHE   HD2      932   -0.008798521    0.515123145   -0.506128982
   90 PHE   CE1      933    0.305132464    0.667423431   -0.340822252
   90 PHE   HE1      934    0.393265509    0.704948945   -0.289138337
   90 PHE   CE2      935    0.065859594    0.642481006   -0.350087250
   90 PHE   HE2      936   -0.033134644    0.665839834   -0.311063531
   90 PHE   CZ       937    0.179129921    0.696399918   -0.290732983
   90 PHE   HZ       938    0.171272878    0.752397791   -0.197840958
   90 PHE   C        939    0.077537243    0.475259660   -0.786188305
   90 PHE   O        940    0.044713667    0.592906996   -0.773175709
   91 ARG   N        941   -0.008598168    0.375825405   -0.801558984
   91 ARG   H        942    0.019956091    0.281061179   -0.780761147
   91 ARG   CA       943   -0.145644486    0.391460642   -0.853074326
   91 ARG   CB       944   -0.147842717    0.319362992   -0.988080800
   91 ARG   CG       945   -0.275563266    0.340860405   -1.069616298
   91 ARG   CD       946   -0.278526960    0.244076289   -1.188068411
   91 ARG   NE       947   -0.291001529    0.106191448   -1.137257785
   91 ARG   HE       948   -0.329479686    0.100790658   -1.045221131
   91 ARG   CZ       949   -0.247219684   -0.005530168   -1.197601389
   91 ARG   NH1      950   -0.177707714   -0.001027689   -1.311253027
   91 ARG   HH11     951   -0.146743529   -0.085654677   -1.354674400
   91 ARG   HH12     952   -0.146057959    0.086960068   -1.346899951
   91 ARG   NH2      953   -0.254055808   -0.122804466   -1.134717970
   91 ARG   HH21     954   -0.230782809   -0.209926202   -1.181521237
   91 ARG   HH22     955   -0.256868403   -0.127247159   -1.035054475
   91 ARG   C        956   -0.250621994    0.331209810   -0.758446687
   91 ARG   O        957   -0.241048048    0.214518091   -0.719248797
   92 ILE   N        958   -0.353850149    0.410589795   -0.731071916
   92 ILE   H        959   -0.357583956    0.505459466   -0.764573255
   92 ILE   CA       960   -0.475371479    0.362921892   -0.660936598
   92 ILE   CB       961   -0.557667706    0.481394899   -0.606816199
   92 ILE   CG1      962   -0.471898688    0.571777415   -0.517131380
   92 ILE   CG2      963   -0.679679497    0.430362457   -0.528831568
   92 ILE   CD       964   -0.540373812    0.704900532   -0.484670772
   92 ILE   C        965   -0.557781265    0.280638097   -0.761981299
   92 ILE   O        966   -0.591969003    0.330939347   -0.868960075
   93 VAL   N        967   -0.567328419    0.149970538   -0.737894423
   93 VAL   H        968   -0.533240849    0.109637064   -0.652118212
   93 VAL   CA       969   -0.641133014    0.059381126   -0.829557779
   93 VAL   CB       970   -0.595270108   -0.087054221   -0.817314675
   93 VAL   CG1      971   -0.660658654   -0.175602447   -0.923613372
   93 VAL   CG2      972   -0.443419069   -0.099566020   -0.827430084
   93 VAL   C        973   -0.793288062    0.072232866   -0.809101835
   93 VAL   O        974   -0.864066833    0.117007300   -0.899069034
   94 GLU   N        975   -0.836392151    0.046069721   -0.685680186
   94 GLU   H        976   -0.773656950    0.016466330   -0.613674108
   94 GLU   CA       977   -0.976963171    0.061431498   -0.642974757
   94 GLU   CB       978   -1.070648971   -0.043976405   -0.703384035
   94 GLU   CG       979   -1.062071351   -0.190382979   -0.658972621
   94 GLU   CD       980   -1.149390004   -0.273294380   -0.754273762
   94 GLU   OE1      981   -1.138880527   -0.250269831   -0.876392604
   94 GLU   OE2      982   -1.222858405   -0.364002333   -0.710520696
   94 GLU   C        983   -0.994310282    0.064944267   -0.491190023
   94 GLU   O        984   -0.906733350    0.019787723   -0.416922307
   95 THR   N        985   -1.111272576    0.114090906   -0.451656910
   95 THR   H        986   -1.181232149    0.142728976   -0.517982592
   95 THR   CA       987   -1.144635456    0.136979312   -0.309570609
   95 THR   CB       988   -1.074778811    0.264818346   -0.257696829
   95 THR   OG1      989   -1.109541687    0.290993062   -0.121339831
   95 THR   HG1      990   -1.091622510    0.207630597   -0.065021775
   95 THR   CG2      991   -1.095368275    0.387994576   -0.346428888
   95 THR   C        992   -1.294672020    0.145707572   -0.279267343
   95 THR   O        993   -1.373303560    0.190856646   -0.362319301
   96 ASP   N        994   -1.331902892    0.086327963   -0.166426809
   96 ASP   H        995   -1.278423891    0.012889480   -0.124153040
   96 ASP   CA       996   -1.442506400    0.142133112   -0.086321593
   96 ASP   CB       997   -1.546633654    0.042742998   -0.032672603
   96 ASP   CG       998   -1.645002436    0.117474389    0.059440349
   96 ASP   OD1      999   -1.624808220    0.105970325    0.182176406
   96 ASP   OD2     1000   -1.707505287    0.215478850    0.012329178
   96 ASP   C       1001   -1.379756101    0.221356051    0.028989631
   96 ASP   O       1002   -1.306406169    0.168127901    0.111984353
   97 TYR   N       1003   -1.437888323    0.338584362    0.047230549
   97 TYR   H       1004   -1.535621661    0.345352777    0.023810484
   97 TYR   CA      1005   -1.381543176    0.443759289    0.134375626
   97 TYR   CB      1006   -1.442074337    0.578727051    0.094579108
   97 TYR   CG      1007   -1.422466988    0.627865138   -0.050313246
   97 TYR   CD1     1008   -1.479765980    0.750423279   -0.079163076
   97 TYR   HD1     1009   -1.528440399    0.804616952    0.000900554
   97 TYR   CD2     1010   -1.364969801    0.556362568   -0.155551458
   97 TYR   HD2     1011   -1.309116139    0.464452639   -0.137798461
   97 TYR   CE1     1012   -1.481077693    0.802063080   -0.207623308
   97 TYR   HE1     1013   -1.535014868    0.894668486   -0.226817235
   97 TYR   CE2     1014   -1.367838210    0.606181523   -0.285225640
   97 TYR   HE2     1015   -1.334540110    0.541140111   -0.366073406
   97 TYR   CZ      1016   -1.423924303    0.730397457   -0.311504782
   97 TYR   OH      1017   -1.405727374    0.789925920   -0.432286883
   97 TYR   HH      1018   -1.397108166    0.716835232   -0.500584766
   97 TYR   C       1019   -1.399422267    0.416873925    0.285144453
   97 TYR   O       1020   -1.333891382    0.480103064    0.368863462
   98 THR   N       1021   -1.493472143    0.327983751    0.316029203
   98 THR   H       1022   -1.544672479    0.278652543    0.244117192
   98 THR   CA      1023   -1.525624846    0.281078902    0.452664876
   98 THR   CB      1024   -1.676288578    0.263413502    0.477995579
   98 THR   OG1     1025   -1.753691835    0.263339315    0.357112807
   98 THR   HG1     1026   -1.716717827    0.194572201    0.288460344
   98 THR   CG2     1027   -1.724963520    0.373857379    0.571841828
   98 THR   C       1028   -1.454611384    0.151746312    0.495130905
   98 THR   O       1029   -1.434521260    0.133828941    0.614844877
   99 ASP   N       1030   -1.425837787    0.062005054    0.400682484
   99 ASP   H       1031   -1.475055589    0.062670572    0.312628132
   99 ASP   CA      1032   -1.341303430   -0.056945902    0.428175458
   99 ASP   CB      1033   -1.414867874   -0.188031933    0.393980206
   99 ASP   CG      1034   -1.332620873   -0.317028661    0.412974375
   99 ASP   OD1     1035   -1.359827386   -0.413634004    0.339170989
   99 ASP   OD2     1036   -1.235885246   -0.317264907    0.491738157
   99 ASP   C       1037   -1.198873073   -0.050893230    0.368608983
   99 ASP   O       1038   -1.110363527    0.008054844    0.430970212
  100 TYR   N       1039   -1.184884169   -0.087737232    0.241234728
  100 TYR   H       1040   -1.264348902   -0.111514136    0.186271030
  100 TYR   CA      1041   -1.054317658   -0.118455905    0.178596102
  100 TYR   CB      1042   -1.061729420   -0.260546458    0.120779451
  100 TYR   CG      1043   -1.157623828   -0.276617350    0.001677635
  100 TYR   CD1     1044   -1.108758290   -0.265772102   -0.127880510
  100 TYR   HD1     1045   -1.002049576   -0.252204301   -0.144489390
  100 TYR   CD2     1046   -1.292316719   -0.304530807    0.021681101
  100 TYR   HD2     1047   -1.326970048   -0.332969499    0.121337006
  100 TYR   CE1     1048   -1.194092187   -0.279893535   -0.236283397
  100 TYR   HE1     1049   -1.152782652   -0.281139199   -0.337232038
  100 TYR   CE2     1050   -1.378320254   -0.318150700   -0.086645881
  100 TYR   HE2     1051   -1.480378432   -0.352010067   -0.067887727
  100 TYR   CZ      1052   -1.329375717   -0.303765845   -0.216069982
  100 TYR   OH      1053   -1.412900020   -0.283293639   -0.320906026
  100 TYR   HH      1054   -1.502267818   -0.328181795   -0.307162780
  100 TYR   C       1055   -1.000116928   -0.022013111    0.071255445
  100 TYR   O       1056   -1.075678824    0.044310587    0.000071577
  101 ILE   N       1057   -0.867994751   -0.025639546    0.054083876
  101 ILE   H       1058   -0.808064073   -0.059711559    0.128106788
  101 ILE   CA      1059   -0.797264289    0.033756763   -0.061830609
  101 ILE   CB      1060   -0.743190173    0.174692645   -0.028895239
  101 ILE   CG1     1061   -0.691043928    0.246673065   -0.153884742
  101 ILE   CG2     1062   -0.637131914    0.172380617    0.081416988
  101 ILE   CD      1063   -0.676099096    0.397398139   -0.131194508
  101 ILE   C       1064   -0.689964671   -0.060640736   -0.119857674
  101 ILE   O       1065   -0.614139066   -0.125407293   -0.047744544
  102 ILE   N       1066   -0.697515334   -0.077865888   -0.251673331
  102 ILE   H       1067   -0.774961162   -0.041315525   -0.304471883
  102 ILE   CA      1068   -0.598946248   -0.157216281   -0.328476094
  102 ILE   CB      1069   -0.666636098   -0.243769009   -0.437023197
  102 ILE   CG1     1070   -0.795411689   -0.315295912   -0.392867254
  102 ILE   CG2     1071   -0.566241527   -0.344362468   -0.494535189
  102 ILE   CD      1072   -0.776845320   -0.425700573   -0.288531081
  102 ILE   C       1073   -0.498264447   -0.061777639   -0.396156913
  102 ILE   O       1074   -0.533404461    0.011079462   -0.489555146
  103 PHE   N       1075   -0.372651854   -0.070999059   -0.353665694
  103 PHE   H       1076   -0.348182926   -0.131787456   -0.277085394
  103 PHE   CA      1077   -0.260692633    0.003258672   -0.416139557
  103 PHE   CB      1078   -0.167814104    0.066193941   -0.311559262
  103 PHE   CG      1079   -0.230041004    0.181435920   -0.232352673
  103 PHE   CD1     1080   -0.263248544    0.162330165   -0.098810859
  103 PHE   HD1     1081   -0.247922833    0.065335503   -0.050689108
  103 PHE   CD2     1082   -0.241916105    0.307901672   -0.289326948
  103 PHE   HD2     1083   -0.214052091    0.323695459   -0.393529204
  103 PHE   CE1     1084   -0.307985028    0.269300021   -0.022540288
  103 PHE   HE1     1085   -0.335358285    0.252107227    0.081816606
  103 PHE   CE2     1086   -0.286713371    0.414919136   -0.212644054
  103 PHE   HE2     1087   -0.296029668    0.513865767   -0.257246361
  103 PHE   CZ      1088   -0.319970284    0.395680889   -0.079043105
  103 PHE   HZ      1089   -0.361436273    0.477445351   -0.019984055
  103 PHE   C       1090   -0.174115427   -0.085759732   -0.506639661
  103 PHE   O       1091   -0.155854571   -0.204319198   -0.479069733
  104 HISB  N       1092   -0.122773394   -0.024852853   -0.613150648
  104 HISB  H       1093   -0.154830407    0.066576548   -0.640573222
  104 HISB  CA      1094   -0.021911922   -0.084478478   -0.703715938
  104 HISB  CB      1095   -0.088649532   -0.109537475   -0.839386457
  104 HISB  CG      1096    0.002774140   -0.162294013   -0.950319751
  104 HISB  ND1     1097    0.061479280   -0.087152478   -1.043104390
  104 HISB  CD2     1098    0.037760618   -0.289001742   -0.971205668
  104 HISB  HD2     1099   -0.003614758   -0.377058116   -0.922367307
  104 HISB  CE1     1100    0.136016301   -0.167669066   -1.118813329
  104 HISB  HE1     1101    0.204614550   -0.137097791   -1.197798127
  104 HISB  NE2     1102    0.120985794   -0.292049498   -1.074421777
  104 HISB  HE2     1103    0.166738449   -0.375510825   -1.110311271
  104 HISB  C       1104    0.097533655    0.011247113   -0.717431750
  104 HISB  O       1105    0.077310460    0.130491324   -0.738463632
  105 LEU   N       1106    0.217828679   -0.041962917   -0.699000577
  105 LEU   H       1107    0.228548758   -0.140451464   -0.679697545
  105 LEU   CA      1108    0.344081180    0.035045662   -0.697585934
  105 LEU   CB      1109    0.393497750    0.035352786   -0.551736691
  105 LEU   CG      1110    0.518774384    0.118812914   -0.521577792
  105 LEU   CD1     1111    0.506047204    0.181984653   -0.382918295
  105 LEU   CD2     1112    0.644676216    0.031598232   -0.524119143
  105 LEU   C       1113    0.447915534   -0.025400338   -0.793580108
  105 LEU   O       1114    0.468738634   -0.146607553   -0.793445825
  106 VAL   N       1115    0.511176865    0.060978454   -0.872748145
  106 VAL   H       1116    0.481128449    0.156950068   -0.880590704
  106 VAL   CA      1117    0.626108250    0.023259864   -0.958298691
  106 VAL   CB      1118    0.599367391    0.055496884   -1.106672101
  106 VAL   CG1     1119    0.715115426    0.009014600   -1.195796600
  106 VAL   CG2     1120    0.469727443   -0.009355934   -1.155858431
  106 VAL   C       1121    0.752315929    0.096515013   -0.909109520
  106 VAL   O       1122    0.755308063    0.219759328   -0.905145160
  107 ASN   N       1123    0.852964738    0.017084315   -0.873750961
  107 ASN   H       1124    0.846756396   -0.083124645   -0.885244995
  107 ASN   CA      1125    0.983847919    0.065550792   -0.825169382
  107 ASN   CB      1126    1.022852522   -0.013887769   -0.700039985
  107 ASN   CG      1127    1.166178087   -0.000151003   -0.647342449
  107 ASN   OD1     1128    1.247670394   -0.090548248   -0.655899700
  107 ASN   ND2     1129    1.193202998    0.103762598   -0.572547079
  107 ASN   HD21    1130    1.286357307    0.112588360   -0.537243453
  107 ASN   HD22    1131    1.119237549    0.167907944   -0.546377104
  107 ASN   C       1132    1.091175194    0.060996852   -0.934720351
  107 ASN   O       1133    1.126591702   -0.044195683   -0.988203443
  108 PHE   N       1134    1.126880472    0.182379785   -0.973779649
  108 PHE   H       1135    1.090343319    0.263415494   -0.926090745
  108 PHE   CA      1136    1.231244063    0.215189720   -1.072401256
  108 PHE   CB      1137    1.185804748    0.347040950   -1.136726880
  108 PHE   CG      1138    1.279686698    0.415287615   -1.236566585
  108 PHE   CD1     1139    1.371427604    0.509164494   -1.190331939
  108 PHE   HD1     1140    1.407100522    0.505637765   -1.087334122
  108 PHE   CD2     1141    1.245054058    0.415262010   -1.371231228
  108 PHE   HD2     1142    1.179645595    0.337192735   -1.410146063
  108 PHE   CE1     1143    1.423686629    0.605081471   -1.275971292
  108 PHE   HE1     1144    1.500623517    0.673411464   -1.239424464
  108 PHE   CE2     1145    1.296474865    0.511788490   -1.457092603
  108 PHE   HE2     1146    1.266031437    0.513297310   -1.561671918
  108 PHE   CZ      1147    1.385027041    0.607656795   -1.409314606
  108 PHE   HZ      1148    1.422534920    0.686131470   -1.475098847
  108 PHE   C       1149    1.365877901    0.228380736   -0.999099574
  108 PHE   O       1150    1.386092179    0.319975499   -0.918899855
  109 LYSH  N       1151    1.442537646    0.120341619   -1.005148181
  109 LYSH  H       1152    1.412988717    0.035759655   -1.050849641
  109 LYSH  CA      1153    1.582114234    0.119927207   -0.957216123
  109 LYSH  CB      1154    1.614906585   -0.012846199   -0.888532213
  109 LYSH  CG      1155    1.552928629   -0.026419876   -0.749808744
  109 LYSH  CD      1156    1.582155895   -0.166101323   -0.694443362
  109 LYSH  CE      1157    1.542084269   -0.178700155   -0.547421723
  109 LYSH  NZ      1158    1.625518692   -0.091787023   -0.463799782
  109 LYSH  HZ1     1159    1.616267593    0.002912900   -0.494246691
  109 LYSH  HZ2     1160    1.720916988   -0.120201259   -0.465128417
  109 LYSH  HZ3     1161    1.592928789   -0.093197605   -0.367705598
  109 LYSH  C       1162    1.677790395    0.133837983   -1.076057695
  109 LYSH  O       1163    1.651537933    0.081445871   -1.184509831
  110 GLU   N       1164    1.787178448    0.206043595   -1.053664821
  110 GLU   H       1165    1.776537185    0.297828394   -1.014021759
  110 GLU   CA      1166    1.904225589    0.200081844   -1.144117652
  110 GLU   CB      1167    2.027725498    0.266588122   -1.081281062
  110 GLU   CG      1168    2.005931358    0.411695392   -1.035598642
  110 GLU   CD      1169    1.918264653    0.491441443   -1.132651780
  110 GLU   OE1     1170    1.799124901    0.506796784   -1.097731173
  110 GLU   OE2     1171    1.968808139    0.523831643   -1.242348455
  110 GLU   C       1172    1.939814281    0.059712273   -1.194267489
  110 GLU   O       1173    1.987506325   -0.026041639   -1.120051527
  111 LYSH  N       1174    1.898101331    0.041832095   -1.319579947
  111 LYSH  H       1175    1.841593520    0.114616529   -1.358749648
  111 LYSH  CA      1176    1.909281179   -0.078986550   -1.404902106
  111 LYSH  CB      1177    2.046386364   -0.146851782   -1.393268341
  111 LYSH  CG      1178    2.158848920   -0.059945076   -1.448732776
  111 LYSH  CD      1179    2.293521955   -0.121911293   -1.411664728
  111 LYSH  CE      1180    2.405416308   -0.065775381   -1.499141489
  111 LYSH  NZ      1181    2.381363452   -0.102281622   -1.639472881
  111 LYSH  HZ1     1182    2.366496095   -0.201022156   -1.645327798
  111 LYSH  HZ2     1183    2.460503165   -0.076865299   -1.694849069
  111 LYSH  HZ3     1184    2.299950970   -0.054403395   -1.672464519
  111 LYSH  C       1185    1.801520907   -0.188588323   -1.392364123
  111 LYSH  O       1186    1.796238501   -0.270756109   -1.483690018
  112 ASP   N       1187    1.705592997   -0.175119846   -1.300409596
  112 ASP   H       1188    1.683624088   -0.087422170   -1.256306857
  112 ASP   CA      1189    1.612872268   -0.286248188   -1.267462416
  112 ASP   CB      1190    1.677261418   -0.373178582   -1.158650640
  112 ASP   CG      1191    1.650799086   -0.522936282   -1.178072379
  112 ASP   OD1     1192    1.745923444   -0.599716961   -1.152391333
  112 ASP   OD2     1193    1.536591317   -0.557868526   -1.215467750
  112 ASP   C       1194    1.473886771   -0.239223542   -1.220090073
  112 ASP   O       1195    1.459371468   -0.130793600   -1.163030478
  113 SER   N       1196    1.376480850   -0.329209812   -1.229091938
  113 SER   H       1197    1.402523593   -0.427441087   -1.234846871
  113 SER   CA      1198    1.233684638   -0.296246977   -1.205331098
  113 SER   CB      1199    1.158523295   -0.263266938   -1.334881476
  113 SER   OG      1200    1.188592540   -0.129835752   -1.377364391
  113 SER   HG      1201    1.181917649   -0.070002514   -1.297389972
  113 SER   C       1202    1.150891820   -0.400618393   -1.129712543
  113 SER   O       1203    1.115073926   -0.504648041   -1.184246918
  114 PHE   N       1204    1.096961581   -0.353090106   -1.017860546
  114 PHE   H       1205    1.115601833   -0.259070300   -0.988564504
  114 PHE   CA      1206    1.010647163   -0.431639174   -0.926831412
  114 PHE   CB      1207    1.079221796   -0.431836936   -0.789168311
  114 PHE   CG      1208    0.989344028   -0.458098340   -0.667638438
  114 PHE   CD1     1209    0.945260532   -0.349966989   -0.592714776
  114 PHE   HD1     1210    0.944419258   -0.252107155   -0.638504261
  114 PHE   CD2     1211    0.963812919   -0.586928128   -0.623506168
  114 PHE   HD2     1212    0.973043510   -0.670579086   -0.693046145
  114 PHE   CE1     1213    0.882157937   -0.368139963   -0.470719919
  114 PHE   HE1     1214    0.847052622   -0.282190805   -0.413494121
  114 PHE   CE2     1215    0.901941069   -0.605405473   -0.500618087
  114 PHE   HE2     1216    0.895170055   -0.705777591   -0.459397794
  114 PHE   CZ      1217    0.861042143   -0.496850058   -0.423985037
  114 PHE   HZ      1218    0.813348203   -0.512272655   -0.327000144
  114 PHE   C       1219    0.866688002   -0.377166489   -0.920375849
  114 PHE   O       1220    0.846147380   -0.255558024   -0.913322310
  115 GLN   N       1221    0.771362685   -0.468642398   -0.904689638
  115 GLN   H       1222    0.789355239   -0.568965464   -0.905970292
  115 GLN   CA      1223    0.628910410   -0.434549812   -0.888212529
  115 GLN   CB      1224    0.554079985   -0.492342565   -1.008672476
  115 GLN   CG      1225    0.402224977   -0.473815364   -1.003749441
  115 GLN   CD      1226    0.327590464   -0.562286665   -1.104235598
  115 GLN   OE1     1227    0.227204624   -0.521795114   -1.161726915
  115 GLN   NE2     1228    0.371033177   -0.684987341   -1.122748964
  115 GLN   HE21    1229    0.321294925   -0.745011881   -1.185211616
  115 GLN   HE22    1230    0.456902381   -0.718664305   -1.077077326
  115 GLN   C       1231    0.573643382   -0.487482628   -0.754366340
  115 GLN   O       1232    0.581348724   -0.605470451   -0.720055300
  116 MET   N       1233    0.504814311   -0.397592935   -0.684920843
  116 MET   H       1234    0.491116833   -0.304381676   -0.720815940
  116 MET   CA      1235    0.443297032   -0.428665979   -0.554359239
  116 MET   CB      1236    0.522976331   -0.358403104   -0.444110933
  116 MET   CG      1237    0.505125454   -0.427338631   -0.308625001
  116 MET   SD      1238    0.617501305   -0.363522605   -0.179453208
  116 MET   CE      1239    0.546557973   -0.203431173   -0.146759557
  116 MET   C       1240    0.295249725   -0.388166397   -0.548376096
  116 MET   O       1241    0.251324114   -0.295554152   -0.616324376
  117 MET   N       1242    0.217427380   -0.466791073   -0.474933978
  117 MET   H       1243    0.251707321   -0.555616882   -0.440836116
  117 MET   CA      1244    0.076608540   -0.434737002   -0.443388208
  117 MET   CB      1245   -0.020663297   -0.524612671   -0.520962421
  117 MET   CG      1246   -0.012654667   -0.499593254   -0.671709139
  117 MET   SD      1247   -0.157018793   -0.557587672   -0.768422537
  117 MET   CE      1248   -0.282089041   -0.451278749   -0.699930669
  117 MET   C       1249    0.045833366   -0.444542078   -0.293274049
  117 MET   O       1250    0.088102173   -0.540443580   -0.228424138
  118 GLU   N       1251   -0.036469798   -0.351325675   -0.245539180
  118 GLU   H       1252   -0.078188759   -0.282999967   -0.306053820
  118 GLU   CA      1253   -0.082325445   -0.348432356   -0.104724100
  118 GLU   CB      1254   -0.027300724   -0.226969539   -0.027715850
  118 GLU   CG      1255   -0.038903813   -0.246554428    0.124642561
  118 GLU   CD      1256   -0.053699654   -0.117616472    0.207190449
  118 GLU   OE1     1257   -0.124129347   -0.025551292    0.160786415
  118 GLU   OE2     1258   -0.008457639   -0.117284302    0.323821106
  118 GLU   C       1259   -0.235932880   -0.344792150   -0.096557988
  118 GLU   O       1260   -0.302304915   -0.283900159   -0.180846595
  119 LEU   N       1261   -0.287803692   -0.425917670   -0.005066146
  119 LEU   H       1262   -0.229734507   -0.493483091    0.041943852
  119 LEU   CA      1263   -0.426806229   -0.415261288    0.043701111
  119 LEU   CB      1264   -0.498899066   -0.551228025    0.040107558
  119 LEU   CG      1265   -0.635266262   -0.558050747    0.111494208
  119 LEU   CD1     1266   -0.734702394   -0.454064755    0.059664681
  119 LEU   CD2     1267   -0.694477833   -0.698363549    0.098987120
  119 LEU   C       1268   -0.424693974   -0.355866447    0.185130455
  119 LEU   O       1269   -0.370644327   -0.416152112    0.278624809
  120 SER   N       1270   -0.473933751   -0.233056001    0.192025223
  120 SER   H       1271   -0.495689360   -0.178867333    0.110012629
  120 SER   CA      1272   -0.492780408   -0.160612067    0.319191058
  120 SER   CB      1273   -0.413947230   -0.028785293    0.326033811
  120 SER   OG      1274   -0.379289042    0.021733914    0.196696147
  120 SER   HG      1275   -0.276737042    0.005134033    0.183650151
  120 SER   C       1276   -0.640477701   -0.137389015    0.353180609
  120 SER   O       1277   -0.720181371   -0.099114627    0.268025220
  121 ALA   N       1278   -0.673011596   -0.159285860    0.480222162
  121 ALA   H       1279   -0.600838611   -0.173277863    0.549119118
  121 ALA   CA      1280   -0.811298214   -0.154878913    0.533474887
  121 ALA   CB      1281   -0.850578205   -0.293417773    0.584909746
  121 ALA   C       1282   -0.828575341   -0.052117904    0.646665174
  121 ALA   O       1283   -0.730209203   -0.012224682    0.708980749
  122 ARG   N       1284   -0.950145752    0.000402588    0.661336720
  122 ARG   H       1285   -1.020027545   -0.012857365    0.589774077
  122 ARG   CA      1286   -0.985157197    0.097823883    0.767956351
  122 ARG   CB      1287   -1.130734776    0.142791408    0.751271770
  122 ARG   CG      1288   -1.146889406    0.292038174    0.720937714
  122 ARG   CD      1289   -1.077034205    0.330004934    0.590465417
  122 ARG   NE      1290   -1.120111398    0.462263733    0.542726893
  122 ARG   HE      1291   -1.204610540    0.460441031    0.487639370
  122 ARG   CZ      1292   -1.051156824    0.576797135    0.554282297
  122 ARG   NH1     1293   -0.933384539    0.583306412    0.616344525
  122 ARG   HH11    1294   -0.883119892    0.669596710    0.620632850
  122 ARG   HH12    1295   -0.890851164    0.502744739    0.660271189
  122 ARG   NH2     1296   -1.093728487    0.688020767    0.494770397
  122 ARG   HH21    1297   -1.040755104    0.773023372    0.506838135
  122 ARG   HH22    1298   -1.172828971    0.689587283    0.433519499
  122 ARG   C       1299   -0.965403950    0.044153331    0.910873882
  122 ARG   O       1300   -0.896210372    0.105564404    0.991851887
  123 GLU   N       1301   -1.032480268   -0.067304861    0.938023462
  123 GLU   H       1302   -1.099567394   -0.102364036    0.872960205
  123 GLU   CA      1303   -1.019949729   -0.147378078    1.061582003
  123 GLU   CB      1304   -1.154817283   -0.220584484    1.072461733
  123 GLU   CG      1305   -1.208091933   -0.243071645    1.214798968
  123 GLU   CD      1306   -1.208724803   -0.116044091    1.301148243
  123 GLU   OE1     1307   -1.115717840   -0.102818623    1.383904782
  123 GLU   OE2     1308   -1.303806175   -0.036572899    1.286149712
  123 GLU   C       1309   -0.897407986   -0.241795079    1.050318342
  123 GLU   O       1310   -0.845433209   -0.258084756    0.939431291
  124 PRO   N       1311   -0.850057832   -0.307479032    1.157888376
  124 PRO   CA      1312   -0.739760243   -0.405593871    1.150211679
  124 PRO   CB      1313   -0.731302935   -0.465849049    1.290138856
  124 PRO   CG      1314   -0.761000051   -0.344625522    1.377654773
  124 PRO   CD      1315   -0.869699047   -0.270510754    1.299379647
  124 PRO   C       1316   -0.747331792   -0.516133429    1.044115501
  124 PRO   O       1317   -0.641943296   -0.552435737    0.992641259
  125 ASP   N       1318   -0.866648565   -0.552551468    0.997954175
  125 ASP   H       1319   -0.948147405   -0.495219554    1.005188559
  125 ASP   CA      1320   -0.884059949   -0.667030458    0.906087384
  125 ASP   CB      1321   -0.896616791   -0.797210140    0.985268039
  125 ASP   CG      1322   -0.787498067   -0.893722423    0.939664816
  125 ASP   OD1     1323   -0.768915464   -0.905482406    0.816800143
  125 ASP   OD2     1324   -0.715059613   -0.942023143    1.028968390
  125 ASP   C       1325   -1.008475692   -0.653213770    0.818206814
  125 ASP   O       1326   -1.101446739   -0.582820721    0.857712567
  126 THR   N       1327   -1.011369055   -0.732240624    0.711133482
  126 THR   H       1328   -0.944476580   -0.807418565    0.702784553
  126 THR   CA      1329   -1.120260539   -0.728412847    0.610080187
  126 THR   CB      1330   -1.090789584   -0.628817696    0.495338399
  126 THR   OG1     1331   -1.201576516   -0.624223739    0.404080912
  126 THR   HG1     1332   -1.241183237   -0.527473104    0.399625504
  126 THR   CG2     1333   -0.960674855   -0.661788138    0.421213244
  126 THR   C       1334   -1.161481821   -0.867636953    0.557659458
  126 THR   O       1335   -1.091390297   -0.967525905    0.573905701
  127 SER   N       1336   -1.272364797   -0.868154143    0.484448808
  127 SER   H       1337   -1.294469089   -0.780342238    0.439706193
  127 SER   CA      1338   -1.346472423   -0.988368514    0.438554608
  127 SER   CB      1339   -1.476752407   -0.950495036    0.366521588
  127 SER   OG      1340   -1.449862483   -0.884148714    0.242070994
  127 SER   HG      1341   -1.448384543   -0.784394487    0.259191753
  127 SER   C       1342   -1.268259834   -1.081416793    0.344543627
  127 SER   O       1343   -1.178942585   -1.040771922    0.269363629
  128 GLU   N       1344   -1.313608303   -1.206373854    0.338899258
  128 GLU   H       1345   -1.394604980   -1.238385787    0.391657983
  128 GLU   CA      1346   -1.261226738   -1.305126304    0.242252436
  128 GLU   CB      1347   -1.297067866   -1.449294479    0.283483063
  128 GLU   CG      1348   -1.443979199   -1.493551957    0.273178184
  128 GLU   CD      1349   -1.541073010   -1.389612565    0.329188525
  128 GLU   OE1     1350   -1.529938614   -1.360436108    0.449890210
  128 GLU   OE2     1351   -1.599301026   -1.318829713    0.244696540
  128 GLU   C       1352   -1.296433851   -1.271496039    0.095619156
  128 GLU   O       1353   -1.217753430   -1.308867410    0.008777674
  129 GLU   N       1354   -1.408529770   -1.202730657    0.069468290
  129 GLU   H       1355   -1.488389755   -1.213204856    0.131444029
  129 GLU   CA      1356   -1.435821234   -1.135822330   -0.060897170
  129 GLU   CB      1357   -1.579167280   -1.078468960   -0.070105390
  129 GLU   CG      1358   -1.609556186   -0.956978415   -0.161649933
  129 GLU   CD      1359   -1.598597855   -0.963399358   -0.315966634
  129 GLU   OE1     1360   -1.661799710   -0.876913362   -0.382110151
  129 GLU   OE2     1361   -1.517455530   -1.041874338   -0.369892676
  129 GLU   C       1362   -1.328856666   -1.031768368   -0.098981300
  129 GLU   O       1363   -1.257750958   -1.053922961   -0.196828809
  130 VAL   N       1364   -1.296901424   -0.938171529   -0.009451893
  130 VAL   H       1365   -1.347677192   -0.926013715    0.076953973
  130 VAL   CA      1366   -1.190252922   -0.838546325   -0.037503845
  130 VAL   CB      1367   -1.192721756   -0.724077315    0.064821182
  130 VAL   CG1     1368   -1.081576872   -0.622247996    0.038933557
  130 VAL   CG2     1369   -1.327548594   -0.651767125    0.060367380
  130 VAL   C       1370   -1.050216721   -0.902567417   -0.052051396
  130 VAL   O       1371   -0.978708967   -0.875633634   -0.149001358
  131 ARG   N       1372   -1.023084623   -1.003894674    0.030253985
  131 ARG   H       1373   -1.074810012   -1.014604446    0.116196659
  131 ARG   CA      1374   -0.901486690   -1.087339950    0.016069620
  131 ARG   CB      1375   -0.889584873   -1.175149387    0.141187340
  131 ARG   CG      1376   -0.743221122   -1.204157454    0.175336635
  131 ARG   CD      1377   -0.716774741   -1.219378187    0.325795357
  131 ARG   NE      1378   -0.783341964   -1.339907624    0.377683609
  131 ARG   HE      1379   -0.871458847   -1.320326042    0.420846913
  131 ARG   CZ      1380   -0.721727962   -1.456832153    0.402127344
  131 ARG   NH1     1381   -0.588056910   -1.465823234    0.408649531
  131 ARG   HH11    1382   -0.539788198   -1.552262530    0.421000387
  131 ARG   HH12    1383   -0.529812681   -1.383355423    0.424092591
  131 ARG   NH2     1384   -0.793148137   -1.569650966    0.399875819
  131 ARG   HH21    1385   -0.748697038   -1.657237572    0.418299480
  131 ARG   HH22    1386   -0.891351637   -1.567547017    0.381314241
  131 ARG   C       1387   -0.895928981   -1.166209377   -0.117536637
  131 ARG   O       1388   -0.792385057   -1.168500064   -0.184310134
  132 LYSH  N       1389   -1.011040565   -1.214928870   -0.165401031
  132 LYSH  H       1390   -1.094137607   -1.216114874   -0.108613693
  132 LYSH  CA      1391   -1.027354685   -1.269982428   -0.302738536
  132 LYSH  CB      1392   -1.164368130   -1.335324456   -0.322752387
  132 LYSH  CG      1393   -1.183717219   -1.471730975   -0.256718731
  132 LYSH  CD      1394   -1.334640576   -1.495879300   -0.247348392
  132 LYSH  CE      1395   -1.372350335   -1.635018889   -0.196811805
  132 LYSH  NZ      1396   -1.344263590   -1.736008342   -0.299703840
  132 LYSH  HZ1     1397   -1.384514223   -1.706121154   -0.386274222
  132 LYSH  HZ2     1398   -1.385377731   -1.823047641   -0.272790142
  132 LYSH  HZ3     1399   -1.245472506   -1.746724392   -0.310229035
  132 LYSH  C       1400   -1.012218808   -1.164381001   -0.414377677
  132 LYSH  O       1401   -0.944629425   -1.190677805   -0.514030768
  133 ARG   N       1402   -1.073014749   -1.046647873   -0.396879634
  133 ARG   H       1403   -1.142495186   -1.035090592   -0.324074260
  133 ARG   CA      1404   -1.058156082   -0.931726990   -0.489845366
  133 ARG   CB      1405   -1.133206010   -0.808610725   -0.436631890
  133 ARG   CG      1406   -1.116887540   -0.683329867   -0.524473002
  133 ARG   CD      1407   -1.196283274   -0.688212284   -0.655688770
  133 ARG   NE      1408   -1.329856846   -0.632125331   -0.630328002
  133 ARG   HE      1409   -1.332999376   -0.531531033   -0.642675027
  133 ARG   CZ      1410   -1.434328387   -0.702766208   -0.584144025
  133 ARG   NH1     1411   -1.434062079   -0.836373247   -0.579807129
  133 ARG   HH11    1412   -1.507106356   -0.886403604   -0.529091175
  133 ARG   HH12    1413   -1.361023250   -0.890515014   -0.620306830
  133 ARG   NH2     1414   -1.532338159   -0.643946860   -0.516759635
  133 ARG   HH21    1415   -1.596244803   -0.706355559   -0.469408003
  133 ARG   HH22    1416   -1.547275805   -0.543998567   -0.511269228
  133 ARG   C       1417   -0.910519746   -0.894164799   -0.511869256
  133 ARG   O       1418   -0.866550924   -0.883616939   -0.626707937
  134 PHE   N       1419   -0.834997465   -0.887151336   -0.402178482
  134 PHE   H       1420   -0.875905660   -0.884006109   -0.309951259
  134 PHE   CA      1421   -0.689850344   -0.861333244   -0.409112607
  134 PHE   CB      1422   -0.630919296   -0.846628592   -0.268581065
  134 PHE   CG      1423   -0.484520071   -0.801793106   -0.273790378
  134 PHE   CD1     1424   -0.453362755   -0.668361448   -0.296865028
  134 PHE   HD1     1425   -0.532940077   -0.594824858   -0.308813858
  134 PHE   CD2     1426   -0.382977179   -0.893346370   -0.249170884
  134 PHE   HD2     1427   -0.407279170   -0.998034289   -0.230467990
  134 PHE   CE1     1428   -0.320980034   -0.626684006   -0.295200103
  134 PHE   HE1     1429   -0.297245069   -0.521644590   -0.312202970
  134 PHE   CE2     1430   -0.250737139   -0.851231725   -0.245365865
  134 PHE   HE2     1431   -0.172526468   -0.921187798   -0.216050712
  134 PHE   CZ      1432   -0.219665343   -0.717879891   -0.268370209
  134 PHE   HZ      1433   -0.116618067   -0.683690833   -0.258925998
  134 PHE   C       1434   -0.614246148   -0.967536602   -0.491056964
  134 PHE   O       1435   -0.554155424   -0.930598030   -0.591938444
  135 VAL   N       1436   -0.641699436   -1.096033894   -0.465341678
  135 VAL   H       1437   -0.694758620   -1.122922132   -0.384559203
  135 VAL   CA      1438   -0.577881294   -1.205661361   -0.542670206
  135 VAL   CB      1439   -0.591020907   -1.346466364   -0.480557697
  135 VAL   CG1     1440   -0.549637363   -1.345662223   -0.333159589
  135 VAL   CG2     1441   -0.726959880   -1.413731100   -0.499981230
  135 VAL   C       1442   -0.609937440   -1.203719404   -0.693735519
  135 VAL   O       1443   -0.516968994   -1.207177916   -0.773983804
  136 GLU   N       1444   -0.734600711   -1.169527828   -0.727926829
  136 GLU   H       1445   -0.807600203   -1.166976253   -0.658996331
  136 GLU   CA      1446   -0.778933591   -1.142769385   -0.867033431
  136 GLU   CB      1447   -0.932097152   -1.123297507   -0.863129903
  136 GLU   CG      1448   -1.000501890   -1.018619895   -0.953053508
  136 GLU   CD      1449   -1.009119652   -1.048007269   -1.103602397
  136 GLU   OE1     1450   -0.912815683   -1.102194588   -1.161466021
  136 GLU   OE2     1451   -1.104794512   -0.997724801   -1.166558743
  136 GLU   C       1452   -0.700305321   -1.027061754   -0.933126218
  136 GLU   O       1453   -0.625057576   -1.048746591   -1.028523150
  137 TYR   N       1454   -0.693207259   -0.914016888   -0.862487066
  137 TYR   H       1455   -0.745698087   -0.901356532   -0.777734100
  137 TYR   CA      1456   -0.614926869   -0.797287412   -0.908393560
  137 TYR   CB      1457   -0.641132327   -0.671918863   -0.825168296
  137 TYR   CG      1458   -0.749196417   -0.589213200   -0.894111042
  137 TYR   CD1     1459   -0.721899762   -0.526309048   -1.015186634
  137 TYR   HD1     1460   -0.621870091   -0.530017120   -1.057832679
  137 TYR   CD2     1461   -0.875722591   -0.581364337   -0.838198013
  137 TYR   HD2     1462   -0.896159805   -0.626935256   -0.741341724
  137 TYR   CE1     1463   -0.821488887   -0.456119192   -1.081231391
  137 TYR   HE1     1464   -0.798707641   -0.403022448   -1.173687946
  137 TYR   CE2     1465   -0.975106687   -0.510557954   -0.903700470
  137 TYR   HE2     1466   -1.072494452   -0.499171779   -0.855729398
  137 TYR   CZ      1467   -0.947615519   -0.447721542   -1.024448923
  137 TYR   OH      1468   -1.041497273   -0.369524222   -1.082179415
  137 TYR   HH      1469   -1.082168689   -0.315690443   -1.002312544
  137 TYR   C       1470   -0.463828286   -0.818077640   -0.921754161
  137 TYR   O       1471   -0.405633095   -0.774657000   -1.021383392
  138 CYSH  N       1472   -0.401400092   -0.883304525   -0.824215887
  138 CYSH  H       1473   -0.445548814   -0.905398326   -0.736068966
  138 CYSH  CA      1474   -0.258483861   -0.918222477   -0.837651549
  138 CYSH  CB      1475   -0.182346206   -0.921741263   -0.704968289
  138 CYSH  SG      1476   -0.262313804   -1.016622162   -0.571372953
  138 CYSH  HG      1477   -0.195256002   -0.957834827   -0.472477135
  138 CYSH  C       1478   -0.225100905   -1.034181033   -0.932788610
  138 CYSH  O       1479   -0.129326038   -1.020206939   -1.008797905
  139 GLN   N       1480   -0.318137523   -1.128336947   -0.951934609
  139 GLN   H       1481   -0.392097556   -1.146043844   -0.885444054
  139 GLN   CA      1482   -0.309423425   -1.225304091   -1.063939894
  139 GLN   CB      1483   -0.414214250   -1.336800792   -1.054093018
  139 GLN   CG      1484   -0.349318264   -1.472773961   -1.024902583
  139 GLN   CD      1485   -0.335968848   -1.505840160   -0.875699939
  139 GLN   OE1     1486   -0.397452616   -1.597538049   -0.823105165
  139 GLN   NE2     1487   -0.240422866   -1.447458418   -0.807490098
  139 GLN   HE21    1488   -0.236516260   -1.467894052   -0.710523348
  139 GLN   HE22    1489   -0.174262826   -1.383184010   -0.848377431
  139 GLN   C       1490   -0.316301210   -1.158795429   -1.202753688
  139 GLN   O       1491   -0.227004690   -1.182077177   -1.284220728
  140 LYSH  N       1492   -0.402765997   -1.057674295   -1.217676860
  140 LYSH  H       1493   -0.481054912   -1.047835590   -1.154989156
  140 LYSH  CA      1494   -0.404495533   -0.971233818   -1.338863004
  140 LYSH  CB      1495   -0.510752631   -0.861011415   -1.333595624
  140 LYSH  CG      1496   -0.655268668   -0.910270884   -1.334371679
  140 LYSH  CD      1497   -0.746292227   -0.795629767   -1.379588134
  140 LYSH  CE      1498   -0.893318665   -0.818881106   -1.344212471
  140 LYSH  NZ      1499   -0.946555166   -0.945743961   -1.395555626
  140 LYSH  HZ1     1500   -0.875111069   -1.015584626   -1.394447713
  140 LYSH  HZ2     1501   -0.991716383   -0.936960219   -1.483679858
  140 LYSH  HZ3     1502   -1.012179113   -0.978231430   -1.324869678
  140 LYSH  C       1503   -0.271296419   -0.899357448   -1.369224556
  140 LYSH  O       1504   -0.242700477   -0.868112405   -1.484508365
  141 HISA  N       1505   -0.192140678   -0.874301303   -1.264996178
  141 HISA  H       1506   -0.215896818   -0.906645061   -1.173317253
  141 HISA  CA      1507   -0.059542275   -0.809084174   -1.275160568
  141 HISA  CB      1508   -0.045815804   -0.705105671   -1.162994515
  141 HISA  CG      1509   -0.139555505   -0.585008618   -1.179750109
  141 HISA  ND1     1510   -0.263292143   -0.576735290   -1.132568579
  141 HISA  HD1     1511   -0.313214865   -0.651295410   -1.085301322
  141 HISA  CD2     1512   -0.110200462   -0.469053703   -1.238149375
  141 HISA  HD2     1513   -0.015796422   -0.446628887   -1.288503684
  141 HISA  CE1     1514   -0.310765730   -0.456051342   -1.161915719
  141 HISA  HE1     1515   -0.413117303   -0.423222717   -1.143924922
  141 HISA  NE2     1516   -0.215756223   -0.387992957   -1.226329179
  141 HISA  C       1517    0.059497204   -0.907763373   -1.271517429
  141 HISA  O       1518    0.172977533   -0.868578414   -1.244290627
  142 GLY   N       1519    0.031318510   -1.036585516   -1.292179105
  142 GLY   H       1520   -0.062527633   -1.067980709   -1.308894740
  142 GLY   CA      1521    0.132394802   -1.144795357   -1.294252682
  142 GLY   C       1522    0.180604104   -1.199405484   -1.158337393
  142 GLY   O       1523    0.237143304   -1.308607554   -1.153127573
  143 ILE   N       1524    0.149415534   -1.129925237   -1.049008858
  143 ILE   H       1525    0.092588439   -1.047872966   -1.054359797
  143 ILE   CA      1526    0.188488287   -1.170599429   -0.912026794
  143 ILE   CB      1527    0.171572733   -1.053616794   -0.813406524
  143 ILE   CG1     1528    0.252649703   -0.931569013   -0.859374343
  143 ILE   CG2     1529    0.213230678   -1.095671617   -0.671853231
  143 ILE   CD      1530    0.218081820   -0.804126623   -0.781738347
  143 ILE   C       1531    0.110713121   -1.296336693   -0.868017470
  143 ILE   O       1532   -0.009697103   -1.293573133   -0.841664929
  144 VAL   N       1533    0.179627109   -1.408590864   -0.885206783
  144 VAL   H       1534    0.260935070   -1.405290245   -0.943481619
  144 VAL   CA      1535    0.132322477   -1.544875380   -0.850857279
  144 VAL   CB      1536    0.237552878   -1.649621654   -0.893405961
  144 VAL   CG1     1537    0.178331916   -1.790707181   -0.893639939
  144 VAL   CG2     1538    0.297325052   -1.621982812   -1.031830709
  144 VAL   C       1539    0.100367127   -1.557237257   -0.700175712
  144 VAL   O       1540    0.178860222   -1.515132521   -0.615033532
  145 LYSH  N       1541   -0.002897276   -1.636420792   -0.670752787
  145 LYSH  H       1542   -0.045568505   -1.691447726   -0.742146209
  145 LYSH  CA      1543   -0.062717322   -1.649939237   -0.535684902
  145 LYSH  CB      1544   -0.188923745   -1.737505392   -0.542014826
  145 LYSH  CG      1545   -0.158376541   -1.884612180   -0.570120512
  145 LYSH  CD      1546   -0.270517887   -1.958876190   -0.642723217
  145 LYSH  CE      1547   -0.234960570   -2.106803275   -0.662695682
  145 LYSH  NZ      1548   -0.105328207   -2.127209798   -0.729124968
  145 LYSH  HZ1     1549   -0.097490561   -2.074682569   -0.813294234
  145 LYSH  HZ2     1550   -0.089050759   -2.224065099   -0.745580662
  145 LYSH  HZ3     1551   -0.031282312   -2.096973190   -0.665690069
  145 LYSH  C       1552    0.033214338   -1.689584111   -0.421306192
  145 LYSH  O       1553    0.026931664   -1.630514713   -0.313809543
  146 GLU   N       1554    0.135159269   -1.767697662   -0.456114494
  146 GLU   H       1555    0.127819411   -1.827423514   -0.537591477
  146 GLU   CA      1556    0.250167209   -1.804494001   -0.370622982
  146 GLU   CB      1557    0.341180530   -1.897167380   -0.452525147
  146 GLU   CG      1558    0.286043844   -2.039335753   -0.472601447
  146 GLU   CD      1559    0.154083978   -2.051045240   -0.551316481
  146 GLU   OE1     1560    0.130035969   -1.975622372   -0.648388282
  146 GLU   OE2     1561    0.071097647   -2.135307192   -0.512639483
  146 GLU   C       1562    0.333172464   -1.688138875   -0.312020420
  146 GLU   O       1563    0.412027403   -1.710412301   -0.220433617
  147 ASN   N       1564    0.321608628   -1.568698408   -0.370355767
  147 ASN   H       1565    0.273595811   -1.556973254   -0.457885561
  147 ASN   CA      1566    0.384476052   -1.446030855   -0.316112953
  147 ASN   CB      1567    0.468398738   -1.376522977   -0.423429739
  147 ASN   CG      1568    0.614536305   -1.419979898   -0.413277010
  147 ASN   OD1     1569    0.686338732   -1.390601473   -0.319038591
  147 ASN   ND2     1570    0.662818320   -1.491363188   -0.511796646
  147 ASN   HD21    1571    0.756743079   -1.521293565   -0.501434332
  147 ASN   HD22    1572    0.612771322   -1.500244044   -0.597142478
  147 ASN   C       1573    0.291338358   -1.343464345   -0.248806569
  147 ASN   O       1574    0.334823596   -1.234596663   -0.210811382
  148 ILE   N       1575    0.163600229   -1.377752431   -0.232799276
  148 ILE   H       1576    0.128253990   -1.468532791   -0.257193364
  148 ILE   CA      1577    0.067548259   -1.289444501   -0.163003034
  148 ILE   CB      1578   -0.074289670   -1.305886156   -0.220044093
  148 ILE   CG1     1579   -0.071158379   -1.272895130   -0.369674778
  148 ILE   CG2     1580   -0.174300946   -1.213496599   -0.149222906
  148 ILE   CD      1581   -0.197357719   -1.319779154   -0.441607227
  148 ILE   C       1582    0.077297068   -1.310700678   -0.010983107
  148 ILE   O       1583    0.010717329   -1.396266817    0.047008827
  149 PHE   N       1584    0.181489285   -1.248746756    0.043111538
  149 PHE   H       1585    0.246607544   -1.198670618   -0.014601982
  149 PHE   CA      1586    0.211218393   -1.246797365    0.187505213
  149 PHE   CB      1587    0.350847064   -1.185217878    0.202504696
  149 PHE   CG      1588    0.388893676   -1.108828970    0.330036476
  149 PHE   CD1     1589    0.354294156   -0.974211152    0.335017398
  149 PHE   HD1     1590    0.262541912   -0.940433662    0.287111414
  149 PHE   CD2     1591    0.504433106   -1.148383634    0.396581291
  149 PHE   HD2     1592    0.532151238   -1.253693980    0.398102298
  149 PHE   CE1     1593    0.438538064   -0.880247320    0.392402369
  149 PHE   HE1     1594    0.412501341   -0.774580984    0.386505618
  149 PHE   CE2     1595    0.589484354   -1.054641172    0.454098561
  149 PHE   HE2     1596    0.687332211   -1.086348359    0.490145271
  149 PHE   CZ      1597    0.559233851   -0.919348657    0.447965017
  149 PHE   HZ      1598    0.640572116   -0.847249110    0.450723279
  149 PHE   C       1599    0.102017810   -1.173214460    0.266202097
  149 PHE   O       1600    0.059737572   -1.062207519    0.231802910
  150 ASP   N       1601    0.068478982   -1.236107282    0.377884194
  150 ASP   H       1602    0.118582011   -1.315667122    0.411290004
  150 ASP   CA      1603   -0.035651339   -1.185279530    0.468369909
  150 ASP   CB      1604   -0.126250876   -1.298995915    0.517087490
  150 ASP   CG      1605   -0.265536248   -1.244452861    0.550635709
  150 ASP   OD1     1606   -0.270275147   -1.152696202    0.635525265
  150 ASP   OD2     1607   -0.362485118   -1.286592019    0.483149538
  150 ASP   C       1608    0.028362792   -1.112111935    0.586536658
  150 ASP   O       1609    0.130396221   -1.155049973    0.640733904
  151 LEU   N       1610   -0.020506557   -0.990682137    0.607263900
  151 LEU   H       1611   -0.105163844   -0.961216646    0.560917932
  151 LEU   CA      1612    0.024364717   -0.906022467    0.719249435
  151 LEU   CB      1613    0.025198510   -0.757782570    0.680493889
  151 LEU   CG      1614    0.137143114   -0.726400764    0.581027912
  151 LEU   CD1     1615    0.111088489   -0.593158277    0.511196436
  151 LEU   CD2     1616    0.271598832   -0.721070618    0.653583285
  151 LEU   C       1617   -0.054533376   -0.927501012    0.849086806
  151 LEU   O       1618   -0.003075702   -0.892775405    0.955568310
  152 THR   N       1619   -0.171971738   -0.991092527    0.843135146
  152 THR   H       1620   -0.207262470   -1.037870216    0.759502497
  152 THR   CA      1621   -0.253234243   -1.009476563    0.965452788
  152 THR   CB      1622   -0.401952879   -1.040025188    0.941270381
  152 THR   OG1     1623   -0.466628563   -1.000575105    1.062613529
  152 THR   HG1     1624   -0.569742227   -0.990654655    1.041997380
  152 THR   CG2     1625   -0.435826593   -1.184724865    0.903925712
  152 THR   C       1626   -0.189261353   -1.101445175    1.070759578
  152 THR   O       1627   -0.158828715   -1.053345582    1.179902145
  153 GLU   N       1628   -0.131748474   -1.210918151    1.020934806
  153 GLU   H       1629   -0.152132475   -1.239485790    0.927070432
  153 GLU   CA      1630   -0.053340314   -1.309355353    1.099184613
  153 GLU   CB      1631   -0.038160390   -1.436949721    1.015040389
  153 GLU   CG      1632   -0.169541475   -1.516298787    1.006530833
  153 GLU   CD      1633   -0.167138370   -1.635185977    0.908815390
  153 GLU   OE1     1634   -0.277927138   -1.676849747    0.868029568
  153 GLU   OE2     1635   -0.056825988   -1.685818038    0.878045350
  153 GLU   C       1636    0.083754203   -1.264156952    1.155599965
  153 GLU   O       1637    0.147446971   -1.339239723    1.229416047
  154 VAL   N       1638    0.124197278   -1.138827851    1.132374004
  154 VAL   H       1639    0.058744690   -1.069447116    1.101407333
  154 VAL   CA      1640    0.255920597   -1.087139209    1.178071240
  154 VAL   CB      1641    0.360736594   -1.078959851    1.064816248
  154 VAL   CG1     1642    0.394364172   -1.217078155    1.008097298
  154 VAL   CG2     1643    0.320751028   -0.982716066    0.952712103
  154 VAL   C       1644    0.249307865   -0.952456150    1.252848810
  154 VAL   O       1645    0.154719718   -0.874736166    1.238745743
  155 ASP   N       1646    0.355452031   -0.923387421    1.328579685
  155 ASP   H       1647    0.425340102   -0.992834879    1.344941139
  155 ASP   CA      1648    0.372971621   -0.793609618    1.398949460
  155 ASP   CB      1649    0.483225081   -0.797130917    1.506224409
  155 ASP   CG      1650    0.507016477   -0.664673309    1.582181335
  155 ASP   OD1     1651    0.607375086   -0.659987011    1.656385101
  155 ASP   OD2     1652    0.435676392   -0.564692480    1.556966335
  155 ASP   C       1653    0.393784885   -0.674949161    1.303226078
  155 ASP   O       1654    0.505126086   -0.641017774    1.262509264
  156 ARG   N       1655    0.279261756   -0.629701816    1.254019782
  156 ARG   H       1656    0.201559854   -0.693530176    1.249815670
  156 ARG   CA      1657    0.262511662   -0.505109547    1.176622302
  156 ARG   CB      1658    0.140219367   -0.516999112    1.083316114
  156 ARG   CG      1659    0.011153136   -0.573061345    1.145007361
  156 ARG   CD      1660   -0.093130096   -0.596085677    1.035125425
  156 ARG   NE      1661   -0.210693211   -0.672106793    1.082175372
  156 ARG   HE      1662   -0.190185699   -0.759557524    1.126823367
  156 ARG   CZ      1663   -0.338194053   -0.645127989    1.049011282
  156 ARG   NH1     1664   -0.369231469   -0.551998358    0.958876506
  156 ARG   HH11    1665   -0.467091112   -0.531831071    0.943528197
  156 ARG   HH12    1666   -0.302893050   -0.520406330    0.889748724
  156 ARG   NH2     1667   -0.438418995   -0.727226962    1.081695024
  156 ARG   HH21    1668   -0.533124293   -0.699296855    1.060908668
  156 ARG   HH22    1669   -0.428328329   -0.827428629    1.095467642
  156 ARG   C       1670    0.271004601   -0.371025857    1.253627327
  156 ARG   O       1671    0.183782207   -0.285095520    1.239937061
  157 CYS2  N       1672    0.362139802   -0.363571233    1.351494118
  157 CYS2  H       1673    0.404819980   -0.446860846    1.389649568
  157 CYS2  CA      1674    0.398107839   -0.239901843    1.425866463
  157 CYS2  CB      1675    0.478742213   -0.143711960    1.337808881
  157 CYS2  SG      1676    0.655539081   -0.189313095    1.329380971
  157 CYS2  C       1677    0.286080542   -0.164526375    1.500074455
  157 CYS2  O       1678    0.305348570   -0.051452940    1.545260045
  158 LEU   N       1679    0.186718572   -0.242667493    1.542078357
  158 LEU   H       1680    0.193448953   -0.341375268    1.527721626
  158 LEU   CA      1681    0.059176147   -0.194947171    1.601170344
  158 LEU   CB      1682   -0.031214581   -0.311958676    1.642599057
  158 LEU   CG      1683   -0.063166091   -0.411148535    1.530217075
  158 LEU   CD1     1684    0.033749047   -0.529716421    1.533299460
  158 LEU   CD2     1685   -0.208218041   -0.458408231    1.540148226
  158 LEU   C       1686    0.074798489   -0.103125108    1.723815909
  158 LEU   O       1687    0.012978045    0.002676316    1.729052537
  159 GLN   N       1688    0.177857550   -0.132720336    1.802680663
  159 GLN   H       1689    0.240694376   -0.205816673    1.777537427
  159 GLN   CA      1690    0.214688416   -0.063647710    1.928339742
  159 GLN   CB      1691    0.341670404   -0.129987251    1.982802283
  159 GLN   CG      1692    0.324546281   -0.280338297    2.008043082
  159 GLN   CD      1693    0.459487752   -0.352510045    2.016603786
  159 GLN   OE1     1694    0.561582811   -0.301084527    2.059404714
  159 GLN   NE2     1695    0.465673615   -0.473403350    1.966172105
  159 GLN   HE21    1696    0.554201673   -0.518232643    1.973349394
  159 GLN   HE22    1697    0.391926120   -0.515038892    1.914180820
  159 GLN   C       1698    0.241985845    0.087190361    1.911659497
  159 GLN   O       1699    0.198518134    0.167160497    1.993710663
  160 ALA   N       1700    0.299367587    0.124214138    1.797224806
  160 ALA   H       1701    0.313384033    0.059227282    1.722403432
  160 ALA   CA      1702    0.338252853    0.263515167    1.766423460
  160 ALA   CB      1703    0.460474247    0.258216768    1.674269098
  160 ALA   C       1704    0.227488813    0.354001339    1.707536325
  160 ALA   O       1705    0.256548033    0.461776965    1.656121042
  161 ARG   N       1706    0.103555987    0.304921435    1.703984143
  161 ARG   H       1707    0.079370216    0.222783964    1.755568525
  161 ARG   CA      1708   -0.011795798    0.378896335    1.647822829
  161 ARG   CB      1709   -0.123642589    0.278336743    1.614118869
  161 ARG   CG      1710   -0.260254101    0.340895391    1.581794602
  161 ARG   CD      1711   -0.342926212    0.264292413    1.478455977
  161 ARG   NE      1712   -0.281332470    0.273119399    1.344742369
  161 ARG   HE      1713   -0.261608038    0.368722207    1.316595364
  161 ARG   CZ      1714   -0.225860255    0.168276616    1.280803856
  161 ARG   NH1     1715   -0.203135845    0.054370874    1.346436182
  161 ARG   HH11    1716   -0.159630730   -0.023377150    1.301810385
  161 ARG   HH12    1717   -0.233319646    0.047332189    1.441591088
  161 ARG   NH2     1718   -0.233896376    0.158008912    1.148188333
  161 ARG   HH21    1719   -0.184346009    0.088368383    1.096389682
  161 ARG   HH22    1720   -0.293203946    0.218597070    1.093581053
  161 ARG   C       1721   -0.060012604    0.495596687    1.737347854
  161 ARG   O       1722   -0.085393059    0.475777311    1.855941385
  162 GLY   N       1723   -0.082887150    0.614089302    1.681267785
  162 GLY   H       1724   -0.153696013    0.672642625    1.719848396
  162 GLY   CA      1725   -0.055102404    0.648808561    1.540140521
  162 GLY   C       1726   -0.186885255    0.645963923    1.460178239
  162 GLY   O1      1727   -0.193540504    0.570686761    1.359746177
  162 GLY   O2      1728   -0.286940153    0.689872237    1.520767799
  163 fA4P  HO4     1729    0.479240548    2.076936470   -0.158705725
  163 fA4P  O4      1730    0.541632695    2.090368436   -0.235977637
  163 fA4P  C4      1731    0.494281208    2.003288973   -0.343054381
  163 fA4P  C3      1732    0.362977715    2.052250489   -0.406706288
  163 fA4P  O3      1733    0.261272810    2.077960479   -0.305352597
  163 fA4P  HO3     1734    0.260895746    2.176884081   -0.289494368
  163 fA4P  C2      1735    0.388060424    2.177228139   -0.494270651
  163 fA4P  O2      1736    0.266359217    2.234963449   -0.549088684
  163 fA4P  HO2     1737    0.230360491    2.173383467   -0.622181510
  163 fA4P  C6      1738    0.720953876    1.916700682   -0.410510021
  163 fA4P  C5      1739    0.591080960    1.977757527   -0.460673173
  163 fA4P  O5      1740    0.614558773    2.097084932   -0.541262413
  163 fA4P  C1      1741    0.493211628    2.145042780   -0.604226653
  164 SIA   HO8     1742    0.720563892    3.047760680   -1.606051298
  164 SIA   O8      1743    0.643879550    2.978173954   -1.598193285
  164 SIA   C8      1744    0.700423012    2.848883718   -1.631788930
  164 SIA   C7      1745    0.817720859    2.800227645   -1.545668011
  164 SIA   O7      1746    0.946246141    2.862290760   -1.571985005
  164 SIA   HO7     1747    0.931997039    2.964516944   -1.569775699
  164 SIA   C9      1748    0.715323786    2.821155679   -1.782157972
  164 SIA   O9      1749    0.826473136    2.879693106   -1.854144295
  164 SIA   HO9     1750    0.826369426    2.982395840   -1.835634876
  164 SIA   C5      1751    0.833902673    2.648277062   -1.341710591
  164 SIA   N5      1752    0.827932240    2.528770019   -1.430058180
  164 SIA   HN5     1753    0.738299472    2.505969188   -1.468975208
  164 SIA   C5A     1754    0.935530829    2.455700681   -1.459139057
  164 SIA   O5A     1755    1.050721019    2.484508135   -1.427370184
  164 SIA   C5B     1756    0.908834069    2.330606561   -1.542441228
  164 SIA   C4      1757    0.762299620    2.626846085   -1.205621284
  164 SIA   O4      1758    0.792497240    2.498748036   -1.146845142
  164 SIA   HO4     1759    0.834937525    2.518468351   -1.057536399
  164 SIA   C3      1760    0.795911731    2.731304491   -1.099344538
  164 SIA   C1      1761    0.830620962    2.967882441   -1.079343440
  164 SIA   O1A     1762    0.805515465    2.963014015   -0.956099062
  164 SIA   O1B     1763    0.922448718    3.043256606   -1.121164943
  164 SIA   C6      1764    0.772599140    2.779478873   -1.400105999
  164 SIA   O6      1765    0.785284407    2.899036806   -1.314434354
  164 SIA   C2      1766    0.770755328    2.856107608   -1.175389265
  165 LB6P  O6      1767    0.624285930    2.882486222   -1.173941829
  165 LB6P  C6      1768    0.568920425    3.017984530   -1.174978048
  165 LB6P  C3      1769    0.316665901    3.213688622   -1.384054471
  165 LB6P  O3      1770    0.281251197    3.354293435   -1.391573913
  165 LB6P  HO3     1771    0.210204634    3.361675333   -1.462234703
  165 LB6P  C2      1772    0.192009797    3.126262786   -1.359502259
  165 LB6P  O2      1773    0.086956382    3.149002446   -1.457808686
  165 LB6P  HO2     1774    0.013805882    3.082468952   -1.437765600
  165 LB6P  C4      1775    0.420375535    3.190466138   -1.272576859
  165 LB6P  O4      1776    0.370793339    3.239965039   -1.144914451
  165 LB6P  HO4     1777    0.347984143    3.336833280   -1.158385233
  165 LB6P  C5      1778    0.457289427    3.040955059   -1.276909173
  165 LB6P  O5      1779    0.340865415    2.953463926   -1.263290378
  165 LB6P  C1      1780    0.238900036    2.979174913   -1.361999552
  166 NAG   O4      1781    0.134243276    2.887105143   -1.321991622
  166 NAG   C4      1782    0.102415571    2.764735624   -1.396092609
  166 NAG   C3      1783    0.011665379    2.797713650   -1.517243434
  166 NAG   O3      1784   -0.107196874    2.870684405   -1.478602770
  166 NAG   HO3     1785   -0.164725657    2.884403702   -1.559382386
  166 NAG   C2      1786   -0.031080253    2.669478756   -1.589689083
  166 NAG   N2      1787   -0.135398042    2.682314418   -1.694125696
  166 NAG   HN2     1788   -0.099695278    2.706507044   -1.784761733
  166 NAG   C7      1789   -0.258580263    2.632341848   -1.688910727
  166 NAG   O7      1790   -0.332953420    2.644049241   -1.785955104
  166 NAG   C8      1791   -0.303616838    2.553281061   -1.565191013
  166 NAG   C6      1792    0.302730107    2.621062004   -1.328796575
  166 NAG   O6      1793    0.425038538    2.549155358   -1.361212280
  166 NAG   HO6     1794    0.462811977    2.506515831   -1.276882339
  166 NAG   C5      1795    0.222463862    2.680683027   -1.446754612
  166 NAG   O5      1796    0.179424468    2.570711035   -1.532927712
  166 NAG   C1      1797    0.099619175    2.612088451   -1.645227333
  167 MA2P  O2      1798    0.084470446    2.495593005   -1.729263653
  167 MA2P  C2      1799    0.134713988    2.495883709   -1.867086129
  167 MA2P  C4      1800    0.074810266    2.505353501   -2.114550065
  167 MA2P  O4      1801    0.095660992    2.364127113   -2.141750965
  167 MA2P  HO4     1802    0.178327322    2.329753919   -2.095380077
  167 MA2P  C3      1803    0.023543098    2.527085382   -1.970489780
  167 MA2P  O3      1804   -0.044069597    2.655872270   -1.960837238
  167 MA2P  HO3     1805   -0.133753470    2.648858177   -2.006617423
  167 MA2P  C6      1806    0.176295342    2.740458626   -2.162090175
  167 MA2P  O6      1807    0.288775230    2.813179046   -2.215597947
  167 MA2P  HO6     1808    0.281954891    2.910910799   -2.193805157
  167 MA2P  C5      1809    0.201408978    2.589975192   -2.140351340
  167 MA2P  O5      1810    0.301032765    2.556082937   -2.039162625
  167 MA2P  C1      1811    0.259221714    2.583068180   -1.902710121
  168 SIA   HO8     1812    1.037908029    3.139250190   -1.186866039
  168 SIA   O8      1813    1.112638172    3.191539043   -1.237897552
  168 SIA   C8      1814    1.199797514    3.094987774   -1.303879950
  168 SIA   C7      1815    1.262806972    3.147402781   -1.432773235
  168 SIA   O7      1816    1.408013421    3.145963353   -1.447219264
  168 SIA   HO7     1817    1.447716988    3.099567364   -1.367896707
  168 SIA   C9      1818    1.162521165    2.946800900   -1.312823306
  168 SIA   O9      1819    1.133734142    2.891243035   -1.183044333
  168 SIA   HO9     1820    1.047818355    2.937950340   -1.148354884
  168 SIA   C5      1821    1.171936993    3.363637604   -1.538448415
  168 SIA   N5      1822    1.173473267    3.427500221   -1.404521702
  168 SIA   HN5     1823    1.118147158    3.379668182   -1.335541834
  168 SIA   C5A     1824    1.258890359    3.522908324   -1.368542763
  168 SIA   O5A     1825    1.355064786    3.560949214   -1.435226766
  168 SIA   C5B     1826    1.236758624    3.577288521   -1.227329539
  168 SIA   C4      1827    1.052040496    3.408870597   -1.623761513
  168 SIA   O4      1828    1.048919585    3.551603586   -1.640259500
  168 SIA   HO4     1829    0.965773041    3.572982725   -1.691356963
  168 SIA   C3      1830    1.056988144    3.345770192   -1.763058251
  168 SIA   C1      1831    0.907461099    3.151922304   -1.714659216
  168 SIA   O1A     1832    0.821093252    3.143656399   -1.805131243
  168 SIA   O1B     1833    0.875192371    3.125792607   -1.596462685
  168 SIA   C6      1834    1.161836081    3.209736816   -1.530633309
  168 SIA   O6      1835    1.166828690    3.153443206   -1.664889614
  168 SIA   C2      1836    1.054865356    3.192890223   -1.751433582
  169 LB6P  O6      1837    1.082562628    3.129998119   -1.880211812
  169 LB6P  C6      1838    1.201741239    3.158359102   -1.956748268
  169 LB6P  C3      1839    1.566403607    3.043725482   -1.975569477
  169 LB6P  O3      1840    1.682779298    3.091221177   -2.047904816
  169 LB6P  HO3     1841    1.661562439    3.179755962   -2.090126473
  169 LB6P  C2      1842    1.547890766    2.890227155   -1.980203119
  169 LB6P  O2      1843    1.661319210    2.806859064   -1.942083433
  169 LB6P  HO2     1844    1.699766402    2.841398390   -1.856059649
  169 LB6P  C4      1845    1.439734043    3.119146923   -2.022094894
  169 LB6P  O4      1846    1.410886962    3.106309878   -2.164372671
  169 LB6P  HO4     1847    1.373373893    3.014408260   -2.182882765
  169 LB6P  C5      1848    1.324917108    3.070680924   -1.932162859
  169 LB6P  O5      1849    1.309241966    2.927078104   -1.949082826
  169 LB6P  C1      1850    1.423877562    2.860528957   -1.892804505
  170 NAG   O4      1851    1.393943818    2.721277263   -1.866226526
  170 NAG   C4      1852    1.333316132    2.635851410   -1.967840890
  170 NAG   C3      1853    1.430800022    2.515814242   -1.980442265
  170 NAG   O3      1854    1.562577919    2.554100378   -2.027870909
  170 NAG   HO3     1855    1.590617518    2.643462463   -1.986965998
  170 NAG   C2      1856    1.380057949    2.402575844   -2.070799370
  170 NAG   N2      1857    1.482579583    2.295761490   -2.079042881
  170 NAG   HN2     1858    1.558633141    2.310968289   -2.016465151
  170 NAG   C7      1859    1.489341523    2.201401736   -2.172809594
  170 NAG   O7      1860    1.413269042    2.189229434   -2.268735498
  170 NAG   C8      1861    1.605696303    2.103813166   -2.154681242
  170 NAG   C6      1862    1.091808762    2.675489579   -1.879408721
  170 NAG   O6      1863    1.017800425    2.746157328   -1.981450229
  170 NAG   HO6     1864    0.948690640    2.806560516   -1.933994106
  170 NAG   C5      1865    1.200443630    2.574112570   -1.919502831
  170 NAG   O5      1866    1.155637164    2.471378591   -2.013137377
  170 NAG   C1      1867    1.245931026    2.359268622   -2.009833905
  171 MA2P  O2      1868    1.195931833    2.243145300   -2.079242387
  171 MA2P  C2      1869    1.059147649    2.194594841   -2.065577327
  171 MA2P  C4      1870    1.128083285    1.954850651   -2.006506851
  171 MA2P  O4      1871    1.124468558    1.817710048   -2.053680018
  171 MA2P  HO4     1872    1.132778874    1.821892190   -2.154264410
  171 MA2P  C3      1873    1.056064204    2.046390180   -2.107865403
  171 MA2P  O3      1874    1.113750283    2.028641443   -2.240226704
  171 MA2P  HO3     1875    1.191704059    2.092965980   -2.249663306
  171 MA2P  C6      1876    1.134333276    1.886491926   -1.767357561
  171 MA2P  O6      1877    1.089747916    1.891027397   -1.629811803
  171 MA2P  HO6     1878    1.146289094    1.832341483   -1.571991680
  171 MA2P  C5      1879    1.059926016    1.973704192   -1.869692822
  171 MA2P  O5      1880    1.061868421    2.114088074   -1.830831515
  171 MA2P  C1      1881    0.994928042    2.200897851   -1.925155569
  172 MB6P  O6      1882    0.853717067    2.173790793   -1.927082823
  172 MB6P  C6      1883    0.782059679    2.299486434   -1.927069780
  172 MB6P  C3      1884    0.446743506    2.440283278   -1.810025105
  172 MB6P  O3      1885    0.378292662    2.568670913   -1.820903616
  172 MB6P  C2      1886    0.472207978    2.408480018   -1.661713562
  172 MB6P  O2      1887    0.554197946    2.501913215   -1.585087294
  172 MB6P  HO2     1888    0.502230291    2.522491909   -1.498282271
  172 MB6P  C4      1889    0.581086686    2.434289528   -1.885600416
  172 MB6P  O4      1890    0.561208225    2.461275572   -2.026975755
  172 MB6P  HO4     1891    0.496707240    2.539216226   -2.035801246
  172 MB6P  C5      1892    0.641166301    2.293677404   -1.867758552
  172 MB6P  O5      1893    0.645927145    2.249908814   -1.729139805
  172 MB6P  C1      1894    0.519198136    2.261266122   -1.661222771
  173 NAG   O4      1895    0.537350733    2.195319225   -1.534065159
  173 NAG   C4      1896    0.446952901    2.200670289   -1.419116950
  173 NAG   C3      1897    0.301918799    2.147154277   -1.432292377
  173 NAG   O3      1898    0.221022655    2.226417315   -1.522554214
  173 NAG   HO3     1899    0.198382237    2.315783148   -1.480151112
  173 NAG   C2      1900    0.233299589    2.145315862   -1.294428149
  173 NAG   N2      1901    0.085666669    2.138780680   -1.284913725
  173 NAG   HN2     1902    0.050872300    2.058284212   -1.235582135
  173 NAG   C7      1903    0.007329683    2.244606415   -1.304570433
  173 NAG   O7      1904    0.048177626    2.359487141   -1.321540267
  173 NAG   C8      1905   -0.142640288    2.216668739   -1.294228419
  173 NAG   C6      1906    0.639659920    2.212723243   -1.267882683
  173 NAG   O6      1907    0.602350913    2.346664515   -1.226736039
  173 NAG   HO6     1908    0.686716040    2.398531568   -1.196160742
  173 NAG   C5      1909    0.519517846    2.125017416   -1.306261900
  173 NAG   O5      1910    0.437822368    2.105191043   -1.187111649
  173 NAG   C1      1911    0.315308646    2.038487967   -1.219007931
  174 NAG   O4      1912    0.272401009    1.972503222   -1.097882878
  174 NAG   C4      1913    0.199063251    2.034491121   -0.989107917
  174 NAG   C3      1914    0.071719556    1.945528710   -0.977113070
  174 NAG   O3      1915   -0.011602010    1.952373848   -1.095887160
  174 NAG   HO3     1916   -0.062941498    1.866187369   -1.102414675
  174 NAG   C2      1917   -0.016902688    1.977401647   -0.855541687
  174 NAG   N2      1918   -0.132516723    1.886144501   -0.838024921
  174 NAG   HN2     1919   -0.109596657    1.794037406   -0.807498350
  174 NAG   C7      1920   -0.261337570    1.918510956   -0.846385717
  174 NAG   O7      1921   -0.347627004    1.832926214   -0.828137261
  174 NAG   C8      1922   -0.301174435    2.063130320   -0.879259108
  174 NAG   C6      1923    0.405824728    2.087950709   -0.829428577
  174 NAG   O6      1924    0.454017587    2.043486433   -0.699795600
  174 NAG   C5      1925    0.269814853    2.021257364   -0.852905484
  174 NAG   O5      1926    0.178290571    2.068902120   -0.750733043
  174 NAG   C1      1927    0.075622023    1.970439707   -0.733231405
END
LATTICESHIFTS
         0         0         0
         0         0         0
         0         0         0
         0         0         0
         0         0         0
         0         0         0
         0         0         0
         0         0         0
         0   2506816         0
         0         0         0
         0         0         0
         0         0         0
         0         0         0
         0         0         0
         0         0         0
         0         0         0
         0         0         0
         0         0         0
         0         0         0
         0         0         0
         0         0         0
         0         0         0
         0         0         0
         0         0         0
         0         0         0
         0         0         0
         0         0         0
         0         0         0
         0         0         0
         0         0         0
         0         0         0
         0         0         0
         0         0         0
         0         0         0
         0         0         0
         0         0         0
         0         0         0
         0         0         0
         0         0         0
         0         0-2147483648
         0         0         0
         0         0         0
         0         0         0
         0         0         0
         0         0         0
         0         0         0
         0         0         0
         0         0         0
         0         0         0
         0         0         0
         0         0         0
         0         0         0
         0         0         0
         0         0         0
         0         0         0
         0         0         0
         0         0         0
         0         0         0
         0         0         0
         0         0         0
         0         0         0
         0         0         0
         0         0         0
         0         0         0
         0         0         0
   2506816         0         0
         0         0         0
         0         0         0
         0         0         0
         0         0         0
         0         0         0
         0         0         0
         0         0         0
         0         0         0
         0         0         0
         0         0         0
         0         0         0
         0         0         0
         0         0         0
         0         0         0
         0         0         0
         0         0         0
         0         0         0
         0         0         0
         0         0         0
         0         0         0
         0         0         0
         0         0         0
         0         0         0
         0         0         0
         0         0         0
         0         0         0
         0         0         0
         0         0         0
         0         0         0
         0         0         0
         0         0         0
         0         0         0
         0-2147483648         0
         0         0         0
         0         0         0
         0         0         0
         0         0         0
         0         0         0
         0         0         0
         0         0         0
         0         0         0
         0         0         0
         0         0         0
         0         0         0
         0         0         0
         0         0         0
         0         0         0
         0         0         0
         0         0         0
         0         0         0
         0         0         0
         0         0         0
         0         0         0
         0         0         0
         0         0         0
-2147483648         0         0
         0         0         0
         0         0         0
         0         0         0
         0         0         0
         0         0         0
         0         0         0
         0         0         0
         0         0         0
         0         0         0
         0         0         0
         0         0         0
         0         0         0
         0         0         0
         0         0         0
         0         0         0
         0         0         0
         0         0         0
         0         0         0
         0         0         0
         0         0         0
         0         0         0
         0         0         0
         0         0         0
         0         0         0
         0   2506816         0
         0         0         0
         0         0         0
         0         0         0
         0         0         0
         0         0         0
         0         0         0
         0         0         0
         0         0         0
         0         0         0
         0         0         0
         0         0         0
         0         0         0
         0         0         0
         0         0         0
         0         0         0
         0         0         0
         0         0         0
         0         0         0
         0         0         0
         0         0         0
         0         0         0
         0         0         0
         0         0         0
         0         0         0
-2147483648         0         0
         0         0         0
         0         0         0
         0         0         0
         0         0         0
         0         0         0
         0         0         0
         0         0         0
         0         0         0
         0         0         0
         0         0         0
         0         0         0
         0         0         0
         0         0         0
         0         0         0
         0         0         0
         0         0         0
         0         0         0
         0         0         0
         0         0         0
         0         0         0
         0         0         0
         0         0         0
         0         0         0
         0         0         0
         0   2506816         0
         0         0         0
         0         0         0
         0         0         0
         0         0         0
         0         0         0
         0         0         0
         0         0         0
         0         0         0
         0         0         0
         0         0         0
         0         0         0
         0         0         0
         0         0         0
         0         0         0
         0         0         0
         0         0         0
         0         0         0
         0         0         0
         0         0         0
         0         0         0
         0         0         0
         0         0         0
         0         0         0
         0         0         0
         0         0         0
         0         0         0
         0         0         0
         0         0         0
         0         0         0
         0         0         0
-2147483648         0         0
         0         0         0
         0         0         0
         0         0         0
         0         0         0
         0         0         0
         0         0         0
         0         0         0
         0         0         0
         0         0         0
         0         0         0
         0         0         0
         0         0         0
         0         0         0
         0         0         0
         0         0         0
         0         0         0
         0         0         0
         0         0         0
         0         0         0
         0         0         0
         0         0         0
         0         0         0
         0         0         0
   2506816         0         0
         0         0         0
         0         0         0
         0         0         0
         0         0         0
         0         0         0
         0         0         0
         0         0         0
         0         0         0
         0         0         0
         0         0         0
         0         0         0
         0         0         0
         0         0         0
         0         0         0
         0         0         0
         0         0         0
         0         0         0
         0         0         0
         0         0         0
         0         0         0
         0         0         0
         0         0         0
         0         0         0
         0         0         0
         0         0         0
         0         0         0
         0         0         0
         0         0         0
         0         0         0
         0         0         0
         0         0         0
   2506816         0         0
         0         0         0
         0         0         0
         0         0         0
         0         0         0
         0         0         0
         0         0         0
         0         0         0
         0         0         0
         0         0         0
         0         0         0
         0         0         0
         0         0         0
         0         0         0
         0         0         0
         0         0         0
         0         0         0
         0         0         0
         0         0         0
         0         0         0
         0         0         0
         0         0         0
         0         0         0
         0         0         0
         0         0         0
         0         0         0
         0         0         0
         0         0         0
         0         0         0
         0         0         0
         0         0         0
         0         0         0
         0         0         0
         0-2147483648         0
         0         0         0
         0         0         0
         0         0         0
         0         0         0
         0         0         0
         0         0         0
         0         0         0
         0         0         0
         0         0         0
         0         0         0
         0         0         0
         0         0         0
         0         0         0
         0         0         0
         0         0         0
         0         0         0
         0         0         0
         0         0         0
         0         0         0
         0         0         0
         0         0         0
         0         0         0
-2147483648         0         0
         0         0         0
         0         0         0
         0         0         0
         0         0         0
         0         0         0
         0         0         0
         0         0         0
         0         0         0
         0         0         0
         0         0         0
         0         0         0
         0         0         0
         0         0         0
         0         0         0
         0         0         0
         0         0         0
         0         0         0
         0         0         0
         0         0         0
         0         0         0
         0         0         0
         0         0         0
         0         0         0
         0         0         0
         0   2506816         0
         0         0         0
         0         0         0
         0         0         0
         0         0         0
         0         0         0
         0         0         0
         0         0         0
         0         0         0
         0         0         0
         0         0         0
         0         0         0
         0         0         0
         0         0         0
         0         0         0
         0         0         0
         0         0         0
         0         0         0
         0         0         0
         0         0         0
         0         0         0
         0         0         0
         0         0         0
         0         0         0
         0         0         0
         0         0         0
         0         0         0
         0         0         0
         0         0         0
         0         0         0
         0         0         0
         0         0         0
         0         0         0
         0         0         0
         0         0         0
         0         0         0
         0         0         0
         0         0         0
         0         0         0
         0         0         0
         0         0         0
         0         0         0
         0         0         0
         0         0         0
         0         0         0
         0         0         0
         0   2506816         0
         0         0         0
         0         0         0
         0         0         0
         0         0         0
         0         0         0
         0         0         0
         0         0         0
         0         0         0
         0         0         0
         0         0         0
         0         0         0
         0         0         0
         0         0         0
         0         0         0
         0         0         0
         0         0         0
         0         0         0
         0         0         0
         0         0         0
         0         0         0
         0         0         0
         0         0         0
         0         0         0
         0         0         0
         0         0         0
         0         0         0
         0         0         0
         0         0         0
         0         0         0
         0         0         0
-2147483648         0         0
         0         0         0
         0         0         0
         0         0         0
         0         0         0
         0         0         0
         0         0         0
         0         0         0
         0         0         0
         0         0         0
         0         0         0
         0         0         0
         0         0         0
         0         0         0
         0         0         0
         0         0         0
         0         0         0
         0         0         0
         0         0         0
         0         0         0
         0         0         0
         0         0         0
         0         0         0
         0         0         0
         0         0         0
         0   2506816         0
         0         0         0
         0         0         0
         0         0         0
         0         0         0
         0         0         0
         0         0         0
         0         0         0
         0         0         0
         0         0         0
         0         0         0
         0         0         0
         0         0         0
         0         0         0
         0         0         0
         0         0         0
         0         0         0
         0         0         0
         0         0         0
         0         0         0
         0-2147483648         0
         0         0         0
         0         0         0
         0         0         0
         0         0         0
         0         0         0
         0         0         0
         0         0         0
         0         0         0
         0         0         0
         0         0         0
         0         0         0
         0         0         0
         0         0         0
         0         0         0
         0         0         0
         0         0         0
-2147483648         0         0
         0         0         0
         0         0         0
         0         0         0
         0         0         0
         0         0         0
         0         0         0
         0         0         0
         0         0         0
         0         0         0
         0         0         0
         0         0         0
         0         0         0
         0         0         0
         0         0         0
         0         0         0
         0         0         0
         0         0         0
         0         0         0
         0         0         0
         0         0         0
         0         0         0
         0         0         0
         0         0         0
         0         0         0
         0   2506816         0
         0         0         0
         0         0         0
         0         0         0
         0         0         0
         0         0         0
         0         0         0
         0         0         0
         0         0         0
         0         0         0
         0         0         0
         0         0         0
         0         0         0
         0         0         0
         0         0         0
         0         0         0
         0         0         0
         0         0         0
         0         0         0
         0         0         0
         0         0         0
         0         0         0
         0         0         0
         0         0         0
         0         0         0
         0         0         0
         0         0         0
         0         0         0
         0         0         0
         0         0         0
         0         0         0
         0         0-2147483648
         0         0         0
         0         0         0
         0         0         0
         0         0         0
         0         0         0
         0         0         0
         0         0         0
         0         0         0
         0         0         0
         0         0         0
         0         0         0
         0         0         0
         0         0         0
         0         0         0
         0         0         0
         0         0         0
         0         0         0
         0         0         0
         0         0         0
         0         0         0
         0         0         0
         0         0         0
         0         0         0
         0         0         0
         0         0         0
         0         0         0
         0         0         0
         0         0         0
         0         0         0
         0         0         0
         0         0         0
         0         0         0
         0         0         0
         0         0         0
         0         0         0
         0         0         0
         0         0         0
         0         0         0
         0         0         0
         0         0         0
         0         0         0
         0         0         0
         0         0         0
         0         0         0
         0         0         0
         0         0         0
         0         0         0
         0         0         0
         0         0         0
         0         0         0
         0         0         0
         0         0         0
         0         0         0
         0         0         0
         0         0         0
         0         0         0
         0         0         0
         0         0         0
         0         0         0
         0         0         0
         0         0         0
         0         0         0
         0         0         0
   2506816         0         0
         0         0         0
         0         0         0
         0         0         0
         0         0         0
         0         0         0
         0         0         0
         0         0         0
         0         0         0
         0         0         0
         0         0         0
         0         0         0
         0         0         0
         0         0         0
         0         0         0
         0         0         0
         0         0         0
         0         0         0
         0         0         0
         0         0         0
         0         0         0
         0         0         0
         0         0         0
         0         0         0
         0         0         0
         0         0         0
         0         0         0
         0         0         0
         0         0         0
         0         0         0
         0         0-2147483648
         0         0         0
         0         0         0
         0         0         0
         0         0         0
         0         0         0
         0         0         0
         0         0         0
         0         0         0
         0         0         0
         0         0         0
         0         0         0
         0         0         0
         0         0         0
         0         0         0
         0         0         0
         0         0         0
         0         0         0
         0         0         0
         0         0         0
         0         0         0
         0         0         0
         0         0         0
         0         0         0
         0         0         0
         0         0         0
   2506816         0         0
         0         0         0
         0         0         0
         0         0         0
         0         0         0
         0         0         0
         0         0         0
         0         0         0
         0         0         0
         0         0         0
         0         0         0
         0         0         0
         0         0         0
         0         0         0
         0         0         0
         0         0         0
         0         0         0
         0         0         0
         0         0         0
         0         0         0
         0         0         0
         0         0         0
         0         0         0
         0         0         0
         0         0-2147483648
         0         0         0
         0         0         0
         0         0         0
         0         0         0
         0         0         0
         0         0         0
         0         0         0
         0         0         0
         0         0         0
         0         0         0
         0         0         0
         0         0         0
         0         0         0
         0         0         0
         0         0         0
         0         0         0
         0         0         0
         0         0         0
         0         0         0
         0         0         0
         0         0         0
         0         0         0
         0         0         0
         0         0         0
         0         0         0
   2506816         0         0
         0         0         0
         0         0         0
         0         0         0
         0         0         0
         0         0         0
         0         0         0
         0         0         0
         0         0         0
         0         0         0
         0         0         0
         0         0         0
         0         0         0
         0         0         0
         0         0         0
         0         0         0
         0         0         0
         0         0         0
         0         0         0
         0         0         0
         0         0         0
         0         0         0
         0         0         0
         0         0         0
         0         0-2147483648
         0         0         0
         0         0         0
         0         0         0
         0         0         0
         0         0         0
         0         0         0
         0         0         0
         0         0         0
         0         0         0
         0         0         0
         0         0         0
         0         0         0
         0         0         0
         0         0         0
         0         0         0
         0         0         0
         0         0         0
         0         0         0
         0         0         0
         0         0         0
         0         0         0
         0         0         0
         0         0         0
         0         0         0
         0         0         0
   2506816         0         0
         0         0         0
         0         0         0
         0         0         0
         0         0         0
         0         0         0
         0         0         0
         0         0         0
         0         0         0
         0         0         0
         0         0         0
         0         0         0
         0         0         0
         0         0         0
         0         0         0
         0         0         0
         0         0         0
         0         0         0
         0         0         0
         0         0         0
         0         0         0
         0         0         0
         0         0         0
         0         0         0
         0         0         0
         0         0         0
         0         0         0
         0         0         0
         0         0         0
         0         0         0
         0         0-2147483648
         0         0         0
         0         0         0
         0         0         0
         0         0         0
         0         0         0
         0         0         0
         0         0         0
         0         0         0
         0         0         0
         0         0         0
         0         0         0
         0         0         0
         0         0         0
         0         0         0
         0         0         0
         0         0         0
         0         0         0
         0         0         0
         0         0         0
         0         0         0
         0         0         0
         0         0         0
         0         0         0
         0         0         0
         0         0         0
   2506816         0         0
         0         0         0
         0         0         0
         0         0         0
         0         0         0
         0         0         0
         0         0         0
         0         0         0
         0         0         0
         0         0         0
         0         0         0
         0         0         0
         0         0         0
         0         0         0
         0         0         0
         0         0         0
         0         0         0
         0         0         0
         0         0         0
         0         0         0
         0         0         0
         0         0         0
         0         0         0
         0         0         0
         0         0         0
         0         0         0
         0         0         0
         0         0         0
         0         0         0
         0         0         0
         0         0         0
         0         0         0
         0         0         0
         0-2147483648         0
         0         0         0
         0         0         0
         0         0         0
         0         0         0
         0         0         0
         0         0         0
         0         0         0
         0         0         0
         0         0         0
         0         0         0
         0         0         0
         0         0         0
         0         0         0
         0         0         0
         0         0         0
         0         0         0
         0         0         0
         0         0         0
         0         0         0
         0         0         0
         0         0         0
         0         0         0
-2147483648         0         0
         0         0         0
         0         0         0
         0         0         0
         0         0         0
         0         0         0
         0         0         0
         0         0         0
         0         0         0
         0         0         0
         0         0         0
         0         0         0
         0         0         0
         0         0         0
         0         0         0
         0         0         0
         0         0         0
         0         0         0
         0         0         0
         0         0         0
         0         0         0
         0         0         0
         0         0         0
         0         0         0
         0         0         0
         0   2506816         0
         0         0         0
         0         0         0
         0         0         0
         0         0         0
         0         0         0
         0         0         0
         0         0         0
         0         0         0
         0         0         0
         0         0         0
         0         0         0
         0         0         0
         0         0         0
         0         0         0
         0         0         0
         0         0         0
         0         0         0
         0         0         0
         0         0         0
         0         0         0
         0         0         0
         0         0         0
         0         0         0
         0         0         0
         0         0         0
         0         0         0
         0         0         0
         0         0         0
         0         0         0
         0         0         0
-2147483648         0         0
         0         0         0
         0         0         0
         0         0         0
         0         0         0
         0         0         0
         0         0         0
         0         0         0
         0         0         0
         0         0         0
         0         0         0
         0         0         0
         0         0         0
         0         0         0
         0         0         0
         0         0         0
         0         0         0
         0         0         0
         0         0         0
         0         0         0
         0         0         0
         0         0         0
         0         0         0
         0         0         0
         0         0         0
         0   2506816         0
         0         0         0
         0         0         0
         0         0         0
         0         0         0
         0         0         0
         0         0         0
         0         0         0
         0         0         0
         0         0         0
         0         0         0
         0         0         0
         0         0         0
         0         0         0
         0         0         0
         0         0         0
         0         0         0
         0         0         0
         0         0         0
         0         0         0
         0-2147483648         0
         0         0         0
         0         0         0
         0         0         0
         0         0         0
         0         0         0
         0         0         0
         0         0         0
         0         0         0
         0         0         0
         0         0         0
         0         0         0
         0         0         0
         0         0         0
         0         0         0
         0         0         0
         0         0         0
-2147483648         0         0
         0         0         0
         0         0         0
         0         0         0
         0         0         0
         0         0         0
         0         0         0
         0         0         0
         0         0         0
         0         0         0
         0         0         0
         0         0         0
         0         0         0
         0         0         0
         0         0         0
         0         0         0
         0         0         0
         0         0         0
         0         0         0
         0         0         0
         0         0         0
         0         0         0
         0         0         0
         0         0         0
         0         0         0
         0   2506816         0
         0         0         0
         0         0         0
         0         0         0
         0         0         0
         0         0         0
         0         0         0
         0         0         0
         0         0         0
         0         0         0
         0         0         0
         0         0         0
         0         0         0
         0         0         0
         0         0         0
         0         0         0
         0         0         0
         0         0         0
         0         0         0
         0         0         0
         0         0         0
         0         0         0
         0         0         0
         0         0         0
         0         0         0
         0         0         0
         0         0         0
         0         0         0
         0         0         0
         0         0         0
         0         0         0
         0         0         0
         0         0         0
         0         0-2147483648
         0         0         0
         0         0         0
         0         0         0
         0         0         0
         0         0         0
         0         0         0
         0         0         0
         0         0         0
         0         0         0
         0         0         0
         0         0         0
         0         0         0
         0         0         0
         0         0         0
         0         0         0
         0         0         0
         0         0         0
         0         0         0
         0         0         0
         0         0         0
         0         0         0
         0         0         0
         0-2147483648         0
         0         0         0
         0         0         0
         0         0         0
         0         0         0
         0         0         0
         0         0         0
         0         0         0
         0         0         0
         0         0         0
         0         0         0
         0         0         0
         0         0         0
         0         0         0
         0         0         0
         0         0         0
         0         0         0
         0         0         0
         0         0         0
         0         0         0
         0         0         0
         0         0         0
         0         0         0
         0         0         0
         0         0         0
         0         0   2506816
         0         0         0
         0         0         0
         0         0         0
         0         0         0
         0         0         0
         0         0         0
         0         0         0
         0         0         0
         0         0         0
         0         0         0
         0         0         0
         0         0         0
         0         0         0
         0         0         0
         0         0         0
         0         0         0
         0         0         0
         0         0         0
         0         0         0
         0         0         0
         0         0         0
         0         0         0
         0         0         0
         0         0         0
         0         0         0
         0         0         0
         0         0         0
         0         0         0
         0         0         0
         0         0         0
         0-2147483648         0
         0         0         0
         0         0         0
         0         0         0
         0         0         0
         0         0         0
         0         0         0
         0         0         0
         0         0         0
         0         0         0
         0         0         0
         0         0         0
         0         0         0
         0         0         0
         0         0         0
         0         0         0
         0         0         0
         0         0         0
         0         0         0
         0         0         0
         0         0         0
         0         0         0
         0         0         0
         0         0         0
         0   2506816         0
         0         0         0
         0         0         0
         0         0         0
         0         0         0
         0         0         0
         0         0         0
         0         0         0
         0         0         0
         0         0         0
         0         0         0
         0         0         0
         0         0         0
         0         0         0
         0         0         0
         0         0         0
         0         0         0
         0         0         0
         0         0         0
         0         0         0
         0         0         0
         0         0         0
         0         0         0
         0         0         0
         0         0         0
         0         0         0
         0         0         0
         0         0         0
         0         0         0
         0         0         0
         0         0         0
         0         0         0
         0   2506816         0
         0         0         0
         0         0         0
         0         0         0
         0         0         0
         0         0         0
         0         0         0
         0         0         0
         0         0         0
         0         0         0
         0         0         0
         0         0         0
         0         0         0
         0         0         0
         0         0         0
         0         0         0
         0         0         0
         0         0         0
         0         0         0
         0         0         0
         0-2147483648         0
         0         0         0
         0         0         0
         0         0         0
         0         0         0
         0         0         0
         0         0         0
         0         0         0
         0         0         0
         0         0         0
         0         0         0
         0         0         0
         0         0         0
         0         0         0
         0         0         0
         0         0         0
         0         0         0
-2147483648         0         0
         0         0         0
         0         0         0
         0         0         0
         0         0         0
         0         0         0
         0         0         0
         0         0         0
         0         0         0
         0         0         0
         0         0         0
         0         0         0
         0         0         0
         0         0         0
         0         0         0
         0         0         0
         0         0         0
         0         0         0
         0         0         0
         0         0         0
         0         0         0
         0         0         0
         0         0         0
         0         0         0
         0         0         0
         0   2506816         0
         0         0         0
         0         0         0
         0         0         0
         0         0         0
         0         0         0
         0         0         0
         0         0-2147483648
         0         0         0
         0         0         0
         0         0         0
         0         0         0
         0         0         0
         0         0         0
         0         0         0
         0         0         0
         0         0         0
         0         0         0
         0-2147483648         0
         0         0         0
         0         0         0
         0         0         0
         0         0         0
         0         0         0
         0         0         0
         0         0         0
         0         0         0
         0         0         0
         0         0         0
         0         0         0
         0         0         0
         0         0         0
         0         0         0
         0         0         0
         0         0         0
         0         0         0
         0         0         0
         0         0         0
         0         0         0
         0         0         0
         0         0         0
         0         0         0
         0         0         0
         0         0         0
         0         0         0
         0         0         0
         0         0         0
         0         0         0
         0         0         0
         0         0         0
         0         0         0
         0         0         0
         0         0         0
         0         0         0
         0         0         0
         0         0         0
         0         0         0
         0         0         0
         0         0         0
         0         0         0
         0         0         0
         0         0         0
         0         0         0
         0         0         0
         0         0         0
         0         0         0
         0         0         0
         0         0         0
         0         0         0
         0         0         0
         0         0         0
         0         0         0
         0         0         0
         0         0         0
         0         0         0
         0         0         0
         0         0         0
         0         0         0
         0         0         0
         0         0         0
         0         0         0
         0         0-2147483648
         0         0         0
         0         0         0
         0         0         0
         0         0         0
         0         0         0
         0         0         0
         0         0         0
         0         0         0
         0         0         0
         0         0         0
         0         0         0
         0         0         0
         0         0         0
         0         0         0
         0         0         0
         0         0         0
         0-2147483648         0
         0         0         0
         0         0         0
         0         0         0
         0         0         0
         0         0         0
         0         0         0
         0         0         0
         0         0         0
         0         0         0
         0         0         0
         0         0         0
         0         0         0
         0         0         0
         0         0         0
         0         0         0
         0         0         0
         0         0         0
         0         0         0
         0         0         0
         0         0         0
         0         0         0
         0         0         0
         0         0         0
         0         0         0
         0         0   2506816
         0         0         0
         0         0         0
         0         0         0
         0         0         0
         0         0         0
         0         0         0
         0         0         0
         0         0         0
         0         0         0
         0         0         0
         0         0         0
         0         0         0
         0         0         0
         0         0         0
         0         0         0
         0         0         0
         0         0         0
         0         0         0
         0         0         0
         0         0         0
         0         0         0
         0         0         0
         0         0         0
         0         0         0
         0-2147483648         0
         0         0         0
         0         0         0
         0         0         0
         0         0         0
         0         0         0
         0         0         0
         0         0         0
         0         0         0
         0         0         0
         0         0         0
         0         0         0
         0         0         0
         0         0         0
         0         0         0
         0         0         0
         0         0         0
         0         0         0
         0         0         0
         0         0         0
         0         0         0
         0         0         0
         0         0         0
         0         0         0
         0         0         0
         0         0   2506816
         0         0         0
         0         0         0
         0         0         0
         0         0         0
         0         0         0
         0         0         0
         0         0         0
         0         0         0
         0         0         0
         0         0         0
         0         0         0
         0         0         0
         0         0         0
         0         0         0
         0         0         0
         0         0         0
         0         0         0
         0         0         0
         0         0         0
         0         0         0
         0         0         0
         0         0         0
         0         0         0
         0         0         0
         0-2147483648         0
         0         0         0
         0         0         0
         0         0         0
         0         0         0
         0         0         0
         0         0         0
         0         0         0
         0         0         0
         0         0         0
         0         0         0
         0         0         0
         0         0         0
         0         0         0
         0         0         0
         0         0         0
         0         0         0
         0         0         0
         0         0         0
         0         0         0
         0         0         0
         0         0         0
         0         0         0
         0         0         0
         0         0         0
         0         0   2506816
         0         0         0
         0         0         0
         0         0         0
         0         0         0
         0         0         0
         0         0         0
         0         0         0
         0         0         0
         0         0         0
         0         0         0
         0         0         0
         0         0         0
         0         0         0
         0         0         0
         0         0         0
         0         0         0
         0         0         0
         0         0         0
         0         0         0
         0         0-2147483648
         0         0         0
         0         0         0
         0         0         0
         0         0         0
         0         0         0
         0         0         0
         0         0         0
         0         0         0
         0         0         0
         0         0         0
         0         0         0
         0         0         0
         0         0         0
         0         0         0
         0         0         0
         0         0         0
         0-2147483648         0
         0         0         0
         0         0         0
         0         0         0
         0         0         0
         0         0         0
         0         0         0
         0         0         0
         0         0         0
         0         0         0
         0         0         0
         0         0         0
         0         0         0
         0         0         0
         0         0         0
         0         0         0
         0         0         0
         0         0         0
         0         0         0
         0         0         0
         0         0         0
         0         0         0
         0         0         0
         0         0         0
         0         0         0
         0         0   2506816
         0         0         0
         0         0         0
         0         0         0
         0         0         0
         0         0         0
         0         0         0
         0         0         0
-2147483648         0         0
         0         0         0
         0         0         0
         0         0         0
         0         0         0
         0         0         0
         0         0         0
         0         0         0
         0         0         0
         0         0         0
         0         0-2147483648
         0         0         0
         0         0         0
         0         0         0
         0         0         0
         0         0         0
         0         0         0
         0         0         0
         0         0         0
         0         0         0
         0         0         0
         0         0         0
         0         0         0
         0         0         0
         0         0         0
         0         0         0
         0         0         0
         0         0         0
         0         0         0
         0         0         0
         0         0         0
         0         0         0
         0         0         0
         0         0         0
         0         0         0
         0         0         0
         0         0         0
         0         0         0
         0         0         0
         0         0         0
         0         0         0
         0         0         0
         0         0         0
         0         0         0
         0         0         0
         0         0         0
         0         0         0
         0         0         0
         0         0         0
         0         0         0
         0         0         0
         0         0         0
         0         0         0
         0         0         0
         0         0         0
         0         0         0
         0         0         0
         0         0         0
         0         0         0
         0         0         0
         0         0         0
         0         0         0
         0         0         0
         0         0         0
         0         0         0
         0         0         0
         0         0         0
         0         0         0
         0         0         0
         0         0         0
         0         0         0
         0         0         0
         0         0         0
         0         0         0
-2147483648         0         0
         0         0         0
         0         0         0
         0         0         0
         0         0         0
         0         0         0
         0         0         0
         0         0         0
         0         0         0
         0         0         0
         0         0         0
         0         0         0
         0         0         0
         0         0         0
         0         0         0
         0         0         0
         0         0-2147483648
         0         0         0
         0         0         0
         0         0         0
         0         0         0
         0         0         0
         0         0         0
         0         0         0
         0         0         0
         0         0         0
         0         0         0
         0         0         0
         0         0         0
         0         0         0
         0         0         0
         0         0         0
         0         0         0
         0         0         0
         0         0         0
         0         0         0
         0         0         0
         0         0         0
         0         0         0
         0         0         0
         0         0         0
         0         0         0
   2506816         0         0
         0         0         0
         0         0         0
         0         0         0
         0         0         0
         0         0         0
         0         0         0
         0         0         0
         0         0         0
         0         0         0
         0         0         0
         0         0         0
         0         0         0
         0         0         0
         0         0         0
         0         0         0
         0         0         0
         0         0         0
         0         0         0
         0         0         0
         0         0         0
         0         0         0
         0         0         0
         0         0         0
         0         0         0
         0         0         0
         0         0         0
         0         0         0
         0         0         0
         0         0         0
         0         0-2147483648
         0         0         0
         0         0         0
         0         0         0
         0         0         0
         0         0         0
         0         0         0
         0         0         0
         0         0         0
         0         0         0
         0         0         0
         0         0         0
         0         0         0
         0         0         0
         0         0         0
         0         0         0
         0         0         0
         0         0         0
         0         0         0
         0         0         0
         0         0         0
         0         0         0
         0         0         0
         0         0         0
         0         0   2506816
         0         0         0
         0         0         0
         0         0         0
         0         0         0
         0         0         0
         0         0         0
         0         0         0
         0         0         0
         0         0         0
         0         0         0
         0         0         0
         0         0         0
         0         0         0
         0         0         0
         0         0         0
         0         0         0
         0         0         0
         0         0         0
         0         0         0
         0         0         0
         0         0         0
         0         0         0
         0         0         0
         0         0         0
         0         0         0
         0         0         0
         0         0         0
         0         0         0
         0         0         0
         0         0         0
         0         0         0
         0         0   2506816
         0         0         0
         0         0         0
         0         0         0
         0         0         0
         0         0         0
         0         0         0
         0         0         0
-2147483648         0         0
         0         0         0
         0         0         0
         0         0         0
         0         0         0
         0         0         0
         0         0         0
         0         0         0
         0         0         0
         0         0         0
         0         0-2147483648
         0         0         0
         0         0         0
         0         0         0
         0         0         0
         0         0         0
         0         0         0
         0         0         0
         0         0         0
         0         0         0
         0         0         0
         0         0         0
         0         0         0
         0         0         0
         0         0         0
         0         0         0
         0         0         0
         0         0         0
         0         0         0
         0         0         0
         0         0         0
         0         0         0
         0         0         0
         0         0         0
         0         0         0
         0         0         0
         0         0         0
         0         0         0
         0         0         0
         0         0         0
         0         0         0
         0         0         0
         0         0         0
         0         0         0
         0         0         0
         0         0         0
         0         0         0
         0         0         0
         0         0         0
         0         0         0
         0         0         0
         0         0         0
         0         0         0
         0         0         0
         0         0         0
         0         0         0
         0         0         0
         0         0         0
         0         0         0
         0         0         0
         0         0         0
         0         0         0
         0         0         0
         0         0         0
         0         0         0
         0         0         0
         0         0         0
         0         0         0
         0         0         0
         0         0         0
         0         0         0
         0         0         0
         0         0         0
         0         0         0
-2147483648         0         0
         0         0         0
         0         0         0
         0         0         0
         0         0         0
         0         0         0
         0         0         0
         0         0         0
         0         0         0
         0         0         0
         0         0         0
         0         0         0
         0         0         0
         0         0         0
         0         0         0
         0         0         0
         0         0-2147483648
         0         0         0
         0         0         0
         0         0         0
         0         0         0
         0         0         0
         0         0         0
         0         0         0
         0         0         0
         0         0         0
         0         0         0
         0         0         0
         0         0         0
         0         0         0
         0         0         0
         0         0         0
         0         0         0
         0         0         0
         0         0         0
         0         0         0
         0         0         0
         0         0         0
         0         0         0
         0         0         0
         0         0         0
         0         0         0
   2506816         0         0
         0         0         0
         0         0         0
         0         0         0
         0         0         0
         0         0         0
         0         0         0
         0         0         0
         0         0         0
         0         0         0
         0         0         0
         0         0         0
         0         0         0
         0         0         0
         0         0         0
         0         0         0
         0         0         0
         0         0         0
         0         0         0
         0         0         0
         0         0         0
         0         0         0
         0         0         0
         0         0         0
         0         0         0
         0         0         0
         0         0         0
         0         0         0
         0         0         0
         0         0         0
         0         0         0
         0         0         0
         0         0         0
         0         0         0
         0         0         0
         0         0         0
         0         0         0
         0         0         0
         0         0         0
         0         0         0
         0         0         0
         0         0         0
         0         0-2147483648
         0         0         0
END
GENBOX
    0
    0.000000000    0.000000000    0.000000000
    0.000000000    0.000000000    0.000000000
    0.000000000    0.000000000    0.000000000
    0.000000000    0.000000000    0.000000000
END
