# Supplementary material for: Flexible Gaussian Accelerated Molecular Dynamics to Enhance Biological Sampling
Source: J Chem Theory Comput. 2023 Aug 31;19(18):6521–31. doi: 10.1021/acs.jctc.3c00619 (PMC10536968; doi:10.1021/acs.jctc.3c00619)
Supplement: Supplementary file 2 — ct3c00619_si_002.zip [file ct3c00619_si_002.zip › nglycoprotein/coords/glyco_5ngh_solv.cnf]

###### GATHER WARNING ######
# NO Gathering method specified ! 
# Thus : if the system is requested to be gathered, 
# the gathering will be done according to the 1st atom of the previous molecule
TITLE
Solvating ../min/glyco_5ngh_min.cnf in spc.cnf
Box dimensions (cubic) were calculated from maximum
solute atom-atom distance (after rotation):
	6.15213 between atoms 1:142 and 1:1183
	4.94861 between atoms 1:73 and 1:663
	4.58802 between atoms 1:1398 and 1:1825
Added 14220 solvent molecules
END
POSITION
    1 GLU   H1         1    0.704202541    1.227966866    1.458467195
    1 GLU   H2         2    0.614960638    1.355731976    1.475353474
    1 GLU   N          3    0.674753468    1.294831142    1.528216179
    1 GLU   H3         4    0.625490737    1.248715395    1.602112722
    1 GLU   CA         5    0.790891680    1.370411206    1.577344238
    1 GLU   CB         6    0.815105450    1.337340059    1.724564685
    1 GLU   CG         7    0.880550599    1.457467399    1.792941894
    1 GLU   CD         8    0.919165554    1.420972027    1.935424108
    1 GLU   OE1        9    1.028108156    1.361702749    1.948202915
    1 GLU   OE2       10    0.837001439    1.449775707    2.024761153
    1 GLU   C         11    0.908805659    1.337863730    1.483678803
    1 GLU   O         12    0.887400697    1.349566896    1.363544315
    2 GLY   N         13    1.030892063    1.313208748    1.532771352
    2 GLY   H         14    1.052907983    1.323103294    1.630328055
    2 GLY   CA        15    1.144317980    1.262600769    1.451407473
    2 GLY   C         16    1.172194119    1.336645970    1.319133297
    2 GLY   O         17    1.227243441    1.446510543    1.319133417
    3 ASN   N         18    1.111234137    1.281975610    1.213919407
    3 ASN   H         19    1.050207126    1.204201827    1.227461881
    3 ASN   CA        20    1.125136657    1.326922465    1.073642652
    3 ASN   CB        21    1.257470134    1.265571667    1.024852498
    3 ASN   CG        22    1.308608238    1.311952861    0.888247625
    3 ASN   OD1       23    1.325030260    1.428984240    0.856567087
    3 ASN   ND2       24    1.342030894    1.215807718    0.805690722
    3 ASN   HD21      25    1.378136958    1.244396733    0.718221077
    3 ASN   HD22      26    1.319678305    1.119689102    0.826987305
    3 ASN   C         27    1.004091195    1.285140568    0.985697103
    3 ASN   O         28    1.019935194    1.248212598    0.869380475
    4 ASP   N         29    0.881644595    1.289885550    1.040097971
    4 ASP   H         30    0.865389608    1.320019117    1.134498839
    4 ASP   CA        31    0.760091205    1.243696223    0.967233067
    4 ASP   CB        32    0.629956816    1.238526595    1.049876503
    4 ASP   CG        33    0.636441516    1.252139010    1.203058125
    4 ASP   OD1       34    0.589221108    1.355927651    1.254576964
    4 ASP   OD2       35    0.678528946    1.156339326    1.271626476
    4 ASP   C         36    0.728274766    1.323973910    0.839188599
    4 ASP   O         37    0.669817864    1.432755864    0.844342604
    5 VAL   N         38    0.761469631    1.265880567    0.723842072
    5 VAL   H         39    0.810246687    1.177858021    0.722855859
    5 VAL   CA        40    0.736651001    1.326322845    0.590568209
    5 VAL   CB        41    0.845792633    1.284610193    0.489675928
    5 VAL   CG1       42    0.824656508    1.347387249    0.351436038
    5 VAL   CG2       43    0.985707778    1.320952981    0.540189912
    5 VAL   C         44    0.595761560    1.292515327    0.537618357
    5 VAL   O         45    0.565991458    1.178290376    0.502218657
    6 ARG   N         46    0.517802937    1.399281529    0.520731675
    6 ARG   H         47    0.547168280    1.487174773    0.557570471
    6 ARG   CA        48    0.379848748    1.395425583    0.466386517
    6 ARG   CB        49    0.273631907    1.382154780    0.577500519
    6 ARG   CG        50    0.286810935    1.472598821    0.701003296
    6 ARG   CD        51    0.359062017    1.400687510    0.815558996
    6 ARG   NE        52    0.357937565    1.480217274    0.939719760
    6 ARG   HE        53    0.449787965    1.498029346    0.975955461
    6 ARG   CZ        54    0.251914254    1.493203670    1.021547787
    6 ARG   NH1       55    0.149373006    1.407947247    1.014625521
    6 ARG   HH11      56    0.066429943    1.414583604    1.069395611
    6 ARG   HH12      57    0.159033395    1.323517387    0.957526022
    6 ARG   NH2       58    0.232174134    1.607908455    1.086504628
    6 ARG   HH21      59    0.155037449    1.617387872    1.149264936
    6 ARG   HH22      60    0.292091295    1.686265640    1.070525912
    6 ARG   C         61    0.342750323    1.510167712    0.370042173
    6 ARG   O         62    0.267247141    1.600789202    0.405712130
    7 ARG   N         63    0.396171701    1.503646254    0.247474579
    7 ARG   H         64    0.442017470    1.419767489    0.217654588
    7 ARG   CA        65    0.371516326    1.606397622    0.142479365
    7 ARG   CB        66    0.417900466    1.746235171    0.188750522
    7 ARG   CG        67    0.378280230    1.862071400    0.096201070
    7 ARG   CD        68    0.228290537    1.865716711    0.064547153
    7 ARG   NE        69    0.212062317    1.859554054   -0.081964920
    7 ARG   HE        70    0.233749154    1.769097408   -0.121391761
    7 ARG   CZ        71    0.190157297    1.966332981   -0.160925350
    7 ARG   NH1       72    0.190980573    2.090105129   -0.109876533
    7 ARG   HH11      73    0.176120471    2.171350703   -0.166174822
    7 ARG   HH12      74    0.208559980    2.102482131   -0.012019331
    7 ARG   NH2       75    0.158992657    1.950284939   -0.289884232
    7 ARG   HH21      76    0.143597193    2.029345926   -0.349231014
    7 ARG   HH22      77    0.149956923    1.858871018   -0.330219301
    7 ARG   C         78    0.427808699    1.577762505    0.001603459
    7 ARG   O         79    0.358838311    1.607297473   -0.096199734
    8 ASN   N         80    0.558965443    1.556209009   -0.003620899
    8 ASN   H         81    0.616158489    1.558221780    0.078355832
    8 ASN   CA        82    0.634177718    1.520008441   -0.125600682
    8 ASN   CB        83    0.707046681    1.644324178   -0.179439754
    8 ASN   CG        84    0.784443018    1.620982474   -0.310071957
    8 ASN   OD1       85    0.779942947    1.517206801   -0.374009800
    8 ASN   ND2       86    0.870094820    1.713006164   -0.346922966
    8 ASN   HD21      87    0.916724983    1.693564577   -0.432844473
    8 ASN   HD22      88    0.889724877    1.793153246   -0.291848217
    8 ASN   C         89    0.733796646    1.410384873   -0.084743431
    8 ASN   O         90    0.794229582    1.420326275    0.022257371
    9 PHE   N         91    0.757197906    1.315584119   -0.174584662
    9 PHE   H         92    0.743863468    1.333064737   -0.272679769
    9 PHE   CA        93    0.823873788    1.189234613   -0.136706259
    9 PHE   CB        94    0.722478935    1.073709860   -0.134568740
    9 PHE   CG        95    0.598347177    1.099954845   -0.048205946
    9 PHE   CD1       96    0.604565208    1.088247362    0.090244616
    9 PHE   HD1       97    0.700204140    1.069934450    0.139276955
    9 PHE   CD2       98    0.475696122    1.122369993   -0.109912428
    9 PHE   HD2       99    0.470801980    1.137180455   -0.218008400
    9 PHE   CE1      100    0.488576639    1.097572799    0.166343783
    9 PHE   HE1      101    0.493503963    1.085959863    0.274644156
    9 PHE   CE2      102    0.359597479    1.130279376   -0.033856529
    9 PHE   HE2      103    0.262843599    1.139436829   -0.083369369
    9 PHE   CZ       104    0.365737796    1.117703014    0.104441071
    9 PHE   HZ       105    0.273536178    1.114123076    0.163020035
    9 PHE   C        106    0.942269278    1.148850501   -0.225781304
    9 PHE   O        107    0.927887001    1.128986701   -0.346628869
   10 ASP   N        108    1.054679996    1.120370999   -0.160231235
   10 ASP   H        109    1.061815104    1.133392942   -0.060283784
   10 ASP   CA       110    1.172298815    1.059076402   -0.226439164
   10 ASP   CB       111    1.301739422    1.085129942   -0.147821802
   10 ASP   CG       112    1.431840968    1.028883772   -0.208145624
   10 ASP   OD1      113    1.425467909    0.931720358   -0.286416643
   10 ASP   OD2      114    1.539803867    1.070099314   -0.161176240
   10 ASP   C        115    1.147011897    0.908686490   -0.247261972
   10 ASP   O        116    1.166409034    0.824233513   -0.159206841
   11 VAL   N        117    1.082538524    0.882202118   -0.360694198
   11 VAL   H        118    1.037103315    0.957315580   -0.409146900
   11 VAL   CA       119    1.048843142    0.745206401   -0.405641542
   11 VAL   CB       120    0.959740298    0.750776450   -0.531394399
   11 VAL   CG1      121    1.032762491    0.802357031   -0.655827523
   11 VAL   CG2      122    0.890954008    0.616453438   -0.557186428
   11 VAL   C        123    1.170633357    0.650659328   -0.418591945
   11 VAL   O        124    1.165524148    0.536413224   -0.372971241
   12 SER   N        125    1.285253470    0.707880258   -0.454812568
   12 SER   H        126    1.293353584    0.806860668   -0.469470970
   12 SER   CA       127    1.415500141    0.637754465   -0.462868993
   12 SER   CB       128    1.524002818    0.724784147   -0.528161615
   12 SER   OG       129    1.487977265    0.863603735   -0.530834859
   12 SER   HG       130    1.478720891    0.900745265   -0.433884713
   12 SER   C        131    1.466556981    0.585309934   -0.327709125
   12 SER   O        132    1.515685716    0.472724408   -0.322150060
   13 LYSH  N        133    1.448069785    0.662575374   -0.220559066
   13 LYSH  H        134    1.431986207    0.762533607   -0.232411050
   13 LYSH  CA       135    1.474154667    0.618796829   -0.081342341
   13 LYSH  CB       136    1.487965399    0.738120151    0.012599236
   13 LYSH  CG       137    1.624178794    0.806202183    0.004008168
   13 LYSH  CD       138    1.622967650    0.926573896    0.098373720
   13 LYSH  CE       139    1.751606419    1.008188798    0.091829227
   13 LYSH  NZ       140    1.862075216    0.928618325    0.146374319
   13 LYSH  HZ1      141    1.834299372    0.891207896    0.234848988
   13 LYSH  HZ2      142    1.942169763    0.986966879    0.158507781
   13 LYSH  HZ3      143    1.882889636    0.854267793    0.082926985
   13 LYSH  C        144    1.373551293    0.522104111   -0.016537211
   13 LYSH  O        145    1.414102131    0.441863397    0.067616443
   14 ILE   N        146    1.243731469    0.535578877   -0.045396444
   14 ILE   H        147    1.207953343    0.616544859   -0.093036231
   14 ILE   CA       148    1.142666347    0.442163241    0.011478973
   14 ILE   CB       149    0.997762145    0.494712464    0.010458819
   14 ILE   CG1      150    0.938298875    0.502767941   -0.130523908
   14 ILE   CG2      151    0.989530630    0.628781403    0.084394035
   14 ILE   CD       152    0.786659211    0.523970452   -0.129196548
   14 ILE   C        153    1.148305518    0.297167727   -0.041960043
   14 ILE   O        154    1.083861367    0.207541301    0.012194174
   15 SER   N        155    1.231402344    0.275183764   -0.143617628
   15 SER   H        156    1.284583029    0.350151492   -0.182603504
   15 SER   CA       157    1.259143621    0.143001678   -0.204614699
   15 SER   CB       158    1.349076451    0.159651104   -0.327815642
   15 SER   OG       159    1.476765246    0.211374325   -0.288929422
   15 SER   HG       160    1.492266426    0.305139297   -0.325557511
   15 SER   C        161    1.324505964    0.041433990   -0.108719788
   15 SER   O        162    1.355847520    0.071860800    0.006790834
   16 GLY   N        163    1.328266301   -0.083679528   -0.153300829
   16 GLY   H        164    1.269434476   -0.113228253   -0.230131665
   16 GLY   CA       165    1.393823414   -0.194191052   -0.080562237
   16 GLY   C        166    1.296098539   -0.271811998    0.008812485
   16 GLY   O        167    1.174877312   -0.269010853   -0.012098125
   17 TYR   N        168    1.354443437   -0.339843561    0.106784871
   17 TYR   H        169    1.453292663   -0.338498256    0.118820693
   17 TYR   CA       170    1.284253151   -0.430394351    0.200356627
   17 TYR   CB       171    1.386308507   -0.516285017    0.276530112
   17 TYR   CG       172    1.475752288   -0.597385171    0.181836309
   17 TYR   CD1      173    1.430799303   -0.717916060    0.129113257
   17 TYR   HD1      174    1.343432412   -0.769111324    0.170094956
   17 TYR   CD2      175    1.594041146   -0.541567060    0.134100624
   17 TYR   HD2      176    1.641184308   -0.459736688    0.188304987
   17 TYR   CE1      177    1.500376974   -0.778992861    0.026047498
   17 TYR   HE1      178    1.465659650   -0.876444598   -0.008859055
   17 TYR   CE2      179    1.662623510   -0.601670829    0.029438077
   17 TYR   HE2      180    1.756787405   -0.558883929   -0.005304287
   17 TYR   CZ       181    1.614409111   -0.719453362   -0.025915128
   17 TYR   OH       182    1.664741505   -0.763718753   -0.143516474
   17 TYR   HH       183    1.621979768   -0.852811438   -0.161608517
   17 TYR   C        184    1.188973021   -0.361039839    0.299230719
   17 TYR   O        185    1.222295367   -0.257133084    0.356053866
   18 TRP   N        186    1.075548702   -0.426693756    0.321340709
   18 TRP   H        187    1.057758058   -0.514403464    0.274834865
   18 TRP   CA       188    0.967677944   -0.382040030    0.412613866
   18 TRP   CB       189    0.864134097   -0.295641800    0.338690014
   18 TRP   CG       190    0.912376284   -0.156017314    0.296211934
   18 TRP   CD1      191    0.953860940   -0.121315971    0.174335267
   18 TRP   HD1      192    0.968186279   -0.190313069    0.091348541
   18 TRP   CD2      193    0.904065156   -0.039771300    0.369285444
   18 TRP   NE1      194    0.971442777    0.010251561    0.168185071
   18 TRP   HE1      195    1.002879801    0.062994094    0.088253294
   18 TRP   CE2      196    0.942640248    0.065116600    0.286978209
   18 TRP   CE3      197    0.871419438   -0.012496847    0.502027948
   18 TRP   HE3      198    0.829330242   -0.091515405    0.563775006
   18 TRP   CZ2      199    0.951261835    0.193828449    0.334502693
   18 TRP   HZ2      200    0.975842832    0.276765478    0.268004159
   18 TRP   CZ3      201    0.881407031    0.116233839    0.550680020
   18 TRP   HZ3      202    0.854767551    0.136556082    0.654596952
   18 TRP   CH2      203    0.921833434    0.220738792    0.468452984
   18 TRP   HH2      204    0.929026982    0.321931413    0.507846607
   18 TRP   C        205    0.893470987   -0.501753867    0.475344406
   18 TRP   O        206    0.900644439   -0.614040948    0.425656933
   19 TYR   N        207    0.835304515   -0.479156873    0.592701183
   19 TYR   H        208    0.860683791   -0.397358843    0.646741935
   19 TYR   CA       209    0.748473271   -0.576213669    0.663691318
   19 TYR   CB       210    0.808162443   -0.614025233    0.799624235
   19 TYR   CG       211    0.935780941   -0.697206292    0.792386150
   19 TYR   CD1      212    0.931825065   -0.832490215    0.822988277
   19 TYR   HD1      213    0.839244973   -0.877080191    0.858828730
   19 TYR   CD2      214    1.056972819   -0.634328333    0.768638157
   19 TYR   HD2      215    1.060116880   -0.525955011    0.757053139
   19 TYR   CE1      216    1.050039405   -0.904851363    0.828174648
   19 TYR   HE1      217    1.049116678   -1.005633414    0.869658744
   19 TYR   CE2      218    1.175367222   -0.705982965    0.773215454
   19 TYR   HE2      219    1.269622054   -0.650697960    0.767666018
   19 TYR   CZ       220    1.170988983   -0.841993263    0.801292494
   19 TYR   OH       221    1.281925571   -0.918003682    0.786400081
   19 TYR   HH       222    1.361569437   -0.857779464    0.797913289
   19 TYR   C        223    0.611819571   -0.515066488    0.696114135
   19 TYR   O        224    0.604801246   -0.407661654    0.755260918
   20 SER   N        225    0.507876974   -0.595740664    0.679436129
   20 SER   H        226    0.516152878   -0.681521233    0.629294808
   20 SER   CA       227    0.369236499   -0.558583135    0.716670577
   20 SER   CB       228    0.270203160   -0.647450808    0.641003602
   20 SER   OG       229    0.292140187   -0.636062660    0.499954783
   20 SER   HG       230    0.241320619   -0.548335278    0.470473100
   20 SER   C        231    0.345953611   -0.574593781    0.867796940
   20 SER   O        232    0.371294700   -0.682698666    0.921406500
   21 VAL   N        233    0.305190216   -0.466811747    0.935116926
   21 VAL   H        234    0.293122594   -0.377903480    0.889384080
   21 VAL   CA       235    0.283930823   -0.466642119    1.082430602
   21 VAL   CB       236    0.374432806   -0.362279428    1.151496451
   21 VAL   CG1      237    0.357550468   -0.361610835    1.303913910
   21 VAL   CG2      238    0.521939082   -0.387736378    1.119253665
   21 VAL   C        239    0.135916245   -0.451424446    1.124662228
   21 VAL   O        240    0.085779295   -0.532769302    1.201616482
   22 LEU   N        241    0.064136993   -0.353973211    1.069015217
   22 LEU   H        242    0.105761980   -0.286626406    1.007748092
   22 LEU   CA       243   -0.081300058   -0.337723195    1.094210284
   22 LEU   CB       244   -0.112584421   -0.207198251    1.168295575
   22 LEU   CG       245   -0.078250579   -0.205443687    1.317301080
   22 LEU   CD1      246   -0.095809742   -0.063136489    1.369305298
   22 LEU   CD2      247   -0.171611850   -0.296844785    1.396297791
   22 LEU   C        248   -0.162462525   -0.335153126    0.964249396
   22 LEU   O        249   -0.122983556   -0.267020316    0.869633243
   23 LEU   N        250   -0.282744289   -0.392081060    0.970175157
   23 LEU   H        251   -0.314444892   -0.439920331    1.053030010
   23 LEU   CA       252   -0.377122818   -0.390307245    0.856130721
   23 LEU   CB       253   -0.369161748   -0.521829401    0.777280000
   23 LEU   CG       254   -0.441980545   -0.518079992    0.642218663
   23 LEU   CD1      255   -0.365423448   -0.432891884    0.540844821
   23 LEU   CD2      256   -0.464524447   -0.659632896    0.589000575
   23 LEU   C        257   -0.521042758   -0.362641043    0.902759058
   23 LEU   O        258   -0.584361400   -0.443369003    0.970896899
   24 ALA   N        259   -0.570690399   -0.247679258    0.858873253
   24 ALA   H        260   -0.524043563   -0.196138677    0.785915290
   24 ALA   CA       261   -0.703247291   -0.196222281    0.898774173
   24 ALA   CB       262   -0.685232071   -0.059068819    0.963936089
   24 ALA   C        263   -0.797678855   -0.182360003    0.778816300
   24 ALA   O        264   -0.755441140   -0.136807629    0.672467674
   25 SER   N        265   -0.925871862   -0.205644105    0.804561576
   25 SER   H        266   -0.955860444   -0.244979798    0.891613769
   25 SER   CA       267   -1.033179969   -0.195488060    0.702852653
   25 SER   CB       268   -1.044844059   -0.324967739    0.621822314
   25 SER   OG       269   -1.065955668   -0.439931472    0.704782371
   25 SER   HG       270   -1.164854665   -0.462405111    0.712853192
   25 SER   C        271   -1.170151588   -0.165463583    0.764497226
   25 SER   O        272   -1.190318184   -0.188811090    0.883630865
   26 ASP   N        273   -1.260331269   -0.108197510    0.685051636
   26 ASP   H        274   -1.237286292   -0.068609914    0.594730581
   26 ASP   CA       275   -1.400344120   -0.081490440    0.727558353
   26 ASP   CB       276   -1.481467299   -0.000636318    0.624663425
   26 ASP   CG       277   -1.398394695    0.045689893    0.504436180
   26 ASP   OD1      278   -1.380605604   -0.037687863    0.412928039
   26 ASP   OD2      279   -1.338509483    0.154859617    0.514858155
   26 ASP   C        280   -1.477638192   -0.211286867    0.756284684
   26 ASP   O        281   -1.539083338   -0.226519757    0.861984635
   27 VAL   N        282   -1.475741809   -0.302731473    0.659294527
   27 VAL   H        283   -1.442233532   -0.278868609    0.567931380
   27 VAL   CA       284   -1.532832183   -0.438377287    0.676491443
   27 VAL   CB       285   -1.591219068   -0.496568725    0.546365357
   27 VAL   CG1      286   -1.707078819   -0.410134209    0.496134659
   27 VAL   CG2      287   -1.486297875   -0.516777824    0.436707747
   27 VAL   C        288   -1.437571596   -0.538584366    0.744291364
   27 VAL   O        289   -1.317819873   -0.543574300    0.715755016
   28 ARG   N        290   -1.499219592   -0.623827764    0.825881046
   28 ARG   H        291   -1.593256631   -0.605507996    0.853377305
   28 ARG   CA       292   -1.430964469   -0.729969840    0.903115655
   28 ARG   CB       293   -1.528000121   -0.781032683    1.010872771
   28 ARG   CG       294   -1.464239610   -0.873418362    1.115428435
   28 ARG   CD       295   -1.361494516   -0.803113301    1.204771932
   28 ARG   NE       296   -1.285595120   -0.904597553    1.279613253
   28 ARG   HE       297   -1.338057950   -0.956478729    1.346790757
   28 ARG   CZ       298   -1.158817707   -0.941000998    1.256413529
   28 ARG   NH1      299   -1.087781667   -0.878531626    1.162208489
   28 ARG   HH11     300   -0.994573104   -0.906615238    1.136439433
   28 ARG   HH12     301   -1.130197929   -0.805388372    1.108634078
   28 ARG   NH2      302   -1.123755986   -1.066515026    1.284369937
   28 ARG   HH21     303   -1.028399517   -1.096082229    1.284657833
   28 ARG   HH22     304   -1.192218978   -1.139652516    1.267237931
   28 ARG   C        305   -1.367839719   -0.844698679    0.820789631
   28 ARG   O        306   -1.247145345   -0.865692487    0.833519050
   29 GLU   N        307   -1.441144362   -0.900502353    0.723257602
   29 GLU   H        308   -1.534858311   -0.871766888    0.705739137
   29 GLU   CA       309   -1.394587619   -1.018229781    0.644780985
   29 GLU   CB       310   -1.500805432   -1.078864056    0.550525291
   29 GLU   CG       311   -1.558342069   -0.996341241    0.433802752
   29 GLU   CD       312   -1.470960919   -0.977301607    0.307941430
   29 GLU   OE1      313   -1.384830788   -1.061137301    0.273788281
   29 GLU   OE2      314   -1.486566626   -0.871808753    0.244028532
   29 GLU   C        315   -1.259556195   -1.001508654    0.572836990
   29 GLU   O        316   -1.166379862   -1.077936486    0.598853022
   30 LYSH  N        317   -1.242598938   -0.885633056    0.509290231
   30 LYSH  H        318   -1.321227271   -0.842028106    0.465343766
   30 LYSH  CA       319   -1.112683644   -0.848722217    0.449334609
   30 LYSH  CB       320   -1.123430040   -0.732406057    0.351633243
   30 LYSH  CG       321   -1.194572618   -0.791004879    0.231080298
   30 LYSH  CD       322   -1.200488905   -0.711694773    0.101014192
   30 LYSH  CE       323   -1.296169243   -0.782926309    0.004617123
   30 LYSH  NZ       324   -1.282588438   -0.929659487    0.008368047
   30 LYSH  HZ1      325   -1.186313209   -0.955189796   -0.003156771
   30 LYSH  HZ2      326   -1.335820195   -0.970257068   -0.065165992
   30 LYSH  HZ3      327   -1.318270265   -0.962769315    0.097180896
   30 LYSH  C        328   -0.988370167   -0.834683860    0.537521851
   30 LYSH  O        329   -0.877902616   -0.846742492    0.484649518
   31 THR   N        330   -1.007909963   -0.834952524    0.668880870
   31 THR   H        331   -1.099409921   -0.830449435    0.710243809
   31 THR   CA       332   -0.894634750   -0.843948109    0.763181071
   31 THR   CB       333   -0.870958306   -0.707109557    0.829879526
   31 THR   OG1      334   -0.740561055   -0.706703038    0.886926070
   31 THR   HG1      335   -0.715584367   -0.613997198    0.917414128
   31 THR   CG2      336   -0.979124883   -0.664810081    0.929836924
   31 THR   C        337   -0.902097638   -0.967943871    0.855829692
   31 THR   O        338   -0.894494089   -0.961204976    0.978647875
   32 GLU   N        339   -0.948220411   -1.078417231    0.796082658
   32 GLU   H        340   -0.999707618   -1.072146783    0.710133213
   32 GLU   CA       341   -0.946956835   -1.214117359    0.856770121
   32 GLU   CB       342   -1.090395204   -1.266544231    0.875742844
   32 GLU   CG       343   -1.173173362   -1.173237106    0.964951777
   32 GLU   CD       344   -1.261663070   -1.243144118    1.069062197
   32 GLU   OE1      345   -1.220894719   -1.350378559    1.117789289
   32 GLU   OE2      346   -1.355843626   -1.176963252    1.117716579
   32 GLU   C        347   -0.860354242   -1.314316720    0.776601055
   32 GLU   O        348   -0.800098686   -1.276181022    0.676268154
   33 GLU   N        349   -0.863770489   -1.442571857    0.814264032
   33 GLU   H        350   -0.925881487   -1.472154665    0.886845668
   33 GLU   CA       351   -0.771920658   -1.547906548    0.763477295
   33 GLU   CB       352   -0.797828770   -1.682937747    0.832596973
   33 GLU   CG       353   -0.766130812   -1.683951965    0.983160332
   33 GLU   CD       354   -0.618492351   -1.656696265    1.016552338
   33 GLU   OE1      355   -0.530329909   -1.721728696    0.956449385
   33 GLU   OE2      356   -0.592640257   -1.562110012    1.094094998
   33 GLU   C        357   -0.758008583   -1.563246022    0.610261382
   33 GLU   O        358   -0.666295575   -1.504436847    0.553002871
   34 ASN   N        359   -0.847147159   -1.638230312    0.545028630
   34 ASN   H        360   -0.898052449   -1.709662939    0.593401746
   34 ASN   CA       361   -0.852323691   -1.654756411    0.397234262
   34 ASN   CB       362   -0.949909264   -1.768362368    0.363140479
   34 ASN   CG       363   -0.905310228   -1.904166140    0.417950835
   34 ASN   OD1      364   -0.902592654   -1.927205855    0.537940726
   34 ASN   ND2      365   -0.865550776   -1.994329150    0.330950757
   34 ASN   HD21     366   -0.838628887   -2.083736696    0.366056764
   34 ASN   HD22     367   -0.864026480   -1.976220071    0.232992735
   34 ASN   C        368   -0.886804573   -1.530655860    0.311364461
   34 ASN   O        369   -0.929822669   -1.543066769    0.196622749
   35 SER   N        370   -0.859768445   -1.411033398    0.363230908
   35 SER   H        371   -0.800579269   -1.403867113    0.444030710
   35 SER   CA       372   -0.891188988   -1.284258060    0.293083312
   35 SER   CB       373   -0.867769441   -1.161924435    0.382529667
   35 SER   OG       374   -0.873868839   -1.039267503    0.307575135
   35 SER   HG       375   -0.869146947   -0.961879520    0.375021298
   35 SER   C        376   -0.809076907   -1.264259719    0.165317981
   35 SER   O        377   -0.686558188   -1.252584661    0.171367369
   36 SER   N        378   -0.883096549   -1.219153426    0.064230598
   36 SER   H        379   -0.982692606   -1.221178742    0.069888662
   36 SER   CA       380   -0.827839201   -1.171363220   -0.064622515
   36 SER   CB       381   -0.937598675   -1.129246206   -0.163420274
   36 SER   OG       382   -1.027267295   -1.029638744   -0.111211546
   36 SER   HG       383   -1.063979425   -0.978566323   -0.194674817
   36 SER   C        384   -0.728421163   -1.055022896   -0.050878742
   36 SER   O        385   -0.633196381   -1.047628644   -0.128102131
   37 MET   N        386   -0.740721257   -0.978297772    0.057319728
   37 MET   H        387   -0.803643903   -1.002984083    0.132065100
   37 MET   CA       388   -0.654250201   -0.861536446    0.083632757
   37 MET   CB       389   -0.740798847   -0.739776165    0.116870735
   37 MET   CG       390   -0.814068157   -0.684250234   -0.005637354
   37 MET   SD       391   -0.703548839   -0.638767597   -0.144377697
   37 MET   CE       392   -0.817003375   -0.541756807   -0.241125541
   37 MET   C        393   -0.544010570   -0.878836718    0.189870751
   37 MET   O        394   -0.460795019   -0.789505614    0.205122667
   38 ARG   N        395   -0.532548506   -0.997323410    0.250708398
   38 ARG   H        396   -0.589261364   -1.076024758    0.224923343
   38 ARG   CA       397   -0.430628908   -1.024066599    0.355230631
   38 ARG   CB       398   -0.475217439   -1.138341599    0.446800403
   38 ARG   CG       399   -0.404129761   -1.128619502    0.582040273
   38 ARG   CD       400   -0.423300199   -1.258191437    0.659883107
   38 ARG   NE       401   -0.390976787   -1.240583994    0.802628466
   38 ARG   HE       402   -0.350979072   -1.152578267    0.828214329
   38 ARG   CZ       403   -0.412214542   -1.335149399    0.895077352
   38 ARG   NH1      404   -0.447530141   -1.457723065    0.857500015
   38 ARG   HH11     405   -0.470331637   -1.529727522    0.926716786
   38 ARG   HH12     406   -0.464252470   -1.481551865    0.762110315
   38 ARG   NH2      407   -0.425416411   -1.307213793    1.024934343
   38 ARG   HH21     408   -0.450707987   -1.383823483    1.086098153
   38 ARG   HH22     409   -0.416199177   -1.215379894    1.063625376
   38 ARG   C        410   -0.288047009   -1.048434521    0.300388606
   38 ARG   O        411   -0.229238241   -1.155971518    0.313682347
   39 VAL   N        412   -0.241753369   -0.949700012    0.224915466
   39 VAL   H        413   -0.299740633   -0.869436301    0.206901866
   39 VAL   CA       414   -0.105461855   -0.944891302    0.168225504
   39 VAL   CB       415   -0.097732527   -0.849045971    0.048000740
   39 VAL   CG1      416   -0.180932116   -0.902667219   -0.068860278
   39 VAL   CG2      417   -0.140719251   -0.706170363    0.083172703
   39 VAL   C        418    0.002417367   -0.912955697    0.273079390
   39 VAL   O        419   -0.024805973   -0.852738353    0.376911301
   40 PHE   N        420    0.119363565   -0.971409028    0.250370576
   40 PHE   H        421    0.124957889   -1.052033199    0.190357643
   40 PHE   CA       422    0.239180874   -0.943832872    0.332369133
   40 PHE   CB       423    0.286502400   -1.070408642    0.405363285
   40 PHE   CG       424    0.173623351   -1.150225424    0.471791684
   40 PHE   CD1      425    0.142047853   -1.275765461    0.421438070
   40 PHE   HD1      426    0.193795616   -1.313129039    0.333104728
   40 PHE   CD2      427    0.101127005   -1.098568284    0.578639542
   40 PHE   HD2      428    0.118732620   -0.996353148    0.612806807
   40 PHE   CE1      429    0.040019487   -1.350710425    0.478387228
   40 PHE   HE1      430    0.012991685   -1.446887220    0.435298705
   40 PHE   CE2      431   -0.000496730   -1.174081814    0.635964715
   40 PHE   HE2      432   -0.054167689   -1.135205880    0.722094548
   40 PHE   CZ       433   -0.031044152   -1.300223273    0.586422519
   40 PHE   HZ       434   -0.109514889   -1.359919866    0.632878615
   40 PHE   C        435    0.352757504   -0.891614642    0.243396756
   40 PHE   O        436    0.400539441   -0.963516020    0.155121577
   41 VAL   N        437    0.388541673   -0.765235963    0.264400291
   41 VAL   H        438    0.347091328   -0.710830550    0.339115875
   41 VAL   CA       439    0.496157163   -0.697965258    0.187717352
   41 VAL   CB       440    0.488832994   -0.544808232    0.205483925
   41 VAL   CG1      441    0.590752463   -0.471892766    0.117224691
   41 VAL   CG2      442    0.349078096   -0.490966118    0.173254734
   41 VAL   C        443    0.634761463   -0.752358237    0.228074039
   41 VAL   O        444    0.659586352   -0.781274562    0.345532371
   42 ASN   N        445    0.715436352   -0.781196807    0.125972917
   42 ASN   H        446    0.679765001   -0.794744940    0.033437415
   42 ASN   CA       447    0.857178712   -0.818371165    0.147097904
   42 ASN   CB       448    0.899608085   -0.949718685    0.080894442
   42 ASN   CG       449    0.792196523   -1.057771168    0.079423630
   42 ASN   OD1      450    0.747485939   -1.113052853    0.179219032
   42 ASN   ND2      451    0.743162059   -1.079831819   -0.040090597
   42 ASN   HD21     452    0.673967995   -1.148849961   -0.056173548
   42 ASN   HD22     453    0.772752222   -1.019936738   -0.115017398
   42 ASN   C        454    0.955792217   -0.710797904    0.100315779
   42 ASN   O        455    1.036294599   -0.662664930    0.179893188
   43 HISB  N        456    0.929607842   -0.659584065   -0.019564194
   43 HISB  H        457    0.855975701   -0.694648886   -0.077551781
   43 HISB  CA       458    1.017294351   -0.563162576   -0.088048744
   43 HISB  CB       459    1.126213088   -0.646983221   -0.156194197
   43 HISB  CG       460    1.223392080   -0.568979278   -0.244326386
   43 HISB  ND1      461    1.193983954   -0.528271238   -0.367181172
   43 HISB  CD2      462    1.355936599   -0.571354377   -0.233103547
   43 HISB  HD2      463    1.411795109   -0.595814743   -0.143096501
   43 HISB  CE1      464    1.308587798   -0.511218828   -0.433022123
   43 HISB  HE1      465    1.320202808   -0.492270481   -0.539642710
   43 HISB  NE2      466    1.408785437   -0.538005627   -0.350349320
   43 HISB  HE2      467    1.504749792   -0.547674435   -0.377392312
   43 HISB  C        468    0.937970258   -0.480390884   -0.190549367
   43 HISB  O        469    0.836042536   -0.526238884   -0.242708818
   44 ILE   N        470    0.975434831   -0.353097640   -0.199855505
   44 ILE   H        471    1.050375482   -0.317385136   -0.143378439
   44 ILE   CA       472    0.924565102   -0.263389570   -0.305885743
   44 ILE   CB       473    0.828004940   -0.153329241   -0.256535335
   44 ILE   CG1      474    0.893760275   -0.048246534   -0.166330382
   44 ILE   CG2      475    0.707810729   -0.217232363   -0.186470416
   44 ILE   CD       476    0.804556141    0.074516380   -0.145086934
   44 ILE   C        477    1.039833218   -0.202707909   -0.387590679
   44 ILE   O        478    1.140253451   -0.157860240   -0.331716367
   45 GLU   N        479    1.020023200   -0.194873392   -0.518672813
   45 GLU   H        480    0.942719153   -0.242469130   -0.562222396
   45 GLU   CA       481    1.119332178   -0.130880512   -0.607700801
   45 GLU   CB       482    1.215377495   -0.233687378   -0.668596552
   45 GLU   CG       483    1.149115530   -0.341861013   -0.754523475
   45 GLU   CD       484    1.240877845   -0.463392168   -0.772359829
   45 GLU   OE1      485    1.364704680   -0.445866936   -0.766662934
   45 GLU   OE2      486    1.185339285   -0.575155943   -0.773175242
   45 GLU   C        487    1.063481798   -0.034715035   -0.713238633
   45 GLU   O        488    0.952098080   -0.049354812   -0.763822031
   46 VAL   N        489    1.147240680    0.064047696   -0.742750478
   46 VAL   H        490    1.243941639    0.056593790   -0.718914862
   46 VAL   CA       491    1.113119617    0.178496820   -0.829700342
   46 VAL   CB       492    1.187394467    0.305392940   -0.783021805
   46 VAL   CG1      493    1.146907428    0.428414144   -0.864929419
   46 VAL   CG2      494    1.162148216    0.333991256   -0.634779795
   46 VAL   C        495    1.147087174    0.146469743   -0.976063514
   46 VAL   O        496    1.263586474    0.128062973   -1.010952066
   47 LEU   N        497    1.043273842    0.140538195   -1.058693665
   47 LEU   H        498    0.948828157    0.152529544   -1.025932097
   47 LEU   CA       499    1.059402823    0.129775459   -1.205192997
   47 LEU   CB       500    0.926525825    0.097919234   -1.275921465
   47 LEU   CG       501    0.884737371   -0.049951122   -1.280213786
   47 LEU   CD1      502    0.992424823   -0.137393841   -1.344999608
   47 LEU   CD2      503    0.844066057   -0.102391635   -1.142581512
   47 LEU   C        504    1.116385587    0.260035132   -1.263437494
   47 LEU   O        505    1.089503928    0.369359382   -1.213053730
   48 SER   N        506    1.164644219    0.246838053   -1.386574230
   48 SER   H        507    1.158345964    0.159188679   -1.434454384
   48 SER   CA       508    1.221681163    0.356889730   -1.468476396
   48 SER   CB       509    1.249772736    0.305640258   -1.610126101
   48 SER   OG       510    1.133198774    0.237389098   -1.658738564
   48 SER   HG       511    1.146940557    0.211581184   -1.754866940
   48 SER   C        512    1.131334096    0.480912393   -1.481341743
   48 SER   O        513    1.179448688    0.593760370   -1.484866714
   49 ASN   N        514    1.000594039    0.456436473   -1.481364478
   49 ASN   H        515    0.969273313    0.362832530   -1.497388779
   49 ASN   CA       516    0.894998068    0.559284911   -1.489113198
   49 ASN   CB       517    0.796553028    0.502879870   -1.592468720
   49 ASN   CG       518    0.690411019    0.601504402   -1.640812608
   49 ASN   OD1      519    0.723933945    0.699942856   -1.706400354
   49 ASN   ND2      520    0.569090571    0.575619826   -1.593320124
   49 ASN   HD21     521    0.558334675    0.498675624   -1.529541894
   49 ASN   C        522    0.828397272    0.598519023   -1.354294259
   49 ASN   O        523    0.708898977    0.627209883   -1.349920362
   50 SER   N        524    0.899964363    0.589321553   -1.241547663
   50 SER   H        525    0.989036643    0.542476353   -1.242454989
   50 SER   CA       526    0.850984799    0.626037267   -1.104734997
   50 SER   CB       527    0.805362374    0.773429692   -1.094846787
   50 SER   OG       528    0.763669571    0.810514883   -0.962075446
   50 SER   HG       529    0.776303676    0.727582262   -0.905214563
   50 SER   C        530    0.742714751    0.533537788   -1.043980192
   50 SER   O        531    0.706417492    0.549186982   -0.926857549
   51 SER   N        532    0.681566478    0.451504901   -1.129135407
   51 SER   H        533    0.673788780    0.476514344   -1.226340736
   51 SER   CA       534    0.591421103    0.338379256   -1.096443793
   51 SER   CB       535    0.550958287    0.268983445   -1.227414242
   51 SER   OG       536    0.529816925    0.367948070   -1.329424533
   51 SER   HG       537    0.440574324    0.344335633   -1.379596957
   51 SER   C        538    0.658118017    0.235149944   -1.003789131
   51 SER   O        539    0.780181732    0.218619352   -1.006422233
   52 LEU   N        540    0.578330397    0.164842682   -0.923682220
   52 LEU   H        541    0.478275051    0.161809518   -0.936362141
   52 LEU   CA       542    0.632807562    0.074583417   -0.819399897
   52 LEU   CB       543    0.582199268    0.116921738   -0.681005332
   52 LEU   CG       544    0.641615236    0.247391284   -0.626918891
   52 LEU   CD1      545    0.563605309    0.291880205   -0.503101660
   52 LEU   CD2      546    0.788850188    0.228433081   -0.590000350
   52 LEU   C        547    0.600940923   -0.074482582   -0.839655068
   52 LEU   O        548    0.489166411   -0.110192266   -0.875855732
   53 LEU   N        549    0.700763119   -0.158974925   -0.815489752
   53 LEU   H        550    0.794862197   -0.125974778   -0.801173362
   53 LEU   CA       551    0.683738714   -0.305982147   -0.812028439
   53 LEU   CB       552    0.792967131   -0.374566161   -0.895682070
   53 LEU   CG       553    0.791856513   -0.528367614   -0.894941593
   53 LEU   CD1      554    0.660733485   -0.586699924   -0.948070955
   53 LEU   CD2      555    0.910210736   -0.581373438   -0.975832990
   53 LEU   C        556    0.683611152   -0.356455551   -0.666996130
   53 LEU   O        557    0.774745090   -0.325893386   -0.590148006
   54 PHE   N        558    0.570576230   -0.416354159   -0.631223907
   54 PHE   H        559    0.493061083   -0.420758874   -0.695734019
   54 PHE   CA       560    0.544249367   -0.475837520   -0.498627260
   54 PHE   CB       561    0.400830199   -0.444074288   -0.454632612
   54 PHE   CG       562    0.384069792   -0.299188903   -0.408756018
   54 PHE   CD1      563    0.380813050   -0.195824973   -0.501549727
   54 PHE   HD1      564    0.376394854   -0.217480578   -0.608559976
   54 PHE   CD2      565    0.375349884   -0.271010112   -0.272916003
   54 PHE   HD2      566    0.380507237   -0.351781778   -0.199863390
   54 PHE   CE1      567    0.373291207   -0.064533030   -0.457545956
   54 PHE   HE1      568    0.366181137    0.015595553   -0.530833160
   54 PHE   CE2      569    0.365220482   -0.139460143   -0.229377839
   54 PHE   HE2      570    0.354178042   -0.118005392   -0.122928450
   54 PHE   CZ       571    0.365699864   -0.035855140   -0.321824896
   54 PHE   HZ       572    0.359060011    0.067421045   -0.287791555
   54 PHE   C        573    0.565625196   -0.627611819   -0.497561880
   54 PHE   O        574    0.480451472   -0.704920466   -0.542439707
   55 ASN   N        575    0.681760394   -0.665346482   -0.445820810
   55 ASN   H        576    0.750130654   -0.597839811   -0.416504430
   55 ASN   CA       577    0.721599225   -0.805955081   -0.424681502
   55 ASN   CB       578    0.875205023   -0.813895574   -0.427357682
   55 ASN   CG       579    0.932233003   -0.771604393   -0.563722551
   55 ASN   OD1      580    0.875244775   -0.800532088   -0.667979170
   55 ASN   ND2      581    1.040958587   -0.697172253   -0.564594002
   55 ASN   HD21     582    1.081405392   -0.669741548   -0.654528685
   55 ASN   HD22     583    1.085260387   -0.658801984   -0.483155264
   55 ASN   C        584    0.661000157   -0.857036133   -0.292682737
   55 ASN   O        585    0.714079529   -0.833633894   -0.183513402
   56 MET   N        586    0.544207666   -0.920247351   -0.304254614
   56 MET   H        587    0.508565884   -0.948110734   -0.394435965
   56 MET   CA       588    0.461018186   -0.959206762   -0.187801972
   56 MET   CB       589    0.341884319   -0.863610279   -0.169350488
   56 MET   CG       590    0.266787921   -0.826493496   -0.297669103
   56 MET   SD       591    0.112078763   -0.733601067   -0.267580568
   56 MET   CE       592    0.171419058   -0.593070126   -0.175580447
   56 MET   C        593    0.418157782   -1.107079082   -0.176858077
   56 MET   O        594    0.439359135   -1.187296905   -0.267654869
   57 HISH  N        595    0.381380801   -1.145641310   -0.054681654
   57 HISH  H        596    0.379918334   -1.079584050    0.021698546
   57 HISH  CA       597    0.336290509   -1.283072623   -0.021900625
   57 HISH  CB       598    0.427188681   -1.344896712    0.085662560
   57 HISH  CG       599    0.565667229   -1.387002515    0.034675965
   57 HISH  ND1      600    0.683258808   -1.353416445    0.087808338
   57 HISH  HD1      601    0.698842050   -1.279438993    0.155116504
   57 HISH  CD2      602    0.589967773   -1.456696237   -0.075627878
   57 HISH  HD2      603    0.517838532   -1.500798524   -0.144284960
   57 HISH  CE1      604    0.779193343   -1.399424934    0.008040479
   57 HISH  HE1      605    0.885004209   -1.374148041    0.013762371
   57 HISH  NE2      606    0.720867931   -1.463049196   -0.092166440
   57 HISH  HE2      607    0.762761141   -1.497856728   -0.179208734
   57 HISH  C        608    0.190377225   -1.290503211    0.026445548
   57 HISH  O        609    0.146675128   -1.203650671    0.101745968
   58 ILE   N        610    0.122551949   -1.399087864   -0.010545158
   58 ILE   H        611    0.159231201   -1.461147558   -0.080760291
   58 ILE   CA       612   -0.013205159   -1.433457196    0.039474340
   58 ILE   CB       613   -0.130186909   -1.396443310   -0.054384480
   58 ILE   CG1      614   -0.094931480   -1.371254220   -0.201325007
   58 ILE   CG2      615   -0.210943736   -1.281266459    0.004608374
   58 ILE   CD       616   -0.066147744   -1.500005878   -0.278535448
   58 ILE   C        617   -0.029394371   -1.580858030    0.079755555
   58 ILE   O        618    0.043338650   -1.667871025    0.031690070
   59 LYSH  N        619   -0.122189771   -1.604768317    0.172250975
   59 LYSH  H        620   -0.180209639   -1.531492328    0.207779608
   59 LYSH  CA       621   -0.155631003   -1.741021750    0.218715040
   59 LYSH  CB       622   -0.185342337   -1.747481933    0.368787778
   59 LYSH  CG       623   -0.055826610   -1.747768883    0.449627113
   59 LYSH  CD       624   -0.073012768   -1.830731953    0.576692288
   59 LYSH  CE       625    0.060493022   -1.844220883    0.649694329
   59 LYSH  NZ       626    0.059687451   -1.960806614    0.738700207
   59 LYSH  HZ1      627   -0.018585913   -1.956918760    0.800401468
   59 LYSH  HZ2      628    0.144704735   -1.957303328    0.794198706
   59 LYSH  HZ3      629    0.058643171   -2.044913979    0.684535160
   59 LYSH  C        630   -0.267592389   -1.811262790    0.140558279
   59 LYSH  O        631   -0.385598687   -1.783611650    0.160810854
   60 VAL   N        632   -0.226632869   -1.910125538    0.061807148
   60 VAL   H        633   -0.129354674   -1.935845478    0.057721140
   60 VAL   CA       634   -0.319404426   -1.998097003   -0.012945188
   60 VAL   CB       635   -0.284050174   -2.002112687   -0.162817811
   60 VAL   CG1      636   -0.380761268   -2.091644187   -0.240995839
   60 VAL   CG2      637   -0.285728450   -1.861568722   -0.223796006
   60 VAL   C        638   -0.312234399   -2.137850529    0.050780273
   60 VAL   O        639   -0.207863337   -2.203056464    0.047528258
   61 ASP   N        640   -0.422356954   -2.176329452    0.114637514
   61 ASP   H        641   -0.512573356   -2.155454434    0.074428457
   61 ASP   CA       642   -0.433115348   -2.294964603    0.203103025
   61 ASP   CB       643   -0.494111913   -2.412762737    0.126706800
   61 ASP   CG       644   -0.638180487   -2.372273834    0.093569427
   61 ASP   OD1      645   -0.724481655   -2.400254685    0.179029401
   61 ASP   OD2      646   -0.654968820   -2.292371282   -0.001403509
   61 ASP   C        647   -0.309854031   -2.331622503    0.286593598
   61 ASP   O        648   -0.226812842   -2.415768821    0.251643872
   62 GLY   N        649   -0.287067089   -2.241618934    0.381825396
   62 GLY   H        650   -0.356004687   -2.171115391    0.398314957
   62 GLY   CA       651   -0.171234745   -2.240387620    0.474050194
   62 GLY   C        652   -0.035078088   -2.200112059    0.413664062
   62 GLY   O        653    0.044153052   -2.134954030    0.482249646
   63 LYSH  N        654   -0.013204548   -2.236401924    0.287339286
   63 LYSH  H        655   -0.086585409   -2.282008752    0.235541811
   63 LYSH  CA       656    0.109966341   -2.210618088    0.209192289
   63 LYSH  CB       657    0.101047751   -2.283412941    0.074709126
   63 LYSH  CG       658    0.088648445   -2.435433246    0.084113540
   63 LYSH  CD       659    0.023643927   -2.486768337   -0.044600850
   63 LYSH  CE       660    0.033502387   -2.638648643   -0.058690419
   63 LYSH  NZ       661    0.171637625   -2.678237565   -0.089748888
   63 LYSH  HZ1      662    0.200632436   -2.632414039   -0.173795692
   63 LYSH  HZ2      663    0.176120471   -2.777263846   -0.102528184
   63 LYSH  HZ3      664    0.231792770   -2.651102195   -0.014658446
   63 LYSH  C        665    0.128459618   -2.061813545    0.175633093
   63 LYSH  O        666    0.034790033   -1.994360106    0.133201823
   64 CYS1  N        667    0.252844711   -2.017052265    0.187288777
   64 CYS1  H        668    0.325928290   -2.074378034    0.223480373
   64 CYS1  CA       669    0.295579362   -1.883424245    0.141310715
   64 CYS1  CB       670    0.414142280   -1.836247795    0.225616464
   64 CYS1  SG       671    0.366312823   -1.807051717    0.399819685
   64 CYS1  C        672    0.330539334   -1.886374331   -0.008335465
   64 CYS1  O        673    0.415574236   -1.964555443   -0.050313173
   65 THR   N        674    0.248253117   -1.816253154   -0.085368611
   65 THR   H        675    0.165064085   -1.774624535   -0.046924798
   65 THR   CA       676    0.261429691   -1.806588092   -0.232848832
   65 THR   CB       677    0.127120638   -1.838201076   -0.301495276
   65 THR   OG1      678    0.069210205   -1.957122039   -0.246531323
   65 THR   HG1      679   -0.021273643   -1.970310851   -0.287411308
   65 THR   CG2      680    0.140939670   -1.855349321   -0.453104656
   65 THR   C        681    0.303527526   -1.664448790   -0.273877163
   65 THR   O        682    0.263593335   -1.566211485   -0.210383230
   66 GLU   N        683    0.394583115   -1.659263029   -0.370917477
   66 GLU   H        684    0.463443406   -1.731713062   -0.376948684
   66 GLU   CA       685    0.435855756   -1.534620861   -0.439805344
   66 GLU   CB       686    0.542445395   -1.562333741   -0.547463971
   66 GLU   CG       687    0.666034156   -1.643146765   -0.505338522
   66 GLU   CD       688    0.718426599   -1.602756092   -0.367421499
   66 GLU   OE1      689    0.769445509   -1.489844897   -0.353778824
   66 GLU   OE2      690    0.685678152   -1.675517525   -0.271358830
   66 GLU   C        691    0.322893641   -1.457775123   -0.509762344
   66 GLU   O        692    0.226313271   -1.517185839   -0.557755074
   67 ILE   N        693    0.341715601   -1.325925772   -0.512125408
   67 ILE   H        694    0.402012870   -1.282527899   -0.444309562
   67 ILE   CA       695    0.266426025   -1.231008959   -0.597183991
   67 ILE   CB       696    0.123356550   -1.206481796   -0.543280706
   67 ILE   CG1      697    0.037048546   -1.123760299   -0.639116871
   67 ILE   CG2      698    0.120802373   -1.146481637   -0.402525027
   67 ILE   CD       699    0.004969848   -1.199882401   -0.768025882
   67 ILE   C        700    0.346372470   -1.100411791   -0.616019731
   67 ILE   O        701    0.398262265   -1.041512678   -0.521166863
   68 ALA   N        702    0.368227384   -1.067881794   -0.742866741
   68 ALA   H        703    0.338254754   -1.126291465   -0.817947396
   68 ALA   CA       704    0.436972249   -0.944021038   -0.784203833
   68 ALA   CB       705    0.550651340   -0.977326081   -0.881065975
   68 ALA   C        706    0.337378362   -0.847880512   -0.850247213
   68 ALA   O        707    0.272858423   -0.883152804   -0.948924462
   69 LEU   N        708    0.314496028   -0.735641274   -0.782952202
   69 LEU   H        709    0.362751249   -0.715990962   -0.696773892
   69 LEU   CA       710    0.218560466   -0.633199295   -0.829856247
   69 LEU   CB       711    0.114460736   -0.600315056   -0.721855273
   69 LEU   CG       712    0.012927374   -0.712381320   -0.695944881
   69 LEU   CD1      713   -0.077893912   -0.673776902   -0.579154429
   69 LEU   CD2      714   -0.072162374   -0.740992886   -0.820062309
   69 LEU   C        715    0.285340292   -0.502964662   -0.875813576
   69 LEU   O        716    0.357399724   -0.438662258   -0.799635536
   70 VAL   N        717    0.271810362   -0.475404462   -1.005060799
   70 VAL   H        718    0.227604128   -0.539169890   -1.067772680
   70 VAL   CA       719    0.311401978   -0.345469215   -1.063832034
   70 VAL   CB       720    0.350365871   -0.354851384   -1.212617954
   70 VAL   CG1      721    0.486207898   -0.423301169   -1.227852327
   70 VAL   CG2      722    0.245471953   -0.426989996   -1.298066337
   70 VAL   C        723    0.203059231   -0.238568256   -1.043086453
   70 VAL   O        724    0.086333965   -0.260982001   -1.074410713
   71 SER   N        725    0.240633555   -0.129791831   -0.977065463
   71 SER   H        726    0.331334437   -0.121642751   -0.933286353
   71 SER   CA       727    0.149291826   -0.015238042   -0.959010649
   71 SER   CB       728    0.120867546    0.019945759   -0.812768226
   71 SER   OG       729    0.235292788    0.069298739   -0.742306393
   71 SER   HG       730    0.202386042    0.131583617   -0.670887556
   71 SER   C        731    0.194545225    0.109760830   -1.033977735
   71 SER   O        732    0.300278985    0.167751139   -1.007287626
   72 ASP   N        733    0.113885203    0.143043858   -1.133927184
   72 ASP   H        734    0.031959860    0.089529716   -1.155517322
   72 ASP   CA       735    0.138364085    0.262811658   -1.216334230
   72 ASP   CB       736    0.105357912    0.243858974   -1.364248371
   72 ASP   CG       737    0.240372199    0.245496658   -1.436318123
   72 ASP   OD1      738    0.297049380    0.356347483   -1.449017551
   72 ASP   OD2      739    0.295094871    0.136361485   -1.460855662
   72 ASP   C        740    0.081835925    0.394119882   -1.162284111
   72 ASP   O        741   -0.017068229    0.397045050   -1.088745702
   73 LYSH  N        742    0.153875341    0.500122034   -1.196641244
   73 LYSH  H        743    0.218328574    0.492536053   -1.273569941
   73 LYSH  CA       744    0.134201471    0.634672762   -1.138731260
   73 LYSH  CB       745    0.270196284    0.705131742   -1.137921650
   73 LYSH  CG       746    0.272460218    0.828457192   -1.047489723
   73 LYSH  CD       747    0.417221984    0.860578102   -1.011056210
   73 LYSH  CE       748    0.427160278    0.976432394   -0.911865477
   73 LYSH  NZ       749    0.556117745    0.970747266   -0.841922659
   73 LYSH  HZ1      750    0.630485972    0.956427389   -0.907932880
   73 LYSH  HZ2      751    0.555109848    0.893337940   -0.778283703
   73 LYSH  HZ3      752    0.569923276    1.056331794   -0.791896530
   73 LYSH  C        753    0.025736799    0.717413137   -1.209861870
   73 LYSH  O        754    0.040985427    0.752487466   -1.326732299
   74 THR   N        755   -0.072256245    0.760606473   -1.130637495
   74 THR   H        756   -0.061922417    0.758029264   -1.031052038
   74 THR   CA       757   -0.189025109    0.837930046   -1.180412465
   74 THR   CB       758   -0.318245928    0.794862880   -1.107483460
   74 THR   OG1      759   -0.431733580    0.858850563   -1.167040535
   74 THR   HG1      760   -0.505803349    0.792062314   -1.180224278
   74 THR   CG2      761   -0.314532423    0.823233540   -0.956926339
   74 THR   C        762   -0.165374875    0.990739929   -1.176831710
   74 THR   O        763   -0.064321095    1.035929953   -1.123215796
   75 GLU   N        764   -0.266112574    1.067548303   -1.218948232
   75 GLU   H        765   -0.354387710    1.022866823   -1.237936429
   75 GLU   CA       766   -0.265383159    1.215931255   -1.229302832
   75 GLU   CB       767   -0.407007777    1.266170971   -1.260039723
   75 GLU   CG       768   -0.471982385    1.216404921   -1.389471978
   75 GLU   CD       769   -0.622625630    1.246814978   -1.389782132
   75 GLU   OE1      770   -0.663518918    1.348035872   -1.328238561
   75 GLU   OE2      771   -0.695947825    1.164187981   -1.447965471
   75 GLU   C        772   -0.225363686    1.285240053   -1.097394125
   75 GLU   O        773   -0.144944291    1.378306394   -1.092830561
   76 LYSH  N        774   -0.289806493    1.240206890   -0.990150784
   76 LYSH  H        775   -0.352387138    1.162981313   -0.998897045
   76 LYSH  CA       776   -0.270294492    1.292087765   -0.853413506
   76 LYSH  CB       777   -0.394841339    1.260621009   -0.769717218
   76 LYSH  CG       778   -0.520854821    1.324835917   -0.829000281
   76 LYSH  CD       779   -0.638010601    1.226210310   -0.837074815
   76 LYSH  CE       780   -0.732074843    1.229259524   -0.716065164
   76 LYSH  NZ       781   -0.668925657    1.187617603   -0.590352170
   76 LYSH  HZ1      782   -0.630622039    1.093488908   -0.598529139
   76 LYSH  HZ2      783   -0.733926065    1.185391503   -0.515128765
   76 LYSH  HZ3      784   -0.591364908    1.245557474   -0.566483421
   76 LYSH  C        785   -0.144159545    1.231923748   -0.789448031
   76 LYSH  O        786   -0.133273199    1.110764075   -0.770769421
   77 ASP   N        787   -0.048591300    1.319484299   -0.759842850
   77 ASP   H        788   -0.049391477    1.410372454   -0.800851009
   77 ASP   CA       789    0.076410779    1.280234421   -0.690403700
   77 ASP   CB       790    0.172733145    1.399161235   -0.677724151
   77 ASP   CG       791    0.309902231    1.359220356   -0.620867136
   77 ASP   OD1      792    0.351937540    1.429180145   -0.526757972
   77 ASP   OD2      793    0.361873616    1.251229488   -0.659286936
   77 ASP   C        794    0.051446969    1.214964512   -0.552829877
   77 ASP   O        795   -0.051687823    1.234952449   -0.488580035
   78 GLY   N        796    0.150172738    1.136956268   -0.510535328
   78 GLY   H        797    0.243129312    1.159163553   -0.544918362
   78 GLY   CA       798    0.142655626    1.045794351   -0.394142988
   78 GLY   C        799    0.055912420    0.919149807   -0.410966504
   78 GLY   O        800    0.062212043    0.829579366   -0.326090210
   79 GLU   N        801   -0.023167547    0.911623770   -0.518344566
   79 GLU   H        802   -0.033959907    0.987712530   -0.582714365
   79 GLU   CA       803   -0.107181043    0.793238445   -0.545959423
   79 GLU   CB       804   -0.256655459    0.818356556   -0.518711330
   79 GLU   CG       805   -0.313677514    0.949887416   -0.571319820
   79 GLU   CD       806   -0.457315704    0.974631361   -0.522991058
   79 GLU   OE1      807   -0.550826145    0.935752695   -0.595995444
   79 GLU   OE2      808   -0.476305671    1.047880607   -0.423149484
   79 GLU   C        809   -0.081290829    0.712489931   -0.674485043
   79 GLU   O        810   -0.043263282    0.763498472   -0.779920619
   80 TYR   N        811   -0.098745930    0.582003298   -0.656190625
   80 TYR   H        812   -0.138877598    0.548695167   -0.569758707
   80 TYR   CA       813   -0.068057641    0.474989654   -0.753640359
   80 TYR   CB       814    0.051964524    0.394980867   -0.700810959
   80 TYR   CG       815    0.185493874    0.470540789   -0.706735420
   80 TYR   CD1      816    0.227473657    0.554659104   -0.603973142
   80 TYR   HD1      817    0.164945797    0.568147283   -0.515663467
   80 TYR   CD2      818    0.267179149    0.453166308   -0.817417758
   80 TYR   HD2      819    0.236865393    0.385680255   -0.897521785
   80 TYR   CE1      820    0.348959281    0.622021077   -0.612799098
   80 TYR   HE1      821    0.382575952    0.682311765   -0.528260362
   80 TYR   CE2      822    0.387943351    0.520463879   -0.826708378
   80 TYR   HE2      823    0.445285581    0.511478934   -0.918690736
   80 TYR   CZ       824    0.429377643    0.605348114   -0.725079316
   80 TYR   OH       825    0.541370046    0.679979894   -0.745468496
   80 TYR   HH       826    0.602389208    0.621477597   -0.802241482
   80 TYR   C        827   -0.188274826    0.380337300   -0.772744770
   80 TYR   O        828   -0.269168115    0.364139251   -0.681282341
   81 SER   N        829   -0.197674245    0.316918251   -0.889579261
   81 SER   H        830   -0.132096065    0.333564019   -0.964402492
   81 SER   CA       831   -0.311412550    0.226608460   -0.921361775
   81 SER   CB       832   -0.399310260    0.287976107   -1.030512662
   81 SER   OG       833   -0.525694165    0.221800694   -1.029339367
   81 SER   HG       834   -0.559611589    0.210536342   -1.125945706
   81 SER   C        835   -0.270908153    0.085281317   -0.967002499
   81 SER   O        836   -0.169558784    0.071279141   -1.035687500
   82 VAL   N        837   -0.356113875   -0.013155761   -0.935259840
   82 VAL   H        838   -0.439405465    0.009937823   -0.883531821
   82 VAL   CA       839   -0.337796216   -0.157691170   -0.967276527
   82 VAL   CB       840   -0.229127624   -0.217906323   -0.874709412
   82 VAL   CG1      841   -0.267504150   -0.217653225   -0.726209260
   82 VAL   CG2      842   -0.185296764   -0.357643721   -0.919410439
   82 VAL   C        843   -0.467088462   -0.243112129   -0.959846790
   82 VAL   O        844   -0.542621918   -0.236353337   -0.862573868
   83 GLU   N        845   -0.491770688   -0.327366511   -1.060246558
   83 GLU   H        846   -0.458686537   -0.310077736   -1.153618511
   83 GLU   CA       847   -0.596329212   -0.432395939   -1.049710761
   83 GLU   CB       848   -0.660123224   -0.466926131   -1.184775824
   83 GLU   CG       849   -0.559716084   -0.491944286   -1.297422718
   83 GLU   CD       850   -0.591825379   -0.395157084   -1.411062905
   83 GLU   OE1      851   -0.558472000   -0.275786682   -1.393351482
   83 GLU   OE2      852   -0.659014170   -0.440163168   -1.506148597
   83 GLU   C        853   -0.559752473   -0.560251573   -0.971774525
   83 GLU   O        854   -0.459038646   -0.625756757   -0.997700261
   84 TYR   N        855   -0.653978272   -0.598668879   -0.885298928
   84 TYR   H        856   -0.743208065   -0.551541911   -0.889163867
   84 TYR   CA       857   -0.646679572   -0.711381062   -0.788339993
   84 TYR   CB       858   -0.522406488   -0.693839911   -0.699122053
   84 TYR   CG       859   -0.502379495   -0.805396677   -0.596506787
   84 TYR   CD1      860   -0.432603541   -0.920678244   -0.630277519
   84 TYR   HD1      861   -0.382591408   -0.928171871   -0.726842925
   84 TYR   CD2      862   -0.553794299   -0.790038075   -0.468495210
   84 TYR   HD2      863   -0.601661911   -0.696700953   -0.438705337
   84 TYR   CE1      864   -0.417315754   -1.022045025   -0.536709017
   84 TYR   HE1      865   -0.357330593   -1.109736044   -0.561425448
   84 TYR   CE2      866   -0.538105808   -0.890640422   -0.374788829
   84 TYR   HE2      867   -0.568174022   -0.870020443   -0.271923301
   84 TYR   CZ       868   -0.471845796   -1.007743764   -0.409773492
   84 TYR   OH       869   -0.473702605   -1.114235053   -0.326144049
   84 TYR   HH       870   -0.527400766   -1.088137588   -0.243553182
   84 TYR   C        871   -0.773935043   -0.713061663   -0.700605245
   84 TYR   O        872   -0.799204554   -0.617042855   -0.628099485
   85 ASP   N        873   -0.850595308   -0.822448378   -0.705473961
   85 ASP   H        874   -0.814331121   -0.906821654   -0.744730300
   85 ASP   CA       875   -0.984470383   -0.836989668   -0.640762138
   85 ASP   CB       876   -0.973575628   -0.867062115   -0.489556404
   85 ASP   CG       877   -1.102559562   -0.926916118   -0.429156222
   85 ASP   OD1      878   -1.176653232   -0.994702030   -0.502965317
   85 ASP   OD2      879   -1.136362962   -0.897664967   -0.312077377
   85 ASP   C        880   -1.078901795   -0.717447237   -0.668882794
   85 ASP   O        881   -1.151794685   -0.667147303   -0.583201675
   86 GLY   N        882   -1.079743866   -0.676094478   -0.795214361
   86 GLY   H        883   -1.038736766   -0.730748605   -0.867766566
   86 GLY   CA       884   -1.135120352   -0.546624781   -0.840428806
   86 GLY   C        885   -1.020281827   -0.451771951   -0.879512169
   86 GLY   O        886   -0.905521868   -0.495113736   -0.892525601
   87 TYR   N        887   -1.050959778   -0.323518293   -0.892998356
   87 TYR   H        888   -1.143199799   -0.287815806   -0.872491157
   87 TYR   CA       889   -0.950302397   -0.221577652   -0.929339007
   87 TYR   CB       890   -1.010100534   -0.136405595   -1.041799424
   87 TYR   CG       891   -0.907149841   -0.048133290   -1.112533424
   87 TYR   CD1      892   -0.896403323    0.086212516   -1.079123008
   87 TYR   HD1      893   -0.964180629    0.130194305   -1.006037688
   87 TYR   CD2      894   -0.824391460   -0.102070654   -1.210360355
   87 TYR   HD2      895   -0.834911849   -0.205941100   -1.242088406
   87 TYR   CE1      896   -0.802098941    0.165838288   -1.142366330
   87 TYR   HE1      897   -0.795463767    0.271608871   -1.116318150
   87 TYR   CE2      898   -0.729698521   -0.022997429   -1.273341616
   87 TYR   HE2      899   -0.667780945   -0.068620058   -1.351269740
   87 TYR   CZ       900   -0.717658445    0.110779784   -1.238071399
   87 TYR   OH       901   -0.607792279    0.179951907   -1.277310487
   87 TYR   HH       902   -0.567599314    0.128683263   -1.354020917
   87 TYR   C        903   -0.914144830   -0.138026448   -0.805301511
   87 TYR   O        904   -1.002237236   -0.096053888   -0.730681028
   88 ASN   N        905   -0.785176981   -0.118139507   -0.780383555
   88 ASN   H        906   -0.711872045   -0.149189740   -0.841608304
   88 ASN   CA       907   -0.741241204   -0.053244126   -0.654833936
   88 ASN   CB       908   -0.660195210   -0.146696011   -0.563855210
   88 ASN   CG       909   -0.715972692   -0.288415709   -0.553899694
   88 ASN   OD1      910   -0.809413202   -0.321052695   -0.482735783
   88 ASN   ND2      911   -0.664024623   -0.374913617   -0.636481040
   88 ASN   HD21     912   -0.700542394   -0.468319824   -0.630455039
   88 ASN   HD22     913   -0.599182495   -0.344728912   -0.706741551
   88 ASN   C        914   -0.654519389    0.070088733   -0.680005576
   88 ASN   O        915   -0.541686071    0.058778788   -0.727883626
   89 VAL   N        916   -0.699842906    0.178639760   -0.618861913
   89 VAL   H        917   -0.783766951    0.175484063   -0.563610579
   89 VAL   CA       918   -0.626892300    0.307057597   -0.618816826
   89 VAL   CB       919   -0.718523098    0.423137037   -0.662018114
   89 VAL   CG1      920   -0.641265018    0.555380032   -0.668369175
   89 VAL   CG2      921   -0.782469661    0.395840080   -0.798592431
   89 VAL   C        922   -0.571205994    0.328973434   -0.477296068
   89 VAL   O        923   -0.646532831    0.327686363   -0.379463512
   90 PHE   N        924   -0.438896735    0.337809688   -0.468458413
   90 PHE   H        925   -0.378934197    0.338045080   -0.549839352
   90 PHE   CA       926   -0.371773632    0.356305690   -0.338524530
   90 PHE   CB       927   -0.297944788    0.230440587   -0.291269610
   90 PHE   CG       928   -0.177119828    0.187987666   -0.374381788
   90 PHE   CD1      929   -0.191219230    0.083577283   -0.464700043
   90 PHE   HD1      930   -0.290375859    0.051591874   -0.497377532
   90 PHE   CD2      931   -0.050475540    0.231612490   -0.336812144
   90 PHE   HD2      932   -0.039685930    0.317393900   -0.270386233
   90 PHE   CE1      933   -0.078199963    0.018930314   -0.512275697
   90 PHE   HE1      934   -0.088312917   -0.069721444   -0.574608824
   90 PHE   CE2      935    0.062505213    0.167653465   -0.385614933
   90 PHE   HE2      936    0.161701810    0.200297889   -0.354587183
   90 PHE   CZ       937    0.047958136    0.060047799   -0.472042639
   90 PHE   HZ       938    0.134090103   -0.000170599   -0.499997103
   90 PHE   C        939   -0.280903436    0.478946837   -0.326874721
   90 PHE   O        940   -0.197038948    0.505009242   -0.412753177
   91 ARG   N        941   -0.279295727    0.529324475   -0.204391062
   91 ARG   H        942   -0.329721867    0.482545975   -0.130248425
   91 ARG   CA       943   -0.212199562    0.654871590   -0.166761142
   91 ARG   CB       944   -0.324099188    0.751932459   -0.128195447
   91 ARG   CG       945   -0.278209805    0.896164223   -0.105522167
   91 ARG   CD       946   -0.391242948    0.977284285   -0.041883375
   91 ARG   NE       947   -0.416831332    0.925845044    0.093942996
   91 ARG   HE       948   -0.339470745    0.876299704    0.133199608
   91 ARG   CZ       949   -0.533199256    0.931048549    0.160811149
   91 ARG   NH1      950   -0.644234653    0.978603665    0.104432674
   91 ARG   HH11     951   -0.729576292    0.982085455    0.156496149
   91 ARG   HH12     952   -0.645432799    0.999603971    0.006597061
   91 ARG   NH2      953   -0.545805429    0.869604641    0.278369851
   91 ARG   HH21     954   -0.629234895    0.880047419    0.335403593
   91 ARG   HH22     955   -0.486998839    0.792613847    0.302341987
   91 ARG   C        956   -0.114880943    0.635943642   -0.049391430
   91 ARG   O        957   -0.152060381    0.583195821    0.055872282
   92 ILE   N        958    0.006170669    0.688075412   -0.067705302
   92 ILE   H        959    0.032760064    0.729785818   -0.155396702
   92 ILE   CA       960    0.105725557    0.700107172    0.041394131
   92 ILE   CB       961    0.246929458    0.724048146   -0.015402242
   92 ILE   CG1      962    0.285370251    0.614415107   -0.115759566
   92 ILE   CG2      963    0.349896130    0.729759591    0.098343237
   92 ILE   CD       964    0.411426307    0.648991342   -0.195626033
   92 ILE   C        965    0.062096906    0.817731875    0.131021121
   92 ILE   O        966    0.044604313    0.929248442    0.082015610
   93 VAL   N        967    0.022099886    0.786459208    0.254177913
   93 VAL   H        968    0.031723623    0.693000659    0.290498613
   93 VAL   CA       969   -0.025496282    0.890366140    0.349012953
   93 VAL   CB       970   -0.116344244    0.832613397    0.459048762
   93 VAL   CG1      971   -0.177208729    0.943171800    0.545583247
   93 VAL   CG2      972   -0.228245309    0.746814623    0.400445633
   93 VAL   C        973    0.092885411    0.968295624    0.409407834
   93 VAL   O        974    0.107028245    1.087880687    0.384752728
   94 GLU   N        975    0.182257400    0.894075772    0.474825242
   94 GLU   H        976    0.169813237    0.795545183    0.486392757
   94 GLU   CA       977    0.307339066    0.947907529    0.532067431
   94 GLU   CB       978    0.284488873    1.037310451    0.654632198
   94 GLU   CG       979    0.237282946    0.976946206    0.787329570
   94 GLU   CD       980    0.200000591    1.092957550    0.880777679
   94 GLU   OE1      981    0.131434759    1.185463723    0.832872300
   94 GLU   OE2      982    0.232308357    1.090559418    1.001153452
   94 GLU   C        983    0.410275923    0.839996398    0.565399976
   94 GLU   O        984    0.375585474    0.722481826    0.579940412
   95 THR   N        985    0.533570705    0.886714791    0.581959741
   95 THR   H        986    0.553693846    0.985037088    0.575528392
   95 THR   CA       987    0.650303044    0.798799408    0.603637479
   95 THR   CB       988    0.694204527    0.733639310    0.470444087
   95 THR   OG1      989    0.809990451    0.651517663    0.488786911
   95 THR   HG1      990    0.792891276    0.584941646    0.564400223
   95 THR   CG2      991    0.712322033    0.832767099    0.355052903
   95 THR   C        992    0.771207797    0.867157378    0.668557965
   95 THR   O        993    0.794796018    0.986133911    0.648379605
   96 ASP   N        994    0.835049535    0.793046102    0.758429057
   96 ASP   H        995    0.790789449    0.717313654    0.806863827
   96 ASP   CA       996    0.981260576    0.805055372    0.773995217
   96 ASP   CB       997    1.035617320    0.812267624    0.917495815
   96 ASP   CG       998    1.189642673    0.810093162    0.913317732
   96 ASP   OD1      999    1.243670149    0.700108508    0.937580815
   96 ASP   OD2     1000    1.248372066    0.898500358    0.846489824
   96 ASP   C       1001    1.044879298    0.687736779    0.698499798
   96 ASP   O       1002    1.020995326    0.570879915    0.728090365
   97 TYR   N       1003    1.148330993    0.724975392    0.625249571
   97 TYR   H       1004    1.202034880    0.803465333    0.658435983
   97 TYR   CA      1005    1.211521817    0.637213894    0.524573632
   97 TYR   CB      1006    1.290411665    0.723840982    0.425901344
   97 TYR   CG      1007    1.214464841    0.832311400    0.346787235
   97 TYR   CD1     1008    1.291954529    0.906677880    0.259603751
   97 TYR   HD1     1009    1.396565068    0.880982706    0.248986254
   97 TYR   CD2     1010    1.081110407    0.869974981    0.363865730
   97 TYR   HD2     1011    1.012205966    0.809442800    0.422774716
   97 TYR   CE1     1012    1.240688234    1.015295045    0.190723425
   97 TYR   HE1     1013    1.307798273    1.075891955    0.130079844
   97 TYR   CE2     1014    1.029307832    0.980232677    0.297042956
   97 TYR   HE2     1015    0.929343422    1.014346373    0.323854942
   97 TYR   CZ      1016    1.108288229    1.052081317    0.208354112
   97 TYR   OH      1017    1.052362092    1.143964279    0.125330799
   97 TYR   HH      1018    0.972368851    1.182075055    0.172551455
   97 TYR   C       1019    1.300120939    0.526190093    0.584553920
   97 TYR   O       1020    1.335788838    0.429710472    0.515847464
   98 THR   N       1021    1.339220834    0.546592926    0.710075363
   98 THR   H       1022    1.307536447    0.627076723    0.762466564
   98 THR   CA      1023    1.419584765    0.452500777    0.791263258
   98 THR   CB      1024    1.525727523    0.521460708    0.878621795
   98 THR   OG1     1025    1.505149077    0.663035689    0.890325064
   98 THR   HG1     1026    1.408255521    0.684850441    0.921064440
   98 THR   CG2     1027    1.664566311    0.492797402    0.821381737
   98 THR   C       1028    1.337976111    0.358217178    0.880839063
   98 THR   O       1029    1.387310806    0.249770476    0.910190058
   99 ASP   N       1030    1.221495387    0.402288565    0.928712555
   99 ASP   H       1031    1.202115221    0.501175815    0.933416261
   99 ASP   CA      1032    1.126917976    0.312989619    1.000350972
   99 ASP   CB      1033    1.094423809    0.366094437    1.141377911
   99 ASP   CG      1034    0.991666895    0.283440816    1.221220876
   99 ASP   OD1     1035    0.921136255    0.344292818    1.303938402
   99 ASP   OD2     1036    0.974417090    0.163108220    1.193219425
   99 ASP   C       1037    1.000550759    0.274220932    0.920353962
   99 ASP   O       1038    1.006439184    0.179958091    0.841122773
  100 TYR   N       1039    0.898835271    0.360404145    0.922299256
  100 TYR   H       1040    0.907662650    0.448288073    0.968119400
  100 TYR   CA      1041    0.761430333    0.326110759    0.879186675
  100 TYR   CB      1042    0.666236539    0.356117809    0.995913464
  100 TYR   CG      1043    0.651490488    0.505271968    1.030189467
  100 TYR   CD1     1044    0.547588068    0.578677292    0.974451519
  100 TYR   HD1     1045    0.473689653    0.528939585    0.911906538
  100 TYR   CD2     1046    0.739200489    0.567304806    1.118395800
  100 TYR   HD2     1047    0.807874696    0.506267339    1.177549776
  100 TYR   CE1     1048    0.533117879    0.713324365    1.004338875
  100 TYR   HE1     1049    0.445533717    0.767211221    0.967953729
  100 TYR   CE2     1050    0.725449149    0.702367844    1.148156866
  100 TYR   HE2     1051    0.788150705    0.744780660    1.226794419
  100 TYR   CZ      1052    0.623214320    0.776112942    1.089311392
  100 TYR   OH      1053    0.625694227    0.911684315    1.088792223
  100 TYR   HH      1054    0.671948924    0.948803795    1.170481108
  100 TYR   C       1055    0.706832692    0.390792575    0.750360014
  100 TYR   O       1056    0.745236901    0.501559331    0.712525918
  101 ILE   N       1057    0.607878259    0.323708735    0.691435810
  101 ILE   H       1058    0.596406434    0.224675030    0.708544351
  101 ILE   CA      1059    0.520138290    0.379938521    0.586047021
  101 ILE   CB      1060    0.569300779    0.340997593    0.444843887
  101 ILE   CG1     1061    0.494271472    0.417345314    0.335005750
  101 ILE   CG2     1062    0.563622667    0.190014048    0.420467348
  101 ILE   CD      1063    0.567701699    0.411494902    0.200729851
  101 ILE   C       1064    0.371293751    0.347263337    0.609898047
  101 ILE   O       1065    0.333987503    0.235825582    0.646427536
  102 ILE   N       1066    0.290240932    0.452703770    0.603429552
  102 ILE   H       1067    0.326975801    0.546064866    0.595964468
  102 ILE   CA      1068    0.143008222    0.442120067    0.614453540
  102 ILE   CB      1069    0.083254412    0.556111581    0.699841952
  102 ILE   CG1     1070    0.161152861    0.589569037    0.828144049
  102 ILE   CG2     1071   -0.063604036    0.526353188    0.732288480
  102 ILE   CD      1072    0.159526938    0.481220012    0.936207833
  102 ILE   C       1073    0.080783560    0.447437395    0.473294515
  102 ILE   O       1074    0.082412587    0.552031116    0.407539610
  103 PHE   N       1075    0.018854554    0.336778254    0.433439597
  103 PHE   H       1076    0.019895704    0.253503241    0.490208323
  103 PHE   CA      1077   -0.057537663    0.328237385    0.306777274
  103 PHE   CB      1078   -0.027683881    0.198808700    0.230087806
  103 PHE   CG      1079    0.113644868    0.190490787    0.171919244
  103 PHE   CD1     1080    0.205754864    0.103330352    0.228664235
  103 PHE   HD1     1081    0.179195109    0.042848950    0.315814245
  103 PHE   CD2     1082    0.146345403    0.259918819    0.055768067
  103 PHE   HD2     1083    0.073595565    0.326870526    0.009845446
  103 PHE   CE1     1084    0.329980544    0.085566614    0.169389173
  103 PHE   HE1     1085    0.401850073    0.018001782    0.216346739
  103 PHE   CE2     1086    0.270877357    0.241875512   -0.003443676
  103 PHE   HE2     1087    0.296463623    0.296231337   -0.094313815
  103 PHE   CZ      1088    0.362993518    0.154680218    0.053450431
  103 PHE   HZ      1089    0.463191453    0.144910836    0.011524783
  103 PHE   C       1090   -0.209454812    0.334302493    0.329015801
  103 PHE   O       1091   -0.260111921    0.285142058    0.429847422
  104 HISB  N       1092   -0.278144361    0.395120127    0.232718326
  104 HISB  H       1093   -0.230876835    0.448746044    0.161802693
  104 HISB  CA      1094   -0.425896505    0.396674639    0.222858766
  104 HISB  CB      1095   -0.473840884    0.539896381    0.248882234
  104 HISB  CG      1096   -0.624247528    0.564079996    0.233366762
  104 HISB  ND1     1097   -0.683067520    0.611665493    0.123925627
  104 HISB  CD2     1098   -0.718398529    0.541614370    0.324723252
  104 HISB  HD2     1099   -0.703009504    0.516161540    0.429443659
  104 HISB  CE1     1100   -0.814348957    0.614619691    0.146881869
  104 HISB  HE1     1101   -0.892174935    0.639198576    0.074646722
  104 HISB  NE2     1102   -0.835794855    0.571636890    0.270815602
  104 HISB  HE2     1103   -0.925886517    0.560422534    0.316694627
  104 HISB  C       1104   -0.468406059    0.348389927    0.083286983
  104 HISB  O       1105   -0.412266684    0.393712434   -0.016034416
  105 LEU   N       1106   -0.561460257    0.253678147    0.079750990
  105 LEU   H       1107   -0.602739522    0.218355149    0.164814667
  105 LEU   CA      1108   -0.608172479    0.186812057   -0.043613960
  105 LEU   CB      1109   -0.554252073    0.042663389   -0.038337141
  105 LEU   CG      1110   -0.580311605   -0.045231850   -0.161482238
  105 LEU   CD1     1111   -0.460545268   -0.137355912   -0.184897780
  105 LEU   CD2     1112   -0.705238459   -0.131642772   -0.141719542
  105 LEU   C       1113   -0.761479242    0.190704581   -0.055105614
  105 LEU   O       1114   -0.831297350    0.161116613    0.041717898
  106 VAL   N       1115   -0.810033130    0.226426995   -0.173837660
  106 VAL   H       1116   -0.750391526    0.264129469   -0.245923486
  106 VAL   CA      1117   -0.953940108    0.218579292   -0.208188879
  106 VAL   CB      1118   -1.009223469    0.355499318   -0.252524240
  106 VAL   CG1     1119   -1.159846229    0.348737048   -0.280245036
  106 VAL   CG2     1120   -0.982930563    0.463533364   -0.147314795
  106 VAL   C       1121   -0.974074716    0.113791497   -0.319222141
  106 VAL   O       1122   -0.916586860    0.126026351   -0.427662378
  107 ASN   N       1123   -1.056304683    0.014069924   -0.287861551
  107 ASN   H       1124   -1.105455556    0.012888005   -0.199570630
  107 ASN   CA      1125   -1.091368984   -0.096524061   -0.379398655
  107 ASN   CB      1126   -1.079807704   -0.229232827   -0.303609934
  107 ASN   CG      1127   -1.136732303   -0.355421688   -0.369518264
  107 ASN   OD1     1128   -1.237417378   -0.410662221   -0.328325014
  107 ASN   ND2     1129   -1.062107824   -0.415923652   -0.458363236
  107 ASN   HD21    1130   -1.098529946   -0.498779085   -0.500911698
  107 ASN   HD22    1131   -0.968122078   -0.382693886   -0.476607217
  107 ASN   C       1132   -1.229104410   -0.076347987   -0.443921328
  107 ASN   O       1133   -1.332869365   -0.070543090   -0.377744467
  108 PHE   N       1134   -1.219520977   -0.050483122   -0.573433793
  108 PHE   H       1135   -1.129642580   -0.054432162   -0.619065582
  108 PHE   CA      1136   -1.331516203   -0.031873621   -0.667269970
  108 PHE   CB      1137   -1.278544238    0.064394070   -0.774572191
  108 PHE   CG      1138   -1.367928386    0.095238978   -0.894981744
  108 PHE   CD1     1139   -1.357532441    0.016513653   -1.009267142
  108 PHE   HD1     1140   -1.321700148   -0.086273856   -1.002609814
  108 PHE   CD2     1141   -1.424842758    0.221709663   -0.904977061
  108 PHE   HD2     1142   -1.440939803    0.280950210   -0.814872201
  108 PHE   CE1     1143   -1.398244195    0.065297697   -1.132668281
  108 PHE   HE1     1144   -1.395663131   -0.000426452   -1.219832596
  108 PHE   CE2     1145   -1.464850893    0.271260208   -1.028580173
  108 PHE   HE2     1146   -1.506002463    0.371838114   -1.036099819
  108 PHE   CZ      1147   -1.450515977    0.193534521   -1.142896334
  108 PHE   HZ      1148   -1.477829220    0.233271834   -1.240710518
  108 PHE   C       1149   -1.370763577   -0.169014780   -0.724935869
  108 PHE   O       1150   -1.294157727   -0.231339565   -0.798945176
  109 LYSH  N       1151   -1.474952727   -0.225748689   -0.665676799
  109 LYSH  H       1152   -1.521727987   -0.183819388   -0.587128214
  109 LYSH  CA      1153   -1.538785190   -0.347902932   -0.718431281
  109 LYSH  CB      1154   -1.581265959   -0.440052508   -0.603864990
  109 LYSH  CG      1155   -1.464556257   -0.513074989   -0.538166624
  109 LYSH  CD      1156   -1.515773841   -0.593592807   -0.418483271
  109 LYSH  CE      1157   -1.408141584   -0.686249852   -0.361828196
  109 LYSH  NZ      1158   -1.373359236   -0.790201960   -0.459254948
  109 LYSH  HZ1     1159   -1.341402482   -0.747565985   -0.543763007
  109 LYSH  HZ2     1160   -1.450208437   -0.850902038   -0.477134257
  109 LYSH  HZ3     1161   -1.295629105   -0.845937341   -0.425346575
  109 LYSH  C       1162   -1.665783356   -0.310821217   -0.795678734
  109 LYSH  O       1163   -1.736969572   -0.217249831   -0.758625943
  110 GLU   N       1164   -1.691181536   -0.384574657   -0.903364387
  110 GLU   H       1165   -1.618158669   -0.396410657   -0.971458647
  110 GLU   CA      1166   -1.824669482   -0.385443641   -0.967376133
  110 GLU   CB      1167   -1.838065733   -0.500221895   -1.068718338
  110 GLU   CG      1168   -1.729403570   -0.502612058   -1.177368278
  110 GLU   CD      1169   -1.692115974   -0.362378940   -1.226444782
  110 GLU   OE1     1170   -1.585776084   -0.315431178   -1.180214368
  110 GLU   OE2     1171   -1.775380355   -0.302550847   -1.298032292
  110 GLU   C       1172   -1.942875878   -0.387250197   -0.869861202
  110 GLU   O       1173   -1.970114764   -0.486214758   -0.802035453
  111 LYSH  N       1174   -1.997858898   -0.266302160   -0.859310226
  111 LYSH  H       1175   -1.950067122   -0.191257799   -0.905236928
  111 LYSH  CA      1176   -2.111738304   -0.223048389   -0.774678098
  111 LYSH  CB      1177   -2.226691440   -0.324657321   -0.774161069
  111 LYSH  CG      1178   -2.293403473   -0.337233782   -0.910792847
  111 LYSH  CD      1179   -2.388959708   -0.456473614   -0.909549138
  111 LYSH  CE      1180   -2.488511375   -0.447910145   -1.025047637
  111 LYSH  NZ      1181   -2.572661833   -0.328486031   -1.008900611
  111 LYSH  HZ1     1182   -2.612084492   -0.328636163   -0.916972145
  111 LYSH  HZ2     1183   -2.645847814   -0.329504891   -1.076859274
  111 LYSH  HZ3     1184   -2.516334558   -0.246662281   -1.020769782
  111 LYSH  C       1185   -2.084060552   -0.182850456   -0.628390388
  111 LYSH  O       1186   -2.172730050   -0.119542203   -0.571384660
  112 ASP   N       1187   -1.960128373   -0.194905821   -0.580071841
  112 ASP   H       1188   -1.878890770   -0.203942788   -0.638700776
  112 ASP   CA      1189   -1.930989090   -0.180018881   -0.435291180
  112 ASP   CB      1190   -1.949297077   -0.316363520   -0.367336669
  112 ASP   CG      1191   -2.012750374   -0.305962427   -0.228159358
  112 ASP   OD1     1192   -2.095840168   -0.394387468   -0.198485622
  112 ASP   OD2     1193   -1.975784617   -0.212348930   -0.153781028
  112 ASP   C       1194   -1.789516406   -0.126396790   -0.405583004
  112 ASP   O       1195   -1.695913441   -0.147213566   -0.483227646
  113 SER   N       1196   -1.772328856   -0.072866544   -0.285143904
  113 SER   H       1197   -1.838427849   -0.097804886   -0.211865467
  113 SER   CA      1198   -1.648840713   -0.000396067   -0.245893519
  113 SER   CB      1199   -1.660711531    0.151211528   -0.265753825
  113 SER   OG      1200   -1.643856127    0.184849259   -0.403946580
  113 SER   HG      1201   -1.564374732    0.134568213   -0.438224888
  113 SER   C       1202   -1.597849659   -0.024011070   -0.103385789
  113 SER   O       1203   -1.654734207    0.025928560   -0.006694172
  114 PHE   N       1204   -1.474040861   -0.072353213   -0.099822563
  114 PHE   H       1205   -1.425413712   -0.093509212   -0.184871167
  114 PHE   CA      1206   -1.399636948   -0.102313747    0.024567397
  114 PHE   CB      1207   -1.363428235   -0.251724426    0.020205419
  114 PHE   CG      1208   -1.244384589   -0.296143394    0.106186523
  114 PHE   CD1     1209   -1.120848671   -0.313085851    0.045349618
  114 PHE   HD1     1210   -1.102056454   -0.263084886   -0.048568899
  114 PHE   CD2     1211   -1.261122987   -0.333181728    0.238642542
  114 PHE   HD2     1212   -1.347148537   -0.295937999    0.294597920
  114 PHE   CE1     1213   -1.015433956   -0.372962062    0.112413147
  114 PHE   HE1     1214   -0.918575762   -0.384565754    0.063645561
  114 PHE   CE2     1215   -1.156131857   -0.394545558    0.305592981
  114 PHE   HE2     1216   -1.173775047   -0.436705640    0.404237629
  114 PHE   CZ      1217   -1.033486835   -0.414697136    0.243289392
  114 PHE   HZ      1218   -0.951764778   -0.463931396    0.296356622
  114 PHE   C       1219   -1.275660620   -0.012588203    0.042241799
  114 PHE   O       1220   -1.201586867    0.011253579   -0.053700563
  115 GLN   N       1221   -1.245917215    0.020133835    0.167722528
  115 GLN   H       1222   -1.305028947   -0.003724482    0.247262918
  115 GLN   CA      1223   -1.126445005    0.098259272    0.204454763
  115 GLN   CB      1224   -1.175216960    0.229911365    0.265603895
  115 GLN   CG      1225   -1.063600075    0.320617452    0.317963360
  115 GLN   CD      1226   -1.114891535    0.432233655    0.409647377
  115 GLN   OE1     1227   -1.063984792    0.543715195    0.408065035
  115 GLN   NE2     1228   -1.211355906    0.403344819    0.494178614
  115 GLN   HE21    1229   -1.243364678    0.474052088    0.557062179
  115 GLN   HE22    1230   -1.256532499    0.310864497    0.494030281
  115 GLN   C       1231   -1.035287191    0.019514635    0.300687112
  115 GLN   O       1232   -1.074728835   -0.028453346    0.406994099
  116 MET   N       1233   -0.907133907    0.019314222    0.265802004
  116 MET   H       1234   -0.876161469    0.068704442    0.183547934
  116 MET   CA      1235   -0.803670054   -0.050028857    0.345067447
  116 MET   CB      1236   -0.758362412   -0.174882742    0.268915781
  116 MET   CG      1237   -0.698317606   -0.279803530    0.362795746
  116 MET   SD      1238   -0.666349307   -0.440184806    0.281297013
  116 MET   CE      1239   -0.526030493   -0.400542640    0.178972887
  116 MET   C       1240   -0.683753523    0.040598364    0.376702106
  116 MET   O       1241   -0.652108433    0.133325902    0.302380858
  117 MET   N       1242   -0.625396700    0.019260973    0.494052430
  117 MET   H       1243   -0.668970773   -0.040578494    0.562960639
  117 MET   CA      1244   -0.499023866    0.084308506    0.534688254
  117 MET   CB      1245   -0.522475379    0.191492349    0.642014183
  117 MET   CG      1246   -0.605418642    0.308218033    0.588067802
  117 MET   SD      1247   -0.594380917    0.463358199    0.684853815
  117 MET   CE      1248   -0.422104243    0.500257422    0.660471753
  117 MET   C       1249   -0.394394888   -0.016013586    0.585341650
  117 MET   O       1250   -0.428306513   -0.105768076    0.662694054
  118 GLU   N       1251   -0.268671588    0.009418822    0.549444983
  118 GLU   H       1252   -0.245334569    0.091606048    0.496799573
  118 GLU   CA      1253   -0.153721631   -0.072716247    0.593945951
  118 GLU   CB      1254   -0.088114268   -0.149469821    0.477688610
  118 GLU   CG      1255    0.000671507   -0.264524435    0.528784664
  118 GLU   CD      1256    0.119054846   -0.302284474    0.438133509
  118 GLU   OE1     1257    0.180676658   -0.210456287    0.380167918
  118 GLU   OE2     1258    0.158438669   -0.421011199    0.439727137
  118 GLU   C       1259   -0.045928007    0.014438780    0.660727060
  118 GLU   O       1260   -0.023859054    0.129149143    0.621076776
  119 LEU   N       1261    0.004847660   -0.037106591    0.772116443
  119 LEU   H       1262   -0.036912678   -0.118512430    0.814261665
  119 LEU   CA      1263    0.130303925    0.010371366    0.833923226
  119 LEU   CB      1264    0.112697122    0.037932184    0.984348112
  119 LEU   CG      1265    0.241708884    0.063661118    1.064551621
  119 LEU   CD1     1266    0.324766115    0.178969019    1.008049275
  119 LEU   CD2     1267    0.208317855    0.089797242    1.211357827
  119 LEU   C       1268    0.240176568   -0.093437046    0.807726203
  119 LEU   O       1269    0.231963351   -0.207810656    0.854074237
  120 SER   N       1270    0.333634332   -0.051919453    0.723485862
  120 SER   H       1271    0.324529433    0.033049108    0.670257784
  120 SER   CA      1272    0.454926601   -0.130042121    0.692510005
  120 SER   CB      1273    0.468094921   -0.164807424    0.543319654
  120 SER   OG      1274    0.392075277   -0.077447142    0.459231567
  120 SER   HG      1275    0.309046782   -0.131656824    0.425612432
  120 SER   C       1276    0.583188863   -0.063971597    0.744399966
  120 SER   O       1277    0.603052647    0.056345379    0.730318079
  121 ALA   N       1278    0.669712474   -0.146836253    0.802059274
  121 ALA   H       1279    0.656439720   -0.246475206    0.795173094
  121 ALA   CA      1280    0.794456523   -0.104175649    0.869863829
  121 ALA   CB      1281    0.786607157   -0.139957903    1.018320880
  121 ALA   C       1282    0.920488429   -0.168081139    0.809016379
  121 ALA   O       1283    0.911021193   -0.270930744    0.742061713
  122 ARG   N       1284    1.033664162   -0.098625374    0.819978647
  122 ARG   H       1285    1.031219043   -0.002078876    0.849189918
  122 ARG   CA      1286    1.165023079   -0.147384268    0.770462379
  122 ARG   CB      1287    1.271960224   -0.039873367    0.792803779
  122 ARG   CG      1288    1.333813019    0.014447676    0.663655879
  122 ARG   CD      1289    1.228099603    0.079629663    0.574660224
  122 ARG   NE      1290    1.289524401    0.161528957    0.469083234
  122 ARG   HE      1291    1.311771486    0.255614972    0.497909462
  122 ARG   CZ      1292    1.303981939    0.126648743    0.340317900
  122 ARG   NH1     1293    1.266099848    0.007596258    0.293886715
  122 ARG   HH11    1294    1.275488298   -0.014200599    0.196790402
  122 ARG   HH12    1295    1.226733775   -0.063792290    0.353743297
  122 ARG   NH2     1296    1.348354386    0.214537410    0.250699950
  122 ARG   HH21    1297    1.359966480    0.184826178    0.154993866
  122 ARG   HH22    1298    1.364963460    0.310653339    0.272990753
  122 ARG   C       1299    1.211750231   -0.278780605    0.835636880
  122 ARG   O       1300    1.242537884   -0.375584594    0.766372051
  123 GLU   N       1301    1.220396829   -0.274931514    0.968187555
  123 GLU   H       1302    1.209855449   -0.188203439    1.016459451
  123 GLU   CA      1303    1.248187919   -0.390461686    1.056027650
  123 GLU   CB      1304    1.309621463   -0.327479343    1.182225699
  123 GLU   CG      1305    1.418602265   -0.409845320    1.252530605
  123 GLU   CD      1306    1.529013634   -0.459428279    1.157960753
  123 GLU   OE1     1307    1.522824572   -0.578756620    1.120593715
  123 GLU   OE2     1308    1.619647064   -0.379023473    1.127931730
  123 GLU   C       1309    1.116974162   -0.469006649    1.081942079
  123 GLU   O       1310    1.009502354   -0.415888200    1.052093964
  124 PRO   N       1311    1.119010450   -0.591100311    1.138658233
  124 PRO   CA      1312    0.996279336   -0.665553216    1.173940664
  124 PRO   CB      1313    1.045631752   -0.788680987    1.249344367
  124 PRO   CG      1314    1.173205927   -0.822380399    1.173020862
  124 PRO   CD      1315    1.232868762   -0.684901652    1.141789370
  124 PRO   C       1316    0.887225612   -0.593236081    1.254004630
  124 PRO   O       1317    0.770443164   -0.621801488    1.229103475
  125 ASP   N       1318    0.921680783   -0.489867433    1.330302714
  125 ASP   H       1319    1.006263932   -0.438188598    1.317799330
  125 ASP   CA      1320    0.825714021   -0.423285501    1.420885988
  125 ASP   CB      1321    0.820548551   -0.495827530    1.555366366
  125 ASP   CG      1322    0.676880874   -0.539631756    1.582605285
  125 ASP   OD1     1323    0.586431257   -0.456272755    1.561404297
  125 ASP   OD2     1324    0.659616763   -0.660193051    1.609481708
  125 ASP   C       1325    0.862108286   -0.277153857    1.447609999
  125 ASP   O       1326    0.979415628   -0.241989370    1.434884129
  126 THR   N       1327    0.763995164   -0.202519079    1.497827315
  126 THR   H       1328    0.680111779   -0.246960952    1.532244290
  126 THR   CA      1329    0.777725852   -0.056861812    1.523888867
  126 THR   CB      1330    0.736510866    0.029036513    1.401920789
  126 THR   OG1     1331    0.757646389    0.168274544    1.430007048
  126 THR   HG1     1332    0.825956220    0.209221773    1.362137175
  126 THR   CG2     1333    0.591559067    0.003701912    1.358809710
  126 THR   C       1334    0.709345561   -0.010203291    1.654186975
  126 THR   O       1335    0.626464520   -0.079289993    1.713451851
  127 SER   N       1336    0.738861417    0.114243704    1.690198929
  127 SER   H       1337    0.767635581    0.174905892    1.614743124
  127 SER   CA      1338    0.704836464    0.178355579    1.819743063
  127 SER   CB      1339    0.765628608    0.318972665    1.831020507
  127 SER   OG      1340    0.704958654    0.409412748    1.737465171
  127 SER   HG      1341    0.760349096    0.408988793    1.652742508
  127 SER   C       1342    0.554487700    0.191676985    1.848570920
  127 SER   O       1343    0.469923024    0.202126963    1.759009645
  128 GLU   N       1344    0.523136411    0.206176667    1.977060085
  128 GLU   H       1345    0.592940355    0.209452907    2.051123465
  128 GLU   CA      1346    0.385613642    0.236415893    2.021888201
  128 GLU   CB      1347    0.366846408    0.205761085    2.171811806
  128 GLU   CG      1348    0.437092149    0.296663837    2.274037441
  128 GLU   CD      1349    0.582435868    0.326064910    2.236908695
  128 GLU   OE1     1350    0.660083765    0.228823704    2.229221754
  128 GLU   OE2     1351    0.603598716    0.437378061    2.184936340
  128 GLU   C       1352    0.337587966    0.377294939    1.980433606
  128 GLU   O       1353    0.216977347    0.392465426    1.961682451
  129 GLU   N       1354    0.427874316    0.475252780    1.965245549
  129 GLU   H       1355    0.512367179    0.473617486    2.021695528
  129 GLU   CA      1356    0.399683722    0.603224444    1.894215662
  129 GLU   CB      1357    0.515316204    0.705250504    1.906136291
  129 GLU   CG      1358    0.537447911    0.812282860    1.796054032
  129 GLU   CD      1359    0.435876223    0.925642693    1.767634002
  129 GLU   OE1     1360    0.478459520    1.027780075    1.707601637
  129 GLU   OE2     1361    0.314083827    0.907815290    1.789977086
  129 GLU   C       1362    0.354833672    0.582749157    1.748310616
  129 GLU   O       1363    0.239751942    0.613247874    1.717537149
  130 VAL   N       1364    0.430150778    0.506282225    1.669082070
  130 VAL   H       1365    0.520421937    0.471040931    1.697386378
  130 VAL   CA      1366    0.389396841    0.477522816    1.529089180
  130 VAL   CB      1367    0.504658122    0.414788720    1.449346275
  130 VAL   CG1     1368    0.463242699    0.381916923    1.305830519
  130 VAL   CG2     1369    0.624420310    0.510011449    1.445281033
  130 VAL   C       1370    0.258790708    0.395183866    1.519989502
  130 VAL   O       1371    0.166723627    0.431567964    1.446247161
  131 ARG   N       1372    0.242679599    0.300168515    1.612130995
  131 ARG   H       1373    0.322705400    0.262682627    1.660783208
  131 ARG   CA      1374    0.115443184    0.226010355    1.628312144
  131 ARG   CB      1375    0.140986900    0.108562850    1.723497207
  131 ARG   CG      1376    0.051268204   -0.010884868    1.690138727
  131 ARG   CD      1377    0.115866028   -0.146891844    1.720107586
  131 ARG   NE      1378    0.134621089   -0.163993874    1.865044466
  131 ARG   HE      1379    0.227347009   -0.141706918    1.895314743
  131 ARG   CZ      1380    0.054288402   -0.236738311    1.944543102
  131 ARG   NH1     1381   -0.034144090   -0.324068642    1.894100696
  131 ARG   HH11    1382   -0.098711320   -0.375012917    1.950580052
  131 ARG   HH12    1383   -0.025183123   -0.359969629    1.798902805
  131 ARG   NH2     1384    0.047759828   -0.207414594    2.074664171
  131 ARG   HH21    1385   -0.011226448   -0.260963504    2.134995578
  131 ARG   HH22    1386    0.102488832   -0.133095181    2.113060097
  131 ARG   C       1387   -0.003878906    0.316333752    1.669613831
  131 ARG   O       1388   -0.112742507    0.305604762    1.612878511
  132 LYSH  N       1389    0.021094768    0.416777242    1.754482475
  132 LYSH  H       1390    0.108954000    0.422460053    1.803265544
  132 LYSH  CA      1391   -0.074980153    0.526586924    1.783979566
  132 LYSH  CB      1392   -0.026779574    0.616165627    1.898413736
  132 LYSH  CG      1393   -0.038136987    0.557170601    2.038884962
  132 LYSH  CD      1394    0.055722471    0.637888825    2.129016948
  132 LYSH  CE      1395    0.046027614    0.601775519    2.277130542
  132 LYSH  NZ      1396   -0.080212348    0.651312159    2.333558365
  132 LYSH  HZ1     1397   -0.091084045    0.747672155    2.308974919
  132 LYSH  HZ2     1398   -0.077505891    0.643018376    2.433129684
  132 LYSH  HZ3     1399   -0.156542088    0.598224717    2.296941621
  132 LYSH  C       1400   -0.102123711    0.619573874    1.663726881
  132 LYSH  O       1401   -0.217875824    0.653040542    1.637803615
  133 ARG   N       1402    0.002878222    0.659078227    1.591081045
  133 ARG   H       1403    0.097149949    0.645738056    1.625673033
  133 ARG   CA      1404   -0.008707215    0.738901455    1.466324296
  133 ARG   CB      1405    0.129334051    0.759809802    1.402065208
  133 ARG   CG      1406    0.124621452    0.836176045    1.268560020
  133 ARG   CD      1407    0.097010217    0.986383586    1.283406317
  133 ARG   NE      1408    0.226081363    1.055232572    1.298613895
  133 ARG   HE      1409    0.267459353    1.080809323    1.209646322
  133 ARG   CZ      1410    0.289567851    1.072502725    1.415697642
  133 ARG   NH1     1411    0.230044707    1.050348658    1.533323800
  133 ARG   HH11    1412    0.285046197    1.047900358    1.619227543
  133 ARG   HH12    1413    0.132820996    1.030298339    1.540518391
  133 ARG   NH2     1414    0.421340774    1.087268481    1.420612532
  133 ARG   HH21    1415    0.462589602    1.080197981    1.512643093
  133 ARG   HH22    1416    0.480757376    1.105926256    1.340834753
  133 ARG   C       1417   -0.101675608    0.671953987    1.363526572
  133 ARG   O       1418   -0.193772052    0.736752848    1.313011327
  134 PHE   N       1419   -0.083268115    0.541251967    1.344473600
  134 PHE   H       1420   -0.000232247    0.494218722    1.377369680
  134 PHE   CA      1421   -0.171103086    0.462356494    1.255913650
  134 PHE   CB      1422   -0.119932063    0.318614258    1.243347606
  134 PHE   CG      1423   -0.198758325    0.240255939    1.137912862
  134 PHE   CD1     1424   -0.171128355    0.258030260    1.002902183
  134 PHE   HD1     1425   -0.091661001    0.325828591    0.971736807
  134 PHE   CD2     1426   -0.293554161    0.146718544    1.177455040
  134 PHE   HD2     1427   -0.314972024    0.132217036    1.283431107
  134 PHE   CE1     1428   -0.238106931    0.182337461    0.907773656
  134 PHE   HE1     1429   -0.215145754    0.195899561    0.802063776
  134 PHE   CE2     1430   -0.358968905    0.069496477    1.082411823
  134 PHE   HE2     1431   -0.425593321   -0.010580431    1.114333845
  134 PHE   CZ      1432   -0.331277917    0.087256413    0.947522380
  134 PHE   HZ      1433   -0.377780075    0.022196680    0.873484509
  134 PHE   C       1434   -0.318683735    0.465974029    1.299695959
  134 PHE   O       1435   -0.400915206    0.513746239    1.221540810
  135 VAL   N       1436   -0.344905539    0.444574131    1.429237360
  135 VAL   H       1437   -0.274553093    0.409686963    1.491667173
  135 VAL   CA      1438   -0.483569520    0.451238321    1.482138463
  135 VAL   CB      1439   -0.503380812    0.390941629    1.622952112
  135 VAL   CG1     1440   -0.443016917    0.250514658    1.631664905
  135 VAL   CG2     1441   -0.456430101    0.479139431    1.738701846
  135 VAL   C       1442   -0.550981638    0.589270420    1.466174673
  135 VAL   O       1443   -0.661392609    0.595340971    1.412626129
  136 GLU   N       1444   -0.473192568    0.696327703    1.485322505
  136 GLU   H       1445   -0.383068474    0.686901321    1.528631175
  136 GLU   CA      1446   -0.513929668    0.835881770    1.455368934
  136 GLU   CB      1447   -0.401615946    0.928310654    1.507291926
  136 GLU   CG      1448   -0.361252460    1.054760766    1.429163675
  136 GLU   CD      1449   -0.458329915    1.173830432    1.430274586
  136 GLU   OE1     1450   -0.581194396    1.153284076    1.423864784
  136 GLU   OE2     1451   -0.409227671    1.288102335    1.416992689
  136 GLU   C       1452   -0.551281479    0.856134686    1.306595351
  136 GLU   O       1453   -0.667425318    0.882270022    1.274028760
  137 TYR   N       1454   -0.461748819    0.812230000    1.217850237
  137 TYR   H       1455   -0.371092744    0.779392402    1.246166402
  137 TYR   CA      1456   -0.486445367    0.817021962    1.072151528
  137 TYR   CB      1457   -0.361792846    0.785145710    0.989834476
  137 TYR   CG      1458   -0.293041717    0.916124574    0.952565243
  137 TYR   CD1     1459   -0.353576626    1.003195240    0.862478825
  137 TYR   HD1     1460   -0.446494215    0.975496301    0.813108179
  137 TYR   CD2     1461   -0.172880977    0.950056408    1.012621645
  137 TYR   HD2     1462   -0.123176269    0.880216488    1.079907280
  137 TYR   CE1     1463   -0.294497038    1.125028294    0.832935150
  137 TYR   HE1     1464   -0.339654463    1.191049039    0.758850521
  137 TYR   CE2     1465   -0.113329757    1.071426239    0.982549557
  137 TYR   HE2     1466   -0.015442833    1.094421891    1.025030091
  137 TYR   CZ      1467   -0.173830598    1.158113373    0.892497589
  137 TYR   OH      1468   -0.109880130    1.271090353    0.854974877
  137 TYR   HH      1469   -0.010829155    1.240651515    0.841070255
  137 TYR   C       1470   -0.603608181    0.733069074    1.020515217
  137 TYR   O       1471   -0.680844604    0.781910635    0.937768296
  138 CYSH  N       1472   -0.617240689    0.609764558    1.068219430
  138 CYSH  H       1473   -0.546180477    0.564377987    1.123875794
  138 CYSH  CA      1474   -0.735600416    0.528860550    1.032577519
  138 CYSH  CB      1475   -0.708865502    0.378307649    1.026812060
  138 CYSH  SG      1476   -0.621010791    0.308883304    1.170710376
  138 CYSH  HG      1477   -0.579421728    0.198971090    1.108078614
  138 CYSH  C       1478   -0.867677260    0.567030470    1.101211571
  138 CYSH  O       1479   -0.969350025    0.570506498    1.031957838
  139 GLN   N       1480   -0.861308989    0.625280634    1.221436698
  139 GLN   H       1481   -0.781384393    0.615527988    1.282441283
  139 GLN   CA      1482   -0.978308788    0.694251121    1.281251958
  139 GLN   CB      1483   -0.955060308    0.734494824    1.427366792
  139 GLN   CG      1484   -1.043573649    0.653392650    1.522970657
  139 GLN   CD      1485   -0.979354734    0.523819292    1.574153518
  139 GLN   OE1     1486   -0.950171837    0.507097272    1.691727747
  139 GLN   NE2     1487   -0.974904810    0.420633611    1.493388685
  139 GLN   HE21    1488   -0.929536223    0.339459498    1.527854350
  139 GLN   HE22    1489   -1.012947145    0.421534695    1.399943015
  139 GLN   C       1490   -1.025145370    0.816420247    1.199882339
  139 GLN   O       1491   -1.143043492    0.822910819    1.165087336
  140 LYSH  N       1492   -0.930115230    0.894559841    1.147082525
  140 LYSH  H       1493   -0.836823299    0.894242262    1.185190496
  140 LYSH  CA      1494   -0.960671904    1.002575102    1.049307161
  140 LYSH  CB      1495   -0.836420379    1.078153100    1.001173816
  140 LYSH  CG      1496   -0.764429775    1.159443903    1.108510393
  140 LYSH  CD      1497   -0.678065487    1.265958296    1.040185467
  140 LYSH  CE      1498   -0.570961705    1.324068341    1.132710265
  140 LYSH  NZ      1499   -0.625054087    1.378881177    1.257746243
  140 LYSH  HZ1     1500   -0.703865502    1.325016584    1.287251691
  140 LYSH  HZ2     1501   -0.643387983    1.476495830    1.253525143
  140 LYSH  HZ3     1502   -0.554990799    1.358735255    1.328765386
  140 LYSH  C       1503   -1.033157076    0.955680298    0.921335220
  140 LYSH  O       1504   -1.105790551    1.033020397    0.859470653
  141 HISA  N       1505   -1.012018138    0.829567741    0.883841690
  141 HISA  H       1506   -0.957061177    0.767635091    0.940051808
  141 HISA  CA      1507   -1.075234451    0.766287575    0.765781351
  141 HISA  CB      1508   -0.969685089    0.684573891    0.689864458
  141 HISA  CG      1509   -0.862149950    0.771196727    0.623352340
  141 HISA  ND1     1510   -0.748801564    0.810338149    0.680144882
  141 HISA  HD1     1511   -0.722453271    0.793171952    0.776564654
  141 HISA  CD2     1512   -0.862346566    0.815303588    0.497764597
  141 HISA  HD2     1513   -0.944008970    0.800688078    0.426573374
  141 HISA  CE1     1514   -0.678952633    0.878881761    0.590130930
  141 HISA  HE1     1515   -0.585607806    0.931354985    0.610392619
  141 HISA  NE2     1516   -0.748191418    0.881264621    0.476077625
  141 HISA  C       1517   -1.197288007    0.677592903    0.799802504
  141 HISA  O       1518   -1.237824245    0.592977964    0.720105137
  142 GLY   N       1519   -1.250642054    0.692918805    0.921188461
  142 GLY   H       1520   -1.213216807    0.758490336    0.987308764
  142 GLY   CA      1521   -1.368654225    0.618257101    0.970471760
  142 GLY   C       1522   -1.345269269    0.474978651    1.022469821
  142 GLY   O       1523   -1.430065966    0.421450816    1.093836526
  143 ILE   N       1524   -1.227775067    0.417893155    0.996214939
  143 ILE   H       1525   -1.155453737    0.467927261    0.948709782
  143 ILE   CA      1526   -1.191276738    0.281252926    1.040288462
  143 ILE   CB      1527   -1.067519658    0.230521883    0.964081002
  143 ILE   CG1     1528   -1.091631688    0.234408089    0.812470700
  143 ILE   CG2     1529   -1.030658879    0.088542462    1.009074939
  143 ILE   CD      1530   -0.963814297    0.212264522    0.731007664
  143 ILE   C       1531   -1.172210939    0.276387478    1.193286761
  143 ILE   O       1532   -1.075941838    0.329064510    1.249483793
  144 VAL   N       1533   -1.279843173    0.232486420    1.257579905
  144 VAL   H       1534   -1.366423695    0.229346933    1.207462123
  144 VAL   CA      1535   -1.291473590    0.215263373    1.404410372
  144 VAL   CB      1536   -1.434584892    0.170275532    1.441164405
  144 VAL   CG1     1537   -1.461060872    0.186695071    1.590970026
  144 VAL   CG2     1538   -1.543145472    0.246357688    1.364196001
  144 VAL   C       1539   -1.186915432    0.114855800    1.457934252
  144 VAL   O       1540   -1.168740055    0.006469515    1.402209620
  145 LYSH  N       1541   -1.138107864    0.143336360    1.578789358
  145 LYSH  H       1542   -1.177747812    0.217454776    1.632463865
  145 LYSH  CA      1543   -1.024959733    0.071878217    1.642787437
  145 LYSH  CB      1544   -0.986080780    0.141097628    1.774442520
  145 LYSH  CG      1545   -1.091033094    0.124137872    1.884264407
  145 LYSH  CD      1546   -1.094503002    0.238606867    1.985490819
  145 LYSH  CE      1547   -1.198322853    0.212126587    2.095335609
  145 LYSH  NZ      1548   -1.332577580    0.182803874    2.042898289
  145 LYSH  HZ1     1549   -1.363239860    0.251305002    1.977534508
  145 LYSH  HZ2     1550   -1.397936742    0.172355192    2.117300570
  145 LYSH  HZ3     1551   -1.329823036    0.092465069    1.995439399
  145 LYSH  C       1552   -1.038854311   -0.081352878    1.656361707
  145 LYSH  O       1553   -0.943689470   -0.153538668    1.627777445
  146 GLU   N       1554   -1.162874443   -0.126707680    1.672734320
  146 GLU   H       1555   -1.233955993   -0.066745331    1.712877558
  146 GLU   CA      1556   -1.205129934   -0.268467362    1.669860062
  146 GLU   CB      1557   -1.356574660   -0.272333674    1.694945735
  146 GLU   CG      1558   -1.397993866   -0.242994411    1.840130498
  146 GLU   CD      1559   -1.363028111   -0.103025970    1.894285891
  146 GLU   OE1     1560   -1.369698026   -0.001916122    1.820650565
  146 GLU   OE2     1561   -1.324463675   -0.094785015    2.012301097
  146 GLU   C       1562   -1.171234847   -0.348461687    1.542131134
  146 GLU   O       1563   -1.179315931   -0.471075919    1.543803153
  147 ASN   N       1564   -1.142801040   -0.279133708    1.431732265
  147 ASN   H       1565   -1.157539848   -0.179848035    1.426319560
  147 ASN   CA      1566   -1.095285475   -0.342635832    1.306625608
  147 ASN   CB      1567   -1.181946341   -0.299725168    1.188135844
  147 ASN   CG      1568   -1.292420174   -0.402247993    1.162988819
  147 ASN   OD1     1569   -1.270345367   -0.515478696    1.123100590
  147 ASN   ND2     1570   -1.415665790   -0.364249159    1.185337255
  147 ASN   HD21    1571   -1.485323858   -0.433426339    1.171650157
  147 ASN   HD22    1572   -1.437319483   -0.268310134    1.199276541
  147 ASN   C       1573   -0.946497765   -0.324671495    1.271070466
  147 ASN   O       1574   -0.902219097   -0.365625405    1.163604428
  148 ILE   N       1575   -0.868693197   -0.264608033    1.361002471
  148 ILE   H       1576   -0.901902622   -0.236721918    1.451583930
  148 ILE   CA      1577   -0.723117522   -0.248813450    1.339694241
  148 ILE   CB      1578   -0.670999003   -0.120499461    1.406486373
  148 ILE   CG1     1579   -0.746371729   -0.000584213    1.347947155
  148 ILE   CG2     1580   -0.520314646   -0.102541445    1.383563453
  148 ILE   CD      1581   -0.727488224    0.125685860    1.431600873
  148 ILE   C       1582   -0.649383710   -0.376769138    1.382677836
  148 ILE   O       1583   -0.610803882   -0.393779055    1.498175670
  149 PHE   N       1584   -0.657336398   -0.473637180    1.292268354
  149 PHE   H       1585   -0.711234427   -0.460899548    1.208532980
  149 PHE   CA      1586   -0.590537084   -0.604491567    1.304602629
  149 PHE   CB      1587   -0.645174490   -0.692249830    1.191348823
  149 PHE   CG      1588   -0.559346426   -0.804572479    1.131646806
  149 PHE   CD1     1589   -0.471202291   -0.768780395    1.030190256
  149 PHE   HD1     1590   -0.423423460   -0.670972125    1.032449016
  149 PHE   CD2     1591   -0.614448973   -0.932195204    1.127369776
  149 PHE   HD2     1592   -0.680624966   -0.964833601    1.207471900
  149 PHE   CE1     1593   -0.449221226   -0.851687548    0.921275109
  149 PHE   HE1     1594   -0.386579687   -0.816590149    0.839285674
  149 PHE   CE2     1595   -0.593024429   -1.015725846    1.018313730
  149 PHE   HE2     1596   -0.650884531   -1.107647784    1.009287098
  149 PHE   CZ      1597   -0.514015796   -0.973767171    0.912229407
  149 PHE   HZ      1598   -0.532595963   -1.015162868    0.813421312
  149 PHE   C       1599   -0.437846380   -0.589754534    1.303719672
  149 PHE   O       1600   -0.378897162   -0.521745795    1.218906556
  150 ASP   N       1601   -0.378752751   -0.665683664    1.394801838
  150 ASP   H       1602   -0.428874574   -0.733275985    1.448421898
  150 ASP   CA      1603   -0.232969675   -0.666420250    1.413801860
  150 ASP   CB      1604   -0.197090497   -0.665532891    1.562882349
  150 ASP   CG      1605   -0.060121279   -0.599852966    1.583532368
  150 ASP   OD1     1606    0.035787791   -0.650714165    1.521382813
  150 ASP   OD2     1607   -0.055690757   -0.494123805    1.650844256
  150 ASP   C       1608   -0.171299550   -0.787584179    1.343582314
  150 ASP   O       1609   -0.226376697   -0.897823656    1.345949361
  151 LEU   N       1610   -0.070535564   -0.757319454    1.262998860
  151 LEU   H       1611   -0.028508904   -0.665631113    1.266165579
  151 LEU   CA      1612    0.005420892   -0.860446047    1.190081279
  151 LEU   CB      1613    0.050620436   -0.809958278    1.052655877
  151 LEU   CG      1614   -0.067534630   -0.795478165    0.956533043
  151 LEU   CD1     1615   -0.029958061   -0.706445592    0.838338114
  151 LEU   CD2     1616   -0.110749306   -0.933020838    0.905684861
  151 LEU   C       1617    0.124361116   -0.917358214    1.268555531
  151 LEU   O       1618    0.169576106   -1.027112339    1.235363556
  152 THR   N       1619    0.168793564   -0.850409517    1.375395138
  152 THR   H       1620    0.120863677   -0.770025439    1.416250173
  152 THR   CA      1621    0.286274200   -0.899567844    1.450793627
  152 THR   CB      1622    0.355847426   -0.794790739    1.539204964
  152 THR   OG1     1623    0.488616750   -0.845183629    1.556417634
  152 THR   HG1     1624    0.548988728   -0.765192511    1.589772005
  152 THR   CG2     1625    0.289012099   -0.765155546    1.673870637
  152 THR   C       1626    0.263830549   -1.033615753    1.522680460
  152 THR   O       1627    0.330680416   -1.130857535    1.487652652
  153 GLU   N       1628    0.145680210   -1.044657110    1.583451813
  153 GLU   H       1629    0.090303062   -0.962752631    1.599797026
  153 GLU   CA      1630    0.094701392   -1.167152906    1.649457076
  153 GLU   CB      1631   -0.024257726   -1.128187955    1.738459685
  153 GLU   CG      1632    0.020550171   -1.052982899    1.864816830
  153 GLU   CD      1633   -0.093985874   -0.994435042    1.949326530
  153 GLU   OE1     1634   -0.064401208   -0.901173373    2.027432309
  153 GLU   OE2     1635   -0.208396171   -1.044197049    1.938684670
  153 GLU   C       1636    0.058665961   -1.288101133    1.559493372
  153 GLU   O       1637    0.025586385   -1.394959465    1.610777324
  154 VAL   N       1638    0.076329507   -1.276960705    1.427408698
  154 VAL   H       1639    0.133298184   -1.203398120    1.389995089
  154 VAL   CA      1640    0.040496683   -1.385355549    1.332132508
  154 VAL   CB      1641   -0.091875456   -1.358984376    1.256885140
  154 VAL   CG1     1642   -0.211635237   -1.354143456    1.352062236
  154 VAL   CG2     1643   -0.087289916   -1.233546430    1.169287506
  154 VAL   C       1644    0.151546531   -1.421185555    1.231340238
  154 VAL   O       1645    0.241573454   -1.342024748    1.202793266
  155 ASP   N       1646    0.139878350   -1.540762653    1.172928668
  155 ASP   H       1647    0.071306695   -1.605579567    1.205665265
  155 ASP   CA      1648    0.230135013   -1.588440148    1.064846705
  155 ASP   CB      1649    0.219332280   -1.739753789    1.039085827
  155 ASP   CG      1650    0.310004049   -1.795234339    0.926920583
  155 ASP   OD1     1651    0.289946834   -1.913504090    0.892135748
  155 ASP   OD2     1652    0.388440397   -1.718352446    0.866436833
  155 ASP   C       1653    0.214723942   -1.509543034    0.933643785
  155 ASP   O       1654    0.132933781   -1.540366532    0.846659060
  156 ARG   N       1655    0.282060721   -1.395326577    0.935762285
  156 ARG   H       1656    0.301220375   -1.353849712    1.025438910
  156 ARG   CA      1657    0.305014433   -1.307206837    0.819563285
  156 ARG   CB      1658    0.324883553   -1.161688788    0.866812912
  156 ARG   CG      1659    0.420522885   -1.139640047    0.985023940
  156 ARG   CD      1660    0.413544279   -0.993595070    1.030864053
  156 ARG   NE      1661    0.483681344   -0.969822080    1.158651496
  156 ARG   HE      1662    0.456071267   -1.029392647    1.234484623
  156 ARG   CZ      1663    0.560606906   -0.862854561    1.185569616
  156 ARG   NH1     1664    0.570858032   -0.760481018    1.100862477
  156 ARG   HH11    1665    0.635633738   -0.686373129    1.123904363
  156 ARG   HH12    1666    0.500831336   -0.742113168    1.030603127
  156 ARG   NH2     1667    0.607990279   -0.839175398    1.308238360
  156 ARG   HH21    1668    0.671063882   -0.761637640    1.322054061
  156 ARG   HH22    1669    0.563057517   -0.870023052    1.394036668
  156 ARG   C       1670    0.407146422   -1.354015309    0.712987662
  156 ARG   O       1671    0.496366413   -1.278496893    0.674052404
  157 CYS2  N       1672    0.408463927   -1.484850370    0.684359771
  157 CYS2  H       1673    0.364319745   -1.552186356    0.745447837
  157 CYS2  CA      1674    0.486096959   -1.547688536    0.574162038
  157 CYS2  CB      1675    0.425372309   -1.514160073    0.437425457
  157 CYS2  SG      1676    0.282689852   -1.620996768    0.396987074
  157 CYS2  C       1677    0.638824093   -1.527473183    0.572121309
  157 CYS2  O       1678    0.705275343   -1.558805428    0.473120713
  158 LEU   N       1679    0.692991145   -1.511067298    0.692702985
  158 LEU   H       1680    0.634310588   -1.517635117    0.773375748
  158 LEU   CA      1681    0.834181177   -1.473461019    0.718919484
  158 LEU   CB      1682    0.864079919   -1.467448670    0.869413441
  158 LEU   CG      1683    0.772637379   -1.373859772    0.949217056
  158 LEU   CD1     1684    0.655621399   -1.451481699    1.010392913
  158 LEU   CD2     1685    0.852247800   -1.300354023    1.057065378
  158 LEU   C       1686    0.939052096   -1.566224644    0.654776802
  158 LEU   O       1687    1.031940121   -1.518154784    0.590712502
  159 GLN   N       1688    0.904087730   -1.694552820    0.649671003
  159 GLN   H       1689    0.813898866   -1.723091699    0.680899588
  159 GLN   CA      1690    0.986218016   -1.805690247    0.596559488
  159 GLN   CB      1691    0.904005070   -1.934506808    0.608343096
  159 GLN   CG      1692    0.860565078   -1.964833326    0.752318928
  159 GLN   CD      1693    0.743223180   -2.063323562    0.756987944
  159 GLN   OE1     1694    0.725087059   -2.151539133    0.674592565
  159 GLN   NE2     1695    0.653260418   -2.044388262    0.850502469
  159 GLN   HE21    1696    0.578370090   -2.109874930    0.851656194
  159 GLN   HE22    1697    0.651802512   -1.964781598    0.909966397
  159 GLN   C       1698    1.028245298   -1.788164612    0.449243285
  159 GLN   O       1699    1.142545135   -1.814983181    0.414123918
  160 ALA   N       1700    0.939814410   -1.728122057    0.369659414
  160 ALA   H       1701    0.856155690   -1.687042220    0.406151271
  160 ALA   CA      1702    0.960494386   -1.708158874    0.224609858
  160 ALA   CB      1703    0.822895043   -1.710736794    0.157391231
  160 ALA   C       1704    1.040585122   -1.582339213    0.183634240
  160 ALA   O       1705    1.040928375   -1.544662779    0.066655935
  161 ARG   N       1706    1.097444923   -1.511316619    0.281120415
  161 ARG   H       1707    1.105869885   -1.548509270    0.373522747
  161 ARG   CA      1708    1.174522706   -1.387151408    0.257153162
  161 ARG   CB      1709    1.181704921   -1.306993808    0.388610638
  161 ARG   CG      1710    1.281622520   -1.190213582    0.388608285
  161 ARG   CD      1711    1.239441151   -1.069842276    0.472947163
  161 ARG   NE      1712    1.123751425   -1.001172414    0.412520586
  161 ARG   HE      1713    1.138385153   -0.977764067    0.314749899
  161 ARG   CZ      1714    1.000735377   -0.999276569    0.467482089
  161 ARG   NH1     1715    0.971828977   -1.080311042    0.569444599
  161 ARG   HH11    1716    0.880693925   -1.082524810    0.609674110
  161 ARG   HH12    1717    1.044808499   -1.137551372    0.607029105
  161 ARG   NH2     1718    0.922753194   -0.891947135    0.454989941
  161 ARG   HH21    1719    0.827142642   -0.891075148    0.484076095
  161 ARG   HH22    1720    0.957598243   -0.804810552    0.418066963
  161 ARG   C       1721    1.313400182   -1.411836219    0.193417227
  161 ARG   O       1722    1.391168245   -1.492126678    0.244475736
  162 GLY   N       1723    1.350187111   -1.337555626    0.089312309
  162 GLY   H       1724    1.446848712   -1.316738674    0.076901035
  162 GLY   CA      1725    1.264396455   -1.238994914    0.019885563
  162 GLY   C       1726    1.302615107   -1.096922810    0.065968424
  162 GLY   O1      1727    1.212652131   -1.024690197    0.115834798
  162 GLY   O2      1728    1.424803124   -1.077670487    0.083559729
  163 fA4P  HO4     1729    0.568033506   -0.033029027   -1.788946990
  163 fA4P  O4      1730    0.487370734   -0.008418172   -1.843094650
  163 fA4P  C4      1731    0.414834596    0.092028458   -1.766027092
  163 fA4P  C3      1732    0.486402372    0.228242994   -1.762413755
  163 fA4P  O3      1733    0.625381427    0.214027441   -1.720458989
  163 fA4P  HO3     1734    0.680862379    0.215600589   -1.803866985
  163 fA4P  C2      1735    0.475934970    0.299041409   -1.899505297
  163 fA4P  O2      1736    0.550468547    0.423740172   -1.906178442
  163 fA4P  HO2     1737    0.502386497    0.494236072   -1.850062417
  163 fA4P  C6      1738    0.185325064   -0.004482197   -1.803966022
  163 fA4P  C5      1739    0.269541568    0.121982136   -1.809026397
  163 fA4P  O5      1740    0.261643842    0.187502007   -1.939140329
  163 fA4P  C1      1741    0.326589574    0.317007209   -1.938953721
  164 SIA   HO8     1742    0.001847977    1.089757722   -3.019528021
  164 SIA   O8      1743    0.024810279    1.120367331   -2.922986146
  164 SIA   C8      1744   -0.092275224    1.094441185   -2.841373552
  164 SIA   C7      1745   -0.141163724    0.949150725   -2.834769945
  164 SIA   O7      1746   -0.212720304    0.900552741   -2.951307726
  164 SIA   HO7     1747   -0.154644794    0.921680880   -3.034005655
  164 SIA   C9      1748   -0.203982716    1.199354856   -2.852157056
  164 SIA   O9      1749   -0.292758373    1.196568666   -2.966498469
  164 SIA   HO9     1750   -0.234136557    1.196425272   -3.052834574
  164 SIA   C5      1751   -0.101484455    0.758420748   -2.670462028
  164 SIA   N5      1752   -0.205240440    0.814615741   -2.579909865
  164 SIA   HN5     1753   -0.179755786    0.896223747   -2.527382616
  164 SIA   C5A     1754   -0.327259171    0.762051504   -2.569387873
  164 SIA   O5A     1755   -0.371042412    0.671398265   -2.639906867
  164 SIA   C5B     1756   -0.416952264    0.826071029   -2.463760429
  164 SIA   C4      1757    0.016370073    0.692198574   -2.594097656
  164 SIA   O4      1758   -0.028099815    0.610033155   -2.484339220
  164 SIA   HO4     1759    0.005938508    0.517105883   -2.503627421
  164 SIA   C3      1760    0.105544390    0.603119885   -2.680405290
  164 SIA   C1      1761    0.204137423    0.599352992   -2.899126861
  164 SIA   O1A     1762    0.291406481    0.517333370   -2.860396286
  164 SIA   O1B     1763    0.153763340    0.586982867   -3.013896506
  164 SIA   C6      1764   -0.034843054    0.859561880   -2.769008754
  164 SIA   O6      1765    0.062925071    0.801402875   -2.863102165
  164 SIA   C2      1766    0.134938958    0.695301239   -2.792788654
  165 LB6P  O6      1767    0.244585722    0.786560589   -2.750356012
  165 LB6P  C6      1768    0.343265882    0.839767757   -2.844469920
  165 LB6P  C3      1769    0.476471523    1.183595469   -2.942877994
  165 LB6P  O3      1770    0.560526053    1.230507358   -3.051572830
  165 LB6P  HO3     1771    0.568948579    1.329925795   -3.039736894
  165 LB6P  C2      1772    0.532678812    1.227702327   -2.806201156
  165 LB6P  O2      1773    0.554269580    1.371514972   -2.797880851
  165 LB6P  HO2     1774    0.583531798    1.390863188   -2.703282776
  165 LB6P  C4      1775    0.463341648    1.030211326   -2.947688498
  165 LB6P  O4      1776    0.594558443    0.967123839   -2.944799306
  165 LB6P  HO4     1777    0.646510337    1.004975178   -3.021957936
  165 LB6P  C5      1778    0.367153963    0.990436400   -2.834106582
  165 LB6P  O5      1779    0.411429961    1.038112902   -2.703105408
  165 LB6P  C1      1780    0.432123314    1.180784066   -2.698837093
  166 NAG   O4      1781    0.482144593    1.200022271   -2.564084440
  166 NAG   C4      1782    0.402544940    1.260320819   -2.456817302
  166 NAG   C3      1783    0.405924132    1.414790684   -2.468144770
  166 NAG   O3      1784    0.540983557    1.466674903   -2.471756823
  166 NAG   HO3     1785    0.537439428    1.566714216   -2.473400402
  166 NAG   C2      1786    0.331784567    1.479589501   -2.350568465
  166 NAG   N2      1787    0.344670985    1.626380500   -2.335066713
  166 NAG   HN2     1788    0.278677904    1.679125179   -2.389267946
  166 NAG   C7      1789    0.405813307    1.689956018   -2.235477139
  166 NAG   O7      1790    0.402811704    1.812660354   -2.230929957
  166 NAG   C8      1791    0.472122302    1.609311021   -2.122849566
  166 NAG   C6      1792    0.243745743    1.066267044   -2.407596103
  166 NAG   O6      1793    0.110593238    1.007566831   -2.405274188
  166 NAG   HO6     1794    0.115861927    0.912687666   -2.368850486
  166 NAG   C5      1795    0.254450212    1.215593308   -2.446306778
  166 NAG   O5      1796    0.180839548    1.293865926   -2.347176062
  166 NAG   C1      1797    0.186136129    1.435941064   -2.369057141
  167 MA2P  O2      1798    0.092379618    1.494737401   -2.276237513
  167 MA2P  C2      1799   -0.022215771    1.572313309   -2.324914081
  167 MA2P  C4      1800   -0.124857758    1.803779892   -2.353275601
  167 MA2P  O4      1801   -0.220156512    1.792803270   -2.244109692
  167 MA2P  HO4     1802   -0.263130104    1.701618356   -2.242089893
  167 MA2P  C3      1803    0.004311512    1.725002420   -2.322237360
  167 MA2P  O3      1804    0.114284776    1.776320527   -2.403002723
  167 MA2P  HO3     1805    0.143055230    1.865533247   -2.365565155
  167 MA2P  C6      1806   -0.110963132    1.812271045   -2.613215098
  167 MA2P  O6      1807   -0.183102179    1.796176813   -2.737069852
  167 MA2P  HO6     1808   -0.120411701    1.796837889   -2.815443350
  167 MA2P  C5      1809   -0.184384841    1.759084560   -2.488599745
  167 MA2P  O5      1810   -0.205857585    1.614750661   -2.484196717
  167 MA2P  C1      1811   -0.084992726    1.536936343   -2.463405593
  168 SIA   HO8     1812    0.083225414    0.581875237   -3.161749702
  168 SIA   O8      1813    0.027972230    0.583863888   -3.250440540
  168 SIA   C8      1814   -0.113302538    0.569320845   -3.217236398
  168 SIA   C7      1815   -0.206872171    0.639423444   -3.315528580
  168 SIA   O7      1816   -0.311825614    0.562583179   -3.381680080
  168 SIA   HO7     1817   -0.312535124    0.469934819   -3.343774842
  168 SIA   C9      1818   -0.162694055    0.578282272   -3.072636846
  168 SIA   O9      1819   -0.092618886    0.486318615   -2.986671113
  168 SIA   HO9     1820    0.006208938    0.517686004   -2.982721330
  168 SIA   C5      1821   -0.109326937    0.807347707   -3.484254585
  168 SIA   N5      1822   -0.001446456    0.710387552   -3.515522597
  168 SIA   HN5     1823    0.053706518    0.683204752   -3.435984246
  168 SIA   C5A     1824    0.007755856    0.643740207   -3.630268920
  168 SIA   O5A     1825   -0.077505891    0.643018376   -3.719000535
  168 SIA   C5B     1826    0.131160443    0.554088653   -3.641318855
  168 SIA   C4      1827   -0.059833170    0.953103001   -3.486552310
  168 SIA   O4      1828   -0.001399545    0.987783315   -3.613191234
  168 SIA   HO4     1829    0.033070390    1.081153407   -3.604518540
  168 SIA   C3      1830   -0.174814812    1.050448554   -3.459854239
  168 SIA   C1      1831   -0.137408170    1.076127442   -3.214458344
  168 SIA   O1A     1832   -0.137866228    1.198168786   -3.185846835
  168 SIA   O1B     1833   -0.058258113    0.999442212   -3.154884056
  168 SIA   C6      1834   -0.169360060    0.785924171   -3.343593243
  168 SIA   O6      1835   -0.278232518    0.880241186   -3.321919739
  168 SIA   C2      1836   -0.237379098    1.021350047   -3.322920273
  169 LB6P  O6      1837   -0.361034716    1.096704127   -3.304550769
  169 LB6P  C6      1838   -0.471782324    1.088418966   -3.396919808
  169 LB6P  C3      1839   -0.776466797    0.866319435   -3.462592617
  169 LB6P  O3      1840   -0.874011671    0.859104103   -3.569664930
  169 LB6P  HO3     1841   -0.843994921    0.917354437   -3.645672330
  169 LB6P  C2      1842   -0.838138476    0.859799651   -3.320888599
  169 LB6P  O2      1843   -0.928983674    0.749625919   -3.291253152
  169 LB6P  HO2     1844   -0.887390441    0.663753329   -3.322352095
  169 LB6P  C4      1845   -0.685551544    0.989992830   -3.480963651
  169 LB6P  O4      1846   -0.756725036    1.117140023   -3.483762766
  169 LB6P  HO4     1847   -0.785541571    1.141573104   -3.390123067
  169 LB6P  C5      1848   -0.579064929    0.982343709   -3.370411653
  169 LB6P  O5      1849   -0.645296520    0.985107348   -3.240953150
  169 LB6P  C1      1850   -0.718391645    0.862317802   -3.223143364
  170 NAG   O4      1851   -0.747451058    0.840247794   -3.082922405
  170 NAG   C4      1852   -0.807233758    0.944687239   -3.000356052
  170 NAG   C3      1853   -0.934592003    0.878802928   -2.941111136
  170 NAG   O3      1854   -1.031811873    0.841464288   -3.042278530
  170 NAG   HO3     1855   -0.984666405    0.804872140   -3.125244382
  170 NAG   C2      1856   -1.007115449    0.964564470   -2.836481279
  170 NAG   N2      1857   -1.129087065    0.894055002   -2.790228854
  170 NAG   HN2     1858   -1.135128716    0.801079758   -2.825590771
  170 NAG   C7      1859   -1.232792408    0.950282820   -2.728379700
  170 NAG   O7      1860   -1.245077617    1.069816748   -2.701966066
  170 NAG   C8      1861   -1.343993819    0.852018478   -2.691380153
  170 NAG   C6      1862   -0.577280990    1.027216404   -2.910757480
  170 NAG   O6      1863   -0.556158838    1.161820515   -2.958915780
  170 NAG   HO6     1864   -0.454504944    1.174912678   -2.972025783
  170 NAG   C5      1865   -0.719622088    0.978712374   -2.878004756
  170 NAG   O5      1866   -0.793131489    1.064908030   -2.785831034
  170 NAG   C1      1867   -0.902658543    0.992022459   -2.727315586
  171 MA2P  O2      1868   -0.964604926    1.060521387   -2.616533706
  171 MA2P  C2      1869   -0.888832641    1.125914262   -2.510533108
  171 MA2P  C4      1870   -1.010406216    1.004514462   -2.320268361
  171 MA2P  O4      1871   -1.099507427    1.024572353   -2.207553791
  171 MA2P  HO4     1872   -1.162604606    1.098918139   -2.233920848
  171 MA2P  C3      1873   -0.980518888    1.140283487   -2.387449526
  171 MA2P  O3      1874   -1.105147213    1.206562198   -2.422622362
  171 MA2P  HO3     1875   -1.132319701    1.175687925   -2.515422803
  171 MA2P  C6      1876   -0.904604101    0.803865523   -2.218041768
  171 MA2P  O6      1877   -0.791666407    0.723750727   -2.176161497
  171 MA2P  HO6     1878   -0.821903744    0.636037667   -2.139063915
  171 MA2P  C5      1879   -0.875725905    0.941244046   -2.280556700
  171 MA2P  O5      1880   -0.788940650    0.929162030   -2.396935189
  171 MA2P  C1      1881   -0.760428335    1.055685607   -2.460910272
  172 MB6P  O6      1882   -0.681032595    1.138959399   -2.374649978
  172 MB6P  C6      1883   -0.575532823    1.199848853   -2.452729733
  172 MB6P  C3      1884   -0.219913076    1.330865626   -2.404466459
  172 MB6P  O3      1885   -0.121728756    1.398719844   -2.488388382
  172 MB6P  C2      1886   -0.163623830    1.194827591   -2.359953828
  172 MB6P  O2      1887   -0.129009837    1.098138291   -2.463764968
  172 MB6P  HO2     1888   -0.033814180    1.064478274   -2.442223798
  172 MB6P  C4      1889   -0.356009890    1.307860323   -2.473343567
  172 MB6P  O4      1890   -0.414107344    1.434410444   -2.514818123
  172 MB6P  HO4     1891   -0.340689388    1.491242616   -2.555963232
  172 MB6P  C5      1892   -0.450217143    1.237920405   -2.373678814
  172 MB6P  O5      1893   -0.391562292    1.120351320   -2.311303893
  172 MB6P  C1      1894   -0.262534350    1.145490408   -2.251959391
  173 NAG   O4      1895   -0.229772448    1.025701325   -2.178306138
  173 NAG   C4      1896   -0.099633275    0.991153218   -2.121002416
  173 NAG   C3      1897   -0.036615371    1.081879052   -2.012052827
  173 NAG   O3      1898    0.000005793    1.212623476   -2.062439338
  173 NAG   HO3     1899    0.081452801    1.205556930   -2.122550173
  173 NAG   C2      1900    0.089402363    1.015185850   -1.953828531
  173 NAG   N2      1901    0.189339977    1.096249432   -1.880549061
  173 NAG   HN2     1902    0.204185638    1.067476025   -1.785282946
  173 NAG   C7      1903    0.278388996    1.173828738   -1.941980968
  173 NAG   O7      1904    0.294647961    1.178368696   -2.063920075
  173 NAG   C8      1905    0.370439189    1.252680857   -1.848773842
  173 NAG   C6      1906   -0.131550842    0.757624380   -2.188815565
  173 NAG   O6      1907   -0.020520052    0.766631394   -2.281639646
  173 NAG   HO6     1908   -0.034001267    0.698794482   -2.358833719
  173 NAG   C5      1909   -0.115711260    0.848258295   -2.065795260
  173 NAG   O5      1910   -0.000488993    0.801642820   -1.989540127
  173 NAG   C1      1911    0.030485737    0.891557747   -1.882618860
  174 NAG   O4      1912    0.099914472    0.813475730   -1.782873285
  174 NAG   C4      1913    0.241397285    0.781312450   -1.783900692
  174 NAG   C3      1914    0.291229140    0.836670834   -1.647054651
  174 NAG   O3      1915    0.279007638    0.981141839   -1.638372064
  174 NAG   HO3     1916    0.269050098    1.005358393   -1.541310915
  174 NAG   C2      1917    0.436409918    0.799549886   -1.612500863
  174 NAG   N2      1918    0.480714684    0.843157945   -1.477828172
  174 NAG   HN2     1919    0.440994869    0.792540630   -1.401662946
  174 NAG   C7      1920    0.575693339    0.932244040   -1.450350480
  174 NAG   O7      1921    0.603726662    0.958305377   -1.333566234
  174 NAG   C8      1922    0.649511589    1.002255563   -1.565379384
  174 NAG   C6      1923    0.224402581    0.538417373   -1.892615407
  174 NAG   O6      1924    0.248780336    0.401482518   -1.850676132
  174 NAG   C5      1925    0.269264811    0.629913053   -1.778100018
  174 NAG   O5      1926    0.412181582    0.611942163   -1.759721538
  174 NAG   C1      1927    0.444603561    0.646717694   -1.624512579
    1 SOLV  OW      1928   -3.312803889   -3.711538942   -2.610614514
    1 SOLV  HW1     1929   -3.239660391   -3.680236344   -2.550020756
    1 SOLV  HW2     1930   -3.400861348   -3.679056612   -2.576086510
    2 SOLV  OW      1931   -1.083418591   -0.561318665   -3.762656303
    2 SOLV  HW1     1932   -1.140736819   -0.638825978   -3.789250948
    2 SOLV  HW2     1933   -1.022152178   -0.589048607   -3.688646322
    3 SOLV  OW      1934   -0.373147458   -3.632915106   -3.481530989
    3 SOLV  HW1     1935   -0.381270779   -3.539561770   -3.516470246
    3 SOLV  HW2     1936   -0.282107075   -3.645983679   -3.442257708
    4 SOLV  OW      1937   -1.415568067   -3.557469859   -0.717660612
    4 SOLV  HW1     1938   -1.436702703   -3.632390358   -0.654888900
    4 SOLV  HW2     1939   -1.389073642   -3.594932447   -0.806512174
    5 SOLV  OW      1940   -1.410243114   -3.573158934   -3.590865418
    5 SOLV  HW1     1941   -1.423013126   -3.484158145   -3.634651377
    5 SOLV  HW2     1942   -1.422224206   -3.645677633   -3.658680449
    6 SOLV  OW      1943   -3.360237935   -3.558115937   -2.363303065
    6 SOLV  HW1     1944   -3.450980139   -3.590772533   -2.336828130
    6 SOLV  HW2     1945   -3.368648542   -3.469202315   -2.408303679
    7 SOLV  OW      1946   -3.173756006   -3.084496157   -3.025900790
    7 SOLV  HW1     1947   -3.208359081   -2.995069010   -2.997520354
    7 SOLV  HW2     1948   -3.208282526   -3.106117397   -3.117226808
    8 SOLV  OW      1949   -2.450817684   -3.568987769   -2.725501784
    8 SOLV  HW1     1950   -2.376440272   -3.590699133   -2.788736075
    8 SOLV  HW2     1951   -2.500075086   -3.652788441   -2.701984046
    9 SOLV  OW      1952   -0.026643981   -0.843427000   -1.871606595
    9 SOLV  HW1     1953    0.058774504   -0.795483211   -1.851438367
    9 SOLV  HW2     1954   -0.104118544   -0.784111546   -1.849676507
   10 SOLV  OW      1955   -1.652790748   -2.786288013   -3.353206807
   10 SOLV  HW1     1956   -1.638078064   -2.850518715   -3.277976930
   10 SOLV  HW2     1957   -1.694091265   -2.834432737   -3.430523075
   11 SOLV  OW      1958   -2.887659359   -2.608330963   -0.130127593
   11 SOLV  HW1     1959   -2.908588990   -2.659337670   -0.046688571
   11 SOLV  HW2     1960   -2.964557209   -2.548542713   -0.152795120
   12 SOLV  OW      1961   -1.647503695   -3.428753035   -2.828324869
   12 SOLV  HW1     1962   -1.689444957   -3.433019122   -2.737645593
   12 SOLV  HW2     1963   -1.682631812   -3.349104033   -2.877559279
   13 SOLV  OW      1964   -3.361176576   -1.007964525   -2.971259751
   13 SOLV  HW1     1965   -3.393396574   -1.091736847   -3.015372673
   13 SOLV  HW2     1966   -3.268059866   -0.987948462   -3.001762218
   14 SOLV  OW      1967   -2.167573353   -2.673993658   -1.352117895
   14 SOLV  HW1     1968   -2.176476977   -2.762422588   -1.306261394
   14 SOLV  HW2     1969   -2.256026463   -2.627328526   -1.351956444
   15 SOLV  OW      1970   -0.887712294   -2.973301644   -3.128548417
   15 SOLV  HW1     1971   -0.945349666   -2.906720312   -3.175946491
   15 SOLV  HW2     1972   -0.822459907   -3.012868385   -3.193187647
   16 SOLV  OW      1973   -3.647122213   -1.760627186   -1.051043546
   16 SOLV  HW1     1974   -3.630240241   -1.858506465   -1.039378223
   16 SOLV  HW2     1975   -3.584605038   -1.708843003   -0.992635948
   17 SOLV  OW      1976   -3.691218281   -3.864675276   -1.620276247
   17 SOLV  HW1     1977   -3.607290756   -3.856878704   -1.566467092
   17 SOLV  HW2     1978   -3.732558595   -3.774230441   -1.630798146
   18 SOLV  OW      1979   -3.514098681   -3.462524396   -2.920274677
   18 SOLV  HW1     1980   -3.477089638   -3.458281484   -3.013086720
   18 SOLV  HW2     1981   -3.537853829   -3.370335664   -2.889637096
   19 SOLV  OW      1982   -1.098472830   -2.841544963   -3.256750205
   19 SOLV  HW1     1983   -1.154293606   -2.876869989   -3.331836241
   19 SOLV  HW2     1984   -1.149609669   -2.771108185   -3.207501751
   20 SOLV  OW      1985   -1.748735473   -3.037402460   -1.733288561
   20 SOLV  HW1     1986   -1.702292567   -2.985410979   -1.804993046
   20 SOLV  HW2     1987   -1.826934899   -3.085809126   -1.772572914
   21 SOLV  OW      1988   -2.308096109   -2.414578151   -1.289483667
   21 SOLV  HW1     1989   -2.390410545   -2.407036774   -1.233188912
   21 SOLV  HW2     1990   -2.228333747   -2.426782902   -1.230402210
   22 SOLV  OW      1991   -2.461519623   -0.625952047   -3.128663927
   22 SOLV  HW1     1992   -2.479445385   -0.533156456   -3.095989082
   22 SOLV  HW2     1993   -2.381865114   -0.663229258   -3.081046608
   23 SOLV  OW      1994   -0.162230798   -2.628836004   -3.280860726
   23 SOLV  HW1     1995   -0.142932487   -2.602136129   -3.186434272
   23 SOLV  HW2     1996   -0.153187929   -2.728019303   -3.289946668
   24 SOLV  OW      1997   -0.843598730   -3.795902613   -0.117039475
   24 SOLV  HW1     1998   -0.775732065   -3.869185537   -0.122057418
   24 SOLV  HW2     1999   -0.826029060   -3.729207122   -0.189457857
   25 SOLV  OW      2000   -1.481136328   -2.494644710   -2.943812251
   25 SOLV  HW1     2001   -1.572681741   -2.468034113   -2.974031645
   25 SOLV  HW2     2002   -1.488580640   -2.563323861   -2.871496613
   26 SOLV  OW      2003   -0.711470456   -2.000788037   -1.521056927
   26 SOLV  HW1     2004   -0.671976256   -1.988211796   -1.430041914
   26 SOLV  HW2     2005   -0.733994506   -2.097288091   -1.534553455
   27 SOLV  OW      2006   -2.728153122   -1.518050869   -1.751814662
   27 SOLV  HW1     2007   -2.826759540   -1.503123405   -1.759273826
   27 SOLV  HW2     2008   -2.699629621   -1.586398401   -1.819021816
   28 SOLV  OW      2009   -3.850961465   -0.008937320   -1.302066773
   28 SOLV  HW1     2010   -3.764103882   -0.011205427   -1.252546536
   28 SOLV  HW2     2011   -3.851768617   -0.081159731   -1.371238799
   29 SOLV  OW      2012   -1.513876098   -1.784885285   -2.167874287
   29 SOLV  HW1     2013   -1.462956582   -1.721118998   -2.225676561
   29 SOLV  HW2     2014   -1.594657573   -1.817260546   -2.217130718
   30 SOLV  OW      2015   -1.255162312   -2.831081502   -1.797962920
   30 SOLV  HW1     2016   -1.289836228   -2.742987873   -1.830194434
   30 SOLV  HW2     2017   -1.319555877   -2.870180223   -1.732187229
   31 SOLV  OW      2018   -2.188565595   -0.984151849   -2.609778830
   31 SOLV  HW1     2019   -2.208703123   -1.039688689   -2.529083172
   31 SOLV  HW2     2020   -2.192278976   -0.887255427   -2.585305161
   32 SOLV  OW      2021   -1.989575144   -1.263129240   -2.326060204
   32 SOLV  HW1     2022   -1.896637171   -1.298844016   -2.316731281
   32 SOLV  HW2     2023   -2.041112631   -1.320590657   -2.389637504
   33 SOLV  OW      2024   -2.919538987   -3.684939586   -2.721965668
   33 SOLV  HW1     2025   -2.894934150   -3.686043849   -2.818893099
   33 SOLV  HW2     2026   -2.961589124   -3.772251937   -2.697271376
   34 SOLV  OW      2027   -1.909371121   -3.156769221   -1.504708992
   34 SOLV  HW1     2028   -1.978210658   -3.103153384   -1.553579120
   34 SOLV  HW2     2029   -1.848876223   -3.095196259   -1.454201798
   35 SOLV  OW      2030   -1.003414352   -1.783741535   -3.489707345
   35 SOLV  HW1     2031   -0.912298031   -1.801570190   -3.526879763
   35 SOLV  HW2     2032   -1.014459888   -1.833151239   -3.403461142
   36 SOLV  OW      2033   -1.648911886   -0.348766531   -2.202903001
   36 SOLV  HW1     2034   -1.630715610   -0.403582009   -2.121258721
   36 SOLV  HW2     2035   -1.572091083   -0.286861137   -2.219268754
   37 SOLV  OW      2036   -1.768773859   -3.473783166   -2.012278254
   37 SOLV  HW1     2037   -1.740521492   -3.377904565   -2.009035627
   37 SOLV  HW2     2038   -1.688949434   -3.531468533   -2.029651014
   38 SOLV  OW      2039   -1.350958309   -3.831929871   -2.191125588
   38 SOLV  HW1     2040   -1.259732942   -3.791057916   -2.194105944
   38 SOLV  HW2     2041   -1.346174352   -3.926477612   -2.223362608
   39 SOLV  OW      2042   -3.155116349   -3.332115210   -1.919075474
   39 SOLV  HW1     2043   -3.167646676   -3.233078078   -1.913030415
   39 SOLV  HW2     2044   -3.241370011   -3.375027709   -1.945920173
   40 SOLV  OW      2045   -2.304090519   -3.043517029   -2.796554183
   40 SOLV  HW1     2046   -2.352582932   -3.129456355   -2.780297930
   40 SOLV  HW2     2047   -2.337625496   -3.001804266   -2.881034134
   41 SOLV  OW      2048   -2.241726505   -3.205452265   -2.423477696
   41 SOLV  HW1     2049   -2.277926391   -3.260157137   -2.498967086
   41 SOLV  HW2     2050   -2.317441227   -3.171365941   -2.367737269
   42 SOLV  OW      2051   -2.489941205   -3.662969286   -2.375768296
   42 SOLV  HW1     2052   -2.503950252   -3.758686832   -2.401140029
   42 SOLV  HW2     2053   -2.557304309   -3.605863736   -2.422704109
   43 SOLV  OW      2054   -0.236990775   -3.588510399   -0.965586886
   43 SOLV  HW1     2055   -0.181539119   -3.590593657   -1.048778327
   43 SOLV  HW2     2056   -0.333297412   -3.577211893   -0.990028150
   44 SOLV  OW      2057   -1.736403178   -3.353457898   -1.410848452
   44 SOLV  HW1     2058   -1.813781046   -3.317975914   -1.463341589
   44 SOLV  HW2     2059   -1.753572508   -3.340331305   -1.313202546
   45 SOLV  OW      2060   -1.623591943   -0.657339092   -1.706920915
   45 SOLV  HW1     2061   -1.696165724   -0.658728578   -1.775717901
   45 SOLV  HW2     2062   -1.574195940   -0.744277264   -1.708849687
   46 SOLV  OW      2063   -1.870666718   -0.706914571   -0.058419684
   46 SOLV  HW1     2064   -1.953152293   -0.745655279   -0.099613089
   46 SOLV  HW2     2065   -1.849789994   -0.619250896   -0.101788188
   47 SOLV  OW      2066   -3.826229008   -0.315049749   -1.818488749
   47 SOLV  HW1     2067   -3.868685162   -0.224984034   -1.827839155
   47 SOLV  HW2     2068   -3.839705840   -0.367143994   -1.902787861
   48 SOLV  OW      2069   -0.964711843   -3.125604717   -0.245720601
   48 SOLV  HW1     2070   -1.041576176   -3.118115363   -0.182178579
   48 SOLV  HW2     2071   -0.884302658   -3.159532120   -0.196884242
   49 SOLV  OW      2072   -1.722904942   -1.085190824   -2.778804133
   49 SOLV  HW1     2073   -1.689833528   -1.011152146   -2.720268172
   49 SOLV  HW2     2074   -1.821072823   -1.097731485   -2.764391061
   50 SOLV  OW      2075   -1.666709343   -1.915134782   -3.624886365
   50 SOLV  HW1     2076   -1.707323019   -1.968507457   -3.550698259
   50 SOLV  HW2     2077   -1.598217069   -1.970577965   -3.672181461
   51 SOLV  OW      2078   -2.451215480   -1.220760925   -0.681778596
   51 SOLV  HW1     2079   -2.378916958   -1.206334635   -0.749356647
   51 SOLV  HW2     2080   -2.410195080   -1.243560728   -0.593464181
   52 SOLV  OW      2081   -2.005351331   -1.132175299   -1.282391129
   52 SOLV  HW1     2082   -1.962153462   -1.043079222   -1.268335918
   52 SOLV  HW2     2083   -2.098591538   -1.119045177   -1.316089337
   53 SOLV  OW      2084   -0.826736086   -3.453820834   -3.444436550
   53 SOLV  HW1     2085   -0.838379174   -3.538841436   -3.393077780
   53 SOLV  HW2     2086   -0.789418910   -3.474399675   -3.534911189
   54 SOLV  OW      2087   -1.767350008   -2.186728087   -0.610248923
   54 SOLV  HW1     2088   -1.746744421   -2.189821533   -0.708062226
   54 SOLV  HW2     2089   -1.748353951   -2.095053756   -0.575084628
   55 SOLV  OW      2090   -2.562563357   -1.977955707   -1.060535486
   55 SOLV  HW1     2091   -2.559403563   -2.047313557   -0.988555780
   55 SOLV  HW2     2092   -2.593535894   -1.891117647   -1.021788075
   56 SOLV  OW      2093   -2.593874128   -3.775002582   -1.099157631
   56 SOLV  HW1     2094   -2.522824379   -3.737601714   -1.039536157
   56 SOLV  HW2     2095   -2.653307278   -3.700988968   -1.130642049
   57 SOLV  OW      2096   -2.192737150   -0.232714665   -2.472449231
   57 SOLV  HW1     2097   -2.131792035   -0.284004577   -2.411979604
   57 SOLV  HW2     2098   -2.192828647   -0.274813576   -2.563163668
   58 SOLV  OW      2099   -1.718807484   -1.381606489   -0.843992410
   58 SOLV  HW1     2100   -1.783297417   -1.305901024   -0.854552934
   58 SOLV  HW2     2101   -1.765083234   -1.458998949   -0.800739990
   59 SOLV  OW      2102   -2.899658093   -3.260335158   -1.298012657
   59 SOLV  HW1     2103   -2.928563497   -3.172638138   -1.336425955
   59 SOLV  HW2     2104   -2.978571540   -3.321407335   -1.291331773
   60 SOLV  OW      2105   -0.904570273   -1.630967919   -2.528105304
   60 SOLV  HW1     2106   -0.946654509   -1.618919465   -2.618022771
   60 SOLV  HW2     2107   -0.841544935   -1.708563628   -2.530945419
   61 SOLV  OW      2108   -1.530657104   -1.382940722   -1.042557671
   61 SOLV  HW1     2109   -1.477724906   -1.464143996   -1.017944402
   61 SOLV  HW2     2110   -1.591388585   -1.358576043   -0.966929314
   62 SOLV  OW      2111   -1.657631566   -2.410807665   -0.493404238
   62 SOLV  HW1     2112   -1.703154678   -2.342155842   -0.550116545
   62 SOLV  HW2     2113   -1.592583051   -2.365707436   -0.432278514
   63 SOLV  OW      2114   -3.059574853   -1.925814216   -0.203929651
   63 SOLV  HW1     2115   -3.076496333   -2.021172069   -0.228870329
   63 SOLV  HW2     2116   -3.098325902   -1.865712714   -0.273841680
   64 SOLV  OW      2117   -2.368420002   -1.701276697   -1.953231658
   64 SOLV  HW1     2118   -2.291542961   -1.643391558   -1.980456291
   64 SOLV  HW2     2119   -2.338110400   -1.796413118   -1.947555839
   65 SOLV  OW      2120   -1.584855257   -3.093305777   -0.739722469
   65 SOLV  HW1     2121   -1.549786512   -3.157150981   -0.671198190
   65 SOLV  HW2     2122   -1.513379915   -3.027594245   -0.763697789
   66 SOLV  OW      2123   -2.076760376   -3.296434877   -0.953453807
   66 SOLV  HW1     2124   -2.006711623   -3.327636850   -0.889256055
   66 SOLV  HW2     2125   -2.035481873   -3.234584078   -1.020328624
   67 SOLV  OW      2126   -3.253418095   -3.711214690   -1.117102643
   67 SOLV  HW1     2127   -3.253959907   -3.614897072   -1.090189557
   67 SOLV  HW2     2128   -3.321396509   -3.761190099   -1.063408620
   68 SOLV  OW      2129   -0.873126229   -0.701352205   -2.199892736
   68 SOLV  HW1     2130   -0.786657991   -0.737928859   -2.234350513
   68 SOLV  HW2     2131   -0.905233605   -0.757814736   -2.123847393
   69 SOLV  OW      2132   -0.787213003   -2.247092980   -0.426168310
   69 SOLV  HW1     2133   -0.869613634   -2.269170382   -0.373972026
   69 SOLV  HW2     2134   -0.794508307   -2.154075859   -0.462170690
   70 SOLV  OW      2135   -2.081182461   -2.813808417   -0.560059373
   70 SOLV  HW1     2136   -2.048523764   -2.719296927   -0.558492364
   70 SOLV  HW2     2137   -2.038074675   -2.865187205   -0.485874136
   71 SOLV  OW      2138   -1.811401903   -2.652312457   -1.804180671
   71 SOLV  HW1     2139   -1.787175727   -2.558437762   -1.828688512
   71 SOLV  HW2     2140   -1.771557425   -2.674865642   -1.715277264
   72 SOLV  OW      2141   -0.245816585   -1.744892269   -1.597545056
   72 SOLV  HW1     2142   -0.203272612   -1.830946366   -1.569531787
   72 SOLV  HW2     2143   -0.341192628   -1.743565039   -1.567517584
   73 SOLV  OW      2144    0.002952203   -2.888879029   -3.817039529
   73 SOLV  HW1     2145    0.007743580   -2.843679174   -3.727955951
   73 SOLV  HW2     2146   -0.070680528   -2.956549669   -3.816140273
   74 SOLV  OW      2147   -0.341577008   -3.525256219   -3.139984626
   74 SOLV  HW1     2148   -0.342799953   -3.601931243   -3.204179565
   74 SOLV  HW2     2149   -0.433563617   -3.510920445   -3.103454415
   75 SOLV  OW      2150   -1.561092167   -3.479523950   -1.544494040
   75 SOLV  HW1     2151   -1.618967387   -3.448053818   -1.469250473
   75 SOLV  HW2     2152   -1.569987146   -3.416777897   -1.621858849
   76 SOLV  OW      2153   -0.143139313   -2.828925690   -1.603861415
   76 SOLV  HW1     2154   -0.113781584   -2.864306565   -1.692666579
   76 SOLV  HW2     2155   -0.240430559   -2.806113829   -1.607607433
   77 SOLV  OW      2156   -3.050517651   -1.322802058   -0.486056095
   77 SOLV  HW1     2157   -3.072755797   -1.234374620   -0.527118175
   77 SOLV  HW2     2158   -2.951258004   -1.334870694   -0.484688429
   78 SOLV  OW      2159   -2.199522275   -1.151879183   -3.691087769
   78 SOLV  HW1     2160   -2.272942088   -1.125642267   -3.628468639
   78 SOLV  HW2     2161   -2.118167385   -1.176714579   -3.638489732
   79 SOLV  OW      2162   -3.608920216   -0.315097944   -0.085595684
   79 SOLV  HW1     2163   -3.602861727   -0.414602107   -0.093580697
   79 SOLV  HW2     2164   -3.572414055   -0.272738289   -0.168508395
   80 SOLV  OW      2165   -2.116928439   -1.092138357   -2.181509912
   80 SOLV  HW1     2166   -2.086514011   -1.092975483   -2.086242036
   80 SOLV  HW2     2167   -2.063771579   -1.158599079   -2.234035437
   81 SOLV  OW      2168    0.005339051   -2.746435842   -2.504871413
   81 SOLV  HW1     2169    0.050217746   -2.800592591   -2.575969274
   81 SOLV  HW2     2170    0.002362240   -2.650501131   -2.532969643
   82 SOLV  OW      2171   -0.684748285   -1.725298778   -3.269611113
   82 SOLV  HW1     2172   -0.587513916   -1.705035136   -3.281301227
   82 SOLV  HW2     2173   -0.695078319   -1.811778798   -3.220455079
   83 SOLV  OW      2174   -3.102630830   -0.844225646   -0.137684386
   83 SOLV  HW1     2175   -3.174628625   -0.913617220   -0.139316667
   83 SOLV  HW2     2176   -3.143239736   -0.753770772   -0.150736578
   84 SOLV  OW      2177   -2.467387191   -3.585693093   -3.592350719
   84 SOLV  HW1     2178   -2.432282562   -3.511653481   -3.649685300
   84 SOLV  HW2     2179   -2.402566060   -3.661846285   -3.592890804
   85 SOLV  OW      2180   -0.750170043   -3.577884557   -1.392637160
   85 SOLV  HW1     2181   -0.664307099   -3.550428310   -1.435939841
   85 SOLV  HW2     2182   -0.782861974   -3.662716472   -1.434304649
   86 SOLV  OW      2183   -1.268919915   -0.284451403   -2.846306194
   86 SOLV  HW1     2184   -1.176730003   -0.246431219   -2.853857121
   86 SOLV  HW2     2185   -1.302060419   -0.309778030   -2.937199980
   87 SOLV  OW      2186   -3.384712468   -0.634815628   -0.352535804
   87 SOLV  HW1     2187   -3.356806445   -0.662778674   -0.260662065
   87 SOLV  HW2     2188   -3.329013712   -0.557192525   -0.382093909
   88 SOLV  OW      2189   -2.015227072   -0.784965613   -0.401715489
   88 SOLV  HW1     2190   -1.993858307   -0.689356450   -0.421816161
   88 SOLV  HW2     2191   -2.013423497   -0.838031409   -0.486465396
   89 SOLV  OW      2192   -0.045428715   -0.989979256   -0.284315542
   89 SOLV  HW1     2193   -0.126612338   -1.035383092   -0.247577997
   89 SOLV  HW2     2194    0.011225609   -1.056865967   -0.332464688
   90 SOLV  OW      2195   -2.329518456   -2.006632179   -2.889993767
   90 SOLV  HW1     2196   -2.274240773   -2.014091107   -2.972992214
   90 SOLV  HW2     2197   -2.315542746   -2.087796069   -2.833257431
   91 SOLV  OW      2198   -2.702461991   -2.101933964   -0.860221025
   91 SOLV  HW1     2199   -2.749151282   -2.170465830   -0.804332439
   91 SOLV  HW2     2200   -2.733823879   -2.109178824   -0.954899132
   92 SOLV  OW      2201   -1.819853115   -1.312942960   -3.205425935
   92 SOLV  HW1     2202   -1.836755557   -1.281837477   -3.298958680
   92 SOLV  HW2     2203   -1.786723798   -1.236345644   -3.150318578
   93 SOLV  OW      2204   -2.371661548   -1.016821201   -1.642165461
   93 SOLV  HW1     2205   -2.376665990   -1.106623997   -1.685896546
   93 SOLV  HW2     2206   -2.397813956   -0.946214315   -1.707988656
   94 SOLV  OW      2207   -1.001223009   -1.362004842   -2.438017475
   94 SOLV  HW1     2208   -0.918473045   -1.309242521   -2.457262081
   94 SOLV  HW2     2209   -0.991746120   -1.453943325   -2.476217229
   95 SOLV  OW      2210   -1.222488413   -3.426585416   -1.657966400
   95 SOLV  HW1     2211   -1.144907773   -3.484490291   -1.632871492
   95 SOLV  HW2     2212   -1.265679942   -3.462729393   -1.740607792
   96 SOLV  OW      2213   -3.392004857   -3.702051996   -1.685360914
   96 SOLV  HW1     2214   -3.305001922   -3.695150550   -1.734189640
   96 SOLV  HW2     2215   -3.404842971   -3.795893633   -1.653262761
   97 SOLV  OW      2216   -1.213859873   -3.255002652   -2.959808897
   97 SOLV  HW1     2217   -1.215341234   -3.155206417   -2.953602682
   97 SOLV  HW2     2218   -1.125281943   -3.284855762   -2.995369785
   98 SOLV  OW      2219   -1.908904244   -3.457724620   -3.192590027
   98 SOLV  HW1     2220   -2.008300262   -3.454473277   -3.203148330
   98 SOLV  HW2     2221   -1.880324802   -3.389657995   -3.125123817
   99 SOLV  OW      2222   -3.424643920   -1.522066490   -2.410384879
   99 SOLV  HW1     2223   -3.452018216   -1.458187217   -2.338467989
   99 SOLV  HW2     2224   -3.353798040   -1.583331769   -2.375321781
  100 SOLV  OW      2225   -1.795589364   -3.708695345   -0.304835784
  100 SOLV  HW1     2226   -1.824737997   -3.803169311   -0.319896983
  100 SOLV  HW2     2227   -1.770934209   -3.696364956   -0.208701003
  101 SOLV  OW      2228   -2.797061852   -1.843410906   -1.771590439
  101 SOLV  HW1     2229   -2.793547259   -1.786782042   -1.689232850
  101 SOLV  HW2     2230   -2.736723736   -1.804626368   -1.841282944
  102 SOLV  OW      2231   -3.433514746   -0.191311830   -0.293227317
  102 SOLV  HW1     2232   -3.377296097   -0.200645279   -0.375411002
  102 SOLV  HW2     2233   -3.376992192   -0.207051127   -0.212237976
  103 SOLV  OW      2234   -3.225415244   -0.595086407   -0.108270423
  103 SOLV  HW1     2235   -3.259047316   -0.607981261   -0.014974317
  103 SOLV  HW2     2236   -3.158991499   -0.520338028   -0.109705837
  104 SOLV  OW      2237   -2.908915336   -2.814948301   -0.674527464
  104 SOLV  HW1     2238   -2.946919829   -2.772878827   -0.592142749
  104 SOLV  HW2     2239   -2.809921933   -2.824783697   -0.664281674
  105 SOLV  OW      2240   -3.730527598   -3.347568919   -0.140586375
  105 SOLV  HW1     2241   -3.825433338   -3.368691459   -0.163998468
  105 SOLV  HW2     2242   -3.725885132   -3.315584569   -0.045946036
  106 SOLV  OW      2243   -1.639186456   -1.526514616   -3.125043032
  106 SOLV  HW1     2244   -1.605517301   -1.509368354   -3.032445366
  106 SOLV  HW2     2245   -1.707477339   -1.457480643   -3.148971672
  107 SOLV  OW      2246   -3.841913536   -2.594655031   -3.371826701
  107 SOLV  HW1     2247   -3.889455036   -2.512421306   -3.403121335
  107 SOLV  HW2     2248   -3.834906942   -2.593153600   -3.272074145
  108 SOLV  OW      2249   -3.850420499   -0.964188773   -0.734080343
  108 SOLV  HW1     2250   -3.846753943   -1.013444284   -0.821031198
  108 SOLV  HW2     2251   -3.909956277   -0.884383282   -0.743489544
  109 SOLV  OW      2252   -0.968107127   -2.124555487   -2.542823756
  109 SOLV  HW1     2253   -0.959521824   -2.030920746   -2.508759361
  109 SOLV  HW2     2254   -0.982493388   -2.186808068   -2.465887299
  110 SOLV  OW      2255   -2.425608587   -3.495256914   -2.086924291
  110 SOLV  HW1     2256   -2.493332902   -3.526549445   -2.153514336
  110 SOLV  HW2     2257   -2.464455937   -3.421080401   -2.032255026
  111 SOLV  OW      2258   -2.103130640   -0.060583710   -1.774857332
  111 SOLV  HW1     2259   -2.031059404   -0.020317431   -1.831302982
  111 SOLV  HW2     2260   -2.157554987    0.012316110   -1.733320926
  112 SOLV  OW      2261   -3.802998261   -2.542530949   -1.089115399
  112 SOLV  HW1     2262   -3.839469529   -2.507492350   -1.002839597
  112 SOLV  HW2     2263   -3.874808920   -2.592128770   -1.137948322
  113 SOLV  OW      2264   -1.062582691   -1.512331853   -0.604143170
  113 SOLV  HW1     2265   -1.116441224   -1.438482518   -0.644732919
  113 SOLV  HW2     2266   -1.080030963   -1.516081109   -0.505738979
  114 SOLV  OW      2267   -3.602759114   -2.106837118   -2.708761250
  114 SOLV  HW1     2268   -3.519070673   -2.155282417   -2.683247565
  114 SOLV  HW2     2269   -3.668977914   -2.113127092   -2.634081401
  115 SOLV  OW      2270   -3.857417216   -1.887755133   -1.250331941
  115 SOLV  HW1     2271   -3.785922210   -1.838057103   -1.201136976
  115 SOLV  HW2     2272   -3.815597541   -1.945709525   -1.320287697
  116 SOLV  OW      2273   -1.377376918   -2.421712820   -1.316973395
  116 SOLV  HW1     2274   -1.427828208   -2.390747646   -1.236367405
  116 SOLV  HW2     2275   -1.322655776   -2.501981175   -1.293221826
  117 SOLV  OW      2276   -2.103266167   -2.654140304   -3.659717253
  117 SOLV  HW1     2277   -2.098025325   -2.747825466   -3.625110713
  117 SOLV  HW2     2278   -2.066565470   -2.650872643   -3.752692026
  118 SOLV  OW      2279   -2.161837296   -1.161179293   -0.181398491
  118 SOLV  HW1     2280   -2.062917191   -1.175727038   -0.183567896
  118 SOLV  HW2     2281   -2.203453535   -1.224818420   -0.116440137
  119 SOLV  OW      2282   -2.531096636   -3.573367039   -0.074666793
  119 SOLV  HW1     2283   -2.556834312   -3.645182425   -0.139334082
  119 SOLV  HW2     2284   -2.527406975   -3.485470148   -0.122228991
  120 SOLV  OW      2285   -3.398524899   -3.611498378   -0.386747894
  120 SOLV  HW1     2286   -3.336671093   -3.629869332   -0.310337969
  120 SOLV  HW2     2287   -3.468595676   -3.546219138   -0.357931175
  121 SOLV  OW      2288   -0.523520110   -3.320593114   -1.067576432
  121 SOLV  HW1     2289   -0.464745930   -3.250701896   -1.026805305
  121 SOLV  HW2     2290   -0.533672580   -3.396940453   -1.003784338
  122 SOLV  OW      2291   -1.126599015   -3.543624362   -3.621100150
  122 SOLV  HW1     2292   -1.123453034   -3.447805290   -3.649568835
  122 SOLV  HW2     2293   -1.218808117   -3.565973078   -3.589482681
  123 SOLV  OW      2294   -3.172574514   -2.569590693   -1.062963956
  123 SOLV  HW1     2295   -3.091477094   -2.547094723   -1.116989096
  123 SOLV  HW2     2296   -3.182941604   -2.668946642   -1.058227569
  124 SOLV  OW      2297   -2.977384126   -3.831190061   -1.483667966
  124 SOLV  HW1     2298   -2.919830446   -3.896320610   -1.434199266
  124 SOLV  HW2     2299   -3.052562095   -3.801671528   -1.424690089
  125 SOLV  OW      2300   -3.505692314   -1.364840322   -2.219003815
  125 SOLV  HW1     2301   -3.450631428   -1.358604873   -2.135749272
  125 SOLV  HW2     2302   -3.576123955   -1.293849378   -2.217754855
  126 SOLV  OW      2303   -0.066196335   -1.567290454   -2.475994275
  126 SOLV  HW1     2304   -0.147620372   -1.607756058   -2.517620027
  126 SOLV  HW2     2305   -0.053916035   -1.474228236   -2.510470614
  127 SOLV  OW      2306   -0.950607634   -2.996957509   -2.871485174
  127 SOLV  HW1     2307   -1.050008479   -3.002144995   -2.861788344
  127 SOLV  HW2     2308   -0.926848598   -2.991208055   -2.968458822
  128 SOLV  OW      2309   -3.263845599   -2.566600546   -1.836487216
  128 SOLV  HW1     2310   -3.166835427   -2.569131062   -1.812315493
  128 SOLV  HW2     2311   -3.298633379   -2.473549059   -1.824962406
  129 SOLV  OW      2312   -0.892893823   -0.705946764   -3.612673741
  129 SOLV  HW1     2313   -0.850929770   -0.745554157   -3.530992676
  129 SOLV  HW2     2314   -0.966294535   -0.765805070   -3.644779473
  130 SOLV  OW      2315   -3.605701246   -1.371215278   -0.778215666
  130 SOLV  HW1     2316   -3.540259212   -1.296116542   -0.787127702
  130 SOLV  HW2     2317   -3.662389241   -1.356555456   -0.697139049
  131 SOLV  OW      2318   -1.899225574   -1.815102236   -3.477689733
  131 SOLV  HW1     2319   -1.857373106   -1.766536463   -3.554445737
  131 SOLV  HW2     2320   -1.827703751   -1.847165147   -3.415574183
  132 SOLV  OW      2321   -3.504503093   -0.357242539   -2.253058773
  132 SOLV  HW1     2322   -3.488134957   -0.274777279   -2.307219070
  132 SOLV  HW2     2323   -3.543713688   -0.331794015   -2.164647473
  133 SOLV  OW      2324   -3.778123413   -2.710458146   -1.466792331
  133 SOLV  HW1     2325   -3.692186661   -2.731730578   -1.420270813
  133 SOLV  HW2     2326   -3.776152217   -2.748295330   -1.559346183
  134 SOLV  OW      2327   -2.464381675   -0.457128294   -1.980439859
  134 SOLV  HW1     2328   -2.535461673   -0.390368574   -1.958254014
  134 SOLV  HW2     2329   -2.387642734   -0.446339866   -1.917225491
  135 SOLV  OW      2330   -3.121105076   -1.251277710   -1.412963567
  135 SOLV  HW1     2331   -3.065378317   -1.237191294   -1.494802113
  135 SOLV  HW2     2332   -3.164786005   -1.341128299   -1.417460182
  136 SOLV  OW      2333   -3.686969258   -1.283709167   -3.358665451
  136 SOLV  HW1     2334   -3.720692637   -1.198077709   -3.397804465
  136 SOLV  HW2     2335   -3.648604943   -1.340717200   -3.431329143
  137 SOLV  OW      2336   -3.223840336   -3.774173289   -3.082428349
  137 SOLV  HW1     2337   -3.318979222   -3.750013244   -3.101578271
  137 SOLV  HW2     2338   -3.202258816   -3.861586008   -3.125959189
  138 SOLV  OW      2339   -1.085032458   -1.931003588   -0.773683751
  138 SOLV  HW1     2340   -1.053161112   -1.839514016   -0.798461089
  138 SOLV  HW2     2341   -1.007526545   -1.985963459   -0.742502889
  139 SOLV  OW      2342   -0.614858157   -3.572404171   -2.831031229
  139 SOLV  HW1     2343   -0.573407384   -3.532636930   -2.749163345
  139 SOLV  HW2     2344   -0.597276458   -3.512950562   -2.909504475
  140 SOLV  OW      2345   -1.991974258   -0.754045188   -3.521583285
  140 SOLV  HW1     2346   -2.049007389   -0.733176547   -3.601029902
  140 SOLV  HW2     2347   -2.037387427   -0.721708050   -3.438565493
  141 SOLV  OW      2348   -2.897662607   -0.816082572   -3.197244564
  141 SOLV  HW1     2349   -2.828173708   -0.772027506   -3.140393814
  141 SOLV  HW2     2350   -2.883290829   -0.790875162   -3.292950140
  142 SOLV  OW      2351   -2.517795931   -0.884512344   -1.360831104
  142 SOLV  HW1     2352   -2.494764542   -0.807990774   -1.420960286
  142 SOLV  HW2     2353   -2.545451533   -0.963147581   -1.416086096
  143 SOLV  OW      2354   -0.940625894   -3.442037552   -0.580100105
  143 SOLV  HW1     2355   -0.977595723   -3.507939447   -0.645612469
  143 SOLV  HW2     2356   -1.012156647   -3.377131607   -0.554171694
  144 SOLV  OW      2357   -0.386632877   -2.775541209   -2.589471609
  144 SOLV  HW1     2358   -0.400216698   -2.873714485   -2.602864220
  144 SOLV  HW2     2359   -0.474740018   -2.731915531   -2.571148366
  145 SOLV  OW      2360   -0.329200643   -3.574713073   -2.374121298
  145 SOLV  HW1     2361   -0.347907846   -3.527698509   -2.460384149
  145 SOLV  HW2     2362   -0.237059722   -3.613511262   -2.376625994
  146 SOLV  OW      2363   -1.247222019   -0.824030075   -3.260829497
  146 SOLV  HW1     2364   -1.288273587   -0.903959728   -3.216924580
  146 SOLV  HW2     2365   -1.179120815   -0.854024557   -3.327643661
  147 SOLV  OW      2366   -0.638164508   -0.427537919   -2.408622587
  147 SOLV  HW1     2367   -0.735304918   -0.443500708   -2.426254949
  147 SOLV  HW2     2368   -0.606369191   -0.350804042   -2.464326859
  148 SOLV  OW      2369   -0.625952632   -2.780394261   -1.808947323
  148 SOLV  HW1     2370   -0.646089750   -2.877899821   -1.799528795
  148 SOLV  HW2     2371   -0.534621133   -2.768861068   -1.848024789
  149 SOLV  OW      2372   -3.231173838   -3.516298908   -1.462410973
  149 SOLV  HW1     2373   -3.167593953   -3.461494830   -1.516780188
  149 SOLV  HW2     2374   -3.296578106   -3.561441742   -1.523125827
  150 SOLV  OW      2375   -1.802802196   -2.861976445   -0.679281545
  150 SOLV  HW1     2376   -1.849837644   -2.833880910   -0.762947658
  150 SOLV  HW2     2377   -1.765883836   -2.781302355   -0.633125405
  151 SOLV  OW      2378   -1.034628711   -2.591762056   -1.134079498
  151 SOLV  HW1     2379   -1.020690390   -2.493900602   -1.149208854
  151 SOLV  HW2     2380   -1.121067032   -2.619925244   -1.175735850
  152 SOLV  OW      2381   -2.444376808   -1.208127867   -2.113363425
  152 SOLV  HW1     2382   -2.385551726   -1.282951984   -2.144067901
  152 SOLV  HW2     2383   -2.520590447   -1.245283400   -2.060329107
  153 SOLV  OW      2384   -1.339228786   -0.372817700   -1.860457952
  153 SOLV  HW1     2385   -1.242571138   -0.348605735   -1.868982991
  153 SOLV  HW2     2386   -1.386146650   -0.303742668   -1.805422459
  154 SOLV  OW      2387   -0.332948785   -1.128540858   -2.110960497
  154 SOLV  HW1     2388   -0.354363564   -1.199880526   -2.044236745
  154 SOLV  HW2     2389   -0.256793473   -1.073167862   -2.077306712
  155 SOLV  OW      2390   -1.053972698   -2.243949198   -0.367645121
  155 SOLV  HW1     2391   -1.072333522   -2.210837489   -0.275079336
  155 SOLV  HW2     2392   -1.065254344   -2.168861242   -0.432732258
  156 SOLV  OW      2393   -0.611788395   -2.380492366   -1.071255725
  156 SOLV  HW1     2394   -0.602564049   -2.341327541   -0.979699379
  156 SOLV  HW2     2395   -0.527704265   -2.364469816   -1.122971888
  157 SOLV  OW      2396   -1.497855026   -3.385508711   -3.378028778
  157 SOLV  HW1     2397   -1.490479883   -3.478885385   -3.413071271
  157 SOLV  HW2     2398   -1.407239102   -3.343222789   -3.376558311
  158 SOLV  OW      2399   -3.035369597   -2.553643165   -3.419059729
  158 SOLV  HW1     2400   -3.132298149   -2.539655608   -3.398833636
  158 SOLV  HW2     2401   -3.010400871   -2.648326638   -3.398771719
  159 SOLV  OW      2402   -0.138865403   -0.668605343   -3.889977561
  159 SOLV  HW1     2403   -0.170172470   -0.581701510   -3.928308763
  159 SOLV  HW2     2404   -0.148751586   -0.666617530   -3.790479234
  160 SOLV  OW      2405   -2.598387433   -1.155249567   -3.363000697
  160 SOLV  HW1     2406   -2.616475236   -1.057265789   -3.371598152
  160 SOLV  HW2     2407   -2.684448374   -1.203774437   -3.347485239
  161 SOLV  OW      2408   -0.515489484   -3.090195455   -3.562261696
  161 SOLV  HW1     2409   -0.455722001   -3.014838452   -3.534858978
  161 SOLV  HW2     2410   -0.574948162   -3.060126931   -3.636842506
  162 SOLV  OW      2411   -3.710312898   -3.038103004   -1.577060073
  162 SOLV  HW1     2412   -3.791983550   -3.078452901   -1.535785500
  162 SOLV  HW2     2413   -3.655968384   -3.109954619   -1.620485442
  163 SOLV  OW      2414   -3.759317195   -0.506243708   -2.265932288
  163 SOLV  HW1     2415   -3.784921547   -0.597930210   -2.296591350
  163 SOLV  HW2     2416   -3.661084065   -0.492922702   -2.279148148
  164 SOLV  OW      2417   -2.382801912   -2.954356775   -1.119059774
  164 SOLV  HW1     2418   -2.382987145   -2.861511053   -1.081898190
  164 SOLV  HW2     2419   -2.419822282   -3.017567518   -1.050977064
  165 SOLV  OW      2420   -1.888062724   -0.091168108   -3.185682424
  165 SOLV  HW1     2421   -1.882412658   -0.191016543   -3.186054482
  165 SOLV  HW2     2422   -1.798086232   -0.052788296   -3.164875028
  166 SOLV  OW      2423   -3.088350430   -2.416791411   -0.142364623
  166 SOLV  HW1     2424   -3.108382614   -2.352633171   -0.216417868
  166 SOLV  HW2     2425   -3.088538054   -2.368012849   -0.055060431
  167 SOLV  OW      2426   -0.680544916   -1.631535643   -0.434390663
  167 SOLV  HW1     2427   -0.718479469   -1.555393961   -0.486958849
  167 SOLV  HW2     2428   -0.711635187   -1.625289267   -0.339541691
  168 SOLV  OW      2429   -2.384022133   -2.314907110   -0.813935310
  168 SOLV  HW1     2430   -2.382970340   -2.353645412   -0.721741536
  168 SOLV  HW2     2431   -2.459502438   -2.354835244   -0.865991271
  169 SOLV  OW      2432   -0.408206643   -3.614474487   -1.246747766
  169 SOLV  HW1     2433   -0.496101605   -3.596081830   -1.202729166
  169 SOLV  HW2     2434   -0.362308969   -3.527947579   -1.266946129
  170 SOLV  OW      2435   -3.120285769   -3.347515581   -2.976085974
  170 SOLV  HW1     2436   -3.184812144   -3.373189639   -2.904123012
  170 SOLV  HW2     2437   -3.122129939   -3.248317656   -2.988648113
  171 SOLV  OW      2438   -3.454159236   -2.040738296   -0.384111388
  171 SOLV  HW1     2439   -3.483567654   -1.960605020   -0.436205563
  171 SOLV  HW2     2440   -3.521259080   -2.060457376   -0.312622169
  172 SOLV  OW      2441   -1.827518084   -3.256219001   -3.011666585
  172 SOLV  HW1     2442   -1.842111385   -3.232639703   -2.915578407
  172 SOLV  HW2     2443   -1.806235284   -3.173344401   -3.063441642
  173 SOLV  OW      2444   -3.763275703   -3.478733204   -2.152727246
  173 SOLV  HW1     2445   -3.756879166   -3.578067899   -2.162380966
  173 SOLV  HW2     2446   -3.847532471   -3.446427927   -2.195839292
  174 SOLV  OW      2447   -2.167804824   -1.795469486   -2.751785328
  174 SOLV  HW1     2448   -2.070328862   -1.789501384   -2.730240104
  174 SOLV  HW2     2449   -2.188765782   -1.886979314   -2.786251825
  175 SOLV  OW      2450   -1.469751130   -1.155966829   -2.624115504
  175 SOLV  HW1     2451   -1.446700491   -1.082368826   -2.687771164
  175 SOLV  HW2     2452   -1.546720687   -1.127633467   -2.566906169
  176 SOLV  OW      2453   -3.594313043   -1.547565413   -3.004461127
  176 SOLV  HW1     2454   -3.513072239   -1.544038749   -3.062678405
  176 SOLV  HW2     2455   -3.676360526   -1.542643771   -3.061432182
  177 SOLV  OW      2456   -1.975389376   -1.855276941   -1.204028590
  177 SOLV  HW1     2457   -1.934073097   -1.944060082   -1.224338726
  177 SOLV  HW2     2458   -1.912561304   -1.782325230   -1.231094773
  178 SOLV  OW      2459   -1.599814824   -1.177636076   -0.291440084
  178 SOLV  HW1     2460   -1.580319950   -1.098174849   -0.233926062
  178 SOLV  HW2     2461   -1.516215399   -1.206099827   -0.338373989
  179 SOLV  OW      2462   -2.913722554   -3.024185451   -1.085403774
  179 SOLV  HW1     2463   -2.951918714   -3.017379494   -0.993229163
  179 SOLV  HW2     2464   -2.821934301   -3.063596881   -1.080605184
  180 SOLV  OW      2465   -3.472190255   -2.902538673   -1.469460948
  180 SOLV  HW1     2466   -3.552122212   -2.954285363   -1.500034122
  180 SOLV  HW2     2467   -3.388895431   -2.950669459   -1.496792672
  181 SOLV  OW      2468   -0.618678766   -3.311149818   -1.676266870
  181 SOLV  HW1     2469   -0.572623948   -3.354000138   -1.598519999
  181 SOLV  HW2     2470   -0.712220640   -3.345907448   -1.682863559
  182 SOLV  OW      2471   -2.352850297   -1.285781810   -0.012473388
  182 SOLV  HW1     2472   -2.277677173   -1.278474579    0.053078931
  182 SOLV  HW2     2473   -2.429198015   -1.334703759    0.029706349
  183 SOLV  OW      2474   -1.036751926   -3.087533444   -3.545335271
  183 SOLV  HW1     2475   -0.985605859   -3.103202521   -3.460836721
  183 SOLV  HW2     2476   -1.050861817   -2.989342323   -3.558017372
  184 SOLV  OW      2477   -3.374498522   -0.056465886   -2.291693664
  184 SOLV  HW1     2478   -3.275307298   -0.057813311   -2.304385114
  184 SOLV  HW2     2479   -3.413550605    0.020280237   -2.342552504
  185 SOLV  OW      2480   -0.829921332   -2.130786397   -0.774494109
  185 SOLV  HW1     2481   -0.742196371   -2.178798919   -0.773512444
  185 SOLV  HW2     2482   -0.850027396   -2.100036843   -0.867510152
  186 SOLV  OW      2483   -1.869347262   -1.810006019   -1.481742474
  186 SOLV  HW1     2484   -1.950279061   -1.862291655   -1.508536940
  186 SOLV  HW2     2485   -1.866518418   -1.724296511   -1.533195788
  187 SOLV  OW      2486   -3.280492647   -0.501575966   -2.856986715
  187 SOLV  HW1     2487   -3.251855747   -0.541343263   -2.944164677
  187 SOLV  HW2     2488   -3.258654535   -0.403986350   -2.856111178
  188 SOLV  OW      2489   -1.850357501   -3.392768868   -0.719196198
  188 SOLV  HW1     2490   -1.782984450   -3.421007254   -0.650892651
  188 SOLV  HW2     2491   -1.874064483   -3.296673941   -0.704857628
  189 SOLV  OW      2492   -0.946403251   -3.548683528   -1.001667605
  189 SOLV  HW1     2493   -0.848281442   -3.568022924   -1.001408970
  189 SOLV  HW2     2494   -0.970126621   -3.497899875   -1.084493711
  190 SOLV  OW      2495   -0.141837148   -0.317285774   -3.567890613
  190 SOLV  HW1     2496   -0.202051085   -0.237467975   -3.570151706
  190 SOLV  HW2     2497   -0.066270491   -0.303835214   -3.632003008
  191 SOLV  OW      2498   -1.495228752   -2.759015677   -1.104142526
  191 SOLV  HW1     2499   -1.451873449   -2.761397907   -1.014051871
  191 SOLV  HW2     2500   -1.576712742   -2.701156147   -1.100380575
  192 SOLV  OW      2501   -1.607084242   -0.345476059   -3.556007423
  192 SOLV  HW1     2502   -1.630255221   -0.317244242   -3.462906380
  192 SOLV  HW2     2503   -1.579941975   -0.441730305   -3.555849165
  193 SOLV  OW      2504   -2.191154627   -1.175929264   -3.125775217
  193 SOLV  HW1     2505   -2.286021931   -1.156589732   -3.100723751
  193 SOLV  HW2     2506   -2.183282457   -1.271090334   -3.155503094
  194 SOLV  OW      2507   -3.259658006   -2.417242235   -3.681049542
  194 SOLV  HW1     2508   -3.192093417   -2.456895364   -3.743211061
  194 SOLV  HW2     2509   -3.216959562   -2.344331935   -3.627548997
  195 SOLV  OW      2510   -0.398082810   -3.096198206   -1.012560076
  195 SOLV  HW1     2511   -0.465198784   -3.022443825   -1.020116591
  195 SOLV  HW2     2512   -0.374404937   -3.109972898   -0.916377966
  196 SOLV  OW      2513   -0.015811366   -2.324836298   -0.337923639
  196 SOLV  HW1     2514    0.073343511   -2.346927592   -0.298365832
  196 SOLV  HW2     2515   -0.076005317   -2.289073759   -0.266515790
  197 SOLV  OW      2516   -1.906859097   -2.924219256   -2.179442710
  197 SOLV  HW1     2517   -1.928715134   -2.987851283   -2.105451274
  197 SOLV  HW2     2518   -1.854014820   -2.847561888   -2.142938770
  198 SOLV  OW      2519   -3.156095341   -2.156001141   -0.316059573
  198 SOLV  HW1     2520   -3.106450332   -2.129503960   -0.398731707
  198 SOLV  HW2     2521   -3.251840754   -2.128346081   -0.324388931
  199 SOLV  OW      2522   -3.470736152   -2.703015333   -2.376483894
  199 SOLV  HW1     2523   -3.493250313   -2.611667313   -2.410403561
  199 SOLV  HW2     2524   -3.376341075   -2.725282010   -2.400890696
  200 SOLV  OW      2525   -1.498290736   -3.512649087   -2.302691426
  200 SOLV  HW1     2526   -1.507486510   -3.594737184   -2.359072318
  200 SOLV  HW2     2527   -1.523263446   -3.534125244   -2.208261692
  201 SOLV  OW      2528   -3.677911849   -3.756907473   -2.128411299
  201 SOLV  HW1     2529   -3.596185311   -3.807655956   -2.101109936
  201 SOLV  HW2     2530   -3.734136381   -3.738443005   -2.047789558
  202 SOLV  OW      2531   -3.342973253   -1.437718936   -1.552215394
  202 SOLV  HW1     2532   -3.426898167   -1.487230049   -1.529696356
  202 SOLV  HW2     2533   -3.363644585   -1.365344998   -1.618068199
  203 SOLV  OW      2534   -0.837566840   -3.335396321   -2.611066584
  203 SOLV  HW1     2535   -0.822126493   -3.257399150   -2.550406464
  203 SOLV  HW2     2536   -0.811572055   -3.419779837   -2.564106100
  204 SOLV  OW      2537   -1.471203976   -1.763807810   -0.223655871
  204 SOLV  HW1     2538   -1.565739832   -1.735947794   -0.206667442
  204 SOLV  HW2     2539   -1.414663105   -1.739620848   -0.144789375
  205 SOLV  OW      2540   -2.872026426   -0.085684685   -1.910672200
  205 SOLV  HW1     2541   -2.958471005   -0.071244512   -1.958826710
  205 SOLV  HW2     2542   -2.870252722   -0.029626667   -1.827881182
  206 SOLV  OW      2543   -1.556807802   -3.073410089   -2.946170858
  206 SOLV  HW1     2544   -1.552168578   -2.999335315   -2.879138365
  206 SOLV  HW2     2545   -1.652336025   -3.090585584   -2.970278009
  207 SOLV  OW      2546   -1.519187456   -2.455954530   -1.539243478
  207 SOLV  HW1     2547   -1.479669561   -2.406203188   -1.616474562
  207 SOLV  HW2     2548   -1.475607277   -2.425854355   -1.454413175
  208 SOLV  OW      2549   -0.972415434   -1.687750453   -0.272874711
  208 SOLV  HW1     2550   -0.915522190   -1.735759912   -0.206092977
  208 SOLV  HW2     2551   -1.032086386   -1.753359964   -0.319095589
  209 SOLV  OW      2552   -0.647988504   -0.733718637   -2.988140551
  209 SOLV  HW1     2553   -0.577154378   -0.773696335   -2.929965725
  209 SOLV  HW2     2554   -0.726240048   -0.795823395   -2.992797184
  210 SOLV  OW      2555   -2.860155426   -0.745387129   -3.470786440
  210 SOLV  HW1     2556   -2.844007039   -0.647590113   -3.484015594
  210 SOLV  HW2     2557   -2.933966535   -0.775427985   -3.531197261
  211 SOLV  OW      2558   -2.377017492   -1.995124504   -1.490398256
  211 SOLV  HW1     2559   -2.424663741   -1.941979372   -1.560437031
  211 SOLV  HW2     2560   -2.278243452   -1.986473567   -1.503469071
  212 SOLV  OW      2561   -3.479588451   -0.581438012   -2.504671518
  212 SOLV  HW1     2562   -3.531183056   -0.653506896   -2.458350502
  212 SOLV  HW2     2563   -3.405872594   -0.622488532   -2.558359066
  213 SOLV  OW      2564   -2.625603679   -2.163486121   -0.506412809
  213 SOLV  HW1     2565   -2.679909207   -2.187222510   -0.586958037
  213 SOLV  HW2     2566   -2.657059701   -2.217073031   -0.428061282
  214 SOLV  OW      2567   -1.217511674   -2.471368362   -2.380411158
  214 SOLV  HW1     2568   -1.208803416   -2.467954511   -2.479981218
  214 SOLV  HW2     2569   -1.232037942   -2.565987892   -2.351465940
  215 SOLV  OW      2570   -1.006226761   -2.300430635   -2.342013768
  215 SOLV  HW1     2571   -1.017745730   -2.289248805   -2.243303200
  215 SOLV  HW2     2572   -1.069051960   -2.370845834   -2.375121861
  216 SOLV  OW      2573   -1.803296387   -0.650730820   -1.914832578
  216 SOLV  HW1     2574   -1.819942817   -0.721761805   -1.983237581
  216 SOLV  HW2     2575   -1.874931971   -0.581208484   -1.920887597
  217 SOLV  OW      2576   -0.745815521   -0.439903618   -3.247902828
  217 SOLV  HW1     2577   -0.766249514   -0.413803941   -3.342257490
  217 SOLV  HW2     2578   -0.820143211   -0.496452515   -3.212137368
  218 SOLV  OW      2579   -3.143479473   -3.269382494   -0.919938578
  218 SOLV  HW1     2580   -3.056568025   -3.313444483   -0.897431222
  218 SOLV  HW2     2581   -3.126969755   -3.173962172   -0.944916431
  219 SOLV  OW      2582   -0.447978234   -2.381771485   -0.143136032
  219 SOLV  HW1     2583   -0.443858286   -2.330965975   -0.057090602
  219 SOLV  HW2     2584   -0.537068422   -2.426495535   -0.151178527
  220 SOLV  OW      2585   -0.768464092   -3.193715134   -2.861409354
  220 SOLV  HW1     2586   -0.786508698   -3.263438738   -2.792022354
  220 SOLV  HW2     2587   -0.827174998   -3.114430230   -2.845024999
  221 SOLV  OW      2588   -0.085451003   -1.856152103   -3.582656094
  221 SOLV  HW1     2589   -0.077322555   -1.774756023   -3.640176943
  221 SOLV  HW2     2590   -0.020116342   -1.925329459   -3.613411184
  222 SOLV  OW      2591   -2.732739116   -0.829923115   -0.411000473
  222 SOLV  HW1     2592   -2.780601403   -0.914423227   -0.387116441
  222 SOLV  HW2     2593   -2.753256590   -0.805675579   -0.505829432
  223 SOLV  OW      2594   -0.891052995   -2.753356831   -2.248844807
  223 SOLV  HW1     2595   -0.901346687   -2.727113198   -2.344789122
  223 SOLV  HW2     2596   -0.981244040   -2.770260211   -2.209073136
  224 SOLV  OW      2597   -2.080606106   -3.852034429   -2.977989485
  224 SOLV  HW1     2598   -2.058793916   -3.934362658   -2.925568738
  224 SOLV  HW2     2599   -1.995909732   -3.809168661   -3.009465140
  225 SOLV  OW      2600   -3.277563339   -0.799064437   -1.248680276
  225 SOLV  HW1     2601   -3.215393994   -0.876324102   -1.235797823
  225 SOLV  HW2     2602   -3.368062560   -0.833045979   -1.274276097
  226 SOLV  OW      2603   -2.891389477   -3.154611579   -1.916781960
  226 SOLV  HW1     2604   -2.892490084   -3.227948886   -1.984769448
  226 SOLV  HW2     2605   -2.804470694   -3.105444901   -1.922224068
  227 SOLV  OW      2606   -3.840207674   -0.327285664   -3.090559862
  227 SOLV  HW1     2607   -3.882172858   -0.365172267   -3.008067411
  227 SOLV  HW2     2608   -3.752394863   -0.372255582   -3.106931269
  228 SOLV  OW      2609   -3.707697341   -2.925611722   -3.187767914
  228 SOLV  HW1     2610   -3.700924364   -2.919439639   -3.287354256
  228 SOLV  HW2     2611   -3.801573853   -2.905914296   -3.159474199
  229 SOLV  OW      2612   -3.180340383   -2.181033202   -1.555802480
  229 SOLV  HW1     2613   -3.246632377   -2.249280171   -1.524985520
  229 SOLV  HW2     2614   -3.088149855   -2.210280294   -1.530358035
  230 SOLV  OW      2615   -1.538526814   -1.832990889   -1.067847234
  230 SOLV  HW1     2616   -1.508156815   -1.922756692   -1.035886876
  230 SOLV  HW2     2617   -1.594902533   -1.789865491   -0.997394373
  231 SOLV  OW      2618   -2.475887047   -1.579491721   -0.772537140
  231 SOLV  HW1     2619   -2.455562818   -1.643774310   -0.846393186
  231 SOLV  HW2     2620   -2.393086355   -1.528637294   -0.748917811
  232 SOLV  OW      2621   -1.319159159   -2.538499339   -3.297382285
  232 SOLV  HW1     2622   -1.314652540   -2.443743090   -3.265717923
  232 SOLV  HW2     2623   -1.373603708   -2.592517548   -3.233198940
  233 SOLV  OW      2624   -0.652689020   -0.828497355   -2.028315709
  233 SOLV  HW1     2625   -0.656238511   -0.928284817   -2.022705255
  233 SOLV  HW2     2626   -0.618853607   -0.801379421   -2.118433793
  234 SOLV  OW      2627   -2.703266937   -1.489785284   -3.774670017
  234 SOLV  HW1     2628   -2.664048154   -1.503259841   -3.683665376
  234 SOLV  HW2     2629   -2.664049010   -1.556462674   -3.838054567
  235 SOLV  OW      2630   -2.650174353   -2.485648707   -1.998375913
  235 SOLV  HW1     2631   -2.722447431   -2.548602396   -2.026922827
  235 SOLV  HW2     2632   -2.611281856   -2.440862188   -2.078892301
  236 SOLV  OW      2633   -1.236364467   -1.247430852   -1.310887194
  236 SOLV  HW1     2634   -1.302885110   -1.307954481   -1.267146116
  236 SOLV  HW2     2635   -1.166249543   -1.302332373   -1.356396760
  237 SOLV  OW      2636   -3.386919116   -1.018388214   -0.933589566
  237 SOLV  HW1     2637   -3.289294960   -1.014188644   -0.954887677
  237 SOLV  HW2     2638   -3.431002016   -1.086061120   -0.992570850
  238 SOLV  OW      2639   -2.853877998   -0.439403898   -2.888226488
  238 SOLV  HW1     2640   -2.873720094   -0.487630915   -2.973562008
  238 SOLV  HW2     2641   -2.896009314   -0.348734844   -2.890630494
  239 SOLV  OW      2642   -2.430705050   -2.279362892   -1.624129582
  239 SOLV  HW1     2643   -2.494432285   -2.266045407   -1.700046355
  239 SOLV  HW2     2644   -2.428462340   -2.196855402   -1.567655746
  240 SOLV  OW      2645   -1.862118423   -1.146018979   -0.208682148
  240 SOLV  HW1     2646   -1.768198606   -1.144381187   -0.243005801
  240 SOLV  HW2     2647   -1.870301816   -1.083531345   -0.131029039
  241 SOLV  OW      2648   -0.296525328   -1.413206642   -0.386083383
  241 SOLV  HW1     2649   -0.305852919   -1.478910903   -0.460902409
  241 SOLV  HW2     2650   -0.386251266   -1.374992247   -0.363930338
  242 SOLV  OW      2651   -1.640316285   -0.910049887   -0.925765992
  242 SOLV  HW1     2652   -1.652282548   -0.885270329   -1.021914693
  242 SOLV  HW2     2653   -1.665371033   -1.005987331   -0.912723756
  243 SOLV  OW      2654   -0.205531067   -1.146502699   -3.540571421
  243 SOLV  HW1     2655   -0.229351028   -1.193370192   -3.455497185
  243 SOLV  HW2     2656   -0.282312539   -1.089490063   -3.569823739
  244 SOLV  OW      2657   -1.908569113   -2.219440016   -1.642707169
  244 SOLV  HW1     2658   -1.838930779   -2.253416471   -1.579478945
  244 SOLV  HW2     2659   -1.979279459   -2.289095076   -1.654949794
  245 SOLV  OW      2660   -3.156078106   -3.229093090   -0.315839378
  245 SOLV  HW1     2661   -3.072927257   -3.193587875   -0.273115186
  245 SOLV  HW2     2662   -3.140182561   -3.322830459   -0.346833530
  246 SOLV  OW      2663   -0.373751986   -3.059492543   -0.034827979
  246 SOLV  HW1     2664   -0.370871224   -3.109402714   -0.121444552
  246 SOLV  HW2     2665   -0.446007160   -2.990449425   -0.038551428
  247 SOLV  OW      2666   -3.355405862   -2.274077137   -2.678652047
  247 SOLV  HW1     2667   -3.288073188   -2.281107172   -2.752262707
  247 SOLV  HW2     2668   -3.310522415   -2.241442934   -2.595452809
  248 SOLV  OW      2669   -0.741218545   -1.458503745   -3.122820435
  248 SOLV  HW1     2670   -0.723558839   -1.534668344   -3.185179258
  248 SOLV  HW2     2671   -0.784769403   -1.492954686   -3.039646440
  249 SOLV  OW      2672   -1.372447222   -0.230974322   -2.275849064
  249 SOLV  HW1     2673   -1.283831941   -0.234362846   -2.229612724
  249 SOLV  HW2     2674   -1.368991773   -0.286988594   -2.358627830
  250 SOLV  OW      2675   -1.027893618   -2.091131597   -0.135408024
  250 SOLV  HW1     2676   -0.953662133   -2.102924873   -0.069435569
  250 SOLV  HW2     2677   -1.099905166   -2.034842247   -0.094818536
  251 SOLV  OW      2678   -0.163156583   -1.405140611   -2.272165258
  251 SOLV  HW1     2679   -0.126012562   -1.475988155   -2.332185225
  251 SOLV  HW2     2680   -0.256872477   -1.383824156   -2.299811721
  252 SOLV  OW      2681   -2.088283899   -2.308035772   -2.207752714
  252 SOLV  HW1     2682   -2.125019271   -2.216322205   -2.223271115
  252 SOLV  HW2     2683   -2.082437690   -2.325384634   -2.109434569
  253 SOLV  OW      2684   -0.081045975   -3.598023706   -1.181107534
  253 SOLV  HW1     2685   -0.019849884   -3.561410877   -1.251221469
  253 SOLV  HW2     2686   -0.158277433   -3.643971183   -1.224988413
  254 SOLV  OW      2687   -0.126931789   -1.544364944   -3.607477478
  254 SOLV  HW1     2688   -0.185574414   -1.576021460   -3.532906830
  254 SOLV  HW2     2689   -0.142301042   -1.446737954   -3.622794283
  255 SOLV  OW      2690   -3.210119084   -3.754928999   -1.373799018
  255 SOLV  HW1     2691   -3.217249573   -3.740776580   -1.275052940
  255 SOLV  HW2     2692   -3.215050639   -3.666653837   -1.420543653
  256 SOLV  OW      2693   -0.852707592   -3.660942627   -3.293646961
  256 SOLV  HW1     2694   -0.874503897   -3.698711215   -3.203647976
  256 SOLV  HW2     2695   -0.915135210   -3.699124468   -3.361810833
  257 SOLV  OW      2696   -3.371304473   -3.866569036   -2.832765277
  257 SOLV  HW1     2697   -3.303711118   -3.850736978   -2.904750352
  257 SOLV  HW2     2698   -3.346203533   -3.814149498   -2.751380489
  258 SOLV  OW      2699   -2.266745933   -3.871170730   -0.435852314
  258 SOLV  HW1     2700   -2.196329897   -3.861394332   -0.506191386
  258 SOLV  HW2     2701   -2.231980542   -3.836246307   -0.348828201
  259 SOLV  OW      2702   -2.090441215   -2.821796077   -1.056540819
  259 SOLV  HW1     2703   -2.126987436   -2.841230052   -0.965501047
  259 SOLV  HW2     2704   -2.091207369   -2.905471729   -1.111306937
  260 SOLV  OW      2705   -0.357035919   -2.251382517   -1.485499427
  260 SOLV  HW1     2706   -0.384127416   -2.227305863   -1.392289911
  260 SOLV  HW2     2707   -0.373836105   -2.348746655   -1.500976555
  261 SOLV  OW      2708   -3.201895863   -0.331528972   -1.100438595
  261 SOLV  HW1     2709   -3.272745382   -0.387247577   -1.143771589
  261 SOLV  HW2     2710   -3.228574607   -0.311067725   -1.006250184
  262 SOLV  OW      2711   -3.116141898   -1.828834478   -0.732338592
  262 SOLV  HW1     2712   -3.150077950   -1.825703486   -0.826362282
  262 SOLV  HW2     2713   -3.139134827   -1.743372702   -0.685761948
  263 SOLV  OW      2714   -0.067455281   -2.472297371   -2.200162725
  263 SOLV  HW1     2715   -0.140331912   -2.540780080   -2.200822591
  263 SOLV  HW2     2716   -0.080283981   -2.410741441   -2.122395797
  264 SOLV  OW      2717   -2.415764679   -2.485711617   -3.574163467
  264 SOLV  HW1     2718   -2.401840198   -2.492440787   -3.672969606
  264 SOLV  HW2     2719   -2.375204609   -2.400713020   -3.540519140
  265 SOLV  OW      2720   -0.390057171   -3.342223220   -3.498777249
  265 SOLV  HW1     2721   -0.312447499   -3.323077458   -3.438678736
  265 SOLV  HW2     2722   -0.430667126   -3.256051751   -3.529222858
  266 SOLV  OW      2723   -3.464438240   -2.586766326   -3.771366673
  266 SOLV  HW1     2724   -3.490858840   -2.603899865   -3.866288770
  266 SOLV  HW2     2725   -3.390628576   -2.519325379   -3.768987103
  267 SOLV  OW      2726   -3.262897365   -0.576016746   -0.919492727
  267 SOLV  HW1     2727   -3.288347215   -0.623684005   -0.835339086
  267 SOLV  HW2     2728   -3.287282597   -0.632412470   -0.998401173
  268 SOLV  OW      2729   -0.967803586   -3.252971293   -3.316980585
  268 SOLV  HW1     2730   -0.880616572   -3.209628670   -3.294138025
  268 SOLV  HW2     2731   -0.950647831   -3.340314751   -3.362572921
  269 SOLV  OW      2732   -3.571937759   -2.012982559   -2.945604412
  269 SOLV  HW1     2733   -3.583597482   -2.039969938   -2.850015930
  269 SOLV  HW2     2734   -3.507650111   -2.075267105   -2.990203913
  270 SOLV  OW      2735   -3.883432839   -1.709824980   -2.506880384
  270 SOLV  HW1     2736   -3.853173568   -1.749564395   -2.593522936
  270 SOLV  HW2     2737   -3.835830529   -1.754685670   -2.431228280
  271 SOLV  OW      2738   -2.377537686   -0.280357401   -1.171044205
  271 SOLV  HW1     2739   -2.357202813   -0.186180251   -1.144229467
  271 SOLV  HW2     2740   -2.468707286   -0.284398674   -1.211952859
  272 SOLV  OW      2741   -1.951799068   -2.991928054   -0.383515544
  272 SOLV  HW1     2742   -1.859131851   -2.994099273   -0.421063210
  272 SOLV  HW2     2743   -1.979177830   -3.084392334   -0.357010966
  273 SOLV  OW      2744   -3.797794113   -3.101106256   -3.860192098
  273 SOLV  HW1     2745   -3.894466368   -3.125973341   -3.854180361
  273 SOLV  HW2     2746   -3.744857606   -3.157674661   -3.796964400
  274 SOLV  OW      2747   -2.496559607   -0.476123808   -3.491385549
  274 SOLV  HW1     2748   -2.442978523   -0.556805983   -3.466461439
  274 SOLV  HW2     2749   -2.444588862   -0.420301877   -3.556075052
  275 SOLV  OW      2750   -0.276186211   -1.307104416   -0.748867357
  275 SOLV  HW1     2751   -0.362999435   -1.350785193   -0.725261454
  275 SOLV  HW2     2752   -0.269432638   -1.297953657   -0.848227495
  276 SOLV  OW      2753   -3.655027911   -0.094851002   -2.312492524
  276 SOLV  HW1     2754   -3.750402296   -0.109509128   -2.338775316
  276 SOLV  HW2     2755   -3.640635568   -0.128260495   -2.219334052
  277 SOLV  OW      2756   -2.764549049   -2.136837038   -3.533052284
  277 SOLV  HW1     2757   -2.807475822   -2.050323508   -3.558988772
  277 SOLV  HW2     2758   -2.827511462   -2.189433995   -3.475857149
  278 SOLV  OW      2759   -3.138019885   -0.947125281   -3.375362411
  278 SOLV  HW1     2760   -3.105846694   -0.906647620   -3.289757036
  278 SOLV  HW2     2761   -3.238001004   -0.949478694   -3.375590021
  279 SOLV  OW      2762   -3.820737953   -1.531639887   -0.933639487
  279 SOLV  HW1     2763   -3.763149579   -1.529674990   -0.851898628
  279 SOLV  HW2     2764   -3.816578425   -1.622536769   -0.975140716
  280 SOLV  OW      2765   -0.343849793   -1.726896186   -3.729913129
  280 SOLV  HW1     2766   -0.424225336   -1.671155227   -3.750748651
  280 SOLV  HW2     2767   -0.297040044   -1.750959811   -3.814949068
  281 SOLV  OW      2768   -0.520884991   -2.917251691   -3.829938695
  281 SOLV  HW1     2769   -0.567403996   -2.926067425   -3.918028778
  281 SOLV  HW2     2770   -0.422398857   -2.928744294   -3.842976078
  282 SOLV  OW      2771   -2.249391301   -1.771885678   -0.002700437
  282 SOLV  HW1     2772   -2.347871163   -1.773849943   -0.020005960
  282 SOLV  HW2     2773   -2.205909516   -1.706851214   -0.065001792
  283 SOLV  OW      2774   -2.370835573   -3.582089128   -1.210731745
  283 SOLV  HW1     2775   -2.349495392   -3.655775099   -1.274893954
  283 SOLV  HW2     2776   -2.360424579   -3.615454119   -1.117029027
  284 SOLV  OW      2777   -2.818702863   -0.086989415   -0.406263955
  284 SOLV  HW1     2778   -2.811210519   -0.099064512   -0.505257486
  284 SOLV  HW2     2779   -2.727213492   -0.079197351   -0.366634403
  285 SOLV  OW      2780   -3.132515722   -3.039511040   -2.700664117
  285 SOLV  HW1     2781   -3.222418732   -3.040740447   -2.744451810
  285 SOLV  HW2     2782   -3.102544189   -3.133359764   -2.683473783
  286 SOLV  OW      2783   -2.918859862   -0.519418353   -3.149195005
  286 SOLV  HW1     2784   -3.000972716   -0.575950726   -3.141234560
  286 SOLV  HW2     2785   -2.938579102   -0.439927464   -3.206589537
  287 SOLV  OW      2786   -0.257002566   -3.024525273   -3.784735652
  287 SOLV  HW1     2787   -0.273251384   -3.122372509   -3.771948533
  287 SOLV  HW2     2788   -0.286564828   -2.974897291   -3.703098146
  288 SOLV  OW      2789   -3.215535314   -2.095463407   -1.811288933
  288 SOLV  HW1     2790   -3.120371639   -2.080293571   -1.838032168
  288 SOLV  HW2     2791   -3.224040312   -2.086750768   -1.712025523
  289 SOLV  OW      2792   -0.587726731   -3.365096019   -3.010815085
  289 SOLV  HW1     2793   -0.661821458   -3.307887717   -2.975614999
  289 SOLV  HW2     2794   -0.568057339   -3.339596584   -3.105497259
  290 SOLV  OW      2795   -0.016632909   -2.938241870   -0.038174722
  290 SOLV  HW1     2796    0.006203021   -2.903929142   -0.129292918
  290 SOLV  HW2     2797   -0.052466880   -2.863370221    0.017606301
  291 SOLV  OW      2798   -3.119924999   -0.020944842   -3.790698187
  291 SOLV  HW1     2799   -3.106316399    0.063205461   -3.738400519
  291 SOLV  HW2     2800   -3.051542770   -0.026369310   -3.863471593
  292 SOLV  OW      2801   -0.415527956   -1.120056417   -3.807725238
  292 SOLV  HW1     2802   -0.412988402   -1.068036021   -3.893102144
  292 SOLV  HW2     2803   -0.460009852   -1.065426976   -3.736741216
  293 SOLV  OW      2804   -3.379490880   -3.095389750   -2.808243825
  293 SOLV  HW1     2805   -3.440349578   -3.157626299   -2.759004154
  293 SOLV  HW2     2806   -3.424722346   -3.063547775   -2.891562008
  294 SOLV  OW      2807   -0.440934593   -1.167069247   -2.524864013
  294 SOLV  HW1     2808   -0.470152370   -1.261171810   -2.507759904
  294 SOLV  HW2     2809   -0.461699556   -1.110685653   -2.444918593
  295 SOLV  OW      2810   -3.821982129   -1.063382313   -3.428230591
  295 SOLV  HW1     2811   -3.870833384   -1.077200921   -3.342067991
  295 SOLV  HW2     2812   -3.797922453   -0.966781656   -3.437766192
  296 SOLV  OW      2813   -3.535808038   -1.430859755   -3.523104030
  296 SOLV  HW1     2814   -3.529503265   -1.525185394   -3.490478320
  296 SOLV  HW2     2815   -3.617051685   -1.420839200   -3.580554453
  297 SOLV  OW      2816   -0.635754797   -2.456184996   -2.729620071
  297 SOLV  HW1     2817   -0.650281204   -2.547064069   -2.690504620
  297 SOLV  HW2     2818   -0.549128209   -2.454877534   -2.779561287
  298 SOLV  OW      2819   -2.425968108   -0.475174707   -2.674786016
  298 SOLV  HW1     2820   -2.390118931   -0.412543193   -2.744011527
  298 SOLV  HW2     2821   -2.350409428   -0.510959438   -2.619919459
  299 SOLV  OW      2822   -3.535290509   -3.065035938   -3.034988555
  299 SOLV  HW1     2823   -3.614684374   -3.018779817   -3.074470882
  299 SOLV  HW2     2824   -3.509323122   -3.142134842   -3.093155329
  300 SOLV  OW      2825   -3.857547615   -3.763891574   -3.478499893
  300 SOLV  HW1     2826   -3.823952162   -3.731432138   -3.566926582
  300 SOLV  HW2     2827   -3.935348771   -3.707966416   -3.449850884
  301 SOLV  OW      2828   -3.551692300   -2.418402819   -1.148696662
  301 SOLV  HW1     2829   -3.508536665   -2.458963192   -1.229272640
  301 SOLV  HW2     2830   -3.646261069   -2.450212853   -1.141998163
  302 SOLV  OW      2831   -3.271678451   -3.689797015   -3.435762570
  302 SOLV  HW1     2832   -3.235799031   -3.771919633   -3.480146562
  302 SOLV  HW2     2833   -3.244933952   -3.689620894   -3.339398438
  303 SOLV  OW      2834   -1.431878473   -3.372458866   -3.068840207
  303 SOLV  HW1     2835   -1.337423903   -3.359292504   -3.038734006
  303 SOLV  HW2     2836   -1.477936003   -3.283826374   -3.073773652
  304 SOLV  OW      2837   -3.014331762   -1.937851451   -3.167233572
  304 SOLV  HW1     2838   -3.043929061   -1.842874702   -3.156994586
  304 SOLV  HW2     2839   -2.958814456   -1.946715678   -3.249941448
  305 SOLV  OW      2840   -0.099286087   -0.198093560   -1.918055048
  305 SOLV  HW1     2841   -0.190564830   -0.205913987   -1.958167367
  305 SOLV  HW2     2842   -0.030481010   -0.204273308   -1.990370512
  306 SOLV  OW      2843   -2.613858469   -0.831325876   -3.512077861
  306 SOLV  HW1     2844   -2.705980290   -0.801954777   -3.486528587
  306 SOLV  HW2     2845   -2.608538270   -0.841658705   -3.611409389
  307 SOLV  OW      2846   -3.526923040   -3.681850470   -0.809801521
  307 SOLV  HW1     2847   -3.570809779   -3.740654232   -0.877757580
  307 SOLV  HW2     2848   -3.448848347   -3.729798516   -0.769710707
  308 SOLV  OW      2849   -0.395756777   -3.611055792   -1.719941917
  308 SOLV  HW1     2850   -0.363401843   -3.595015502   -1.813201095
  308 SOLV  HW2     2851   -0.495320508   -3.620450315   -1.720372759
  309 SOLV  OW      2852   -2.310272810   -1.426439896   -2.190906944
  309 SOLV  HW1     2853   -2.393233634   -1.481621421   -2.199424106
  309 SOLV  HW2     2854   -2.267642918   -1.416298581   -2.280794908
  310 SOLV  OW      2855   -2.013881010   -1.118561821   -1.929284557
  310 SOLV  HW1     2856   -2.030532723   -1.027001393   -1.892661708
  310 SOLV  HW2     2857   -2.027522725   -1.186334357   -1.857017490
  311 SOLV  OW      2858   -0.198742570   -1.724154834   -3.369648448
  311 SOLV  HW1     2859   -0.248517053   -1.790244446   -3.313466035
  311 SOLV  HW2     2860   -0.150891040   -1.772247766   -3.443126533
  312 SOLV  OW      2861   -3.047650608   -1.428960659   -3.283752786
  312 SOLV  HW1     2862   -3.069445889   -1.355682979   -3.219277960
  312 SOLV  HW2     2863   -3.097815267   -1.414321403   -3.369022000
  313 SOLV  OW      2864   -1.926805159   -3.485885984   -2.330907372
  313 SOLV  HW1     2865   -1.887540003   -3.572642799   -2.300356842
  313 SOLV  HW2     2866   -1.997567419   -3.456826988   -2.266486069
  314 SOLV  OW      2867   -0.501142220   -3.164292877   -0.526533509
  314 SOLV  HW1     2868   -0.568714656   -3.221985565   -0.572438738
  314 SOLV  HW2     2869   -0.517177625   -3.068571111   -0.550655640
  315 SOLV  OW      2870   -1.581778859   -3.671146611   -1.761141158
  315 SOLV  HW1     2871   -1.649877731   -3.743604914   -1.750610211
  315 SOLV  HW2     2872   -1.592102070   -3.604670138   -1.687162086
  316 SOLV  OW      2873   -3.652168263   -1.031844639   -0.573356569
  316 SOLV  HW1     2874   -3.617801220   -0.945244749   -0.537012514
  316 SOLV  HW2     2875   -3.729680227   -1.014103557   -0.634007957
  317 SOLV  OW      2876   -0.268078181   -1.178403222   -2.714341115
  317 SOLV  HW1     2877   -0.321635522   -1.171409693   -2.630172445
  317 SOLV  HW2     2878   -0.222854134   -1.091053281   -2.732405748
  318 SOLV  OW      2879   -0.239337239   -3.185811649   -1.672662037
  318 SOLV  HW1     2880   -0.300735980   -3.191132886   -1.593899409
  318 SOLV  HW2     2881   -0.283172648   -3.228087702   -1.751989366
  319 SOLV  OW      2882   -2.181850247   -1.521379903   -2.705297074
  319 SOLV  HW1     2883   -2.170425051   -1.619621619   -2.720119725
  319 SOLV  HW2     2884   -2.137521070   -1.471112900   -2.779525552
  320 SOLV  OW      2885   -3.295784540   -2.433210092   -1.489840299
  320 SOLV  HW1     2886   -3.391448214   -2.445963182   -1.516056862
  320 SOLV  HW2     2887   -3.246226733   -2.519257371   -1.501730425
  321 SOLV  OW      2888   -2.185453767   -0.312559007   -1.443777117
  321 SOLV  HW1     2889   -2.149428186   -0.235183986   -1.391651123
  321 SOLV  HW2     2890   -2.226788965   -0.378606867   -1.381079890
  322 SOLV  OW      2891   -2.242325705   -1.001592171   -3.355895324
  322 SOLV  HW1     2892   -2.229298712   -1.036956621   -3.263277425
  322 SOLV  HW2     2893   -2.302264854   -0.921611358   -3.352932186
  323 SOLV  OW      2894   -0.239756280   -2.038971202   -2.783312930
  323 SOLV  HW1     2895   -0.151772105   -1.991647966   -2.787710403
  323 SOLV  HW2     2896   -0.227671859   -2.134370330   -2.810753289
  324 SOLV  OW      2897   -0.610305931   -1.642945540   -3.740494600
  324 SOLV  HW1     2898   -0.619721456   -1.547709730   -3.769534824
  324 SOLV  HW2     2899   -0.657119193   -1.702473056   -3.805815485
  325 SOLV  OW      2900   -3.547705446   -2.725544794   -0.105650346
  325 SOLV  HW1     2901   -3.613852985   -2.652619601   -0.088101448
  325 SOLV  HW2     2902   -3.458569461   -2.685335896   -0.126614233
  326 SOLV  OW      2903   -3.401257738   -2.619228831   -0.476221219
  326 SOLV  HW1     2904   -3.492675715   -2.579885957   -0.486041344
  326 SOLV  HW2     2905   -3.354515330   -2.617364204   -0.564613940
  327 SOLV  OW      2906   -3.866021965   -0.618230120   -0.848646043
  327 SOLV  HW1     2907   -3.770292965   -0.637213579   -0.826804551
  327 SOLV  HW2     2908   -3.920481113   -0.620882909   -0.764809445
  328 SOLV  OW      2909   -1.073882489   -1.894218921   -3.256983742
  328 SOLV  HW1     2910   -1.118007405   -1.982724503   -3.271859346
  328 SOLV  HW2     2911   -1.133959379   -1.835796446   -3.202402565
  329 SOLV  OW      2912   -2.281401729   -3.224700768   -1.858224469
  329 SOLV  HW1     2913   -2.302322261   -3.245626970   -1.762695209
  329 SOLV  HW2     2914   -2.198823617   -3.273914317   -1.885798500
  330 SOLV  OW      2915   -1.540944811   -2.056028165   -0.061447761
  330 SOLV  HW1     2916   -1.598500972   -2.013264817    0.008266128
  330 SOLV  HW2     2917   -1.587243130   -2.136830984   -0.097899907
  331 SOLV  OW      2918   -0.276607932   -3.388939220   -1.356150408
  331 SOLV  HW1     2919   -0.221109130   -3.366623850   -1.436295946
  331 SOLV  HW2     2920   -0.238831418   -3.343145888   -1.275668210
  332 SOLV  OW      2921   -0.577585649   -3.701467520   -3.259944560
  332 SOLV  HW1     2922   -0.525708909   -3.662973067   -3.336290804
  332 SOLV  HW2     2923   -0.668862883   -3.660659001   -3.257753241
  333 SOLV  OW      2924   -0.622453482   -3.760471067   -0.479806217
  333 SOLV  HW1     2925   -0.652775170   -3.674842069   -0.437975991
  333 SOLV  HW2     2926   -0.545934203   -3.797885612   -0.427399694
  334 SOLV  OW      2927   -3.585487541   -0.790927827   -0.463129136
  334 SOLV  HW1     2928   -3.590382669   -0.786498989   -0.363338606
  334 SOLV  HW2     2929   -3.575042960   -0.698593338   -0.500100639
  335 SOLV  OW      2930   -0.322028473   -2.350288817   -0.651187956
  335 SOLV  HW1     2931   -0.228795015   -2.383134633   -0.636009888
  335 SOLV  HW2     2932   -0.360096097   -2.317036104   -0.564893265
  336 SOLV  OW      2933   -2.515641577   -3.128920111   -0.953640001
  336 SOLV  HW1     2934   -2.561796661   -3.193071914   -1.014927229
  336 SOLV  HW2     2935   -2.565953080   -3.042506494   -0.951845198
  337 SOLV  OW      2936   -0.547834127   -3.145504301   -2.045416286
  337 SOLV  HW1     2937   -0.618321369   -3.197151808   -2.094055114
  337 SOLV  HW2     2938   -0.504341648   -3.081087680   -2.108348643
  338 SOLV  OW      2939   -2.045689897   -1.432166700   -3.513279894
  338 SOLV  HW1     2940   -2.080517443   -1.343030434   -3.484241441
  338 SOLV  HW2     2941   -2.008369598   -1.480720751   -3.434215161
  339 SOLV  OW      2942   -3.524922078   -1.346136233   -2.786420734
  339 SOLV  HW1     2943   -3.546482290   -1.404781637   -2.864508005
  339 SOLV  HW2     2944   -3.608724878   -1.302944241   -2.753055913
  340 SOLV  OW      2945   -1.019401997   -3.771313869   -3.505707758
  340 SOLV  HW1     2946   -1.050902477   -3.690726089   -3.555858390
  340 SOLV  HW2     2947   -1.091739196   -3.840366291   -3.504802182
  341 SOLV  OW      2948   -2.069501058   -0.015319397   -2.160473576
  341 SOLV  HW1     2949   -2.044310319   -0.022317881   -2.063951618
  341 SOLV  HW2     2950   -1.999549569    0.036706300   -2.209464556
  342 SOLV  OW      2951   -0.091575147   -1.919763714   -2.299656805
  342 SOLV  HW1     2952   -0.180206144   -1.965010512   -2.309594469
  342 SOLV  HW2     2953   -0.029983232   -1.950877874   -2.372043720
  343 SOLV  OW      2954   -3.645242929   -0.034614645   -0.278152710
  343 SOLV  HW1     2955   -3.707261955   -0.098818437   -0.323244316
  343 SOLV  HW2     2956   -3.551220737   -0.067642754   -0.286559458
  344 SOLV  OW      2957   -2.252345713   -1.828582074   -3.199696732
  344 SOLV  HW1     2958   -2.243957795   -1.915118130   -3.150274589
  344 SOLV  HW2     2959   -2.266182894   -1.847000310   -3.297014397
  345 SOLV  OW      2960   -0.510146184   -2.441767048   -3.693989571
  345 SOLV  HW1     2961   -0.509061055   -2.540236477   -3.676555339
  345 SOLV  HW2     2962   -0.492729011   -2.392628018   -3.608646791
  346 SOLV  OW      2963   -1.148884103   -2.266055123   -1.434403401
  346 SOLV  HW1     2964   -1.231592810   -2.294075427   -1.385658698
  346 SOLV  HW2     2965   -1.082907334   -2.341213482   -1.434003262
  347 SOLV  OW      2966   -1.413831831   -2.062707097   -2.089620845
  347 SOLV  HW1     2967   -1.464438114   -1.977811885   -2.104903063
  347 SOLV  HW2     2968   -1.478161122   -2.136856678   -2.070508341
  348 SOLV  OW      2969   -0.260997964   -1.946654689   -3.171675218
  348 SOLV  HW1     2970   -0.240190415   -2.025735294   -3.229252636
  348 SOLV  HW2     2971   -0.184096599   -1.929045611   -3.110209984
  349 SOLV  OW      2972   -3.487328537   -2.139853761   -1.282859081
  349 SOLV  HW1     2973   -3.467231491   -2.232347248   -1.315153236
  349 SOLV  HW2     2974   -3.562637109   -2.101522513   -1.336348058
  350 SOLV  OW      2975   -3.225945870   -3.105461607   -2.398754314
  350 SOLV  HW1     2976   -3.208655008   -3.016555415   -2.441158537
  350 SOLV  HW2     2977   -3.141677904   -3.159315749   -2.398730737
  351 SOLV  OW      2978   -0.373635051   -0.931819960   -1.415841585
  351 SOLV  HW1     2979   -0.318496443   -0.965459092   -1.339489807
  351 SOLV  HW2     2980   -0.314884735   -0.883029442   -1.480411317
  352 SOLV  OW      2981   -2.557024840   -1.851088994   -2.965863712
  352 SOLV  HW1     2982   -2.523844224   -1.759730336   -2.989403404
  352 SOLV  HW2     2983   -2.482865384   -1.903793695   -2.924341533
  353 SOLV  OW      2984   -2.827932802   -1.828332568   -0.773889835
  353 SOLV  HW1     2985   -2.819896776   -1.925452692   -0.751422134
  353 SOLV  HW2     2986   -2.924356057   -1.804879414   -0.786306328
  354 SOLV  OW      2987   -0.912688096   -1.991444599   -0.524565160
  354 SOLV  HW1     2988   -0.975091824   -1.913318835   -0.525389547
  354 SOLV  HW2     2989   -0.854896989   -1.988827936   -0.606124553
  355 SOLV  OW      2990   -3.720103841   -0.054279669   -3.095431396
  355 SOLV  HW1     2991   -3.755761894   -0.145995368   -3.077633272
  355 SOLV  HW2     2992   -3.787742295   -0.001670301   -3.146980344
  356 SOLV  OW      2993   -3.821689590   -0.740594320   -0.315491122
  356 SOLV  HW1     2994   -3.790421274   -0.763096352   -0.407773243
  356 SOLV  HW2     2995   -3.818591824   -0.822603167   -0.258351355
  357 SOLV  OW      2996   -0.775440097   -0.955001284   -2.731535623
  357 SOLV  HW1     2997   -0.780637461   -0.948701327   -2.831210802
  357 SOLV  HW2     2998   -0.823481724   -1.037153985   -2.700799682
  358 SOLV  OW      2999   -2.166036661   -3.453951935   -3.249606578
  358 SOLV  HW1     3000   -2.156097642   -3.377831928   -3.313707628
  358 SOLV  HW2     3001   -2.191689498   -3.536592688   -3.299750380
  359 SOLV  OW      3002   -1.508996374   -1.748303017   -0.706073311
  359 SOLV  HW1     3003   -1.506869403   -1.663391340   -0.653280851
  359 SOLV  HW2     3004   -1.569296051   -1.736932010   -0.785042937
  360 SOLV  OW      3005   -3.420850109   -3.276707218   -2.442715538
  360 SOLV  HW1     3006   -3.454494784   -3.302280174   -2.352076379
  360 SOLV  HW2     3007   -3.337965540   -3.221570453   -2.433153134
  361 SOLV  OW      3008   -1.887780177   -3.616533430   -3.753589635
  361 SOLV  HW1     3009   -1.889286923   -3.695598523   -3.692381138
  361 SOLV  HW2     3010   -1.833153166   -3.543583604   -3.712428819
  362 SOLV  OW      3011   -2.432347298   -1.071398956   -3.054130499
  362 SOLV  HW1     3012   -2.399354931   -0.986606985   -3.095625862
  362 SOLV  HW2     3013   -2.519550958   -1.054304584   -3.008268703
  363 SOLV  OW      3014   -3.546129533   -2.211364570   -3.865653656
  363 SOLV  HW1     3015   -3.621028869   -2.226693947   -3.801178597
  363 SOLV  HW2     3016   -3.583575789   -2.194997156   -3.956932070
  364 SOLV  OW      3017   -0.769096274   -2.906190097   -3.433511900
  364 SOLV  HW1     3018   -0.857786507   -2.882628836   -3.473265861
  364 SOLV  HW2     3019   -0.745466392   -2.839461910   -3.362869431
  365 SOLV  OW      3020   -3.648238420   -2.463340690   -0.517679444
  365 SOLV  HW1     3021   -3.584934614   -2.387185429   -0.531625184
  365 SOLV  HW2     3022   -3.719869356   -2.435805192   -0.453552796
  366 SOLV  OW      3023   -2.161490849   -2.776053620   -1.608764155
  366 SOLV  HW1     3024   -2.250799015   -2.746080311   -1.642339922
  366 SOLV  HW2     3025   -2.144699440   -2.736175162   -1.518600955
  367 SOLV  OW      3026   -0.206539444   -2.961331531   -2.698963868
  367 SOLV  HW1     3027   -0.151925760   -3.020438826   -2.639586914
  367 SOLV  HW2     3028   -0.228578892   -2.876663043   -2.650513285
  368 SOLV  OW      3029   -1.328780606   -1.172994545   -3.305959819
  368 SOLV  HW1     3030   -1.353222358   -1.269571273   -3.297180102
  368 SOLV  HW2     3031   -1.406818229   -1.122044445   -3.342234307
  369 SOLV  OW      3032   -1.819273547   -3.478950163   -2.622274756
  369 SOLV  HW1     3033   -1.818167044   -3.578848207   -2.626830254
  369 SOLV  HW2     3034   -1.849344248   -3.450077458   -2.531370106
  370 SOLV  OW      3035   -1.586863028   -3.308925097   -0.302768346
  370 SOLV  HW1     3036   -1.518627527   -3.245279708   -0.338754330
  370 SOLV  HW2     3037   -1.613224636   -3.373521214   -0.374420378
  371 SOLV  OW      3038   -0.579629058   -1.912631975   -2.446149828
  371 SOLV  HW1     3039   -0.540681172   -1.948574788   -2.530959654
  371 SOLV  HW2     3040   -0.524111477   -1.835973546   -2.413857266
  372 SOLV  OW      3041   -0.280564276   -3.727041439   -1.505028688
  372 SOLV  HW1     3042   -0.322449639   -3.691053046   -1.588406738
  372 SOLV  HW2     3043   -0.337239656   -3.702996859   -1.426218068
  373 SOLV  OW      3044   -1.513259904   -1.366060933   -2.863227800
  373 SOLV  HW1     3045   -1.485800701   -1.298272369   -2.931434825
  373 SOLV  HW2     3046   -1.486194545   -1.334616748   -2.772232141
  374 SOLV  OW      3047   -1.408934142   -1.413800447   -2.107612675
  374 SOLV  HW1     3048   -1.498649749   -1.447154421   -2.136605949
  374 SOLV  HW2     3049   -1.418873563   -1.359905995   -2.023955888
  375 SOLV  OW      3050   -3.428595831   -2.219370162   -3.045385638
  375 SOLV  HW1     3051   -3.462001947   -2.291102322   -2.984228422
  375 SOLV  HW2     3052   -3.359967810   -2.164331296   -2.997819061
  376 SOLV  OW      3053   -0.288956306   -0.290933792   -2.884404529
  376 SOLV  HW1     3054   -0.243322731   -0.224618661   -2.943746522
  376 SOLV  HW2     3055   -0.363941305   -0.334300471   -2.934385747
  377 SOLV  OW      3056   -0.012247037   -0.912896280   -3.843260606
  377 SOLV  HW1     3057   -0.078943258   -0.840647119   -3.861513055
  377 SOLV  HW2     3058    0.000524292   -0.922276385   -3.744516751
  378 SOLV  OW      3059   -2.834402970   -1.728250469   -3.370549658
  378 SOLV  HW1     3060   -2.753014115   -1.767894086   -3.328056064
  378 SOLV  HW2     3061   -2.900258533   -1.703297593   -3.299543992
  379 SOLV  OW      3062   -0.011248541   -1.723696840   -0.836575649
  379 SOLV  HW1     3063   -0.076160090   -1.787080522   -0.878619359
  379 SOLV  HW2     3064    0.081323238   -1.745322378   -0.867582043
  380 SOLV  OW      3065   -1.105731268   -3.289701949   -3.698409080
  380 SOLV  HW1     3066   -1.091455973   -3.213190685   -3.635609926
  380 SOLV  HW2     3067   -1.038508985   -3.285133196   -3.772311994
  381 SOLV  OW      3068   -3.555123940   -0.574235360   -2.921064018
  381 SOLV  HW1     3069   -3.462898994   -0.536928237   -2.931278797
  381 SOLV  HW2     3070   -3.568516695   -0.648424303   -2.986777375
  382 SOLV  OW      3071   -1.081872474   -2.595208126   -1.623627885
  382 SOLV  HW1     3072   -1.036965750   -2.538142292   -1.554864139
  382 SOLV  HW2     3073   -1.128820153   -2.671081688   -1.578453318
  383 SOLV  OW      3074   -1.012763456   -2.818951014   -3.572274440
  383 SOLV  HW1     3075   -1.001533561   -2.839222942   -3.669562011
  383 SOLV  HW2     3076   -1.080001418   -2.745775104   -3.561040764
  384 SOLV  OW      3077   -0.240293395   -3.800283709   -2.880719111
  384 SOLV  HW1     3078   -0.233467061   -3.700522003   -2.882430735
  384 SOLV  HW2     3079   -0.238647348   -3.832164010   -2.785941820
  385 SOLV  OW      3080   -0.799412318   -0.118320977   -3.371440659
  385 SOLV  HW1     3081   -0.791685849   -0.194078847   -3.436269772
  385 SOLV  HW2     3082   -0.831740057   -0.152996272   -3.283382734
  386 SOLV  OW      3083   -2.062136543   -1.195181030   -3.413842271
  386 SOLV  HW1     3084   -1.972527222   -1.151187839   -3.407795768
  386 SOLV  HW2     3085   -2.133800693   -1.126893542   -3.399597083
  387 SOLV  OW      3086   -2.587405995   -2.238957264   -1.830338657
  387 SOLV  HW1     3087   -2.682522007   -2.208968266   -1.837778098
  387 SOLV  HW2     3088   -2.569315732   -2.309640868   -1.898736530
  388 SOLV  OW      3089   -0.134116913   -0.223828830   -1.317651012
  388 SOLV  HW1     3090   -0.226708989   -0.241871284   -1.350862260
  388 SOLV  HW2     3091   -0.068782056   -0.237333273   -1.392154563
  389 SOLV  OW      3092   -3.757847916   -1.352428640   -0.538513398
  389 SOLV  HW1     3093   -3.700169053   -1.313952167   -0.466452636
  389 SOLV  HW2     3094   -3.843943024   -1.301747747   -0.542881403
  390 SOLV  OW      3095   -2.707086320   -3.801328094   -0.607030430
  390 SOLV  HW1     3096   -2.720149483   -3.750972965   -0.692443917
  390 SOLV  HW2     3097   -2.764105179   -3.760928198   -0.535487381
  391 SOLV  OW      3098   -1.424460397   -3.677164739   -1.413130513
  391 SOLV  HW1     3099   -1.476932387   -3.617339038   -1.473691357
  391 SOLV  HW2     3100   -1.452764161   -3.661823247   -1.318454562
  392 SOLV  OW      3101   -0.504721218   -0.991316034   -2.288293725
  392 SOLV  HW1     3102   -0.602021645   -1.014161611   -2.291793112
  392 SOLV  HW2     3103   -0.461715480   -1.040261263   -2.212423395
  393 SOLV  OW      3104   -2.028940347   -3.353824433   -1.899653796
  393 SOLV  HW1     3105   -2.068074396   -3.409785058   -1.826586349
  393 SOLV  HW2     3106   -1.938610112   -3.389201463   -1.923961289
  394 SOLV  OW      3107   -1.984331202   -1.350611659   -0.588465715
  394 SOLV  HW1     3108   -2.074253365   -1.389387349   -0.608766490
  394 SOLV  HW2     3109   -1.991217043   -1.250929808   -0.584250325
  395 SOLV  OW      3110   -1.864865898   -3.584419511   -1.595591216
  395 SOLV  HW1     3111   -1.766549483   -3.572558547   -1.581628432
  395 SOLV  HW2     3112   -1.881042737   -3.625658941   -1.685253752
  396 SOLV  OW      3113   -2.301804768   -2.354639482   -2.403617427
  396 SOLV  HW1     3114   -2.235098075   -2.334562714   -2.331863565
  396 SOLV  HW2     3115   -2.302948938   -2.453035822   -2.421456795
  397 SOLV  OW      3116   -0.030307889   -1.585512704   -1.277151332
  397 SOLV  HW1     3117    0.039050323   -1.623223575   -1.338541787
  397 SOLV  HW2     3118   -0.103662655   -1.544200479   -1.331130980
  398 SOLV  OW      3119   -1.766414505   -1.440106564   -2.739648197
  398 SOLV  HW1     3120   -1.737641401   -1.448733099   -2.644258753
  398 SOLV  HW2     3121   -1.691567423   -1.401629995   -2.793674448
  399 SOLV  OW      3122   -0.097663324   -1.853785549   -1.253223724
  399 SOLV  HW1     3123   -0.105264768   -1.766783830   -1.204496821
  399 SOLV  HW2     3124   -0.184607930   -1.874569604   -1.298056712
  400 SOLV  OW      3125   -3.235392402   -2.447004217   -3.249514890
  400 SOLV  HW1     3126   -3.277617464   -2.400062158   -3.327073578
  400 SOLV  HW2     3127   -3.183983403   -2.381066381   -3.194641003
  401 SOLV  OW      3128   -1.288595025   -1.779573744   -3.551327674
  401 SOLV  HW1     3129   -1.295420467   -1.778872574   -3.651098727
  401 SOLV  HW2     3130   -1.192250445   -1.780575578   -3.524530130
  402 SOLV  OW      3131   -2.645508139   -0.243565520   -1.939867442
  402 SOLV  HW1     3132   -2.580405542   -0.178146853   -1.978387516
  402 SOLV  HW2     3133   -2.731164463   -0.196615390   -1.918410648
  403 SOLV  OW      3134   -3.274733237   -2.172310178   -3.852182017
  403 SOLV  HW1     3135   -3.359111756   -2.211937252   -3.815965882
  403 SOLV  HW2     3136   -3.296701942   -2.110289676   -3.927497712
  404 SOLV  OW      3137   -2.761276148   -2.273678432   -0.296684532
  404 SOLV  HW1     3138   -2.711649944   -2.359452516   -0.310104223
  404 SOLV  HW2     3139   -2.855474603   -2.284370761   -0.328501591
  405 SOLV  OW      3140   -2.910973156   -3.550470367   -3.307999646
  405 SOLV  HW1     3141   -2.914355752   -3.568409166   -3.209672519
  405 SOLV  HW2     3142   -2.918779678   -3.636785239   -3.357901076
  406 SOLV  OW      3143   -1.899526797   -0.998702440   -3.693392717
  406 SOLV  HW1     3144   -1.938876120   -0.924259841   -3.639435421
  406 SOLV  HW2     3145   -1.881471776   -0.966539479   -3.786349467
  407 SOLV  OW      3146   -3.334664348   -1.543456362   -3.666898680
  407 SOLV  HW1     3147   -3.419035262   -1.500512437   -3.634689861
  407 SOLV  HW2     3148   -3.330057120   -1.537187447   -3.766595592
  408 SOLV  OW      3149   -3.472036897   -0.567843525   -1.505935502
  408 SOLV  HW1     3150   -3.550330739   -0.513094112   -1.535502198
  408 SOLV  HW2     3151   -3.403710666   -0.570401524   -1.578918538
  409 SOLV  OW      3152   -2.131058589   -0.470446231   -2.315826162
  409 SOLV  HW1     3153   -2.151675001   -0.528874268   -2.237322813
  409 SOLV  HW2     3154   -2.149094729   -0.520688375   -2.400396101
  410 SOLV  OW      3155   -2.551319507   -1.674682028   -0.380081234
  410 SOLV  HW1     3156   -2.609070134   -1.645724445   -0.456421235
  410 SOLV  HW2     3157   -2.456105579   -1.651046889   -0.399499534
  411 SOLV  OW      3158   -3.291766841   -0.190880280   -0.544604830
  411 SOLV  HW1     3159   -3.319679053   -0.163153648   -0.636540574
  411 SOLV  HW2     3160   -3.221299482   -0.128424639   -0.510935191
  412 SOLV  OW      3161   -0.984266900   -1.224458312   -2.221907564
  412 SOLV  HW1     3162   -1.019852859   -1.304279645   -2.270526614
  412 SOLV  HW2     3163   -0.940805338   -1.253935279   -2.136797417
  413 SOLV  OW      3164   -2.680194707   -0.339519130   -0.538633012
  413 SOLV  HW1     3165   -2.593667998   -0.369174078   -0.579069864
  413 SOLV  HW2     3166   -2.751505542   -0.339625854   -0.608747730
  414 SOLV  OW      3167   -0.308536780   -0.100160149   -3.578966521
  414 SOLV  HW1     3168   -0.366021364   -0.042230790   -3.521160878
  414 SOLV  HW2     3169   -0.345448772   -0.101561962   -3.671902858
  415 SOLV  OW      3170   -2.926939056   -2.059683118   -1.866814432
  415 SOLV  HW1     3171   -2.894888910   -2.079376508   -1.959479703
  415 SOLV  HW2     3172   -2.881489579   -1.977418882   -1.832626778
  416 SOLV  OW      3173   -2.762328984   -0.796011420   -0.098896342
  416 SOLV  HW1     3174   -2.795476680   -0.757160765   -0.012919573
  416 SOLV  HW2     3175   -2.838821969   -0.806494365   -0.162448931
  417 SOLV  OW      3176   -3.818487971   -2.744415862   -0.843158586
  417 SOLV  HW1     3177   -3.864318612   -2.822854262   -0.801340539
  417 SOLV  HW2     3178   -3.721929149   -2.744477244   -0.817115448
  418 SOLV  OW      3179   -0.855700289   -1.894275198   -2.835234758
  418 SOLV  HW1     3180   -0.761058083   -1.861989237   -2.833862005
  418 SOLV  HW2     3181   -0.860763899   -1.984456617   -2.792304156
  419 SOLV  OW      3182   -2.895075774   -0.321025857   -2.539052685
  419 SOLV  HW1     3183   -2.921485692   -0.405489606   -2.585634092
  419 SOLV  HW2     3184   -2.855445984   -0.343119928   -2.449930946
  420 SOLV  OW      3185   -0.877037116   -3.023486557   -1.323928130
  420 SOLV  HW1     3186   -0.907194288   -2.972968599   -1.404799287
  420 SOLV  HW2     3187   -0.841688311   -3.112817435   -1.351716016
  421 SOLV  OW      3188   -0.897978722   -0.698820975   -2.767668162
  421 SOLV  HW1     3189   -0.840341155   -0.778406937   -2.749120275
  421 SOLV  HW2     3190   -0.959160189   -0.719098331   -2.844125058
  422 SOLV  OW      3191   -3.298432350   -0.630371618   -1.737035091
  422 SOLV  HW1     3192   -3.236148688   -0.587543463   -1.802518752
  422 SOLV  HW2     3193   -3.274141553   -0.726766686   -1.726098860
  423 SOLV  OW      3194   -1.039774511   -1.511307413   -3.425617891
  423 SOLV  HW1     3195   -0.997832712   -1.594718102   -3.461445048
  423 SOLV  HW2     3196   -1.132288608   -1.502079147   -3.462441538
  424 SOLV  OW      3197   -2.284822265   -0.568420115   -1.311868521
  424 SOLV  HW1     3198   -2.293142754   -0.563538504   -1.212327211
  424 SOLV  HW2     3199   -2.373585311   -0.591714741   -1.351617047
  425 SOLV  OW      3200   -3.555549022   -3.249022047   -1.698692315
  425 SOLV  HW1     3201   -3.540991328   -3.347928104   -1.701441530
  425 SOLV  HW2     3202   -3.513914566   -3.206970390   -1.779315375
  426 SOLV  OW      3203   -2.620678398   -2.674354290   -2.280317028
  426 SOLV  HW1     3204   -2.646266095   -2.617312840   -2.358375832
  426 SOLV  HW2     3205   -2.521528141   -2.670994277   -2.267682337
  427 SOLV  OW      3206   -1.460307944   -0.016914681   -2.923847269
  427 SOLV  HW1     3207   -1.395555300    0.039090339   -2.975541341
  427 SOLV  HW2     3208   -1.432186746   -0.020387425   -2.827936813
  428 SOLV  OW      3209   -3.745553644   -2.357104197   -2.812676534
  428 SOLV  HW1     3210   -3.813888497   -2.403398196   -2.756204408
  428 SOLV  HW2     3211   -3.734749551   -2.262772584   -2.781264898
  429 SOLV  OW      3212   -2.190308443   -0.580437483   -2.551288089
  429 SOLV  HW1     3213   -2.243077640   -0.659658955   -2.520617141
  429 SOLV  HW2     3214   -2.092805041   -0.598091045   -2.537766549
  430 SOLV  OW      3215   -1.437611549   -1.593767689   -2.703304217
  430 SOLV  HW1     3216   -1.368498919   -1.537416449   -2.658034544
  430 SOLV  HW2     3217   -1.470148795   -1.546973080   -2.785480758
  431 SOLV  OW      3218   -1.667542179   -0.541614099   -2.734624527
  431 SOLV  HW1     3219   -1.656414843   -0.559762464   -2.636908830
  431 SOLV  HW2     3220   -1.693885591   -0.625995920   -2.781392864
  432 SOLV  OW      3221   -0.661042390   -3.379448912   -0.658339043
  432 SOLV  HW1     3222   -0.590757590   -3.440711119   -0.622163065
  432 SOLV  HW2     3223   -0.750592923   -3.423319315   -0.650741998
  433 SOLV  OW      3224   -1.499871460   -2.577262409   -2.578950486
  433 SOLV  HW1     3225   -1.531469132   -2.672139812   -2.577813947
  433 SOLV  HW2     3226   -1.572791376   -2.517460668   -2.545667437
  434 SOLV  OW      3227   -0.412286024   -0.573034361   -3.467112331
  434 SOLV  HW1     3228   -0.328605393   -0.623005034   -3.489525694
  434 SOLV  HW2     3229   -0.443910341   -0.600110507   -3.376180321
  435 SOLV  OW      3230   -2.395154361   -2.491476088   -3.843145489
  435 SOLV  HW1     3231   -2.479494514   -2.512350604   -3.892668441
  435 SOLV  HW2     3232   -2.321835183   -2.551288219   -3.875523142
  436 SOLV  OW      3233   -0.464991894   -2.277025011   -3.485335425
  436 SOLV  HW1     3234   -0.388261844   -2.305466471   -3.427845738
  436 SOLV  HW2     3235   -0.522431639   -2.212638489   -3.434773625
  437 SOLV  OW      3236   -1.668452650   -1.089142257   -1.347969804
  437 SOLV  HW1     3237   -1.720267905   -1.069820318   -1.431287765
  437 SOLV  HW2     3238   -1.646854302   -1.186703292   -1.344051135
  438 SOLV  OW      3239   -3.214282710   -1.774294224   -0.979523049
  438 SOLV  HW1     3240   -3.278618812   -1.822574338   -1.038921124
  438 SOLV  HW2     3241   -3.241108494   -1.678231999   -0.972401736
  439 SOLV  OW      3242   -1.619592727   -2.600762507   -3.766862417
  439 SOLV  HW1     3243   -1.584896419   -2.587809458   -3.673963916
  439 SOLV  HW2     3244   -1.549704077   -2.645638073   -3.822570492
  440 SOLV  OW      3245   -2.064559219   -3.248688886   -0.377177995
  440 SOLV  HW1     3246   -1.999591122   -3.323581376   -0.364057649
  440 SOLV  HW2     3247   -2.118133390   -3.265190455   -0.459999272
  441 SOLV  OW      3248   -2.861766887   -2.656051313   -2.150148819
  441 SOLV  HW1     3249   -2.917874260   -2.722986610   -2.198863856
  441 SOLV  HW2     3250   -2.784053026   -2.629785720   -2.207351196
  442 SOLV  OW      3251   -0.511368389   -1.983815773   -3.078386649
  442 SOLV  HW1     3252   -0.558175445   -2.015718384   -3.160808148
  442 SOLV  HW2     3253   -0.418433851   -1.955239602   -3.101806726
  443 SOLV  OW      3254   -3.152426080   -0.890725383   -1.779228600
  443 SOLV  HW1     3255   -3.209448610   -0.942717436   -1.715612872
  443 SOLV  HW2     3256   -3.061035723   -0.931184990   -1.782748416
  444 SOLV  OW      3257   -1.512261201   -0.058823458   -1.963719739
  444 SOLV  HW1     3258   -1.440196357   -0.015091399   -2.017531567
  444 SOLV  HW2     3259   -1.599246191   -0.051765586   -2.012559847
  445 SOLV  OW      3260   -2.080239809   -0.584362843   -2.027185184
  445 SOLV  HW1     3261   -2.026870002   -0.505621686   -1.996310957
  445 SOLV  HW2     3262   -2.146004526   -0.609893436   -1.956299321
  446 SOLV  OW      3263   -2.787929552   -2.878963390   -1.712009250
  446 SOLV  HW1     3264   -2.763651450   -2.783017002   -1.697640121
  446 SOLV  HW2     3265   -2.731860361   -2.916847461   -1.785647500
  447 SOLV  OW      3266   -1.981754418   -2.874466014   -3.043316135
  447 SOLV  HW1     3267   -1.973929737   -2.912278559   -2.951062573
  447 SOLV  HW2     3268   -1.954975899   -2.778115458   -3.042208490
  448 SOLV  OW      3269   -1.078533610   -2.394181558   -3.011864697
  448 SOLV  HW1     3270   -1.078437816   -2.346322690   -2.924053003
  448 SOLV  HW2     3271   -0.988307634   -2.386201724   -3.054255832
  449 SOLV  OW      3272   -3.661902925   -3.111471089   -0.426151858
  449 SOLV  HW1     3273   -3.699818495   -3.020583051   -0.408780211
  449 SOLV  HW2     3274   -3.694432838   -3.144772286   -0.514655408
  450 SOLV  OW      3275   -1.890281801   -2.614770438   -1.362168146
  450 SOLV  HW1     3276   -1.990185908   -2.619209016   -1.363238011
  450 SOLV  HW2     3277   -1.853992984   -2.661529260   -1.442780755
  451 SOLV  OW      3278   -0.174535804   -3.677920107   -2.079243381
  451 SOLV  HW1     3279   -0.269703461   -3.708658949   -2.079150512
  451 SOLV  HW2     3280   -0.171631077   -3.578564410   -2.090276257
  452 SOLV  OW      3281   -2.471141241   -3.051265702   -2.292182386
  452 SOLV  HW1     3282   -2.546677075   -2.999215936   -2.252346294
  452 SOLV  HW2     3283   -2.462414796   -3.028396045   -2.389148902
  453 SOLV  OW      3284   -2.824591991   -2.357249592   -3.096250775
  453 SOLV  HW1     3285   -2.826532816   -2.410034995   -3.011331058
  453 SOLV  HW2     3286   -2.743967426   -2.382884697   -3.149578594
  454 SOLV  OW      3287   -3.862181577   -1.164305266   -2.578518493
  454 SOLV  HW1     3288   -3.807374226   -1.243578304   -2.551835452
  454 SOLV  HW2     3289   -3.882996091   -1.109428566   -2.497553662
  455 SOLV  OW      3290   -1.260132488   -2.687698507   -1.243979443
  455 SOLV  HW1     3291   -1.239503114   -2.754074917   -1.315882147
  455 SOLV  HW2     3292   -1.342852203   -2.715883608   -1.195354336
  456 SOLV  OW      3293   -1.215162102   -1.374968009   -2.836823426
  456 SOLV  HW1     3294   -1.170659908   -1.289274128   -2.810786146
  456 SOLV  HW2     3295   -1.211379456   -1.385617238   -2.936191439
  457 SOLV  OW      3296   -2.575152658   -3.754314527   -0.262788756
  457 SOLV  HW1     3297   -2.632987540   -3.833655041   -0.281816285
  457 SOLV  HW2     3298   -2.509100777   -3.742682027   -0.336975551
  458 SOLV  OW      3299   -1.904269001   -1.688438231   -2.736819488
  458 SOLV  HW1     3300   -1.901555919   -1.588826130   -2.728355835
  458 SOLV  HW2     3301   -1.870937953   -1.715108727   -2.827258868
  459 SOLV  OW      3302   -1.358381769   -2.361491481   -2.641411751
  459 SOLV  HW1     3303   -1.410486098   -2.279721029   -2.616909088
  459 SOLV  HW2     3304   -1.413524934   -2.442876359   -2.623046462
  460 SOLV  OW      3305   -3.805756810   -0.276751156   -0.447919897
  460 SOLV  HW1     3306   -3.826298405   -0.241302934   -0.539152229
  460 SOLV  HW2     3307   -3.720811283   -0.329443352   -0.451002936
  461 SOLV  OW      3308   -3.057548233   -2.281768641   -1.243049465
  461 SOLV  HW1     3309   -3.015980474   -2.257878365   -1.330817409
  461 SOLV  HW2     3310   -3.156688055   -2.289024979   -1.254020086
  462 SOLV  OW      3311   -1.292039632   -3.584873941   -1.014612666
  462 SOLV  HW1     3312   -1.376535353   -3.584410978   -1.068108910
  462 SOLV  HW2     3313   -1.262130299   -3.490770188   -0.998758712
  463 SOLV  OW      3314   -3.830561899   -3.753673958   -1.904575300
  463 SOLV  HW1     3315   -3.920630530   -3.794676781   -1.919006256
  463 SOLV  HW2     3316   -3.839579670   -3.654170236   -1.900158634
  464 SOLV  OW      3317   -3.258544992   -0.621026738   -3.527053372
  464 SOLV  HW1     3318   -3.352431437   -0.624321707   -3.561352039
  464 SOLV  HW2     3319   -3.237693360   -0.528305734   -3.495909922
  465 SOLV  OW      3320   -2.682810314   -1.573060005   -0.595478238
  465 SOLV  HW1     3321   -2.756565226   -1.636652216   -0.618237791
  465 SOLV  HW2     3322   -2.604780471   -1.589577368   -0.655813193
  466 SOLV  OW      3323   -1.218720757   -0.568254791   -2.299799295
  466 SOLV  HW1     3324   -1.182973860   -0.657573348   -2.327082161
  466 SOLV  HW2     3325   -1.187246128   -0.546594607   -2.207376033
  467 SOLV  OW      3326   -0.269449929   -0.713712364   -2.426796737
  467 SOLV  HW1     3327   -0.298835835   -0.747234544   -2.337272869
  467 SOLV  HW2     3328   -0.173250926   -0.736984612   -2.441147474
  468 SOLV  OW      3329   -3.271118132   -1.643250430   -0.219928432
  468 SOLV  HW1     3330   -3.325364149   -1.613479232   -0.298496304
  468 SOLV  HW2     3331   -3.225034992   -1.564275647   -0.179418048
  469 SOLV  OW      3332   -2.558296017   -3.308780722   -2.456854222
  469 SOLV  HW1     3333   -2.623575188   -3.379458881   -2.429591303
  469 SOLV  HW2     3334   -2.607763043   -3.230646331   -2.494907217
  470 SOLV  OW      3335   -0.090615471   -1.986271871   -1.539298210
  470 SOLV  HW1     3336   -0.072024229   -2.076456039   -1.500273092
  470 SOLV  HW2     3337   -0.083242995   -1.990922848   -1.638926532
  471 SOLV  OW      3338   -0.871394400   -3.782007359   -2.998038593
  471 SOLV  HW1     3339   -0.908938579   -3.732604455   -2.919606521
  471 SOLV  HW2     3340   -0.886807086   -3.880098654   -2.986106312
  472 SOLV  OW      3341   -2.362603078   -1.326639944   -0.431895845
  472 SOLV  HW1     3342   -2.343483577   -1.423501634   -0.447825482
  472 SOLV  HW2     3343   -2.278439697   -1.280154363   -0.404381067
  473 SOLV  OW      3344   -0.265361476   -1.186062715   -3.058423396
  473 SOLV  HW1     3345   -0.278466375   -1.087085012   -3.052651515
  473 SOLV  HW2     3346   -0.328870387   -1.231764429   -2.996137219
  474 SOLV  OW      3347   -1.116786817   -1.828098205   -2.849566503
  474 SOLV  HW1     3348   -1.020383163   -1.851078875   -2.862979146
  474 SOLV  HW2     3349   -1.163162194   -1.904176290   -2.804145681
  475 SOLV  OW      3350   -1.982808405   -3.238008994   -3.587622946
  475 SOLV  HW1     3351   -1.936131714   -3.324325656   -3.568325635
  475 SOLV  HW2     3352   -2.031044883   -3.207163642   -3.505627018
  476 SOLV  OW      3353   -1.080290766   -2.286256941   -2.049130840
  476 SOLV  HW1     3354   -1.010299188   -2.215158565   -2.042208830
  476 SOLV  HW2     3355   -1.086497864   -2.335460568   -1.962285407
  477 SOLV  OW      3356   -2.187563493   -0.780198418   -2.192897661
  477 SOLV  HW1     3357   -2.128315100   -0.736362746   -2.125298470
  477 SOLV  HW2     3358   -2.146150816   -0.866210838   -2.222704445
  478 SOLV  OW      3359   -1.710915645   -0.681436960   -3.833829061
  478 SOLV  HW1     3360   -1.723713349   -0.754952498   -3.900411099
  478 SOLV  HW2     3361   -1.766483719   -0.602575472   -3.860180499
  479 SOLV  OW      3362   -1.618033484   -1.129966285   -1.631835369
  479 SOLV  HW1     3363   -1.582264336   -1.221682167   -1.614207252
  479 SOLV  HW2     3364   -1.713375904   -1.125099732   -1.602035396
  480 SOLV  OW      3365   -3.577963750   -0.394168135   -0.864403626
  480 SOLV  HW1     3366   -3.574203607   -0.431835121   -0.956969760
  480 SOLV  HW2     3367   -3.663909867   -0.344536979   -0.852096575
  481 SOLV  OW      3368   -3.532272816   -3.355280865   -0.352183939
  481 SOLV  HW1     3369   -3.582297530   -3.285619293   -0.403626888
  481 SOLV  HW2     3370   -3.568243812   -3.360121853   -0.258994853
  482 SOLV  OW      3371   -2.200549704   -1.450366661   -0.740552491
  482 SOLV  HW1     3372   -2.230459381   -1.368147665   -0.789000316
  482 SOLV  HW2     3373   -2.165549793   -1.516974629   -0.806431439
  483 SOLV  OW      3374   -0.408282480   -1.407345622   -1.985652768
  483 SOLV  HW1     3375   -0.402241718   -1.492957747   -2.036991351
  483 SOLV  HW2     3376   -0.323355044   -1.392896092   -1.934858488
  484 SOLV  OW      3377   -0.459882785   -0.326206974   -3.405976262
  484 SOLV  HW1     3378   -0.452285921   -0.268955769   -3.487623206
  484 SOLV  HW2     3379   -0.433468861   -0.420001590   -3.428482342
  485 SOLV  OW      3380   -3.725600228   -3.052032174   -2.819792233
  485 SOLV  HW1     3381   -3.723376082   -3.062902372   -2.919174993
  485 SOLV  HW2     3382   -3.693330374   -3.136128172   -2.776358148
  486 SOLV  OW      3383   -0.044912501   -1.009093832   -2.739288987
  486 SOLV  HW1     3384   -0.033353082   -0.920653698   -2.784524712
  486 SOLV  HW2     3385   -0.050102663   -1.081351814   -2.808234006
  487 SOLV  OW      3386   -1.371958682   -3.825831647   -1.785126365
  487 SOLV  HW1     3387   -1.454999655   -3.771526974   -1.772588578
  487 SOLV  HW2     3388   -1.396472243   -3.917115040   -1.817812697
  488 SOLV  OW      3389   -0.606828398   -2.099567704   -0.249091371
  488 SOLV  HW1     3390   -0.641667611   -2.127048618   -0.159475158
  488 SOLV  HW2     3391   -0.649747465   -2.155424174   -0.320070301
  489 SOLV  OW      3392   -3.631979354   -0.608915460   -0.146205183
  489 SOLV  HW1     3393   -3.639034377   -0.615684353   -0.245734044
  489 SOLV  HW2     3394   -3.575668243   -0.683976514   -0.111616641
  490 SOLV  OW      3395   -0.775016142   -0.820198742   -0.955339174
  490 SOLV  HW1     3396   -0.719816534   -0.813020333   -1.038424605
  490 SOLV  HW2     3397   -0.818847590   -0.732247518   -0.936762586
  491 SOLV  OW      3398   -1.965480078   -2.759894659   -2.588122825
  491 SOLV  HW1     3399   -2.054645040   -2.737332060   -2.548852522
  491 SOLV  HW2     3400   -1.911233323   -2.810244945   -2.520864051
  492 SOLV  OW      3401   -3.266639240   -0.257634102   -1.665919332
  492 SOLV  HW1     3402   -3.228464326   -0.341248084   -1.626507386
  492 SOLV  HW2     3403   -3.275975126   -0.188346511   -1.594407591
  493 SOLV  OW      3404   -3.414760864   -3.262081511   -0.797209401
  493 SOLV  HW1     3405   -3.322132279   -3.269287339   -0.834215076
  493 SOLV  HW2     3406   -3.478802766   -3.242076351   -0.871369945
  494 SOLV  OW      3407   -2.883934229   -1.757067240   -2.409967820
  494 SOLV  HW1     3408   -2.895545810   -1.828661538   -2.478811321
  494 SOLV  HW2     3409   -2.877937422   -1.668054180   -2.455163698
  495 SOLV  OW      3410   -1.675700329   -2.670346252   -1.577309926
  495 SOLV  HW1     3411   -1.608983520   -2.727233967   -1.529202881
  495 SOLV  HW2     3412   -1.650434025   -2.574056411   -1.567739302
  496 SOLV  OW      3413   -0.559906306   -1.465560603   -1.544470237
  496 SOLV  HW1     3414   -0.613659445   -1.443599360   -1.625893207
  496 SOLV  HW2     3415   -0.510870399   -1.383935834   -1.513905531
  497 SOLV  OW      3416   -1.370450654   -1.011990272   -1.433683005
  497 SOLV  HW1     3417   -1.468895076   -1.014663724   -1.416266935
  497 SOLV  HW2     3418   -1.324410107   -1.078567055   -1.374950815
  498 SOLV  OW      3419   -0.494287577   -1.376742510   -3.736800813
  498 SOLV  HW1     3420   -0.466366796   -1.281005828   -3.744339044
  498 SOLV  HW2     3421   -0.460417959   -1.414636076   -3.650668707
  499 SOLV  OW      3422   -1.113743149   -2.310411848   -2.741654193
  499 SOLV  HW1     3423   -1.073863900   -2.230748145   -2.696214449
  499 SOLV  HW2     3424   -1.210829206   -2.316823672   -2.718531981
  500 SOLV  OW      3425   -0.850933293   -1.263056251   -1.958483302
  500 SOLV  HW1     3426   -0.787526947   -1.304898465   -1.893439951
  500 SOLV  HW2     3427   -0.944251881   -1.269989119   -1.923192200
  501 SOLV  OW      3428   -3.406684487   -1.142818035   -3.557754035
  501 SOLV  HW1     3429   -3.431221660   -1.237924487   -3.538927605
  501 SOLV  HW2     3430   -3.437572311   -1.117995834   -3.649577283
  502 SOLV  OW      3431   -2.508772869   -3.591832332   -3.331206960
  502 SOLV  HW1     3432   -2.481877407   -3.564830866   -3.423667551
  502 SOLV  HW2     3433   -2.495768810   -3.514720051   -3.268869299
  503 SOLV  OW      3434   -2.791079416   -1.188071186   -3.121795144
  503 SOLV  HW1     3435   -2.833454927   -1.222255615   -3.037915559
  503 SOLV  HW2     3436   -2.853183681   -1.202627770   -3.198809209
  504 SOLV  OW      3437   -2.287386304    0.000587472   -3.203739979
  504 SOLV  HW1     3438   -2.387300215   -0.003603304   -3.204907662
  504 SOLV  HW2     3439   -2.254735266   -0.009076644   -3.109707134
  505 SOLV  OW      3440   -2.527297268   -0.286092299   -2.294257043
  505 SOLV  HW1     3441   -2.476958119   -0.264828927   -2.210496567
  505 SOLV  HW2     3442   -2.462993647   -0.295602261   -2.370260641
  506 SOLV  OW      3443   -2.304944465   -2.252726422   -2.662472963
  506 SOLV  HW1     3444   -2.314585407   -2.289281930   -2.569886748
  506 SOLV  HW2     3445   -2.263435501   -2.321982669   -2.721481314
  507 SOLV  OW      3446   -1.109647022   -3.233151883   -0.444591551
  507 SOLV  HW1     3447   -1.040738709   -3.200306468   -0.379982010
  507 SOLV  HW2     3448   -1.158989353   -3.310262685   -0.404333176
  508 SOLV  OW      3449   -0.305212124   -2.220565056   -0.882151777
  508 SOLV  HW1     3450   -0.213161304   -2.194030653   -0.910833002
  508 SOLV  HW2     3451   -0.299377836   -2.278287334   -0.800701793
  509 SOLV  OW      3452   -0.405325744   -2.531965047   -1.272553799
  509 SOLV  HW1     3453   -0.379085409   -2.547555045   -1.367791782
  509 SOLV  HW2     3454   -0.336333771   -2.474980260   -1.227892668
  510 SOLV  OW      3455   -0.170028197   -3.354126073   -2.013336619
  510 SOLV  HW1     3456   -0.259783229   -3.343324738   -1.970572516
  510 SOLV  HW2     3457   -0.109047920   -3.402984511   -1.950922022
  511 SOLV  OW      3458   -0.153605790   -2.958654461   -0.922956381
  511 SOLV  HW1     3459   -0.136111342   -3.053135616   -0.895226705
  511 SOLV  HW2     3460   -0.236260367   -2.925369443   -0.877547862
  512 SOLV  OW      3461   -0.175781936   -0.581595285   -3.627356606
  512 SOLV  HW1     3462   -0.094728570   -0.621184486   -3.584177368
  512 SOLV  HW2     3463   -0.184726708   -0.485838296   -3.599935151
  513 SOLV  OW      3464   -2.349132619   -1.825135612   -3.482957660
  513 SOLV  HW1     3465   -2.431522395   -1.881453556   -3.489451169
  513 SOLV  HW2     3466   -2.373829212   -1.733484802   -3.451460272
  514 SOLV  OW      3467   -2.715092930   -1.708774646   -1.239906245
  514 SOLV  HW1     3468   -2.710718072   -1.616982042   -1.279357304
  514 SOLV  HW2     3469   -2.806714127   -1.724940092   -1.203223339
  515 SOLV  OW      3470   -3.781073371   -0.008029729   -3.643167366
  515 SOLV  HW1     3471   -3.731067713    0.026918943   -3.563921902
  515 SOLV  HW2     3472   -3.732491184   -0.086767553   -3.681139298
  516 SOLV  OW      3473   -3.708815291   -1.734089104   -3.261982857
  516 SOLV  HW1     3474   -3.746805752   -1.652221948   -3.218898827
  516 SOLV  HW2     3475   -3.735863801   -1.814889851   -3.209625696
  517 SOLV  OW      3476   -1.479364737   -3.350948972   -0.061854977
  517 SOLV  HW1     3477   -1.553657608   -3.385455115   -0.004481228
  517 SOLV  HW2     3478   -1.510319758   -3.345626979   -0.156803631
  518 SOLV  OW      3479   -2.016375802   -2.374913988   -1.949306879
  518 SOLV  HW1     3480   -2.049256155   -2.469320846   -1.952080246
  518 SOLV  HW2     3481   -1.937709388   -2.368825217   -1.887857890
  519 SOLV  OW      3482   -3.661988247   -2.017310477   -2.147492945
  519 SOLV  HW1     3483   -3.698688862   -2.055476496   -2.062650054
  519 SOLV  HW2     3484   -3.646723466   -1.919144089   -2.135996058
  520 SOLV  OW      3485   -2.553493404   -1.374365965   -2.471135579
  520 SOLV  HW1     3486   -2.503994655   -1.386910478   -2.557125502
  520 SOLV  HW2     3487   -2.560471419   -1.276726677   -2.450652646
  521 SOLV  OW      3488   -3.776314218   -0.591717258   -3.316353298
  521 SOLV  HW1     3489   -3.720150416   -0.513215743   -3.290216358
  521 SOLV  HW2     3490   -3.779859833   -0.656852952   -3.240545898
  522 SOLV  OW      3491   -2.106898078   -2.018165052   -3.487086252
  522 SOLV  HW1     3492   -2.049454603   -1.942553738   -3.455707080
  522 SOLV  HW2     3493   -2.137777268   -2.000019554   -3.580460238
  523 SOLV  OW      3494   -0.222661134   -0.956729620   -1.202390411
  523 SOLV  HW1     3495   -0.125424039   -0.972493181   -1.185123561
  523 SOLV  HW2     3496   -0.276008882   -0.988645517   -1.124050894
  524 SOLV  OW      3497   -0.631001666   -3.794357925   -2.534658437
  524 SOLV  HW1     3498   -0.710798928   -3.851892760   -2.516662010
  524 SOLV  HW2     3499   -0.597584286   -3.811776466   -2.627295150
  525 SOLV  OW      3500   -0.179218315   -1.370082995   -1.869050597
  525 SOLV  HW1     3501   -0.151669117   -1.278261442   -1.840565828
  525 SOLV  HW2     3502   -0.099480636   -1.430442338   -1.868564061
  526 SOLV  OW      3503   -3.060233949   -1.121397990   -3.784954313
  526 SOLV  HW1     3504   -3.039894569   -1.081328591   -3.695619030
  526 SOLV  HW2     3505   -3.062087122   -1.221072454   -3.777107840
  527 SOLV  OW      3506   -1.575017814   -0.401718209   -3.222861447
  527 SOLV  HW1     3507   -1.523995873   -0.369491363   -3.143111774
  527 SOLV  HW2     3508   -1.543511272   -0.493304032   -3.247783336
  528 SOLV  OW      3509   -2.829752347   -1.118221015   -2.213000585
  528 SOLV  HW1     3510   -2.743122944   -1.072149451   -2.193652536
  528 SOLV  HW2     3511   -2.872745758   -1.076144482   -2.292892295
  529 SOLV  OW      3512   -3.699346586   -1.618847356   -0.464892117
  529 SOLV  HW1     3513   -3.730124805   -1.533274932   -0.506506393
  529 SOLV  HW2     3514   -3.669653558   -1.681956513   -0.536565995
  530 SOLV  OW      3515   -2.814317719   -2.284696018   -0.694262363
  530 SOLV  HW1     3516   -2.811689045   -2.349886816   -0.770059095
  530 SOLV  HW2     3517   -2.835412576   -2.333157021   -0.609361018
  531 SOLV  OW      3518   -2.659252912   -0.309972899   -0.046082297
  531 SOLV  HW1     3519   -2.655794132   -0.210116340   -0.050342894
  531 SOLV  HW2     3520   -2.696839764   -0.345686259   -0.131599382
  532 SOLV  OW      3521   -1.668886004   -1.014242801   -1.932980680
  532 SOLV  HW1     3522   -1.620022294   -0.946675610   -1.877763173
  532 SOLV  HW2     3523   -1.712595057   -0.968595074   -2.010489902
  533 SOLV  OW      3524   -3.662557643   -0.063019100   -1.590177253
  533 SOLV  HW1     3525   -3.604478367   -0.000104543   -1.538500515
  533 SOLV  HW2     3526   -3.736595177   -0.011824052   -1.633759979
  534 SOLV  OW      3527   -2.350318089   -2.768973149   -0.579098315
  534 SOLV  HW1     3528   -2.399565617   -2.854937282   -0.565449305
  534 SOLV  HW2     3529   -2.252538115   -2.783886411   -0.564330802
  535 SOLV  OW      3530   -0.425512039   -1.729897426   -0.399946800
  535 SOLV  HW1     3531   -0.514961340   -1.688529329   -0.382946251
  535 SOLV  HW2     3532   -0.407931300   -1.731972214   -0.498375233
  536 SOLV  OW      3533   -2.175857147   -0.686858982   -3.723510931
  536 SOLV  HW1     3534   -2.222634636   -0.772087413   -3.746952578
  536 SOLV  HW2     3535   -2.177266351   -0.625315306   -3.802326139
  537 SOLV  OW      3536   -1.272535696   -1.978390662   -0.053639791
  537 SOLV  HW1     3537   -1.257221560   -1.892477686   -0.004790239
  537 SOLV  HW2     3538   -1.370776774   -1.995925440   -0.060200885
  538 SOLV  OW      3539   -2.738077754   -2.531659547   -2.836160584
  538 SOLV  HW1     3540   -2.810513901   -2.598559826   -2.852863877
  538 SOLV  HW2     3541   -2.696534860   -2.549129980   -2.746882594
  539 SOLV  OW      3542   -1.327301039   -2.330287579   -3.103822606
  539 SOLV  HW1     3543   -1.238825501   -2.365691926   -3.073487826
  539 SOLV  HW2     3544   -1.400343875   -2.373130413   -3.050617597
  540 SOLV  OW      3545   -1.512038394   -0.965780463   -3.682945917
  540 SOLV  HW1     3546   -1.451042369   -1.031099462   -3.727831519
  540 SOLV  HW2     3547   -1.598621912   -0.961370386   -3.732801270
  541 SOLV  OW      3548   -0.994940960   -2.441025044   -0.019948213
  541 SOLV  HW1     3549   -1.078475521   -2.445561474   -0.074748929
  541 SOLV  HW2     3550   -0.923756521   -2.496475642   -0.063072360
  542 SOLV  OW      3551   -1.966870755   -0.772346734   -0.838195354
  542 SOLV  HW1     3552   -1.880537812   -0.723455519   -0.825626305
  542 SOLV  HW2     3553   -2.006685849   -0.747481458   -0.926502421
  543 SOLV  OW      3554   -3.583352188   -0.596125223   -0.696284093
  543 SOLV  HW1     3555   -3.568371842   -0.684592133   -0.740450440
  543 SOLV  HW2     3556   -3.579325734   -0.523510466   -0.764930481
  544 SOLV  OW      3557   -1.130367992   -3.725764966   -0.455398338
  544 SOLV  HW1     3558   -1.217793481   -3.755507592   -0.417010965
  544 SOLV  HW2     3559   -1.120912105   -3.761478937   -0.548330825
  545 SOLV  OW      3560   -3.459999809   -2.657671260   -1.371316774
  545 SOLV  HW1     3561   -3.476249213   -2.745445600   -1.416390758
  545 SOLV  HW2     3562   -3.389397051   -2.607256158   -1.421051752
  546 SOLV  OW      3563   -0.907528466   -0.480514019   -2.427382112
  546 SOLV  HW1     3564   -0.960719598   -0.399441482   -2.451874479
  546 SOLV  HW2     3565   -0.941488692   -0.517795871   -2.341018831
  547 SOLV  OW      3566   -0.848771609   -2.732805491   -2.868689462
  547 SOLV  HW1     3567   -0.748978313   -2.726563336   -2.866614634
  547 SOLV  HW2     3568   -0.876416841   -2.828259669   -2.857458139
  548 SOLV  OW      3569   -1.414943704   -2.853096704   -0.669744284
  548 SOLV  HW1     3570   -1.344007021   -2.895392560   -0.613345967
  548 SOLV  HW2     3571   -1.474982542   -2.797874127   -0.611885833
  549 SOLV  OW      3572   -0.015574716   -0.600957591   -2.104320381
  549 SOLV  HW1     3573   -0.018080966   -0.665305684   -2.180836368
  549 SOLV  HW2     3574   -0.021272547   -0.507422133   -2.139253174
  550 SOLV  OW      3575   -2.803780813   -0.836752295   -1.468653087
  550 SOLV  HW1     3576   -2.899991311   -0.832728363   -1.441647991
  550 SOLV  HW2     3577   -2.763555229   -0.922279503   -1.435960050
  551 SOLV  OW      3578   -2.372213907   -1.594321931   -1.435615206
  551 SOLV  HW1     3579   -2.434852157   -1.532638506   -1.483294861
  551 SOLV  HW2     3580   -2.415559022   -1.627610218   -1.351861560
  552 SOLV  OW      3581   -2.529932195   -2.666748883   -2.661624086
  552 SOLV  HW1     3582   -2.443501253   -2.622226128   -2.685061391
  552 SOLV  HW2     3583   -2.514960775   -2.765062478   -2.651033787
  553 SOLV  OW      3584   -1.931569133   -3.110160319   -3.843136783
  553 SOLV  HW1     3585   -1.989461970   -3.170872817   -3.788694928
  553 SOLV  HW2     3586   -1.838081534   -3.145651964   -3.844502059
  554 SOLV  OW      3587   -0.070310095   -3.678729261   -2.386041800
  554 SOLV  HW1     3588   -0.024565114   -3.690829126   -2.474138282
  554 SOLV  HW2     3589   -0.002473867   -3.681599996   -2.312611733
  555 SOLV  OW      3590   -2.493010359   -1.963286482   -0.347499587
  555 SOLV  HW1     3591   -2.485692989   -1.864845216   -0.363549003
  555 SOLV  HW2     3592   -2.583122345   -1.995217595   -0.376857913
  556 SOLV  OW      3593   -1.300744513   -1.674367222   -3.820035491
  556 SOLV  HW1     3594   -1.396342207   -1.703721836   -3.820995323
  556 SOLV  HW2     3595   -1.293994577   -1.581642988   -3.856887955
  557 SOLV  OW      3596   -3.057750938   -3.227982269   -0.605678187
  557 SOLV  HW1     3597   -3.108754482   -3.312103099   -0.587723506
  557 SOLV  HW2     3598   -3.121437221   -3.151156793   -0.612151494
  558 SOLV  OW      3599   -2.272871858   -1.649103006   -0.464504539
  558 SOLV  HW1     3600   -2.242517625   -1.730337395   -0.514314200
  558 SOLV  HW2     3601   -2.200808460   -1.619652922   -0.401727092
  559 SOLV  OW      3602   -3.499336294   -1.610823638   -0.875569612
  559 SOLV  HW1     3603   -3.412365575   -1.587158861   -0.918904536
  559 SOLV  HW2     3604   -3.536947027   -1.530086825   -0.830085572
  560 SOLV  OW      3605   -2.360247598   -2.618615395   -1.882047703
  560 SOLV  HW1     3606   -2.268568027   -2.584747669   -1.903210759
  560 SOLV  HW2     3607   -2.428438466   -2.556829558   -1.921195065
  561 SOLV  OW      3608   -1.307032479   -2.972303200   -3.419890157
  561 SOLV  HW1     3609   -1.370671976   -2.978740841   -3.343013487
  561 SOLV  HW2     3610   -1.291903935   -3.063378262   -3.458333331
  562 SOLV  OW      3611   -2.652146469   -2.574644005   -3.893519564
  562 SOLV  HW1     3612   -2.738483052   -2.621822781   -3.911457627
  562 SOLV  HW2     3613   -2.649277288   -2.545651440   -3.797849431
  563 SOLV  OW      3614   -0.975437880   -2.836381736   -1.828659239
  563 SOLV  HW1     3615   -0.928834800   -2.748399221   -1.838104540
  563 SOLV  HW2     3616   -1.072675659   -2.820862196   -1.811169643
  564 SOLV  OW      3617   -3.725017999   -1.890775007   -2.376043492
  564 SOLV  HW1     3618   -3.721270646   -1.955491898   -2.452197146
  564 SOLV  HW2     3619   -3.725974582   -1.941065153   -2.289604692
  565 SOLV  OW      3620   -0.760164907   -0.918669129   -0.198503826
  565 SOLV  HW1     3621   -0.855387903   -0.907871962   -0.169904555
  565 SOLV  HW2     3622   -0.730581477   -0.836632325   -0.247459918
  566 SOLV  OW      3623   -1.911290063   -0.702037682   -2.501524227
  566 SOLV  HW1     3624   -1.835384669   -0.643465607   -2.473075445
  566 SOLV  HW2     3625   -1.920184057   -0.778438115   -2.437606449
  567 SOLV  OW      3626   -2.221176216   -0.736592268   -3.044809804
  567 SOLV  HW1     3627   -2.179461081   -0.820130280   -3.008991018
  567 SOLV  HW2     3628   -2.198069482   -0.726676166   -3.141605572
  568 SOLV  OW      3629   -1.090938379   -3.186714265   -1.673791906
  568 SOLV  HW1     3630   -1.142055115   -3.270209964   -1.653371506
  568 SOLV  HW2     3631   -1.102058859   -3.163644978   -1.770464490
  569 SOLV  OW      3632   -3.638331075   -2.683154636   -2.691150694
  569 SOLV  HW1     3633   -3.629299302   -2.610304765   -2.623229258
  569 SOLV  HW2     3634   -3.729437218   -2.723853207   -2.684431489
  570 SOLV  OW      3635   -3.021409776   -3.294526181   -2.682561295
  570 SOLV  HW1     3636   -3.113763401   -3.320620609   -2.710667027
  570 SOLV  HW2     3637   -2.955819828   -3.324325997   -2.751914953
  571 SOLV  OW      3638   -2.094215346   -2.086200901   -0.765902046
  571 SOLV  HW1     3639   -2.123942194   -2.034542146   -0.685593481
  571 SOLV  HW2     3640   -2.099779606   -2.184140530   -0.746446228
  572 SOLV  OW      3641   -0.113677243   -0.952918255   -2.097270292
  572 SOLV  HW1     3642   -0.077038483   -0.918705605   -2.010730742
  572 SOLV  HW2     3643   -0.044946482   -1.009901287   -2.142336269
  573 SOLV  OW      3644   -1.790911503   -0.866639602   -3.130114270
  573 SOLV  HW1     3645   -1.784640556   -0.790644098   -3.065404620
  573 SOLV  HW2     3646   -1.877253786   -0.915162757   -3.116242177
  574 SOLV  OW      3647   -0.454318016   -0.605908214   -0.121512729
  574 SOLV  HW1     3648   -0.400804231   -0.626027735   -0.039455105
  574 SOLV  HW2     3649   -0.410166591   -0.532313295   -0.172858680
  575 SOLV  OW      3650   -0.286187744   -1.575609699   -3.066627085
  575 SOLV  HW1     3651   -0.193117188   -1.611334300   -3.058655854
  575 SOLV  HW2     3652   -0.282695417   -1.477390811   -3.085140690
  576 SOLV  OW      3653   -0.792316408   -1.426917865   -1.123839865
  576 SOLV  HW1     3654   -0.742669003   -1.460272312   -1.043687779
  576 SOLV  HW2     3655   -0.890526316   -1.439596898   -1.109848991
  577 SOLV  OW      3656   -1.075105271   -0.941385123   -3.634127243
  577 SOLV  HW1     3657   -1.089071161   -0.943424902   -3.535118944
  577 SOLV  HW2     3658   -0.987773504   -0.984755964   -3.656350507
  578 SOLV  OW      3659   -3.094013681   -2.432460312   -0.818940958
  578 SOLV  HW1     3660   -2.995393073   -2.420205603   -0.807728943
  578 SOLV  HW2     3661   -3.111941405   -2.482557764   -0.903620853
  579 SOLV  OW      3662   -2.370226891   -2.909025946   -3.059914799
  579 SOLV  HW1     3663   -2.311691493   -2.924038951   -3.139600110
  579 SOLV  HW2     3664   -2.465474924   -2.901574330   -3.089474659
  580 SOLV  OW      3665   -1.648135315   -1.762071446   -3.352090193
  580 SOLV  HW1     3666   -1.611612751   -1.739384863   -3.442385538
  580 SOLV  HW2     3667   -1.640587045   -1.682392845   -3.292122555
  581 SOLV  OW      3668   -3.768070281   -1.966525445   -3.131544339
  581 SOLV  HW1     3669   -3.768171989   -2.040332817   -3.199028565
  581 SOLV  HW2     3670   -3.686868406   -1.974386957   -3.073699260
  582 SOLV  OW      3671   -0.333381506   -2.875951294   -3.559844475
  582 SOLV  HW1     3672   -0.302308727   -2.876240840   -3.464787585
  582 SOLV  HW2     3673   -0.385711690   -2.792585369   -3.577536294
  583 SOLV  OW      3674   -2.154412354   -1.569087569   -1.291409152
  583 SOLV  HW1     3675   -2.159491711   -1.630292833   -1.212481531
  583 SOLV  HW2     3676   -2.233563772   -1.584396072   -1.350587942
  584 SOLV  OW      3677   -1.106208182   -3.786774844   -1.786980201
  584 SOLV  HW1     3678   -1.205982889   -3.792891488   -1.790027878
  584 SOLV  HW2     3679   -1.067226813   -3.840803482   -1.861566371
  585 SOLV  OW      3680   -0.208107514   -3.343870180   -3.315941389
  585 SOLV  HW1     3681   -0.244765548   -3.416067332   -3.257244405
  585 SOLV  HW2     3682   -0.178948081   -3.266636547   -3.259495064
  586 SOLV  OW      3683   -2.915219433   -2.871845222   -2.753935502
  586 SOLV  HW1     3684   -2.990233945   -2.920447348   -2.709075647
  586 SOLV  HW2     3685   -2.886536118   -2.922581323   -2.835205623
  587 SOLV  OW      3686   -3.129675684   -1.358780187   -0.176120029
  587 SOLV  HW1     3687   -3.034562830   -1.386916977   -0.188918513
  587 SOLV  HW2     3688   -3.168361391   -1.331132267   -0.264102123
  588 SOLV  OW      3689   -0.919828469   -2.470205703   -1.420004922
  588 SOLV  HW1     3690   -0.847147889   -2.402333907   -1.430614299
  588 SOLV  HW2     3691   -0.901310489   -2.526535969   -1.339472519
  589 SOLV  OW      3692   -3.808113275   -0.672733164   -1.730889263
  589 SOLV  HW1     3693   -3.873509243   -0.677674293   -1.806392869
  589 SOLV  HW2     3694   -3.765953252   -0.582060148   -1.729216394
  590 SOLV  OW      3695   -0.899569509   -1.655374453   -1.808080469
  590 SOLV  HW1     3696   -0.959118264   -1.634690725   -1.885720510
  590 SOLV  HW2     3697   -0.932859781   -1.737361327   -1.761479601
  591 SOLV  OW      3698   -0.550728354   -2.430134537   -3.074384725
  591 SOLV  HW1     3699   -0.626056899   -2.389655474   -3.126237198
  591 SOLV  HW2     3700   -0.555268737   -2.529796960   -3.081337714
  592 SOLV  OW      3701   -0.329872252   -0.426478719   -0.363808367
  592 SOLV  HW1     3702   -0.369976489   -0.457159546   -0.450123934
  592 SOLV  HW2     3703   -0.370741280   -0.339154535   -0.337271421
  593 SOLV  OW      3704   -3.117940823   -3.656407823   -1.746938284
  593 SOLV  HW1     3705   -3.038630828   -3.707326537   -1.713490463
  593 SOLV  HW2     3706   -3.102122216   -3.558401053   -1.734858846
  594 SOLV  OW      3707   -1.118526096   -1.942409723   -2.150984485
  594 SOLV  HW1     3708   -1.116834355   -1.883236850   -2.231592721
  594 SOLV  HW2     3709   -1.213343600   -1.959188444   -2.123964262
  595 SOLV  OW      3710   -1.397669507   -1.445100193   -3.247728240
  595 SOLV  HW1     3711   -1.477258810   -1.480949936   -3.198919429
  595 SOLV  HW2     3712   -1.320032984   -1.439092439   -3.184971190
  596 SOLV  OW      3713   -0.121732786   -2.745043880   -1.895991382
  596 SOLV  HW1     3714   -0.102572855   -2.667846956   -1.956614494
  596 SOLV  HW2     3715   -0.044784871   -2.758212632   -1.833483842
  597 SOLV  OW      3716   -3.440799623   -1.142134578   -0.696244979
  597 SOLV  HW1     3717   -3.439257720   -1.096286540   -0.785110786
  597 SOLV  HW2     3718   -3.520596489   -1.111495656   -0.644329923
  598 SOLV  OW      3719   -3.861923433   -2.885503928   -2.643408059
  598 SOLV  HW1     3720   -3.798736846   -2.888671319   -2.565955310
  598 SOLV  HW2     3721   -3.839956777   -2.959186659   -2.707359227
  599 SOLV  OW      3722   -1.208430606   -2.620787949   -3.529442384
  599 SOLV  HW1     3723   -1.274204825   -2.689225864   -3.560934406
  599 SOLV  HW2     3724   -1.239072896   -2.582831916   -3.442137775
  600 SOLV  OW      3725   -0.690409578   -3.632260510   -1.133769970
  600 SOLV  HW1     3726   -0.674668813   -3.582574170   -1.219121400
  600 SOLV  HW2     3727   -0.701065276   -3.729733017   -1.153439863
  601 SOLV  OW      3728   -2.709585327   -3.116618095   -2.585269990
  601 SOLV  HW1     3729   -2.793143804   -3.087230297   -2.538839904
  601 SOLV  HW2     3730   -2.731553760   -3.144964734   -2.678625329
  602 SOLV  OW      3731   -2.325726746   -2.927583846   -3.652678112
  602 SOLV  HW1     3732   -2.370497883   -2.900360791   -3.737862821
  602 SOLV  HW2     3733   -2.332468498   -2.853138687   -3.586236957
  603 SOLV  OW      3734   -2.773068659   -1.333931389   -0.448435336
  603 SOLV  HW1     3735   -2.710807416   -1.291102673   -0.382930749
  603 SOLV  HW2     3736   -2.734872238   -1.421349412   -0.478446375
  604 SOLV  OW      3737   -2.384583958   -1.419635897   -3.655122705
  604 SOLV  HW1     3738   -2.303653362   -1.427266370   -3.713376014
  604 SOLV  HW2     3739   -2.436528621   -1.338116748   -3.680771192
  605 SOLV  OW      3740   -2.683871710   -0.593710099   -0.927872147
  605 SOLV  HW1     3741   -2.661026035   -0.669283714   -0.989260443
  605 SOLV  HW2     3742   -2.781595122   -0.573590514   -0.934740074
  606 SOLV  OW      3743   -3.232622888   -2.806640563   -0.023612971
  606 SOLV  HW1     3744   -3.253053752   -2.736847665   -0.092266726
  606 SOLV  HW2     3745   -3.135865062   -2.801659648    0.001182628
  607 SOLV  OW      3746   -1.332072048   -0.304150841   -3.118454114
  607 SOLV  HW1     3747   -1.264309301   -0.363410033   -3.162019659
  607 SOLV  HW2     3748   -1.309779010   -0.208515978   -3.137384295
  608 SOLV  OW      3749   -2.877776901   -3.115641459   -3.069802778
  608 SOLV  HW1     3750   -2.826914232   -3.033303328   -3.044601654
  608 SOLV  HW2     3751   -2.975559853   -3.094848452   -3.072588095
  609 SOLV  OW      3752   -3.651904307   -0.838188170   -1.888236305
  609 SOLV  HW1     3753   -3.700184580   -0.777071517   -1.825502915
  609 SOLV  HW2     3754   -3.595846693   -0.784066564   -1.950927150
  610 SOLV  OW      3755   -1.727158894   -2.172785179   -0.912423844
  610 SOLV  HW1     3756   -1.762723777   -2.253520367   -0.959524008
  610 SOLV  HW2     3757   -1.796116493   -2.100366340   -0.913749188
  611 SOLV  OW      3758   -3.275695915   -0.912240876   -3.785928591
  611 SOLV  HW1     3759   -3.204567767   -0.982383485   -3.790656900
  611 SOLV  HW2     3760   -3.241911242   -0.834010423   -3.733582712
  612 SOLV  OW      3761   -3.095938196   -1.047477544   -0.961127310
  612 SOLV  HW1     3762   -3.019889622   -1.029290238   -0.898775803
  612 SOLV  HW2     3763   -3.062230199   -1.048832354   -1.055274829
  613 SOLV  OW      3764   -2.945799057   -1.055014585   -3.532331616
  613 SOLV  HW1     3765   -2.910311681   -1.139227429   -3.491702847
  613 SOLV  HW2     3766   -3.001650174   -1.006517127   -3.465022901
  614 SOLV  OW      3767   -0.971754567   -0.346112733   -2.928766817
  614 SOLV  HW1     3768   -0.885703704   -0.391818970   -2.906235607
  614 SOLV  HW2     3769   -0.989476379   -0.354905829   -3.026797688
  615 SOLV  OW      3770   -2.595144702   -0.986361426   -2.143666482
  615 SOLV  HW1     3771   -2.525823174   -1.047455171   -2.105410360
  615 SOLV  HW2     3772   -2.564725208   -0.891539372   -2.134452728
  616 SOLV  OW      3773   -1.299766011   -2.752955937   -0.353726320
  616 SOLV  HW1     3774   -1.229001472   -2.803626530   -0.402987256
  616 SOLV  HW2     3775   -1.258810661   -2.673353461   -0.309142152
  617 SOLV  OW      3776   -3.333418481   -1.556858176   -3.113547690
  617 SOLV  HW1     3777   -3.307937356   -1.482887904   -3.175841405
  617 SOLV  HW2     3778   -3.312456326   -1.529952366   -3.019536961
  618 SOLV  OW      3779   -2.789428590   -2.808399072   -3.048240327
  618 SOLV  HW1     3780   -2.866866858   -2.751060346   -3.021454201
  618 SOLV  HW2     3781   -2.737276747   -2.762468591   -3.120159921
  619 SOLV  OW      3782   -3.324551495   -1.026289171   -1.615727040
  619 SOLV  HW1     3783   -3.315923005   -1.029021220   -1.516137456
  619 SOLV  HW2     3784   -3.346768314   -1.117669748   -1.649756375
  620 SOLV  OW      3785   -1.535010027   -2.795762813   -2.845784362
  620 SOLV  HW1     3786   -1.613890223   -2.738729317   -2.868741516
  620 SOLV  HW2     3787   -1.528109181   -2.804628354   -2.746407981
  621 SOLV  OW      3788   -0.705509674   -0.594594222   -3.827926745
  621 SOLV  HW1     3789   -0.758446136   -0.619816926   -3.746911796
  621 SOLV  HW2     3790   -0.619326039   -0.552485475   -3.799624586
  622 SOLV  OW      3791    0.004612519   -0.483691651   -1.831367643
  622 SOLV  HW1     3792   -0.027031489   -0.523684211   -1.917395343
  622 SOLV  HW2     3793    0.027571322   -0.387435881   -1.845830763
  623 SOLV  OW      3794   -0.215011678   -1.489678385   -1.501829788
  623 SOLV  HW1     3795   -0.244548987   -1.446608454   -1.587109134
  623 SOLV  HW2     3796   -0.216859731   -1.589106329   -1.512349709
  624 SOLV  OW      3797   -2.758586247   -2.031216285   -0.149079867
  624 SOLV  HW1     3798   -2.804073837   -1.959932833   -0.202478915
  624 SOLV  HW2     3799   -2.735762237   -2.108122375   -0.208799408
  625 SOLV  OW      3800   -3.513754067   -1.675380789   -3.435674457
  625 SOLV  HW1     3801   -3.432476941   -1.720641614   -3.398968689
  625 SOLV  HW2     3802   -3.595723819   -1.717272627   -3.396587393
  626 SOLV  OW      3803   -0.247053773   -3.679334920   -3.735801148
  626 SOLV  HW1     3804   -0.236824634   -3.766886428   -3.783043721
  626 SOLV  HW2     3805   -0.303657742   -3.691868037   -3.654310895
  627 SOLV  OW      3806   -1.606959400   -1.485465888   -3.541834463
  627 SOLV  HW1     3807   -1.549349531   -1.413710679   -3.502671712
  627 SOLV  HW2     3808   -1.691982459   -1.445151284   -3.575705265
  628 SOLV  OW      3809   -0.204749303   -2.683261704   -0.695865252
  628 SOLV  HW1     3810   -0.224731869   -2.590626226   -0.727816658
  628 SOLV  HW2     3811   -0.276545623   -2.745485426   -0.727090774
  629 SOLV  OW      3812   -3.280736987    0.002759225   -1.569411850
  629 SOLV  HW1     3813   -3.219365533   -0.001688935   -1.490572482
  629 SOLV  HW2     3814   -3.374346243    0.018472208   -1.537912443
  630 SOLV  OW      3815   -3.581461441   -0.419387882   -3.191398406
  630 SOLV  HW1     3816   -3.524608683   -0.499703869   -3.209246510
  630 SOLV  HW2     3817   -3.537999519   -0.338386166   -3.230783639
  631 SOLV  OW      3818   -2.439998041   -0.456346043   -0.124276040
  631 SOLV  HW1     3819   -2.472690260   -0.550847614   -0.125784699
  631 SOLV  HW2     3820   -2.513811965   -0.396038496   -0.094008826
  632 SOLV  OW      3821   -3.725545532   -2.359853321   -3.631137775
  632 SOLV  HW1     3822   -3.635811430   -2.360678824   -3.586991154
  632 SOLV  HW2     3823   -3.794178900   -2.395558160   -3.567762523
  633 SOLV  OW      3824   -1.337987720   -0.909408086   -2.173972749
  633 SOLV  HW1     3825   -1.275613102   -0.857907797   -2.232784005
  633 SOLV  HW2     3826   -1.302988895   -0.909506711   -2.080289146
  634 SOLV  OW      3827   -3.559137117   -2.385156522   -1.597646452
  634 SOLV  HW1     3828   -3.560716194   -2.301075224   -1.651768627
  634 SOLV  HW2     3829   -3.569307921   -2.464017184   -1.658300361
  635 SOLV  OW      3830   -3.680872614   -2.851095046   -0.388312856
  635 SOLV  HW1     3831   -3.636052354   -2.795061267   -0.457977254
  635 SOLV  HW2     3832   -3.630993350   -2.843135943   -0.301997140
  636 SOLV  OW      3833   -2.392469441   -3.298476644   -2.673971417
  636 SOLV  HW1     3834   -2.441667585   -3.311170048   -2.587832580
  636 SOLV  HW2     3835   -2.420476489   -3.369059554   -2.739048671
  637 SOLV  OW      3836   -3.325844855   -2.054966452   -0.916915211
  637 SOLV  HW1     3837   -3.413388858   -2.014651769   -0.943612305
  637 SOLV  HW2     3838   -3.306712142   -2.134309754   -0.974695655
  638 SOLV  OW      3839   -3.839725602   -1.605700825   -1.782128629
  638 SOLV  HW1     3840   -3.818770162   -1.624967099   -1.878000623
  638 SOLV  HW2     3841   -3.789657686   -1.669505055   -1.723613453
  639 SOLV  OW      3842   -1.837113912   -3.736196303   -2.299610482
  639 SOLV  HW1     3843   -1.738882472   -3.729755622   -2.317248382
  639 SOLV  HW2     3844   -1.852739152   -3.792111479   -2.218177865
  640 SOLV  OW      3845   -3.063565906   -1.320285259   -0.836503470
  640 SOLV  HW1     3846   -2.968890467   -1.343737926   -0.858560979
  640 SOLV  HW2     3847   -3.080218306   -1.224281011   -0.859037663
  641 SOLV  OW      3848   -0.029646600   -3.099803930   -0.587221115
  641 SOLV  HW1     3849   -0.009972257   -3.141748025   -0.675841955
  641 SOLV  HW2     3850    0.030535126   -3.139084718   -0.517685658
  642 SOLV  OW      3851   -3.735310272   -2.230516882   -1.886217358
  642 SOLV  HW1     3852   -3.828061607   -2.200798196   -1.863513557
  642 SOLV  HW2     3853   -3.734718851   -2.329406777   -1.901110451
  643 SOLV  OW      3854   -3.587828949   -1.198539710   -3.119317306
  643 SOLV  HW1     3855   -3.642877367   -1.235925716   -3.044671485
  643 SOLV  HW2     3856   -3.642662131   -1.195576783   -3.202890886
  644 SOLV  OW      3857   -3.540724305   -2.786546753   -1.834588811
  644 SOLV  HW1     3858   -3.442714141   -2.778026739   -1.816614254
  644 SOLV  HW2     3859   -3.584775129   -2.697667621   -1.821872718
  645 SOLV  OW      3860   -2.204066705   -1.406118073   -2.448483195
  645 SOLV  HW1     3861   -2.178088391   -1.424453985   -2.543300559
  645 SOLV  HW2     3862   -2.239652418   -1.312947372   -2.441110983
  646 SOLV  OW      3863   -3.486130139   -2.258303193   -2.065912693
  646 SOLV  HW1     3864   -3.542950073   -2.177153581   -2.079632501
  646 SOLV  HW2     3865   -3.544747875   -2.337502200   -2.048783636
  647 SOLV  OW      3866   -1.826022601   -2.389893481   -1.043842346
  647 SOLV  HW1     3867   -1.783261669   -2.457164563   -1.104241435
  647 SOLV  HW2     3868   -1.852963536   -2.434252944   -0.958353563
  648 SOLV  OW      3869   -2.647475672   -1.690419957   -1.940838814
  648 SOLV  HW1     3870   -2.681687207   -1.711872460   -2.032331252
  648 SOLV  HW2     3871   -2.547709886   -1.697322825   -1.940108969
  649 SOLV  OW      3872   -1.449174304   -3.018993079   -1.666637367
  649 SOLV  HW1     3873   -1.411770748   -3.094975679   -1.613445329
  649 SOLV  HW2     3874   -1.532345452   -2.985223866   -1.622547212
  650 SOLV  OW      3875   -3.589807883   -2.703307431   -3.118060472
  650 SOLV  HW1     3876   -3.630274474   -2.789981060   -3.147217587
  650 SOLV  HW2     3877   -3.541739027   -2.716486091   -3.031355763
  651 SOLV  OW      3878   -2.727630305   -3.507558748   -2.284116966
  651 SOLV  HW1     3879   -2.768497797   -3.591280726   -2.247778066
  651 SOLV  HW2     3880   -2.738311198   -3.505711673   -2.383527765
  652 SOLV  OW      3881   -1.166128919   -0.333374866   -3.559770856
  652 SOLV  HW1     3882   -1.096928661   -0.298339806   -3.622901049
  652 SOLV  HW2     3883   -1.209666967   -0.414146267   -3.599545074
  653 SOLV  OW      3884   -1.486858627   -1.339769826   -0.650737995
  653 SOLV  HW1     3885   -1.482851159   -1.418441653   -0.589136625
  653 SOLV  HW2     3886   -1.582083070   -1.321356719   -0.675094986
  654 SOLV  OW      3887   -0.541485531   -2.652175079   -0.378145796
  654 SOLV  HW1     3888   -0.602790238   -2.593163925   -0.325615248
  654 SOLV  HW2     3889   -0.452621673   -2.656905573   -0.332529601
  655 SOLV  OW      3890   -3.842457003   -0.937624364   -2.104209100
  655 SOLV  HW1     3891   -3.796164257   -0.894362052   -2.026833842
  655 SOLV  HW2     3892   -3.831484713   -0.880668453   -2.185678151
  656 SOLV  OW      3893   -2.379282160   -0.171776925   -0.129779145
  656 SOLV  HW1     3894   -2.340109339   -0.152523545   -0.039808052
  656 SOLV  HW2     3895   -2.387809515   -0.270679373   -0.141925319
  657 SOLV  OW      3896   -3.845689298   -2.580539517   -3.086007172
  657 SOLV  HW1     3897   -3.749971049   -2.604246290   -3.069346777
  657 SOLV  HW2     3898   -3.872637650   -2.505971282   -3.025058047
  658 SOLV  OW      3899   -2.938192458   -2.140374681   -1.029377007
  658 SOLV  HW1     3900   -3.001858928   -2.194246403   -1.084553614
  658 SOLV  HW2     3901   -2.986075781   -2.103615514   -0.949652787
  659 SOLV  OW      3902   -3.753100483   -2.012060969   -0.567931713
  659 SOLV  HW1     3903   -3.768324644   -2.109959208   -0.554298207
  659 SOLV  HW2     3904   -3.791969379   -1.961277454   -0.491042959
  660 SOLV  OW      3905   -1.977722446   -3.818734316   -1.144166602
  660 SOLV  HW1     3906   -2.000693309   -3.730604916   -1.185484110
  660 SOLV  HW2     3907   -2.049071195   -3.885343944   -1.165939876
  661 SOLV  OW      3908   -1.590258265   -2.830526477   -2.573299448
  661 SOLV  HW1     3909   -1.671415004   -2.870126546   -2.530319901
  661 SOLV  HW2     3910   -1.508864654   -2.879837001   -2.542553242
  662 SOLV  OW      3911   -2.857291041   -3.598917771   -0.834501092
  662 SOLV  HW1     3912   -2.875717621   -3.501645999   -0.820345355
  662 SOLV  HW2     3913   -2.820487396   -3.612815850   -0.926446486
  663 SOLV  OW      3914   -3.127703600   -1.752435306   -2.852510852
  663 SOLV  HW1     3915   -3.027769869   -1.750943733   -2.856096990
  663 SOLV  HW2     3916   -3.163761758   -1.668631567   -2.893479834
  664 SOLV  OW      3917   -1.052573955   -2.786226920   -0.677658512
  664 SOLV  HW1     3918   -1.100198451   -2.709580341   -0.634544328
  664 SOLV  HW2     3919   -1.043605816   -2.768944338   -0.775752519
  665 SOLV  OW      3920   -1.798633401   -0.820809408   -2.113781589
  665 SOLV  HW1     3921   -1.863820956   -0.852385788   -2.182737608
  665 SOLV  HW2     3922   -1.709191848   -0.807004786   -2.156337470
  666 SOLV  OW      3923   -2.283297140   -2.102979710   -0.268810023
  666 SOLV  HW1     3924   -2.352060034   -2.044912612   -0.312415125
  666 SOLV  HW2     3925   -2.312153350   -2.124456508   -0.175496211
  667 SOLV  OW      3926   -0.942711045   -2.977353799   -2.540713893
  667 SOLV  HW1     3927   -0.930319463   -3.046086732   -2.469144118
  667 SOLV  HW2     3928   -0.951629891   -3.022798222   -2.629354987
  668 SOLV  OW      3929   -3.833489997   -0.773539173   -2.313604835
  668 SOLV  HW1     3930   -3.925571410   -0.785453121   -2.350761536
  668 SOLV  HW2     3931   -3.766509917   -0.810270912   -2.378149170
  669 SOLV  OW      3932   -2.324804203   -1.806389102   -2.517980806
  669 SOLV  HW1     3933   -2.395348407   -1.867910685   -2.553198823
  669 SOLV  HW2     3934   -2.263287429   -1.780199180   -2.592354332
  670 SOLV  OW      3935   -3.134386129   -2.820617016   -1.902205582
  670 SOLV  HW1     3936   -3.057527492   -2.763606139   -1.873147625
  670 SOLV  HW2     3937   -3.204231468   -2.763145012   -1.944871363
  671 SOLV  OW      3938   -1.413489644   -2.414858119   -0.928547967
  671 SOLV  HW1     3939   -1.349492307   -2.362823568   -0.871994780
  671 SOLV  HW2     3940   -1.391064290   -2.512177613   -0.923294910
  672 SOLV  OW      3941   -3.092757615   -0.814030152   -2.292189742
  672 SOLV  HW1     3942   -3.146831496   -0.732764128   -2.313947612
  672 SOLV  HW2     3943   -3.130143327   -0.858043548   -2.210539993
  673 SOLV  OW      3944   -2.771408899   -1.459556210   -0.869085977
  673 SOLV  HW1     3945   -2.730399062   -1.382977590   -0.819533759
  673 SOLV  HW2     3946   -2.759095452   -1.543706192   -0.816468221
  674 SOLV  OW      3947   -0.806754376   -1.128681909   -1.124036484
  674 SOLV  HW1     3948   -0.781790261   -1.074915881   -1.043500485
  674 SOLV  HW2     3949   -0.811328193   -1.225479628   -1.099352848
  675 SOLV  OW      3950   -3.283507037   -3.077853500   -2.135679926
  675 SOLV  HW1     3951   -3.296543879   -2.980373890   -2.117530096
  675 SOLV  HW2     3952   -3.307835979   -3.097602786   -2.230651438
  676 SOLV  OW      3953   -3.795388828   -1.684897215   -2.048717923
  676 SOLV  HW1     3954   -3.700469034   -1.703880211   -2.073842567
  676 SOLV  HW2     3955   -3.832060897   -1.613611370   -2.108507849
  677 SOLV  OW      3956   -2.785606278   -1.313727788   -2.606453444
  677 SOLV  HW1     3957   -2.867016204   -1.362607861   -2.575072672
  677 SOLV  HW2     3958   -2.707916578   -1.337527602   -2.548149573
  678 SOLV  OW      3959   -0.025490006   -0.195384855   -2.416327157
  678 SOLV  HW1     3960    0.014182139   -0.107523382   -2.442943374
  678 SOLV  HW2     3961   -0.108305978   -0.212117093   -2.469839117
  679 SOLV  OW      3962   -1.625847511   -0.642051861   -3.562751690
  679 SOLV  HW1     3963   -1.664581360   -0.668708889   -3.651015734
  679 SOLV  HW2     3964   -1.675413907   -0.688359468   -3.489265697
  680 SOLV  OW      3965   -2.375626623   -3.649769823   -0.943051914
  680 SOLV  HW1     3966   -2.329806352   -3.638179715   -0.854918062
  680 SOLV  HW2     3967   -2.448148879   -3.581509754   -0.952129817
  681 SOLV  OW      3968   -1.923516160   -1.972556329   -0.947569588
  681 SOLV  HW1     3969   -1.978505275   -1.947922506   -1.027377934
  681 SOLV  HW2     3970   -1.981566739   -2.017611665   -0.879744879
  682 SOLV  OW      3971   -1.227299385   -1.730465834   -3.069002494
  682 SOLV  HW1     3972   -1.216424040   -1.762537729   -2.974901291
  682 SOLV  HW2     3973   -1.316730590   -1.758741682   -3.103706376
  683 SOLV  OW      3974   -3.056161512   -0.020704601   -2.124230514
  683 SOLV  HW1     3975   -3.032269651   -0.043607122   -2.218603972
  683 SOLV  HW2     3976   -3.114728861    0.060356320   -2.123427058
  684 SOLV  OW      3977   -1.057840460   -3.036078186   -1.114267807
  684 SOLV  HW1     3978   -1.144512247   -3.035258622   -1.164155672
  684 SOLV  HW2     3979   -0.982624068   -3.018808120   -1.177872898
  685 SOLV  OW      3980   -0.334732353   -2.083081593   -2.294627736
  685 SOLV  HW1     3981   -0.321151432   -2.180578751   -2.312230655
  685 SOLV  HW2     3982   -0.432451750   -2.062001193   -2.297546870
  686 SOLV  OW      3983   -2.445499955   -2.718195134   -1.377718713
  686 SOLV  HW1     3984   -2.435226968   -2.701614633   -1.279630388
  686 SOLV  HW2     3985   -2.454150314   -2.816462073   -1.394166566
  687 SOLV  OW      3986   -2.256466597   -1.939804734   -1.834810987
  687 SOLV  HW1     3987   -2.211193784   -2.028731075   -1.828293446
  687 SOLV  HW2     3988   -2.336104876   -1.938457336   -1.774330859
  688 SOLV  OW      3989   -0.132950726   -3.680227810   -3.290150105
  688 SOLV  HW1     3990   -0.070875410   -3.755949857   -3.269795759
  688 SOLV  HW2     3991   -0.081162666   -3.594752219   -3.293796954
  689 SOLV  OW      3992   -2.653881053   -1.647285340   -2.771056049
  689 SOLV  HW1     3993   -2.646035176   -1.742929946   -2.799204466
  689 SOLV  HW2     3994   -2.562598093   -1.607052465   -2.763960639
  690 SOLV  OW      3995   -0.606527707   -3.534842642   -2.200021034
  690 SOLV  HW1     3996   -0.641846436   -3.592147261   -2.126056449
  690 SOLV  HW2     3997   -0.519878991   -3.572479976   -2.232844577
  691 SOLV  OW      3998   -0.572722141   -1.460205471   -2.671503348
  691 SOLV  HW1     3999   -0.598783599   -1.419363111   -2.584014348
  691 SOLV  HW2     4000   -0.491411370   -1.517034992   -2.658833944
  692 SOLV  OW      4001   -2.972150781   -3.247967220   -2.415304142
  692 SOLV  HW1     4002   -2.987929680   -3.324443162   -2.352821534
  692 SOLV  HW2     4003   -2.970724154   -3.281628574   -2.509465860
  693 SOLV  OW      4004   -2.577818395   -2.327846860   -1.233080436
  693 SOLV  HW1     4005   -2.585216932   -2.228956197   -1.245962041
  693 SOLV  HW2     4006   -2.651728536   -2.373507534   -1.282602087
  694 SOLV  OW      4007   -2.075409854   -2.550066213   -0.026094532
  694 SOLV  HW1     4008   -2.148452055   -2.548273898    0.042194127
  694 SOLV  HW2     4009   -1.986677426   -2.550415703    0.020036826
  695 SOLV  OW      4010   -3.174323841   -2.245347845   -3.477314771
  695 SOLV  HW1     4011   -3.198972984   -2.154260217   -3.510436631
  695 SOLV  HW2     4012   -3.081370453   -2.243374816   -3.440473808
  696 SOLV  OW      4013   -1.246477857   -2.843445045   -3.862468446
  696 SOLV  HW1     4014   -1.147276002   -2.833094101   -3.869671774
  696 SOLV  HW2     4015   -1.274869261   -2.827341123   -3.767945475
  697 SOLV  OW      4016   -0.191833321   -3.069585327   -2.049347982
  697 SOLV  HW1     4017   -0.102843289   -3.053709792   -2.092128481
  697 SOLV  HW2     4018   -0.211911765   -3.167555517   -2.049586945
  698 SOLV  OW      4019   -2.911219832   -0.996108657   -0.761207045
  698 SOLV  HW1     4020   -2.838176414   -1.058499768   -0.733386892
  698 SOLV  HW2     4021   -2.881273102   -0.901644843   -0.747731650
  699 SOLV  OW      4022   -3.202431628   -2.687049443   -1.549869558
  699 SOLV  HW1     4023   -3.116251290   -2.662187696   -1.594103169
  699 SOLV  HW2     4024   -3.217025947   -2.785619864   -1.558388576
  700 SOLV  OW      4025   -1.250554443   -1.213056608   -1.855539075
  700 SOLV  HW1     4026   -1.341892776   -1.252667426   -1.846140556
  700 SOLV  HW2     4027   -1.181746975   -1.283723182   -1.839053691
  701 SOLV  OW      4028   -3.137298700   -1.093521928   -0.577788945
  701 SOLV  HW1     4029   -3.067944464   -1.075236744   -0.647481734
  701 SOLV  HW2     4030   -3.195197223   -1.012777188   -0.566413226
  702 SOLV  OW      4031   -0.041152986   -2.749876708   -3.563187900
  702 SOLV  HW1     4032    0.041350075   -2.707931704   -3.525297614
  702 SOLV  HW2     4033   -0.118317504   -2.687157912   -3.552524029
  703 SOLV  OW      4034   -0.673879715   -1.856792601   -1.257675368
  703 SOLV  HW1     4035   -0.668384428   -1.840003887   -1.159247820
  703 SOLV  HW2     4036   -0.703287467   -1.773257981   -1.304120513
  704 SOLV  OW      4037   -1.386794093   -3.235908226   -1.500140684
  704 SOLV  HW1     4038   -1.311949768   -3.299323888   -1.519599803
  704 SOLV  HW2     4039   -1.469888816   -3.287697777   -1.479766966
  705 SOLV  OW      4040   -0.491243133   -3.446224852   -2.615180585
  705 SOLV  HW1     4041   -0.405092356   -3.407740399   -2.648302026
  705 SOLV  HW2     4042   -0.534290227   -3.381904955   -2.551856824
  706 SOLV  OW      4043   -3.795713832   -3.437333473   -2.642065370
  706 SOLV  HW1     4044   -3.767171664   -3.528941645   -2.613900011
  706 SOLV  HW2     4045   -3.817677395   -3.437812529   -2.739632563
  707 SOLV  OW      4046   -0.020431711   -3.304595352   -3.766111175
  707 SOLV  HW1     4047   -0.099040669   -3.316928202   -3.705542407
  707 SOLV  HW2     4048   -0.050962765   -3.264796680   -3.852620832
  708 SOLV  OW      4049   -2.335257577   -2.119080711   -2.112759429
  708 SOLV  HW1     4050   -2.420689587   -2.080060452   -2.147114343
  708 SOLV  HW2     4051   -2.329090314   -2.104080312   -2.014076065
  709 SOLV  OW      4052   -3.013000455   -0.277681344   -0.312856894
  709 SOLV  HW1     4053   -3.020973683   -0.307558070   -0.217750410
  709 SOLV  HW2     4054   -2.925983590   -0.230078534   -0.325640945
  710 SOLV  OW      4055   -1.180188835   -2.973446793   -0.506701661
  710 SOLV  HW1     4056   -1.136032652   -2.904041849   -0.563578609
  710 SOLV  HW2     4057   -1.141172928   -3.063187615   -0.527346489
  711 SOLV  OW      4058   -3.604276065   -2.054302485   -1.039319199
  711 SOLV  HW1     4059   -3.571745857   -2.115541800   -1.111381586
  711 SOLV  HW2     4060   -3.628514135   -2.107923837   -0.958457118
  712 SOLV  OW      4061   -0.847731902   -0.414275840   -2.125497874
  712 SOLV  HW1     4062   -0.938848713   -0.398770396   -2.087304032
  712 SOLV  HW2     4063   -0.848359385   -0.497955689   -2.180258445
  713 SOLV  OW      4064   -2.370132569   -3.051145541   -1.599291532
  713 SOLV  HW1     4065   -2.383547026   -2.964095541   -1.646644989
  713 SOLV  HW2     4066   -2.458859249   -3.094534092   -1.583575075
  714 SOLV  OW      4067   -2.592775359   -0.788373936   -2.358606736
  714 SOLV  HW1     4068   -2.623436440   -0.731999576   -2.435310987
  714 SOLV  HW2     4069   -2.530476194   -0.735337501   -2.301095433
  715 SOLV  OW      4070   -2.932928395   -3.595728299   -3.681877366
  715 SOLV  HW1     4071   -2.989237210   -3.522039001   -3.644453369
  715 SOLV  HW2     4072   -2.842340977   -3.593203101   -3.639581909
  716 SOLV  OW      4073   -1.531658727   -1.290730116   -1.862287745
  716 SOLV  HW1     4074   -1.570762228   -1.212519959   -1.813754177
  716 SOLV  HW2     4075   -1.497632486   -1.357446862   -1.796011652
  717 SOLV  OW      4076   -0.770130238   -0.818340769   -3.405576137
  717 SOLV  HW1     4077   -0.723632605   -0.906287661   -3.395342368
  717 SOLV  HW2     4078   -0.702420794   -0.744745421   -3.406329968
  718 SOLV  OW      4079   -2.361409673   -0.643195525   -0.676780321
  718 SOLV  HW1     4080   -2.413747781   -0.570271195   -0.720874719
  718 SOLV  HW2     4081   -2.270433161   -0.609181441   -0.652952144
  719 SOLV  OW      4082   -2.576157077   -2.385464136   -2.275512906
  719 SOLV  HW1     4083   -2.527630633   -2.390552467   -2.362801707
  719 SOLV  HW2     4084   -2.674033555   -2.373905687   -2.292442092
  720 SOLV  OW      4085   -3.013036618   -1.908053937   -2.197971454
  720 SOLV  HW1     4086   -3.096963066   -1.885454631   -2.247441297
  720 SOLV  HW2     4087   -2.934363550   -1.870366727   -2.246878932
  721 SOLV  OW      4088   -0.016095942   -3.535550621   -2.714407709
  721 SOLV  HW1     4089   -0.076704871   -3.539714467   -2.793850181
  721 SOLV  HW2     4090    0.032060185   -3.622657204   -2.704646880
  722 SOLV  OW      4091   -1.313255891   -2.041218739   -1.820043337
  722 SOLV  HW1     4092   -1.387895881   -2.011550590   -1.760460089
  722 SOLV  HW2     4093   -1.348798119   -2.058405517   -1.911928054
  723 SOLV  OW      4094   -1.372298833   -2.836391291   -3.631100687
  723 SOLV  HW1     4095   -1.460600825   -2.861098555   -3.671023090
  723 SOLV  HW2     4096   -1.354694992   -2.893742786   -3.551086138
  724 SOLV  OW      4097   -2.879180710   -1.331891304   -1.122903551
  724 SOLV  HW1     4098   -2.826387850   -1.359370359   -1.042534210
  724 SOLV  HW2     4099   -2.853946382   -1.238729222   -1.149083762
  725 SOLV  OW      4100   -0.664871814   -0.034670971   -2.553289879
  725 SOLV  HW1     4101   -0.711512994    0.028753210   -2.491617515
  725 SOLV  HW2     4102   -0.721367341   -0.116172452   -2.566223198
  726 SOLV  OW      4103   -0.243174777   -3.802392822   -0.074147235
  726 SOLV  HW1     4104   -0.234326013   -3.838521277   -0.166981853
  726 SOLV  HW2     4105   -0.229718323   -3.703303085   -0.075541306
  727 SOLV  OW      4106   -3.577444610   -2.458514162   -2.524912989
  727 SOLV  HW1     4107   -3.533826438   -2.405197962   -2.597403540
  727 SOLV  HW2     4108   -3.646201373   -2.402278685   -2.478977397
  728 SOLV  OW      4109   -2.927039358   -2.295742778   -3.373694160
  728 SOLV  HW1     4110   -2.938038121   -2.390719554   -3.403026412
  728 SOLV  HW2     4111   -2.906129698   -2.293283111   -3.275925837
  729 SOLV  OW      4112   -2.091878068   -3.026278273   -1.677048883
  729 SOLV  HW1     4113   -2.187543174   -3.055410658   -1.676033464
  729 SOLV  HW2     4114   -2.082676213   -2.940374533   -1.626675847
  730 SOLV  OW      4115   -1.139587214   -2.787206478   -2.117787265
  730 SOLV  HW1     4116   -1.095341398   -2.863062524   -2.069933233
  730 SOLV  HW2     4117   -1.193778777   -2.733899587   -2.052799000
  731 SOLV  OW      4118   -3.724753110   -3.588013763   -3.678033054
  731 SOLV  HW1     4119   -3.625017825   -3.581279401   -3.674989154
  731 SOLV  HW2     4120   -3.759839400   -3.529909119   -3.751479682
  732 SOLV  OW      4121   -0.649164359   -2.133468422   -1.270945757
  732 SOLV  HW1     4122   -0.698148784   -2.046298017   -1.272855571
  732 SOLV  HW2     4123   -0.587271953   -2.135185827   -1.192407766
  733 SOLV  OW      4124   -1.450009941   -1.709264389   -1.308546683
  733 SOLV  HW1     4125   -1.474591983   -1.613441152   -1.323221215
  733 SOLV  HW2     4126   -1.499336486   -1.744506250   -1.229007556
  734 SOLV  OW      4127   -1.096557645   -3.602163612   -1.416447751
  734 SOLV  HW1     4128   -1.100409067   -3.507533101   -1.384321815
  734 SOLV  HW2     4129   -1.189278773   -3.639203496   -1.422158917
  735 SOLV  OW      4130   -1.038478252   -2.570324444   -2.712816902
  735 SOLV  HW1     4131   -1.063671085   -2.473654845   -2.717479451
  735 SOLV  HW2     4132   -0.953513182   -2.585090916   -2.763455556
  736 SOLV  OW      4133   -2.975782286   -1.547827134   -1.509349168
  736 SOLV  HW1     4134   -3.051617232   -1.567010565   -1.571658857
  736 SOLV  HW2     4135   -2.892539299   -1.591222749   -1.543828205
  737 SOLV  OW      4136   -2.986814551   -1.573456915   -0.377953822
  737 SOLV  HW1     4137   -3.008948234   -1.479929408   -0.405602623
  737 SOLV  HW2     4138   -3.055406205   -1.636208873   -0.414819440
  738 SOLV  OW      4139   -3.176958801   -2.118694686   -2.115182075
  738 SOLV  HW1     4140   -3.201496921   -2.085427089   -2.024116845
  738 SOLV  HW2     4141   -3.105809544   -2.060106310   -2.153998899
  739 SOLV  OW      4142   -3.312175142   -1.050752499   -0.143198620
  739 SOLV  HW1     4143   -3.330565569   -1.129189199   -0.083942807
  739 SOLV  HW2     4144   -3.307500913   -1.081242687   -0.238331011
  740 SOLV  OW      4145   -2.170885703   -0.296760472   -2.745631309
  740 SOLV  HW1     4146   -2.085499569   -0.244816435   -2.749187816
  740 SOLV  HW2     4147   -2.181088410   -0.349887479   -2.829744709
  741 SOLV  OW      4148   -3.102411808   -3.070121388   -1.777511056
  741 SOLV  HW1     4149   -3.102914661   -2.981247049   -1.823349212
  741 SOLV  HW2     4150   -3.016101523   -3.116911611   -1.796516580
  742 SOLV  OW      4151   -1.710325985   -3.578972268   -0.877421803
  742 SOLV  HW1     4152   -1.642646136   -3.597404446   -0.806149575
  742 SOLV  HW2     4153   -1.778025930   -3.513900009   -0.843036941
  743 SOLV  OW      4154   -1.210989690   -0.111094518   -3.292290191
  743 SOLV  HW1     4155   -1.238555109   -0.023587944   -3.332095222
  743 SOLV  HW2     4156   -1.216954822   -0.182692041   -3.361858925
  744 SOLV  OW      4157   -3.789365706   -1.039412659   -2.824262627
  744 SOLV  HW1     4158   -3.839604165   -0.953058700   -2.828834972
  744 SOLV  HW2     4159   -3.809738048   -1.085263054   -2.737749367
  745 SOLV  OW      4160   -2.144524303   -1.359100045   -1.530401562
  745 SOLV  HW1     4161   -2.180828768   -1.411794083   -1.607257377
  745 SOLV  HW2     4162   -2.147410863   -1.414877126   -1.447444042
  746 SOLV  OW      4163   -3.144997416   -1.936209857   -1.472979991
  746 SOLV  HW1     4164   -3.151940499   -2.029960769   -1.507105193
  746 SOLV  HW2     4165   -3.048798883   -1.913153167   -1.458275333
  747 SOLV  OW      4166   -3.778012233   -3.873211146   -2.357244905
  747 SOLV  HW1     4167   -3.830656987   -3.811996269   -2.416259728
  747 SOLV  HW2     4168   -3.732013668   -3.819735703   -2.286351451
  748 SOLV  OW      4169   -3.337035779   -2.950649998   -0.723083006
  748 SOLV  HW1     4170   -3.347298778   -2.966660145   -0.624900254
  748 SOLV  HW2     4171   -3.344910891   -3.037517763   -0.772005862
  749 SOLV  OW      4172   -0.126679822   -0.515723126   -0.214869497
  749 SOLV  HW1     4173   -0.084719796   -0.589867722   -0.267250010
  749 SOLV  HW2     4174   -0.208869641   -0.483908979   -0.262138786
  750 SOLV  OW      4175   -0.448788468   -1.903160540   -1.927588367
  750 SOLV  HW1     4176   -0.537872881   -1.875567553   -1.963699114
  750 SOLV  HW2     4177   -0.455759029   -1.994795740   -1.888144376
  751 SOLV  OW      4178   -1.121463246   -0.257227725   -2.148724600
  751 SOLV  HW1     4179   -1.145001185   -0.313233843   -2.069283668
  751 SOLV  HW2     4180   -1.069482395   -0.177189229   -2.118835047
  752 SOLV  OW      4181   -2.022754526   -1.332712562   -2.838543931
  752 SOLV  HW1     4182   -2.036516215   -1.372283163   -2.929352574
  752 SOLV  HW2     4183   -1.938250096   -1.368696673   -2.798978226
  753 SOLV  OW      4184   -3.476660000   -0.814232985   -0.060220524
  753 SOLV  HW1     4185   -3.441144604   -0.900232504   -0.096883899
  753 SOLV  HW2     4186   -3.474249434   -0.817100452    0.039716599
  754 SOLV  OW      4187   -0.789227450   -3.343392029   -0.151337466
  754 SOLV  HW1     4188   -0.751702339   -3.254739078   -0.178428509
  754 SOLV  HW2     4189   -0.736768988   -3.379636996   -0.074293651
  755 SOLV  OW      4190   -2.007080937   -0.745191551   -1.094311279
  755 SOLV  HW1     4191   -1.920481972   -0.734861368   -1.143238845
  755 SOLV  HW2     4192   -2.072501600   -0.793780394   -1.152283994
  756 SOLV  OW      4193   -3.838383055   -2.820634611   -1.707014704
  756 SOLV  HW1     4194   -3.765750606   -2.889338642   -1.704537109
  756 SOLV  HW2     4195   -3.918638565   -2.858647905   -1.753013025
  757 SOLV  OW      4196   -1.299748227   -0.553356150   -1.413030283
  757 SOLV  HW1     4197   -1.276477238   -0.630923765   -1.354350839
  757 SOLV  HW2     4198   -1.343794145   -0.482197231   -1.358277155
  758 SOLV  OW      4199   -3.263351922   -0.230854085   -2.862862198
  758 SOLV  HW1     4200   -3.323420729   -0.195974404   -2.934812172
  758 SOLV  HW2     4201   -3.283450216   -0.183768732   -2.776951654
  759 SOLV  OW      4202   -2.841557048   -0.217093735   -3.239629792
  759 SOLV  HW1     4203   -2.756900770   -0.242891124   -3.286207046
  759 SOLV  HW2     4204   -2.919959527   -0.247622597   -3.293691613
  760 SOLV  OW      4205   -2.811690746   -2.122486429   -3.842469410
  760 SOLV  HW1     4206   -2.810099739   -2.043793063   -3.780774908
  760 SOLV  HW2     4207   -2.788848861   -2.205356984   -3.791360908
  761 SOLV  OW      4208   -2.911776141   -2.807966257   -3.441797753
  761 SOLV  HW1     4209   -2.985814640   -2.848721127   -3.388343238
  761 SOLV  HW2     4210   -2.829294300   -2.802301247   -3.385542499
  762 SOLV  OW      4211   -0.040356476   -3.571723261   -1.817016062
  762 SOLV  HW1     4212   -0.054031832   -3.647040707   -1.881374308
  762 SOLV  HW2     4213   -0.051403504   -3.605394062   -1.723497101
  763 SOLV  OW      4214   -2.893274233   -1.264312926   -2.863844007
  763 SOLV  HW1     4215   -2.959281252   -1.194452361   -2.836199714
  763 SOLV  HW2     4216   -2.835427540   -1.288213043   -2.785843421
  764 SOLV  OW      4217   -1.730443272   -0.107811073   -3.703933765
  764 SOLV  HW1     4218   -1.689606373   -0.186455854   -3.657577000
  764 SOLV  HW2     4219   -1.807310076   -0.073523201   -3.649920777
  765 SOLV  OW      4220   -3.569313604   -2.927437441   -2.572780935
  765 SOLV  HW1     4221   -3.561971388   -2.962818386   -2.666033085
  765 SOLV  HW2     4222   -3.520830290   -2.840205486   -2.566333281
  766 SOLV  OW      4223   -2.672213388   -3.078598505   -0.307996219
  766 SOLV  HW1     4224   -2.698235505   -2.990110891   -0.269339291
  766 SOLV  HW2     4225   -2.734486931   -3.101933818   -0.382688445
  767 SOLV  OW      4226   -2.426471643   -3.434839577   -1.646062625
  767 SOLV  HW1     4227   -2.475482382   -3.510316729   -1.602438815
  767 SOLV  HW2     4228   -2.328156749   -3.446248383   -1.631712841
  768 SOLV  OW      4229   -1.543131448   -3.771529855   -2.370069377
  768 SOLV  HW1     4230   -1.479216156   -3.782889550   -2.294004978
  768 SOLV  HW2     4231   -1.500513890   -3.803992449   -2.454520052
  769 SOLV  OW      4232   -0.555737744   -1.244947697   -3.145114964
  769 SOLV  HW1     4233   -0.593769675   -1.331148015   -3.178650009
  769 SOLV  HW2     4234   -0.515300402   -1.259282180   -3.054777337
  770 SOLV  OW      4235   -0.417427544   -3.762940771   -2.022439768
  770 SOLV  HW1     4236   -0.391622038   -3.858339993   -2.007120960
  770 SOLV  HW2     4237   -0.517105655   -3.755495188   -2.025651254
  771 SOLV  OW      4238   -2.033340458   -1.474593107   -3.075324915
  771 SOLV  HW1     4239   -2.049569043   -1.558327261   -3.127542217
  771 SOLV  HW2     4240   -1.961809129   -1.420822840   -3.119972837
  772 SOLV  OW      4241   -3.747701378   -0.625726790   -2.740106087
  772 SOLV  HW1     4242   -3.817522685   -0.554320979   -2.735130178
  772 SOLV  HW2     4243   -3.670904724   -0.593479323   -2.795432428
  773 SOLV  OW      4244   -3.687210134   -0.397182607   -1.604410005
  773 SOLV  HW1     4245   -3.752421728   -0.384589363   -1.679180222
  773 SOLV  HW2     4246   -3.707349631   -0.331978085   -1.531304858
  774 SOLV  OW      4247   -3.767780100   -2.790406463   -2.350137797
  774 SOLV  HW1     4248   -3.729477089   -2.867629787   -2.299447788
  774 SOLV  HW2     4249   -3.694404640   -2.742514455   -2.398329057
  775 SOLV  OW      4250   -3.045408475   -3.061605188   -0.077568057
  775 SOLV  HW1     4251   -2.953806880   -3.032017570   -0.050446359
  775 SOLV  HW2     4252   -3.063291537   -3.152772301   -0.040548448
  776 SOLV  OW      4253   -0.195397147   -3.492933184   -2.911066382
  776 SOLV  HW1     4254   -0.198319290   -3.395147552   -2.890342701
  776 SOLV  HW2     4255   -0.227869235   -3.508181858   -3.004410057
  777 SOLV  OW      4256   -3.771060099   -3.583117896   -1.580935552
  777 SOLV  HW1     4257   -3.867621569   -3.565323187   -1.599890033
  777 SOLV  HW2     4258   -3.734339962   -3.509910001   -1.523557544
  778 SOLV  OW      4259   -2.819128228   -2.458290632   -0.886449468
  778 SOLV  HW1     4260   -2.827143212   -2.550240895   -0.847966395
  778 SOLV  HW2     4261   -2.836575455   -2.461731869   -0.984855526
  779 SOLV  OW      4262   -3.570278752   -0.801413943   -3.090851417
  779 SOLV  HW1     4263   -3.503331129   -0.871108527   -3.065146889
  779 SOLV  HW2     4264   -3.662481762   -0.839350649   -3.083143549
  780 SOLV  OW      4265   -1.526957914   -3.838789151   -0.881289062
  780 SOLV  HW1     4266   -1.615011078   -3.832282591   -0.928257863
  780 SOLV  HW2     4267   -1.453768244   -3.847905254   -0.948830780
  781 SOLV  OW      4268   -2.800285914   -0.750867195   -0.669889679
  781 SOLV  HW1     4269   -2.709558598   -0.736621830   -0.709481651
  781 SOLV  HW2     4270   -2.858818827   -0.672788195   -0.691783769
  782 SOLV  OW      4271   -1.865916463   -2.098801658   -2.427665494
  782 SOLV  HW1     4272   -1.847673226   -2.197109619   -2.425581171
  782 SOLV  HW2     4273   -1.938455311   -2.076987902   -2.362367645
  783 SOLV  OW      4274   -2.921823916   -2.323927006   -2.669856895
  783 SOLV  HW1     4275   -2.999595975   -2.360708050   -2.720847567
  783 SOLV  HW2     4276   -2.842853486   -2.315972163   -2.730699289
  784 SOLV  OW      4277   -0.124775520   -2.310163495   -1.978528079
  784 SOLV  HW1     4278   -0.182002260   -2.369000679   -1.921388872
  784 SOLV  HW2     4279   -0.091339950   -2.233208484   -1.924107186
  785 SOLV  OW      4280   -1.855353170   -2.600878148   -2.270885439
  785 SOLV  HW1     4281   -1.926699169   -2.609898688   -2.201399212
  785 SOLV  HW2     4282   -1.773783066   -2.650775664   -2.241618459
  786 SOLV  OW      4283   -0.423549420   -1.907762037   -3.530867186
  786 SOLV  HW1     4284   -0.407573704   -1.841410846   -3.603968504
  786 SOLV  HW2     4285   -0.521752900   -1.915160984   -3.513466613
  787 SOLV  OW      4286   -0.825624662   -3.146994595   -0.763011236
  787 SOLV  HW1     4287   -0.760759724   -3.218541668   -0.737031407
  787 SOLV  HW2     4288   -0.851285395   -3.094272049   -0.681997526
  788 SOLV  OW      4289   -1.685952012   -1.937251595   -0.525855568
  788 SOLV  HW1     4290   -1.643444947   -1.926929733   -0.435929995
  788 SOLV  HW2     4291   -1.632582529   -1.887006229   -0.593892520
  789 SOLV  OW      4292   -1.039887334   -3.425851692   -0.012140128
  789 SOLV  HW1     4293   -1.032675028   -3.513913531    0.034711595
  789 SOLV  HW2     4294   -0.963472228   -3.415653273   -0.075832544
  790 SOLV  OW      4295   -0.979525330   -0.549656092   -3.181691604
  790 SOLV  HW1     4296   -1.062045542   -0.527834330   -3.233804246
  790 SOLV  HW2     4297   -0.991422448   -0.637707183   -3.135789459
  791 SOLV  OW      4298   -2.298142691   -3.801237673   -3.718129521
  791 SOLV  HW1     4299   -2.319112910   -3.882258493   -3.772878891
  791 SOLV  HW2     4300   -2.317105063   -3.718975752   -3.771748104
  792 SOLV  OW      4301   -2.888344354   -2.475335468   -1.158917854
  792 SOLV  HW1     4302   -2.928907700   -2.390142207   -1.192034666
  792 SOLV  HW2     4303   -2.825514432   -2.511335012   -1.227898611
  793 SOLV  OW      4304   -0.583415489   -3.839124738   -2.791747477
  793 SOLV  HW1     4305   -0.610192877   -3.745926105   -2.816212264
  793 SOLV  HW2     4306   -0.551468925   -3.887142043   -2.873449666
  794 SOLV  OW      4307   -3.039313271   -0.335170038   -0.823536167
  794 SOLV  HW1     4308   -3.132376914   -0.306504128   -0.800751831
  794 SOLV  HW2     4309   -3.031949466   -0.348974402   -0.922313204
  795 SOLV  OW      4310   -2.099340869   -1.576892490   -3.729351096
  795 SOLV  HW1     4311   -2.095285275   -1.526226589   -3.643220395
  795 SOLV  HW2     4312   -2.053219109   -1.524535629   -3.800999172
  796 SOLV  OW      4313   -3.853512677   -1.888577172   -0.277979182
  796 SOLV  HW1     4314   -3.761437661   -1.849881946   -0.272992089
  796 SOLV  HW2     4315   -3.887979718   -1.904569505   -0.185468341
  797 SOLV  OW      4316   -2.422153325   -1.606636136   -3.025755382
  797 SOLV  HW1     4317   -2.452086557   -1.511926506   -3.037397512
  797 SOLV  HW2     4318   -2.338406178   -1.621802795   -3.078269703
  798 SOLV  OW      4319   -1.135993926   -3.491240238   -0.329256577
  798 SOLV  HW1     4320   -1.040213579   -3.484507983   -0.301281527
  798 SOLV  HW2     4321   -1.147908054   -3.571036310   -0.388352259
  799 SOLV  OW      4322   -3.445658678   -2.736553229   -2.902354073
  799 SOLV  HW1     4323   -3.528391775   -2.717309243   -2.849568047
  799 SOLV  HW2     4324   -3.367988379   -2.746435609   -2.840135709
  800 SOLV  OW      4325   -3.771611587   -2.371758752   -2.348551906
  800 SOLV  HW1     4326   -3.722647357   -2.375080304   -2.261422611
  800 SOLV  HW2     4327   -3.827550059   -2.454052865   -2.358479962
  801 SOLV  OW      4328   -2.424795091   -3.763841805   -1.922642909
  801 SOLV  HW1     4329   -2.453001931   -3.854278257   -1.954691813
  801 SOLV  HW2     4330   -2.460031439   -3.693950189   -1.984892149
  802 SOLV  OW      4331   -0.012295117   -3.690030987   -1.577247739
  802 SOLV  HW1     4332    0.016602317   -3.628918349   -1.503547819
  802 SOLV  HW2     4333   -0.096609646   -3.736769897   -1.550639844
  803 SOLV  OW      4334   -2.397743821   -0.022793020   -0.512824107
  803 SOLV  HW1     4335   -2.465280671    0.040040446   -0.551459568
  803 SOLV  HW2     4336   -2.315889879    0.028316472   -0.486563469
  804 SOLV  OW      4337   -2.286095249   -2.567352831   -2.694701759
  804 SOLV  HW1     4338   -2.250807582   -2.622968394   -2.619445669
  804 SOLV  HW2     4339   -2.224168902   -2.490594468   -2.711282961
  805 SOLV  OW      4340   -0.327383550   -1.676252948   -1.092401250
  805 SOLV  HW1     4341   -0.365162114   -1.736204176   -1.162971231
  805 SOLV  HW2     4342   -0.286160477   -1.731733445   -1.020124048
  806 SOLV  OW      4343   -2.789705082   -2.989940249   -1.464653740
  806 SOLV  HW1     4344   -2.752028559   -2.916438638   -1.408279684
  806 SOLV  HW2     4345   -2.817068789   -2.953087150   -1.553496730
  807 SOLV  OW      4346   -3.244403651   -0.425482001   -0.441683748
  807 SOLV  HW1     4347   -3.160318652   -0.404534910   -0.391758726
  807 SOLV  HW2     4348   -3.272436606   -0.345494439   -0.494765283
  808 SOLV  OW      4349   -2.762039237   -3.746140661   -1.766959181
  808 SOLV  HW1     4350   -2.825906498   -3.822930826   -1.761895617
  808 SOLV  HW2     4351   -2.705465970   -3.744367233   -1.684510834
  809 SOLV  OW      4352   -3.847194428   -3.257307245   -1.108249668
  809 SOLV  HW1     4353   -3.918465657   -3.204975116   -1.154976154
  809 SOLV  HW2     4354   -3.825963363   -3.213885109   -1.020698452
  810 SOLV  OW      4355   -2.914418379   -1.600651624   -2.890305264
  810 SOLV  HW1     4356   -2.936901547   -1.506165469   -2.866465746
  810 SOLV  HW2     4357   -2.820212068   -1.620353948   -2.863131037
  811 SOLV  OW      4358   -0.658111787   -3.634151410   -1.731165966
  811 SOLV  HW1     4359   -0.694184838   -3.542228478   -1.715387787
  811 SOLV  HW2     4360   -0.679097719   -3.692133347   -1.652440583
  812 SOLV  OW      4361   -0.837984505   -2.633392078   -1.980095262
  812 SOLV  HW1     4362   -0.756658558   -2.609016846   -1.927240061
  812 SOLV  HW2     4363   -0.811131169   -2.657311083   -2.073414495
  813 SOLV  OW      4364   -3.493211756   -2.962816650   -3.459842029
  813 SOLV  HW1     4365   -3.585905945   -2.930543109   -3.479015248
  813 SOLV  HW2     4366   -3.429384065   -2.921223554   -3.524628960
  814 SOLV  OW      4367   -2.891560932   -3.806527903   -3.388575882
  814 SOLV  HW1     4368   -2.949580450   -3.866635132   -3.333613213
  814 SOLV  HW2     4369   -2.865661561   -3.853360098   -3.473050542
  815 SOLV  OW      4370   -1.534599595   -1.567904633   -0.475698362
  815 SOLV  HW1     4371   -1.603814461   -1.510828708   -0.431502136
  815 SOLV  HW2     4372   -1.505771377   -1.640065870   -0.412743843
  816 SOLV  OW      4373   -0.600339233   -3.353380404   -3.308853538
  816 SOLV  HW1     4374   -0.680829989   -3.403197269   -3.341118030
  816 SOLV  HW2     4375   -0.528214436   -3.358276471   -3.377957936
  817 SOLV  OW      4376   -1.365879931   -0.796328394   -2.549570610
  817 SOLV  HW1     4377   -1.338756197   -0.752791687   -2.463716968
  817 SOLV  HW2     4378   -1.367047027   -0.728044711   -2.622631348
  818 SOLV  OW      4379   -3.842525756   -3.483426070   -1.876239094
  818 SOLV  HW1     4380   -3.810131336   -3.445885832   -1.963079938
  818 SOLV  HW2     4381   -3.884628370   -3.410625242   -1.822115578
  819 SOLV  OW      4382   -2.672620351   -0.243524437   -1.536144808
  819 SOLV  HW1     4383   -2.765762727   -0.218795240   -1.509413738
  819 SOLV  HW2     4384   -2.629165451   -0.165651560   -1.581410248
  820 SOLV  OW      4385   -2.453584441   -3.046329249   -0.027304396
  820 SOLV  HW1     4386   -2.514959976   -3.106148618    0.024234403
  820 SOLV  HW2     4387   -2.462585631   -3.065592225   -0.125026009
  821 SOLV  OW      4388   -3.115462195   -2.629564499   -3.865250332
  821 SOLV  HW1     4389   -3.037314930   -2.571874366   -3.841447738
  821 SOLV  HW2     4390   -3.116065473   -2.710649150   -3.806713385
  822 SOLV  OW      4391   -2.915503901   -2.227176564   -1.486339886
  822 SOLV  HW1     4392   -2.891661725   -2.139309425   -1.444976161
  822 SOLV  HW2     4393   -2.854893994   -2.245041016   -1.563846663
  823 SOLV  OW      4394   -2.898406227   -3.327176466   -0.793090810
  823 SOLV  HW1     4395   -2.834207079   -3.253361335   -0.813858157
  823 SOLV  HW2     4396   -2.949950775   -3.304251256   -0.710513217
  824 SOLV  OW      4397   -2.967814461   -3.626082687   -0.038306187
  824 SOLV  HW1     4398   -2.906942174   -3.617708255    0.040588893
  824 SOLV  HW2     4399   -2.962327225   -3.718995370   -0.074899120
  825 SOLV  OW      4400   -2.551234532   -3.333928214   -1.896304947
  825 SOLV  HW1     4401   -2.570742948   -3.239399087   -1.870130272
  825 SOLV  HW2     4402   -2.491168482   -3.375664041   -1.828102541
  826 SOLV  OW      4403   -3.239293635   -1.048398217   -2.618468415
  826 SOLV  HW1     4404   -3.322285868   -0.994966806   -2.634560952
  826 SOLV  HW2     4405   -3.264258383   -1.141445473   -2.591626411
  827 SOLV  OW      4406   -1.700101688   -3.403130518   -1.110453423
  827 SOLV  HW1     4407   -1.676610899   -3.467001482   -1.037171244
  827 SOLV  HW2     4408   -1.706693350   -3.310579292   -1.073139401
  828 SOLV  OW      4409   -2.372129118   -3.166278395   -3.518347842
  828 SOLV  HW1     4410   -2.457573153   -3.145657868   -3.470643051
  828 SOLV  HW2     4411   -2.339208426   -3.084041827   -3.564769662
  829 SOLV  OW      4412   -3.715171724   -1.098292581   -3.803735974
  829 SOLV  HW1     4413   -3.774112634   -1.017725875   -3.797673186
  829 SOLV  HW2     4414   -3.621880938   -1.069739863   -3.825719922
  830 SOLV  OW      4415   -2.597971749   -1.329320657   -2.975095742
  830 SOLV  HW1     4416   -2.657794675   -1.267671820   -3.026301460
  830 SOLV  HW2     4417   -2.643532958   -1.357411670   -2.890618276
  831 SOLV  OW      4418   -0.237323350   -2.606865473   -2.785628926
  831 SOLV  HW1     4419   -0.278106924   -2.655217120   -2.708167213
  831 SOLV  HW2     4420   -0.203609947   -2.673292406   -2.852354758
  832 SOLV  OW      4421   -3.534301166   -1.239507868   -0.124403437
  832 SOLV  HW1     4422   -3.510438456   -1.335429496   -0.109198468
  832 SOLV  HW2     4423   -3.585592750   -1.231077257   -0.209841432
  833 SOLV  OW      4424   -3.237490834   -3.675847598   -0.151508145
  833 SOLV  HW1     4425   -3.294897788   -3.722266684   -0.084045464
  833 SOLV  HW2     4426   -3.141195391   -3.688524809   -0.127675989
  834 SOLV  OW      4427   -0.502319799   -0.210414726   -3.126043896
  834 SOLV  HW1     4428   -0.498142079   -0.249377209   -3.218056334
  834 SOLV  HW2     4429   -0.562606812   -0.266172766   -3.068963171
  835 SOLV  OW      4430   -0.311289672   -0.022099858   -1.538743705
  835 SOLV  HW1     4431   -0.325701609    0.066896107   -1.495476466
  835 SOLV  HW2     4432   -0.379044181   -0.035323183   -1.611093345
  836 SOLV  OW      4433   -3.327220565   -0.883660776   -0.507786316
  836 SOLV  HW1     4434   -3.357100789   -0.967547333   -0.462270252
  836 SOLV  HW2     4435   -3.369367697   -0.804712114   -0.463152331
  837 SOLV  OW      4436   -1.822972042   -2.699426648   -0.294335623
  837 SOLV  HW1     4437   -1.734773011   -2.654249744   -0.307825437
  837 SOLV  HW2     4438   -1.808926079   -2.798091461   -0.285974882
  838 SOLV  OW      4439   -3.058157918   -0.992867703   -1.256763234
  838 SOLV  HW1     4440   -3.107686804   -1.068718689   -1.299135252
  838 SOLV  HW2     4441   -2.960275879   -1.013362617   -1.255865303
  839 SOLV  OW      4442   -0.112713723   -1.237392475   -1.106300798
  839 SOLV  HW1     4443   -0.051639773   -1.165063921   -1.138527388
  839 SOLV  HW2     4444   -0.059780754   -1.305737232   -1.056011749
  840 SOLV  OW      4445   -3.291387268   -0.301046902   -3.506146273
  840 SOLV  HW1     4446   -3.345342415   -0.250572080   -3.438746266
  840 SOLV  HW2     4447   -3.349423658   -0.325247781   -3.583913228
  841 SOLV  OW      4448   -0.742399235   -1.792980128   -3.532993266
  841 SOLV  HW1     4449   -0.723769812   -1.744695064   -3.447416277
  841 SOLV  HW2     4450   -0.695344247   -1.746823381   -3.608208134
  842 SOLV  OW      4451   -3.010941801   -1.448045589   -2.532662411
  842 SOLV  HW1     4452   -3.023030456   -1.411429197   -2.440388336
  842 SOLV  HW2     4453   -3.070857549   -1.399108249   -2.596039636
  843 SOLV  OW      4454   -0.741374925   -2.307326969   -2.021959580
  843 SOLV  HW1     4455   -0.717226799   -2.312007663   -2.118894385
  843 SOLV  HW2     4456   -0.777399288   -2.216429863   -2.000950672
  844 SOLV  OW      4457   -0.238473419   -1.758917807   -1.865435810
  844 SOLV  HW1     4458   -0.323229238   -1.807693600   -1.886350286
  844 SOLV  HW2     4459   -0.229716274   -1.748322121   -1.766385096
  845 SOLV  OW      4460   -3.233090235   -3.114124104   -3.299814321
  845 SOLV  HW1     4461   -3.148568182   -3.166768094   -3.290614708
  845 SOLV  HW2     4462   -3.270649844   -3.127189443   -3.391577856
  846 SOLV  OW      4463   -1.711581136   -2.788711350   -2.015826305
  846 SOLV  HW1     4464   -1.636353043   -2.851106296   -1.994623220
  846 SOLV  HW2     4465   -1.747434926   -2.749727994   -1.931004115
  847 SOLV  OW      4466   -3.702897221   -0.786994611   -3.489226250
  847 SOLV  HW1     4467   -3.776301248   -0.809287342   -3.553384617
  847 SOLV  HW2     4468   -3.733882081   -0.715313862   -3.426750644
  848 SOLV  OW      4469   -2.780441405   -3.067871722   -0.817992324
  848 SOLV  HW1     4470   -2.706689845   -3.105057142   -0.761603361
  848 SOLV  HW2     4471   -2.860073083   -3.049031024   -0.760498744
  849 SOLV  OW      4472   -1.019339213   -1.093258064   -0.830966868
  849 SOLV  HW1     4473   -1.002768837   -0.996117272   -0.813907973
  849 SOLV  HW2     4474   -1.094613328   -1.103283669   -0.896045155
  850 SOLV  OW      4475   -1.751830749   -0.786864467   -3.380370898
  850 SOLV  HW1     4476   -1.767468078   -0.807515371   -3.283774760
  850 SOLV  HW2     4477   -1.839667732   -0.772788611   -3.426069616
  851 SOLV  OW      4478   -2.087037085   -2.012772050   -1.535228819
  851 SOLV  HW1     4479   -2.055391667   -2.037145326   -1.443542134
  851 SOLV  HW2     4480   -2.054260684   -2.080678342   -1.600927525
  852 SOLV  OW      4481   -2.145647294   -2.047124939   -3.094514036
  852 SOLV  HW1     4482   -2.167463970   -2.139866920   -3.124894881
  852 SOLV  HW2     4483   -2.060935263   -2.048540723   -3.041392783
  853 SOLV  OW      4484   -0.476250519   -2.071232956   -1.043295480
  853 SOLV  HW1     4485   -0.426947268   -2.107362070   -0.964150571
  853 SOLV  HW2     4486   -0.530583433   -1.992055054   -1.015388594
  854 SOLV  OW      4487   -0.648783123   -1.867326058   -0.957520863
  854 SOLV  HW1     4488   -0.738764407   -1.909720687   -0.967893309
  854 SOLV  HW2     4489   -0.644320686   -1.819694366   -0.869698561
  855 SOLV  OW      4490   -3.027971562   -0.583929502   -0.717977751
  855 SOLV  HW1     4491   -3.011234427   -0.485340527   -0.717690880
  855 SOLV  HW2     4492   -3.110838450   -0.603800831   -0.665630957
  856 SOLV  OW      4493   -3.420157869   -3.162500633   -1.903333201
  856 SOLV  HW1     4494   -3.422754140   -3.248863205   -1.953693229
  856 SOLV  HW2     4495   -3.377501775   -3.092090975   -1.960116253
  857 SOLV  OW      4496   -3.075967590   -2.139641807   -0.802953990
  857 SOLV  HW1     4497   -3.109873991   -2.219866438   -0.753798798
  857 SOLV  HW2     4498   -3.152012437   -2.077442225   -0.821668223
  858 SOLV  OW      4499   -1.240455898   -2.232257303   -1.120238412
  858 SOLV  HW1     4500   -1.267651020   -2.136419262   -1.129018904
  858 SOLV  HW2     4501   -1.301325549   -2.278377834   -1.055668009
  859 SOLV  OW      4502   -3.075015187   -0.745204646   -2.595453141
  859 SOLV  HW1     4503   -3.081348081   -0.803247437   -2.514259910
  859 SOLV  HW2     4504   -3.162915796   -0.744930035   -2.643148824
  860 SOLV  OW      4505   -2.996402200   -1.483629190   -1.838815376
  860 SOLV  HW1     4506   -2.984607729   -1.491826095   -1.937785481
  860 SOLV  HW2     4507   -3.050496965   -1.560737875   -1.805209695
  861 SOLV  OW      4508   -0.632626712   -2.981614863   -1.479301728
  861 SOLV  HW1     4509   -0.722538424   -3.009924877   -1.512709948
  861 SOLV  HW2     4510   -0.641165393   -2.895050130   -1.429952555
  862 SOLV  OW      4511   -0.216590250   -3.147924527   -3.070047232
  862 SOLV  HW1     4512   -0.274756060   -3.066950215   -3.077888811
  862 SOLV  HW2     4513   -0.195596241   -3.164659655   -2.973710347
  863 SOLV  OW      4514   -2.253667779   -0.389800706   -3.227713300
  863 SOLV  HW1     4515   -2.202957962   -0.401834258   -3.142358930
  863 SOLV  HW2     4516   -2.203386925   -0.327710195   -3.287864954
  864 SOLV  OW      4517   -0.882618585   -1.993071436   -1.005031233
  864 SOLV  HW1     4518   -0.960844959   -1.930908209   -1.000751733
  864 SOLV  HW2     4519   -0.875641366   -2.031544478   -1.097080612
  865 SOLV  OW      4520   -0.272899912    0.007488216   -2.329713643
  865 SOLV  HW1     4521   -0.206383652    0.061151147   -2.277775095
  865 SOLV  HW2     4522   -0.362107157    0.012492901   -2.284784287
  866 SOLV  OW      4523   -0.173610348   -2.089698664   -3.400673065
  866 SOLV  HW1     4524   -0.182644320   -2.183593306   -3.433898218
  866 SOLV  HW2     4525   -0.194074161   -2.025957377   -3.474969333
  867 SOLV  OW      4526   -3.330488779   -0.739128303   -2.686702168
  867 SOLV  HW1     4527   -3.325270234   -0.657548228   -2.744314008
  867 SOLV  HW2     4528   -3.400302497   -0.800981623   -2.722782999
  868 SOLV  OW      4529   -2.941037407   -0.153213208   -1.440164673
  868 SOLV  HW1     4530   -2.982771162   -0.239151758   -1.469709509
  868 SOLV  HW2     4531   -2.948660147   -0.144915643   -1.340801479
  869 SOLV  OW      4532   -2.823029298   -1.223162094   -0.166168676
  869 SOLV  HW1     4533   -2.839220538   -1.128399647   -0.193724879
  869 SOLV  HW2     4534   -2.725689740   -1.244291510   -0.175113118
  870 SOLV  OW      4535   -3.421702290   -1.912692263   -0.675527282
  870 SOLV  HW1     4536   -3.428434117   -2.006484406   -0.709575615
  870 SOLV  HW2     4537   -3.328773791   -1.895765672   -0.642674606
  871 SOLV  OW      4538   -2.738535122   -3.660990070   -1.475257346
  871 SOLV  HW1     4539   -2.663047842   -3.707426522   -1.428922244
  871 SOLV  HW2     4540   -2.823210870   -3.712094128   -1.460427508
  872 SOLV  OW      4541   -3.860136104   -3.862272246   -3.191385552
  872 SOLV  HW1     4542   -3.850619106   -3.825212675   -3.283785235
  872 SOLV  HW2     4543   -3.784798259   -3.925386880   -3.172882986
  873 SOLV  OW      4544   -2.675159400   -3.578033715   -1.952132388
  873 SOLV  HW1     4545   -2.629129281   -3.497876713   -1.913949899
  873 SOLV  HW2     4546   -2.713941597   -3.632686452   -1.877897586
  874 SOLV  OW      4547   -3.621886699   -1.101991985   -1.901866280
  874 SOLV  HW1     4548   -3.635324654   -1.005437059   -1.879543186
  874 SOLV  HW2     4549   -3.524054537   -1.122731580   -1.902510993
  875 SOLV  OW      4550   -1.727277671   -1.487699028   -1.842992206
  875 SOLV  HW1     4551   -1.670599155   -1.410406101   -1.871537428
  875 SOLV  HW2     4552   -1.695912570   -1.570786238   -1.888973216
  876 SOLV  OW      4553   -2.452317048   -1.331157759   -3.212917594
  876 SOLV  HW1     4554   -2.484051469   -1.259595886   -3.275156040
  876 SOLV  HW2     4555   -2.469898017   -1.303366616   -3.118470473
  877 SOLV  OW      4556   -3.488755136   -1.577191837   -1.900950612
  877 SOLV  HW1     4557   -3.541457096   -1.532446193   -1.828698481
  877 SOLV  HW2     4558   -3.520291636   -1.671483066   -1.911656375
  878 SOLV  OW      4559   -3.325190705   -1.362023898   -0.562592021
  878 SOLV  HW1     4560   -3.228616113   -1.345049190   -0.542919117
  878 SOLV  HW2     4561   -3.354877952   -1.302672732   -0.637411168
  879 SOLV  OW      4562   -0.501457279   -2.103035258   -1.749862335
  879 SOLV  HW1     4563   -0.424567693   -2.136400459   -1.695303397
  879 SOLV  HW2     4564   -0.587367561   -2.129503678   -1.706036586
  880 SOLV  OW      4565   -3.107524544   -2.973923642   -1.281628938
  880 SOLV  HW1     4566   -3.158234001   -2.889704619   -1.263252800
  880 SOLV  HW2     4567   -3.030804208   -2.981192921   -1.217886486
  881 SOLV  OW      4568   -1.616034318   -3.130905202   -3.411493293
  881 SOLV  HW1     4569   -1.596195609   -3.228923979   -3.411881333
  881 SOLV  HW2     4570   -1.569846563   -3.087871552   -3.333929397
  882 SOLV  OW      4571   -1.531689467   -0.666783398   -0.856634439
  882 SOLV  HW1     4572   -1.568244224   -0.759054402   -0.868934729
  882 SOLV  HW2     4573   -1.487683240   -0.660046651   -0.767082106
  883 SOLV  OW      4574   -0.397600295   -1.687392300   -2.110280659
  883 SOLV  HW1     4575   -0.405054371   -1.767816702   -2.051307636
  883 SOLV  HW2     4576   -0.302126273   -1.674481669   -2.137103568
  884 SOLV  OW      4577   -1.228183168   -3.382811938   -2.536365805
  884 SOLV  HW1     4578   -1.271456528   -3.412061333   -2.621641418
  884 SOLV  HW2     4579   -1.150762115   -3.442751131   -2.516036667
  885 SOLV  OW      4580   -1.578682522   -0.475078816   -1.978153048
  885 SOLV  HW1     4581   -1.623356949   -0.526295379   -1.904787047
  885 SOLV  HW2     4582   -1.507647002   -0.416363087   -1.939322001
  886 SOLV  OW      4583   -0.670931873   -2.909653317   -2.330946026
  886 SOLV  HW1     4584   -0.732825632   -2.838599286   -2.297447385
  886 SOLV  HW2     4585   -0.589751204   -2.913308696   -2.272652707
  887 SOLV  OW      4586   -1.038529699   -1.227341310   -0.453715978
  887 SOLV  HW1     4587   -1.069683938   -1.226474181   -0.548735462
  887 SOLV  HW2     4588   -1.059044551   -1.316227808   -0.412748535
  888 SOLV  OW      4589   -1.366350058   -1.602774430   -1.005084887
  888 SOLV  HW1     4590   -1.300488469   -1.609172385   -1.080070836
  888 SOLV  HW2     4591   -1.342378774   -1.668865927   -0.933959759
  889 SOLV  OW      4592   -0.269383866   -0.364228419   -2.172076352
  889 SOLV  HW1     4593   -0.326351236   -0.395544361   -2.096077715
  889 SOLV  HW2     4594   -0.173566552   -0.362717589   -2.143467663
  890 SOLV  OW      4595   -1.703502123   -3.410013408   -3.682208479
  890 SOLV  HW1     4596   -1.730742801   -3.438788043   -3.590383308
  890 SOLV  HW2     4597   -1.684551534   -3.311816832   -3.682096133
  891 SOLV  OW      4598   -0.203563335   -3.437244247   -0.747759379
  891 SOLV  HW1     4599   -0.110892743   -3.400401186   -0.755262795
  891 SOLV  HW2     4600   -0.216050618   -3.510005271   -0.815223863
  892 SOLV  OW      4601   -3.382457924   -2.299795142   -1.831293980
  892 SOLV  HW1     4602   -3.407609623   -2.289314191   -1.927517466
  892 SOLV  HW2     4603   -3.316669693   -2.228801759   -1.806130736
  893 SOLV  OW      4604   -0.880542762   -2.064324968   -2.047949825
  893 SOLV  HW1     4605   -0.796818740   -2.009649967   -2.046393165
  893 SOLV  HW2     4606   -0.957707873   -2.006354340   -2.074149054
  894 SOLV  OW      4607   -0.886759713   -3.660365763   -2.739629396
  894 SOLV  HW1     4608   -0.797845424   -3.627738956   -2.771746111
  894 SOLV  HW2     4609   -0.951041457   -3.583833476   -2.736111183
  895 SOLV  OW      4610   -3.341894439   -3.135770202   -0.092743208
  895 SOLV  HW1     4611   -3.269428729   -3.067947693   -0.080478946
  895 SOLV  HW2     4612   -3.316415547   -3.198864710   -0.166033242
  896 SOLV  OW      4613   -2.191097708   -2.918677435   -0.825931105
  896 SOLV  HW1     4614   -2.238577289   -3.006282793   -0.817503257
  896 SOLV  HW2     4615   -2.147788191   -2.895744528   -0.738762488
  897 SOLV  OW      4616   -2.965328127   -3.281990896   -3.283840094
  897 SOLV  HW1     4617   -2.920458995   -3.236503428   -3.206913822
  897 SOLV  HW2     4618   -2.945387171   -3.379947068   -3.280849386
  898 SOLV  OW      4619   -1.289390620   -1.417211096   -0.110793054
  898 SOLV  HW1     4620   -1.364610065   -1.360279076   -0.143971062
  898 SOLV  HW2     4621   -1.271469886   -1.396046262   -0.014705322
  899 SOLV  OW      4622   -3.569891366   -0.441645764   -0.459108109
  899 SOLV  HW1     4623   -3.497588105   -0.474226380   -0.398176657
  899 SOLV  HW2     4624   -3.575524605   -0.501443147   -0.539072766
  900 SOLV  OW      4625   -1.144793691   -2.528523106   -0.292654000
  900 SOLV  HW1     4626   -1.118499468   -2.432287165   -0.299531338
  900 SOLV  HW2     4627   -1.065316481   -2.582925703   -0.265751756
  901 SOLV  OW      4628   -1.946059541   -0.032055237   -3.557430965
  901 SOLV  HW1     4629   -1.973772380    0.004678470   -3.646223692
  901 SOLV  HW2     4630   -1.993969631   -0.118210834   -3.540597683
  902 SOLV  OW      4631   -0.707980016   -1.824864234   -2.049818745
  902 SOLV  HW1     4632   -0.658373998   -1.830419894   -2.136478902
  902 SOLV  HW2     4633   -0.774896043   -1.750685758   -2.054432303
  903 SOLV  OW      4634   -3.058369088   -3.404632446   -1.651690075
  903 SOLV  HW1     4635   -3.070940711   -3.352304189   -1.735984850
  903 SOLV  HW2     4636   -2.973810757   -3.375689912   -1.606812702
  904 SOLV  OW      4637   -2.359273829   -0.775951679   -2.546512074
  904 SOLV  HW1     4638   -2.407086509   -0.812350013   -2.466569389
  904 SOLV  HW2     4639   -2.405117618   -0.807064247   -2.629770945
  905 SOLV  OW      4640   -3.455827302   -3.726272401   -3.699746001
  905 SOLV  HW1     4641   -3.451046295   -3.822827644   -3.674131238
  905 SOLV  HW2     4642   -3.429647033   -3.669722155   -3.621525680
  906 SOLV  OW      4643   -2.756098020   -3.307492150   -2.102328679
  906 SOLV  HW1     4644   -2.668041519   -3.291912512   -2.057550485
  906 SOLV  HW2     4645   -2.746016793   -3.378762230   -2.171758833
  907 SOLV  OW      4646   -3.303507592   -2.592377467   -0.216952697
  907 SOLV  HW1     4647   -3.315423057   -2.601667511   -0.315813548
  907 SOLV  HW2     4648   -3.243680942   -2.514565253   -0.197776141
  908 SOLV  OW      4649   -0.798510853   -1.428209978   -0.550767673
  908 SOLV  HW1     4650   -0.794196786   -1.332393198   -0.522447594
  908 SOLV  HW2     4651   -0.891838574   -1.450435402   -0.579004496
  909 SOLV  OW      4652   -2.233836896   -2.280359157   -3.196836914
  909 SOLV  HW1     4653   -2.306638630   -2.323863097   -3.143834300
  909 SOLV  HW2     4654   -2.263788578   -2.269102169   -3.291589766
  910 SOLV  OW      4655   -1.366495728   -2.323064741   -1.719765373
  910 SOLV  HW1     4656   -1.394630308   -2.228455481   -1.735861573
  910 SOLV  HW2     4657   -1.307006017   -2.353265194   -1.794266049
  911 SOLV  OW      4658   -3.841775155   -1.943968666   -3.766929929
  911 SOLV  HW1     4659   -3.777501357   -1.963802834   -3.692923358
  911 SOLV  HW2     4660   -3.852834295   -2.025252731   -3.824130913
  912 SOLV  OW      4661   -2.960608842   -0.621700412   -0.983630186
  912 SOLV  HW1     4662   -2.987459560   -0.650765164   -0.891782554
  912 SOLV  HW2     4663   -3.025284633   -0.658489088   -1.050452553
  913 SOLV  OW      4664   -3.086852353   -0.810394289   -3.611890846
  913 SOLV  HW1     4665   -3.113047148   -0.874356081   -3.539611806
  913 SOLV  HW2     4666   -3.130056481   -0.721757098   -3.595206740
  914 SOLV  OW      4667   -0.588540394   -0.789510140   -1.254923827
  914 SOLV  HW1     4668   -0.529627213   -0.744412997   -1.187863767
  914 SOLV  HW2     4669   -0.537833863   -0.863250250   -1.299563910
  915 SOLV  OW      4670   -1.332224832   -0.891050721   -1.015830641
  915 SOLV  HW1     4671   -1.427281621   -0.861832798   -1.005238398
  915 SOLV  HW2     4672   -1.289852449   -0.840076004   -1.090716046
  916 SOLV  OW      4673   -2.982341248   -1.660470491   -3.149673787
  916 SOLV  HW1     4674   -2.960054150   -1.614807345   -3.063536221
  916 SOLV  HW2     4675   -3.010801614   -1.592328153   -3.217113382
  917 SOLV  OW      4676   -1.595430307   -2.328571740   -3.666915942
  917 SOLV  HW1     4677   -1.671100631   -2.362051770   -3.610763207
  917 SOLV  HW2     4678   -1.597267020   -2.374172078   -3.755894791
  918 SOLV  OW      4679   -3.590402130   -0.768533776   -1.344564550
  918 SOLV  HW1     4680   -3.689574896   -0.758064850   -1.352105441
  918 SOLV  HW2     4681   -3.545469652   -0.686319558   -1.379543650
  919 SOLV  OW      4682   -0.574547622   -2.697521278   -0.945525386
  919 SOLV  HW1     4683   -0.668316131   -2.662885612   -0.948617017
  919 SOLV  HW2     4684   -0.524986577   -2.666787240   -1.026770586
  920 SOLV  OW      4685   -0.525125755   -1.403783675   -0.617417580
  920 SOLV  HW1     4686   -0.610110758   -1.446540436   -0.648258751
  920 SOLV  HW2     4687   -0.541910824   -1.353797509   -0.532439571
  921 SOLV  OW      4688   -2.536723248   -2.502006534   -1.543830527
  921 SOLV  HW1     4689   -2.477139214   -2.541923807   -1.474132772
  921 SOLV  HW2     4690   -2.498003878   -2.415243601   -1.575045382
  922 SOLV  OW      4691   -3.123467478   -1.966833505   -3.739412653
  922 SOLV  HW1     4692   -3.193085298   -2.032893196   -3.767535870
  922 SOLV  HW2     4693   -3.153082263   -1.874603389   -3.764271245
  923 SOLV  OW      4694   -2.023604099   -0.511543982   -0.439530850
  923 SOLV  HW1     4695   -2.095630766   -0.471673800   -0.382749345
  923 SOLV  HW2     4696   -2.058573619   -0.526570264   -0.532013239
  924 SOLV  OW      4697   -1.303162186   -2.622872501   -1.961503265
  924 SOLV  HW1     4698   -1.377109556   -2.580663608   -2.013963496
  924 SOLV  HW2     4699   -1.233259320   -2.554255275   -1.941325534
  925 SOLV  OW      4700   -2.871717472   -1.910908718   -3.665342525
  925 SOLV  HW1     4701   -2.957084018   -1.962346574   -3.673597370
  925 SOLV  HW2     4702   -2.891712240   -1.812921176   -3.665526147
  926 SOLV  OW      4703   -2.567567720   -1.445062087   -1.535152699
  926 SOLV  HW1     4704   -2.636726552   -1.449047999   -1.607284397
  926 SOLV  HW2     4705   -2.557425361   -1.350601150   -1.503910789
  927 SOLV  OW      4706   -0.565715206   -2.502334059   -1.940728461
  927 SOLV  HW1     4707   -0.569095152   -2.525802144   -1.843570833
  927 SOLV  HW2     4708   -0.630853307   -2.428812756   -1.959525793
  928 SOLV  OW      4709   -3.629214641   -3.755830682   -1.273254147
  928 SOLV  HW1     4710   -3.711057836   -3.710358783   -1.308405164
  928 SOLV  HW2     4711   -3.550061948   -3.695887310   -1.285221892
  929 SOLV  OW      4712   -0.631333249   -2.355115578   -1.407456565
  929 SOLV  HW1     4713   -0.578297954   -2.415756077   -1.348211418
  929 SOLV  HW2     4714   -0.635797974   -2.264014184   -1.366437328
  930 SOLV  OW      4715   -0.114063115   -0.519629243   -2.769811125
  930 SOLV  HW1     4716   -0.173673965   -0.471243269   -2.833897986
  930 SOLV  HW2     4717   -0.143408341   -0.500552170   -2.676127443
  931 SOLV  OW      4718   -0.437082171   -0.627451907   -2.679449566
  931 SOLV  HW1     4719   -0.431184309   -0.527637625   -2.680974181
  931 SOLV  HW2     4720   -0.387846649   -0.662516152   -2.599772988
  932 SOLV  OW      4721   -2.414473335   -0.762732497   -3.363528798
  932 SOLV  HW1     4722   -2.444940269   -0.703569946   -3.288875313
  932 SOLV  HW2     4723   -2.494056547   -0.797129120   -3.413377666
  933 SOLV  OW      4724   -3.754725682   -1.394239778   -1.193746772
  933 SOLV  HW1     4725   -3.759377656   -1.435930880   -1.102963359
  933 SOLV  HW2     4726   -3.833407552   -1.333899832   -1.206769926
  934 SOLV  OW      4727   -0.117708099   -2.866744900   -2.303427451
  934 SOLV  HW1     4728   -0.063547331   -2.814765716   -2.369505476
  934 SOLV  HW2     4729   -0.182392896   -2.805557675   -2.257892272
  935 SOLV  OW      4730   -1.380970227   -1.249955780   -0.420189212
  935 SOLV  HW1     4731   -1.417099553   -1.292734484   -0.503042663
  935 SOLV  HW2     4732   -1.303458135   -1.191435031   -0.444005121
  936 SOLV  OW      4733   -2.393271923   -2.678878721   -1.097135184
  936 SOLV  HW1     4734   -2.307792179   -2.666011620   -1.046841405
  936 SOLV  HW2     4735   -2.466099059   -2.626422113   -1.053019326
  937 SOLV  OW      4736   -2.659275008   -3.502590175   -3.015951068
  937 SOLV  HW1     4737   -2.600084802   -3.443390834   -3.070667676
  937 SOLV  HW2     4738   -2.692882045   -3.577744720   -3.072733799
  938 SOLV  OW      4739   -0.977148818   -0.082534182   -3.159886163
  938 SOLV  HW1     4740   -0.979797632   -0.035897109   -3.071459090
  938 SOLV  HW2     4741   -1.069753466   -0.088556616   -3.197163059
  939 SOLV  OW      4742   -1.137815974   -2.372051634   -3.878067525
  939 SOLV  HW1     4743   -1.114442885   -2.425697632   -3.796967354
  939 SOLV  HW2     4744   -1.203218019   -2.422996435   -3.934001083
  940 SOLV  OW      4745   -0.111441262   -0.391046262   -3.296574967
  940 SOLV  HW1     4746   -0.114774491   -0.354226195   -3.389499100
  940 SOLV  HW2     4747   -0.115351487   -0.315831516   -3.230778970
  941 SOLV  OW      4748   -2.793158866   -3.383350389   -0.263684007
  941 SOLV  HW1     4749   -2.809171666   -3.314673881   -0.192771084
  941 SOLV  HW2     4750   -2.743743085   -3.341596104   -0.339947368
  942 SOLV  OW      4751   -2.908435128   -1.130042227   -1.956804970
  942 SOLV  HW1     4752   -2.873714397   -1.136539857   -2.050358672
  942 SOLV  HW2     4753   -2.915151029   -1.033831355   -1.930378378
  943 SOLV  OW      4754   -2.644238696   -1.754212325   -0.948269106
  943 SOLV  HW1     4755   -2.707129555   -1.798960265   -0.884677307
  943 SOLV  HW2     4756   -2.681744665   -1.665553512   -0.975368041
  944 SOLV  OW      4757   -3.562178462   -3.527516384   -1.771593756
  944 SOLV  HW1     4758   -3.657860988   -3.553897777   -1.759334366
  944 SOLV  HW2     4759   -3.503282534   -3.592486525   -1.723515745
  945 SOLV  OW      4760   -1.589952783   -2.136201436   -2.646573619
  945 SOLV  HW1     4761   -1.547808300   -2.093133016   -2.566767894
  945 SOLV  HW2     4762   -1.576646862   -2.077954369   -2.726774179
  946 SOLV  OW      4763   -1.133850989   -3.337406053   -1.310999834
  946 SOLV  HW1     4764   -1.035743080   -3.320263479   -1.301912280
  946 SOLV  HW2     4765   -1.178960531   -3.319999569   -1.223456842
  947 SOLV  OW      4766   -0.066310169   -3.209708246   -2.850564219
  947 SOLV  HW1     4767    0.007888481   -3.147369565   -2.825857433
  947 SOLV  HW2     4768   -0.079157756   -3.276803920   -2.777522516
  948 SOLV  OW      4769   -1.859652775   -2.579120815   -2.746001541
  948 SOLV  HW1     4770   -1.824675289   -2.499332513   -2.696889153
  948 SOLV  HW2     4771   -1.881475028   -2.651566181   -2.680602237
  949 SOLV  OW      4772   -1.174954527   -1.661717446   -1.213205381
  949 SOLV  HW1     4773   -1.082008990   -1.679886003   -1.245341942
  949 SOLV  HW2     4774   -1.240191213   -1.683840421   -1.285706663
  950 SOLV  OW      4775   -0.439178782   -3.820382118   -2.342286916
  950 SOLV  HW1     4776   -0.517218217   -3.808659290   -2.403722833
  950 SOLV  HW2     4777   -0.376121723   -3.743570937   -2.353504811
  951 SOLV  OW      4778   -3.093722553   -3.594625890   -2.507358926
  951 SOLV  HW1     4779   -3.064234827   -3.523777690   -2.443253137
  951 SOLV  HW2     4780   -3.032032892   -3.596178501   -2.586038716
  952 SOLV  OW      4781   -2.876820623   -0.139835011   -0.679547377
  952 SOLV  HW1     4782   -2.933621263   -0.203297786   -0.731967437
  952 SOLV  HW2     4783   -2.850565514   -0.062814379   -0.737687479
  953 SOLV  OW      4784   -1.287851224   -1.591044983   -1.902046958
  953 SOLV  HW1     4785   -1.378674836   -1.626563049   -1.924204673
  953 SOLV  HW2     4786   -1.221897483   -1.666218985   -1.901514764
  954 SOLV  OW      4787   -0.814018876   -2.591843312   -3.677827650
  954 SOLV  HW1     4788   -0.831617045   -2.576500199   -3.775073176
  954 SOLV  HW2     4789   -0.881862638   -2.542385334   -3.623487820
  955 SOLV  OW      4790   -2.520780597   -0.986454061   -0.423279512
  955 SOLV  HW1     4791   -2.606045488   -0.934221261   -0.421423934
  955 SOLV  HW2     4792   -2.538519229   -1.080251586   -0.393461240
  956 SOLV  OW      4793   -0.959552931   -1.652461406   -0.798078875
  956 SOLV  HW1     4794   -0.872505321   -1.603594659   -0.804099819
  956 SOLV  HW2     4795   -1.020192326   -1.604782498   -0.734431309
  957 SOLV  OW      4796   -2.173398554   -0.653159231   -3.301813863
  957 SOLV  HW1     4797   -2.219125651   -0.572217605   -3.264969208
  957 SOLV  HW2     4798   -2.239224743   -0.708040344   -3.353340327
  958 SOLV  OW      4799   -3.124007316   -0.299918637   -3.827259217
  958 SOLV  HW1     4800   -3.130690266   -0.200960902   -3.814429212
  958 SOLV  HW2     4801   -3.123113981   -0.345091041   -3.738037676
  959 SOLV  OW      4802   -3.599175683   -0.998104657   -1.555764076
  959 SOLV  HW1     4803   -3.506518089   -1.018724099   -1.587218948
  959 SOLV  HW2     4804   -3.597364612   -0.916447113   -1.498068246
  960 SOLV  OW      4805   -1.561862718   -2.310639563   -1.134259207
  960 SOLV  HW1     4806   -1.537618117   -2.364076528   -1.053273530
  960 SOLV  HW2     4807   -1.556110039   -2.213133721   -1.112778839
  961 SOLV  OW      4808   -0.681902821   -3.072452878   -0.188801669
  961 SOLV  HW1     4809   -0.644907464   -3.029957904   -0.271427325
  961 SOLV  HW2     4810   -0.718272867   -3.001596867   -0.128319908
  962 SOLV  OW      4811   -1.389238041   -2.755706983   -3.103811584
  962 SOLV  HW1     4812   -1.460645416   -2.758380397   -3.033855600
  962 SOLV  HW2     4813   -1.302396622   -2.729409746   -3.061775085
  963 SOLV  OW      4814   -3.479116909   -1.285974066   -1.144653860
  963 SOLV  HW1     4815   -3.404488355   -1.345145639   -1.175162179
  963 SOLV  HW2     4816   -3.565325072   -1.336536549   -1.148254973
  964 SOLV  OW      4817   -0.887699706   -3.854716271   -3.730466466
  964 SOLV  HW1     4818   -0.936924381   -3.830193213   -3.646935846
  964 SOLV  HW2     4819   -0.789800037   -3.839158158   -3.717225398
  965 SOLV  OW      4820   -0.071300288   -2.046223910   -1.833531842
  965 SOLV  HW1     4821   -0.130134112   -1.970767945   -1.862600358
  965 SOLV  HW2     4822    0.024164812   -2.016448074   -1.834865527
  966 SOLV  OW      4823   -1.976986707   -3.069104346   -1.959916449
  966 SOLV  HW1     4824   -2.019019846   -3.157007845   -1.982456857
  966 SOLV  HW2     4825   -2.031064873   -3.023469437   -1.889242186
  967 SOLV  OW      4826   -1.156599664   -1.443334193   -3.096864852
  967 SOLV  HW1     4827   -1.063226905   -1.415323045   -3.119196296
  967 SOLV  HW2     4828   -1.161777665   -1.543183178   -3.094577236
  968 SOLV  OW      4829   -1.247025326   -3.700976712   -2.666948316
  968 SOLV  HW1     4830   -1.272467864   -3.640032659   -2.742048691
  968 SOLV  HW2     4831   -1.171919958   -3.660241721   -2.614972823
  969 SOLV  OW      4832   -2.146119734   -0.521678888   -0.957294803
  969 SOLV  HW1     4833   -2.242847756   -0.543571828   -0.970192812
  969 SOLV  HW2     4834   -2.092641704   -0.562055055   -1.031536729
  970 SOLV  OW      4835   -2.983806255   -2.489985815   -3.680506283
  970 SOLV  HW1     4836   -2.885522477   -2.480552923   -3.664609714
  970 SOLV  HW2     4837   -3.025953249   -2.535885717   -3.602287616
  971 SOLV  OW      4838   -2.821553924   -3.587751469   -1.138001338
  971 SOLV  HW1     4839   -2.921063489   -3.594833136   -1.130960017
  971 SOLV  HW2     4840   -2.797343081   -3.543263798   -1.224236102
  972 SOLV  OW      4841   -0.446555982   -1.481794753   -0.917000664
  972 SOLV  HW1     4842   -0.403999985   -1.556173833   -0.968561662
  972 SOLV  HW2     4843   -0.433239785   -1.395537224   -0.965827115
  973 SOLV  OW      4844   -3.641421360   -3.083032856   -1.224560352
  973 SOLV  HW1     4845   -3.585647160   -3.092537952   -1.307027414
  973 SOLV  HW2     4846   -3.678162249   -2.990142964   -1.219718832
  974 SOLV  OW      4847   -2.192254284   -0.911706284   -1.880181433
  974 SOLV  HW1     4848   -2.254960161   -0.835512701   -1.863979243
  974 SOLV  HW2     4849   -2.228012321   -0.969200862   -1.953786432
  975 SOLV  OW      4850   -1.694594257   -1.472906999   -2.141470676
  975 SOLV  HW1     4851   -1.734778165   -1.393068900   -2.096607351
  975 SOLV  HW2     4852   -1.761161577   -1.547533765   -2.142553895
  976 SOLV  OW      4853   -3.633421556   -0.165122240   -2.039926995
  976 SOLV  HW1     4854   -3.588637879   -0.134575868   -1.955886800
  976 SOLV  HW2     4855   -3.700417435   -0.236084392   -2.018079357
  977 SOLV  OW      4856   -2.345793235   -0.176157286   -2.078295795
  977 SOLV  HW1     4857   -2.308722743   -0.214809396   -1.993845618
  977 SOLV  HW2     4858   -2.270573902   -0.147727964   -2.137741784
  978 SOLV  OW      4859   -1.555035623   -0.707583071   -2.220240486
  978 SOLV  HW1     4860   -1.560798545   -0.637929513   -2.148719798
  978 SOLV  HW2     4861   -1.459345951   -0.732934625   -2.234410365
  979 SOLV  OW      4862   -3.454600764   -3.015449281   -0.984679798
  979 SOLV  HW1     4863   -3.523186203   -3.071796872   -0.938605149
  979 SOLV  HW2     4864   -3.431284119   -3.056715433   -1.072743589
  980 SOLV  OW      4865   -2.577732082   -3.785265221   -3.870600219
  980 SOLV  HW1     4866   -2.666049006   -3.830839293   -3.881769442
  980 SOLV  HW2     4867   -2.576272355   -3.736365913   -3.783374844
  981 SOLV  OW      4868   -3.011216708   -1.324809334   -2.281005024
  981 SOLV  HW1     4869   -2.932534884   -1.266390496   -2.261059826
  981 SOLV  HW2     4870   -3.094035436   -1.268901498   -2.285097929
  982 SOLV  OW      4871   -3.531584361   -3.281110714   -1.079142667
  982 SOLV  HW1     4872   -3.602511249   -3.331444453   -1.029769336
  982 SOLV  HW2     4873   -3.574438598   -3.216838679   -1.142658693
  983 SOLV  OW      4874   -3.063151262   -2.319846600   -2.414667805
  983 SOLV  HW1     4875   -3.119354550   -2.237489920   -2.422423393
  983 SOLV  HW2     4876   -3.014234740   -2.335008275   -2.500567871
  984 SOLV  OW      4877   -1.209361440   -1.954940741   -1.193525798
  984 SOLV  HW1     4878   -1.202772975   -1.855350499   -1.187210809
  984 SOLV  HW2     4879   -1.266303101   -1.979656846   -1.271936359
  985 SOLV  OW      4880   -0.076180373   -2.098444500   -0.959705586
  985 SOLV  HW1     4881   -0.015963208   -2.120426193   -0.882945788
  985 SOLV  HW2     4882   -0.022692023   -2.095197134   -1.044143745
  986 SOLV  OW      4883   -1.192892548   -3.183087899   -0.102326232
  986 SOLV  HW1     4884   -1.265206809   -3.218427864   -0.161687024
  986 SOLV  HW2     4885   -1.160490114   -3.256134894   -0.042191594
  987 SOLV  OW      4886   -0.407957372   -2.837628890   -0.793981719
  987 SOLV  HW1     4887   -0.440243446   -2.842733621   -0.699466850
  987 SOLV  HW2     4888   -0.475528931   -2.789357851   -0.849708407
  988 SOLV  OW      4889   -3.779925311   -2.105721185   -1.425655801
  988 SOLV  HW1     4890   -3.783187388   -2.201178862   -1.396013744
  988 SOLV  HW2     4891   -3.753855622   -2.101662646   -1.522119787
  989 SOLV  OW      4892   -3.321972038   -1.898516049   -2.635718941
  989 SOLV  HW1     4893   -3.415638027   -1.866785043   -2.650608806
  989 SOLV  HW2     4894   -3.262052460   -1.859422149   -2.705598125
  990 SOLV  OW      4895   -1.766401503   -0.754600920   -2.872471960
  990 SOLV  HW1     4896   -1.863939420   -0.738830755   -2.856995255
  990 SOLV  HW2     4897   -1.731379360   -0.817429285   -2.802989096
  991 SOLV  OW      4898   -1.656079723   -2.195054236   -2.033470607
  991 SOLV  HW1     4899   -1.675743034   -2.269977152   -1.970211206
  991 SOLV  HW2     4900   -1.656062802   -2.229780325   -2.127257274
  992 SOLV  OW      4901   -1.307269829   -1.405798945   -2.546676082
  992 SOLV  HW1     4902   -1.216907116   -1.386914540   -2.585142391
  992 SOLV  HW2     4903   -1.367167105   -1.327230511   -2.562200806
  993 SOLV  OW      4904   -0.147982576   -1.719757546   -0.563755594
  993 SOLV  HW1     4905   -0.100951239   -1.739127927   -0.649861906
  993 SOLV  HW2     4906   -0.246634857   -1.716141999   -0.579758452
  994 SOLV  OW      4907   -0.748690222   -3.553454723   -3.677425525
  994 SOLV  HW1     4908   -0.820581353   -3.587732179   -3.737908115
  994 SOLV  HW2     4909   -0.680577699   -3.503930541   -3.731363955
  995 SOLV  OW      4910   -2.994845752   -3.627429567   -3.049931210
  995 SOLV  HW1     4911   -3.079532470   -3.679073075   -3.062696433
  995 SOLV  HW2     4912   -3.016779966   -3.533364731   -3.023995456
  996 SOLV  OW      4913   -1.257933847   -0.966952251   -1.668374205
  996 SOLV  HW1     4914   -1.236796027   -1.049404828   -1.720873850
  996 SOLV  HW2     4915   -1.282669670   -0.992414026   -1.574879942
  997 SOLV  OW      4916   -0.735428562   -2.498631336   -0.535168411
  997 SOLV  HW1     4917   -0.714783028   -2.412546937   -0.488673623
  997 SOLV  HW2     4918   -0.657749796   -2.560930759   -0.526036914
  998 SOLV  OW      4919   -2.856419069   -0.590206554   -2.639764877
  998 SOLV  HW1     4920   -2.860061210   -0.555972366   -2.733661965
  998 SOLV  HW2     4921   -2.916278663   -0.669842020   -2.630998126
  999 SOLV  OW      4922   -2.498680054   -0.054257581   -3.817453148
  999 SOLV  HW1     4923   -2.479317656    0.001128803   -3.898443198
  999 SOLV  HW2     4924   -2.455246728   -0.143816094   -3.827182189
 1000 SOLV  OW      4925   -2.373592195   -1.163785919   -2.783580622
 1000 SOLV  HW1     4926   -2.387995812   -1.147033060   -2.881109678
 1000 SOLV  HW2     4927   -2.313313432   -1.093282028   -2.746221924
 1001 SOLV  OW      4928   -1.638997185   -1.370649402   -1.309785980
 1001 SOLV  HW1     4929   -1.732550402   -1.384225653   -1.277150772
 1001 SOLV  HW2     4930   -1.574959334   -1.385221189   -1.234364934
 1002 SOLV  OW      4931   -3.738208268   -2.232287409   -0.856834494
 1002 SOLV  HW1     4932   -3.831794858   -2.231130374   -0.821596952
 1002 SOLV  HW2     4933   -3.699386591   -2.323724595   -0.845280802
 1003 SOLV  OW      4934   -1.445825457   -1.888215589   -3.136569928
 1003 SOLV  HW1     4935   -1.379186843   -1.947722827   -3.181513513
 1003 SOLV  HW2     4936   -1.509729327   -1.852379625   -3.204641365
 1004 SOLV  OW      4937   -2.660340693   -2.619505665   -1.741416498
 1004 SOLV  HW1     4938   -2.690877740   -2.554852087   -1.811340141
 1004 SOLV  HW2     4939   -2.605940436   -2.571155417   -1.672825089
 1005 SOLV  OW      4940   -0.764177252   -1.058290377   -2.320512486
 1005 SOLV  HW1     4941   -0.838029105   -1.109068189   -2.276139459
 1005 SOLV  HW2     4942   -0.800674149   -0.973818967   -2.359678784
 1006 SOLV  OW      4943   -0.068552282   -3.043377831   -3.482820731
 1006 SOLV  HW1     4944   -0.069994241   -2.944061450   -3.494479707
 1006 SOLV  HW2     4945   -0.159858751   -3.075259810   -3.457359309
 1007 SOLV  OW      4946   -2.443669110   -3.875831069   -0.042911974
 1007 SOLV  HW1     4947   -2.498905435   -3.874619823    0.040449194
 1007 SOLV  HW2     4948   -2.481208377   -3.810530290   -0.108701433
 1008 SOLV  OW      4949   -1.757297749   -3.146592263   -0.952846844
 1008 SOLV  HW1     4950   -1.850585521   -3.123003559   -0.925589745
 1008 SOLV  HW2     4951   -1.694970809   -3.129531063   -0.876518193
 1009 SOLV  OW      4952   -3.663051396   -3.411054026   -0.610653205
 1009 SOLV  HW1     4953   -3.757939545   -3.394768981   -0.583614757
 1009 SOLV  HW2     4954   -3.610631253   -3.441918049   -0.531283558
 1010 SOLV  OW      4955   -2.459367479   -0.794136128   -1.781415871
 1010 SOLV  HW1     4956   -2.453715074   -0.752077790   -1.690856699
 1010 SOLV  HW2     4957   -2.534155287   -0.752292905   -1.832968942
 1011 SOLV  OW      4958   -2.985732020   -1.776798339   -1.162269676
 1011 SOLV  HW1     4959   -3.013181948   -1.680648770   -1.164115953
 1011 SOLV  HW2     4960   -3.044993119   -1.827160434   -1.099393890
 1012 SOLV  OW      4961   -1.601584360   -0.847172700   -2.669797595
 1012 SOLV  HW1     4962   -1.660027960   -0.776097945   -2.630626970
 1012 SOLV  HW2     4963   -1.515923311   -0.851933719   -2.618406118
 1013 SOLV  OW      4964   -0.105066787   -1.091778647   -1.768324871
 1013 SOLV  HW1     4965   -0.069774000   -1.009104123   -1.812156769
 1013 SOLV  HW2     4966   -0.050302753   -1.112462652   -1.687239000
 1014 SOLV  OW      4967   -0.944251070   -3.449792494   -2.037787326
 1014 SOLV  HW1     4968   -0.923279293   -3.544350377   -2.012870442
 1014 SOLV  HW2     4969   -1.004291477   -3.409648206   -1.968610809
 1015 SOLV  OW      4970   -0.541111728   -0.708372484   -1.646671274
 1015 SOLV  HW1     4971   -0.536906581   -0.805820092   -1.624618631
 1015 SOLV  HW2     4972   -0.636559270   -0.680987496   -1.658496223
 1016 SOLV  OW      4973   -3.882041502   -3.086588573   -2.270763205
 1016 SOLV  HW1     4974   -3.900526416   -3.181373867   -2.296753785
 1016 SOLV  HW2     4975   -3.783280315   -3.072753630   -2.263264090
 1017 SOLV  OW      4976   -1.409613429   -1.996388733   -3.442920125
 1017 SOLV  HW1     4977   -1.498618396   -2.023062072   -3.479907527
 1017 SOLV  HW2     4978   -1.370211411   -1.924145789   -3.499751388
 1018 SOLV  OW      4979   -2.690376548   -0.681807182   -2.998119615
 1018 SOLV  HW1     4980   -2.608734345   -0.678435857   -3.055781790
 1018 SOLV  HW2     4981   -2.716200104   -0.588936993   -2.971475043
 1019 SOLV  OW      4982   -0.039593093   -1.668269120   -3.017133499
 1019 SOLV  HW1     4983   -0.023494997   -1.625548177   -3.106113342
 1019 SOLV  HW2     4984   -0.017158660   -1.765588332   -3.022356733
 1020 SOLV  OW      4985   -3.295842516   -1.481006649   -1.213622920
 1020 SOLV  HW1     4986   -3.318771962   -1.576383699   -1.233094166
 1020 SOLV  HW2     4987   -3.197877261   -1.466734401   -1.227796377
 1021 SOLV  OW      4988   -2.412236024   -0.446591679   -1.677930484
 1021 SOLV  HW1     4989   -2.511252372   -0.436500050   -1.687713930
 1021 SOLV  HW2     4990   -2.370139151   -0.356203303   -1.670219501
 1022 SOLV  OW      4991   -2.695308007   -0.699456119   -1.912487167
 1022 SOLV  HW1     4992   -2.717859322   -0.676403473   -2.007154495
 1022 SOLV  HW2     4993   -2.688050654   -0.615526539   -1.858587991
 1023 SOLV  OW      4994   -3.815573411   -3.052762436   -0.141823685
 1023 SOLV  HW1     4995   -3.715782219   -3.049727354   -0.135988027
 1023 SOLV  HW2     4996   -3.845409783   -3.147526921   -0.153265267
 1024 SOLV  OW      4997   -1.030098629   -3.553479375   -2.502843513
 1024 SOLV  HW1     4998   -0.941815047   -3.585537568   -2.537190668
 1024 SOLV  HW2     4999   -1.036257375   -3.571662652   -2.404696528
 1025 SOLV  OW      5000   -2.080653532   -0.867224404   -0.149868767
 1025 SOLV  HW1     5001   -2.056633651   -0.844982751   -0.244358952
 1025 SOLV  HW2     5002   -2.099968740   -0.965068785   -0.142561227
 1026 SOLV  OW      5003   -1.402067586   -0.480065066   -1.013539337
 1026 SOLV  HW1     5004   -1.452466394   -0.559099889   -0.978680819
 1026 SOLV  HW2     5005   -1.360721763   -0.430565542   -0.937106692
 1027 SOLV  OW      5006   -2.857026345   -1.984131489   -1.352658635
 1027 SOLV  HW1     5007   -2.767421603   -2.019417202   -1.325715103
 1027 SOLV  HW2     5008   -2.902387184   -1.944123374   -1.273023560
 1028 SOLV  OW      5009   -2.981171453   -0.175232089   -1.171846437
 1028 SOLV  HW1     5010   -3.057976621   -0.231227974   -1.140775748
 1028 SOLV  HW2     5011   -2.967557673   -0.099134051   -1.108413372
 1029 SOLV  OW      5012   -1.586909997   -2.917178386   -3.772401189
 1029 SOLV  HW1     5013   -1.583069184   -3.008892915   -3.732706533
 1029 SOLV  HW2     5014   -1.655436377   -2.915241343   -3.845218473
 1030 SOLV  OW      5015   -2.939217092   -1.390368088   -3.801953434
 1030 SOLV  HW1     5016   -2.847018527   -1.428350583   -3.794289398
 1030 SOLV  HW2     5017   -2.987465271   -1.434993532   -3.877323740
 1031 SOLV  OW      5018   -3.333350239   -1.367267693   -2.002698087
 1031 SOLV  HW1     5019   -3.242948566   -1.387181204   -2.040545359
 1031 SOLV  HW2     5020   -3.379512811   -1.452983710   -1.979826325
 1032 SOLV  OW      5021   -2.736350680   -1.226877322   -0.691167222
 1032 SOLV  HW1     5022   -2.637240605   -1.230330392   -0.704078864
 1032 SOLV  HW2     5023   -2.760006987   -1.268779471   -0.603497318
 1033 SOLV  OW      5024   -3.407772479   -1.261074314   -1.754878505
 1033 SOLV  HW1     5025   -3.494400858   -1.310393773   -1.762911886
 1033 SOLV  HW2     5026   -3.350378116   -1.281406206   -1.834212197
 1034 SOLV  OW      5027   -2.218463530   -3.767645593   -2.357708272
 1034 SOLV  HW1     5028   -2.314914079   -3.746262658   -2.342166263
 1034 SOLV  HW2     5029   -2.161525805   -3.696173668   -2.317072555
 1035 SOLV  OW      5030   -0.762415597   -0.448422806   -2.749041797
 1035 SOLV  HW1     5031   -0.791278236   -0.543381958   -2.736734314
 1035 SOLV  HW2     5032   -0.667603427   -0.446271673   -2.780787670
 1036 SOLV  OW      5033   -2.723028321   -3.512360851   -3.536366786
 1036 SOLV  HW1     5034   -2.745736269   -3.505098734   -3.439242597
 1036 SOLV  HW2     5035   -2.628652831   -3.543939927   -3.546244437
 1037 SOLV  OW      5036   -0.103329264   -2.502779748   -3.004909909
 1037 SOLV  HW1     5037   -0.105338513   -2.404055646   -3.020763800
 1037 SOLV  HW2     5038   -0.127741525   -2.521748265   -2.909799319
 1038 SOLV  OW      5039   -1.724597696   -2.654234370   -2.979313667
 1038 SOLV  HW1     5040   -1.779765590   -2.634300650   -2.898324817
 1038 SOLV  HW2     5041   -1.750983179   -2.592666583   -3.053564688
 1039 SOLV  OW      5042   -2.178563612   -1.744941427   -2.243272964
 1039 SOLV  HW1     5043   -2.180825135   -1.832985959   -2.195892705
 1039 SOLV  HW2     5044   -2.222317516   -1.754121396   -2.332733221
 1040 SOLV  OW      5045   -3.443398866   -2.280734308   -0.074140513
 1040 SOLV  HW1     5046   -3.495196269   -2.365395316   -0.086441929
 1040 SOLV  HW2     5047   -3.411694234   -2.274532942    0.020506671
 1041 SOLV  OW      5048   -3.317738443   -3.112714658   -1.194403919
 1041 SOLV  HW1     5049   -3.231790027   -3.069491558   -1.221722729
 1041 SOLV  HW2     5050   -3.349200149   -3.173382259   -1.267418999
 1042 SOLV  OW      5051   -0.060290812   -2.456886954   -0.854353024
 1042 SOLV  HW1     5052   -0.014607891   -2.533646672   -0.899327167
 1042 SOLV  HW2     5053   -0.065822354   -2.474377062   -0.756041593
 1043 SOLV  OW      5054   -3.012700534   -2.501482287   -2.000147889
 1043 SOLV  HW1     5055   -3.093709515   -2.453735880   -2.034203262
 1043 SOLV  HW2     5056   -2.989044153   -2.575783588   -2.062770429
 1044 SOLV  OW      5057   -3.556031606   -1.522871639   -0.151682751
 1044 SOLV  HW1     5058   -3.565840262   -1.559684104   -0.059216089
 1044 SOLV  HW2     5059   -3.492381176   -1.579871241   -0.203655717
 1045 SOLV  OW      5060   -3.372619591   -3.060054943   -0.454613942
 1045 SOLV  HW1     5061   -3.472045163   -3.070237045   -0.458117360
 1045 SOLV  HW2     5062   -3.334417362   -3.127572655   -0.391500696
 1046 SOLV  OW      5063   -0.466133700   -3.735468841   -0.722109747
 1046 SOLV  HW1     5064   -0.504472087   -3.729722526   -0.629929547
 1046 SOLV  HW2     5065   -0.532796549   -3.778012733   -0.783314991
 1047 SOLV  OW      5066   -0.565829623   -0.214110592   -3.686304222
 1047 SOLV  HW1     5067   -0.512123606   -0.219932169   -3.770468078
 1047 SOLV  HW2     5068   -0.575745057   -0.118222088   -3.659680289
 1048 SOLV  OW      5069   -2.677295023   -2.840659465   -0.943716225
 1048 SOLV  HW1     5070   -2.626888224   -2.798109805   -0.868548828
 1048 SOLV  HW2     5071   -2.750629733   -2.897638599   -0.906609592
 1049 SOLV  OW      5072   -2.412502661   -2.500762587   -0.587867763
 1049 SOLV  HW1     5073   -2.357409348   -2.432333882   -0.540079809
 1049 SOLV  HW2     5074   -2.375857315   -2.591938185   -0.569280884
 1050 SOLV  OW      5075   -2.534797707   -1.206692140   -1.402110025
 1050 SOLV  HW1     5076   -2.529647469   -1.218916832   -1.302993566
 1050 SOLV  HW2     5077   -2.443734715   -1.186033915   -1.437897862
 1051 SOLV  OW      5078   -1.607919119   -0.426504782   -0.275729678
 1051 SOLV  HW1     5079   -1.626393390   -0.513567658   -0.321339543
 1051 SOLV  HW2     5080   -1.678874685   -0.408933387   -0.207480214
 1052 SOLV  OW      5081   -2.948949452   -1.542292359   -2.109350246
 1052 SOLV  HW1     5082   -2.868119225   -1.593385413   -2.138632698
 1052 SOLV  HW2     5083   -2.965733200   -1.467093514   -2.173106336
 1053 SOLV  OW      5084   -0.651792502   -1.066300339   -3.347654858
 1053 SOLV  HW1     5085   -0.685176943   -1.148629165   -3.393579590
 1053 SOLV  HW2     5086   -0.596216411   -1.092403479   -3.268714624
 1054 SOLV  OW      5087   -0.565668277   -2.716850816   -3.108138349
 1054 SOLV  HW1     5088   -0.656154344   -2.757218450   -3.121726617
 1054 SOLV  HW2     5089   -0.526885286   -2.691431713   -3.196747813
 1055 SOLV  OW      5090   -3.435494184   -0.652774918   -3.271651059
 1055 SOLV  HW1     5091   -3.478726198   -0.729428002   -3.224160684
 1055 SOLV  HW2     5092   -3.404325591   -0.682762090   -3.361813626
 1056 SOLV  OW      5093   -2.018194632   -2.317640255   -0.595266144
 1056 SOLV  HW1     5094   -2.078951317   -2.329447198   -0.516712847
 1056 SOLV  HW2     5095   -1.934052069   -2.272333749   -0.565792633
 1057 SOLV  OW      5096   -2.999164445   -0.307592581   -3.454229319
 1057 SOLV  HW1     5097   -3.098200021   -0.303102283   -3.467399574
 1057 SOLV  HW2     5098   -2.955344006   -0.233841602   -3.505631510
 1058 SOLV  OW      5099   -3.692625719   -3.455059035   -3.323695584
 1058 SOLV  HW1     5100   -3.721802054   -3.549331334   -3.307478370
 1058 SOLV  HW2     5101   -3.773094938   -3.396382812   -3.332823057
 1059 SOLV  OW      5102   -0.522872285   -2.283151633   -2.520742919
 1059 SOLV  HW1     5103   -0.455710650   -2.340138879   -2.473374944
 1059 SOLV  HW2     5104   -0.567684023   -2.336895953   -2.592194181
 1060 SOLV  OW      5105   -3.365293670   -1.116298870   -0.393397093
 1060 SOLV  HW1     5106   -3.327858326   -1.170416308   -0.468707211
 1060 SOLV  HW2     5107   -3.452708988   -1.155375744   -0.364531122
 1061 SOLV  OW      5108   -2.774395022   -0.396506920   -2.314593374
 1061 SOLV  HW1     5109   -2.698246761   -0.331696217   -2.313013943
 1061 SOLV  HW2     5110   -2.745634604   -0.480588482   -2.360469706
 1062 SOLV  OW      5111   -1.394718803   -1.323859602   -3.738667643
 1062 SOLV  HW1     5112   -1.398547855   -1.395461729   -3.668952242
 1062 SOLV  HW2     5113   -1.354376387   -1.241219612   -3.699363004
 1063 SOLV  OW      5114   -0.093149881   -2.262666160   -1.426799657
 1063 SOLV  HW1     5115   -0.039552640   -2.301449959   -1.501798254
 1063 SOLV  HW2     5116   -0.188389321   -2.252646757   -1.455619756
 1064 SOLV  OW      5117   -0.867123964   -2.725915010   -2.539286154
 1064 SOLV  HW1     5118   -0.897701506   -2.820522029   -2.528498511
 1064 SOLV  HW2     5119   -0.931927566   -2.676351704   -2.597128372
 1065 SOLV  OW      5120   -1.686953145   -1.136842938   -2.439737881
 1065 SOLV  HW1     5121   -1.648977314   -1.102186049   -2.353957099
 1065 SOLV  HW2     5122   -1.687994854   -1.236825288   -2.437721475
 1066 SOLV  OW      5123   -3.691443683   -2.458452679   -2.043429958
 1066 SOLV  HW1     5124   -3.766339421   -2.522575306   -2.060131960
 1066 SOLV  HW2     5125   -3.604055484   -2.504596267   -2.058729371
 1067 SOLV  OW      5126   -3.594052802   -2.072201645   -1.719065433
 1067 SOLV  HW1     5127   -3.510411574   -2.060661405   -1.772662545
 1067 SOLV  HW2     5128   -3.655255881   -2.135786028   -1.766106511
 1068 SOLV  OW      5129   -1.792220605   -2.341677045   -1.422031541
 1068 SOLV  HW1     5130   -1.696562068   -2.343053467   -1.392894266
 1068 SOLV  HW2     5131   -1.836932115   -2.426493960   -1.393599801
 1069 SOLV  OW      5132   -1.190673100   -1.285698284   -0.708188133
 1069 SOLV  HW1     5133   -1.290299562   -1.294354158   -0.707114362
 1069 SOLV  HW2     5134   -1.162177049   -1.239158261   -0.791994268
 1070 SOLV  OW      5135   -1.909695476   -2.339326373   -0.219912314
 1070 SOLV  HW1     5136   -1.958192217   -2.409958396   -0.168327716
 1070 SOLV  HW2     5137   -1.817765554   -2.327783663   -0.182264342
 1071 SOLV  OW      5138   -1.884190261   -2.733657491   -0.913621411
 1071 SOLV  HW1     5139   -1.907722404   -2.655465494   -0.855882648
 1071 SOLV  HW2     5140   -1.961353375   -2.755320269   -0.973438195
 1072 SOLV  OW      5141   -1.605363185   -1.901751967   -1.496680590
 1072 SOLV  HW1     5142   -1.702162140   -1.888029502   -1.475619641
 1072 SOLV  HW2     5143   -1.549474574   -1.851262726   -1.430884024
 1073 SOLV  OW      5144   -3.709054513   -2.587417083   -1.749749448
 1073 SOLV  HW1     5145   -3.741751175   -2.680802462   -1.735193120
 1073 SOLV  HW2     5146   -3.761053697   -2.545102925   -1.823960300
 1074 SOLV  OW      5147   -1.819375966   -0.443642517   -0.125913814
 1074 SOLV  HW1     5148   -1.862677713   -0.367333780   -0.173908693
 1074 SOLV  HW2     5149   -1.822879483   -0.427277818   -0.027316138
 1075 SOLV  OW      5150   -0.569762778   -2.934127854   -1.160675515
 1075 SOLV  HW1     5151   -0.609914806   -3.014034022   -1.205428847
 1075 SOLV  HW2     5152   -0.631492660   -2.856044205   -1.170286213
 1076 SOLV  OW      5153   -2.858379697   -0.880121297   -1.786749393
 1076 SOLV  HW1     5154   -2.828549513   -0.906413031   -1.694985702
 1076 SOLV  HW2     5155   -2.794656769   -0.812931757   -1.824519857
 1077 SOLV  OW      5156   -1.538408337   -3.663322126   -2.030077577
 1077 SOLV  HW1     5157   -1.467445225   -3.723605574   -2.066575804
 1077 SOLV  HW2     5158   -1.555466038   -3.686176297   -1.934220413
 1078 SOLV  OW      5159   -2.666820120   -0.965855636   -2.943168831
 1078 SOLV  HW1     5160   -2.696439116   -0.874616052   -2.914885991
 1078 SOLV  HW2     5161   -2.729464940   -1.001159466   -3.012674656
 1079 SOLV  OW      5162   -0.440113517   -2.908683417   -2.171546422
 1079 SOLV  HW1     5163   -0.364641216   -2.924037277   -2.235341332
 1079 SOLV  HW2     5164   -0.403463735   -2.882317682   -2.082309142
 1080 SOLV  OW      5165   -1.353868626   -2.672330837   -0.881854312
 1080 SOLV  HW1     5166   -1.384057424   -2.738473662   -0.813182978
 1080 SOLV  HW2     5167   -1.263166761   -2.638002866   -0.857428098
 1081 SOLV  OW      5168   -3.207166534   -0.333424047   -2.185287216
 1081 SOLV  HW1     5169   -3.304912658   -0.347263208   -2.201273222
 1081 SOLV  HW2     5170   -3.194524055   -0.271303940   -2.107939896
 1082 SOLV  OW      5171   -1.428472365   -3.105050112   -1.029931842
 1082 SOLV  HW1     5172   -1.455694942   -3.025187655   -1.083622220
 1082 SOLV  HW2     5173   -1.501412382   -3.128390905   -0.965615573
 1083 SOLV  OW      5174   -1.346337934   -0.700630046   -1.891944961
 1083 SOLV  HW1     5175   -1.425379519   -0.761822600   -1.889134421
 1083 SOLV  HW2     5176   -1.305433115   -0.694847597   -1.800866411
 1084 SOLV  OW      5177   -2.465278421   -2.079530980   -3.620854033
 1084 SOLV  HW1     5178   -2.562552149   -2.077781579   -3.597698262
 1084 SOLV  HW2     5179   -2.453802706   -2.059101827   -3.718077618
 1085 SOLV  OW      5180   -2.130904161   -2.004220730   -3.881563165
 1085 SOLV  HW1     5181   -2.139817925   -1.918974811   -3.830032942
 1085 SOLV  HW2     5182   -2.184178681   -2.075991348   -3.836703332
 1086 SOLV  OW      5183   -1.874353098   -0.451413506   -2.955458142
 1086 SOLV  HW1     5184   -1.808238446   -0.382775259   -2.925140097
 1086 SOLV  HW2     5185   -1.875309568   -0.527630624   -2.890716975
 1087 SOLV  OW      5186   -3.792523881   -2.148769365   -2.524308183
 1087 SOLV  HW1     5187   -3.808074666   -2.232327538   -2.471600727
 1087 SOLV  HW2     5188   -3.880335423   -2.111515276   -2.554361491
 1088 SOLV  OW      5189   -3.097821288   -2.873312763   -3.254199803
 1088 SOLV  HW1     5190   -3.129960344   -2.807341820   -3.186266333
 1088 SOLV  HW2     5191   -3.167068442   -2.944304008   -3.267047944
 1089 SOLV  OW      5192   -2.515549168   -0.866048741   -0.676587491
 1089 SOLV  HW1     5193   -2.492145452   -0.910553263   -0.590141080
 1089 SOLV  HW2     5194   -2.466812084   -0.778996058   -0.683508558
 1090 SOLV  OW      5195   -0.917655076   -0.058404564   -2.850402068
 1090 SOLV  HW1     5196   -0.906865759   -0.132777389   -2.916387468
 1090 SOLV  HW2     5197   -0.878130374   -0.085702077   -2.762683998
 1091 SOLV  OW      5198   -2.824709094   -3.385168741   -1.527741385
 1091 SOLV  HW1     5199   -2.812535869   -3.483963098   -1.518174412
 1091 SOLV  HW2     5200   -2.813474362   -3.341430701   -1.438518267
 1092 SOLV  OW      5201   -3.356623510   -2.748311595   -3.576291440
 1092 SOLV  HW1     5202   -3.426778356   -2.741015178   -3.505391484
 1092 SOLV  HW2     5203   -3.380830167   -2.689284790   -3.653307997
 1093 SOLV  OW      5204   -3.079473662   -0.153985887   -2.378761010
 1093 SOLV  HW1     5205   -3.145642359   -0.223460801   -2.350531927
 1093 SOLV  HW2     5206   -2.991654922   -0.197639091   -2.398361547
 1094 SOLV  OW      5207   -1.349077000   -2.297714834   -0.591781304
 1094 SOLV  HW1     5208   -1.355607549   -2.214691789   -0.647153725
 1094 SOLV  HW2     5209   -1.374522111   -2.376891583   -0.647326239
 1095 SOLV  OW      5210   -3.554933862   -2.770402037   -0.810816653
 1095 SOLV  HW1     5211   -3.536424186   -2.843313460   -0.876717553
 1095 SOLV  HW2     5212   -3.476176617   -2.759550899   -0.750144935
 1096 SOLV  OW      5213   -2.793496902   -3.725050045   -2.153732990
 1096 SOLV  HW1     5214   -2.751190385   -3.671739423   -2.080452225
 1096 SOLV  HW2     5215   -2.734674652   -3.802589642   -2.176743527
 1097 SOLV  OW      5216   -0.389303234   -1.684935437   -0.721764395
 1097 SOLV  HW1     5217   -0.478243783   -1.722073496   -0.695082430
 1097 SOLV  HW2     5218   -0.402735098   -1.601689572   -0.775535604
 1098 SOLV  OW      5219   -0.481939340   -0.879158219   -2.785934311
 1098 SOLV  HW1     5220   -0.542324343   -0.935419574   -2.729456460
 1098 SOLV  HW2     5221   -0.458924090   -0.795210619   -2.736695976
 1099 SOLV  OW      5222   -0.998472217   -0.606380803   -1.258398041
 1099 SOLV  HW1     5223   -0.916977789   -0.585055010   -1.312299393
 1099 SOLV  HW2     5224   -1.009878238   -0.705593259   -1.253082834
 1100 SOLV  OW      5225   -3.349826653   -1.087471428   -1.348841451
 1100 SOLV  HW1     5226   -3.410557536   -1.154876037   -1.306765942
 1100 SOLV  HW2     5227   -3.265961870   -1.132635448   -1.379319465
 1101 SOLV  OW      5228   -0.947530361   -1.726045107   -1.356667168
 1101 SOLV  HW1     5229   -0.862184598   -1.674097875   -1.361064190
 1101 SOLV  HW2     5230   -0.947594725   -1.796112972   -1.428026793
 1102 SOLV  OW      5231   -0.748915466   -1.412606588   -1.730214267
 1102 SOLV  HW1     5232   -0.783100957   -1.505459019   -1.744762647
 1102 SOLV  HW2     5233   -0.774915240   -1.381478683   -1.638798341
 1103 SOLV  OW      5234   -0.264680907   -0.822177202   -3.491294346
 1103 SOLV  HW1     5235   -0.222459246   -0.771202809   -3.416324620
 1103 SOLV  HW2     5236   -0.195406360   -0.843645240   -3.560153683
 1104 SOLV  OW      5237   -0.192503954   -3.287709750   -1.108753722
 1104 SOLV  HW1     5238   -0.274775241   -3.232501426   -1.095151236
 1104 SOLV  HW2     5239   -0.161442736   -3.323472605   -1.020676061
 1105 SOLV  OW      5240   -0.524552777   -0.159969869   -1.992807504
 1105 SOLV  HW1     5241   -0.475325452   -0.243640421   -1.968769276
 1105 SOLV  HW2     5242   -0.584116346   -0.177709691   -2.071161874
 1106 SOLV  OW      5243   -2.544507861   -1.102670898   -2.428800343
 1106 SOLV  HW1     5244   -2.572776053   -1.033671436   -2.362166852
 1106 SOLV  HW2     5245   -2.530664107   -1.059292179   -2.517832008
 1107 SOLV  OW      5246   -1.798795547   -2.919933396   -3.548595515
 1107 SOLV  HW1     5247   -1.744194412   -2.871077176   -3.616664809
 1107 SOLV  HW2     5248   -1.810769729   -3.014938445   -3.577444582
 1108 SOLV  OW      5249   -0.222950566   -1.133633664   -0.506928202
 1108 SOLV  HW1     5250   -0.142643530   -1.129393119   -0.566377335
 1108 SOLV  HW2     5251   -0.244144961   -1.229173580   -0.486328083
 1109 SOLV  OW      5252   -0.494112839   -0.127393559   -1.733609056
 1109 SOLV  HW1     5253   -0.585952831   -0.139265168   -1.695843400
 1109 SOLV  HW2     5254   -0.500412858   -0.111472668   -1.832141066
 1110 SOLV  OW      5255   -0.874497312   -0.847457621   -2.485771262
 1110 SOLV  HW1     5256   -0.852157324   -0.872382990   -2.580012530
 1110 SOLV  HW2     5257   -0.879540920   -0.747882231   -2.477952433
 1111 SOLV  OW      5258   -3.667093872   -1.991028354   -3.507041816
 1111 SOLV  HW1     5259   -3.744914429   -2.035040254   -3.462225695
 1111 SOLV  HW2     5260   -3.582077998   -2.023150111   -3.465305457
 1112 SOLV  OW      5261   -3.622665069   -3.011108537   -2.302990794
 1112 SOLV  HW1     5262   -3.590150696   -2.991338126   -2.395476188
 1112 SOLV  HW2     5263   -3.557055821   -2.975701557   -2.236332257
 1113 SOLV  OW      5264   -2.284697317   -1.501318091   -1.732421525
 1113 SOLV  HW1     5265   -2.361513145   -1.560130084   -1.707082826
 1113 SOLV  HW2     5266   -2.246209650   -1.532386239   -1.819341218
 1114 SOLV  OW      5267   -3.863546290   -0.787680115   -1.457220655
 1114 SOLV  HW1     5268   -3.872902405   -0.887169282   -1.461249494
 1114 SOLV  HW2     5269   -3.843204104   -0.752408671   -1.548565888
 1115 SOLV  OW      5270   -2.850655112   -2.336688668   -2.234730498
 1115 SOLV  HW1     5271   -2.926042488   -2.308919689   -2.294288105
 1115 SOLV  HW2     5272   -2.886919291   -2.387368485   -2.156513922
 1116 SOLV  OW      5273   -3.186611232   -1.619249418   -1.692549053
 1116 SOLV  HW1     5274   -3.256934473   -1.551743447   -1.670205576
 1116 SOLV  HW2     5275   -3.221553306   -1.711116372   -1.674079566
 1117 SOLV  OW      5276   -2.098642914   -0.041734682   -3.805675253
 1117 SOLV  HW1     5277   -2.174925291   -0.007385042   -3.750876810
 1117 SOLV  HW2     5278   -2.113095234   -0.017684100   -3.901666522
 1118 SOLV  OW      5279   -1.485697569   -1.362131075   -1.553387693
 1118 SOLV  HW1     5280   -1.554233120   -1.375931940   -1.481874495
 1118 SOLV  HW2     5281   -1.440454064   -1.449048422   -1.573388813
 1119 SOLV  OW      5282   -3.601667098   -2.485428223   -0.872641747
 1119 SOLV  HW1     5283   -3.571092829   -2.571977108   -0.832938447
 1119 SOLV  HW2     5284   -3.578409321   -2.483328683   -0.969885479
 1120 SOLV  OW      5285   -2.977525781   -1.272531098   -1.660916108
 1120 SOLV  HW1     5286   -2.999603778   -1.364424274   -1.693626291
 1120 SOLV  HW2     5287   -2.968402931   -1.210682325   -1.738974766
 1121 SOLV  OW      5288   -3.573649861   -2.989820352   -0.051488438
 1121 SOLV  HW1     5289   -3.538172303   -2.896567903   -0.058220720
 1121 SOLV  HW2     5290   -3.498197338   -3.054870503   -0.060173920
 1122 SOLV  OW      5291   -1.203483458   -0.457138332   -3.320812023
 1122 SOLV  HW1     5292   -1.280530382   -0.509974445   -3.356502765
 1122 SOLV  HW2     5293   -1.180509204   -0.384114268   -3.385165351
 1123 SOLV  OW      5294   -3.510379374   -0.185531039   -1.789884518
 1123 SOLV  HW1     5295   -3.427263959   -0.208266657   -1.739127348
 1123 SOLV  HW2     5296   -3.583606191   -0.163101108   -1.725572155
 1124 SOLV  OW      5297   -0.412418920   -0.411582401   -1.928292589
 1124 SOLV  HW1     5298   -0.491245142   -0.471987131   -1.916558218
 1124 SOLV  HW2     5299   -0.360910673   -0.407023885   -1.842688350
 1125 SOLV  OW      5300   -2.210303433   -0.106289550   -3.444670996
 1125 SOLV  HW1     5301   -2.233677463   -0.048815349   -3.366237248
 1125 SOLV  HW2     5302   -2.138459822   -0.170751139   -3.418504139
 1126 SOLV  OW      5303   -1.520864294   -0.138621570   -1.535756969
 1126 SOLV  HW1     5304   -1.471083789   -0.151117433   -1.449942670
 1126 SOLV  HW2     5305   -1.457036128   -0.111101255   -1.607638366
 1127 SOLV  OW      5306   -0.350750769   -3.159846333   -2.375876720
 1127 SOLV  HW1     5307   -0.278101888   -3.168377525   -2.444062929
 1127 SOLV  HW2     5308   -0.314923897   -3.184378470   -2.285784521
 1128 SOLV  OW      5309   -3.485485966   -2.379320448   -3.477252291
 1128 SOLV  HW1     5310   -3.415877419   -2.376600173   -3.549009342
 1128 SOLV  HW2     5311   -3.516339255   -2.473569159   -3.464327590
 1129 SOLV  OW      5312   -3.305060226   -3.427839572   -1.086531743
 1129 SOLV  HW1     5313   -3.252504520   -3.422422992   -1.001618718
 1129 SOLV  HW2     5314   -3.381898805   -3.363969496   -1.082283902
 1130 SOLV  OW      5315   -0.765719123   -1.547082622   -2.265617951
 1130 SOLV  HW1     5316   -0.782237820   -1.527052753   -2.362196759
 1130 SOLV  HW2     5317   -0.707818095   -1.475692215   -2.226217483
 1131 SOLV  OW      5318   -1.182219585   -1.089527868   -2.415685653
 1131 SOLV  HW1     5319   -1.276681449   -1.116328811   -2.396694869
 1131 SOLV  HW2     5320   -1.121740300   -1.129627409   -2.346865647
 1132 SOLV  OW      5321   -1.469042726   -0.634416336   -3.311498489
 1132 SOLV  HW1     5322   -1.536180142   -0.695312562   -3.353761365
 1132 SOLV  HW2     5323   -1.389532305   -0.687608829   -3.282335683
 1133 SOLV  OW      5324   -1.313338755   -1.487258819   -3.495486624
 1133 SOLV  HW1     5325   -1.306362957   -1.584268540   -3.518773037
 1133 SOLV  HW2     5326   -1.344578210   -1.477856331   -3.400948592
 1134 SOLV  OW      5327   -2.014400117   -3.459566263   -2.823066516
 1134 SOLV  HW1     5328   -1.975258531   -3.482929319   -2.912082710
 1134 SOLV  HW2     5329   -1.941998970   -3.458502507   -2.754083671
 1135 SOLV  OW      5330   -0.729254899   -3.121775384   -3.308191576
 1135 SOLV  HW1     5331   -0.713516223   -3.044712494   -3.369958830
 1135 SOLV  HW2     5332   -0.673251883   -3.199486046   -3.336936201
 1136 SOLV  OW      5333   -0.450755100   -1.430923400   -2.406875111
 1136 SOLV  HW1     5334   -0.448498628   -1.530904488   -2.406513513
 1136 SOLV  HW2     5335   -0.517693842   -1.398866964   -2.339845094
 1137 SOLV  OW      5336   -3.835596873   -3.828276695   -0.516483443
 1137 SOLV  HW1     5337   -3.868481422   -3.842831259   -0.609802375
 1137 SOLV  HW2     5338   -3.753668727   -3.770961653   -0.518591801
 1138 SOLV  OW      5339   -1.789637948   -1.418735314   -0.371482219
 1138 SOLV  HW1     5340   -1.785915562   -1.345288981   -0.303707186
 1138 SOLV  HW2     5341   -1.833233202   -1.384917067   -0.454893229
 1139 SOLV  OW      5342   -1.590928242   -1.684775656   -3.736816761
 1139 SOLV  HW1     5343   -1.638361383   -1.760237987   -3.691458581
 1139 SOLV  HW2     5344   -1.598307420   -1.602289896   -3.680751369
 1140 SOLV  OW      5345   -3.251413876   -0.927087830   -2.050497922
 1140 SOLV  HW1     5346   -3.336089956   -0.874187404   -2.056249790
 1140 SOLV  HW2     5347   -3.220181394   -0.929749774   -1.955529425
 1141 SOLV  OW      5348   -3.494741077   -2.436072697   -2.920022529
 1141 SOLV  HW1     5349   -3.592322835   -2.414349316   -2.917256343
 1141 SOLV  HW2     5350   -3.482522159   -2.535199716   -2.914899219
 1142 SOLV  OW      5351   -1.027157708   -2.225834605   -3.390997715
 1142 SOLV  HW1     5352   -0.955737028   -2.156526388   -3.400849391
 1142 SOLV  HW2     5353   -1.107865857   -2.184712221   -3.348610116
 1143 SOLV  OW      5354   -1.611546913   -1.171075708   -3.843800407
 1143 SOLV  HW1     5355   -1.643376775   -1.208123765   -3.931068868
 1143 SOLV  HW2     5356   -1.544955355   -1.233742727   -3.803305585
 1144 SOLV  OW      5357   -2.160132473   -3.813579042   -2.621067766
 1144 SOLV  HW1     5358   -2.189899389   -3.745762765   -2.688275502
 1144 SOLV  HW2     5359   -2.180996147   -3.780604162   -2.528985284
 1145 SOLV  OW      5360   -2.221564527   -2.216709953   -1.831152277
 1145 SOLV  HW1     5361   -2.136573007   -2.257528093   -1.864495915
 1145 SOLV  HW2     5362   -2.246591071   -2.258530097   -1.743824521
 1146 SOLV  OW      5363   -2.607193755   -3.177363271   -1.550344636
 1146 SOLV  HW1     5364   -2.681703475   -3.119060145   -1.517934209
 1146 SOLV  HW2     5365   -2.644012249   -3.247861084   -1.610973198
 1147 SOLV  OW      5366   -0.207117307   -0.472269702   -2.523144081
 1147 SOLV  HW1     5367   -0.286497508   -0.412269470   -2.533161866
 1147 SOLV  HW2     5368   -0.227221250   -0.543094482   -2.455459194
 1148 SOLV  OW      5369   -1.750264845   -3.779647136   -1.038402418
 1148 SOLV  HW1     5370   -1.761974978   -3.705944662   -0.971824185
 1148 SOLV  HW2     5371   -1.837794773   -3.798517604   -1.082946518
 1149 SOLV  OW      5372   -0.901431379   -3.018007627   -2.050861345
 1149 SOLV  HW1     5373   -0.822004755   -2.977616131   -2.096264177
 1149 SOLV  HW2     5374   -0.914063597   -2.975106802   -1.961410788
 1150 SOLV  OW      5375   -3.644674632   -1.760986249   -0.693016119
 1150 SOLV  HW1     5376   -3.614847870   -1.840759406   -0.640594471
 1150 SOLV  HW2     5377   -3.569794005   -1.729585833   -0.751396771
 1151 SOLV  OW      5378   -0.752254765   -3.557540795   -2.461693311
 1151 SOLV  HW1     5379   -0.722303398   -3.535153175   -2.368947685
 1151 SOLV  HW2     5380   -0.695037048   -3.630892678   -2.498376198
 1152 SOLV  OW      5381   -2.034477313   -1.956780961   -2.041131132
 1152 SOLV  HW1     5382   -2.104813098   -1.920840897   -1.979787461
 1152 SOLV  HW2     5383   -1.954653518   -1.984533728   -1.987654316
 1153 SOLV  OW      5384   -2.980327646   -0.207339626   -2.926234036
 1153 SOLV  HW1     5385   -3.072858054   -0.200783177   -2.888861742
 1153 SOLV  HW2     5386   -2.977813851   -0.164669821   -3.016646674
 1154 SOLV  OW      5387   -2.654766405   -0.248540906   -2.824447309
 1154 SOLV  HW1     5388   -2.731883023   -0.193613821   -2.856656384
 1154 SOLV  HW2     5389   -2.685862136   -0.341647719   -2.805327965
 1155 SOLV  OW      5390   -1.492182522   -2.924232638   -2.051377358
 1155 SOLV  HW1     5391   -1.392271139   -2.926502207   -2.055145895
 1155 SOLV  HW2     5392   -1.529490326   -2.990086189   -2.116745698
 1156 SOLV  OW      5393   -1.763776627   -2.965355483   -1.200907796
 1156 SOLV  HW1     5394   -1.715303252   -3.008236924   -1.124674249
 1156 SOLV  HW2     5395   -1.773626169   -2.867421373   -1.183247198
 1157 SOLV  OW      5396   -1.721228955   -1.666014403   -0.155421182
 1157 SOLV  HW1     5397   -1.731293256   -1.622369520   -0.244829426
 1157 SOLV  HW2     5398   -1.677353721   -1.602324380   -0.092013430
 1158 SOLV  OW      5399   -2.335455132   -3.384168506   -3.660154000
 1158 SOLV  HW1     5400   -2.258510203   -3.433185006   -3.619185718
 1158 SOLV  HW2     5401   -2.351730377   -3.299454616   -3.609555265
 1159 SOLV  OW      5402   -2.884268663   -3.071074990   -2.227144853
 1159 SOLV  HW1     5403   -2.919728740   -3.110262383   -2.312047226
 1159 SOLV  HW2     5404   -2.849408301   -3.144321080   -2.168654044
 1160 SOLV  OW      5405   -1.359074135   -0.598501135   -2.747982022
 1160 SOLV  HW1     5406   -1.426935552   -0.541252318   -2.701966366
 1160 SOLV  HW2     5407   -1.289705362   -0.540321348   -2.790444779
 1161 SOLV  OW      5408   -1.254174091   -2.980607805   -2.883019840
 1161 SOLV  HW1     5409   -1.269306701   -2.892095636   -2.838996920
 1161 SOLV  HW2     5410   -1.341802493   -3.027304740   -2.894938156
 1162 SOLV  OW      5411   -1.970339635   -2.323737469   -3.246964280
 1162 SOLV  HW1     5412   -1.965798747   -2.327436356   -3.346792627
 1162 SOLV  HW2     5413   -2.061475435   -2.293635232   -3.218856991
 1163 SOLV  OW      5414   -2.834771486   -3.258330329   -3.528077416
 1163 SOLV  HW1     5415   -2.797847588   -3.343381272   -3.565556351
 1163 SOLV  HW2     5416   -2.885802585   -3.278189531   -3.444393158
 1164 SOLV  OW      5417   -0.381863626   -2.824080975   -1.911394086
 1164 SOLV  HW1     5418   -0.294110033   -2.781959179   -1.888436879
 1164 SOLV  HW2     5419   -0.369580631   -2.922711045   -1.922490733
 1165 SOLV  OW      5420   -2.048381597   -1.664867955   -3.284805032
 1165 SOLV  HW1     5421   -2.094437882   -1.729394124   -3.223840974
 1165 SOLV  HW2     5422   -2.012996366   -1.713803236   -3.364520637
 1166 SOLV  OW      5423   -3.696723298   -1.174788960   -2.193459440
 1166 SOLV  HW1     5424   -3.688110827   -1.141579006   -2.099518636
 1166 SOLV  HW2     5425   -3.767749181   -1.122696696   -2.240825943
 1167 SOLV  OW      5426   -3.377466899   -1.301958971   -3.286132466
 1167 SOLV  HW1     5427   -3.439146303   -1.293543820   -3.207860376
 1167 SOLV  HW2     5428   -3.426942762   -1.341735008   -3.363408589
 1168 SOLV  OW      5429   -2.208868485   -2.158380313   -1.307137135
 1168 SOLV  HW1     5430   -2.272776022   -2.234499735   -1.318168863
 1168 SOLV  HW2     5431   -2.182356201   -2.150813508   -1.211013036
 1169 SOLV  OW      5432   -3.369351424   -3.190666249   -3.534153932
 1169 SOLV  HW1     5433   -3.419385941   -3.198559435   -3.620387048
 1169 SOLV  HW2     5434   -3.420812560   -3.132689454   -3.470969264
 1170 SOLV  OW      5435   -3.044154990   -2.061278354   -0.530042267
 1170 SOLV  HW1     5436   -3.048816925   -2.085029958   -0.627078633
 1170 SOLV  HW2     5437   -2.952500091   -2.027654323   -0.508345033
 1171 SOLV  OW      5438   -1.313195729   -2.952053388   -2.525483216
 1171 SOLV  HW1     5439   -1.320118691   -3.044283607   -2.563523004
 1171 SOLV  HW2     5440   -1.274242914   -2.890565574   -2.594063847
 1172 SOLV  OW      5441   -3.790787611   -2.469703529   -3.873523337
 1172 SOLV  HW1     5442   -3.769418994   -2.448991784   -3.778044788
 1172 SOLV  HW2     5443   -3.711282866   -2.511975000   -3.917040720
 1173 SOLV  OW      5444   -2.293567333   -2.229274293   -3.472137420
 1173 SOLV  HW1     5445   -2.206479124   -2.181100600   -3.481957442
 1173 SOLV  HW2     5446   -2.361859002   -2.187147503   -3.531828196
 1174 SOLV  OW      5447   -0.496390828   -2.081477337   -0.567053875
 1174 SOLV  HW1     5448   -0.423284840   -2.022856093   -0.601991891
 1174 SOLV  HW2     5449   -0.457884621   -2.148536011   -0.503635513
 1175 SOLV  OW      5450   -2.752198634   -0.106390433   -2.622177116
 1175 SOLV  HW1     5451   -2.668790277   -0.142713264   -2.663714403
 1175 SOLV  HW2     5452   -2.810126870   -0.182140947   -2.592048587
 1176 SOLV  OW      5453   -0.473569955   -2.658470706   -3.354109164
 1176 SOLV  HW1     5454   -0.512619110   -2.672269284   -3.445139505
 1176 SOLV  HW2     5455   -0.406543422   -2.584324342   -3.357502758
 1177 SOLV  OW      5456   -2.092859979   -1.606492978   -0.934836891
 1177 SOLV  HW1     5457   -2.144493396   -1.690680667   -0.919091130
 1177 SOLV  HW2     5458   -2.008851070   -1.627775838   -0.984747093
 1178 SOLV  OW      5459   -1.122250279   -1.808694093   -1.899290836
 1178 SOLV  HW1     5460   -1.128592225   -1.881751907   -1.831288593
 1178 SOLV  HW2     5461   -1.085522001   -1.845715003   -1.984627633
 1179 SOLV  OW      5462   -2.109502216   -0.314292481   -3.758587444
 1179 SOLV  HW1     5463   -2.051791695   -0.347455323   -3.683945478
 1179 SOLV  HW2     5464   -2.078586470   -0.223453537   -3.786766492
 1180 SOLV  OW      5465   -3.374715462   -1.802909361   -3.734861820
 1180 SOLV  HW1     5466   -3.359994694   -1.719236803   -3.682098054
 1180 SOLV  HW2     5467   -3.450570464   -1.854497031   -3.695031135
 1181 SOLV  OW      5468   -1.996221547   -2.565512821   -0.443453383
 1181 SOLV  HW1     5469   -1.930304719   -2.618462909   -0.390037632
 1181 SOLV  HW2     5470   -1.950834873   -2.485328191   -0.482342689
 1182 SOLV  OW      5471   -2.298457729   -3.323861993   -0.182949328
 1182 SOLV  HW1     5472   -2.208588763   -3.294868134   -0.215884411
 1182 SOLV  HW2     5473   -2.326976061   -3.264699210   -0.107529219
 1183 SOLV  OW      5474   -1.810374578   -1.102907623   -3.462569795
 1183 SOLV  HW1     5475   -1.715080315   -1.076960425   -3.446848224
 1183 SOLV  HW2     5476   -1.843445267   -1.059182981   -3.546211020
 1184 SOLV  OW      5477   -0.370864234   -2.218646031   -3.059538372
 1184 SOLV  HW1     5478   -0.422754595   -2.301105462   -3.082116497
 1184 SOLV  HW2     5479   -0.434192712   -2.144131745   -3.038585064
 1185 SOLV  OW      5480   -1.439698634   -0.778125087   -2.976617302
 1185 SOLV  HW1     5481   -1.439985462   -0.723684010   -2.892727523
 1185 SOLV  HW2     5482   -1.526790960   -0.766274519   -3.024323183
 1186 SOLV  OW      5483   -0.262321761   -1.281636285   -3.313283577
 1186 SOLV  HW1     5484   -0.294784426   -1.261590534   -3.220838009
 1186 SOLV  HW2     5485   -0.162355225   -1.284546005   -3.313585607
 1187 SOLV  OW      5486   -1.398764887   -0.423859646   -2.473972242
 1187 SOLV  HW1     5487   -1.336343254   -0.484570839   -2.424786344
 1187 SOLV  HW2     5488   -1.346846667   -0.348949378   -2.515136006
 1188 SOLV  OW      5489   -2.623218494   -0.375990063   -1.302730718
 1188 SOLV  HW1     5490   -2.654737921   -0.470867987   -1.300201913
 1188 SOLV  HW2     5491   -2.632920930   -0.340126954   -1.395582021
 1189 SOLV  OW      5492   -3.328266132   -2.793932383   -1.174163897
 1189 SOLV  HW1     5493   -3.375719888   -2.849259777   -1.105688745
 1189 SOLV  HW2     5494   -3.395355831   -2.751211461   -1.234791500
 1190 SOLV  OW      5495   -3.061803277   -3.769307828   -2.035451474
 1190 SOLV  HW1     5496   -3.033769057   -3.685486052   -1.988658395
 1190 SOLV  HW2     5497   -2.997659843   -3.789128949   -2.109575053
 1191 SOLV  OW      5498   -1.083247897   -3.599631949   -0.781390560
 1191 SOLV  HW1     5499   -1.040610963   -3.565144958   -0.865022104
 1191 SOLV  HW2     5500   -1.127426410   -3.687348508   -0.800246073
 1192 SOLV  OW      5501   -2.815503553   -1.038723258   -2.627412267
 1192 SOLV  HW1     5502   -2.864374280   -0.999151300   -2.549647378
 1192 SOLV  HW2     5503   -2.801720633   -1.136541579   -2.611816468
 1193 SOLV  OW      5504   -2.430000588   -2.827269389   -1.738776808
 1193 SOLV  HW1     5505   -2.392989873   -2.786916198   -1.822453728
 1193 SOLV  HW2     5506   -2.512049395   -2.777217684   -1.711121707
 1194 SOLV  OW      5507   -3.234466797   -2.316222209   -0.610100919
 1194 SOLV  HW1     5508   -3.199436470   -2.365539802   -0.689739732
 1194 SOLV  HW2     5509   -3.331272612   -2.295219569   -0.623854527
 1195 SOLV  OW      5510   -2.613118512   -2.656613545   -0.754724982
 1195 SOLV  HW1     5511   -2.570210618   -2.634454268   -0.667158333
 1195 SOLV  HW2     5512   -2.584880657   -2.589753786   -0.823517396
 1196 SOLV  OW      5513   -2.939470567   -0.997391655   -0.314247270
 1196 SOLV  HW1     5514   -2.994103034   -1.003672815   -0.397769012
 1196 SOLV  HW2     5515   -2.990869968   -0.947451992   -0.244503942
 1197 SOLV  OW      5516   -0.630329518   -1.135574634   -1.392721722
 1197 SOLV  HW1     5517   -0.534468599   -1.164079316   -1.393059996
 1197 SOLV  HW2     5518   -0.656003457   -1.106138793   -1.300654704
 1198 SOLV  OW      5519   -0.319499210   -2.545818766   -1.524012413
 1198 SOLV  HW1     5520   -0.219836213   -2.553878044   -1.526046542
 1198 SOLV  HW2     5521   -0.360533001   -2.634013548   -1.547242737
 1199 SOLV  OW      5522   -2.722414738   -1.724141181   -1.542116145
 1199 SOLV  HW1     5523   -2.634592657   -1.676578003   -1.547285541
 1199 SOLV  HW2     5524   -2.741742350   -1.748159389   -1.446977953
 1200 SOLV  OW      5525   -3.217534114   -2.961509327   -1.549866655
 1200 SOLV  HW1     5526   -3.167982190   -2.993598894   -1.630593575
 1200 SOLV  HW2     5527   -3.170310112   -2.992444998   -1.467315245
 1201 SOLV  OW      5528   -2.019571032   -3.571367616   -0.633884543
 1201 SOLV  HW1     5529   -1.951415014   -3.509872192   -0.673568646
 1201 SOLV  HW2     5530   -2.013761311   -3.567599072   -0.534115750
 1202 SOLV  OW      5531   -3.199382936   -0.210857824   -1.908063262
 1202 SOLV  HW1     5532   -3.102280986   -0.189579981   -1.897114314
 1202 SOLV  HW2     5533   -3.237220982   -0.239988177   -1.820193738
 1203 SOLV  OW      5534   -1.351134141   -2.048027733   -0.728156725
 1203 SOLV  HW1     5535   -1.382671196   -1.966601241   -0.679405710
 1203 SOLV  HW2     5536   -1.263205009   -2.028792798   -0.771745323
 1204 SOLV  OW      5537   -3.309243967   -1.938449603   -1.240465468
 1204 SOLV  HW1     5538   -3.261381376   -1.914250336   -1.324876203
 1204 SOLV  HW2     5539   -3.346293284   -2.030990285   -1.248532796
 1205 SOLV  OW      5540   -3.822750098   -0.230077387   -3.357856573
 1205 SOLV  HW1     5541   -3.837532588   -0.261982427   -3.264242531
 1205 SOLV  HW2     5542   -3.910391710   -0.204156024   -3.398440202
 1206 SOLV  OW      5543   -2.321639578   -0.902198721   -3.798984119
 1206 SOLV  HW1     5544   -2.320838298   -0.998951121   -3.773690357
 1206 SOLV  HW2     5545   -2.416185380   -0.871091313   -3.808724154
 1207 SOLV  OW      5546   -0.511573508   -3.466353218   -1.498875678
 1207 SOLV  HW1     5547   -0.455635251   -3.505547416   -1.571926691
 1207 SOLV  HW2     5548   -0.452582872   -3.418757805   -1.433634210
 1208 SOLV  OW      5549   -0.855981829   -1.906724255   -2.408664481
 1208 SOLV  HW1     5550   -0.756518670   -1.897916679   -2.403360288
 1208 SOLV  HW2     5551   -0.898670361   -1.840025125   -2.347610595
 1209 SOLV  OW      5552   -1.820107049   -2.943479482   -2.447121259
 1209 SOLV  HW1     5553   -1.851652867   -3.036817362   -2.464288828
 1209 SOLV  HW2     5554   -1.846732900   -2.915769986   -2.354790469
 1210 SOLV  OW      5555   -2.886432600   -1.979961389   -2.636725943
 1210 SOLV  HW1     5556   -2.887566505   -1.988764270   -2.736338892
 1210 SOLV  HW2     5557   -2.942038370   -2.052552988   -2.596230437
 1211 SOLV  OW      5558   -1.529374393   -2.808579877   -1.419277140
 1211 SOLV  HW1     5559   -1.544548069   -2.828561222   -1.322465894
 1211 SOLV  HW2     5560   -1.434300563   -2.780774496   -1.433048352
 1212 SOLV  OW      5561   -2.099737412   -1.064469681   -0.677748944
 1212 SOLV  HW1     5562   -2.092396523   -0.974724024   -0.721262005
 1212 SOLV  HW2     5563   -2.156683569   -1.057230634   -0.595857066
 1213 SOLV  OW      5564   -2.447745151   -2.947325865   -2.580864655
 1213 SOLV  HW1     5565   -2.535449476   -2.992438720   -2.597432839
 1213 SOLV  HW2     5566   -2.377466007   -2.988900642   -2.638606487
 1214 SOLV  OW      5567   -3.293498482   -2.712342192   -2.683060641
 1214 SOLV  HW1     5568   -3.255422386   -2.714306397   -2.590606012
 1214 SOLV  HW2     5569   -3.274738959   -2.623482677   -2.724935777
 1215 SOLV  OW      5570   -3.032869783   -1.496713860   -1.257188656
 1215 SOLV  HW1     5571   -2.958597420   -1.441044772   -1.219957111
 1215 SOLV  HW2     5572   -3.015559350   -1.514914831   -1.353991124
 1216 SOLV  OW      5573   -3.539157136   -1.754063645   -2.768310238
 1216 SOLV  HW1     5574   -3.544356145   -1.654545308   -2.759895264
 1216 SOLV  HW2     5575   -3.501688693   -1.778008556   -2.857889544
 1217 SOLV  OW      5576   -3.151540938   -2.414437967   -2.826181094
 1217 SOLV  HW1     5577   -3.148032586   -2.348188068   -2.901016003
 1217 SOLV  HW2     5578   -3.143779792   -2.507000942   -2.863241029
 1218 SOLV  OW      5579   -2.698281339   -2.904840203   -3.705443949
 1218 SOLV  HW1     5580   -2.638489652   -2.857848783   -3.770391995
 1218 SOLV  HW2     5581   -2.750491607   -2.837302923   -3.653345025
 1219 SOLV  OW      5582   -3.577121648   -0.523809879   -1.094792203
 1219 SOLV  HW1     5583   -3.488215511   -0.500536303   -1.134231684
 1219 SOLV  HW2     5584   -3.644253873   -0.534759193   -1.168104788
 1220 SOLV  OW      5585   -3.611829487   -0.079684548   -1.194520043
 1220 SOLV  HW1     5586   -3.555699622    0.003078796   -1.193235680
 1220 SOLV  HW2     5587   -3.637556245   -0.103940023   -1.100969600
 1221 SOLV  OW      5588   -0.885887550   -1.201983548   -2.728843548
 1221 SOLV  HW1     5589   -0.985704323   -1.196128923   -2.730777574
 1221 SOLV  HW2     5590   -0.857202218   -1.292446697   -2.760386003
 1222 SOLV  OW      5591   -1.915861268   -1.402114435   -1.276681202
 1222 SOLV  HW1     5592   -1.945220138   -1.315166622   -1.316432073
 1222 SOLV  HW2     5593   -1.986704725   -1.471130233   -1.291513303
 1223 SOLV  OW      5594   -0.298478721   -3.279598606   -3.761903057
 1223 SOLV  HW1     5595   -0.355826271   -3.325117202   -3.693776688
 1223 SOLV  HW2     5596   -0.286254510   -3.339859274   -3.840776706
 1224 SOLV  OW      5597   -1.989776278   -2.144331405   -0.003670721
 1224 SOLV  HW1     5598   -1.977952239   -2.214966593   -0.073472294
 1224 SOLV  HW2     5599   -1.957306962   -2.056653085   -0.039162393
 1225 SOLV  OW      5600   -0.150970445   -3.474330568   -0.404718895
 1225 SOLV  HW1     5601   -0.074475049   -3.449256544   -0.464046706
 1225 SOLV  HW2     5602   -0.218893992   -3.400939737   -0.405140469
 1226 SOLV  OW      5603   -0.413559678   -0.248824929   -2.392350375
 1226 SOLV  HW1     5604   -0.347547079   -0.176026025   -2.373798611
 1226 SOLV  HW2     5605   -0.413841772   -0.313725664   -2.316262651
 1227 SOLV  OW      5606   -1.665996885   -3.470807291   -0.510009120
 1227 SOLV  HW1     5607   -1.726464890   -3.545733662   -0.482970301
 1227 SOLV  HW2     5608   -1.579008204   -3.508169920   -0.542232891
 1228 SOLV  OW      5609   -1.032867795   -3.748601360   -2.189607234
 1228 SOLV  HW1     5610   -1.042693130   -3.797460089   -2.276312983
 1228 SOLV  HW2     5611   -1.097215468   -3.672089118   -2.187004540
 1229 SOLV  OW      5612   -3.225381069   -3.788558865   -2.292075213
 1229 SOLV  HW1     5613   -3.183036585   -3.781981707   -2.201722096
 1229 SOLV  HW2     5614   -3.254203925   -3.697606120   -2.322055118
 1230 SOLV  OW      5615   -2.681440722   -2.173952266   -2.814658427
 1230 SOLV  HW1     5616   -2.743958654   -2.111566114   -2.861574840
 1230 SOLV  HW2     5617   -2.614345420   -2.209191374   -2.879912833
 1231 SOLV  OW      5618   -0.556414197   -1.320718224   -0.358351259
 1231 SOLV  HW1     5619   -0.618845861   -1.244026718   -0.343443719
 1231 SOLV  HW2     5620   -0.596869839   -1.404309576   -0.321239587
 1232 SOLV  OW      5621   -0.300202047   -2.627764803   -2.204651241
 1232 SOLV  HW1     5622   -0.362644569   -2.626319672   -2.282758154
 1232 SOLV  HW2     5623   -0.352975440   -2.633916335   -2.119922769
 1233 SOLV  OW      5624   -0.451693530   -1.626784300   -3.295396633
 1233 SOLV  HW1     5625   -0.382167201   -1.667775850   -3.354452231
 1233 SOLV  HW2     5626   -0.411330739   -1.605136142   -3.206491699
 1234 SOLV  OW      5627   -3.469123442   -0.660272343   -2.054531751
 1234 SOLV  HW1     5628   -3.452288795   -0.580134412   -1.997120342
 1234 SOLV  HW2     5629   -3.436697786   -0.642139583   -2.147382921
 1235 SOLV  OW      5630   -1.593680800   -3.563452900   -3.171766674
 1235 SOLV  HW1     5631   -1.526408837   -3.493915968   -3.146456478
 1235 SOLV  HW2     5632   -1.653897363   -3.527214989   -3.242915874
 1236 SOLV  OW      5633   -0.002403314   -1.537724354   -3.272082218
 1236 SOLV  HW1     5634    0.009405356   -1.442377857   -3.299851552
 1236 SOLV  HW2     5635   -0.072121200   -1.580740461   -3.329445036
 1237 SOLV  OW      5636   -2.520143999   -3.834700152   -2.714978758
 1237 SOLV  HW1     5637   -2.551521072   -3.890979493   -2.791462046
 1237 SOLV  HW2     5638   -2.487299283   -3.893873205   -2.641349582
 1238 SOLV  OW      5639   -2.690223463   -3.543155337   -2.545063409
 1238 SOLV  HW1     5640   -2.773974620   -3.579074895   -2.586263387
 1238 SOLV  HW2     5641   -2.628049678   -3.512629045   -2.617205656
 1239 SOLV  OW      5642   -2.657929879   -2.916736172   -2.168437738
 1239 SOLV  HW1     5643   -2.747652835   -2.945805935   -2.201704512
 1239 SOLV  HW2     5644   -2.641856372   -2.821605815   -2.194776111
 1240 SOLV  OW      5645   -3.660507418   -2.465020119   -0.124450410
 1240 SOLV  HW1     5646   -3.682758421   -2.441219957   -0.219001051
 1240 SOLV  HW2     5647   -3.736216322   -2.438519732   -0.064723622
 1241 SOLV  OW      5648   -1.902669436   -1.867974961   -0.017293989
 1241 SOLV  HW1     5649   -1.977900026   -1.807475008    0.008813588
 1241 SOLV  HW2     5650   -1.815769368   -1.826913877    0.010344616
 1242 SOLV  OW      5651   -1.069670560   -0.263860630   -2.433130848
 1242 SOLV  HW1     5652   -1.097060674   -0.263706120   -2.336947345
 1242 SOLV  HW2     5653   -1.146119815   -0.232729197   -2.489591358
 1243 SOLV  OW      5654   -0.480382911   -2.056452856   -2.662555125
 1243 SOLV  HW1     5655   -0.493690672   -2.141901162   -2.612324760
 1243 SOLV  HW2     5656   -0.385353878   -2.050206137   -2.693081959
 1244 SOLV  OW      5657   -2.501391558   -2.174015858   -3.286916560
 1244 SOLV  HW1     5658   -2.501765716   -2.087891333   -3.236079517
 1244 SOLV  HW2     5659   -2.446473504   -2.163512610   -3.369835854
 1245 SOLV  OW      5660   -3.054895480   -2.911567937   -0.297550204
 1245 SOLV  HW1     5661   -3.047087078   -2.966142959   -0.214108080
 1245 SOLV  HW2     5662   -3.148378449   -2.917480496   -0.332592622
 1246 SOLV  OW      5663   -1.078742376   -0.356392371   -1.287419073
 1246 SOLV  HW1     5664   -1.062141290   -0.453137731   -1.268269584
 1246 SOLV  HW2     5665   -1.174566517   -0.343455496   -1.312956715
 1247 SOLV  OW      5666   -3.047158601   -1.042579418   -2.808857287
 1247 SOLV  HW1     5667   -3.130200171   -1.060304580   -2.756019430
 1247 SOLV  HW2     5668   -2.972074434   -1.020643220   -2.746543582
 1248 SOLV  OW      5669   -1.393006129   -0.587210961   -0.122889745
 1248 SOLV  HW1     5670   -1.331447024   -0.515044926   -0.154574920
 1248 SOLV  HW2     5671   -1.464146225   -0.602789871   -0.191430185
 1249 SOLV  OW      5672   -3.606959855   -3.702031927   -0.528937911
 1249 SOLV  HW1     5673   -3.537611833   -3.657319359   -0.472442998
 1249 SOLV  HW2     5674   -3.589349950   -3.682048865   -0.625325507
 1250 SOLV  OW      5675   -1.911855407   -0.480496011   -3.610297766
 1250 SOLV  HW1     5676   -1.866940620   -0.472215918   -3.699268061
 1250 SOLV  HW2     5677   -1.935493246   -0.576241979   -3.593694959
 1251 SOLV  OW      5678   -3.641694382   -0.028425704   -3.395878066
 1251 SOLV  HW1     5679   -3.694835726   -0.112271009   -3.383717514
 1251 SOLV  HW2     5680   -3.684737284    0.045997379   -3.344785488
 1252 SOLV  OW      5681   -0.614103809   -2.272388395   -0.803644478
 1252 SOLV  HW1     5682   -0.532294446   -2.218811107   -0.782713577
 1252 SOLV  HW2     5683   -0.620357435   -2.349693168   -0.740507416
 1253 SOLV  OW      5684   -2.591581460   -3.108614297   -3.208004498
 1253 SOLV  HW1     5685   -2.586079981   -3.120745858   -3.307121344
 1253 SOLV  HW2     5686   -2.684868105   -3.082936474   -3.182711051
 1254 SOLV  OW      5687   -3.487158918   -3.718649410   -3.149910185
 1254 SOLV  HW1     5688   -3.479889368   -3.761014548   -3.240209383
 1254 SOLV  HW2     5689   -3.562334628   -3.760886119   -3.099250784
 1255 SOLV  OW      5690   -3.634441136   -0.923936908   -1.073727356
 1255 SOLV  HW1     5691   -3.604494440   -0.909180586   -1.167998022
 1255 SOLV  HW2     5692   -3.556226801   -0.914707754   -1.012093406
 1256 SOLV  OW      5693   -2.338255434   -2.635852890   -2.208619633
 1256 SOLV  HW1     5694   -2.290761072   -2.714565732   -2.169248195
 1256 SOLV  HW2     5695   -2.314751892   -2.553506308   -2.156965436
 1257 SOLV  OW      5696   -1.572747478   -2.541439836   -3.428998146
 1257 SOLV  HW1     5697   -1.590677578   -2.633357593   -3.393909631
 1257 SOLV  HW2     5698   -1.476483393   -2.518474433   -3.414600478
 1258 SOLV  OW      5699   -2.814234815   -1.115193461   -1.503861280
 1258 SOLV  HW1     5700   -2.728787969   -1.167120696   -1.501814285
 1258 SOLV  HW2     5701   -2.886367253   -1.171330924   -1.544447690
 1259 SOLV  OW      5702   -0.848249029   -2.704487815   -3.254078144
 1259 SOLV  HW1     5703   -0.829293087   -2.607174992   -3.267219772
 1259 SOLV  HW2     5704   -0.946356309   -2.720991470   -3.264291445
 1260 SOLV  OW      5705   -3.375671661   -0.109657678   -3.348275861
 1260 SOLV  HW1     5706   -3.459875630   -0.069032876   -3.383787638
 1260 SOLV  HW2     5707   -3.301277695   -0.043135892   -3.354759978
[truncated: 2,721,809 more chars]
