# Supplementary material for: Flexible Gaussian Accelerated Molecular Dynamics to Enhance Biological Sampling
Source: J Chem Theory Comput. 2023 Aug 31;19(18):6521–31. doi: 10.1021/acs.jctc.3c00619 (PMC10536968; doi:10.1021/acs.jctc.3c00619)
Supplement: Supplementary file 2 — ct3c00619_si_002.zip [file ct3c00619_si_002.zip › nglycoprotein/coords/glyco_5ngh_ion.cnf]

TITLE
ion has replaced 11 solvent molecules in ../solv/glyco_5ngh_solv_min.cnf by
11 positive ions (NA+)
Solvent molecules were selected according to the highest / lowest
electrostatic potential
END
POSITION
    1 GLU   H1         1    0.703855229    1.225984774    1.463255198
    1 GLU   H2         2    0.614100941    1.351889428    1.476465642
    1 GLU   N          3    0.673919661    1.293176071    1.531009738
    1 GLU   H3         4    0.625008980    1.246895195    1.604928891
    1 GLU   CA         5    0.789754199    1.370383072    1.578224664
    1 GLU   CB         6    0.815972217    1.337053129    1.725218481
    1 GLU   CG         7    0.876702387    1.459142683    1.794586271
    1 GLU   CD         8    0.919821166    1.423962093    1.937090427
    1 GLU   OE1        9    1.033534449    1.373256357    1.948078692
    1 GLU   OE2       10    0.842705145    1.454043777    2.030746729
    1 GLU   C         11    0.907269981    1.340693715    1.484840163
    1 GLU   O         12    0.885132598    1.347613203    1.364049142
    2 GLY   N         13    1.029540660    1.319714137    1.532790978
    2 GLY   H         14    1.048207206    1.322057090    1.631005196
    2 GLY   CA        15    1.142547836    1.271116686    1.452294705
    2 GLY   C         16    1.169729509    1.338202696    1.317487059
    2 GLY   O         17    1.229261932    1.445720826    1.312569657
    3 ASN   N         18    1.110110396    1.278607816    1.214602764
    3 ASN   H         19    1.047942289    1.201703939    1.229449700
    3 ASN   CA        20    1.123336537    1.320049221    1.074176496
    3 ASN   CB        21    1.256018967    1.263438543    1.023181836
    3 ASN   CG        22    1.306077223    1.313063222    0.887378738
    3 ASN   OD1       23    1.328927807    1.430718328    0.859785612
    3 ASN   ND2       24    1.339656073    1.217320370    0.801389183
    3 ASN   HD21      25    1.372851731    1.243274402    0.710703898
    3 ASN   HD22      26    1.317570539    1.122279490    0.823281030
    3 ASN   C         27    1.004071974    1.280288853    0.986963251
    3 ASN   O         28    1.019821105    1.241082626    0.871438078
    4 ASP   N         29    0.882041507    1.288099018    1.039286112
    4 ASP   H         30    0.866145229    1.321037624    1.132357540
    4 ASP   CA        31    0.760750247    1.244452115    0.968608865
    4 ASP   CB        32    0.632082010    1.242877471    1.051401188
    4 ASP   CG        33    0.637495531    1.254531992    1.203866017
    4 ASP   OD1       34    0.590961342    1.357836677    1.256693626
    4 ASP   OD2       35    0.681864294    1.158550215    1.270525774
    4 ASP   C         36    0.727466887    1.320967450    0.840348618
    4 ASP   O         37    0.666649000    1.427804047    0.844416252
    5 VAL   N         38    0.761447589    1.265886065    0.724153063
    5 VAL   H         39    0.807979249    1.177370591    0.723424518
    5 VAL   CA        40    0.736317968    1.323947629    0.591455461
    5 VAL   CB        41    0.845487474    1.281817871    0.492878196
    5 VAL   CG1       42    0.826533958    1.338151055    0.351884474
    5 VAL   CG2       43    0.984275391    1.322666057    0.542662451
    5 VAL   C         44    0.596214143    1.292920652    0.538366610
    5 VAL   O         45    0.565702054    1.179658304    0.501337416
    6 ARG   N         46    0.518927143    1.399913680    0.521951398
    6 ARG   H         47    0.543534759    1.486431138    0.565662433
    6 ARG   CA        48    0.382745028    1.395644819    0.466746613
    6 ARG   CB        49    0.275528357    1.379529003    0.574700347
    6 ARG   CG        50    0.284410307    1.463469892    0.702320549
    6 ARG   CD        51    0.360026271    1.394306110    0.815944724
    6 ARG   NE        52    0.364124174    1.474650630    0.938982336
    6 ARG   HE        53    0.455846422    1.497784970    0.971389114
    6 ARG   CZ        54    0.261429242    1.492497494    1.023191624
    6 ARG   NH1       55    0.161894668    1.402817369    1.021061844
    6 ARG   HH11      56    0.073625297    1.419263656    1.065088415
    6 ARG   HH12      57    0.164942382    1.322013035    0.962231105
    6 ARG   NH2       58    0.237277401    1.609224046    1.084390430
    6 ARG   HH21      59    0.159676594    1.615294580    1.147182899
    6 ARG   HH22      60    0.298785587    1.687739210    1.077182437
    6 ARG   C         61    0.345026560    1.507118560    0.368966877
    6 ARG   O         62    0.269263521    1.597799938    0.403122617
    7 ARG   N         63    0.396540571    1.498274335    0.246662682
    7 ARG   H         64    0.438829612    1.412603815    0.217127576
    7 ARG   CA        65    0.369871493    1.595777771    0.139923300
    7 ARG   CB        66    0.415182413    1.735264788    0.183501620
    7 ARG   CG        67    0.371637311    1.847492151    0.089083456
    7 ARG   CD        68    0.220396574    1.856959775    0.068067763
    7 ARG   NE        69    0.205742791    1.855780980   -0.078185641
    7 ARG   HE        70    0.224423241    1.766657193   -0.119509292
    7 ARG   CZ        71    0.188650356    1.963449650   -0.156099609
    7 ARG   NH1       72    0.193716717    2.089849500   -0.111925054
    7 ARG   HH11      73    0.180040309    2.169773781   -0.170433769
    7 ARG   HH12      74    0.204590652    2.106269250   -0.013875714
    7 ARG   NH2       75    0.149120528    1.941827050   -0.282296381
    7 ARG   HH21      76    0.136123228    2.020043283   -0.343238193
    7 ARG   HH22      77    0.144830746    1.853251672   -0.328520436
    7 ARG   C         78    0.427027574    1.571752217    0.000047876
    7 ARG   O         79    0.365361145    1.611988129   -0.098493194
    8 ASN   N         80    0.558157883    1.549892762    7.748323764
    8 ASN   H         81    0.616580840    1.553281355    7.829410316
    8 ASN   CA        82    0.630106477    1.510214499    7.626424846
    8 ASN   CB        83    0.691904305    1.634738875    7.562536441
    8 ASN   CG        84    0.779084235    1.617103806    7.438059948
    8 ASN   OD1       85    0.797165847    1.506851197    7.386623473
    8 ASN   ND2       86    0.858671603    1.716579614    7.399877648
    8 ASN   HD21      87    0.908490711    1.696068530    7.315630235
    8 ASN   HD22      88    0.881998004    1.795645062    7.456472667
    8 ASN   C         89    0.735521970    1.407924958    7.669196192
    8 ASN   O         90    0.793178569    1.421689002    7.776975856
    9 PHE   N         91    0.758612437    1.311865889    7.580168197
    9 PHE   H         92    0.747798143    1.330192584    7.482452586
    9 PHE   CA        93    0.825056512    1.185854802    7.616453166
    9 PHE   CB        94    0.722972846    1.071890281    7.618422073
    9 PHE   CG        95    0.599578440    1.099585500    7.704558990
    9 PHE   CD1       96    0.605531878    1.088797130    0.090890975
    9 PHE   HD1       97    0.701048857    1.069376856    0.139674808
    9 PHE   CD2       98    0.477100868    1.121061480    7.642465186
    9 PHE   HD2       99    0.472032844    1.135217700    7.534506781
    9 PHE   CE1      100    0.489583902    1.098210410    0.166982201
    9 PHE   HE1      101    0.493999339    1.085833043    0.275184038
    9 PHE   CE2      102    0.360826159    1.127774921    7.718322480
    9 PHE   HE2      103    0.264052131    1.131656461    7.668302538
    9 PHE   CZ       104    0.366787152    1.117034603    0.104637055
    9 PHE   HZ       105    0.274653748    1.114632255    0.162836292
    9 PHE   C        106    0.941988081    1.145621432    7.526343739
    9 PHE   O        107    0.928255193    1.127620266    7.405433664
   10 ASP   N        108    1.052920752    1.114116486    7.592606562
   10 ASP   H        109    1.061660208    1.134738510    7.690074998
   10 ASP   CA       110    1.170459445    1.051420670    7.530427555
   10 ASP   CB       111    1.301246734    1.078499060    7.605072431
   10 ASP   CG       112    1.430166072    1.026667511    7.541006143
   10 ASP   OD1      113    1.427059833    0.929563980    7.462353560
   10 ASP   OD2      114    1.537967634    1.074075761    7.582915594
   10 ASP   C        115    1.145831649    0.901417905    7.513016460
   10 ASP   O        116    1.169311187    0.818368224    7.600662602
   11 VAL   N        117    1.073371723    0.871880527    7.405478854
   11 VAL   H        118    1.040490932    0.946953377    7.348171527
   11 VAL   CA       119    1.046316907    0.737369810    7.352706723
   11 VAL   CB       120    0.960788336    0.747933177    7.226267623
   11 VAL   CG1      121    1.036765557    0.776778395    7.096640483
   11 VAL   CG2      122    0.878180969    0.619874808    7.212797412
   11 VAL   C        123    1.170020805    0.648811783    7.336353603
   11 VAL   O        124    1.166666091    0.533162148    7.378116831
   12 SER   N        125    1.284288894    0.706612257    7.300404767
   12 SER   H        126    1.289283711    0.804947752    7.282898853
   12 SER   CA       127    1.413019600    0.636087653    7.292272371
   12 SER   CB       128    1.526487790    0.715777555    7.227589782
   12 SER   OG       129    1.498411002    0.853582553    7.201718811
   12 SER   HG       130    1.478345037    0.896569714    7.289757369
   12 SER   C        131    1.464096100    0.580506314    7.425363103
   12 SER   O        132    1.511336676    0.467028316    7.430034526
   13 LYSH  N        133    1.448686589    0.656964082    7.533089339
   13 LYSH  H        134    1.432758139    0.754972678    7.521225252
   13 LYSH  CA       135    1.475353947    0.616347521    7.671833063
   13 LYSH  CB       136    1.487428193    0.739250915    7.762135404
   13 LYSH  CG       137    1.623591249    0.808398057    0.000686793
   13 LYSH  CD       138    1.619969762    0.931477612    0.091497967
   13 LYSH  CE       139    1.748792675    1.013948128    0.094507451
   13 LYSH  NZ       140    1.859369299    0.934366065    0.149710945
   13 LYSH  HZ1      141    1.834070027    0.894083465    0.237678246
   13 LYSH  HZ2      142    1.939916742    0.992727104    0.160023835
   13 LYSH  HZ3      143    1.880770629    0.861854813    0.084256730
   13 LYSH  C        144    1.375128585    0.520996751    7.737220003
   13 LYSH  O        145    1.415642313    0.438482275    7.818959249
   14 ILE   N        146    1.246154532    0.533965901    7.707448590
   14 ILE   H        147    1.211029747    0.614854944    7.660284282
   14 ILE   CA       148    1.144918153    0.442767630    0.010512127
   14 ILE   CB       149    1.002671106    0.499026251    0.006915081
   14 ILE   CG1      150    0.942615492    0.504115164   -0.133720022
   14 ILE   CG2      151    0.993980692    0.631870380    0.082323099
   14 ILE   CD       152    0.790336758    0.518987267   -0.134984401
   14 ILE   C        153    1.148773721    0.299114777    7.710121520
   14 ILE   O        154    1.086772273    0.208741998    7.765958413
   15 SER   N        155    1.231918401    0.276131450    7.608879780
   15 SER   H        156    1.284188216    0.351224984    7.568532355
   15 SER   CA       157    1.257743141    0.143951118    7.549949552
   15 SER   CB       158    1.345509940    0.157084954    7.425308563
   15 SER   OG       159    1.476338363    0.198946141    7.465030864
   15 SER   HG       160    1.491773365    0.292191964    7.432363950
   15 SER   C        161    1.322295562    0.043506116    7.645641355
   15 SER   O        162    1.357344678    0.073667128    7.759628390
   16 GLY   N        163    1.323256370    7.670307485    7.601142313
   16 GLY   H        164    1.267264903    7.643209757    7.522836332
   16 GLY   CA       165    1.384472748    7.555040463    7.668756286
   16 GLY   C        166    1.288160654    7.479450682    0.008375007
   16 GLY   O        167    1.166852626    7.482476977   -0.011686027
   17 TYR   N        168    1.348579573    7.410382105    0.104644524
   17 TYR   H        169    1.446995968    7.416338865    0.121322078
   17 TYR   CA       170    1.278484905    7.321502677    0.198447936
   17 TYR   CB       171    1.383156256    7.236678830    0.270929686
   17 TYR   CG       172    1.474197319    7.155310075    0.178749994
   17 TYR   CD1      173    1.430240786    7.033673255    0.127836320
   17 TYR   HD1      174    1.342755435    6.983015465    0.168615166
   17 TYR   CD2      175    1.592229311    7.212425025    0.132665108
   17 TYR   HD2      176    1.632550254    7.301034631    0.181680917
   17 TYR   CE1      177    1.501580241    6.972115207    0.025666314
   17 TYR   HE1      178    1.466699121    6.875067376   -0.009642936
   17 TYR   CE2      179    1.663316486    7.151180658    0.030121100
   17 TYR   HE2      180    1.758731309    7.193605000   -0.001125441
   17 TYR   CZ       181    1.615979950    7.032675296    7.727153062
   17 TYR   OH       182    1.666788517    6.989349960    7.608673768
   17 TYR   HH       183    1.623418495    6.901294190    7.589566663
   17 TYR   C        184    1.188579115    7.391553410    0.300528589
   17 TYR   O        185    1.220035111    7.498451654    0.352626126
   18 TRP   N        186    1.074521920    7.326961455    0.323018137
   18 TRP   H        187    1.057910296    7.239365074    0.277717176
   18 TRP   CA       188    0.967081400    7.369581463    0.413851674
   18 TRP   CB       189    0.864354773    7.455710703    0.340107609
   18 TRP   CG       190    0.912384018    7.594458237    0.297041165
   18 TRP   CD1      191    0.954925562    7.629451114    0.175979614
   18 TRP   HD1      192    0.970295182    7.560998728    0.092569270
   18 TRP   CD2      193    0.903774871    7.711378069    0.371700795
   18 TRP   NE1      194    0.972759526    7.761156178    0.170962493
   18 TRP   HE1      195    1.001665721    7.813732053    0.090957809
   18 TRP   CE2      196    0.944650569    7.815418476    0.289090342
   18 TRP   CE3      197    0.869655814    7.738421846    0.503695451
   18 TRP   HE3      198    0.827632591    7.659050550    0.565463196
   18 TRP   CZ2      199    0.954688854    0.192921846    0.338208881
   18 TRP   HZ2      200    0.985470212    0.274265792    0.272500015
   18 TRP   CZ3      201    0.879781772    0.115913832    0.552842633
   18 TRP   HZ3      202    0.853483797    0.136081247    0.656671312
   18 TRP   CH2      203    0.922477380    0.219637492    0.470751827
   18 TRP   HH2      204    0.929371715    0.321214386    0.509693946
   18 TRP   C        205    0.893821449    7.249672797    0.474398268
   18 TRP   O        206    0.900520157    7.137644455    0.424080142
   19 TYR   N        207    0.833695039    7.271228246    0.591056326
   19 TYR   H        208    0.860149762    7.351631891    0.644305639
   19 TYR   CA       209    0.747812605    7.176209471    0.663220967
   19 TYR   CB       210    0.807318789    7.141289588    0.799776317
   19 TYR   CG       211    0.933392460    7.054803875    0.793901889
   19 TYR   CD1      212    0.925629797    6.919688289    0.825578453
   19 TYR   HD1      213    0.834177056    6.876279441    0.865985188
   19 TYR   CD2      214    1.055393465    7.116197803    0.768115868
   19 TYR   HD2      215    1.060961151    7.224279192    0.755138198
   19 TYR   CE1      216    1.041726459    6.843336951    0.828737879
   19 TYR   HE1      217    1.042113378    6.743139688    0.871636558
   19 TYR   CE2      218    1.172119305    7.040773082    0.770376796
   19 TYR   HE2      219    1.266818401    7.094542621    0.765619573
   19 TYR   CZ       220    1.162451134    6.904827893    0.797727584
   19 TYR   OH       221    1.264003441    6.815894349    0.781190537
   19 TYR   HH       222    1.343415675    6.876558038    0.785027915
   19 TYR   C        223    0.611673902    7.237624987    0.696447932
   19 TYR   O        224    0.604830127    7.343665466    0.758381909
   20 SER   N        225    0.507487236    7.156611274    0.679965606
   20 SER   H        226    0.513819762    7.076243300    0.620797366
   20 SER   CA       227    0.370276593    7.192559549    0.718567617
   20 SER   CB       228    0.271769648    7.099386788    0.647708967
   20 SER   OG       229    0.302367688    7.097588214    0.508039479
   20 SER   HG       230    0.255846192    7.179175897    0.473699684
   20 SER   C        231    0.347789621    7.177334008    0.869142434
   20 SER   O        232    0.373231010    7.069143212    0.921857889
   21 VAL   N        233    0.305159616    7.283743655    0.936607090
   21 VAL   H        234    0.293633348    7.371910339    0.890849865
   21 VAL   CA       235    0.283235883    7.285592257    1.081963147
   21 VAL   CB       236    0.373255452    7.388564605    1.150548538
   21 VAL   CG1      237    0.356946634    7.389825435    1.302681489
   21 VAL   CG2      238    0.520817773    7.363586383    1.118758194
   21 VAL   C        239    0.136678631    7.301066448    1.123094836
   21 VAL   O        240    0.086667197    7.219589159    1.200476576
   22 LEU   N        241    0.064132020    7.397983848    1.067998766
   22 LEU   H        242    0.105694013    7.465523554    1.007077149
   22 LEU   CA       243    7.672148636    7.414110358    1.092097954
   22 LEU   CB       244    7.640499877    7.544016966    1.166503846
   22 LEU   CG       245    7.674674315    7.546404915    1.315606752
   22 LEU   CD1      246    7.656375630    7.689171483    1.367462922
   22 LEU   CD2      247    7.580637452    7.455382151    1.394853543
   22 LEU   C        248    7.590766032    7.417072779    0.962567309
   22 LEU   O        249    7.631151068    7.485105310    0.868376218
   23 LEU   N        250    7.470244721    7.361090872    0.968206265
   23 LEU   H        251    7.439074815    7.313450117    1.050427793
   23 LEU   CA       252    7.374236220    7.361954986    0.856888401
   23 LEU   CB       253    7.377927746    7.230329674    0.778964952
   23 LEU   CG       254    7.302716178    7.236013335    0.645838032
   23 LEU   CD1      255    7.373250215    7.328672814    0.546607370
   23 LEU   CD2      256    7.282805418    7.096102285    0.587242414
   23 LEU   C        257    7.231607635    7.389200545    0.905114638
   23 LEU   O        258    7.168299697    7.308092823    0.972519275
   24 ALA   N        259    7.180775665    7.503883033    0.860958854
   24 ALA   H        260    7.227119237    7.554517254    0.788230717
   24 ALA   CA       261    7.048685522    7.555643884    0.899508353
   24 ALA   CB       262    7.066769016    7.693067846    0.964258188
   24 ALA   C        263    6.955665969    7.569546709    0.778822891
   24 ALA   O        264    6.998183822    7.615514369    0.672944195
   25 SER   N        265    6.827107646    7.546959622    0.804325656
   25 SER   H        266    6.797088994    7.507463683    0.891160120
   25 SER   CA       267    6.720529730    7.557228707    0.703590047
   25 SER   CB       268    6.710367878    7.429413596    0.620087698
   25 SER   OG       269    6.695292225    7.312772219    0.701415955
   25 SER   HG       270    6.598388722    7.291351751    0.713765392
   25 SER   C        271    6.583677295    7.584843759    0.766184221
   25 SER   O        272    6.563321822    7.562090825    0.885330006
   26 ASP   N        273    6.492797331    7.642015740    0.687704562
   26 ASP   H        274    6.515687389    7.681547381    0.598739374
   26 ASP   CA       275    6.354457549    7.668153586    0.729997140
   26 ASP   CB       276    6.276268013    7.751369746    0.628151115
   26 ASP   CG       277    6.354755477    7.796993990    0.504990752
   26 ASP   OD1      278    6.368602711    7.714521268    0.412084642
   26 ASP   OD2      279    6.407270228    7.910259609    0.511118050
   26 ASP   C        280    6.276470865    7.539138877    0.756186005
   26 ASP   O        281    6.211003824    7.524333992    0.859253598
   27 VAL   N        282    6.276502781    7.448995418    0.658387617
   27 VAL   H        283    6.310986093    7.472775317    0.567584654
   27 VAL   CA       284    6.221065804    7.313962623    0.675808905
   27 VAL   CB       285    6.165625510    7.253627088    0.546592773
   27 VAL   CG1      286    6.047544426    7.335928646    0.494737818
   27 VAL   CG2      287    6.270847073    7.235125712    0.437068856
   27 VAL   C        288    6.315456233    7.215169738    0.744683680
   27 VAL   O        289    6.434453628    7.208597264    0.714231342
   28 ARG   N        290    6.253754357    7.128158514    0.824124162
   28 ARG   H        291    6.159307390    7.145819428    0.851856702
   28 ARG   CA       292    6.323387223    7.021909480    0.898117898
   28 ARG   CB       293    6.228256031    6.961574879    1.001640462
   28 ARG   CG       294    6.294955192    6.872679955    1.106806171
   28 ARG   CD       295    6.382394720    6.947536940    1.207578644
   28 ARG   NE       296    6.458047894    6.846300959    1.282665054
   28 ARG   HE       297    6.406412074    6.790860508    1.347925028
   28 ARG   CZ       298    6.584383008    6.811826505    1.254293826
   28 ARG   NH1      299    6.643652380    6.872516845    1.150579429
   28 ARG   HH11     300    6.740042861    6.849999106    1.136357828
   28 ARG   HH12     301    6.611476697    6.955532355    1.105048738
   28 ARG   NH2      302    6.628060378    6.688816657    1.284531384
   28 ARG   HH21     303    6.724511744    6.662662693    1.280709722
   28 ARG   HH22     304    6.564200824    6.613752306    1.267529278
   28 ARG   C        305    6.385940957    6.909478437    0.815303653
   28 ARG   O        306    6.505896006    6.886378979    0.829667501
   29 GLU   N        307    6.313060554    6.853098065    0.719381037
   29 GLU   H        308    6.217215034    6.878466160    0.706361228
   29 GLU   CA       309    6.359469018    6.737583171    0.641178069
   29 GLU   CB       310    6.257655557    6.672446911    0.547357055
   29 GLU   CG       311    6.196693672    6.746615935    0.428221632
   29 GLU   CD       312    6.283633325    6.772468409    0.304994387
   29 GLU   OE1      313    6.364791390    6.686770856    0.263852576
   29 GLU   OE2      314    6.264048504    6.880649530    0.245511425
   29 GLU   C        315    6.495017177    6.750877282    0.571496775
   29 GLU   O        316    6.585647245    6.671260935    0.595541116
   30 LYSH  N        317    6.512172680    6.866368179    0.507808433
   30 LYSH  H        318    6.433831836    6.912106273    0.465720784
   30 LYSH  CA       319    6.641811038    6.902788705    0.448850306
   30 LYSH  CB       320    6.630822304    7.020847384    0.352169310
   30 LYSH  CG       321    6.557405112    6.960551997    0.232253832
   30 LYSH  CD       322    6.563395257    7.039813492    0.101529854
   30 LYSH  CE       323    6.478080043    6.966164370    7.750202362
   30 LYSH  NZ       324    6.476510305    6.819306381    7.756310045
   30 LYSH  HZ1      325    6.570429507    6.786549111    7.746093669
   30 LYSH  HZ2      326    6.418271055    6.782527664    7.683823075
   30 LYSH  HZ3      327    6.438281394    6.790822294    7.844214654
   30 LYSH  C        328    6.765478325    6.917661105    0.537682008
   30 LYSH  O        329    6.876019494    6.900238188    0.486640028
   31 THR   N        330    6.743020362    6.917536171    0.668765457
   31 THR   H        331    6.651484809    6.923235796    0.708648448
   31 THR   CA       332    6.852755183    6.908852946    0.766190764
   31 THR   CB       333    6.878426238    7.045315389    0.830453744
   31 THR   OG1      334    7.010857275    7.041593380    0.884256472
   31 THR   HG1      335    7.035996158    7.132420627    0.917728828
   31 THR   CG2      336    6.771833621    7.089390638    0.930958443
   31 THR   C        337    6.846844968    6.785444379    0.856455822
   31 THR   O        338    6.857729887    6.791379684    0.978824393
   32 GLU   N        339    6.804479113    6.674387081    0.796785206
   32 GLU   H        340    6.752676806    6.680049136    0.711428473
   32 GLU   CA       341    6.807945290    6.540016298    0.856322182
   32 GLU   CB       342    6.664956514    6.489491615    0.876660017
   32 GLU   CG       343    6.581184555    6.581324472    0.965884309
   32 GLU   CD       344    6.492555604    6.510244454    1.068375545
   32 GLU   OE1      345    6.533085486    6.404678207    1.121629893
   32 GLU   OE2      346    6.392597217    6.572432510    1.110382434
   32 GLU   C        347    6.894172409    6.441029087    0.777718406
   32 GLU   O        348    6.945965286    6.476491372    0.671935892
   33 GLU   N        349    6.897965377    6.313902983    0.816633189
   33 GLU   H        350    6.826861509    6.280389540    0.878456784
   33 GLU   CA       351    6.985203981    6.208080465    0.763706091
   33 GLU   CB       352    6.958035414    6.072883440    0.829997605
   33 GLU   CG       353    6.986682589    6.067419265    0.980207563
   33 GLU   CD       354    7.133214664    6.095183511    1.014426704
   33 GLU   OE1      355    7.222167340    6.027618511    0.958338560
   33 GLU   OE2      356    7.157088610    6.193562238    1.087732352
   33 GLU   C        357    6.992774209    6.191087972    0.611834744
   33 GLU   O        358    7.082204057    6.249276135    0.550644560
   34 ASN   N        359    6.903189595    6.116493602    0.547799702
   34 ASN   H        360    6.854801781    6.043723632    0.596424285
   34 ASN   CA       361    6.896702593    6.100139423    0.401841947
   34 ASN   CB       362    6.798181744    5.988608060    0.366318048
   34 ASN   CG       363    6.843268164    5.852144569    0.418773515
   34 ASN   OD1      364    6.849563832    5.827231899    0.539053739
   34 ASN   ND2      365    6.880480947    5.764696039    0.325747692
   34 ASN   HD21     366    6.907803720    5.676170073    0.363404402
   34 ASN   HD22     367    6.879800111    5.777967396    0.226638529
   34 ASN   C        368    6.863615754    6.220239235    0.312992776
   34 ASN   O        369    6.826258516    6.205447930    0.196739515
   35 SER   N        370    6.890486723    6.340215951    0.363695047
   35 SER   H        371    6.951941450    6.348071449    0.442201617
   35 SER   CA       372    6.859930988    6.465309569    0.292783605
   35 SER   CB       373    6.883734860    6.587917206    0.381147621
   35 SER   OG       374    6.874376735    6.706294137    0.301450631
   35 SER   HG       375    6.882187095    6.783557441    0.364459678
   35 SER   C        376    6.944268488    6.483932355    0.166510918
   35 SER   O        377    7.066561120    6.495362374    0.173071505
   36 SER   N        378    6.870797162    6.529318622    0.065365662
   36 SER   H        379    6.771008946    6.532882893    0.070678395
   36 SER   CA       380    6.927558856    6.575809441    7.690107411
   36 SER   CB       381    6.812613496    6.614676159    7.596910334
   36 SER   OG       382    6.728869370    6.713558491    7.657422169
   36 SER   HG       383    6.694355225    6.762323634    7.577219174
   36 SER   C        384    7.026695192    6.691581034    7.703506075
   36 SER   O        385    7.125103796    6.695668705    7.629834451
   37 MET   N        386    7.012030309    6.772607308    0.055831770
   37 MET   H        387    6.948801158    6.749445956    0.129762474
   37 MET   CA       388    7.097686969    6.889058581    0.082534729
   37 MET   CB       389    7.012229899    7.011088557    0.117385673
   37 MET   CG       390    6.936221152    7.070564352    7.750786191
   37 MET   SD       391    7.040929162    7.116405075    7.607858303
   37 MET   CE       392    6.928304800    7.214462098    7.511014316
   37 MET   C        393    7.207931106    6.871781780    0.187227873
   37 MET   O        394    7.289614586    6.962435964    0.202679769
   38 ARG   N        395    7.219794900    6.754452089    0.248739904
   38 ARG   H        396    7.163636672    6.675857003    0.222886437
   38 ARG   CA       397    7.320347586    6.727013822    0.352413330
   38 ARG   CB       398    7.276076899    6.611038266    0.441848977
   38 ARG   CG       399    7.354087923    6.615665618    0.573378526
   38 ARG   CD       400    7.323190414    6.494162934    0.661078951
   38 ARG   NE       401    7.363273217    6.514283710    0.801067845
   38 ARG   HE       402    7.401019720    6.603343193    0.826439260
   38 ARG   CZ       403    7.342713750    6.419287055    0.893302527
   38 ARG   NH1      404    7.305055058    6.297248282    0.852793437
   38 ARG   HH11     405    7.283483988    6.226739679    0.920345467
   38 ARG   HH12     406    7.291539856    6.271320932    0.757163732
   38 ARG   NH2      407    7.327792332    6.448266603    1.023266348
   38 ARG   HH21     408    7.302293651    6.372381339    1.083206760
   38 ARG   HH22     409    7.334675438    6.539876782    1.062761518
   38 ARG   C        410    7.462515609    6.701769341    0.301788008
   38 ARG   O        411    7.519023575    6.592955679    0.311617085
   39 VAL   N        412    7.510035696    6.802706390    0.229394029
   39 VAL   H        413    7.453277694    6.883247888    0.212304722
   39 VAL   CA       414    7.645268437    6.808943314    0.172112787
   39 VAL   CB       415    7.644409210    6.902727897    0.051220838
   39 VAL   CG1      416    7.543000845    6.854032367   -0.052480797
   39 VAL   CG2      417    7.616029178    7.049934718    0.081757986
   39 VAL   C        418    0.001622502    6.841781196    0.274887234
   39 VAL   O        419   -0.023515667    6.902459062    0.378879794
   40 PHE   N        420    0.118641420    6.782342923    0.253396577
   40 PHE   H        421    0.125029061    6.706137928    0.188952932
   40 PHE   CA       422    0.239637262    6.807415027    0.333050022
   40 PHE   CB       423    0.285945589    6.680937472    0.405644102
   40 PHE   CG       424    0.173085024    6.601864543    0.472147581
   40 PHE   CD1      425    0.141510491    6.476138814    0.421987048
   40 PHE   HD1      426    0.193886140    6.438478082    0.334134424
   40 PHE   CD2      427    0.100479453    6.653817185    0.578695936
   40 PHE   HD2      428    0.118390169    6.755959388    0.612278873
   40 PHE   CE1      429    0.039082427    6.401371012    0.478883072
   40 PHE   HE1      430    0.012674176    6.304582382    0.436285648
   40 PHE   CE2      431    7.750790503    6.578829369    0.636433040
   40 PHE   HE2      432    7.697975758    6.616857877    0.723870513
   40 PHE   CZ       433    7.720341686    6.452573666    0.586924419
   40 PHE   HZ       434    7.644145215    6.392129794    0.636133929
   40 PHE   C        435    0.352742540    6.856775261    0.242596796
   40 PHE   O        436    0.401895860    6.785505565    0.155224349
   41 VAL   N        437    0.389596030    6.982940474    0.262879806
   41 VAL   H        438    0.348777227    7.036475918    0.336826300
   41 VAL   CA       439    0.496887723    7.050210758    0.188223832
   41 VAL   CB       440    0.487288398    7.201701927    0.207467371
   41 VAL   CG1      441    0.591114130    7.273445197    0.120984117
   41 VAL   CG2      442    0.347369914    7.253059317    0.172854493
   41 VAL   C        443    0.634506597    6.997387629    0.229211221
   41 VAL   O        444    0.660106872    6.970658485    0.346517513
   42 ASN   N        445    0.715771014    6.970727893    0.127340178
   42 ASN   H        446    0.680039743    6.959209558    0.034653725
   42 ASN   CA       447    0.856729591    6.933990185    0.147164971
   42 ASN   CB       448    0.897198524    6.802844663    0.079544961
   42 ASN   CG       449    0.786678059    6.697057535    0.078898840
   42 ASN   OD1      450    0.737923638    6.646288483    0.179756497
   42 ASN   ND2      451    0.739832920    6.667608341   -0.042043742
   42 ASN   HD21     452    0.668438354    6.599848678   -0.059647543
   42 ASN   HD22     453    0.771280711    6.723943277   -0.118452503
   42 ASN   C        454    0.954825599    7.041665151    0.100297979
   42 ASN   O        455    1.036830803    7.088592675    0.179037737
   43 HISB  N        456    0.929078180    7.092642865    7.732319163
   43 HISB  H        457    0.854683134    7.057691706    7.675357794
   43 HISB  CA       458    1.016071857    7.188899028    7.663183836
   43 HISB  CB       459    1.125204300    7.105238209    7.596080888
   43 HISB  CG       460    1.223072939    7.182287368    7.507244294
   43 HISB  ND1      461    1.193873991    7.221575962    7.383587766
   43 HISB  CD2      462    1.355499158    7.180611929    7.519546373
   43 HISB  HD2      463    1.411534493    7.157006761    7.610010434
   43 HISB  CE1      464    1.308363554    7.239706669    7.318357510
   43 HISB  HE1      465    1.320595178    7.261129158    7.212194785
   43 HISB  NE2      466    1.408370044    7.213858273    7.402124504
   43 HISB  HE2      467    1.505066922    7.209424194    7.377031190
   43 HISB  C        468    0.937144477    7.271361068    7.561283990
   43 HISB  O        469    0.835136557    7.226851720    7.508913413
   44 ILE   N        470    0.974710144    7.398564059    7.551384629
   44 ILE   H        471    1.048787807    7.433917467    7.608516692
   44 ILE   CA       472    0.926805496    7.488349152    7.445294813
   44 ILE   CB       473    0.831872308    7.599578637    7.490335794
   44 ILE   CG1      474    0.892946941    7.701447435    7.586798592
   44 ILE   CG2      475    0.705144503    7.534833910    7.546494592
   44 ILE   CD       476    0.804289275    7.824756854    7.605441683
   44 ILE   C        477    1.042349709    7.548465229    7.365007849
   44 ILE   O        478    1.141429011    7.595152560    7.420991644
   45 GLU   N        479    1.021749340    7.557606894    7.233941724
   45 GLU   H        480    0.944358909    7.510782855    7.191286340
   45 GLU   CA       481    1.119790723    7.620461138    7.144235792
   45 GLU   CB       482    1.214900054    7.516653807    7.084323266
   45 GLU   CG       483    1.150344488    7.407479263    6.998768946
   45 GLU   CD       484    1.243731660    7.287871913    6.979205092
   45 GLU   OE1      485    1.367595943    7.304699218    6.978029460
   45 GLU   OE2      486    1.189817521    7.175121042    6.977347992
   45 GLU   C        487    1.063080084    7.716277888    7.039285783
   45 GLU   O        488    0.952562403    7.700396314    6.987658262
   46 VAL   N        489    1.146277158    0.063463405    7.009272320
   46 VAL   H        490    1.242857538    0.056178994    7.034190177
   46 VAL   CA       491    1.112489793    0.177774654    6.923224849
   46 VAL   CB       492    1.187935503    0.302283155    6.970325235
   46 VAL   CG1      493    1.161681482    0.425483379    6.883481056
   46 VAL   CG2      494    1.159244358    0.333959530    7.117240055
   46 VAL   C        495    1.147192879    0.147151922    6.777392173
   46 VAL   O        496    1.264318069    0.130476327    6.743726713
   47 LEU   N        497    1.042977232    0.142195030    6.694912871
   47 LEU   H        498    0.949211127    0.154159797    6.727548174
   47 LEU   CA       499    1.054206928    0.134849431    6.548514924
   47 LEU   CB       500    0.922545573    0.101860494    6.477877695
   47 LEU   CG       501    0.886396218    7.705371016    6.473985853
   47 LEU   CD1      502    0.992167367    7.623522645    6.399697025
   47 LEU   CD2      503    0.860560382    7.648306836    6.613565928
   47 LEU   C        504    1.112321487    0.263681146    6.489947240
   47 LEU   O        505    1.088480917    0.372386440    6.542328270
   48 SER   N        506    1.160792106    0.249626436    6.366901178
   48 SER   H        507    1.152570847    0.163303778    6.317080499
   48 SER   CA       508    1.215884044    0.359767824    6.286607667
   48 SER   CB       509    1.243264691    0.310617637    6.144337388
   48 SER   OG       510    1.130844300    0.236101428    6.096784257
   48 SER   HG       511    1.152202093    0.217007116    6.000965416
   48 SER   C        512    1.128935653    0.484973651    6.273515350
   48 SER   O        513    1.177056744    0.598104932    6.270073711
   49 ASN   N        514    0.998455030    0.459226416    6.272812641
   49 ASN   H        515    0.968371447    0.365456854    6.255424001
   49 ASN   CA       516    0.893186927    0.561577839    6.265568825
   49 ASN   CB       517    0.797640968    0.505701815    6.159928094
   49 ASN   CG       518    0.691787387    0.604224196    6.109976894
   49 ASN   OD1      519    0.723233806    0.699887382    6.039331035
   49 ASN   ND2      520    0.570350199    0.576825516    6.156777103
   49 ASN   HD21     521    0.560577389    0.500835152    6.221044792
   49 ASN   C        522    0.826305772    0.599326190    6.397904237
   49 ASN   O        523    0.706453046    0.626843155    6.400419923
   50 SER   N        524    0.894520287    0.590752073    6.511767176
   50 SER   H        525    0.984629873    0.547421230    6.509947006
   50 SER   CA       526    0.845347606    0.626351251    6.645647273
   50 SER   CB       527    0.795745934    0.770719246    6.656119778
   50 SER   OG       528    0.760109834    0.811314167    6.788525979
   50 SER   HG       529    0.776910344    0.730837515    6.845467278
   50 SER   C        530    0.739169353    0.535943681    6.708610616
   50 SER   O        531    0.689683603    0.559503076    6.818726261
   51 SER   N        532    0.682804157    0.449152006    6.625087321
   51 SER   H        533    0.674504901    0.473052397    6.528330814
   51 SER   CA       534    0.593626809    0.337047889    6.658149535
   51 SER   CB       535    0.555643201    0.268027673    6.526984029
   51 SER   OG       536    0.546630645    0.368861785    6.426007076
   51 SER   HG       537    0.460600542    0.350384731    6.378475575
   51 SER   C        538    0.660621409    0.235207020    6.750616475
   51 SER   O        539    0.782414930    0.218157900    6.748159036
   52 LEU   N        540    0.581257917    0.163722217    6.829871650
   52 LEU   H        541    0.481933790    0.162818273    6.818216090
   52 LEU   CA       542    0.633333982    0.074055872    6.934078680
   52 LEU   CB       543    0.583058817    0.118149870    7.071706594
   52 LEU   CG       544    0.645755214    0.246833781    7.125730299
   52 LEU   CD1      545    0.574465152    0.294550800    7.252417320
   52 LEU   CD2      546    0.792084185    0.222479203    7.163182166
   52 LEU   C        547    0.599686797    7.678039169    6.915834854
   52 LEU   O        548    0.484769322    7.642583957    6.890033019
   53 LEU   N        549    0.699535959    7.592734318    6.936853832
   53 LEU   H        550    0.792889056    7.625866855    6.950545027
   53 LEU   CA       551    0.684028549    7.446586045    6.940157565
   53 LEU   CB       552    0.792316497    7.378224359    6.856412656
   53 LEU   CG       553    0.791839511    7.225222113    6.857188913
   53 LEU   CD1      554    0.660907077    7.166090495    6.804569940
   53 LEU   CD2      555    0.910186084    7.171984641    6.776148962
   53 LEU   C        556    0.685105459    7.396603725    7.084766285
   53 LEU   O        557    0.776267672    7.426875720    7.161599461
   54 PHE   N        558    0.572030492    7.336687761    7.120974005
   54 PHE   H        559    0.495895085    7.331373158    7.056350194
   54 PHE   CA       560    0.543769844    7.277143061    7.252372636
   54 PHE   CB       561    0.400340130    7.309581328    7.294618346
   54 PHE   CG       562    0.386778494    7.454248745    7.342519417
   54 PHE   CD1      563    0.382278477    7.557940994    7.250078412
   54 PHE   HD1      564    0.382318238    7.536741593    7.143160956
   54 PHE   CD2      565    0.380708974    7.482746636    7.478430458
   54 PHE   HD2      566    0.378459714    7.402578690    7.552233772
   54 PHE   CE1      567    0.373758535    7.689452854    7.294234203
   54 PHE   HE1      568    0.367364252    7.769181841    7.220198945
   54 PHE   CE2      569    0.369458426    7.614184207    7.522189667
   54 PHE   HE2      570    0.353808216    7.634339176    7.628159667
   54 PHE   CZ       571    0.367029735    7.718223348    7.430047158
   54 PHE   HZ       572    0.358921127    7.821240703    7.464705986
   54 PHE   C        573    0.563972695    7.125486705    7.253866667
   54 PHE   O        574    0.479183882    7.049246081    7.207728793
   55 ASN   N        575    0.680379858    7.088684538    7.306605420
   55 ASN   H        576    0.748631126    7.155750095    7.335660826
   55 ASN   CA       577    0.720559537    6.949399318    7.331042381
   55 ASN   CB       578    0.873361193    6.942027551    7.327846886
   55 ASN   CG       579    0.930139924    6.980586981    7.191110252
   55 ASN   OD1      580    0.874859491    6.951731192    7.085090669
   55 ASN   ND2      581    1.040550706    7.054710889    7.192150369
   55 ASN   HD21     582    1.078942456    7.080823117    7.103580493
   55 ASN   HD22     583    1.083269525    7.094756526    7.273221153
   55 ASN   C        584    0.662702787    6.899896318    7.463749366
   55 ASN   O        585    0.718059720    6.921785821    7.571395871
   56 MET   N        586    0.545974560    6.836901438    7.454079196
   56 MET   H        587    0.517207800    6.800489635    7.365492307
   56 MET   CA       588    0.462408572    6.793533065    7.566981978
   56 MET   CB       589    0.349617762    6.896330555    7.578009220
   56 MET   CG       590    0.269379827    6.928988157    7.451891014
   56 MET   SD       591    0.122515279    7.034350240    7.480585880
   56 MET   CE       592    0.186416347    7.156528757    7.593136339
   56 MET   C        593    0.418214429    6.647329290    7.576144567
   56 MET   O        594    0.434240865    6.566197045    7.485104349
   57 HISH  N        595    0.384807795    6.603952279    7.697364959
   57 HISH  H        596    0.376760712    6.669946235    7.772069911
   57 HISH  CA       597    0.336382219    6.469092216    7.730186766
   57 HISH  CB       598    0.424718812    6.407158611    7.838688476
   57 HISH  CG       599    0.561761151    6.363235523    0.034619552
   57 HISH  ND1      600    0.679496042    6.397325959    0.086215515
   57 HISH  HD1      601    0.694148886    6.468136877    0.155292077
   57 HISH  CD2      602    0.584354953    6.292723216   -0.075862904
   57 HISH  HD2      603    0.512469856    6.249091439   -0.145202109
   57 HISH  CE1      604    0.776884156    6.351924564    0.007857238
   57 HISH  HE1      605    0.882949083    6.376766817    0.011690050
   57 HISH  NE2      606    0.716333790    6.287289113   -0.091358015
   57 HISH  HE2      607    0.757932524    6.253158476   -0.175648560
   57 HISH  C        608    0.191894851    6.460354322    0.027642095
   57 HISH  O        609    0.151074409    6.534138410    0.117174120
   58 ILE   N        610    0.123447955    6.352473489    7.742790716
   58 ILE   H        611    0.159375367    6.291857349    7.671833773
   58 ILE   CA       612    7.741512725    6.318483204    0.040478170
   58 ILE   CB       613    7.626486102    6.356241531    7.699053438
   58 ILE   CG1      614    7.665652091    6.378678931    7.552869584
   58 ILE   CG2      615    7.547523041    6.475322359    7.753757263
   58 ILE   CD       616    7.695179132    6.247874360    7.479208310
   58 ILE   C        617    7.725283648    6.171672238    0.080406128
   58 ILE   O        618    7.795148301    6.084123080    0.029568582
   59 LYSH  N        619    7.632586001    6.146490744    0.172413444
   59 LYSH  H        620    7.574447284    6.218927987    0.209485151
   59 LYSH  CA       621    7.599269097    6.010741570    0.217936232
   59 LYSH  CB       622    7.568196085    6.003908963    0.367585648
   59 LYSH  CG       623    7.698189896    6.004037108    0.448266081
   59 LYSH  CD       624    7.679039025    5.921208023    0.575471896
   59 LYSH  CE       625    0.059925052    5.910778695    0.650336997
   59 LYSH  NZ       626    0.056698478    5.793247385    0.738553134
   59 LYSH  HZ1      627   -0.020742524    5.798654791    0.801588201
   59 LYSH  HZ2      628    0.140241048    5.796780744    0.793417220
   59 LYSH  HZ3      629    0.056783332    5.709792721    0.683458583
   59 LYSH  C        630    7.486563800    5.941405673    0.141102073
   59 LYSH  O        631    7.368533293    5.969141265    0.161745170
   60 VAL   N        632    7.525531229    5.839746070    0.064722944
   60 VAL   H        633    7.622547865    5.816177640    0.058951529
   60 VAL   CA       634    7.435166948    5.752109378    7.740919713
   60 VAL   CB       635    7.478659765    5.748297455    7.594272538
   60 VAL   CG1      636    7.387449626    5.663434939    7.505468981
   60 VAL   CG2      637    7.479854696    5.890851713    7.538724053
   60 VAL   C        638    7.444152580    5.612976037    0.051819309
   60 VAL   O        639    7.545955720    5.544670514    0.041884046
   61 ASP   N        640    7.334354979    5.571944313    0.114648126
   61 ASP   H        641    7.244246691    5.596878653    0.079150356
   61 ASP   CA       642    7.321800484    5.455340177    0.203285964
   61 ASP   CB       643    7.258083623    5.338031393    0.128563572
   61 ASP   CG       644    7.116441245    5.380855335    0.089623032
   61 ASP   OD1      645    7.025323724    5.345872917    0.167710636
   61 ASP   OD2      646    7.102349585    5.458883735   -0.007010458
   61 ASP   C        647    7.444992612    5.418143575    0.286043274
   61 ASP   O        648    7.527647004    5.335064335    0.248702077
   62 GLY   N        649    7.469145687    5.508831297    0.380268885
   62 GLY   H        650    7.397053195    5.574706717    0.401814394
   62 GLY   CA       651    7.583463210    5.513052026    0.472605159
   62 GLY   C        652    7.718898632    5.554493364    0.414734045
   62 GLY   O        653    7.793880694    5.624742302    0.482359959
   63 LYSH  N        654    7.738386349    5.519575064    0.287898771
   63 LYSH  H        655    7.667587583    5.469298219    0.238294613
   63 LYSH  CA       656    0.106856744    5.546686595    0.208349155
   63 LYSH  CB       657    0.097754724    5.470717747    0.075870141
   63 LYSH  CG       658    0.088282962    5.318451606    0.087403474
   63 LYSH  CD       659    0.022436453    5.272098931   -0.042685276
   63 LYSH  CE       660    0.031451469    5.122965449    7.676533284
   63 LYSH  NZ       661    0.167664682    5.074733551    7.649571251
   63 LYSH  HZ1      662    0.206526440    5.122458784    7.570751268
   63 LYSH  HZ2      663    0.172646989    4.975081700    7.642846957
   63 LYSH  HZ3      664    0.226276912    5.097279961    7.727406049
   63 LYSH  C        665    0.127943530    5.694467890    0.174853527
   63 LYSH  O        666    0.034459772    5.761208608    0.130857063
   64 CYS1  N        667    0.253223360    5.737554147    0.186507235
   64 CYS1  H        668    0.326167232    5.679966369    0.223437859
   64 CYS1  CA       669    0.295835309    5.870181334    0.139559794
   64 CYS1  CB       670    0.414164015    5.921174199    0.222051329
   64 CYS1  SG       671    0.367199092    5.949825243    0.396585158
   64 CYS1  C        672    0.332062986    5.865481266    7.743106314
   64 CYS1  O        673    0.418792718    5.789469613    7.700345872
   65 THR   N        674    0.249894557    5.935890397    7.665784499
   65 THR   H        675    0.167434244    5.977612002    7.703995083
   65 THR   CA       676    0.263736262    5.946068295    7.519779323
   65 THR   CB       677    0.132177693    5.910859683    7.450037900
   65 THR   OG1      678    0.074812938    5.790860783    7.502565225
   65 THR   HG1      679   -0.018773646    5.786200997    7.467634871
   65 THR   CG2      680    0.154622538    5.890528847    7.300056503
   65 THR   C        681    0.302733275    6.088174085    7.478588304
   65 THR   O        682    0.263647286    6.185747914    7.542475573
   66 GLU   N        683    0.394365680    6.093359776    7.382324878
   66 GLU   H        684    0.465496235    6.023105837    7.380110524
   66 GLU   CA       685    0.434379424    6.216532288    7.312763548
   66 GLU   CB       686    0.539719742    6.187634149    7.205623315
   66 GLU   CG       687    0.662707057    6.107204399    7.248218980
   66 GLU   CD       688    0.716815773    6.148125723    7.385342320
   66 GLU   OE1      689    0.775558672    6.257657290    7.398558468
   66 GLU   OE2      690    0.682989296    6.074942872    7.480853932
   66 GLU   C        691    0.321841493    6.292700311    7.242435066
   66 GLU   O        692    0.226790128    6.233415313    7.191643565
   67 ILE   N        693    0.342421112    6.423951960    7.236175439
   67 ILE   H        694    0.401628581    6.468217226    7.303530545
   67 ILE   CA       695    0.269108268    6.518178226    7.150392945
   67 ILE   CB       696    0.127254911    6.542194749    7.202472925
   67 ILE   CG1      697    0.046511238    6.637805381    7.114462457
   67 ILE   CG2      698    0.131713835    6.589361062    7.347945893
   67 ILE   CD       699    0.024495341    6.583267263    6.973224893
   67 ILE   C        700    0.345788279    6.649503420    7.133536406
   67 ILE   O        701    0.375714693    6.721901594    7.228361376
   68 ALA   N        702    0.369297478    6.682963842    7.006985985
   68 ALA   H        703    0.338434208    6.626082629    6.930749869
   68 ALA   CA       704    0.437990490    6.807783780    6.970786613
   68 ALA   CB       705    0.555838419    6.777364676    6.878081299
   68 ALA   C        706    0.339477786    6.903790821    6.903819995
   68 ALA   O        707    0.275525754    6.868789644    6.804767122
   69 LEU   N        708    0.314765882    7.016346831    6.970216147
   69 LEU   H        709    0.362015573    7.035443541    7.056257284
   69 LEU   CA       710    0.219214167    7.117700537    6.923221886
   69 LEU   CB       711    0.114813628    7.150415675    7.030190291
   69 LEU   CG       712    0.012807171    7.039309762    7.055937606
   69 LEU   CD1      713   -0.077794406    7.078574397    7.172794954
   69 LEU   CD2      714   -0.072208739    7.011078144    6.931900456
   69 LEU   C        715    0.286698987    7.247555378    6.878573082
   69 LEU   O        716    0.354417409    7.315000348    6.955997394
   70 VAL   N        717    0.271032719    7.276887649    6.749804391
   70 VAL   H        718    0.227778099    7.214083113    6.685118883
   70 VAL   CA       719    0.311551995    7.405627397    6.691526715
   70 VAL   CB       720    0.351750054    7.392253722    6.544512306
   70 VAL   CG1      721    0.490993433    7.330351541    6.530819117
   70 VAL   CG2      722    0.262090409    7.291327158    6.472514627
   70 VAL   C        723    0.202801890    7.512080718    6.707379584
   70 VAL   O        724    0.085500036    7.486095024    6.681087720
   71 SER   N        725    0.238434890    7.621453514    6.774117049
   71 SER   H        726    0.328664914    7.630479152    6.816280744
   71 SER   CA       727    0.148190571    7.736368656    6.790345087
   71 SER   CB       728    0.117603926    0.021755950    6.935477142
   71 SER   OG       729    0.238077365    0.055012588    7.004957279
   71 SER   HG       730    0.218703873    0.127203942    7.071401955
   71 SER   C        731    0.196972621    0.109343817    6.717029990
   71 SER   O        732    0.302177315    0.166773692    6.744673429
   72 ASP   N        733    0.115749420    0.143187452    6.617307544
   72 ASP   H        734    0.033550013    0.090190049    6.596446518
   72 ASP   CA       735    0.140575440    0.262409854    6.534990309
   72 ASP   CB       736    0.106263613    0.244527651    6.386966451
   72 ASP   CG       737    0.241682070    0.250929616    6.316057902
   72 ASP   OD1      738    0.296806013    0.362618307    6.305409373
   72 ASP   OD2      739    0.298260240    0.142418173    6.290594767
   72 ASP   C        740    0.081855067    0.392098248    6.591024414
   72 ASP   O        741   -0.014227841    0.390240629    6.667782840
   73 LYSH  N        742    0.153067728    0.499858306    6.559364049
   73 LYSH  H        743    0.216385913    0.494399753    6.482148070
   73 LYSH  CA       744    0.133643740    0.632282468    6.620177365
   73 LYSH  CB       745    0.268891772    0.703537530    6.614096074
   73 LYSH  CG       746    0.270481916    0.826056647    6.705716357
   73 LYSH  CD       747    0.415513525    0.855104339    6.744809234
   73 LYSH  CE       748    0.415310081    0.947395519    6.866822068
   73 LYSH  NZ       749    0.552409970    0.964394385    6.917034868
   73 LYSH  HZ1      750    0.620209818    0.957355426    6.843862920
   73 LYSH  HZ2      751    0.565427358    0.889908687    6.982468845
   73 LYSH  HZ3      752    0.562942726    1.054811165    6.958450678
   73 LYSH  C        753    0.024645133    0.713450433    6.549878262
   73 LYSH  O        754    0.042199705    0.741353237    6.431383844
   74 THR   N        755    7.679054375    0.765375912    6.623662578
   74 THR   H        756    7.685168643    0.759669577    6.723314678
   74 THR   CA       757    7.566381947    0.842530486    6.569213996
   74 THR   CB       758    7.436025825    0.808378547    6.641697102
   74 THR   OG1      759    7.319006886    0.870070920    6.587395971
   74 THR   HG1      760    7.252335638    0.797664132    6.569682399
   74 THR   CG2      761    7.447973400    0.835551660    6.791784710
   74 THR   C        762    7.590806808    0.993555900    6.571793920
   74 THR   O        763    7.689717467    1.037924120    6.629881516
   75 GLU   N        764    7.489354830    1.070032837    6.532414308
   75 GLU   H        765    7.402129860    1.024432425    6.514737184
   75 GLU   CA       766    7.486470037    1.216806873    6.524608003
   75 GLU   CB       767    7.344281341    1.265627048    6.496167123
   75 GLU   CG       768    7.275990354    1.211126854    6.370563831
   75 GLU   CD       769    7.127728620    1.248537381    6.365276080
   75 GLU   OE1      770    7.090236037    1.352917802    6.422925712
   75 GLU   OE2      771    7.052688724    1.170764655    6.302463882
   75 GLU   C        772    7.527309247    1.284365678    6.655670578
   75 GLU   O        773    7.601296577    1.382600684    6.657340517
   76 LYSH  N        774    7.462379145    1.239548900    6.762739457
   76 LYSH  H        775    7.398725672    1.162903761    6.754134230
   76 LYSH  CA       776    7.482533410    1.290994526    6.898962142
   76 LYSH  CB       777    7.357715985    1.259689631    6.981736545
   76 LYSH  CG       778    7.235270833    1.331432111    6.924539860
   76 LYSH  CD       779    7.109674747    1.244957426    6.912025665
   76 LYSH  CE       780    7.018166954    1.238774204    7.034482986
   76 LYSH  NZ       781    7.083406690    1.188696951    7.156309424
   76 LYSH  HZ1      782    7.120288590    1.096216744    7.146874995
   76 LYSH  HZ2      783    7.016572340    1.186462330    7.230659763
   76 LYSH  HZ3      784    7.159620277    1.247232834    7.183951406
   76 LYSH  C        785    7.607982274    1.230692661    6.962506046
   76 LYSH  O        786    7.616428775    1.109442391    6.981436416
   77 ASP   N        787    7.704604917    1.316741516    6.993314590
   77 ASP   H        788    7.706881919    1.407788415    6.952005848
   77 ASP   CA       789    0.074785087    1.275659301    7.063753743
   77 ASP   CB       790    0.172215222    1.391847501    7.084252809
   77 ASP   CG       791    0.310476567    1.354241115    7.137911577
   77 ASP   OD1      792    0.354650034    1.426426548    7.229908842
   77 ASP   OD2      793    0.361871303    1.245754860    7.103036203
   77 ASP   C        794    0.045993801    1.212520653    7.200117336
   77 ASP   O        795   -0.055170746    1.239064385    7.264853378
   78 GLY   N        796    0.144046610    1.134500596    7.244667102
   78 GLY   H        797    0.235350174    1.155098895    7.209437965
   78 GLY   CA       798    0.139391642    1.044242139    7.360610650
   78 GLY   C        799    0.054704293    0.917976302    7.343406574
   78 GLY   O        800    0.061595613    0.828368501    7.427399650
   79 GLU   N        801    7.729677366    0.909885925    7.235376614
   79 GLU   H        802    7.719888500    0.986180800    7.171476602
   79 GLU   CA       803    7.646008312    0.792380814    7.207052429
   79 GLU   CB       804    7.498146711    0.819472300    7.235594601
   79 GLU   CG       805    7.440079862    0.950715395    7.182588234
   79 GLU   CD       806    7.296179091    0.974288063    7.228947624
   79 GLU   OE1      807    7.203558571    0.929888920    7.157719882
   79 GLU   OE2      808    7.275439672    1.049714106    7.326454707
   79 GLU   C        809    7.673651941    0.712063828    7.079789213
   79 GLU   O        810    7.703620545    0.763855945    6.972324782
   80 TYR   N        811    7.654441559    0.581405821    7.095571531
   80 TYR   H        812    7.615405757    0.548841732    7.181697939
   80 TYR   CA       813    7.682802921    0.472799438    7.000639295
   80 TYR   CB       814    7.804758611    0.395265441    7.050848815
   80 TYR   CG       815    7.935833046    0.473844161    7.043437195
   80 TYR   CD1      816    0.225187358    0.556673462    7.147082255
   80 TYR   HD1      817    0.163912051    0.567603122    7.236565982
   80 TYR   CD2      818    0.266450456    0.455330690    6.933309534
   80 TYR   HD2      819    0.237313864    0.385976971    6.854432800
   80 TYR   CE1      820    0.347235461    0.622797086    7.139965553
   80 TYR   HE1      821    0.380893175    0.683023144    7.224358496
   80 TYR   CE2      822    0.388271843    0.521780768    6.925275341
   80 TYR   HE2      823    0.445939482    0.512786221    6.833220814
   80 TYR   CZ       824    0.428322030    0.606021312    7.028324709
   80 TYR   OH       825    0.539871729    0.682343069    7.013302980
   80 TYR   HH       826    0.597195993    0.629614713    6.950571716
   80 TYR   C        827    7.565839508    0.375547515    6.984183984
   80 TYR   O        828    7.481898034    0.362991551    7.073199505
   81 SER   N        829    7.557604592    0.307844171    6.869987843
   81 SER   H        830    7.621543009    0.327004989    6.795517778
   81 SER   CA       831    7.446607934    0.217821335    6.835512569
   81 SER   CB       832    7.366662483    0.267009875    6.714708721
   81 SER   OG       833    7.231582102    0.225088693    6.735716462
   81 SER   HG       834    7.193569501    0.209565127    6.644533587
   81 SER   C        835    7.488170202    0.077605112    6.790558083
   81 SER   O        836    7.585996501    0.066891166    6.716770550
   82 VAL   N        837    7.399219776    7.734318361    6.816518679
   82 VAL   H        838    7.315969866    7.759546606    6.865849417
   82 VAL   CA       839    7.414352083    7.591322812    6.785973800
   82 VAL   CB       840    7.521980137    7.532104190    6.877187253
   82 VAL   CG1      841    7.485023602    7.532953253    7.025661881
   82 VAL   CG2      842    7.566484415    7.392766198    6.832296081
   82 VAL   C        843    7.285910418    7.508535409    6.793857902
   82 VAL   O        844    7.210098664    7.517076345    6.890346961
   83 GLU   N        845    7.259650157    7.423947972    6.694641378
   83 GLU   H        846    7.292045382    7.442218805    6.601808026
   83 GLU   CA       847    7.156335841    7.319909183    6.705278434
   83 GLU   CB       848    7.090404212    7.287581264    6.571037712
   83 GLU   CG       849    7.188572082    7.260620381    6.456836445
   83 GLU   CD       850    7.161642197    7.359986332    6.343661029
   83 GLU   OE1      851    7.201024500    7.477301078    6.361240348
   83 GLU   OE2      852    7.095593256    7.318656747    6.245922903
   83 GLU   C        853    7.193224400    7.192694164    6.781879077
   83 GLU   O        854    7.289799928    7.123687152    6.749624831
   84 TYR   N        855    7.100793794    7.153419298    6.869082578
   84 TYR   H        856    7.012395581    7.200006113    6.865048486
   84 TYR   CA       857    7.106440269    7.043799508    6.966880096
   84 TYR   CB       858    7.231002188    7.061754615    7.053913993
   84 TYR   CG       859    7.251021553    6.948989385    7.155359413
   84 TYR   CD1      860    7.317142920    6.832604576    7.117930461
   84 TYR   HD1      861    7.371044788    6.826332134    7.023398570
   84 TYR   CD2      862    7.201983480    6.964669587    7.284470378
   84 TYR   HD2      863    7.151133053    7.056326175    7.314378243
   84 TYR   CE1      864    7.329717357    6.729195318    7.209957897
   84 TYR   HE1      865    7.386161750    6.639820457    7.183384512
   84 TYR   CE2      866    7.218378754    6.862625592    7.377400402
   84 TYR   HE2      867    7.191124386    6.881942075    7.481160712
   84 TYR   CZ       868    7.279782245    6.744053958    7.338814973
   84 TYR   OH       869    7.277820236    6.635042729    7.420107522
   84 TYR   HH       870    7.231351406    6.664135829    7.503749478
   84 TYR   C        871    6.980452435    7.040890592    7.053662603
   84 TYR   O        872    6.953537808    7.138240180    7.123863729
   85 ASP   N        873    6.902342178    6.933297225    7.050150050
   85 ASP   H        874    6.937968363    6.849262412    7.009290563
   85 ASP   CA       875    6.768948362    6.919002509    7.110263582
   85 ASP   CB       876    6.773648153    6.886208229    7.259636184
   85 ASP   CG       877    6.648134498    6.826736210    7.323812676
   85 ASP   OD1      878    6.573999400    6.757685954    7.250601892
   85 ASP   OD2      879    6.615107799    6.855886686    7.440805361
   85 ASP   C        880    6.674108430    7.035941675    7.083048183
   85 ASP   O        881    6.600353533    7.085937385    7.167849991
   86 GLY   N        882    6.673823971    7.075600323    6.956106386
   86 GLY   H        883    6.708993799    7.018294363    6.882084087
   86 GLY   CA       884    6.620818600    7.205707961    6.912839048
   86 GLY   C        885    6.735039706    7.298408109    6.870737678
   86 GLY   O        886    6.849701437    7.255115653    6.860302229
   87 TYR   N        887    6.704958359    7.427470367    6.859497165
   87 TYR   H        888    6.612953002    7.461912215    6.878199448
   87 TYR   CA       889    6.803396424    7.530628008    6.823753495
   87 TYR   CB       890    6.741970279    7.615959138    6.712595726
   87 TYR   CG       891    6.844387204    7.704410731    6.641221682
   87 TYR   CD1      892    6.854670884    0.086797873    6.674652765
   87 TYR   HD1      893    6.785875694    0.131265792    6.746562028
   87 TYR   CD2      894    6.928510341    7.649744565    6.545011440
   87 TYR   HD2      895    6.915661483    7.547062303    6.510784388
   87 TYR   CE1      896    6.949907849    0.166591617    6.612349042
   87 TYR   HE1      897    6.955109448    0.272814414    6.636227916
   87 TYR   CE2      898    7.024906548    7.728897552    6.483693691
   87 TYR   HE2      899    7.083990535    7.684922190    6.403335003
   87 TYR   CZ       900    7.035692901    0.110986826    6.518175110
   87 TYR   OH       901    7.145531080    0.181783465    6.480530729
   87 TYR   HH       902    7.183283229    0.131950892    6.402476799
   87 TYR   C        903    6.837706955    7.613906616    6.947443058
   87 TYR   O        904    6.749236216    7.658925975    7.020083861
   88 ASN   N        905    6.966643946    7.634234285    6.972923551
   88 ASN   H        906    7.039443893    7.603540143    6.911612576
   88 ASN   CA       907    7.011039619    7.699419224    7.096977286
   88 ASN   CB       908    7.092549903    7.608308435    7.188983064
   88 ASN   CG       909    7.036745096    7.466288584    7.200151939
   88 ASN   OD1      910    6.941506887    7.433327442    7.270644851
   88 ASN   ND2      911    7.090100545    7.378413693    7.115784132
   88 ASN   HD21     912    7.053328571    7.285604389    7.121658199
   88 ASN   HD22     913    7.153377355    7.408151379    7.044281186
   88 ASN   C        914    7.098713852    0.069905519    7.070825386
   88 ASN   O        915    7.210752918    0.059050513    7.021237947
   89 VAL   N        916    7.054113404    0.178486197    7.133336385
   89 VAL   H        917    6.969749573    0.175163178    7.186938599
   89 VAL   CA       918    7.124516901    0.307523979    7.134989909
   89 VAL   CB       919    7.027691483    0.419156782    7.095292338
   89 VAL   CG1      920    7.093655950    0.557188012    7.096033818
   89 VAL   CG2      921    6.971406965    0.392825667    6.955489871
   89 VAL   C        922    7.178666800    0.328060723    7.276617326
   89 VAL   O        923    7.102926607    0.329490434    7.373521941
   90 PHE   N        924    7.310986582    0.337666434    7.285909286
   90 PHE   H        925    7.370467127    0.336648919    7.205524269
   90 PHE   CA       926    7.379511434    0.355631245    7.414720632
   90 PHE   CB       927    7.452413374    0.229372599    7.461139309
   90 PHE   CG       928    7.573115214    0.187061147    7.377185746
   90 PHE   CD1      929    7.558836288    0.084808603    7.284118693
   90 PHE   HD1      930    7.459601590    0.051577536    7.253672635
   90 PHE   CD2      931    7.699625742    0.228428872    7.417201017
   90 PHE   HD2      932    7.709562104    0.316222737    7.481022748
   90 PHE   CE1      933    7.671758553    0.020656568    7.234595682
   90 PHE   HE1      934    7.661604052   -0.069092083    7.173586483
   90 PHE   CE2      935    0.059999663    0.162778102    7.368685669
   90 PHE   HE2      936    0.159816168    0.187720244    7.404667687
   90 PHE   CZ       937    0.046193150    0.058594980    7.277725514
   90 PHE   HZ       938    0.132612354   -0.001844624    7.250178921
   90 PHE   C        939    7.471742814    0.477381815    7.423639459
   90 PHE   O        940    7.553033209    0.504665555    7.335468253
   91 ARG   N        941    7.476934577    0.527450813    7.546731386
   91 ARG   H        942    7.423464799    0.483431285    7.618869411
   91 ARG   CA       943    7.542842329    0.652825954    7.586062507
   91 ARG   CB       944    7.426991318    0.744500310    7.625813542
   91 ARG   CG       945    7.469173286    0.890095602    7.646547586
   91 ARG   CD       946    7.356101490    0.973256818    7.707437947
   91 ARG   NE       947    7.336958719    0.925270825    7.845051304
   91 ARG   HE       948    7.414964983    0.876280870    7.883979787
   91 ARG   CZ       949    7.222088800    0.931406786    7.913754183
   91 ARG   NH1      950    7.110227814    0.979458192    7.857787031
   91 ARG   HH11     951    7.024025647    0.982660899    7.908379674
   91 ARG   HH12     952    7.104446944    0.995860727    7.759308921
   91 ARG   NH2      953    7.211294394    0.866403752    8.030418930
   91 ARG   HH21     954    7.129576793    0.879513517    8.086550242
   91 ARG   HH22     955    7.269204158    0.788368446    8.053985601
   91 ARG   C        956    7.638338830    0.633923547    7.704103819
   91 ARG   O        957    7.600484568    0.583112512    7.809528756
   92 ILE   N        958    0.007016820    0.686818055    7.686805149
   92 ILE   H        959    0.032935474    0.727811614    7.599351671
   92 ILE   CA       960    0.106107174    0.701654350    0.042251874
   92 ILE   CB       961    0.246412736    0.729703384    7.740191353
   92 ILE   CG1      962    0.290033870    0.621589101    7.641112180
   92 ILE   CG2      963    0.347907206    0.733248622    7.854634648
   92 ILE   CD       964    0.414294604    0.655675724    7.558600372
   92 ILE   C        965    0.061056373    0.818961508    0.129552499
   92 ILE   O        966    0.042977375    0.930150803    0.080177900
   93 VAL   N        967    0.021894015    0.788414365    0.252924831
   93 VAL   H        968    0.030896094    0.695572006    0.288971460
   93 VAL   CA       969    7.726889968    0.891716681    0.346298966
   93 VAL   CB       970    7.632689407    0.835827206    0.453130334
   93 VAL   CG1      971    7.567219581    0.949132200    0.532387442
   93 VAL   CG2      972    7.523221904    0.745774676    0.395561337
   93 VAL   C        973    0.092646107    0.966999462    0.408305804
   93 VAL   O        974    0.106706891    1.087043534    0.385529136
   94 GLU   N        975    0.181163976    0.892917123    0.474401890
   94 GLU   H        976    0.170042862    0.794108510    0.485008161
   94 GLU   CA       977    0.305905525    0.946588288    0.530713645
   94 GLU   CB       978    0.281541398    1.038342542    0.650702790
   94 GLU   CG       979    0.238418922    0.979852436    0.785359965
   94 GLU   CD       980    0.198455929    1.094254908    0.878771945
   94 GLU   OE1      981    0.125987752    1.185082842    0.832688700
   94 GLU   OE2      982    0.238038391    1.092071634    0.997309934
   94 GLU   C        983    0.408677665    0.838419534    0.564602687
   94 GLU   O        984    0.374190614    0.721314807    0.579702429
   95 THR   N        985    0.532987846    0.883152216    0.579953978
   95 THR   H        986    0.553077431    0.981049795    0.576388026
   95 THR   CA       987    0.650547045    0.797499341    0.601293136
   95 THR   CB       988    0.693600788    0.736567967    0.467713069
   95 THR   OG1      989    0.812371171    0.657988907    0.480596917
   95 THR   HG1      990    0.797656537    0.592416720    0.554649956
   95 THR   CG2      991    0.710635074    0.839330926    0.355647715
   95 THR   C        992    0.770323971    0.866099246    0.667297687
   95 THR   O        993    0.796745550    0.984017867    0.644365292
   96 ASP   N        994    0.834663044    0.793107566    0.757971123
   96 ASP   H        995    0.790249910    0.718456597    0.807525861
   96 ASP   CA       996    0.980279441    0.805298386    0.774111205
   96 ASP   CB       997    1.036138624    0.812832342    0.916356802
   96 ASP   CG       998    1.189078804    0.809901655    0.913161395
   96 ASP   OD1      999    1.244762128    0.701791439    0.942120078
   96 ASP   OD2     1000    1.249700063    0.897830746    0.848197102
   96 ASP   C       1001    1.042733254    0.687175901    0.699584716
   96 ASP   O       1002    1.020215519    0.570441867    0.731120315
   97 TYR   N       1003    1.146551347    0.723761252    0.624951811
   97 TYR   H       1004    1.199854840    0.802371313    0.656244414
   97 TYR   CA      1005    1.208739685    0.635863480    0.524855206
   97 TYR   CB      1006    1.286168960    0.721857550    0.424773183
   97 TYR   CG      1007    1.213392280    0.831896896    0.347265050
   97 TYR   CD1     1008    1.292259515    0.906215167    0.260221741
   97 TYR   HD1     1009    1.397460599    0.880813805    0.247313432
   97 TYR   CD2     1010    1.080651362    0.869500698    0.364234762
   97 TYR   HD2     1011    1.011419388    0.808749324    0.422518303
   97 TYR   CE1     1012    1.240487217    1.015114196    0.191096259
   97 TYR   HE1     1013    1.307635923    1.075988404    0.130553055
   97 TYR   CE2     1014    1.028511151    0.979825894    0.297691334
   97 TYR   HE2     1015    0.928506304    1.014338407    0.323920942
   97 TYR   CZ      1016    1.107550037    1.051671196    0.208762607
   97 TYR   OH      1017    1.049444964    1.140876593    0.124153748
   97 TYR   HH      1018    0.973057564    1.184280844    0.171922333
   97 TYR   C       1019    1.298216765    0.526664263    0.583867562
   97 TYR   O       1020    1.329775134    0.429321403    0.515630560
   98 THR   N       1021    1.339503584    0.546860919    0.708672902
   98 THR   H       1022    1.308433522    0.626557381    0.760474203
   98 THR   CA      1023    1.419262506    0.452895715    0.788789590
   98 THR   CB      1024    1.528047031    0.517691275    0.874694965
   98 THR   OG1     1025    1.516014353    0.659894505    0.883620144
   98 THR   HG1     1026    1.424324492    0.684504117    0.915064071
   98 THR   CG2     1027    1.666706399    0.486033558    0.818314579
   98 THR   C       1028    1.337321591    0.358604099    0.877141083
   98 THR   O       1029    1.387498701    0.248825006    0.900760939
   99 ASP   N       1030    1.221834926    0.401180533    0.927562453
   99 ASP   H       1031    1.202710413    0.499254148    0.931681685
   99 ASP   CA      1032    1.126073169    0.314827428    0.998156944
   99 ASP   CB      1033    1.093072031    0.366404351    1.138386385
   99 ASP   CG      1034    0.991926045    0.283567315    1.217869217
   99 ASP   OD1     1035    0.918252399    0.343354933    1.299243122
   99 ASP   OD2     1036    0.975693564    0.162815993    1.189955677
   99 ASP   C       1037    1.000720942    0.277769634    0.918620064
   99 ASP   O       1038    1.003915165    0.180500098    0.843395302
  100 TYR   N       1039    0.899289613    0.363747766    0.921515289
  100 TYR   H       1040    0.907855788    0.451435891    0.968808494
  100 TYR   CA      1041    0.763250679    0.331535629    0.876052749
  100 TYR   CB      1042    0.666334244    0.363515565    0.990058623
  100 TYR   CG      1043    0.651186625    0.510954836    1.027964192
  100 TYR   CD1     1044    0.545531865    0.581302356    0.971329009
  100 TYR   HD1     1045    0.471805754    0.529232697    0.910220690
  100 TYR   CD2     1046    0.738157863    0.571739122    1.117752489
  100 TYR   HD2     1047    0.805513509    0.509816580    1.176996816
  100 TYR   CE1     1048    0.528826005    0.715836828    1.001980480
  100 TYR   HE1     1049    0.440627158    0.769259654    0.966660768
  100 TYR   CE2     1050    0.721261253    0.706247682    1.148434786
  100 TYR   HE2     1051    0.774461321    0.752194108    1.231727148
  100 TYR   CZ      1052    0.618385840    0.777831025    1.088332977
  100 TYR   OH      1053    0.622294187    0.913761397    1.087245224
  100 TYR   HH      1054    0.667193183    0.949096497    1.169325644
  100 TYR   C       1055    0.708551474    0.393927258    0.747493313
  100 TYR   O       1056    0.747042785    0.504133061    0.708750832
  101 ILE   N       1057    0.608850195    0.327344668    0.689915544
  101 ILE   H       1058    0.597047988    0.229728141    0.708155331
  101 ILE   CA      1059    0.519921693    0.380608486    0.585678543
  101 ILE   CB      1060    0.567731234    0.343716330    0.445089573
  101 ILE   CG1     1061    0.486748108    0.419787841    0.339893581
  101 ILE   CG2     1062    0.565295201    0.192991852    0.418853964
  101 ILE   CD      1063    0.549668264    0.419986874    0.200442050
  101 ILE   C       1064    0.372963826    0.345697794    0.610088235
  101 ILE   O       1065    0.336941811    0.234336594    0.647939053
  102 ILE   N       1066    0.290272088    0.449596758    0.602616076
  102 ILE   H       1067    0.325872577    0.542786531    0.595566607
  102 ILE   CA      1068    0.144073002    0.437921785    0.612685365
  102 ILE   CB      1069    0.084896479    0.548179336    0.700722911
  102 ILE   CG1     1070    0.163715826    0.583045918    0.827152750
  102 ILE   CG2     1071   -0.061619497    0.518061004    0.732943867
  102 ILE   CD      1072    0.159673489    0.478477165    0.938754305
  102 ILE   C       1073    0.082324821    0.448593638    0.473091530
  102 ILE   O       1074    0.083518780    0.554297293    0.410201652
  103 PHE   N       1075    0.018504783    0.339408952    0.431960669
  103 PHE   H       1076    0.019269987    0.256211556    0.487439735
  103 PHE   CA      1077    7.694095050    0.330844562    0.306736226
  103 PHE   CB      1078    7.725858316    0.202199327    0.230231951
  103 PHE   CG      1079    7.866694584    0.192428963    0.171287246
  103 PHE   CD1     1080    0.206168207    0.105556314    0.229418132
  103 PHE   HD1     1081    0.178853597    0.043259807    0.314591715
  103 PHE   CD2     1082    0.147775473    0.260763514    0.054874768
  103 PHE   HD2     1083    0.074630792    0.327625159    0.009495610
  103 PHE   CE1     1084    0.330992110    0.088481973    0.170706154
  103 PHE   HE1     1085    0.403254223    0.023153161    0.219613535
  103 PHE   CE2     1086    0.272369220    0.242458792    7.748155254
  103 PHE   HE2     1087    0.301386330    0.298805400    7.659481008
  103 PHE   CZ      1088    0.364399050    0.155770567    0.053767078
  103 PHE   HZ      1089    0.463950685    0.143148762    0.011210023
  103 PHE   C       1090    7.542832379    0.333165291    0.329636165
  103 PHE   O       1091    7.493199519    0.286074579    0.431859423
  104 HISB  N       1092    7.473086629    0.393880821    0.234044556
  104 HISB  H       1093    7.520048731    0.445997158    0.162777246
  104 HISB  CA      1094    7.326519980    0.395875918    0.222803101
  104 HISB  CB      1095    7.280753277    0.540098698    0.245572729
  104 HISB  CG      1096    7.130717633    0.565830773    0.230325969
  104 HISB  ND1     1097    7.068986009    0.609186360    0.120778238
  104 HISB  CD2     1098    7.039525400    0.545045988    0.324880410
  104 HISB  HD2     1099    7.058495045    0.521626461    0.429622317
  104 HISB  CE1     1100    6.938234018    0.610067744    0.145049053
  104 HISB  HE1     1101    6.857597800    0.629274757    0.074270526
  104 HISB  NE2     1102    6.920764313    0.571205094    0.271033195
  104 HISB  HE2     1103    6.832254931    0.558714557    0.315873086
  104 HISB  C       1104    7.285954964    0.347348544    0.083482058
  104 HISB  O       1105    7.343074375    0.393306639   -0.015272472
  105 LEU   N       1106    7.191593384    0.253773269    0.078208397
  105 LEU   H       1107    7.151034310    0.218589368    0.162581722
  105 LEU   CA      1108    7.144608986    0.186038896    7.708616037
  105 LEU   CB      1109    7.197985969    0.042743534    7.714077064
  105 LEU   CG      1110    7.171975177    7.707047306    7.591516504
  105 LEU   CD1     1111    7.291867523    7.614928547    7.568095519
  105 LEU   CD2     1112    7.047260619    7.620552539    7.610855910
  105 LEU   C       1113    6.991934110    0.189255401    7.698982036
  105 LEU   O       1114    6.921688134    0.161008964    7.795916246
  106 VAL   N       1115    6.942655170    0.222789483    7.580100290
  106 VAL   H       1116    7.001256843    0.261599381    7.508958095
  106 VAL   CA      1117    6.800071097    0.214926281    7.545199562
  106 VAL   CB      1118    6.748884083    0.352797203    7.502974115
  106 VAL   CG1     1119    6.598355093    0.347761030    7.476138748
  106 VAL   CG2     1120    6.774515196    0.458749262    7.610328866
  106 VAL   C       1121    6.780148742    0.113251845    7.432605410
  106 VAL   O       1122    6.838407056    0.125317802    7.324949597
  107 ASN   N       1123    6.697182065    0.013484870    7.461776862
  107 ASN   H       1124    6.649547431    0.012391012    7.549704871
  107 ASN   CA      1125    6.661144626    7.655142776    7.371739774
  107 ASN   CB      1126    6.672220498    7.523040881    7.448138050
  107 ASN   CG      1127    6.612621281    7.397359136    7.384423871
  107 ASN   OD1     1128    6.512658758    7.340955899    7.428640846
  107 ASN   ND2     1129    6.686200424    7.334774717    7.293006070
  107 ASN   HD21    1130    6.651332442    7.251415249    7.250181132
  107 ASN   HD22    1131    6.779123971    7.367181888    7.275270493
  107 ASN   C       1132    6.522853511    7.674425202    7.309178689
  107 ASN   O       1133    6.420279949    7.683726078    7.376433242
  108 PHE   N       1134    6.531507539    7.701516453    7.179265247
  108 PHE   H       1135    6.620941125    7.697930389    7.134660518
  108 PHE   CA      1136    6.420998920    7.720545806    7.084210189
  108 PHE   CB      1137    6.472696672    7.816514747    6.976831841
  108 PHE   CG      1138    6.383073183    7.847358117    6.856737360
  108 PHE   CD1     1139    6.393251589    0.015684362    6.743194148
  108 PHE   HD1     1140    6.430938867   -0.086373904    6.749840512
  108 PHE   CD2     1141    6.326431001    0.221777722    6.846742683
  108 PHE   HD2     1142    6.311466645    0.282138396    6.936258819
  108 PHE   CE1     1143    6.351522693    0.063790490    6.619652095
  108 PHE   HE1     1144    6.356411537   -0.001064571    6.532190532
  108 PHE   CE2     1145    6.285404680    0.270603974    6.723243560
  108 PHE   HE2     1146    6.245000511    0.371552316    6.715488622
  108 PHE   CZ      1147    6.298481439    0.191866434    6.609455542
  108 PHE   HZ      1148    6.268591785    0.229933901    6.511790505
  108 PHE   C       1149    6.384011183    7.584489280    7.024838342
  108 PHE   O       1150    6.460149878    7.520531120    6.952435021
  109 LYSH  N       1151    6.278390582    7.530096618    7.084623410
  109 LYSH  H       1152    6.232407587    7.571021354    7.163439074
  109 LYSH  CA      1153    6.213505256    7.408928450    7.032517411
  109 LYSH  CB      1154    6.175940063    7.319366696    7.150728328
  109 LYSH  CG      1155    6.292383409    7.239905390    7.210156516
  109 LYSH  CD      1156    6.237433076    7.154035893    7.324229111
  109 LYSH  CE      1157    6.344427480    7.061708270    7.382842381
  109 LYSH  NZ      1158    6.376912526    6.958853961    7.282990456
  109 LYSH  HZ1     1159    6.411984758    7.002561281    7.200167123
  109 LYSH  HZ2     1160    6.299624415    6.898122275    7.264615816
  109 LYSH  HZ3     1161    6.452785644    6.904187519    7.318418957
  109 LYSH  C       1162    6.085368564    7.445069387    6.957142724
  109 LYSH  O       1163    6.014540455    7.538471777    6.994400628
  110 GLU   N       1164    6.058532683    7.370212769    6.850538689
  110 GLU   H       1165    6.131483834    7.352945313    6.784344907
  110 GLU   CA      1166    5.926345020    7.371321578    6.786215814
  110 GLU   CB      1167    5.915567637    7.259703675    6.682138715
  110 GLU   CG      1168    6.028793183    7.253984997    6.579382787
  110 GLU   CD      1169    6.060593270    7.392817703    6.523503739
  110 GLU   OE1     1170    6.163513867    7.448095981    6.567938766
  110 GLU   OE2     1171    5.974870170    7.447438522    6.450767128
  110 GLU   C       1172    5.808307719    7.365407323    6.883382654
  110 GLU   O       1173    5.792762360    7.271920640    6.961808347
  111 LYSH  N       1174    5.753593365    7.486126589    6.894514151
  111 LYSH  H       1175    5.797591209    7.559828932    6.843198548
  111 LYSH  CA      1176    5.641873355    7.530037014    6.979378525
  111 LYSH  CB      1177    5.528329476    7.427759736    6.986774802
  111 LYSH  CG      1178    5.460612970    7.412864801    6.850391553
  111 LYSH  CD      1179    5.356306814    7.301171882    6.857484165
  111 LYSH  CE      1180    5.265707901    7.303333860    6.734225576
  111 LYSH  NZ      1181    5.176206474    7.419494714    6.744404582
  111 LYSH  HZ1     1182    5.135678253    7.424396886    6.835693919
  111 LYSH  HZ2     1183    5.106570815    7.419238081    6.672639616
  111 LYSH  HZ3     1184    5.232174239    7.501230419    6.730707296
  111 LYSH  C       1185    5.669071636    7.572235473    7.123919623
  111 LYSH  O       1186    5.582805776    7.638869623    7.180890036
  112 ASP   N       1187    5.792394643    7.559431691    7.172051228
  112 ASP   H       1188    5.872299943    7.548500245    7.112926543
  112 ASP   CA      1189    5.823172659    7.576900411    7.314733390
  112 ASP   CB      1190    5.806599922    7.440991909    7.383005121
  112 ASP   CG      1191    5.743787996    7.448390169    7.522320446
  112 ASP   OD1     1192    5.668113274    7.352903197    7.550217972
  112 ASP   OD2     1193    5.783485928    7.538187765    7.599691018
  112 ASP   C       1194    5.964349622    7.629519186    7.341370500
  112 ASP   O       1195    6.056783044    7.606969714    7.263421987
  113 SER   N       1196    5.984872193    7.678260096    7.463392722
  113 SER   H       1197    5.919981207    7.650747106    7.534332181
  113 SER   CA      1198    6.105144333    7.751568639    7.505493888
  113 SER   CB      1199    6.088025301    0.150678498    7.489962669
  113 SER   OG      1200    6.094213005    0.183639707    7.350957304
  113 SER   HG      1201    6.177771183    0.141568049    7.315602012
  113 SER   C       1202    6.153757938    7.727026742    7.648468163
  113 SER   O       1203    6.092304459    7.772207317    7.744961503
  114 PHE   N       1204    6.278652850    7.681551744    7.653039492
  114 PHE   H       1205    6.325408484    7.656498824    7.568266519
  114 PHE   CA      1206    6.354400986    7.652414610    0.023486699
  114 PHE   CB      1207    6.395286975    7.505214978    0.015371195
  114 PHE   CG      1208    6.510423420    7.457928688    0.104341789
  114 PHE   CD1     1209    6.634231089    7.440698534    0.043549622
  114 PHE   HD1     1210    6.653774370    7.491070607   -0.051106266
  114 PHE   CD2     1211    6.491760839    7.420102968    0.236777661
  114 PHE   HD2     1212    6.404486061    7.455595255    0.291597557
  114 PHE   CE1     1213    6.738420572    7.379622007    0.112335372
  114 PHE   HE1     1214    6.835752026    7.367403495    0.064828741
  114 PHE   CE2     1215    6.595705630    7.358069143    0.305096189
  114 PHE   HE2     1216    6.577388578    7.316263762    0.404079442
  114 PHE   CZ      1217    6.718617218    7.337823421    0.243411282
  114 PHE   HZ      1218    6.799840650    7.289103704    0.297356943
  114 PHE   C       1219    6.478006633    7.741346071    0.038500863
  114 PHE   O       1220    6.549792054    7.766783202   -0.058087475
  115 GLN   N       1221    6.509749806    0.020535562    0.163792121
  115 GLN   H       1222    6.452584877   -0.005172358    0.241722635
  115 GLN   CA      1223    6.627736758    0.098698989    0.203503945
  115 GLN   CB      1224    6.572503705    0.227228521    0.265444494
  115 GLN   CG      1225    6.680804286    0.327631420    0.305405981
  115 GLN   CD      1226    6.635766612    0.438177630    0.401131090
  115 GLN   OE1     1227    6.688672718    0.549200631    0.400154117
  115 GLN   NE2     1228    6.542288920    0.410955743    0.491724407
  115 GLN   HE21    1229    6.514029436    0.478165597    0.560161938
  115 GLN   HE22    1230    6.503206902    0.319010633    0.496077071
  115 GLN   C       1231    6.715940709    0.020693502    0.301215298
  115 GLN   O       1232    6.674243590   -0.028578999    0.405915858
  116 MET   N       1233    6.844681487    0.019071240    0.267866203
  116 MET   H       1234    6.876216084    0.068017239    0.186557846
  116 MET   CA      1235    6.948596920    7.703145027    0.346476022
  116 MET   CB      1236    6.993570938    7.578534693    0.269928899
  116 MET   CG      1237    7.053573219    7.473635793    0.363754549
  116 MET   SD      1238    7.082514604    7.312319094    0.282364854
  116 MET   CE      1239    7.222720499    7.351036171    0.179781479
  116 MET   C       1240    7.068005245    0.041971510    0.376169681
  116 MET   O       1241    7.100126862    0.133406511    0.300436630
  117 MET   N       1242    7.128615049    0.020414782    0.492562618
  117 MET   H       1243    7.084861880   -0.038269668    0.560698749
  117 MET   CA      1244    7.255000408    0.082505698    0.534785452
  117 MET   CB      1245    7.234352694    0.185600038    0.645947722
  117 MET   CG      1246    7.167058666    0.309479463    0.586535346
  117 MET   SD      1247    7.162707104    0.463481425    0.685278141
  117 MET   CE      1248    7.334600822    0.504615657    0.664282337
  117 MET   C       1249    7.358338185    7.733072755    0.583973008
  117 MET   O       1250    7.325173177    7.646218458    0.664518504
  118 GLU   N       1251    7.483987573    0.008469635    0.550122233
  118 GLU   H       1252    7.505907072    0.090073291    0.496638676
  118 GLU   CA      1253    7.599691904    7.680823800    0.593242631
  118 GLU   CB      1254    7.664347813    7.606872685    0.475921919
  118 GLU   CG      1255    0.006173124    7.497726786    0.527588206
  118 GLU   CD      1256    0.120405506    7.451044177    0.437121970
  118 GLU   OE1     1257    0.182059363    7.541604639    0.376948801
  118 GLU   OE2     1258    0.157344993    7.331762554    0.443002178
  118 GLU   C       1259    7.706152838    0.016055753    0.659925804
  118 GLU   O       1260    7.727948116    0.130448139    0.620286277
  119 LEU   N       1261    0.006069003    7.716748890    0.770974459
  119 LEU   H       1262   -0.036913487    7.637160544    0.813631179
  119 LEU   CA      1263    0.131010426    0.009931741    0.833809399
  119 LEU   CB      1264    0.113076461    0.038467258    0.983061948
  119 LEU   CG      1265    0.240901473    0.063430605    1.063373550
  119 LEU   CD1     1266    0.324993897    0.178304554    1.007337546
  119 LEU   CD2     1267    0.207673558    0.089773622    1.210366212
  119 LEU   C       1268    0.239258995    7.656690451    0.809481660
  119 LEU   O       1269    0.229862308    7.542868384    0.855147511
  120 SER   N       1270    0.334979583    7.697347611    0.726583000
  120 SER   H       1271    0.325697720    7.780680145    0.672087078
  120 SER   CA      1272    0.456750324    7.620587339    0.696714951
  120 SER   CB      1273    0.470988247    7.584426424    0.548724096
  120 SER   OG      1274    0.408239967    7.685036066    0.468812792
  120 SER   HG      1275    0.330556386    7.637887928    0.427056371
  120 SER   C       1276    0.584738041    7.688844745    0.745435824
  120 SER   O       1277    0.603202670    7.809849696    0.733456948
  121 ALA   N       1278    0.671612009    7.606113259    0.802842261
  121 ALA   H       1279    0.656947467    7.507456908    0.795522666
  121 ALA   CA      1280    0.796694020    7.644058652    0.870129742
  121 ALA   CB      1281    0.793259835    7.593400603    1.014443144
  121 ALA   C       1282    0.921310008    7.583456350    0.805236035
  121 ALA   O       1283    0.911314468    7.479459227    0.740337257
  122 ARG   N       1284    1.034248719    7.652456700    0.818362268
  122 ARG   H       1285    1.031588761    7.748079795    0.847505017
  122 ARG   CA      1286    1.164931577    7.605410955    0.770206748
  122 ARG   CB      1287    1.271443540    7.712950498    0.792590956
  122 ARG   CG      1288    1.334005129    7.765787587    0.663359099
  122 ARG   CD      1289    1.227197967    0.077061246    0.574039020
  122 ARG   NE      1290    1.288465577    0.159179968    0.468639429
  122 ARG   HE      1291    1.315439521    0.250857281    0.498111630
  122 ARG   CZ      1292    1.303583489    0.126910931    0.339468614
  122 ARG   NH1     1293    1.267505162    0.007938511    0.289488701
  122 ARG   HH11    1294    1.276798271   -0.013303839    0.192216651
  122 ARG   HH12    1295    1.229252376   -0.063086550    0.348590397
  122 ARG   NH2     1296    1.346333122    0.217854488    0.250829079
  122 ARG   HH21    1297    1.357850868    0.189340838    0.155668886
  122 ARG   HH22    1298    1.362892370    0.313323988    0.275548750
  122 ARG   C       1299    1.210610813    7.476577463    0.838934602
  122 ARG   O       1300    1.236518385    7.376104197    0.772904032
  123 GLU   N       1301    1.219411713    7.480546904    0.971579507
  123 GLU   H       1302    1.207566777    7.567626208    1.019289352
  123 GLU   CA      1303    1.245543341    7.363546968    1.056669440
  123 GLU   CB      1304    1.307423617    7.424004630    1.182876569
  123 GLU   CG      1305    1.415230165    7.339557572    1.251118766
  123 GLU   CD      1306    1.529608169    7.298927030    1.157956759
  123 GLU   OE1     1307    1.528291780    7.180619282    1.117658160
  123 GLU   OE2     1308    1.616035675    7.384660832    1.129532230
  123 GLU   C       1309    1.116727288    7.284763803    1.081369218
  123 GLU   O       1310    1.009918487    7.338669862    1.052775718
  124 PRO   N       1311    1.117649668    7.164514393    1.138217608
  124 PRO   CA      1312    0.995085123    7.090681354    1.171978033
  124 PRO   CB      1313    1.042024351    6.963754088    1.243335944
  124 PRO   CG      1314    1.166414332    6.932033851    1.160103004
  124 PRO   CD      1315    1.230119238    7.069919294    1.141760575
  124 PRO   C       1316    0.886392870    7.160454146    1.254003666
  124 PRO   O       1317    0.769550718    7.131313032    1.228956491
  125 ASP   N       1318    0.921539433    7.264033460    1.329660755
  125 ASP   H       1319    1.008408460    7.312468439    1.319288701
  125 ASP   CA      1320    0.826816545    7.330363649    1.420433409
  125 ASP   CB      1321    0.817714629    7.254192115    1.552827369
  125 ASP   CG      1322    0.672531567    7.214741621    1.580603537
  125 ASP   OD1     1323    0.585959413    7.303469097    1.564497854
  125 ASP   OD2     1324    0.649054244    7.094164888    1.603734478
  125 ASP   C       1325    0.865285335    7.475656667    1.449133927
  125 ASP   O       1326    0.981663504    7.513782200    1.437647349
  126 THR   N       1327    0.766998931    7.549834677    1.499394724
  126 THR   H       1328    0.683098130    7.504566748    1.529613312
  126 THR   CA      1329    0.776659311    7.693814924    1.527477496
  126 THR   CB      1330    0.730198328    0.026088161    1.408622085
  126 THR   OG1     1331    0.746249977    0.164229368    1.441859598
  126 THR   HG1     1332    0.809058152    0.204690855    1.375378119
  126 THR   CG2     1333    0.585021886    7.749304369    1.369891940
  126 THR   C       1334    0.708857905    7.738000844    1.657332032
  126 THR   O       1335    0.625273903    7.667248589    1.713335073
  127 SER   N       1336    0.736201677    0.110468823    1.694968671
  127 SER   H       1337    0.756543828    0.172371524    1.619106058
  127 SER   CA      1338    0.700923038    0.176376969    1.821542228
  127 SER   CB      1339    0.760527968    0.317010611    1.830549915
  127 SER   OG      1340    0.699460387    0.406536223    1.737244240
  127 SER   HG      1341    0.759615015    0.412088881    1.657545563
  127 SER   C       1342    0.550501824    0.190747003    1.845564825
  127 SER   O       1343    0.468978305    0.202030805    1.754147587
  128 GLU   N       1344    0.517399935    0.208197649    1.973187608
  128 GLU   H       1345    0.585998079    0.208824741    2.045957313
  128 GLU   CA      1346    0.382156456    0.242303135    2.019646597
  128 GLU   CB      1347    0.362329168    0.215788265    2.169036260
  128 GLU   CG      1348    0.439416577    0.297793140    2.272669087
  128 GLU   CD      1349    0.584511939    0.325139672    2.232595336
  128 GLU   OE1     1350    0.662315575    0.227809829    2.222766714
  128 GLU   OE2     1351    0.606359980    0.436136858    2.179445104
  128 GLU   C       1352    0.334453884    0.381348458    1.977227549
  128 GLU   O       1353    0.214189163    0.394639374    1.955137436
  129 GLU   N       1354    0.424157520    0.478150521    1.960679339
  129 GLU   H       1355    0.507389192    0.475389934    2.016052290
  129 GLU   CA      1356    0.397939127    0.604877122    1.890943571
  129 GLU   CB      1357    0.512738935    0.705233949    1.903683892
  129 GLU   CG      1358    0.535052791    0.813315983    1.797702683
  129 GLU   CD      1359    0.434512245    0.924996695    1.768908199
  129 GLU   OE1     1360    0.476948660    1.027781901    1.711793769
  129 GLU   OE2     1361    0.312540212    0.906880643    1.789428530
  129 GLU   C       1362    0.353580176    0.583993526    1.746007853
  129 GLU   O       1363    0.239262689    0.616277809    1.714119705
  130 VAL   N       1364    0.427304297    0.506323504    1.667128927
  130 VAL   H       1365    0.516465813    0.471770219    1.696423987
  130 VAL   CA      1366    0.388272290    0.474939094    1.528911490
  130 VAL   CB      1367    0.503547048    0.412941170    1.449674045
  130 VAL   CG1     1368    0.463137342    0.380912095    1.305630808
  130 VAL   CG2     1369    0.624206331    0.506956559    1.445845144
  130 VAL   C       1370    0.257892753    0.395538779    1.518435745
  130 VAL   O       1371    0.167342530    0.432358791    1.443767290
  131 ARG   N       1372    0.239801612    0.301430262    1.610649485
  131 ARG   H       1373    0.318515897    0.264422271    1.660007433
  131 ARG   CA      1374    0.113297689    0.228349784    1.626981842
  131 ARG   CB      1375    0.139987049    0.109101951    1.719063733
  131 ARG   CG      1376    0.045722165   -0.006585248    1.685307357
  131 ARG   CD      1377    0.103654213    7.606959178    1.714390519
  131 ARG   NE      1378    0.121423983    7.596075690    1.859899267
  131 ARG   HE      1379    0.214875923    7.614137067    1.890570420
  131 ARG   CZ      1380    0.045489148    7.522873822    1.942545138
  131 ARG   NH1     1381   -0.037083564    7.427419686    1.897569263
  131 ARG   HH11    1382   -0.094519994    7.372797813    1.958537756
  131 ARG   HH12    1383   -0.026157949    7.392718376    1.804415961
  131 ARG   NH2     1384    0.039824932    7.558517759    2.071582733
  131 ARG   HH21    1385   -0.007936996    7.496419873    2.133738682
  131 ARG   HH22    1386    0.112067390    7.615468317    2.110814907
  131 ARG   C       1387    7.747533675    0.316808781    1.668058020
  131 ARG   O       1388    7.639120670    0.303479416    1.611501429
  132 LYSH  N       1389    0.018880129    0.417811714    1.751361425
  132 LYSH  H       1390    0.104481212    0.422758002    1.802834607
  132 LYSH  CA      1391    7.676135091    0.526245986    1.780535699
  132 LYSH  CB      1392    7.724030661    0.615119441    1.895515704
  132 LYSH  CG      1393    7.711618950    0.555309116    2.035782382
  132 LYSH  CD      1394    7.808002806    0.634199584    2.124637983
  132 LYSH  CE      1395    0.050585295    0.589938817    2.270990397
  132 LYSH  NZ      1396   -0.070530141    0.645475099    2.333081629
  132 LYSH  HZ1     1397   -0.082728534    0.742103849    2.310405499
  132 LYSH  HZ2     1398   -0.068902790    0.639598727    2.432895626
  132 LYSH  HZ3     1399   -0.152623729    0.599127500    2.299705692
  132 LYSH  C       1400    7.648035089    0.619271222    1.662346121
  132 LYSH  O       1401    7.532839463    0.654491841    1.637466263
  133 ARG   N       1402    7.751278606    0.658613362    1.588300679
  133 ARG   H       1403    7.844450301    0.646907500    1.622705022
  133 ARG   CA      1404    7.739863807    0.737978697    1.465079048
  133 ARG   CB      1405    7.877004131    0.758628822    1.400444374
  133 ARG   CG      1406    7.876128324    0.831934414    1.266136696
  133 ARG   CD      1407    0.098430929    0.982567434    1.274190359
  133 ARG   NE      1408    0.225562818    1.053840772    1.293305336
  133 ARG   HE      1409    0.267105033    1.082051595    1.206821250
  133 ARG   CZ      1410    0.288994948    1.070957720    1.410090059
  133 ARG   NH1     1411    0.229108350    1.040741425    1.526084905
  133 ARG   HH11    1412    0.280744779    1.043194898    1.611689485
  133 ARG   HH12    1413    0.129929938    1.030113102    1.533097029
  133 ARG   NH2     1414    0.421599700    1.088407687    1.418104539
  133 ARG   HH21    1415    0.461490617    1.079899225    1.509415591
  133 ARG   HH22    1416    0.481550613    1.103739470    1.339547294
  133 ARG   C       1417    7.647320547    0.672561227    1.362280816
  133 ARG   O       1418    7.555992114    0.736912535    1.310828704
  134 PHE   N       1419    7.665847009    0.542268472    1.343034650
  134 PHE   H       1420    7.748389683    0.496651296    1.376305365
  134 PHE   CA      1421    7.579341582    0.462449534    1.254961224
  134 PHE   CB      1422    7.631425386    0.319044612    1.243381223
  134 PHE   CG      1423    7.553462660    0.240061129    1.138055588
  134 PHE   CD1     1424    7.581161103    0.257765722    1.003009108
  134 PHE   HD1     1425    7.660244698    0.326040323    0.971938443
  134 PHE   CD2     1426    7.458599573    0.146467274    1.177565581
  134 PHE   HD2     1427    7.436304144    0.132771096    1.283384889
  134 PHE   CE1     1428    7.514146093    0.181961410    0.907711186
  134 PHE   HE1     1429    7.536580482    0.196098260    0.801981874
  134 PHE   CE2     1430    7.393109290    0.069097031    1.082466887
  134 PHE   HE2     1431    7.325991860   -0.010713387    1.114195472
  134 PHE   CZ      1432    7.420903371    0.086842556    0.947437150
  134 PHE   HZ      1433    7.374146712    0.021833901    0.873485740
  134 PHE   C       1434    7.432688213    0.466114212    1.298441078
  134 PHE   O       1435    7.350453378    0.512452674    1.219574589
  135 VAL   N       1436    7.405909643    0.444960840    1.426990073
  135 VAL   H       1437    7.475549313    0.411916527    1.490700545
  135 VAL   CA      1438    7.268560346    0.451995096    1.478934443
  135 VAL   CB      1439    7.250804638    0.391936371    1.618539558
  135 VAL   CG1     1440    7.309892338    0.251216341    1.629332038
  135 VAL   CG2     1441    7.300675250    0.481690960    1.731950068
  135 VAL   C       1442    7.202023902    0.588970727    1.464051758
  135 VAL   O       1443    7.089847637    0.596417413    1.414154202
  136 GLU   N       1444    7.278838126    0.696005614    1.482365892
  136 GLU   H       1445    7.367989859    0.686215869    1.526599139
  136 GLU   CA      1446    7.240366133    0.834579313    1.451927049
  136 GLU   CB      1447    7.352781216    0.925239991    1.502478784
  136 GLU   CG      1448    7.392686054    1.049664460    1.422879428
  136 GLU   CD      1449    7.299228299    1.170574441    1.430182685
  136 GLU   OE1     1450    7.177045967    1.145605012    1.421751893
  136 GLU   OE2     1451    7.346691961    1.286022712    1.423535130
  136 GLU   C       1452    7.199878001    0.855844253    1.305910670
  136 GLU   O       1453    7.082877753    0.879674199    1.276356858
  137 TYR   N       1454    7.287798595    0.812367806    1.216076413
  137 TYR   H       1455    7.378093762    0.779560443    1.243841151
  137 TYR   CA      1456    7.263731071    0.817116320    1.071130692
  137 TYR   CB      1457    7.389183949    0.782831437    0.990539944
  137 TYR   CG      1458    7.456883270    0.914451429    0.951828842
  137 TYR   CD1     1459    7.393272224    0.998318918    0.861040366
  137 TYR   HD1     1460    7.299929680    0.969795815    0.812531437
  137 TYR   CD2     1461    7.576488976    0.950285875    1.012888968
  137 TYR   HD2     1462    7.628353460    0.880609089    1.078738815
  137 TYR   CE1     1463    7.449678740    1.121653463    0.830600730
  137 TYR   HE1     1464    7.405616063    1.186351857    0.754744815
  137 TYR   CE2     1465    7.634453413    1.072836669    0.982211239
  137 TYR   HE2     1466    7.733138426    1.096162883    1.022193915
  137 TYR   CZ      1467    7.569937409    1.155866965    0.891314668
  137 TYR   OH      1468    7.623163816    1.272414539    0.845752289
  137 TYR   HH      1469    7.720809433    1.251086310    0.842323573
  137 TYR   C       1470    7.146254986    0.734405904    1.018533133
  137 TYR   O       1471    7.069781949    0.783153740    0.935435861
  138 CYSH  N       1472    7.131630628    0.611053517    1.066044010
  138 CYSH  H       1473    7.202032988    0.566471338    1.121327858
  138 CYSH  CA      1474    7.014114981    0.530018642    1.030932232
  138 CYSH  CB      1475    7.041714649    0.379699688    1.023876842
  138 CYSH  SG      1476    7.128617845    0.310522741    1.169295320
  138 CYSH  HG      1477    7.171733892    0.200228282    1.108753466
  138 CYSH  C       1478    6.882687882    0.567222616    1.099877806
  138 CYSH  O       1479    6.781357997    0.570876062    1.030247003
  139 GLN   N       1480    6.887999840    0.625983881    1.219080890
  139 GLN   H       1481    6.967041421    0.615543646    1.279443712
  139 GLN   CA      1482    6.772361257    0.694012997    1.279185686
  139 GLN   CB      1483    6.796038717    0.733308022    1.425161085
  139 GLN   CG      1484    6.707140309    0.651950469    1.519445699
  139 GLN   CD      1485    6.773536506    0.525276286    1.573778439
  139 GLN   OE1     1486    6.807229851    0.513733396    1.691500022
  139 GLN   NE2     1487    6.780482753    0.417849609    1.495685615
  139 GLN   HE21    1488    6.827417294    0.337710330    1.532764616
  139 GLN   HE22    1489    6.743076713    0.416911918    1.402945495
  139 GLN   C       1490    6.724832651    0.815490219    1.199219476
  139 GLN   O       1491    6.606709023    0.823266566    1.165823998
  140 LYSH  N       1492    6.818652125    0.893529952    1.146316642
  140 LYSH  H       1493    6.911811784    0.893315793    1.182685866
  140 LYSH  CA      1494    6.789571786    0.999837927    1.049023760
  140 LYSH  CB      1495    6.914431547    1.076066666    1.004242789
  140 LYSH  CG      1496    6.984385629    1.153675114    1.115993002
  140 LYSH  CD      1497    7.070892293    1.259777024    1.047687795
  140 LYSH  CE      1498    7.181747368    1.320767631    1.133695501
  140 LYSH  NZ      1499    7.131999137    1.382489892    1.257486073
  140 LYSH  HZ1     1500    7.051965323    1.332873096    1.291142496
  140 LYSH  HZ2     1501    7.111219019    1.480250131    1.254435317
  140 LYSH  HZ3     1502    7.198275369    1.362318232    1.329611841
  140 LYSH  C       1503    6.722635907    0.951325459    0.920269681
  140 LYSH  O       1504    6.648514204    1.024228100    0.854561654
  141 HISA  N       1505    6.742865164    0.824888159    0.884315673
  141 HISA  H       1506    6.797676771    0.763080994    0.940674136
  141 HISA  CA      1507    6.678972296    0.764047970    0.766728887
  141 HISA  CB      1508    6.782742446    0.683405714    0.688370875
  141 HISA  CG      1509    6.888519290    0.771061093    0.621015287
  141 HISA  ND1     1510    7.002678859    0.810770032    0.676497486
  141 HISA  HD1     1511    7.029314412    0.794816268    0.771557210
  141 HISA  CD2     1512    6.888759100    0.815062334    0.495512701
  141 HISA  HD2     1513    6.807098166    0.801895983    0.424519019
  141 HISA  CE1     1514    7.072895097    0.878804530    0.586344283
  141 HISA  HE1     1515    7.166108042    0.931415031    0.606981079
  141 HISA  NE2     1516    7.002792956    0.879834635    0.473318251
  141 HISA  C       1517    6.557376122    0.677369563    0.800113407
  141 HISA  O       1518    6.517418677    0.594377153    0.718597680
  142 GLY   N       1519    6.503465894    0.692986478    0.920690397
  142 GLY   H       1520    6.541781687    0.757412527    0.986885590
  142 GLY   CA      1521    6.387332289    0.618707859    0.971738191
  142 GLY   C       1522    6.410775070    0.476634867    1.023487483
  142 GLY   O       1523    6.325540028    0.426255716    1.096470568
  143 ILE   N       1524    6.528177050    0.419185186    0.998884230
  143 ILE   H       1525    6.598449802    0.467082795    0.946280826
  143 ILE   CA      1526    6.564987879    0.283768701    1.042674875
  143 ILE   CB      1527    6.688087159    0.230045761    0.969390730
  143 ILE   CG1     1528    6.668848100    0.232885504    0.817639264
  143 ILE   CG2     1529    6.720416776    0.087170481    1.013569098
  143 ILE   CD      1530    6.795644898    0.201706735    0.737902664
  143 ILE   C       1531    6.584240374    0.278366934    1.194366384
  143 ILE   O       1532    6.679477125    0.332081233    1.250714193
  144 VAL   N       1533    6.477166143    0.233782809    1.259451899
  144 VAL   H       1534    6.389753201    0.238253418    1.211085158
  144 VAL   CA      1535    6.466637845    0.215249466    1.404910972
  144 VAL   CB      1536    6.326741016    0.166004811    1.442532230
  144 VAL   CG1     1537    6.293545421    0.186871888    1.590425753
  144 VAL   CG2     1538    6.224585907    0.238438017    1.354645548
  144 VAL   C       1539    6.569596627    0.115237244    1.457920666
  144 VAL   O       1540    6.585799364    0.007140103    1.401509390
  145 LYSH  N       1541    6.615858062    0.142690738    1.579562092
  145 LYSH  H       1542    6.575521372    0.216058068    1.634247181
  145 LYSH  CA      1543    6.727693456    0.071448699    1.643040858
  145 LYSH  CB      1544    6.766315757    0.140483511    1.774019277
  145 LYSH  CG      1545    6.661101589    0.122766601    1.883664363
  145 LYSH  CD      1546    6.660977357    0.233653647    1.989063243
  145 LYSH  CE      1547    6.560739645    0.201323055    2.100046967
  145 LYSH  NZ      1548    6.424016357    0.179820074    2.050482191
  145 LYSH  HZ1     1549    6.397633173    0.252812294    1.987425042
  145 LYSH  HZ2     1550    6.356332281    0.172105365    2.123683395
  145 LYSH  HZ3     1551    6.422451280    0.093574596    1.999873666
  145 LYSH  C       1552    6.714788884    7.671641449    1.655655432
  145 LYSH  O       1553    6.810190233    7.599122939    1.627940940
  146 GLU   N       1554    6.591111529    7.624987706    1.670284753
  146 GLU   H       1555    6.520909193    7.683870968    1.710349037
  146 GLU   CA      1556    6.547018191    7.484846784    1.665035134
  146 GLU   CB      1557    6.396369045    7.482283398    1.691674273
  146 GLU   CG      1558    6.358194479    7.510603693    1.837111761
  146 GLU   CD      1559    6.389261380    7.649597028    1.893020350
  146 GLU   OE1     1560    6.382991909    7.751349622    1.820678866
  146 GLU   OE2     1561    6.424023257    7.656966765    2.012856395
  146 GLU   C       1562    6.579305306    7.406148552    1.537851421
  146 GLU   O       1563    6.565635375    7.284040910    1.532213446
  147 ASN   N       1564    6.609710812    7.477490375    1.429811150
  147 ASN   H       1565    6.594757793    7.576308624    1.426229845
  147 ASN   CA      1566    6.658204091    7.416971837    1.304926428
  147 ASN   CB      1567    6.572020179    7.455182390    1.184428601
  147 ASN   CG      1568    6.463146106    7.350043224    1.162056266
  147 ASN   OD1     1569    6.483063746    7.235514037    1.121898132
  147 ASN   ND2     1570    6.338448405    7.389872705    1.185525330
  147 ASN   HD21    1571    6.266376840    7.321308391    1.175332408
  147 ASN   HD22    1572    6.315326874    7.486511062    1.196730102
  147 ASN   C       1573    6.806349254    7.430680449    1.269168848
  147 ASN   O       1574    6.850690404    7.393419472    1.160658146
  148 ILE   N       1575    6.884315360    7.488747187    1.359928897
  148 ILE   H       1576    6.850561851    7.514200529    1.450554336
  148 ILE   CA      1577    7.029111175    7.504261263    1.339785955
  148 ILE   CB      1578    7.081176151    7.631960424    1.406066902
  148 ILE   CG1     1579    7.005500617    7.751606621    1.348028599
  148 ILE   CG2     1580    7.231169934    7.650386497    1.382113673
  148 ILE   CD      1581    7.024649773    7.878118748    1.431914526
  148 ILE   C       1582    7.101809148    7.376737127    1.382943757
  148 ILE   O       1583    7.149421884    7.363809935    1.495608422
  149 PHE   N       1584    7.094735022    7.279850439    1.292121600
  149 PHE   H       1585    7.037955111    7.291160381    1.210580219
  149 PHE   CA      1586    7.162194091    7.149621223    1.302077802
  149 PHE   CB      1587    7.109602025    7.063344654    1.187196031
  149 PHE   CG      1588    7.193719686    6.948168424    1.131792060
  149 PHE   CD1     1589    7.282364202    6.984325912    1.031030905
  149 PHE   HD1     1590    7.329111737    7.082768087    1.033053834
  149 PHE   CD2     1591    7.139196645    6.820386101    1.127134040
  149 PHE   HD2     1592    7.080346092    6.782461317    1.210662977
  149 PHE   CE1     1593    7.305264081    6.901385337    0.921879796
  149 PHE   HE1     1594    7.363400693    6.941746639    0.838983155
  149 PHE   CE2     1595    7.161147897    6.736452343    1.018533277
  149 PHE   HE2     1596    7.102214528    6.645219030    1.009454431
  149 PHE   CZ      1597    7.241650278    6.778110519    0.913160591
  149 PHE   HZ      1598    7.228743668    6.731696935    0.815388488
  149 PHE   C       1599    7.314410678    7.164988031    1.301195625
  149 PHE   O       1600    7.373963175    7.233535505    1.218221945
  150 ASP   N       1601    7.372453418    7.087659309    1.392518842
  150 ASP   H       1602    7.321837531    7.020534771    1.446666700
  150 ASP   CA      1603    7.518481551    7.088192337    1.409343667
  150 ASP   CB      1604    7.549628997    7.103438181    1.558353602
  150 ASP   CG      1605    7.688553063    7.163566592    1.580625868
  150 ASP   OD1     1606    7.784519623    7.116161669    1.516082023
  150 ASP   OD2     1607    7.693174468    7.263518524    1.655534096
  150 ASP   C       1608    7.579421892    6.963321114    1.345301710
  150 ASP   O       1609    7.523329416    6.853912345    1.348752483
  151 LEU   N       1610    7.680486490    6.991923608    1.263725947
  151 LEU   H       1611    7.722357808    7.082722329    1.265674655
  151 LEU   CA      1612    0.003780964    6.888614064    1.191291615
  151 LEU   CB      1613    0.051942693    6.941253726    1.055960533
  151 LEU   CG      1614    7.684310881    6.952720145    0.961445306
  151 LEU   CD1     1615    7.726606965    7.037526951    0.841348519
  151 LEU   CD2     1616    7.644022775    6.812932773    0.914077546
  151 LEU   C       1617    0.122186391    6.829648869    1.268182482
  151 LEU   O       1618    0.169025053    6.721576842    1.232772199
  152 THR   N       1619    0.167348602    6.896694453    1.373790855
  152 THR   H       1620    0.120883652    6.975855932    1.413473203
  152 THR   CA      1621    0.283804463    6.847575548    1.448844832
  152 THR   CB      1622    0.352859773    6.955724408    1.532163157
  152 THR   OG1     1623    0.480097211    6.893838238    1.552888120
  152 THR   HG1     1624    0.540297752    6.966926700    1.585070941
  152 THR   CG2     1625    0.283898268    7.000475744    1.661211387
  152 THR   C       1626    0.267335695    6.713452121    1.520608156
  152 THR   O       1627    0.331094445    6.617974331    1.476485730
  153 GLU   N       1628    0.153110732    6.695443380    1.586305075
  153 GLU   H       1629    0.091441411    6.773815347    1.593783963
  153 GLU   CA      1630    0.102072555    6.574135393    1.651824126
  153 GLU   CB      1631   -0.015098883    6.605889805    1.744946027
  153 GLU   CG      1632    0.023006430    6.688349870    1.868078957
  153 GLU   CD      1633   -0.093583372    6.751422931    1.944501997
  153 GLU   OE1     1634   -0.065334530    6.850850712    2.014775853
  153 GLU   OE2     1635   -0.208412405    6.703323156    1.933184923
  153 GLU   C       1636    0.062233224    6.458718617    1.559615664
  153 GLU   O       1637    0.024330612    6.353282803    1.610387365
  154 VAL   N       1638    0.077372552    6.471129988    1.428059300
  154 VAL   H       1639    0.132591900    6.545814440    1.391008840
  154 VAL   CA      1640    0.042328455    6.365717369    1.331764461
  154 VAL   CB      1641   -0.087828677    6.392608162    1.255963520
  154 VAL   CG1     1642   -0.205990787    6.398103473    1.352992210
  154 VAL   CG2     1643   -0.085233519    6.518349636    1.168835553
  154 VAL   C       1644    0.151631862    6.329306201    1.231072772
  154 VAL   O       1645    0.239631112    6.410152186    1.201909568
  155 ASP   N       1646    0.140224807    6.210826181    1.171707530
  155 ASP   H       1647    0.071314330    6.145168026    1.202382693
  155 ASP   CA      1648    0.228879009    6.165017193    1.063754607
  155 ASP   CB      1649    0.222770909    6.014536413    1.036766982
  155 ASP   CG      1650    0.311914312    5.959132364    0.925426732
  155 ASP   OD1     1651    0.292721060    5.841200627    0.888673586
  155 ASP   OD2     1652    0.394669072    6.033793130    0.868812299
  155 ASP   C       1653    0.213752187    6.242833502    0.932892604
  155 ASP   O       1654    0.132696573    6.212549882    0.845457486
  156 ARG   N       1655    0.282155373    6.356882426    0.933786998
  156 ARG   H       1656    0.303280186    6.397120648    1.022866257
  156 ARG   CA      1657    0.304628940    6.444814787    0.818140902
  156 ARG   CB      1658    0.320873328    6.589959630    0.863730705
  156 ARG   CG      1659    0.415298026    6.615789840    0.981317799
  156 ARG   CD      1660    0.406090183    6.760924780    1.028898147
  156 ARG   NE      1661    0.475026349    6.785507616    1.156389743
  156 ARG   HE      1662    0.449057678    6.723192370    1.230168090
  156 ARG   CZ      1663    0.554506517    6.889604719    1.184738359
  156 ARG   NH1     1664    0.569377723    6.991895164    1.099481664
  156 ARG   HH11    1665    0.634075528    7.064473553    1.122895423
  156 ARG   HH12    1666    0.500565592    7.010381062    1.029313392
  156 ARG   NH2     1667    0.607787202    6.910537536    1.305886782
  156 ARG   HH21    1668    0.670698409    6.986797248    1.320949999
  156 ARG   HH22    1669    0.565111855    6.878810593    1.390577639
  156 ARG   C       1670    0.406028330    6.399264056    0.712998130
  156 ARG   O       1671    0.493943369    6.476155752    0.674427640
  157 CYS2  N       1672    0.409264121    6.269716667    0.683024123
  157 CYS2  H       1673    0.364593680    6.203262180    0.742927429
  157 CYS2  CA      1674    0.485737557    6.206680767    0.574443161
  157 CYS2  CB      1675    0.426104571    6.240619657    0.437687696
  157 CYS2  SG      1676    0.282123567    6.135230258    0.397087359
  157 CYS2  C       1677    0.637682991    6.224420123    0.571763402
  157 CYS2  O       1678    0.704686774    6.192284753    0.473741124
  158 LEU   N       1679    0.692419985    6.240412851    0.691916470
  158 LEU   H       1680    0.633362763    6.239018803    0.772610972
  158 LEU   CA      1681    0.832629190    6.277432666    0.716002883
  158 LEU   CB      1682    0.864965012    6.281468662    0.865486277
  158 LEU   CG      1683    0.773640830    6.374782620    0.945221439
  158 LEU   CD1     1684    0.655131778    6.300221394    1.006899898
  158 LEU   CD2     1685    0.862287094    6.449689572    1.044918220
  158 LEU   C       1686    0.936969018    6.185525237    0.652130759
  158 LEU   O       1687    1.034869762    6.232767244    0.594600099
  159 GLN   N       1688    0.903145184    6.056936514    0.649139634
  159 GLN   H       1689    0.812467179    6.028718043    0.680445694
  159 GLN   CA      1690    0.985786993    5.947435503    0.596298456
  159 GLN   CB      1691    0.903470704    5.818971237    0.607717984
  159 GLN   CG      1692    0.861335657    5.784452127    0.750678747
  159 GLN   CD      1693    0.742440189    5.688327986    0.756578513
  159 GLN   OE1     1694    0.722477889    5.599864547    0.673499535
  159 GLN   NE2     1695    0.650722606    5.710179051    0.850369967
  159 GLN   HE21    1696    0.573188414    5.647076193    0.852779852
  159 GLN   HE22    1697    0.655630903    5.786082773    0.915288468
  159 GLN   C       1698    1.028667652    5.965942649    0.450596965
  159 GLN   O       1699    1.146785176    5.949786860    0.420336967
  160 ALA   N       1700    0.940463844    6.024610752    0.370170167
  160 ALA   H       1701    0.855509769    6.063943893    0.405336660
  160 ALA   CA      1702    0.961358050    6.046414185    0.226305422
  160 ALA   CB      1703    0.824196102    6.043171075    0.158574332
  160 ALA   C       1704    1.041815492    6.170175804    0.186044958
  160 ALA   O       1705    1.044040420    6.208680796    0.069241043
  161 ARG   N       1706    1.103658130    6.237251266    0.282828415
  161 ARG   H       1707    1.105721736    6.201402285    0.376157993
  161 ARG   CA      1708    1.183008726    6.359142206    0.261399721
  161 ARG   CB      1709    1.189363758    6.438491101    0.392071563
  161 ARG   CG      1710    1.283233025    6.559300340    0.390414324
  161 ARG   CD      1711    1.239310100    6.678188049    0.476140655
  161 ARG   NE      1712    1.127159844    6.750341869    0.414266035
  161 ARG   HE      1713    1.142042482    6.773848102    0.318206010
  161 ARG   CZ      1714    1.003112500    6.752693024    0.464863517
  161 ARG   NH1     1715    0.975234499    6.669895705    0.566459929
  161 ARG   HH11    1716    0.880942529    6.667221057    0.599670020
  161 ARG   HH12    1717    1.047710907    6.613999790    0.606747414
  161 ARG   NH2     1718    0.922830603    6.859456526    0.454341212
  161 ARG   HH21    1719    0.826943063    6.859620759    0.482733688
  161 ARG   HH22    1720    0.957160731    6.946635877    0.419394757
  161 ARG   C       1721    1.318107674    6.338090043    0.192740392
  161 ARG   O       1722    1.396205034    6.255041646    0.238919631
  162 GLY   N       1723    1.350965231    6.415206437    0.089470836
  162 GLY   H       1724    1.447451021    6.435350725    0.072618354
  162 GLY   CA      1725    1.263256576    6.513237603    0.023821928
  162 GLY   C       1726    1.303380806    6.654189492    0.067820098
  162 GLY   O1      1727    1.215019075    6.726386251    0.118862097
  162 GLY   O2      1728    1.426009133    6.671108711    0.085195079
  163 fA4P  HO4     1729    0.560272390    7.720178668    5.952604612
  163 fA4P  O4      1730    0.479275946    7.749847062    5.901996979
  163 fA4P  C4      1731    0.414232079    7.846702511    5.985562968
  163 fA4P  C3      1732    0.486288663    0.228347557    5.989682495
  163 fA4P  O3      1733    0.624076768    0.218387453    6.028533970
  163 fA4P  HO3     1734    0.680965104    0.216190583    5.946327902
  163 fA4P  C2      1735    0.471435712    0.297685942    5.855236917
  163 fA4P  O2      1736    0.548970307    0.417336313    5.838854656
  163 fA4P  HO2     1737    0.507048288    0.485637125    5.898669783
  163 fA4P  C6      1738    0.186129948    7.750336427    5.959448062
  163 fA4P  C5      1739    0.270106137    0.124347969    5.947525863
  163 fA4P  O5      1740    0.258422338    0.187652292    5.819263051
  163 fA4P  C1      1741    0.324260541    0.315145038    5.821469503
  164 SIA   HO8     1742    0.009971815    1.098045110    4.755875787
  164 SIA   O8      1743    0.026370161    1.129262328    4.849458427
  164 SIA   C8      1744   -0.094710778    1.093825626    4.917864910
  164 SIA   C7      1745    7.614580266    0.948050632    4.922543674
  164 SIA   O7      1746    7.530918240    0.899898266    4.816348619
  164 SIA   HO7     1747    7.582685938    0.916321128    4.732380612
  164 SIA   C9      1748    7.546201568    1.197145898    4.909959752
  164 SIA   O9      1749    7.449506033    1.195674084    4.803937252
  164 SIA   HO9     1750    7.501660129    1.196127756    4.718609048
  164 SIA   C5      1751    7.653806978    0.760347621    5.081221598
  164 SIA   N5      1752    7.549445921    0.814613654    5.169403069
  164 SIA   HN5     1753    7.572935053    0.895609061    5.223146857
  164 SIA   C5A     1754    7.426051849    0.765652026    5.177711425
  164 SIA   O5A     1755    7.380328088    0.678369026    5.104084751
  164 SIA   C5B     1756    7.336692098    0.832118052    5.282632296
  164 SIA   C4      1757    0.017467412    0.697582057    5.157110419
  164 SIA   O4      1758   -0.020098044    0.618815060    5.271027651
  164 SIA   HO4     1759   -0.005465694    0.524801070    5.240246787
  164 SIA   C3      1760    0.105766916    0.605740342    5.074197508
  164 SIA   C1      1761    0.202073972    0.603183953    4.856978434
  164 SIA   O1A     1762    0.290890775    0.523689915    4.894648525
  164 SIA   O1B     1763    0.150477473    0.584565653    4.744656815
  164 SIA   C6      1764    7.719457093    0.856349495    4.983344336
  164 SIA   O6      1765    7.814539290    0.800973094    4.891223920
  164 SIA   C2      1766    7.888911568    0.697297517    4.956902081
  165 LB6P  O6      1767    7.994520415    0.785430734    4.997797353
  165 LB6P  C6      1768    8.094079674    0.841166099    4.910751319
  165 LB6P  C3      1769    0.481494945    1.180016498    4.811521459
  165 LB6P  O3      1770    0.563108795    1.223409180    4.701747409
  165 LB6P  HO3     1771    0.564587340    1.323074350    4.709803837
  165 LB6P  C2      1772    0.532906287    1.224576011    4.947448820
  165 LB6P  O2      1773    0.540244609    1.367894593    4.946607347
  165 LB6P  HO2     1774    0.584978460    1.392636592    5.032553766
  165 LB6P  C4      1775    0.466482547    1.028754351    4.811347107
  165 LB6P  O4      1776    0.593049434    0.961275312    4.816160972
  165 LB6P  HO4     1777    0.648134180    0.997265559    4.740851656
  165 LB6P  C5      1778    0.369540433    0.990228472    4.921920337
  165 LB6P  O5      1779    0.414029080    1.035899636    5.050479128
  165 LB6P  C1      1780    0.436949671    1.177475622    5.055513250
  166 NAG   O4      1781    0.480813661    1.197174360    5.190719912
  166 NAG   C4      1782    0.400593602    1.252869169    5.295876260
  166 NAG   C3      1783    0.405499223    1.404770657    5.292657237
  166 NAG   O3      1784    0.541742276    1.449261173    5.299780667
  166 NAG   HO3     1785    0.540266325    1.544710945    5.269964004
  166 NAG   C2      1786    0.329352189    1.474215984    5.404388283
  166 NAG   N2      1787    0.343939387    1.620115190    5.414991576
  166 NAG   HN2     1788    0.280906000    1.673622889    5.358734232
  166 NAG   C7      1789    0.405657648    1.685392933    5.513049093
  166 NAG   O7      1790    0.403621404    1.808362800    5.512507979
  166 NAG   C8      1791    0.465211395    1.605697043    5.629284131
  166 NAG   C6      1792    0.241322990    1.068874321    5.343332390
  166 NAG   O6      1793    0.108575759    1.014357568    5.343556146
  166 NAG   HO6     1794    0.114350766    0.920955094    5.378820739
  166 NAG   C5      1795    0.253543572    1.215872223    5.306593443
  166 NAG   O5      1796    0.180142121    1.291061887    5.404331473
  166 NAG   C1      1797    0.184595081    1.432943206    5.383235705
  167 MA2P  O2      1798    0.089024512    1.490999313    5.473181518
  167 MA2P  C2      1799   -0.023240938    1.565283478    5.423449766
  167 MA2P  C4      1800    7.631300408    1.797741676    5.393792948
  167 MA2P  O4      1801    7.538979018    1.801904463    5.503573505
  167 MA2P  HO4     1802    7.497778997    1.712107837    5.519056439
  167 MA2P  C3      1803    0.003199280    1.714975530    5.423344207
  167 MA2P  O3      1804    0.111850253    1.764178753    5.343535386
  167 MA2P  HO3     1805    0.139755491    1.852887825    5.380306613
  167 MA2P  C6      1806    7.641145663    1.805263573    5.140957037
  167 MA2P  O6      1807    7.565297312    1.773783776    5.023291005
  167 MA2P  HO6     1808    7.616977587    1.808414710    4.944992670
  167 MA2P  C5      1809    7.568441153    1.751743700    5.263250691
  167 MA2P  O5      1810    7.547003135    1.609947978    5.268500556
  167 MA2P  C1      1811    7.665583377    1.531852113    5.289357759
  168 SIA   HO8     1812    0.068511205    0.578535479    4.562639313
  168 SIA   O8      1813    0.011879237    0.555854363    4.483391629
  168 SIA   C8      1814   -0.124038503    0.562318815    4.528988504
  168 SIA   C7      1815    7.540743659    0.641556696    4.433080835
  168 SIA   O7      1816    7.435691652    0.569566905    4.366918174
  168 SIA   HO7     1817    7.439556122    0.474546519    4.397863950
  168 SIA   C9      1818    7.586627585    0.581279622    4.673994328
  168 SIA   O9      1819    7.640041468    0.483557764    4.764492809
  168 SIA   HO9     1820    7.737034358    0.507255025    4.770150531
  168 SIA   C5      1821    7.636901437    0.810893785    4.268559703
  168 SIA   N5      1822    7.742746965    0.713987149    4.236660887
  168 SIA   HN5     1823    7.797871800    0.683064325    4.314154725
  168 SIA   C5A     1824    7.748463323    0.646721240    4.122079818
  168 SIA   O5A     1825    7.669000400    0.647968428    4.028208491
  168 SIA   C5B     1826    0.117217420    0.552956458    4.120610650
  168 SIA   C4      1827    7.689264550    0.953583278    4.267150446
  168 SIA   O4      1828    7.751078786    0.988560157    4.142444852
  168 SIA   HO4     1829    7.788641570    1.080935229    4.149785910
  168 SIA   C3      1830    7.575566129    1.050026292    4.296782028
  168 SIA   C1      1831    7.606788414    1.076715983    4.537070199
  168 SIA   O1A     1832    7.607679234    1.199103190    4.562513298
  168 SIA   O1B     1833    7.684234000    1.003512632    4.602417581
  168 SIA   C6      1834    7.577008881    0.786702437    4.406161740
  168 SIA   O6      1835    7.472965874    0.882159057    4.431798255
  168 SIA   C2      1836    7.512768763    1.020036846    4.431925674
  169 LB6P  O6      1837    7.389670729    1.092195759    4.447258203
  169 LB6P  C6      1838    7.281685811    1.079573096    4.353597112
  169 LB6P  C3      1839    6.972532741    0.867707037    4.292113310
  169 LB6P  O3      1840    6.871517983    0.864032230    4.190243709
  169 LB6P  HO3     1841    6.908778121    0.909383606    4.109276552
  169 LB6P  C2      1842    6.917367420    0.859073615    4.433500801
  169 LB6P  O2      1843    6.832521559    0.746993279    4.462397629
  169 LB6P  HO2     1844    6.871899667    0.661341594    4.429019276
  169 LB6P  C4      1845    7.065026839    0.986955999    4.273874159
  169 LB6P  O4      1846    6.999047664    1.114112755    4.265452446
  169 LB6P  HO4     1847    6.965191541    1.142309404    4.355225758
  169 LB6P  C5      1848    7.170394905    0.980373914    4.383245862
  169 LB6P  O5      1849    7.105821509    0.986708376    4.511254635
  169 LB6P  C1      1850    7.034002454    0.864022155    4.530855050
  170 NAG   O4      1851    7.005126101    0.842609884    4.669783522
  170 NAG   C4      1852    6.945665615    0.941822937    4.754723283
  170 NAG   C3      1853    6.820925364    0.878705813    4.814419141
  170 NAG   O3      1854    6.719658267    0.850932660    4.716596813
  170 NAG   HO3     1855    6.757809405    0.805005611    4.636376165
  170 NAG   C2      1856    6.748325108    0.962820781    4.918152500
  170 NAG   N2      1857    6.627013080    0.893746599    4.964240052
  170 NAG   HN2     1858    6.617586716    0.802403027    4.924652284
  170 NAG   C7      1859    6.525405924    0.951953383    5.027289648
  170 NAG   O7      1860    6.504859590    1.072490438    5.040616823
  170 NAG   C8      1861    6.422776167    0.854284741    5.085019113
  170 NAG   C6      1862    7.169750774    1.025910157    4.843072805
  170 NAG   O6      1863    7.178993552    1.158460774    4.788860036
  170 NAG   HO6     1864    7.277122605    1.176922399    4.783352357
  170 NAG   C5      1865    7.029873160    0.976613563    4.876389841
  170 NAG   O5      1866    6.959243475    1.063411293    4.966241341
  170 NAG   C1      1867    6.852127478    0.988974747    5.026075634
  171 MA2P  O2      1868    6.792242871    1.050754281    5.140920507
  171 MA2P  C2      1869    6.864813656    1.118096133    5.244817550
  171 MA2P  C4      1870    6.747916021    1.001484088    5.434742958
  171 MA2P  O4      1871    6.664065176    1.021865142    5.549398694
  171 MA2P  HO4     1872    6.590542818    1.082710283    5.519517079
  171 MA2P  C3      1873    6.777171993    1.134821395    5.367875561
  171 MA2P  O3      1874    6.655515235    1.207589963    5.345539526
  171 MA2P  HO3     1875    6.628765772    1.190189057    5.250767521
  171 MA2P  C6      1876    6.851879921    0.801729897    5.529500420
  171 MA2P  O6      1877    6.959646949    0.717101923    5.572160666
  171 MA2P  HO6     1878    6.923633699    0.640970656    5.626060626
  171 MA2P  C5      1879    6.881666792    0.938266031    5.469705056
  171 MA2P  O5      1880    6.966871421    0.926646846    5.354809698
  171 MA2P  C1      1881    6.993720525    1.052960536    5.292230348
  172 MB6P  O6      1882    7.071182234    1.138911060    5.377131885
  172 MB6P  C6      1883    7.177982252    1.197315698    5.301123626
  172 MB6P  C3      1884    7.529917195    1.329917216    5.346865710
  172 MB6P  O3      1885    7.627320340    1.395777043    5.264581871
  172 MB6P  C2      1886    7.584124656    1.194894385    5.390881578
  172 MB6P  O2      1887    7.610585374    1.100783379    5.285823496
  172 MB6P  HO2     1888    7.703754814    1.069004446    5.303473132
  172 MB6P  C4      1889    7.394693577    1.305917393    5.281721130
  172 MB6P  O4      1890    7.331767622    1.428554700    5.241783052
  172 MB6P  HO4     1891    7.401148340    1.487177081    5.199932367
  172 MB6P  C5      1892    7.302088621    1.235989394    5.379915654
  172 MB6P  O5      1893    7.360743544    1.120692989    5.442053042
  172 MB6P  C1      1894    7.489921099    1.145457783    5.499450694
  173 NAG   O4      1895    7.525065051    1.027208761    5.572780702
  173 NAG   C4      1896    7.650690278    0.993332384    5.633317839
  173 NAG   C3      1897    7.711349344    1.081180801    5.741519519
  173 NAG   O3      1898    7.742404953    1.213590467    5.695714945
  173 NAG   HO3     1899    7.822934236    1.209817030    5.636532202
  173 NAG   C2      1900    0.085943692    1.018775695    5.797667231
  173 NAG   N2      1901    0.185607279    1.098616039    5.870492425
  173 NAG   HN2     1902    0.201125742    1.069358598    5.964851533
  173 NAG   C7      1903    0.273228095    1.178948922    5.810845646
  173 NAG   O7      1904    0.290981538    1.180446081    5.689146707
  173 NAG   C8      1905    0.363520116    1.258176154    5.905617045
  173 NAG   C6      1906    7.624583869    0.762323654    5.564978622
  173 NAG   O6      1907    7.740754805    0.772474660    5.481326979
  173 NAG   HO6     1908    7.723502892    0.712797691    5.402959374
  173 NAG   C5      1909    7.638380163    0.851703066    5.687148904
  173 NAG   O5      1910    7.754051960    0.805249783    5.758254990
  173 NAG   C1      1911    7.785480198    0.893917193    5.866602201
  174 NAG   O4      1912    7.857171363    0.812529008    5.960572659
  174 NAG   C4      1913    7.996779789    0.779765161    5.965980753
  174 NAG   C3      1914    0.295861419    0.837123962    6.097102397
  174 NAG   O3      1915    0.283269465    0.979869136    6.104918343
  174 NAG   HO3     1916    0.276898310    1.004950201    6.201512380
  174 NAG   C2      1917    0.437646158    0.797609621    6.135065185
  174 NAG   N2      1918    0.474407851    0.838236832    6.271474652
  174 NAG   HN2     1919    0.435772188    0.786571827    6.347869713
  174 NAG   C7      1920    0.568967245    0.926263850    6.303075613
  174 NAG   O7      1921    0.596009898    0.933541882    6.422837968
  174 NAG   C8      1922    0.644133193    1.001396671    6.192998258
  174 NAG   C6      1923    0.220038147    0.535103227    5.869622290
  174 NAG   O6      1924    0.247512071    0.399691145    5.908392654
  174 NAG   C5      1925    0.271337123    0.630481717    5.976290532
  174 NAG   O5      1926    0.412904645    0.611369828    5.989962197
  174 NAG   C1      1927    0.444497780    0.646059337    6.125576238
  175 NA+   NA+     1928    1.368493990    7.259286861    0.573581664
  176 NA+   NA+     1929    0.923108066    5.812995926    7.668719766
  177 NA+   NA+     1930    6.950502796    7.066237157    6.115301375
  178 NA+   NA+     1931    0.837633163    0.728196121    2.020294999
  179 NA+   NA+     1932    7.036209777    7.622415845    6.100558452
  180 NA+   NA+     1933    0.617350161    1.180864656    1.925051486
  181 NA+   NA+     1934    1.840516451    7.107038686    1.213319338
  182 NA+   NA+     1935    3.832119910    3.939813992    6.675330955
  183 NA+   NA+     1936    0.144103567    7.068697569    2.242558909
  184 NA+   NA+     1937    0.832154288    0.103753908    2.543939538
  185 NA+   NA+     1938    0.502824390    6.441115258    1.617676263
    1 SOLV  OW      1939    4.422819318    3.990251392    5.041576041
    1 SOLV  HW1     1940    4.505522301    4.020018848    5.089283465
    1 SOLV  HW2     1941    4.342268907    4.023679088    5.090526895
    2 SOLV  OW      1942    6.637771974    7.228318842    3.924763533
    2 SOLV  HW1     1943    6.569837331    7.156677853    3.940658622
    2 SOLV  HW2     1944    6.708787824    7.223041737    3.994973506
    3 SOLV  OW      1945    7.334086349    4.053301600    4.290153166
    3 SOLV  HW1     1946    7.317451699    4.144120464    4.251735839
    3 SOLV  HW2     1947    7.426100996    4.049991388    4.329175971
    4 SOLV  OW      1948    6.312929802    4.251315630    7.071978942
    4 SOLV  HW1     1949    6.312609146    4.167658915    7.126781157
    4 SOLV  HW2     1950    6.351774305    4.231965762    6.981876206
    5 SOLV  OW      1951    6.383195058    4.193231243    4.256378720
    5 SOLV  HW1     1952    6.367452575    4.282774504    4.214711261
    5 SOLV  HW2     1953    6.355541462    4.121440777    4.192492120
    6 SOLV  OW      1954    4.456247396    4.186309862    5.418280370
    6 SOLV  HW1     1955    4.371264491    4.136640019    5.435939974
    6 SOLV  HW2     1956    4.437556255    4.263914860    5.358030365
    7 SOLV  OW      1957    4.678895925    4.610828071    4.750711760
    7 SOLV  HW1     1958    4.647114130    4.680639356    4.814870877
    7 SOLV  HW2     1959    4.618276049    4.608584589    4.671211734
    8 SOLV  OW      1960    5.232338532    4.264012758    5.052377270
    8 SOLV  HW1     1961    5.318378833    4.263294773    5.001420811
    8 SOLV  HW2     1962    5.206188831    4.170153227    5.074916867
    9 SOLV  OW      1963    7.716783888    6.810883638    5.836042145
    9 SOLV  HW1     1964    7.807749836    6.844468362    5.860489326
    9 SOLV  HW2     1965    7.647709353    6.876159178    5.867154125
   10 SOLV  OW      1966    6.121677859    5.036043969    4.401533694
   10 SOLV  HW1     1967    6.145843489    4.976032040    4.477787503
   10 SOLV  HW2     1968    6.065477540    4.985612295    4.335973055
   11 SOLV  OW      1969    4.947950309    5.136937012    7.561322524
   11 SOLV  HW1     1970    4.924146890    5.081555721    7.641117334
   11 SOLV  HW2     1971    4.877826374    5.206822837    7.547181739
   12 SOLV  OW      1972    6.179748056    4.259734893    4.918140153
   12 SOLV  HW1     1973    6.118420512    4.272249913    4.996129701
   12 SOLV  HW2     1974    6.157252676    4.326383759    4.847050931
   13 SOLV  OW      1975    4.352397827    6.794831184    4.861647453
   13 SOLV  HW1     1976    4.298527543    6.723745436    4.816425145
   13 SOLV  HW2     1977    4.432027812    6.817113881    4.805406908
   14 SOLV  OW      1978    5.665053608    5.117746178    6.362176606
   14 SOLV  HW1     1979    5.652982834    5.024863446    6.397210220
   14 SOLV  HW2     1980    5.577061856    5.165275059    6.362796661
   15 SOLV  OW      1981    6.877226253    4.798134664    4.747037471
   15 SOLV  HW1     1982    6.807340729    4.843625394    4.691823955
   15 SOLV  HW2     1983    6.927673078    4.733246113    4.690059917
   16 SOLV  OW      1984    4.074168355    6.024064776    6.584934060
   16 SOLV  HW1     1985    4.084927984    5.928234416    6.611440899
   16 SOLV  HW2     1986    4.098119275    6.082886388    6.662188844
   17 SOLV  OW      1987    4.106124870    3.845485776    6.151830851
   17 SOLV  HW1     1988    4.169202147    3.871027451    6.225115820
   17 SOLV  HW2     1989    4.043211885    3.921187959    6.134137335
   18 SOLV  OW      1990    4.225317485    4.233698265    4.868437664
   18 SOLV  HW1     1991    4.272091398    4.239378728    4.780226151
   18 SOLV  HW2     1992    4.209913802    4.325906856    4.903957998
   19 SOLV  OW      1993    6.729020791    4.906805376    4.510999355
   19 SOLV  HW1     1994    6.676435050    4.866907526    4.435878911
   19 SOLV  HW2     1995    6.669442470    4.965406174    4.565920956
   20 SOLV  OW      1996    6.046859341    4.701659678    6.040011733
   20 SOLV  HW1     1997    6.070082553    4.766799611    5.967766029
   20 SOLV  HW2     1998    5.951610195    4.673007290    6.029666241
   21 SOLV  OW      1999    5.465239252    5.317723277    6.390202621
   21 SOLV  HW1     2000    5.374136608    5.336536079    6.426913944
   21 SOLV  HW2     2001    5.533252687    5.328593133    6.462713908
   22 SOLV  OW      2002    5.251864526    7.064117282    4.554186284
   22 SOLV  HW1     2003    5.222200893    7.157184487    4.575618223
   22 SOLV  HW2     2004    5.318571231    7.033913893    4.622295781
   23 SOLV  OW      2005    7.530035020    5.174214472    4.424435665
   23 SOLV  HW1     2006    7.578383354    5.201955696    4.507468768
   23 SOLV  HW2     2007    7.557711271    5.081489950    4.399176123
   24 SOLV  OW      2008    6.906837477    4.000025520    7.733000295
   24 SOLV  HW1     2009    6.955468331    3.913691700    7.719474937
   24 SOLV  HW2     2010    6.883917897    4.039609956    7.644065207
   25 SOLV  OW      2011    6.323295625    5.295665304    4.803096446
   25 SOLV  HW1     2012    6.235231950    5.300989052    4.756014698
   25 SOLV  HW2     2013    6.321570283    5.220048207    4.868524771
   26 SOLV  OW      2014    7.036250634    5.846437111    6.180456531
   26 SOLV  HW1     2015    7.067729481    5.840083478    6.275169048
   26 SOLV  HW2     2016    7.007806209    5.755982319    6.148666687
   27 SOLV  OW      2017    5.099268538    6.304446026    6.060486200
   27 SOLV  HW1     2018    5.003366239    6.332740528    6.058445353
   27 SOLV  HW2     2019    5.111023578    6.222512761    6.004372222
   28 SOLV  OW      2020    3.865682362    0.020955409    6.385336158
   28 SOLV  HW1     2021    3.942711363    0.024580335    6.449015349
   28 SOLV  HW2     2022    3.860037264   -0.070417444    6.345073790
   29 SOLV  OW      2023    6.270167030    5.942171561    5.674054273
   29 SOLV  HW1     2024    6.325243856    5.997652079    5.611681470
   29 SOLV  HW2     2025    6.190871714    5.905837382    5.625128049
   30 SOLV  OW      2026    6.597614729    4.902097093    5.997521558
   30 SOLV  HW1     2027    6.571911770    4.969246431    5.928014422
   30 SOLV  HW2     2028    6.520155102    4.841453832    6.015491184
   31 SOLV  OW      2029    5.596649019    6.774973897    5.070110573
   31 SOLV  HW1     2030    5.578628179    6.701730368    5.135779950
   31 SOLV  HW2     2031    5.570542458    6.862799206    5.110176861
   32 SOLV  OW      2032    5.741619702    6.573110195    5.450942940
   32 SOLV  HW1     2033    5.833111735    6.539095961    5.472695184
   32 SOLV  HW2     2034    5.690049376    6.501857727    5.403354547
   33 SOLV  OW      2035    4.848030620    4.126650084    5.072552483
   33 SOLV  HW1     2036    4.875420631    4.122290831    4.976466382
   33 SOLV  HW2     2037    4.816828431    4.036449040    5.102421775
   34 SOLV  OW      2038    5.860075154    4.533551214    6.273995672
   34 SOLV  HW1     2039    5.795610940    4.574383073    6.209352645
   34 SOLV  HW2     2040    5.912304875    4.605908796    6.319129906
   35 SOLV  OW      2041    6.685929123    6.040598433    4.216050678
   35 SOLV  HW1     2042    6.765456156    6.009161438    4.164196247
   35 SOLV  HW2     2043    6.682655267    5.993166332    4.304034539
   36 SOLV  OW      2044    6.030386322    7.450492680    5.484426250
   36 SOLV  HW1     2045    6.037900186    7.374672317    5.549193664
   36 SOLV  HW2     2046    6.120542566    7.491480885    5.470514804
   37 SOLV  OW      2047    5.919766880    4.232176254    5.782239628
   37 SOLV  HW1     2048    5.941676067    4.329184861    5.771693472
   37 SOLV  HW2     2049    5.988662317    4.177143882    5.735052724
   38 SOLV  OW      2050    6.335715732    3.915468386    5.490610166
   38 SOLV  HW1     2051    6.403515380    3.978211027    5.528931913
   38 SOLV  HW2     2052    6.372986177    3.822677698    5.489670560
   39 SOLV  OW      2053    4.679331815    4.372671809    5.870254596
   39 SOLV  HW1     2054    4.680002174    4.472663948    5.871334821
   39 SOLV  HW2     2055    4.592843242    4.340352890    5.831822445
   40 SOLV  OW      2056    5.501370455    4.785740510    5.003844333
   40 SOLV  HW1     2057    5.476520237    4.690972980    5.023885760
   40 SOLV  HW2     2058    5.467995632    4.810391630    4.912849381
   41 SOLV  OW      2059    5.591760755    4.525769227    5.334791026
   41 SOLV  HW1     2060    5.546034640    4.492460176    5.252327917
   41 SOLV  HW2     2061    5.525208469    4.571974417    5.393415728
   42 SOLV  OW      2062    5.298306916    4.085836681    5.409080238
   42 SOLV  HW1     2063    5.317879835    4.023281178    5.333546994
   42 SOLV  HW2     2064    5.226856495    4.150120310    5.381433799
   43 SOLV  OW      2065    7.518457301    4.203600286    6.885716496
   43 SOLV  HW1     2066    7.589928172    4.177425930    6.820843731
   43 SOLV  HW2     2067    7.428995405    4.195466696    6.841779914
   44 SOLV  OW      2068    6.089344873    4.357499778    6.302192970
   44 SOLV  HW1     2069    6.011149113    4.405283579    6.262165249
   44 SOLV  HW2     2070    6.080750022    4.357186395    6.401831209
   45 SOLV  OW      2071    6.140077152    7.165918307    6.141149333
   45 SOLV  HW1     2072    6.078693691    7.167171364    6.062205686
   45 SOLV  HW2     2073    6.208869386    7.094399304    6.128727032
   46 SOLV  OW      2074    5.954692148    6.975804369    7.745002896
   46 SOLV  HW1     2075    5.859573401    6.947525611    7.732579285
   46 SOLV  HW2     2076    5.966241774    7.069374707    7.711665579
   47 SOLV  OW      2077    3.930177691    7.408640781    5.942139039
   47 SOLV  HW1     2078    3.900262613    7.504011428    5.939026652
   47 SOLV  HW2     2079    3.915679537    7.366250388    5.852731490
   48 SOLV  OW      2080    6.776527190    4.621254579    7.430844772
   48 SOLV  HW1     2081    6.705121940    4.635531513    7.499383898
   48 SOLV  HW2     2082    6.865401667    4.614667320    7.476211668
   49 SOLV  OW      2083    6.095564469    6.594625897    4.895873935
   49 SOLV  HW1     2084    6.140693979    6.669476599    4.944460993
   49 SOLV  HW2     2085    5.996938624    6.599265093    4.911777258
   50 SOLV  OW      2086    6.056747150    5.913274595    4.083428445
   50 SOLV  HW1     2087    6.021994194    5.873949772    4.168550964
   50 SOLV  HW2     2088    6.139679894    5.864738294    4.055736646
   51 SOLV  OW      2089    5.184152501    6.530255248    7.073475342
   51 SOLV  HW1     2090    5.252008145    6.547432136    7.002056021
   51 SOLV  HW2     2091    5.230811100    6.508724321    7.159263584
   52 SOLV  OW      2092    5.822568991    6.565860249    6.468442717
   52 SOLV  HW1     2093    5.852252553    6.655853486    6.500406890
   52 SOLV  HW2     2094    5.725367036    6.569171171    6.445154575
   53 SOLV  OW      2095    6.899561357    4.405139299    4.307178679
   53 SOLV  HW1     2096    6.900719287    4.332509260    4.375919452
   53 SOLV  HW2     2097    6.942698765    4.372186478    4.223192407
   54 SOLV  OW      2098    5.955622783    5.476391222    7.164889570
   54 SOLV  HW1     2099    5.990930357    5.487620051    7.072004279
   54 SOLV  HW2     2100    5.965512354    5.562420105    7.214903937
   55 SOLV  OW      2101    5.196079387    5.718611747    6.606664264
   55 SOLV  HW1     2102    5.209942494    5.673921153    6.695052503
   55 SOLV  HW2     2103    5.188552796    5.817426061    6.620116212
   56 SOLV  OW      2104    5.113893726    3.919020941    6.665146147
   56 SOLV  HW1     2105    5.206538626    3.946323817    6.691061332
   56 SOLV  HW2     2106    5.059267181    4.000563270    6.645993997
   57 SOLV  OW      2107    5.527830785    7.608628350    5.316557085
   57 SOLV  HW1     2108    5.578287898    7.546813055    5.376833770
   57 SOLV  HW2     2109    5.512284542    7.563913272    5.228461691
   58 SOLV  OW      2110    6.124327369    6.429144661    6.908101248
   58 SOLV  HW1     2111    6.049534985    6.488797418    6.878982346
   58 SOLV  HW2     2112    6.089802085    6.336129553    6.920609012
   59 SOLV  OW      2113    4.945973640    4.488262278    6.476522932
   59 SOLV  HW1     2114    4.917263144    4.568650440    6.424428407
   59 SOLV  HW2     2115    4.868553898    4.425783117    6.486707270
   60 SOLV  OW      2116    6.821461834    6.135994054    5.319932692
   60 SOLV  HW1     2117    6.798045653    6.173795101    5.230362108
   60 SOLV  HW2     2118    6.898524164    6.072982810    5.310377043
   61 SOLV  OW      2119    6.238243841    6.420448348    6.597933113
   61 SOLV  HW1     2120    6.285626855    6.340402655    6.634665497
   61 SOLV  HW2     2121    6.171464415    6.453187587    6.664794231
   62 SOLV  OW      2122    6.093347052    5.242154344    7.255532126
   62 SOLV  HW1     2123    6.039819614    5.313362602    7.210081899
   62 SOLV  HW2     2124    6.155120890    5.284220116    7.321987656
   63 SOLV  OW      2125    4.728275962    5.824716281    7.609458214
   63 SOLV  HW1     2126    4.701999853    5.738657577    7.565808076
   63 SOLV  HW2     2127    4.685955889    5.901086482    7.560691404
   64 SOLV  OW      2128    5.299000558    6.078590926    5.814442252
   64 SOLV  HW1     2129    5.375298603    6.139497022    5.792756402
   64 SOLV  HW2     2130    5.330548405    5.983710000    5.812486945
   65 SOLV  OW      2131    6.131485649    4.632639142    6.931139810
   65 SOLV  HW1     2132    6.142849037    4.577364366    7.013706410
   65 SOLV  HW2     2133    6.176019012    4.721247886    6.943996351
   66 SOLV  OW      2134    5.624568207    4.422572994    6.808828932
   66 SOLV  HW1     2135    5.703419554    4.394336762    6.863483241
   66 SOLV  HW2     2136    5.648748229    4.503013768    6.754546681
   67 SOLV  OW      2137    4.580122968    3.968330746    6.643824406
   67 SOLV  HW1     2138    4.568671897    4.067323004    6.635483380
   67 SOLV  HW2     2139    4.490264300    3.924579212    6.647237640
   68 SOLV  OW      2140    6.814624819    7.102463089    5.476647320
   68 SOLV  HW1     2141    6.909825354    7.072525157    5.470132791
   68 SOLV  HW2     2142    6.778869739    7.080304636    5.567378869
   69 SOLV  OW      2143    7.036244068    5.459999908    7.306679981
   69 SOLV  HW1     2144    6.961444550    5.434709708    7.368056077
   69 SOLV  HW2     2145    7.020593251    5.552246287    7.271365128
   70 SOLV  OW      2146    5.612134297    4.941596852    7.090094308
   70 SOLV  HW1     2147    5.644877741    5.030431814    7.122290582
   70 SOLV  HW2     2148    5.634679470    4.871334486    7.157585439
   71 SOLV  OW      2149    5.889218147    5.066306202    5.846804253
   71 SOLV  HW1     2150    5.915065166    5.162880568    5.849332592
   71 SOLV  HW2     2151    5.905106111    5.025225468    5.936591801
   72 SOLV  OW      2152    7.563023719    6.080960213    6.110610277
   72 SOLV  HW1     2153    7.608811327    6.001993164    6.151463517
   72 SOLV  HW2     2154    7.464786021    6.075419127    6.128494659
   73 SOLV  OW      2155    0.074489898    4.780840593    3.956506647
   73 SOLV  HW1     2156    0.073125485    4.867754118    4.005951272
   73 SOLV  HW2     2157   -0.015913848    4.763289768    3.917509652
   74 SOLV  OW      2158    7.470225294    4.275795697    4.624688640
   74 SOLV  HW1     2159    7.473619719    4.193433721    4.568062727
   74 SOLV  HW2     2160    7.379534583    4.284094719    4.666017527
   75 SOLV  OW      2161    6.249023703    4.148998453    6.178564375
   75 SOLV  HW1     2162    6.203660255    4.171064832    6.264910566
   75 SOLV  HW2     2163    6.246214161    4.228654481    6.118158434
   76 SOLV  OW      2164    7.652446987    4.918638973    6.227786940
   76 SOLV  HW1     2165    7.696959056    4.905960724    6.139132170
   76 SOLV  HW2     2166    7.556701928    4.943854967    6.213688246
   77 SOLV  OW      2167    4.646541188    6.332461874    7.314140318
   77 SOLV  HW1     2168    4.609056400    6.419451390    7.282078159
   77 SOLV  HW2     2169    4.746143387    6.333813412    7.305236994
   78 SOLV  OW      2170    5.615877992    6.611076296    4.031802534
   78 SOLV  HW1     2171    5.517189746    6.613907235    4.047703830
   78 SOLV  HW2     2172    5.661475164    6.572801291    4.112152382
   79 SOLV  OW      2173    4.131462972    7.530120455    0.015370298
   79 SOLV  HW1     2174    4.123683457    7.430431040    0.014130806
   79 SOLV  HW2     2175    4.159521567    7.562463962   -0.075001664
   80 SOLV  OW      2176    5.575595965    6.754559651    5.545610067
   80 SOLV  HW1     2177    5.589824689    6.746788648    5.644289111
   80 SOLV  HW2     2178    5.632312797    6.687075831    5.498375849
   81 SOLV  OW      2179    7.714783585    4.928427954    5.302517465
   81 SOLV  HW1     2180    7.776361665    4.885128095    5.236688306
   81 SOLV  HW2     2181    7.718499065    5.027724744    5.291274933
   82 SOLV  OW      2182    6.991484454    6.019114079    4.460771536
   82 SOLV  HW1     2183    7.080859391    6.062608546    4.449728088
   82 SOLV  HW2     2184    6.998575194    5.944896864    4.527422746
   83 SOLV  OW      2185    4.760250120    6.873077487    7.612617708
   83 SOLV  HW1     2186    4.684038780    6.810195422    7.628042589
   83 SOLV  HW2     2187    4.725487799    6.966629475    7.606319864
   84 SOLV  OW      2188    5.199760818    4.118528744    4.186042705
   84 SOLV  HW1     2189    5.232161942    4.205701209    4.149267676
   84 SOLV  HW2     2190    5.274761743    4.052373954    4.185851649
   85 SOLV  OW      2191    6.959175707    4.216408107    6.458463167
   85 SOLV  HW1     2192    7.030962240    4.253827711    6.399746876
   85 SOLV  HW2     2193    6.926753449    4.129819918    6.420358895
   86 SOLV  OW      2194    6.466420245    7.476271488    4.986062844
   86 SOLV  HW1     2195    6.559796079    7.499006132    4.958420608
   86 SOLV  HW2     2196    6.412769593    7.451886133    4.905263018
   87 SOLV  OW      2197    4.330809597    7.034241917    7.385418650
   87 SOLV  HW1     2198    4.339616602    7.040174895    7.484853800
   87 SOLV  HW2     2199    4.369762215    7.116299639    7.343580304
   88 SOLV  OW      2200    5.754685479    6.899364400    7.421002840
   88 SOLV  HW1     2201    5.746613089    6.997678190    7.404541194
   88 SOLV  HW2     2202    5.737687897    6.849837803    7.335801375
   89 SOLV  OW      2203    7.736443994    6.784499220    7.502033280
   89 SOLV  HW1     2204    7.637658660    6.768928922    7.501149928
   89 SOLV  HW2     2205    7.777688412    6.741228291    7.421855433
   90 SOLV  OW      2206    5.351868244    5.800589915    4.890644389
   90 SOLV  HW1     2207    5.410818081    5.798630651    4.809880666
   90 SOLV  HW2     2208    5.368659627    5.719103995    4.946125115
   91 SOLV  OW      2209    5.132918265    5.712605586    6.880887062
   91 SOLV  HW1     2210    5.097129853    5.662038792    6.959398911
   91 SOLV  HW2     2211    5.070452596    5.702435697    6.803451050
   92 SOLV  OW      2212    5.911887939    6.357865229    4.579840560
   92 SOLV  HW1     2213    5.889851581    6.382393014    4.485424251
   92 SOLV  HW2     2214    5.961879012    6.432991713    4.622954454
   93 SOLV  OW      2215    5.381035924    6.749578468    6.240523615
   93 SOLV  HW1     2216    5.390925772    6.666174232    6.186238674
   93 SOLV  HW2     2217    5.375237648    6.828560279    6.179457860
   94 SOLV  OW      2218    6.695566445    6.420840108    5.328561521
   94 SOLV  HW1     2219    6.785108055    6.461697193    5.310868752
   94 SOLV  HW2     2220    6.702952988    6.321203248    5.324106089
   95 SOLV  OW      2221    6.532790426    4.409608766    6.096797280
   95 SOLV  HW1     2222    6.585906107    4.350736473    6.157744050
   95 SOLV  HW2     2223    6.478620481    4.352991968    6.034653310
   96 SOLV  OW      2224    4.337226326    4.089090245    6.117889253
   96 SOLV  HW1     2225    4.409926607    4.099200551    6.049962806
   96 SOLV  HW2     2226    4.300927551    3.995972752    6.114227496
   97 SOLV  OW      2227    6.459948892    4.440300556    4.812508359
   97 SOLV  HW1     2228    6.453812634    4.539269564    4.825451693
   97 SOLV  HW2     2229    6.551375948    4.416616757    4.779614442
   98 SOLV  OW      2230    5.887376828    4.198727882    4.509268192
   98 SOLV  HW1     2231    5.790193112    4.219347851    4.497844717
   98 SOLV  HW2     2232    5.928510358    4.265472509    4.571347542
   99 SOLV  OW      2233    4.362277654    6.203173184    5.235079731
   99 SOLV  HW1     2234    4.308230554    6.263062562    5.294179156
   99 SOLV  HW2     2235    4.409994449    6.135398899    5.291041654
  100 SOLV  OW      2236    5.983256277    4.114950548    7.375214484
  100 SOLV  HW1     2237    5.933049306    4.029145305    7.364326363
  100 SOLV  HW2     2238    6.013265891    4.124167739    7.470169243
  101 SOLV  OW      2239    4.922810457    5.805439863    5.984746616
  101 SOLV  HW1     2240    4.915761233    5.868770289    6.061827488
  101 SOLV  HW2     2241    4.959754184    5.853655262    5.905307563
  102 SOLV  OW      2242    4.275739163    7.609185067    7.523653622
  102 SOLV  HW1     2243    4.284028098    7.582957941    7.427501192
  102 SOLV  HW2     2244    4.347538136    7.564180700    7.576768149
  103 SOLV  OW      2245    4.562497261    7.091490713    7.609570021
  103 SOLV  HW1     2246    4.488160134    7.095265906    7.676363752
  103 SOLV  HW2     2247    4.595087812    7.184147965    7.590753343
  104 SOLV  OW      2248    4.809317648    4.884017880    7.036414985
  104 SOLV  HW1     2249    4.767389298    4.949427090    7.099381102
  104 SOLV  HW2     2250    4.907672894    4.901320324    7.031053206
  105 SOLV  OW      2251    4.040173879    4.392671781    7.547233472
  105 SOLV  HW1     2252    3.945950832    4.360378186    7.538228800
  105 SOLV  HW2     2253    4.055897374    4.423800281    7.640959321
  106 SOLV  OW      2254    6.160913779    6.178045160    4.578775868
  106 SOLV  HW1     2255    6.181486252    6.184984470    4.676399198
  106 SOLV  HW2     2256    6.080998152    6.234287676    4.557510222
  107 SOLV  OW      2257    3.947242943    5.204544840    4.305931065
  107 SOLV  HW1     2258    3.907923736    5.288798778    4.342770009
  107 SOLV  HW2     2259    3.949870440    5.134877419    4.377634481
  108 SOLV  OW      2260    3.930970977    6.726184572    7.115974118
  108 SOLV  HW1     2261    3.942601369    6.694025239    7.021994471
  108 SOLV  HW2     2262    3.885959114    6.815481987    7.115287632
  109 SOLV  OW      2263    6.784888140    5.604944799    5.092733605
  109 SOLV  HW1     2264    6.795875511    5.697741302    5.128346850
  109 SOLV  HW2     2265    6.779923630    5.540393581    5.168949573
  110 SOLV  OW      2266    5.390362948    4.219866520    5.678745836
  110 SOLV  HW1     2267    5.334539488    4.192221277    5.600507292
  110 SOLV  HW2     2268    5.353786748    4.304487766    5.717508106
  111 SOLV  OW      2269    5.610110577    7.589005531    6.005748503
  111 SOLV  HW1     2270    5.687311782    7.620187550    5.950350240
  111 SOLV  HW2     2271    5.557766731    7.668107753    6.037436814
  112 SOLV  OW      2272    3.999363913    5.275909309    6.635997982
  112 SOLV  HW1     2273    3.980917644    5.279821097    6.734210500
  112 SOLV  HW2     2274    3.957389470    5.193711162    6.597484088
  113 SOLV  OW      2275    6.747783006    6.170675548    7.118184990
  113 SOLV  HW1     2276    6.706499742    6.248917587    7.071540692
  113 SOLV  HW2     2277    6.721128369    6.171510622    7.214565336
  114 SOLV  OW      2278    4.133233295    5.673800221    4.950640550
  114 SOLV  HW1     2279    4.218940828    5.628523357    4.975249232
  114 SOLV  HW2     2280    4.072406433    5.675339273    5.030010566
  115 SOLV  OW      2281    3.852043076    5.863673813    6.510561249
  115 SOLV  HW1     2282    3.918837631    5.925027157    6.552692381
  115 SOLV  HW2     2283    3.899862209    5.794452383    6.456501561
  116 SOLV  OW      2284    6.389002835    5.360008806    6.357333382
  116 SOLV  HW1     2285    6.324261565    5.390403371    6.427237289
  116 SOLV  HW2     2286    6.441557634    5.282367172    6.392118665
  117 SOLV  OW      2287    5.669368763    5.134001455    4.130932535
  117 SOLV  HW1     2288    5.647216229    5.038990912    4.152935054
  117 SOLV  HW2     2289    5.671730311    5.145505582    4.031620358
  118 SOLV  OW      2290    5.551060825    6.690751589    7.514637654
  118 SOLV  HW1     2291    5.645506456    6.657921163    7.512939097
  118 SOLV  HW2     2292    5.495037748    6.628224768    7.568968550
  119 SOLV  OW      2293    5.241370968    4.227116406    0.010842492
  119 SOLV  HW1     2294    5.209716435    4.141412566   -0.029837121
  119 SOLV  HW2     2295    5.253266906    4.295675206   -0.060978261
  120 SOLV  OW      2296    4.338922500    4.063348593    7.288723597
  120 SOLV  HW1     2297    4.406739205    4.052141849    7.361358325
  120 SOLV  HW2     2298    4.300467567    4.155561333    7.293004283
  121 SOLV  OW      2299    7.148290344    4.441756579    6.609068017
  121 SOLV  HW1     2300    7.224061647    4.506046955    6.620306512
  121 SOLV  HW2     2301    7.161971551    4.363263445    6.669512460
  122 SOLV  OW      2302    6.686687311    4.104533011    4.079436650
  122 SOLV  HW1     2303    6.698248629    4.203553353    4.087367380
  122 SOLV  HW2     2304    6.603961475    4.076638701    4.128222953
  123 SOLV  OW      2305    4.557096752    5.250321429    6.737177876
  123 SOLV  HW1     2306    4.640747913    5.255512070    6.682616687
  123 SOLV  HW2     2307    4.519149275    5.157982563    6.731233618
  124 SOLV  OW      2308    4.863637599    3.988745829    6.248501314
  124 SOLV  HW1     2309    4.895893312    3.895655179    6.265694419
  124 SOLV  HW2     2310    4.765000246    3.993286392    6.264372141
  125 SOLV  OW      2311    4.264002119    6.340927676    5.455352487
  125 SOLV  HW1     2312    4.320201872    6.331927492    5.537578056
  125 SOLV  HW2     2313    4.193322999    6.409982922    5.470714486
  126 SOLV  OW      2314    7.750403485    6.177275068    5.358983553
  126 SOLV  HW1     2315    7.678886649    6.116204100    5.324959666
  126 SOLV  HW2     2316    7.752365950    6.260428156    5.303469179
  127 SOLV  OW      2317    6.829949496    4.774002552    5.005614010
  127 SOLV  HW1     2318    6.736319135    4.740922962    4.993812204
  127 SOLV  HW2     2319    6.875327747    4.778009476    4.916592031
  128 SOLV  OW      2320    4.441073324    5.099754942    5.859080749
  128 SOLV  HW1     2321    4.533861948    5.096914557    5.896260894
  128 SOLV  HW2     2322    4.398638622    5.187333037    5.882094799
  129 SOLV  OW      2323    6.827093148    7.119493485    4.090710481
  129 SOLV  HW1     2324    6.880327509    7.095567940    4.171923551
  129 SOLV  HW2     2325    6.780137349    7.038095427    4.056487722
  130 SOLV  OW      2326    4.166822261    6.325859120    6.927909080
  130 SOLV  HW1     2327    4.227493740    6.405316907    6.925494499
  130 SOLV  HW2     2328    4.104418413    6.333956026    7.005630484
  131 SOLV  OW      2329    5.780482600    5.946869421    4.298520009
  131 SOLV  HW1     2330    5.810579378    5.978450053    4.208531003
  131 SOLV  HW2     2331    5.858732779    5.910144316    4.348811451
  132 SOLV  OW      2332    4.255316818    7.344023433    5.497636462
  132 SOLV  HW1     2333    4.270979951    7.420623957    5.435281420
  132 SOLV  HW2     2334    4.228122573    7.379071402    5.587263749
  133 SOLV  OW      2335    3.945034431    5.069461655    6.315128208
  133 SOLV  HW1     2336    4.027173109    5.052492816    6.369600945
  133 SOLV  HW2     2337    3.953883337    5.024011420    6.226493601
  134 SOLV  OW      2338    5.298539604    7.195048310    5.727962294
  134 SOLV  HW1     2339    5.223338506    7.260399562    5.736601270
  134 SOLV  HW2     2340    5.379765577    7.231528066    5.773495230
  135 SOLV  OW      2341    4.594390245    6.584091065    6.402854894
  135 SOLV  HW1     2342    4.661007675    6.585978071    6.328286031
  135 SOLV  HW2     2343    4.557385567    6.491646442    6.412110641
  136 SOLV  OW      2344    4.085793037    6.444321859    4.468426391
  136 SOLV  HW1     2345    4.029238356    6.519349895    4.434183224
  136 SOLV  HW2     2346    4.126118078    6.395114781    4.391272430
  137 SOLV  OW      2347    4.596617120    3.968892897    4.689848243
  137 SOLV  HW1     2348    4.511739529    4.021059625    4.681187921
  137 SOLV  HW2     2349    4.583348894    3.877196693    4.652197751
  138 SOLV  OW      2350    6.595644481    5.760328964    6.969191925
  138 SOLV  HW1     2351    6.620040069    5.853995164    6.944025067
  138 SOLV  HW2     2352    6.674735662    5.715301958    7.010653956
  139 SOLV  OW      2353    7.046958857    4.122969150    4.938489710
  139 SOLV  HW1     2354    7.107577287    4.156907858    5.010418125
  139 SOLV  HW2     2355    7.078713486    4.156281760    4.849706791
  140 SOLV  OW      2356    5.831515853    6.960028149    4.240039901
  140 SOLV  HW1     2357    5.788212478    6.996308305    4.157514734
  140 SOLV  HW2     2358    5.783472783    6.994404033    4.320727128
  141 SOLV  OW      2359    4.764170606    6.900247953    4.580033024
  141 SOLV  HW1     2360    4.829663248    6.923110868    4.652072848
  141 SOLV  HW2     2361    4.805861085    6.916774482    4.490642146
  142 SOLV  OW      2362    5.197059355    6.861923240    6.469065188
  142 SOLV  HW1     2363    5.246583279    6.934103539    6.420699550
  142 SOLV  HW2     2364    5.206697252    6.775756621    6.419221704
  143 SOLV  OW      2365    6.892495868    4.312357133    7.177435449
  143 SOLV  HW1     2366    6.840868751    4.236815635    7.137074210
  143 SOLV  HW2     2367    6.828938175    4.379695226    7.215210870
  144 SOLV  OW      2368    7.470756051    4.990001129    5.124835580
  144 SOLV  HW1     2369    7.436482380    4.897214990    5.139534211
  144 SOLV  HW2     2370    7.400661603    5.056059218    5.151762169
  145 SOLV  OW      2371    7.359605740    4.248624784    5.410704253
  145 SOLV  HW1     2372    7.339753973    4.254068021    5.312845599
  145 SOLV  HW2     2373    7.446107508    4.200367117    5.424510648
  146 SOLV  OW      2374    6.455435586    7.016399834    4.502346793
  146 SOLV  HW1     2375    6.423680629    6.943277599    4.562733106
  146 SOLV  HW2     2376    6.527001203    6.981084081    4.442076335
  147 SOLV  OW      2377    7.153090257    7.285653638    5.430076805
  147 SOLV  HW1     2378    7.065023022    7.263711160    5.388086395
  147 SOLV  HW2     2379    7.201581800    7.351962365    5.373037079
  148 SOLV  OW      2380    7.080695230    5.073520959    5.990243786
  148 SOLV  HW1     2381    7.047519076    4.981950791    6.012929370
  148 SOLV  HW2     2382    7.157702944    5.066288722    5.926846372
  149 SOLV  OW      2383    4.491702602    4.205562376    6.363883589
  149 SOLV  HW1     2384    4.554847764    4.270940119    6.322168653
  149 SOLV  HW2     2385    4.428759811    4.170986454    6.294281627
  150 SOLV  OW      2386    5.932056616    4.828389512    7.113115718
  150 SOLV  HW1     2387    5.910511698    4.850950904    7.018104398
  150 SOLV  HW2     2388    5.993330186    4.897869905    7.150774203
  151 SOLV  OW      2389    6.766372380    5.072501005    6.683934302
  151 SOLV  HW1     2390    6.794300382    5.167481414    6.669833832
  151 SOLV  HW2     2391    6.687234597    5.052144330    6.626289434
  152 SOLV  OW      2392    5.303181960    6.633191962    5.607944553
  152 SOLV  HW1     2393    5.379739294    6.572372686    5.586966290
  152 SOLV  HW2     2394    5.245944955    6.591542898    5.678580279
  153 SOLV  OW      2395    6.340384916    7.335996408    5.853957050
  153 SOLV  HW1     2396    6.438519484    7.352035301    5.843267195
  153 SOLV  HW2     2397    6.304603646    7.395319013    5.926072419
  154 SOLV  OW      2398    7.369580177    6.604584077    5.582102315
  154 SOLV  HW1     2399    7.351253176    6.542420519    5.658259082
  154 SOLV  HW2     2400    7.437814838    6.672174630    5.609959739
  155 SOLV  OW      2401    6.682259311    5.422339539    7.351846854
  155 SOLV  HW1     2402    6.694950894    5.460583128    7.443379608
  155 SOLV  HW2     2403    6.690477553    5.495221201    7.283859012
  156 SOLV  OW      2404    7.117710705    5.316430040    6.653988559
  156 SOLV  HW1     2405    7.101955037    5.368857428    6.737684957
  156 SOLV  HW2     2406    7.191726314    5.358668038    6.601665825
  157 SOLV  OW      2407    6.154785421    4.408938735    4.361188125
  157 SOLV  HW1     2408    6.177569809    4.311929693    4.352791848
  157 SOLV  HW2     2409    6.238134754    4.461325760    4.378759738
  158 SOLV  OW      2410    4.748765078    5.263080372    4.295868090
  158 SOLV  HW1     2411    4.660758463    5.262921963    4.343371404
  158 SOLV  HW2     2412    4.792015269    5.173434349    4.305607208
  159 SOLV  OW      2413    7.672105991    7.007443583    3.859838159
  159 SOLV  HW1     2414    7.648882125    7.080927505    3.796100708
  159 SOLV  HW2     2415    7.647778183    7.035069454    3.952824558
  160 SOLV  OW      2416    5.226672483    6.567162184    4.374175359
  160 SOLV  HW1     2417    5.213176899    6.666228458    4.371827427
  160 SOLV  HW2     2418    5.139980975    6.522248064    4.395792907
  161 SOLV  OW      2419    7.247142825    4.569343609    4.191647394
  161 SOLV  HW1     2420    7.301166318    4.642745110    4.232823593
  161 SOLV  HW2     2421    7.169237444    4.608707340    4.142835174
  162 SOLV  OW      2422    4.047788372    4.822886182    6.188430374
  162 SOLV  HW1     2423    3.965361625    4.779596123    6.224929018
  162 SOLV  HW2     2424    4.107918765    4.752869171    6.149930645
  163 SOLV  OW      2425    3.938978725    7.307319994    5.463984391
  163 SOLV  HW1     2426    3.916213157    7.210865230    5.477339422
  163 SOLV  HW2     2427    4.037487804    7.320195634    5.475471587
  164 SOLV  OW      2428    5.414265079    4.776120443    6.569138471
  164 SOLV  HW1     2429    5.384143541    4.868504760    6.592791108
  164 SOLV  HW2     2430    5.371041424    4.710206016    6.630693279
  165 SOLV  OW      2431    5.744491616    7.699002024    4.565814875
  165 SOLV  HW1     2432    5.758086125    7.601811794    4.546598279
  165 SOLV  HW2     2433    5.831585775    7.740142183    4.592688959
  166 SOLV  OW      2434    4.686609561    5.259631608    7.570444062
  166 SOLV  HW1     2435    4.658339651    5.330949101    7.506292425
  166 SOLV  HW2     2436    4.674180319    5.292301617    7.664144414
  167 SOLV  OW      2437    7.106023761    6.033008372    7.299283373
  167 SOLV  HW1     2438    7.080005853    6.113268997    7.245589004
  167 SOLV  HW2     2439    7.076215461    6.045194784    7.393959513
  168 SOLV  OW      2440    5.420821093    5.487748994    6.919713000
  168 SOLV  HW1     2441    5.413868996    5.446323477    7.010469751
  168 SOLV  HW2     2442    5.345875875    5.454843486    6.862259890
  169 SOLV  OW      2443    7.314109562    4.073523467    6.494477256
  169 SOLV  HW1     2444    7.253169954    4.104115936    6.567624133
  169 SOLV  HW2     2445    7.370917441    4.150082653    6.464255490
  170 SOLV  OW      2446    4.674406770    4.330745350    4.690643570
  170 SOLV  HW1     2447    4.630221611    4.302379157    4.775751132
  170 SOLV  HW2     2448    4.688680309    4.429715230    4.691907490
  171 SOLV  OW      2449    4.350777283    5.657566880    7.356578090
  171 SOLV  HW1     2450    4.336191184    5.737015385    7.297611661
  171 SOLV  HW2     2451    4.279029070    5.654107422    7.426163494
  172 SOLV  OW      2452    5.915799859    4.396321276    4.691151317
  172 SOLV  HW1     2453    5.913926321    4.417736232    4.788813626
  172 SOLV  HW2     2454    5.937943091    4.478958645    4.639357214
  173 SOLV  OW      2455    3.988002999    4.326369462    5.635723515
  173 SOLV  HW1     2456    4.026818624    4.236126552    5.616979660
  173 SOLV  HW2     2457    3.911608039    4.343344583    5.573468748
  174 SOLV  OW      2458    5.520724132    6.003262191    5.043656520
  174 SOLV  HW1     2459    5.620687980    6.005434412    5.045250695
  174 SOLV  HW2     2460    5.489967746    5.924500514    4.990261688
  175 SOLV  OW      2461    6.314583450    6.520144516    5.125786602
  175 SOLV  HW1     2462    6.348882541    6.593923403    5.067632871
  175 SOLV  HW2     2463    6.245982469    6.556550468    5.188783211
  176 SOLV  OW      2464    4.178006080    6.217302683    4.864609881
  176 SOLV  HW1     2465    4.253213858    6.197048736    4.801879159
  176 SOLV  HW2     2466    4.091582645    6.216613763    4.814290869
  177 SOLV  OW      2467    5.692848435    5.919895830    6.587417694
  177 SOLV  HW1     2468    5.730943255    5.831632968    6.559841740
  177 SOLV  HW2     2469    5.762684550    5.990810232    6.577718050
  178 SOLV  OW      2470    6.043392010    6.528041795    7.465083534
  178 SOLV  HW1     2471    6.070256721    6.612577152    7.511276253
  178 SOLV  HW2     2472    6.122788336    6.488770277    7.418654343
  179 SOLV  OW      2473    4.819242318    4.752322664    6.585571030
  179 SOLV  HW1     2474    4.770799690    4.758970004    6.672809610
  179 SOLV  HW2     2475    4.906940603    4.706341584    6.599580650
  180 SOLV  OW      2476    4.225725490    4.943727943    6.363565223
  180 SOLV  HW1     2477    4.156208288    4.890200470    6.315578924
  180 SOLV  HW2     2478    4.316212274    4.920300771    6.328014118
  181 SOLV  OW      2479    7.244482582    4.463824210    6.025606163
  181 SOLV  HW1     2480    7.254008980    4.432033812    6.119938665
  181 SOLV  HW2     2481    7.147567699    4.476224554    6.004267780
  182 SOLV  OW      2482    5.422403595    6.509044880    7.661202024
  182 SOLV  HW1     2483    5.492123579    6.506707005    7.732865268
  182 SOLV  HW2     2484    5.339262547    6.464297287    7.694146948
  183 SOLV  OW      2485    6.653354780    4.604219704    4.168966342
  183 SOLV  HW1     2486    6.717333156    4.574590203    4.239894270
  183 SOLV  HW2     2487    6.669099650    4.700764189    4.148154374
  184 SOLV  OW      2488    4.361635367    7.679159487    5.499817543
  184 SOLV  HW1     2489    4.459995088    7.679802323    5.481767793
  184 SOLV  HW2     2490    4.316555618    7.746368594    5.441074257
  185 SOLV  OW      2491    6.844144343    5.610516660    7.038178692
  185 SOLV  HW1     2492    6.934392780    5.569263119    7.050636325
  185 SOLV  HW2     2493    6.842853231    5.662685802    6.952864570
  186 SOLV  OW      2494    5.943512066    5.866483491    6.303879317
  186 SOLV  HW1     2495    5.849952202    5.836476053    6.285230515
  186 SOLV  HW2     2496    5.951537174    5.964331927    6.284823474
  187 SOLV  OW      2497    4.403763611    7.192534170    4.955561887
  187 SOLV  HW1     2498    4.443609458    7.149927357    4.874339765
  187 SOLV  HW2     2499    4.432608061    7.288153329    4.960561935
  188 SOLV  OW      2500    5.871914846    4.283431622    6.959228819
  188 SOLV  HW1     2501    5.940421727    4.258208579    7.027584842
  188 SOLV  HW2     2502    5.843905710    4.378358394    6.973590982
  189 SOLV  OW      2503    6.770442416    4.187943434    6.793241964
  189 SOLV  HW1     2504    6.869620389    4.176186583    6.788050103
  189 SOLV  HW2     2505    6.739394990    4.243373413    6.716007831
  190 SOLV  OW      2506    7.599796136    7.362230210    4.212241188
  190 SOLV  HW1     2507    7.545729907    7.446248451    4.216665839
  190 SOLV  HW2     2508    7.684770382    7.379884180    4.162562759
  191 SOLV  OW      2509    6.324730755    4.908769930    6.563783666
  191 SOLV  HW1     2510    6.364765707    4.927800393    6.653423002
  191 SOLV  HW2     2511    6.237361362    4.956703738    6.555472470
  192 SOLV  OW      2512    6.146045885    7.491120793    4.148791696
  192 SOLV  HW1     2513    6.123067407    7.506646748    4.244872224
  192 SOLV  HW2     2514    6.166568361    7.394264085    4.134689979
  193 SOLV  OW      2515    5.650263442    6.628686391    4.597096475
  193 SOLV  HW1     2516    5.564419398    6.642160797    4.646599663
  193 SOLV  HW2     2517    5.662234456    6.531449121    4.577050696
  194 SOLV  OW      2518    4.396201811    5.325079079    4.082232516
  194 SOLV  HW1     2519    4.449459014    5.277991165    4.011898951
  194 SOLV  HW2     2520    4.457085615    5.381742049    4.137756234
  195 SOLV  OW      2521    7.393357047    4.591557231    6.636649652
  195 SOLV  HW1     2522    7.337296830    4.673807068    6.626943439
  195 SOLV  HW2     2523    7.418206476    4.579330297    6.732748466
  196 SOLV  OW      2524    7.699060199    5.421672080    7.363635077
  196 SOLV  HW1     2525    7.795067826    5.406793524    7.387362870
  196 SOLV  HW2     2526    7.651254136    5.461723640    7.441805464
  197 SOLV  OW      2527    5.789703606    4.858893034    5.475549740
  197 SOLV  HW1     2528    5.776267255    4.775918109    5.529739157
  197 SOLV  HW2     2529    5.865971372    4.911385558    5.513358491
  198 SOLV  OW      2530    4.626216684    5.567341305    7.543914195
  198 SOLV  HW1     2531    4.673825364    5.581881129    7.457173224
  198 SOLV  HW2     2532    4.527650930    5.576661621    7.529785762
  199 SOLV  OW      2533    4.219118661    5.013040062    5.447180513
  199 SOLV  HW1     2534    4.189355544    5.095663136    5.399332133
  199 SOLV  HW2     2535    4.303406504    4.978977246    5.405504056
  200 SOLV  OW      2536    6.302514292    4.305658409    5.432824438
  200 SOLV  HW1     2537    6.272936338    4.236192376    5.367238933
  200 SOLV  HW2     2538    6.265519015    4.284050892    5.523191991
  201 SOLV  OW      2539    4.126769219    4.078995627    5.523709191
  201 SOLV  HW1     2540    4.195248436    4.009573637    5.545887339
  201 SOLV  HW2     2541    4.050805081    4.072718240    5.588449260
  202 SOLV  OW      2542    4.484616370    6.306062174    6.212509463
  202 SOLV  HW1     2543    4.406101469    6.250229465    6.239309926
  202 SOLV  HW2     2544    4.452739297    6.386298232    6.162033506
  203 SOLV  OW      2545    6.922497676    4.435407680    5.027678580
  203 SOLV  HW1     2546    6.905212556    4.510386550    5.091562214
  203 SOLV  HW2     2547    6.925112029    4.348905003    5.077783113
  204 SOLV  OW      2548    6.322382598    6.004613285    7.458361436
  204 SOLV  HW1     2549    6.224800283    5.998542679    7.479404275
  204 SOLV  HW2     2550    6.375384850    5.991798993    7.542186054
  205 SOLV  OW      2551    4.967379846    7.586517497    5.842445671
  205 SOLV  HW1     2552    4.901063127    7.605861141    5.770136765
  205 SOLV  HW2     2553    4.955210684    7.651876153    5.917148215
  206 SOLV  OW      2554    6.252921307    4.621823530    4.766265033
  206 SOLV  HW1     2555    6.269016973    4.703279675    4.822007501
  206 SOLV  HW2     2556    6.155003909    4.612749255    4.748061645
  207 SOLV  OW      2557    6.117495240    5.269200255    6.195060641
  207 SOLV  HW1     2558    6.180080934    5.300226570    6.123491916
  207 SOLV  HW2     2559    6.165025646    5.268917863    6.283052802
  208 SOLV  OW      2560    6.774149535    6.132053705    7.487989543
  208 SOLV  HW1     2561    6.846429992    6.087003336    7.540399094
  208 SOLV  HW2     2562    6.721120066    6.063243756    7.438441669
  209 SOLV  OW      2563    7.141746029    7.088042658    4.737669981
  209 SOLV  HW1     2564    7.198579595    7.039939919    4.804424224
  209 SOLV  HW2     2565    7.057135434    7.036809558    4.722901137
  210 SOLV  OW      2566    4.925312987    6.967398547    4.349523736
  210 SOLV  HW1     2567    4.941206426    7.064515938    4.331706713
  210 SOLV  HW2     2568    4.863273305    6.930563284    4.280270819
  211 SOLV  OW      2569    5.314217767    5.701968853    6.293964489
  211 SOLV  HW1     2570    5.284575951    5.767606462    6.224574173
  211 SOLV  HW2     2571    5.411682850    5.714714311    6.312397043
  212 SOLV  OW      2572    4.252236265    7.237765219    5.236226303
  212 SOLV  HW1     2573    4.204436742    7.172572832    5.295107871
  212 SOLV  HW2     2574    4.331890881    7.193360130    5.195175594
  213 SOLV  OW      2575    5.208961645    5.642898290    7.255485139
  213 SOLV  HW1     2576    5.153883334    5.627632661    7.173416832
  213 SOLV  HW2     2577    5.167111037    5.595515767    7.332979396
  214 SOLV  OW      2578    6.565250254    5.338550818    5.379223490
  214 SOLV  HW1     2579    6.540500609    5.344960601    5.282546690
  214 SOLV  HW2     2580    6.533271944    5.251250291    5.416070503
  215 SOLV  OW      2581    6.826756849    5.485765105    5.357948857
  215 SOLV  HW1     2582    6.804390717    5.521762904    5.448534035
  215 SOLV  HW2     2583    6.755734448    5.421504346    5.329171983
  216 SOLV  OW      2584    6.013461827    7.133661122    5.889167094
  216 SOLV  HW1     2585    6.003033293    7.046041243    5.842095853
  216 SOLV  HW2     2586    5.926048616    7.182230163    5.888892276
  217 SOLV  OW      2587    7.108938953    7.317248393    4.544137296
  217 SOLV  HW1     2588    7.082638378    7.368142396    4.462172243
  217 SOLV  HW2     2589    7.027596227    7.276294069    4.585443859
  218 SOLV  OW      2590    4.554401560    4.444699715    6.837162929
  218 SOLV  HW1     2591    4.643077925    4.408603721    6.866062949
  218 SOLV  HW2     2592    4.564875056    4.540061100    6.808912642
  219 SOLV  OW      2593    7.377794722    5.361347086    7.559996755
  219 SOLV  HW1     2594    7.361438640    5.431598572    7.629270131
  219 SOLV  HW2     2595    7.290354833    5.323389533    7.529748648
  220 SOLV  OW      2596    7.047620495    4.547110721    4.816949458
  220 SOLV  HW1     2597    7.020437101    4.484188262    4.889767470
  220 SOLV  HW2     2598    6.993626447    4.631021137    4.823565240
  221 SOLV  OW      2599    7.620937767    5.934139550    4.247566203
  221 SOLV  HW1     2600    7.613884648    5.990336968    4.165151859
  221 SOLV  HW2     2601    7.677098924    5.853661333    4.228301496
  222 SOLV  OW      2602    5.104514327    6.931682186    7.372077036
  222 SOLV  HW1     2603    5.041124203    6.866151737    7.413157577
  222 SOLV  HW2     2604    5.062968567    6.971372738    7.290220310
  223 SOLV  OW      2605    6.928755264    4.980978790    5.544526433
  223 SOLV  HW1     2606    6.932644992    5.027559353    5.456112797
  223 SOLV  HW2     2607    6.833251520    4.968623583    5.571480517
  224 SOLV  OW      2608    5.589023545    3.919070515    4.816888126
  224 SOLV  HW1     2609    5.616701477    3.829751268    4.852352990
  224 SOLV  HW2     2610    5.660319285    3.954408618    4.756306784
  225 SOLV  OW      2611    4.483036056    7.047698295    6.530817404
  225 SOLV  HW1     2612    4.553712243    6.977035147    6.534499916
  225 SOLV  HW2     2613    4.399267349    7.009026411    6.492239542
  226 SOLV  OW      2614    4.794466839    4.626134373    5.901842651
  226 SOLV  HW1     2615    4.798499475    4.556932876    5.829765705
  226 SOLV  HW2     2616    4.882193256    4.673842361    5.907154215
  227 SOLV  OW      2617    3.872084781    7.511374126    4.628985345
  227 SOLV  HW1     2618    3.818417012    7.472562233    4.703912848
  227 SOLV  HW2     2619    3.951589108    7.453311269    4.611408905
  228 SOLV  OW      2620    4.079377088    4.835219623    4.610294616
  228 SOLV  HW1     2621    4.088395138    4.816335256    4.512499141
  228 SOLV  HW2     2622    3.982465114    4.840049873    4.634480665
  229 SOLV  OW      2623    4.529634272    5.656411758    6.147558117
  229 SOLV  HW1     2624    4.474356715    5.586898963    6.193520848
  229 SOLV  HW2     2625    4.626614269    5.636780865    6.162044265
  230 SOLV  OW      2626    6.226468597    5.961338635    6.589229261
  230 SOLV  HW1     2627    6.256916231    5.870227632    6.617038887
  230 SOLV  HW2     2628    6.178259583    6.004978326    6.665199475
  231 SOLV  OW      2629    5.217122108    6.205418657    7.006130616
  231 SOLV  HW1     2630    5.229781345    6.127017781    6.945344139
  231 SOLV  HW2     2631    5.306446513    6.240606567    7.034130588
  232 SOLV  OW      2632    6.447719316    5.215635008    4.388519766
  232 SOLV  HW1     2633    6.454714056    5.300330572    4.441235631
  232 SOLV  HW2     2634    6.406611367    5.144340333    4.445341728
  233 SOLV  OW      2635    7.038034723    6.990383129    5.811219987
  233 SOLV  HW1     2636    7.052024109    6.891484284    5.816073210
  233 SOLV  HW2     2637    7.068161487    7.023941375    5.721965206
  234 SOLV  OW      2638    5.011142355    6.269019472    3.995493703
  234 SOLV  HW1     2639    5.065821935    6.265909356    4.079170876
  234 SOLV  HW2     2640    5.068215719    6.243467547    3.917448724
  235 SOLV  OW      2641    5.107250400    5.268083018    5.815345108
  235 SOLV  HW1     2642    5.034780599    5.210173647    5.777988885
  235 SOLV  HW2     2643    5.155076816    5.314024117    5.740488532
  236 SOLV  OW      2644    6.496368961    6.579696229    6.456522179
  236 SOLV  HW1     2645    6.427573985    6.518670164    6.495807023
  236 SOLV  HW2     2646    6.567234492    6.525380035    6.411468820
  237 SOLV  OW      2647    4.308910685    6.780115977    6.866468291
  237 SOLV  HW1     2648    4.408498046    6.780999922    6.857422311
  237 SOLV  HW2     2649    4.270451646    6.711640624    6.804563326
  238 SOLV  OW      2650    4.963962676    7.267146320    4.930229273
  238 SOLV  HW1     2651    4.934023655    7.225456376    4.844397503
  238 SOLV  HW2     2652    4.923877299    7.358377328    4.938685908
  239 SOLV  OW      2653    5.385761512    5.434333920    6.150937639
  239 SOLV  HW1     2654    5.318107881    5.440623165    6.077554669
  239 SOLV  HW2     2655    5.369270184    5.506892478    6.217759446
  240 SOLV  OW      2656    5.788572764    6.584230863    7.537909418
  240 SOLV  HW1     2657    5.870728714    6.556071287    7.488317620
  240 SOLV  HW2     2658    5.814984779    6.633427391    7.620872436
  241 SOLV  OW      2659    7.475098025    6.381495674    7.310220528
  241 SOLV  HW1     2660    7.475807440    6.286123835    7.280158227
  241 SOLV  HW2     2661    7.392356495    6.398970824    7.363608708
  242 SOLV  OW      2662    6.157218674    6.887035074    6.851996280
  242 SOLV  HW1     2663    6.123023599    6.906637632    6.760085608
  242 SOLV  HW2     2664    6.121733785    6.798682756    6.882585852
  243 SOLV  OW      2665    7.599898369    6.628834971    4.158085657
  243 SOLV  HW1     2666    7.584553113    6.572817279    4.239489355
  243 SOLV  HW2     2667    7.518556817    6.684091008    4.139856294
  244 SOLV  OW      2668    5.849802826    5.616768460    6.039814843
  244 SOLV  HW1     2669    5.914650357    5.594165624    6.112507769
  244 SOLV  HW2     2670    5.776094729    5.549195658    6.038741233
  245 SOLV  OW      2671    4.523100199    4.576615558    7.418197331
  245 SOLV  HW1     2672    4.599274788    4.612770721    7.471960150
  245 SOLV  HW2     2673    4.541257790    4.481114961    7.394742980
  246 SOLV  OW      2674    7.409533329    4.682265702    0.031976834
  246 SOLV  HW1     2675    7.427640885    4.642317132   -0.057901329
  246 SOLV  HW2     2676    7.340116189    4.753729008    0.023267481
  247 SOLV  OW      2677    4.303745156    5.469183328    5.089101393
  247 SOLV  HW1     2678    4.353936806    5.447912828    5.005254434
  247 SOLV  HW2     2679    4.367543421    5.502365336    5.158592372
  248 SOLV  OW      2680    7.041137480    6.349047811    4.580344437
  248 SOLV  HW1     2681    7.035170968    6.261079344    4.533160623
  248 SOLV  HW2     2682    7.000922513    6.340727300    4.671525229
  249 SOLV  OW      2683    6.293976358    7.570815335    5.497233136
  249 SOLV  HW1     2684    6.380242287    7.567470787    5.547701463
  249 SOLV  HW2     2685    6.302672461    7.517840576    5.412863396
  250 SOLV  OW      2686    6.761541087    5.619163776    7.537795818
  250 SOLV  HW1     2687    6.830366180    5.608371003    7.609535918
  250 SOLV  HW2     2688    6.682553698    5.668289167    7.574531813
  251 SOLV  OW      2689    7.644287638    6.394447421    5.525946190
  251 SOLV  HW1     2690    7.665200693    6.313565507    5.470969392
  251 SOLV  HW2     2691    7.548481448    6.419857864    5.512693786
  252 SOLV  OW      2692    5.648597469    5.398120197    5.472365936
  252 SOLV  HW1     2693    5.637872763    5.497396318    5.466778848
  252 SOLV  HW2     2694    5.678001234    5.372940896    5.564569362
  253 SOLV  OW      2695    7.676294059    4.150663397    6.671861715
  253 SOLV  HW1     2696    7.729807183    4.181604923    6.593254729
  253 SOLV  HW2     2697    7.597940047    4.097356447    6.639915290
  254 SOLV  OW      2698    7.676312774    6.176936492    4.107778376
  254 SOLV  HW1     2699    7.609999774    6.145793576    4.175854931
  254 SOLV  HW2     2700    7.662079791    6.274213385    4.089483702
  255 SOLV  OW      2701    4.590535974    3.948237283    6.312912546
  255 SOLV  HW1     2702    4.557689902    3.918521184    6.402577167
  255 SOLV  HW2     2703    4.561579126    4.042526319    6.296397148
  256 SOLV  OW      2704    6.954765406    4.182811501    4.466209154
  256 SOLV  HW1     2705    6.934208615    4.134714012    4.551448879
  256 SOLV  HW2     2706    6.919939423    4.129858277    4.388846016
  257 SOLV  OW      2707    4.353039193    3.836885994    4.835534695
  257 SOLV  HW1     2708    4.417360054    3.884346849    4.775434690
  257 SOLV  HW2     2709    4.356310206    3.877780920    4.926733316
  258 SOLV  OW      2710    5.392925177    3.985546120    7.369979628
  258 SOLV  HW1     2711    5.438098238    3.991811750    7.280974712
  258 SOLV  HW2     2712    5.462010281    3.979147024    7.442001701
  259 SOLV  OW      2713    5.726842153    4.998901026    6.664277976
  259 SOLV  HW1     2714    5.664562651    4.993555046    6.742343428
  259 SOLV  HW2     2715    5.709481720    4.922197535    6.602497094
  260 SOLV  OW      2716    7.427630877    5.560746326    6.153756222
  260 SOLV  HW1     2717    7.408344507    5.592898370    6.246461578
  260 SOLV  HW2     2718    7.423180507    5.460863026    6.151539303
  261 SOLV  OW      2719    4.656202195    7.440557474    6.618632811
  261 SOLV  HW1     2720    4.576303652    7.400192720    6.574057495
  261 SOLV  HW2     2721    4.631760024    7.469124963    6.711296592
  262 SOLV  OW      2722    4.700676348    5.850822290    7.061738031
  262 SOLV  HW1     2723    4.664191039    5.850037672    6.968633521
  262 SOLV  HW2     2724    4.674989948    5.936292746    7.106854561
  263 SOLV  OW      2725    0.011501408    5.275971444    5.479207406
  263 SOLV  HW1     2726   -0.058814422    5.204870246    5.480634111
  263 SOLV  HW2     2727   -0.006736052    5.342321155    5.551781495
  264 SOLV  OW      2728    5.274490086    5.220551935    4.227518929
  264 SOLV  HW1     2729    5.312287161    5.205958999    4.136094090
  264 SOLV  HW2     2730    5.329405870    5.288810561    4.275754975
  265 SOLV  OW      2731    7.331641092    4.309053967    4.213683632
  265 SOLV  HW1     2732    7.413467256    4.334700928    4.265134664
  265 SOLV  HW2     2733    7.276960684    4.390718821    4.195202739
  266 SOLV  OW      2734    4.276032091    5.029747680    4.008340116
  266 SOLV  HW1     2735    4.236328546    5.060239732    3.921763825
  266 SOLV  HW2     2736    4.312226272    5.108645461    4.058009711
  267 SOLV  OW      2737    4.520071391    7.186793000    6.824072942
  267 SOLV  HW1     2738    4.475595552    7.159698378    6.909446964
  267 SOLV  HW2     2739    4.476465595    7.139673940    6.747396959
  268 SOLV  OW      2740    6.674860149    4.514653835    4.454667339
  268 SOLV  HW1     2741    6.752151256    4.571801431    4.482274089
  268 SOLV  HW2     2742    6.708769086    4.433459124    4.407132591
  269 SOLV  OW      2743    4.144884914    5.841635625    4.738329579
  269 SOLV  HW1     2744    4.125089329    5.807994802    4.830398473
  269 SOLV  HW2     2745    4.201705895    5.775011191    4.690028933
  270 SOLV  OW      2746    3.867125733    6.158449340    5.229896278
  270 SOLV  HW1     2747    3.868625936    6.089176853    5.157786458
  270 SOLV  HW2     2748    3.880329864    6.114375602    5.318689178
  271 SOLV  OW      2749    5.437426824    7.448311733    6.526081598
  271 SOLV  HW1     2750    5.450539886    7.535696554    6.572901108
  271 SOLV  HW2     2751    5.342744337    7.441239610    6.494663715
  272 SOLV  OW      2752    5.727286636    4.830350445    7.334796782
  272 SOLV  HW1     2753    5.826797551    4.832453826    7.325060623
  272 SOLV  HW2     2754    5.700686044    4.749750352    7.387691238
  273 SOLV  OW      2755    3.946577293    4.708274352    3.941932647
  273 SOLV  HW1     2756    3.876624279    4.682125524    3.875425344
  273 SOLV  HW2     2757    4.017491887    4.637838681    3.945115496
  274 SOLV  OW      2758    5.159263777    7.257526248    4.300113556
  274 SOLV  HW1     2759    5.221248168    7.184971492    4.330020191
  274 SOLV  HW2     2760    5.208445052    7.320774055    4.240262897
  275 SOLV  OW      2761    7.509362210    6.487865915    7.005659102
  275 SOLV  HW1     2762    7.436156439    6.437215245    7.051232053
  275 SOLV  HW2     2763    7.504632339    6.471731963    6.907072917
  276 SOLV  OW      2764    4.121067868    7.703561215    5.360742366
  276 SOLV  HW1     2765    4.025815911    7.679496101    5.342069866
  276 SOLV  HW2     2766    4.146829962    7.669743037    5.451261560
  277 SOLV  OW      2767    5.081879811    5.556537071    4.181386647
  277 SOLV  HW1     2768    5.055662921    5.647533500    4.149227129
  277 SOLV  HW2     2769    5.018423574    5.526871426    4.252767622
  278 SOLV  OW      2770    4.675264918    6.806135820    4.312503373
  278 SOLV  HW1     2771    4.701771152    6.826230878    4.406813051
  278 SOLV  HW2     2772    4.576061081    6.794529260    4.307547400
  279 SOLV  OW      2773    3.968582826    6.245606059    6.733026028
  279 SOLV  HW1     2774    3.981459749    6.279970694    6.826050516
  279 SOLV  HW2     2775    3.930885273    6.153043680    6.736640126
  280 SOLV  OW      2776    7.432525921    6.001366185    4.049310707
  280 SOLV  HW1     2777    7.345363309    6.049248518    4.038739930
  280 SOLV  HW2     2778    7.470656425    5.981288589    3.959072072
  281 SOLV  OW      2779    7.216375282    4.893133639    3.966676014
  281 SOLV  HW1     2780    7.157489595    4.858316092    3.893735634
  281 SOLV  HW2     2781    7.297266286    4.834894550    3.974830022
  282 SOLV  OW      2782    5.538179319    5.902400418    0.072609448
  282 SOLV  HW1     2783    5.439542687    5.905732154    0.056435281
  282 SOLV  HW2     2784    5.582836837    5.975749930    0.021351490
  283 SOLV  OW      2785    5.395570991    4.278045935    6.515609890
  283 SOLV  HW1     2786    5.396942768    4.206305359    6.445954007
  283 SOLV  HW2     2787    5.390958142    4.236274193    6.606352327
  284 SOLV  OW      2788    4.811649595    7.666244619    7.401633618
  284 SOLV  HW1     2789    4.833731970    7.644205977    7.306621472
  284 SOLV  HW2     2790    4.895636332    7.689004478    7.450922187
  285 SOLV  OW      2791    4.696202873    4.809739167    5.083686834
  285 SOLV  HW1     2792    4.602463624    4.810091264    5.048859749
  285 SOLV  HW2     2793    4.724603980    4.715608117    5.101929089
  286 SOLV  OW      2794    4.871801939    7.234316454    4.643050846
  286 SOLV  HW1     2795    4.790281423    7.176394508    4.642177294
  286 SOLV  HW2     2796    4.862653577    7.305726549    4.573635326
  287 SOLV  OW      2797    7.490896040    4.747906134    3.865082915
  287 SOLV  HW1     2798    7.467063907    4.656887814    3.898968899
  287 SOLV  HW2     2799    7.493586605    4.812268129    3.941573658
  288 SOLV  OW      2800    4.455373113    5.651511676    5.866563247
  288 SOLV  HW1     2801    4.553022538    5.654013258    5.845113475
  288 SOLV  HW2     2802    4.442912138    5.656091564    5.965686676
  289 SOLV  OW      2803    7.207381660    4.307798429    4.773184576
  289 SOLV  HW1     2804    7.149052654    4.374017366    4.820245081
  289 SOLV  HW2     2805    7.216081546    4.333551321    4.676949496
  290 SOLV  OW      2806    0.047193408    4.794277847    7.699376104
  290 SOLV  HW1     2807    0.000382658    4.792268919    7.611030955
  290 SOLV  HW2     2808   -0.013573130    4.833595278    7.768381689
  291 SOLV  OW      2809    4.552046389    7.653327962    3.957675329
  291 SOLV  HW1     2810    4.567329669    7.722997701    4.027774812
  291 SOLV  HW2     2811    4.616880277    7.666733750    3.882717420
  292 SOLV  OW      2812    7.362329073    6.550561326    3.887822954
  292 SOLV  HW1     2813    7.392184665    6.629632246    3.834373140
  292 SOLV  HW2     2814    7.329477076    6.581232202    3.977157262
  293 SOLV  OW      2815    4.461401012    4.676019142    5.002292668
  293 SOLV  HW1     2816    4.401341701    4.606412769    5.041658650
  293 SOLV  HW2     2817    4.419625202    4.712980835    4.919294784
  294 SOLV  OW      2818    7.323104861    6.610140145    5.150261279
  294 SOLV  HW1     2819    7.314206407    6.517394686    5.186601560
  294 SOLV  HW2     2820    7.315601482    6.676093035    5.225065577
  295 SOLV  OW      2821    3.933450398    6.649459541    4.328214957
  295 SOLV  HW1     2822    3.896323311    6.654292012    4.420951304
  295 SOLV  HW2     2823    3.957207585    6.741449567    4.297012822
  296 SOLV  OW      2824    4.311782697    6.419741454    4.272950705
  296 SOLV  HW1     2825    4.317333939    6.321892723    4.292834656
  296 SOLV  HW2     2826    4.237605261    6.436364410    4.207974310
  297 SOLV  OW      2827    7.092368969    5.376936450    5.025757931
  297 SOLV  HW1     2828    7.068777935    5.290620451    5.070419437
  297 SOLV  HW2     2829    7.171940880    5.363235110    4.966750480
  298 SOLV  OW      2830    5.272840984    7.275718401    5.094614814
  298 SOLV  HW1     2831    5.297907576    7.334327878    5.017563684
  298 SOLV  HW2     2832    5.355775724    7.241094944    5.138487275
  299 SOLV  OW      2833    4.271370464    4.721944957    4.796552847
  299 SOLV  HW1     2834    4.200239698    4.773996214    4.749310246
  299 SOLV  HW2     2835    4.280511538    4.631884475    4.754055727
  300 SOLV  OW      2836    3.904589263    3.954374911    4.362967689
  300 SOLV  HW1     2837    3.952003713    3.955546174    4.274929617
  300 SOLV  HW2     2838    3.823342400    4.012449869    4.357813641
  301 SOLV  OW      2839    4.259662289    5.393008545    6.652149077
  301 SOLV  HW1     2840    4.301127021    5.335484641    6.581637172
  301 SOLV  HW2     2841    4.160880597    5.377534313    6.653915328
  302 SOLV  OW      2842    4.468660279    4.102231162    4.360414784
  302 SOLV  HW1     2843    4.478540114    4.041943722    4.281232796
  302 SOLV  HW2     2844    4.520851679    4.065133323    4.437237377
  303 SOLV  OW      2845    6.259818629    4.322089167    4.633286528
  303 SOLV  HW1     2846    6.350216837    4.319278812    4.675970525
  303 SOLV  HW2     2847    6.220064965    4.413051905    4.645414359
  304 SOLV  OW      2848    4.731950279    5.714030892    4.642846866
  304 SOLV  HW1     2849    4.701650511    5.808423821    4.656024424
  304 SOLV  HW2     2850    4.784249552    5.707388316    4.557862391
  305 SOLV  OW      2851    7.663591988    7.538411045    5.886398345
  305 SOLV  HW1     2852    7.569770343    7.544553546    5.852338378
  305 SOLV  HW2     2853    7.727453998    7.555161566    5.811288612
  306 SOLV  OW      2854    5.218541785    6.905371217    4.260800617
  306 SOLV  HW1     2855    5.131218972    6.928098536    4.303927473
  306 SOLV  HW2     2856    5.203994452    6.887589807    4.163474977
  307 SOLV  OW      2857    4.240077420    4.140916584    7.039003451
  307 SOLV  HW1     2858    4.186854279    4.110240322    6.960084741
  307 SOLV  HW2     2859    4.319886266    4.081734343    7.050398739
  308 SOLV  OW      2860    7.390080101    4.167833777    6.106747422
  308 SOLV  HW1     2861    7.444190366    4.172327560    6.022764040
  308 SOLV  HW2     2862    7.298943544    4.132399944    6.085777130
  309 SOLV  OW      2863    5.442699902    6.357863186    5.644988298
  309 SOLV  HW1     2864    5.363779140    6.299294174    5.626464977
  309 SOLV  HW2     2865    5.504572273    6.356208007    5.566443278
  310 SOLV  OW      2866    5.757272769    6.587361100    5.762689194
  310 SOLV  HW1     2867    5.749191317    6.683440808    5.789245016
  310 SOLV  HW2     2868    5.740227801    6.529253627    5.842279873
  311 SOLV  OW      2869    7.537837874    6.132870901    4.404403538
  311 SOLV  HW1     2870    7.494055294    6.074949453    4.473171314
  311 SOLV  HW2     2871    7.580936454    6.075284111    4.334919337
  312 SOLV  OW      2872    4.765218213    6.250846081    4.491396066
  312 SOLV  HW1     2873    4.742775703    6.319343851    4.560711601
  312 SOLV  HW2     2874    4.717695401    6.272857989    4.406206388
  313 SOLV  OW      2875    5.884272824    4.368226466    5.331809483
  313 SOLV  HW1     2876    5.913633708    4.274007025    5.348014924
  313 SOLV  HW2     2877    5.801317334    4.386794683    5.384491641
  314 SOLV  OW      2878    7.319020559    4.572271640    7.270587376
  314 SOLV  HW1     2879    7.255807696    4.507274343    7.228382413
  314 SOLV  HW2     2880    7.296747817    4.664903791    7.240173303
  315 SOLV  OW      2881    6.185559566    4.116445329    5.906428558
  315 SOLV  HW1     2882    6.141529204    4.026993219    5.914266804
  315 SOLV  HW2     2883    6.196776941    4.156129673    5.997534147
  316 SOLV  OW      2884    4.175283136    6.584167396    7.219325533
  316 SOLV  HW1     2885    4.204041774    6.677335201    7.241536438
  316 SOLV  HW2     2886    4.090719314    6.587229334    7.166033113
  317 SOLV  OW      2887    7.509645396    6.498993606    4.965432316
  317 SOLV  HW1     2888    7.446519893    6.503597636    5.042864203
  317 SOLV  HW2     2889    7.554113399    6.587758101    4.953380779
  318 SOLV  OW      2890    7.620392325    4.602036485    6.078473493
  318 SOLV  HW1     2891    7.551407624    4.603424748    6.150856061
  318 SOLV  HW2     2892    7.583934886    4.554113427    5.998632012
  319 SOLV  OW      2893    5.549711296    6.263600286    5.120575513
  319 SOLV  HW1     2894    5.540954495    6.169875113    5.086800457
  319 SOLV  HW2     2895    5.583996811    6.322353656    5.047277442
  320 SOLV  OW      2896    4.460893344    5.423765311    6.295421745
  320 SOLV  HW1     2897    4.367310735    5.399772106    6.269565566
  320 SOLV  HW2     2898    4.517871321    5.341582659    6.294306692
  321 SOLV  OW      2899    5.534860502    7.405090591    6.205527984
  321 SOLV  HW1     2900    5.586959951    7.481706663    6.243179097
  321 SOLV  HW2     2901    5.512713035    7.340690896    6.278755587
  322 SOLV  OW      2902    5.529557749    6.695264301    4.352778227
  322 SOLV  HW1     2903    5.559217650    6.677060933    4.446537589
  322 SOLV  HW2     2904    5.492830521    6.788100598    4.346907296
  323 SOLV  OW      2905    7.461006985    5.800076139    4.993034124
  323 SOLV  HW1     2906    7.557320834    5.825205402    4.983391059
  323 SOLV  HW2     2907    7.451710334    5.700712276    4.986546187
  324 SOLV  OW      2908    7.146403150    6.049867655    4.054079600
  324 SOLV  HW1     2909    7.151962685    6.148691838    4.039770161
  324 SOLV  HW2     2910    7.107203528    6.006622819    3.972874953
  325 SOLV  OW      2911    4.148917611    4.942853637    7.651675255
  325 SOLV  HW1     2912    4.104329262    5.030922392    7.667672473
  325 SOLV  HW2     2913    4.246807331    4.957232915    7.637153948
  326 SOLV  OW      2914    4.379998203    5.096741967    7.325910821
  326 SOLV  HW1     2915    4.288712603    5.135718218    7.313687798
  326 SOLV  HW2     2916    4.432823604    5.108633733    7.241838775
  327 SOLV  OW      2917    3.884059533    7.153043971    6.905487784
  327 SOLV  HW1     2918    3.977223882    7.132423755    6.875534397
  327 SOLV  HW2     2919    3.871489641    7.121231749    6.999461575
  328 SOLV  OW      2920    6.738005010    5.906565139    4.450267575
  328 SOLV  HW1     2921    6.710532284    5.810886070    4.459896939
  328 SOLV  HW2     2922    6.693345949    5.961315920    4.521044335
  329 SOLV  OW      2923    5.426545176    4.587499614    5.870209577
  329 SOLV  HW1     2924    5.404242672    4.551539279    5.960815818
  329 SOLV  HW2     2925    5.506426942    4.539422473    5.834028137
  330 SOLV  OW      2926    6.307035471    5.685369444    7.629993817
  330 SOLV  HW1     2927    6.269849814    5.739102045    7.705695027
  330 SOLV  HW2     2928    6.238418092    5.619538322    7.599014653
  331 SOLV  OW      2929    7.407269602    4.301613042    6.407833848
  331 SOLV  HW1     2930    7.449333633    4.324253057    6.319972243
  331 SOLV  HW2     2931    7.454856384    4.350313640    6.481083878
  332 SOLV  OW      2932    7.220788196    4.085340044    4.558176887
  332 SOLV  HW1     2933    7.261301062    4.078343961    4.467009004
  332 SOLV  HW2     2934    7.121523166    4.094186788    4.549915704
  333 SOLV  OW      2935    7.149397933    3.921048732    7.217654317
  333 SOLV  HW1     2936    7.085148091    3.993227408    7.243412075
  333 SOLV  HW2     2937    7.227098370    3.921614545    7.280604340
  334 SOLV  OW      2938    4.185538356    6.853785775    7.232405175
  334 SOLV  HW1     2939    4.171863048    6.869351261    7.330238886
  334 SOLV  HW2     2940    4.178600070    6.940775861    7.183553873
  335 SOLV  OW      2941    7.387870350    5.435496344    7.066984950
  335 SOLV  HW1     2942    7.478343310    5.393172417    7.071858358
  335 SOLV  HW2     2943    7.347278390    5.437939776    7.158344102
  336 SOLV  OW      2944    5.335997462    4.640840192    6.838938348
  336 SOLV  HW1     2945    5.289202994    4.570824023    6.784996027
  336 SOLV  HW2     2946    5.273926314    4.717604146    6.854892226
  337 SOLV  OW      2947    7.255100390    4.601911792    5.767647363
  337 SOLV  HW1     2948    7.173037855    4.551970702    5.739841967
  337 SOLV  HW2     2949    7.275597858    4.672602833    5.699942456
  338 SOLV  OW      2950    5.749090019    6.232991264    4.164215966
  338 SOLV  HW1     2951    5.704292365    6.322226849    4.169861501
  338 SOLV  HW2     2952    5.762335496    6.196474741    4.256371848
  339 SOLV  OW      2953    4.295282498    6.452691285    4.989885838
  339 SOLV  HW1     2954    4.278183138    6.374335511    4.930138365
  339 SOLV  HW2     2955    4.211612791    6.475481350    5.039703577
  340 SOLV  OW      2956    6.830126263    3.986445574    4.289812210
  340 SOLV  HW1     2957    6.789632940    4.056304914    4.230805781
  340 SOLV  HW2     2958    6.769347173    3.907137582    4.294055252
  341 SOLV  OW      2959    5.623092753    7.743494802    5.587939726
  341 SOLV  HW1     2960    5.660043983    7.717910289    5.677272031
  341 SOLV  HW2     2961    5.698227914    7.767365293    5.526415199
  342 SOLV  OW      2962    7.690048804    5.894395869    5.506580252
  342 SOLV  HW1     2963    7.603894588    5.843833223    5.511325633
  342 SOLV  HW2     2964    7.745959024    5.858027910    5.432061216
  343 SOLV  OW      2965    4.072630691    0.061383308    7.487649770
  343 SOLV  HW1     2966    4.005572165   -0.004049234    7.452670218
  343 SOLV  HW2     2967    4.159051515    0.014269370    7.505349541
  344 SOLV  OW      2968    5.495143311    6.034054214    4.566012259
  344 SOLV  HW1     2969    5.507073231    5.951989339    4.621907895
  344 SOLV  HW2     2970    5.475625724    6.007486050    4.471596993
  345 SOLV  OW      2971    7.212894466    5.315061810    3.952782286
  345 SOLV  HW1     2972    7.224458493    5.223268047    3.990739252
  345 SOLV  HW2     2973    7.226294175    5.382903248    4.025026098
  346 SOLV  OW      2974    6.634156198    5.561913720    6.300296679
  346 SOLV  HW1     2975    6.545158767    5.529377013    6.332257130
  346 SOLV  HW2     2976    6.694775622    5.483789977    6.285375408
  347 SOLV  OW      2977    6.425725690    5.676709114    5.675008918
  347 SOLV  HW1     2978    6.386309296    5.767614832    5.661444146
  347 SOLV  HW2     2979    6.352204092    5.609884203    5.686433498
  348 SOLV  OW      2980    7.419812015    5.858382579    4.604838687
  348 SOLV  HW1     2981    7.432952899    5.791719941    4.531465860
  348 SOLV  HW2     2982    7.506779277    5.873878936    4.651724869
  349 SOLV  OW      2983    4.300606383    5.644651267    6.506809258
  349 SOLV  HW1     2984    4.321393669    5.550178311    6.481454230
  349 SOLV  HW2     2985    4.220023467    5.675710352    6.456375771
  350 SOLV  OW      2986    4.477618652    4.634162599    5.375030615
  350 SOLV  HW1     2987    4.488841872    4.719529202    5.324156924
  350 SOLV  HW2     2988    4.564989562    4.585611182    5.378296040
  351 SOLV  OW      2989    7.277073525    6.793944069    6.312322256
  351 SOLV  HW1     2990    7.328471431    6.772619349    6.395410182
  351 SOLV  HW2     2991    7.335845401    6.843957469    6.248711660
  352 SOLV  OW      2992    5.091044992    5.867894780    4.784487568
  352 SOLV  HW1     2993    5.122384599    5.960459956    4.763239450
  352 SOLV  HW2     2994    5.168279833    5.813159593    4.816746984
  353 SOLV  OW      2995    4.976368035    5.988985182    6.975147268
  353 SOLV  HW1     2996    5.002796865    5.894105595    6.992495790
  353 SOLV  HW2     2997    4.876773861    5.995122378    6.968499991
  354 SOLV  OW      2998    6.853754881    5.738947053    7.276590743
  354 SOLV  HW1     2999    6.785243172    5.811799420    7.276940225
  354 SOLV  HW2     3000    6.885915128    5.723930886    7.183094502
  355 SOLV  OW      3001    4.079700827    7.715116309    4.659361614
  355 SOLV  HW1     3002    4.030696394    7.631267750    4.683234896
  355 SOLV  HW2     3003    4.018662181    7.776132920    4.608832685
  356 SOLV  OW      3004    4.074911899    7.013661926    7.484773739
  356 SOLV  HW1     3005    4.025674939    7.045704111    7.403845505
  356 SOLV  HW2     3006    4.016455216    6.951440928    7.536860498
  357 SOLV  OW      3007    6.975591082    6.880020856    5.073476273
  357 SOLV  HW1     3008    6.993852457    6.887431362    4.975431576
  357 SOLV  HW2     3009    6.971298765    6.783516976    5.099347992
  358 SOLV  OW      3010    5.586303573    4.282081623    4.575770596
  358 SOLV  HW1     3011    5.607889328    4.360467455    4.517532173
  358 SOLV  HW2     3012    5.558868364    4.204711203    4.518663564
  359 SOLV  OW      3013    6.267726181    5.924321252    7.085701314
  359 SOLV  HW1     3014    6.285073741    6.013490060    7.127511985
  359 SOLV  HW2     3015    6.225102667    5.937249357    6.996158695
  360 SOLV  OW      3016    4.331526419    4.444207606    5.209242739
  360 SOLV  HW1     3017    4.274222087    4.413306919    5.285146409
  360 SOLV  HW2     3018    4.396235824    4.512956843    5.242202442
  361 SOLV  OW      3019    5.777514144    4.163403830    4.061655794
  361 SOLV  HW1     3020    5.809579287    4.071862183    4.086017809
  361 SOLV  HW2     3021    5.856072116    4.224103968    4.049583943
  362 SOLV  OW      3022    5.402462750    6.648210975    4.693399434
  362 SOLV  HW1     3023    5.404734982    6.734557218    4.642990513
  362 SOLV  HW2     3024    5.313002193    6.637313192    4.736758819
  363 SOLV  OW      3025    4.272272980    5.575881175    3.937162024
  363 SOLV  HW1     3026    4.201505177    5.542522762    3.999455948
  363 SOLV  HW2     3027    4.230879826    5.599158772    3.849149931
  364 SOLV  OW      3028    7.030414219    4.786123094    4.316371396
  364 SOLV  HW1     3029    6.951386855    4.807423551    4.258900429
  364 SOLV  HW2     3030    7.050038060    4.863864684    4.376144002
  365 SOLV  OW      3031    4.116144437    5.169936564    7.263044829
  365 SOLV  HW1     3032    4.166506452    5.238389414    7.210322220
  365 SOLV  HW2     3033    4.039130112    5.213692164    7.309478330
  366 SOLV  OW      3034    5.622897497    4.931895689    6.101393137
  366 SOLV  HW1     3035    5.536579345    4.971035548    6.069497146
  366 SOLV  HW2     3036    5.649678683    4.975775553    6.187178339
  367 SOLV  OW      3037    7.560922374    4.791617199    4.969980122
  367 SOLV  HW1     3038    7.588663911    4.719929899    5.033945757
  367 SOLV  HW2     3039    7.529236643    4.871481468    5.021161651
  368 SOLV  OW      3040    6.486125171    6.610117457    4.473615360
  368 SOLV  HW1     3041    6.466276470    6.512120534    4.471726163
  368 SOLV  HW2     3042    6.409882894    6.660323263    4.432774235
  369 SOLV  OW      3043    5.952452911    4.342137999    5.065199744
  369 SOLV  HW1     3044    5.949863136    4.242418711    5.058155633
  369 SOLV  HW2     3045    5.927117750    4.369646372    5.157953648
  370 SOLV  OW      3046    6.135612814    4.419665647    7.540587900
  370 SOLV  HW1     3047    6.185158728    4.498800567    7.504743808
  370 SOLV  HW2     3048    6.106543405    4.361388254    7.464690133
  371 SOLV  OW      3049    7.098602235    5.803946530    5.380429525
  371 SOLV  HW1     3050    7.124724017    5.758357534    5.295333733
  371 SOLV  HW2     3051    7.146479979    5.891465189    5.387383681
  372 SOLV  OW      3052    7.520927051    3.982394033    6.275964617
  372 SOLV  HW1     3053    7.489412417    4.032369220    6.195272119
  372 SOLV  HW2     3054    7.466549403    4.009657138    6.355346503
  373 SOLV  OW      3055    6.171795758    6.291046742    4.885387126
  373 SOLV  HW1     3056    6.204865731    6.351727269    4.813098332
  373 SOLV  HW2     3057    6.200870258    6.326306489    4.974340717
  374 SOLV  OW      3058    6.414724307    6.351432239    5.587482949
  374 SOLV  HW1     3059    6.327113416    6.310175677    5.562502115
  374 SOLV  HW2     3060    6.408775804    6.388729168    5.680077312
  375 SOLV  OW      3061    4.275979584    5.600159337    4.620609356
  375 SOLV  HW1     3062    4.253105379    5.508207149    4.652571647
  375 SOLV  HW2     3063    4.352851219    5.635735353    4.673777682
  376 SOLV  OW      3064    7.467042407    7.446800864    4.933309463
  376 SOLV  HW1     3065    7.529888548    7.497558903    4.874357079
  376 SOLV  HW2     3066    7.391340427    7.411250491    4.878471690
  377 SOLV  OW      3067    7.720793201    6.720430575    3.867999744
  377 SOLV  HW1     3068    7.693524187    6.807931698    3.827979862
  377 SOLV  HW2     3069    7.770137184    6.736807567    3.953433000
  378 SOLV  OW      3070    4.930648751    6.059355570    4.293331570
  378 SOLV  HW1     3071    5.000103614    5.999719168    4.333596277
  378 SOLV  HW2     3072    4.853319849    6.067578462    4.356212752
  379 SOLV  OW      3073    7.705108715    6.038095047    7.008488278
  379 SOLV  HW1     3074    7.640495692    6.002028339    6.941224676
  379 SOLV  HW2     3075    7.796711866    6.041007092    6.968459172
  380 SOLV  OW      3076    6.612137127    4.355755682    4.101528310
  380 SOLV  HW1     3077    6.623276703    4.443103752    4.148928767
  380 SOLV  HW2     3078    6.634422274    4.367316342    4.004729466
  381 SOLV  OW      3079    4.120894733    7.228786589    4.881088868
  381 SOLV  HW1     3080    4.217508495    7.250958949    4.894348893
  381 SOLV  HW2     3081    4.112756416    7.151996981    4.817536807
  382 SOLV  OW      3082    6.642622112    5.186342082    6.042189609
  382 SOLV  HW1     3083    6.706813114    5.232363732    6.103534225
  382 SOLV  HW2     3084    6.604122073    5.106341754    6.088213668
  383 SOLV  OW      3085    6.766487044    4.857691290    4.209304594
  383 SOLV  HW1     3086    6.798056337    4.876118309    4.116214552
  383 SOLV  HW2     3087    6.717896982    4.937723221    4.244456231
  384 SOLV  OW      3088    7.469590690    3.955825559    4.843939834
  384 SOLV  HW1     3089    7.493739857    4.052593565    4.836627844
  384 SOLV  HW2     3090    7.528252331    3.911913152    4.912001315
  385 SOLV  OW      3091    6.981184405    7.711466319    4.318453153
  385 SOLV  HW1     3092    6.987608979    7.620951917    4.276426545
  385 SOLV  HW2     3093    6.955339256    7.701795266    4.414573734
  386 SOLV  OW      3094    5.669091340    6.463622233    4.281572897
  386 SOLV  HW1     3095    5.756821330    6.496682994    4.316392595
  386 SOLV  HW2     3096    5.596461651    6.526606201    4.309137068
  387 SOLV  OW      3097    5.214576077    5.539540982    5.967790494
  387 SOLV  HW1     3098    5.120205112    5.571885650    5.960784353
  387 SOLV  HW2     3099    5.229551748    5.465975348    5.901722105
  388 SOLV  OW      3100    7.579997685    7.505187434    6.473659641
  388 SOLV  HW1     3101    7.507669508    7.531522134    6.409809596
  388 SOLV  HW2     3102    7.668329637    7.507745948    6.426832526
  389 SOLV  OW      3103    4.015914430    6.358626699    7.179772226
  389 SOLV  HW1     3104    4.062454543    6.402639018    7.256567521
  389 SOLV  HW2     3105    3.925564930    6.399738305    7.167595398
  390 SOLV  OW      3106    5.102737620    3.936746381    7.185184882
  390 SOLV  HW1     3107    5.088155611    3.944623989    7.086567445
  390 SOLV  HW2     3108    5.019297304    3.963430205    7.233428079
  391 SOLV  OW      3109    6.399783186    3.989585103    6.359532897
  391 SOLV  HW1     3110    6.367670844    4.035043988    6.276450035
  391 SOLV  HW2     3111    6.368446914    4.040593400    6.439637796
  392 SOLV  OW      3112    7.297521825    6.834532499    5.408866256
  392 SOLV  HW1     3113    7.201240644    6.808693931    5.400859115
  392 SOLV  HW2     3114    7.343958201    6.771234481    5.470824137
  393 SOLV  OW      3115    5.684184780    4.464897906    5.823903207
  393 SOLV  HW1     3116    5.647627759    4.413297594    5.901381909
  393 SOLV  HW2     3117    5.766344213    4.419484966    5.789441148
  394 SOLV  OW      3118    5.842745617    6.364750743    7.187854977
  394 SOLV  HW1     3119    5.754550102    6.323553813    7.164923721
  394 SOLV  HW2     3120    5.835786856    6.464280075    7.181015109
  395 SOLV  OW      3121    5.850447091    4.177641318    6.246642807
  395 SOLV  HW1     3122    5.942961520    4.215499759    6.249439663
  395 SOLV  HW2     3123    5.831120473    4.143687157    6.154590404
  396 SOLV  OW      3124    5.404864357    5.426325004    5.296736232
  396 SOLV  HW1     3125    5.472024285    5.456484766    5.364425723
  396 SOLV  HW2     3126    5.412309792    5.327381054    5.284248351
  397 SOLV  OW      3127    7.743984387    6.160583088    6.526861405
  397 SOLV  HW1     3128    7.804084663    6.134155153    6.451432266
  397 SOLV  HW2     3129    7.663093634    6.206725568    6.490404860
  398 SOLV  OW      3130    5.892435953    6.296506860    5.019564016
  398 SOLV  HW1     3131    5.937609730    6.302020177    5.108609172
  398 SOLV  HW2     3132    5.959691070    6.311616455    4.947104569
  399 SOLV  OW      3133    7.749596538    5.852760780    6.524145389
  399 SOLV  HW1     3134    7.736210541    5.941697875    6.567861170
  399 SOLV  HW2     3135    7.665432453    5.825579937    6.477480289
  400 SOLV  OW      3136    4.547601618    5.238026995    4.500521171
  400 SOLV  HW1     3137    4.475148638    5.275020885    4.442356297
  400 SOLV  HW2     3138    4.570207305    5.304399124    4.571828972
  401 SOLV  OW      3139    6.402275843    5.951573835    4.277811670
  401 SOLV  HW1     3140    6.384297401    5.963601850    4.180172085
  401 SOLV  HW2     3141    6.497542522    5.974965490    4.297252212
  402 SOLV  OW      3142    5.145862486    7.396956058    5.808320369
  402 SOLV  HW1     3143    5.213332010    7.462368564    5.774103667
  402 SOLV  HW2     3144    5.063681737    7.445988453    5.837374230
  403 SOLV  OW      3145    4.549844372    5.616925419    3.900573112
  403 SOLV  HW1     3146    4.505110476    5.541247512    3.948250668
  403 SOLV  HW2     3147    4.482493953    5.688059854    3.880452116
  404 SOLV  OW      3148    5.012289796    5.576995841    7.490411523
  404 SOLV  HW1     3149    5.065816494    5.493227553    7.479477002
  404 SOLV  HW2     3150    4.920230062    5.562687583    7.454049689
  405 SOLV  OW      3151    4.866259860    4.308179730    4.434229574
  405 SOLV  HW1     3152    4.860914805    4.281473149    4.530458536
  405 SOLV  HW2     3153    4.836031273    4.232088100    4.376816147
  406 SOLV  OW      3154    5.900129903    6.687930679    4.106222431
  406 SOLV  HW1     3155    5.857367846    6.764453508    4.154350907
  406 SOLV  HW2     3156    5.889981840    6.700790324    4.007568679
  407 SOLV  OW      3157    4.463088290    6.184251836    4.059280052
  407 SOLV  HW1     3158    4.387385866    6.210223536    4.119251516
  407 SOLV  HW2     3159    4.446524418    6.219979636    3.967354880
  408 SOLV  OW      3160    4.291052842    7.160369861    6.355189679
  408 SOLV  HW1     3161    4.208335969    7.199375193    6.314724738
  408 SOLV  HW2     3162    4.359820119    7.146827780    6.283856880
  409 SOLV  OW      3163    5.662488457    7.367413257    5.446913727
  409 SOLV  HW1     3164    5.650529780    7.303531943    5.522924708
  409 SOLV  HW2     3165    5.628338263    7.325700238    5.362678554
  410 SOLV  OW      3166    5.175158126    6.034959190    7.454816675
  410 SOLV  HW1     3167    5.107518424    6.068886788    7.389441758
  410 SOLV  HW2     3168    5.266962658    6.059007017    7.423264841
  411 SOLV  OW      3169    4.426196526    7.524210249    7.241037578
  411 SOLV  HW1     3170    4.402527924    7.543504968    7.145807511
  411 SOLV  HW2     3171    4.502420315    7.582644059    7.268904902
  412 SOLV  OW      3172    6.741908792    6.629922744    5.513677068
  412 SOLV  HW1     3173    6.712787056    6.549828695    5.461344779
  412 SOLV  HW2     3174    6.803330211    6.601163740    5.587176371
  413 SOLV  OW      3175    5.069228153    7.383740538    7.250423451
  413 SOLV  HW1     3176    5.160092178    7.388993169    7.208995868
  413 SOLV  HW2     3177    5.001664678    7.422161288    7.187500756
  414 SOLV  OW      3178    7.486488568    7.632644901    4.201399290
  414 SOLV  HW1     3179    7.423845017    7.695125961    4.248020053
  414 SOLV  HW2     3180    7.456491525    7.619798062    4.106870925
  415 SOLV  OW      3181    4.732321993    5.607841026    5.908160087
  415 SOLV  HW1     3182    4.784273786    5.594895885    5.823690370
  415 SOLV  HW2     3183    4.772113344    5.683178574    5.960529315
  416 SOLV  OW      3184    5.040314509    6.962670405    7.662238219
  416 SOLV  HW1     3185    4.995240392    6.987762526    7.747904755
  416 SOLV  HW2     3186    4.971310834    6.936733346    7.594653300
  417 SOLV  OW      3187    3.911373394    4.996085274    6.850752695
  417 SOLV  HW1     3188    3.848417008    4.957487018    6.918183662
  417 SOLV  HW2     3189    3.993874724    5.028584140    6.896985275
  418 SOLV  OW      3190    6.831150073    5.881011397    4.869732307
  418 SOLV  HW1     3191    6.920688974    5.922720146    4.885383151
  418 SOLV  HW2     3192    6.825844701    5.794094282    4.918900565
  419 SOLV  OW      3193    4.836530225    7.526271267    5.189221926
  419 SOLV  HW1     3194    4.814969993    7.449050847    5.129454188
  419 SOLV  HW2     3195    4.876558630    7.492328880    5.274353554
  420 SOLV  OW      3196    6.809972269    4.761294526    6.505309601
  420 SOLV  HW1     3197    6.806756398    4.814192143    6.420497188
  420 SOLV  HW2     3198    6.885858459    4.696288125    6.501170173
  421 SOLV  OW      3199    6.858959605    7.129315254    5.011150765
  421 SOLV  HW1     3200    6.913078444    7.051604496    5.043308252
  421 SOLV  HW2     3201    6.799945921    7.099952995    4.935947524
  422 SOLV  OW      3202    4.381703628    7.156251082    6.067274467
  422 SOLV  HW1     3203    4.456255079    7.195787796    6.013618306
  422 SOLV  HW2     3204    4.394114059    7.057226179    6.073622465
  423 SOLV  OW      3205    6.736275823    6.306078419    4.375038168
  423 SOLV  HW1     3206    6.783194814    6.220458034    4.353368946
  423 SOLV  HW2     3207    6.649701599    6.310150679    4.325144081
  424 SOLV  OW      3208    5.525371367    7.183119500    6.436415505
  424 SOLV  HW1     3209    5.506261454    7.213894313    6.529631637
  424 SOLV  HW2     3210    5.440124048    7.154505637    6.392644511
  425 SOLV  OW      3211    4.164539791    4.562358782    6.128388828
  425 SOLV  HW1     3212    4.159147553    4.462590727    6.132552573
  425 SOLV  HW2     3213    4.204544094    4.589932149    6.040982946
  426 SOLV  OW      3214    5.089769599    5.031475207    5.555160313
  426 SOLV  HW1     3215    5.039850430    5.063692015    5.474711613
  426 SOLV  HW2     3216    5.187813846    5.045521945    5.541338387
  427 SOLV  OW      3217    6.178855716    7.695896292    4.812313450
  427 SOLV  HW1     3218    6.243389272    7.737775655    4.748424550
  427 SOLV  HW2     3219    6.221628748    7.687808013    4.902343697
  428 SOLV  OW      3220    4.045866772    5.378663757    4.892574111
  428 SOLV  HW1     3221    3.973131326    5.333316818    4.944100260
  428 SOLV  HW2     3222    4.058308708    5.471613051    4.927297831
  429 SOLV  OW      3223    5.563736830    7.274308970    5.207447939
  429 SOLV  HW1     3224    5.503500957    7.194518335    5.209729278
  429 SOLV  HW2     3225    5.657526690    7.244726965    5.189320749
  430 SOLV  OW      3226    6.289113548    6.071835071    5.065098881
  430 SOLV  HW1     3227    6.351316990    6.131693951    5.115592294
  430 SOLV  HW2     3228    6.254867565    6.119886065    4.984361022
  431 SOLV  OW      3229    6.084003111    7.280455316    4.976941489
  431 SOLV  HW1     3230    6.089402434    7.253665783    5.073142860
  431 SOLV  HW2     3231    6.075685547    7.198654522    4.920012845
  432 SOLV  OW      3232    7.118304806    4.450777149    7.065291798
  432 SOLV  HW1     3233    7.187361451    4.384313654    7.093850599
  432 SOLV  HW2     3234    7.027181968    4.415054599    7.085841443
  433 SOLV  OW      3235    6.342896088    5.235187545    5.140287149
  433 SOLV  HW1     3236    6.307520588    5.141664041    5.138685989
  433 SOLV  HW2     3237    6.271772087    5.297132466    5.173518653
  434 SOLV  OW      3238    7.316806330    7.261689920    4.261133690
  434 SOLV  HW1     3239    7.395380057    7.218178032    4.217151124
  434 SOLV  HW2     3240    7.278235030    7.199576605    4.329366455
  435 SOLV  OW      3241    5.435988146    5.212735821    3.972832735
  435 SOLV  HW1     3242    5.345168684    5.247936552    3.950173981
  435 SOLV  HW2     3243    5.477165198    5.171909308    3.891350220
  436 SOLV  OW      3244    7.243475577    5.468657252    4.178443603
  436 SOLV  HW1     3245    7.331014310    5.434074486    4.212247144
  436 SOLV  HW2     3246    7.199045643    5.522517870    4.250044467
  437 SOLV  OW      3247    6.122983805    6.715186684    6.449154388
  437 SOLV  HW1     3248    6.063495871    6.732629057    6.370678047
  437 SOLV  HW2     3249    6.139807114    6.616916892    6.457013908
  438 SOLV  OW      3250    4.635481087    5.924767395    6.799799013
  438 SOLV  HW1     3251    4.569615688    5.877899832    6.740928820
  438 SOLV  HW2     3252    4.603442834    6.017686011    6.818242374
  439 SOLV  OW      3253    6.088571726    5.201665624    3.942318216
  439 SOLV  HW1     3254    6.100410552    5.200988269    4.041621814
  439 SOLV  HW2     3255    6.151907454    5.136349410    3.900797668
  440 SOLV  OW      3256    5.686059599    4.568298005    7.473828772
  440 SOLV  HW1     3257    5.754411395    4.495341235    7.476274287
  440 SOLV  HW2     3258    5.640441429    4.568216861    7.384830756
  441 SOLV  OW      3259    4.863663283    5.147065453    5.681717607
  441 SOLV  HW1     3260    4.798754496    5.081146593    5.643747222
  441 SOLV  HW2     3261    4.948813916    5.143893586    5.629377059
  442 SOLV  OW      3262    7.200565748    5.773562331    4.744949053
  442 SOLV  HW1     3263    7.150527131    5.734646930    4.667598382
  442 SOLV  HW2     3264    7.288383652    5.809363298    4.713201641
  443 SOLV  OW      3265    4.572913958    6.898614394    5.865142358
  443 SOLV  HW1     3266    4.514588012    6.877257012    5.943513818
  443 SOLV  HW2     3267    4.668921275    6.889695662    5.891665965
  444 SOLV  OW      3268    6.243558836    7.692623721    5.879065778
  444 SOLV  HW1     3269    6.313091497    7.726814823    5.815845704
  444 SOLV  HW2     3270    6.161362672    7.667686751    5.827855943
  445 SOLV  OW      3271    5.658064974    7.142325211    5.629877046
  445 SOLV  HW1     3272    5.730241775    7.205195192    5.658852980
  445 SOLV  HW2     3273    5.611529593    7.105659066    5.710450304
  446 SOLV  OW      3274    4.896513078    4.830387791    6.110044980
  446 SOLV  HW1     3275    4.926911035    4.925450410    6.103710555
  446 SOLV  HW2     3276    4.937199720    4.777391910    6.035632778
  447 SOLV  OW      3277    5.752732297    4.814681039    4.649239754
  447 SOLV  HW1     3278    5.763177304    4.789398808    4.745427611
  447 SOLV  HW2     3279    5.774017379    4.911718290    4.637806463
  448 SOLV  OW      3280    6.616784386    5.331061905    4.664958412
  448 SOLV  HW1     3281    6.612224413    5.353833315    4.762234234
  448 SOLV  HW2     3282    6.712484177    5.326329094    4.636304801
  449 SOLV  OW      3283    4.138693741    4.600789269    7.313965321
  449 SOLV  HW1     3284    4.096102903    4.680948120    7.355945305
  449 SOLV  HW2     3285    4.086604528    4.574026937    7.232899880
  450 SOLV  OW      3286    5.929629021    5.192373886    6.440224229
  450 SOLV  HW1     3287    5.830843606    5.179352327    6.448734781
  450 SOLV  HW2     3288    5.962212712    5.146804028    6.357387188
  451 SOLV  OW      3289    7.652361831    4.095672528    5.672107584
  451 SOLV  HW1     3290    7.574155149    4.036775518    5.692518201
  451 SOLV  HW2     3291    7.620568935    4.189334810    5.657390955
  452 SOLV  OW      3292    5.373652800    4.667764204    5.460519799
  452 SOLV  HW1     3293    5.294704979    4.681104338    5.520431440
  452 SOLV  HW2     3294    5.350547273    4.697463386    5.367868223
  453 SOLV  OW      3295    4.856676542    5.446684006    4.666758515
  453 SOLV  HW1     3296    4.874785846    5.393207448    4.749295581
  453 SOLV  HW2     3297    4.924461803    5.423972165    4.596820745
  454 SOLV  OW      3298    3.951318650    6.648765265    5.059457000
  454 SOLV  HW1     3299    3.988686894    6.560196775    5.087041851
  454 SOLV  HW2     3300    3.895801258    6.686107740    5.133789729
  455 SOLV  OW      3301    6.530956175    5.132950738    6.522438917
  455 SOLV  HW1     3302    6.553635441    5.078610709    6.441601674
  455 SOLV  HW2     3303    6.447984827    5.096592415    6.564814625
  456 SOLV  OW      3304    6.541583819    6.284646086    4.961048687
  456 SOLV  HW1     3305    6.558423450    6.376783412    4.996100374
  456 SOLV  HW2     3306    6.519922612    6.289561226    4.863539555
  457 SOLV  OW      3307    5.138825476    4.082850137    7.519261234
  457 SOLV  HW1     3308    5.107846758    3.988237929    7.528692452
  457 SOLV  HW2     3309    5.219499849    4.085751877    7.460227002
  458 SOLV  OW      3310    5.793026079    6.013970124    5.072566200
  458 SOLV  HW1     3311    5.807194987    6.112902891    5.076238282
  458 SOLV  HW2     3312    5.846051042    5.975519359    4.997001357
  459 SOLV  OW      3313    6.494683977    5.443461160    5.098666641
  459 SOLV  HW1     3314    6.427296707    5.516655993    5.108767460
  459 SOLV  HW2     3315    6.448303798    5.354899284    5.101323682
  460 SOLV  OW      3316    3.894794005    7.558889122    7.328607236
  460 SOLV  HW1     3317    3.915722332    7.569321494    7.231370683
  460 SOLV  HW2     3318    3.949600264    7.484397830    7.366674258
  461 SOLV  OW      3319    4.753544527    5.440165773    6.584739404
  461 SOLV  HW1     3320    4.785670879    5.453953529    6.491047951
  461 SOLV  HW2     3321    4.656277992    5.462727302    6.590256162
  462 SOLV  OW      3322    6.470206074    4.125676238    6.824247860
  462 SOLV  HW1     3323    6.405632084    4.123667153    6.747905791
  462 SOLV  HW2     3324    6.531934755    4.203628016    6.813607493
  463 SOLV  OW      3325    3.925882638    4.056608433    5.693123272
  463 SOLV  HW1     3326    3.880318262    3.974256298    5.726917951
  463 SOLV  HW2     3327    3.951786199    4.114461493    5.770467021
  464 SOLV  OW      3328    4.564940233    7.113114553    4.225838984
  464 SOLV  HW1     3329    4.472471036    7.091070062    4.194794943
  464 SOLV  HW2     3330    4.566123073    7.205560419    4.263973376
  465 SOLV  OW      3331    5.031986455    6.211409177    7.233157435
  465 SOLV  HW1     3332    4.969927691    6.141481932    7.197649562
  465 SOLV  HW2     3333    5.111962697    6.218360345    7.173513321
  466 SOLV  OW      3334    6.444666812    7.225945945    5.378505612
  466 SOLV  HW1     3335    6.493292924    7.140281189    5.361266275
  466 SOLV  HW2     3336    6.487264035    7.273509026    5.455480847
  467 SOLV  OW      3337    7.440422946    7.065842820    5.256027875
  467 SOLV  HW1     3338    7.396994241    7.052846192    5.345173396
  467 SOLV  HW2     3339    7.537535390    7.042916907    5.262637596
  468 SOLV  OW      3340    4.545684221    6.027754828    7.608797097
  468 SOLV  HW1     3341    4.477491414    6.031621912    7.535752397
  468 SOLV  HW2     3342    4.573108503    6.120640169    7.633706164
  469 SOLV  OW      3343    5.275336741    4.423178308    5.279127423
  469 SOLV  HW1     3344    5.220651951    4.359662804    5.333689158
  469 SOLV  HW2     3345    5.221319583    4.504922015    5.259083951
  470 SOLV  OW      3346    7.672615315    5.839536158    6.224650207
  470 SOLV  HW1     3347    7.668304262    5.759338632    6.284242337
  470 SOLV  HW2     3348    7.665085152    5.810553212    6.129232323
  471 SOLV  OW      3349    6.880196244    3.985352831    4.694412168
  471 SOLV  HW1     3350    6.858520808    4.035215198    4.778350829
  471 SOLV  HW2     3351    6.885630950    3.887484703    4.714262237
  472 SOLV  OW      3352    5.316529331    6.456462886    7.317527244
  472 SOLV  HW1     3353    5.337206354    6.360851108    7.296725042
  472 SOLV  HW2     3354    5.401238019    6.504811899    7.339594581
  473 SOLV  OW      3355    7.547482685    6.503045711    4.659625008
  473 SOLV  HW1     3356    7.537393534    6.601572707    4.645753863
  473 SOLV  HW2     3357    7.466458354    6.467496671    4.706240561
  474 SOLV  OW      3358    6.586707898    6.006626560    4.860195199
  474 SOLV  HW1     3359    6.680790408    5.973206143    4.854572889
  474 SOLV  HW2     3360    6.532227854    5.943610666    4.915522643
  475 SOLV  OW      3361    5.782411458    4.529707582    4.104158198
  475 SOLV  HW1     3362    5.821473701    4.439279886    4.121431077
  475 SOLV  HW2     3363    5.733772764    4.561094372    4.185705382
  476 SOLV  OW      3364    6.641729793    5.495649150    5.604942922
  476 SOLV  HW1     3365    6.714732333    5.555212766    5.638475804
  476 SOLV  HW2     3366    6.613944090    5.432865993    5.677652498
  477 SOLV  OW      3367    5.466410966    6.992574515    5.505290419
  477 SOLV  HW1     3368    5.528758464    7.053700183    5.554045383
  477 SOLV  HW2     3369    5.505579082    6.900613745    5.502182910
  478 SOLV  OW      3370    6.031932971    7.068637407    4.002946308
  478 SOLV  HW1     3371    6.023626049    6.989112224    3.942885049
  478 SOLV  HW2     3372    5.989577304    7.147968820    3.959212244
  479 SOLV  OW      3373    6.159711279    6.730649336    6.037964506
  479 SOLV  HW1     3374    6.219856215    6.653401927    6.058364027
  479 SOLV  HW2     3375    6.073799608    6.720094533    6.088050712
  480 SOLV  OW      3376    4.244086480    7.354693559    6.966944661
  480 SOLV  HW1     3377    4.239193747    7.308146296    6.878564679
  480 SOLV  HW2     3378    4.162853417    7.411748053    6.979090915
  481 SOLV  OW      3379    4.261301751    4.320012303    7.356001008
  481 SOLV  HW1     3380    4.240843338    4.408485002    7.314111418
  481 SOLV  HW2     3381    4.227438019    4.319094360    7.450093252
  482 SOLV  OW      3382    5.529404974    6.314759004    7.108060276
  482 SOLV  HW1     3383    5.505706777    6.396528610    7.055588247
  482 SOLV  HW2     3384    5.571108473    6.247142648    7.047310486
  483 SOLV  OW      3385    7.262457108    6.401455996    5.724689923
  483 SOLV  HW1     3386    7.253001458    6.304428672    5.702409653
  483 SOLV  HW2     3387    7.338749578    6.413775245    5.788154288
  484 SOLV  OW      3388    7.274136797    7.508128528    4.410656684
  484 SOLV  HW1     3389    7.269602941    7.540600093    4.316181228
  484 SOLV  HW2     3390    7.295970310    7.410535525    4.411310116
  485 SOLV  OW      3391    3.974111383    4.753415683    4.947455581
  485 SOLV  HW1     3392    3.989531863    4.748145714    4.848789743
  485 SOLV  HW2     3393    4.026662557    4.681697224    4.993244878
  486 SOLV  OW      3394    7.704637195    6.712789301    5.142293973
  486 SOLV  HW1     3395    7.682746401    6.799010815    5.096609082
  486 SOLV  HW2     3396    7.719849800    6.641663406    5.073664894
  487 SOLV  OW      3397    6.429589064    3.933875175    6.041215635
  487 SOLV  HW1     3398    6.350266758    3.994684256    6.037862211
  487 SOLV  HW2     3399    6.405639452    3.845639188    6.000697228
  488 SOLV  OW      3400    7.090430151    5.703250490    7.506475086
  488 SOLV  HW1     3401    7.095499219    5.653744573    7.593218109
  488 SOLV  HW2     3402    7.081954806    5.637877731    7.431265727
  489 SOLV  OW      3403    4.116619160    7.245626493    7.718277472
  489 SOLV  HW1     3404    4.077858877    7.255269944    7.626590396
  489 SOLV  HW2     3405    4.178511575    7.167095460    7.720169816
  490 SOLV  OW      3406    6.905042682    6.860882948    6.775354816
  490 SOLV  HW1     3407    6.978982417    6.862230228    6.708032907
  490 SOLV  HW2     3408    6.889674567    6.953509097    6.809791790
  491 SOLV  OW      3409    5.787532126    5.010294105    5.074677095
  491 SOLV  HW1     3410    5.703321692    5.030162830    5.124834033
  491 SOLV  HW2     3411    5.855427570    4.972133337    5.137398655
  492 SOLV  OW      3412    4.424476733    7.476199651    5.990093785
  492 SOLV  HW1     3413    4.469741280    7.403055544    6.041111473
  492 SOLV  HW2     3414    4.435498210    7.562710780    6.039043672
  493 SOLV  OW      3415    4.328368587    4.530343540    7.010148296
  493 SOLV  HW1     3416    4.414236900    4.498333574    6.970104538
  493 SOLV  HW2     3417    4.252472832    4.506671379    6.949479587
  494 SOLV  OW      3418    4.884327018    5.977106798    5.424669057
  494 SOLV  HW1     3419    4.874239260    5.909360703    5.351807527
  494 SOLV  HW2     3420    4.880614254    6.069016468    5.385438740
  495 SOLV  OW      3421    5.962492889    5.047971510    6.125758324
  495 SOLV  HW1     3422    6.023652793    4.982205745    6.169758656
  495 SOLV  HW2     3423    6.001454224    5.139784459    6.133113396
  496 SOLV  OW      3424    7.201829662    6.190010751    6.237072418
  496 SOLV  HW1     3425    7.146363908    6.217682187    6.158590179
  496 SOLV  HW2     3426    7.240137804    6.271230859    6.281087823
  497 SOLV  OW      3427    6.410205886    6.807139036    6.276175255
  497 SOLV  HW1     3428    6.311564345    6.795279900    6.287619192
  497 SOLV  HW2     3429    6.458411506    6.734736819    6.325527539
  498 SOLV  OW      3430    7.193690850    6.308369618    3.931894430
  498 SOLV  HW1     3431    7.232971560    6.394872463    3.900678997
  498 SOLV  HW2     3432    7.212662622    6.296417991    4.029348312
  499 SOLV  OW      3433    6.700826909    5.367907226    4.936209676
  499 SOLV  HW1     3434    6.751589547    5.446451528    4.971645892
  499 SOLV  HW2     3435    6.605913254    5.372817943    4.967311028
  500 SOLV  OW      3436    6.916187788    6.529519293    5.694640186
  500 SOLV  HW1     3437    6.987771415    6.491272207    5.753061045
  500 SOLV  HW2     3438    6.827470215    6.519290937    5.739636590
  501 SOLV  OW      3439    4.348297673    6.686290436    4.228292634
  501 SOLV  HW1     3440    4.340817476    6.590116177    4.254651902
  501 SOLV  HW2     3441    4.339840018    6.694361851    4.128968630
  502 SOLV  OW      3442    5.245686218    4.045276418    4.456079459
  502 SOLV  HW1     3443    5.232379472    4.068016560    4.359609388
  502 SOLV  HW2     3444    5.240977307    4.128765205    4.510930099
  503 SOLV  OW      3445    5.041484414    6.596448468    4.633815421
  503 SOLV  HW1     3446    4.986549174    6.555200758    4.706484170
  503 SOLV  HW2     3447    4.990217787    6.594242236    4.547976170
  504 SOLV  OW      3448    5.493299532    0.019779516    4.462928919
  504 SOLV  HW1     3449    5.398171873    0.013855169    4.493218782
  504 SOLV  HW2     3450    5.554077084    0.002108329    4.540358559
  505 SOLV  OW      3451    5.160032630    7.461395506    5.439532763
  505 SOLV  HW1     3452    5.205920786    7.488341747    5.524209434
  505 SOLV  HW2     3453    5.228101478    7.448458846    5.367425684
  506 SOLV  OW      3454    5.383599608    5.571511625    5.028368291
  506 SOLV  HW1     3455    5.382119588    5.553284668    5.126684210
  506 SOLV  HW2     3456    5.444047144    5.505866630    4.983234046
  507 SOLV  OW      3457    6.623062563    4.538214596    7.217081589
  507 SOLV  HW1     3458    6.691412148    4.577693122    7.278495394
  507 SOLV  HW2     3459    6.578106264    4.461208524    7.262369047
  508 SOLV  OW      3460    7.355647198    5.533901579    6.804727302
  508 SOLV  HW1     3461    7.441930820    5.582327873    6.790167847
  508 SOLV  HW2     3462    7.357154262    5.489332404    6.894243709
  509 SOLV  OW      3463    7.283988991    5.155196583    6.481732782
  509 SOLV  HW1     3464    7.316499641    5.188761047    6.393318039
  509 SOLV  HW2     3465    7.329212410    5.205754872    6.555216894
  510 SOLV  OW      3466    7.611275057    4.416955054    5.634204553
  510 SOLV  HW1     3467    7.525010509    4.421019132    5.684623093
  510 SOLV  HW2     3468    7.685137704    4.391394494    5.696583010
  511 SOLV  OW      3469    7.680015351    4.834388007    6.776117603
  511 SOLV  HW1     3470    7.690368990    4.738218199    6.801530049
  511 SOLV  HW2     3471    7.594651065    4.869912872    6.814234009
  512 SOLV  OW      3472    7.486327438    7.134548019    4.066202367
  512 SOLV  HW1     3473    7.564447475    7.085079401    4.104283746
  512 SOLV  HW2     3474    7.495419080    7.232013438    4.086687944
  513 SOLV  OW      3475    5.456151725    5.895707097    4.273985652
  513 SOLV  HW1     3476    5.377351992    5.835440872    4.261315601
  513 SOLV  HW2     3477    5.424322222    5.988826242    4.291804348
  514 SOLV  OW      3478    5.095551276    6.055925793    6.485902625
  514 SOLV  HW1     3479    5.067793574    6.147610254    6.457176531
  514 SOLV  HW2     3480    5.016248560    6.006944756    6.522126398
  515 SOLV  OW      3481    3.932428240    0.015744883    4.127853740
  515 SOLV  HW1     3482    4.000033177    0.052294420    4.191844772
  515 SOLV  HW2     3483    3.977752145   -0.045039720    4.062647026
  516 SOLV  OW      3484    4.102760987    6.014081536    4.414955982
  516 SOLV  HW1     3485    4.087828312    6.093312347    4.474127858
  516 SOLV  HW2     3486    4.075210560    5.930888105    4.463133764
  517 SOLV  OW      3487    6.344841959    4.412859059    7.750272952
  517 SOLV  HW1     3488    6.260604418    4.371896933    7.785313347
  517 SOLV  HW2     3489    6.334511247    4.431853620    7.652628755
  518 SOLV  OW      3490    5.705728742    5.479057713    5.780804314
  518 SOLV  HW1     3491    5.669294002    5.386174376    5.773939514
  518 SOLV  HW2     3492    5.793294765    5.477004953    5.829054385
  519 SOLV  OW      3493    4.122543713    5.662091962    5.581571245
  519 SOLV  HW1     3494    4.049898092    5.646814554    5.648586358
  519 SOLV  HW2     3495    4.144182263    5.759648380    5.577553824
  520 SOLV  OW      3496    5.154836977    6.299892657    5.357804550
  520 SOLV  HW1     3497    5.185203068    6.280741434    5.264469733
  520 SOLV  HW2     3498    5.158391040    6.398438722    5.374425086
  521 SOLV  OW      3499    3.972357138    7.159806945    4.435393848
  521 SOLV  HW1     3500    4.026344718    7.238507375    4.465285873
  521 SOLV  HW2     3501    3.980544028    7.086293077    4.502701806
  522 SOLV  OW      3502    5.650307320    5.639789616    4.315717627
  522 SOLV  HW1     3503    5.685138725    5.727269723    4.349393677
  522 SOLV  HW2     3504    5.614548429    5.651614556    4.223071106
  523 SOLV  OW      3505    7.488469121    6.828555481    6.499736748
  523 SOLV  HW1     3506    7.585907469    6.806029197    6.499700031
  523 SOLV  HW2     3507    7.445174929    6.789005851    6.580739467
  524 SOLV  OW      3508    7.116585342    4.014441710    5.305245891
  524 SOLV  HW1     3509    7.037015358    3.954563601    5.314373258
  524 SOLV  HW2     3510    7.163522486    3.994569694    5.219203498
  525 SOLV  OW      3511    7.503411879    6.352291448    5.849624397
  525 SOLV  HW1     3512    7.521556337    6.443172275    5.887201635
  525 SOLV  HW2     3513    7.585238066    6.295534859    5.858752034
  526 SOLV  OW      3514    4.568303781    6.716840242    3.991090416
  526 SOLV  HW1     3515    4.645393355    6.739009063    4.050820275
  526 SOLV  HW2     3516    4.594523003    6.643078072    3.928853026
  527 SOLV  OW      3517    6.079051228    7.410537271    4.496142909
  527 SOLV  HW1     3518    6.133294808    7.448952068    4.570856069
  527 SOLV  HW2     3519    6.119788223    7.324196454    4.466380711
  528 SOLV  OW      3520    4.864110625    6.542814620    5.568164861
  528 SOLV  HW1     3521    4.947296433    6.588799594    5.599239511
  528 SOLV  HW2     3522    4.824306731    6.593889090    5.491958824
  529 SOLV  OW      3523    4.097780842    6.115496026    7.393508728
  529 SOLV  HW1     3524    4.044391213    6.197874404    7.374445826
  529 SOLV  HW2     3525    4.099552160    6.057378863    7.312137625
  530 SOLV  OW      3526    5.010095219    5.577273743    7.079711137
  530 SOLV  HW1     3527    4.999714608    5.515081226    7.002082559
  530 SOLV  HW2     3528    4.959169595    5.541580204    7.158033164
  531 SOLV  OW      3529    5.139343727    7.417671540    0.026948237
  531 SOLV  HW1     3530    5.133973343    7.517422620    0.022179328
  531 SOLV  HW2     3531    5.082708555    7.377775007   -0.045180822
  532 SOLV  OW      3532    6.097749136    6.652869779    5.780391385
  532 SOLV  HW1     3533    6.136221154    6.697878921    5.860988374
  532 SOLV  HW2     3534    6.033958199    6.714961499    5.734835309
  533 SOLV  OW      3535    4.059388209    7.573119126    6.141398954
  533 SOLV  HW1     3536    4.134772726    7.618308388    6.189117208
  533 SOLV  HW2     3537    3.999466700    7.642167484    6.100856602
  534 SOLV  OW      3538    5.350546451    5.084228835    7.132220634
  534 SOLV  HW1     3539    5.303903500    4.999090512    7.156221048
  534 SOLV  HW2     3540    5.448748157    5.074030161    7.148119830
  535 SOLV  OW      3541    7.377003031    6.069718799    7.331236529
  535 SOLV  HW1     3542    7.282925764    6.060163527    7.363794241
  535 SOLV  HW2     3543    7.384085418    6.032733800    7.238589444
  536 SOLV  OW      3544    5.712619360    7.118518690    4.028701718
  536 SOLV  HW1     3545    5.643364418    7.051307612    4.054913564
  536 SOLV  HW2     3546    5.668229575    7.196799924    3.985091473
  537 SOLV  OW      3547    6.571293302    5.750595759    7.672917214
  537 SOLV  HW1     3548    6.563977970    5.835639931    7.725015863
  537 SOLV  HW2     3549    6.480161603    5.711436713    7.660128192
  538 SOLV  OW      3550    5.058026476    5.295875058    4.874012687
  538 SOLV  HW1     3551    4.975784663    5.246129681    4.846411363
  538 SOLV  HW2     3552    5.090520001    5.260450555    4.961702744
  539 SOLV  OW      3553    6.404265722    5.475694016    4.567996686
  539 SOLV  HW1     3554    6.492427426    5.440557150    4.599529442
  539 SOLV  HW2     3555    6.331498091    5.441107247    4.627242665
  540 SOLV  OW      3556    6.238943935    6.805942189    4.119715340
  540 SOLV  HW1     3557    6.307595206    6.755396367    4.067433020
  540 SOLV  HW2     3558    6.154546115    6.812295788    4.066450800
  541 SOLV  OW      3559    6.709317663    5.353104449    7.742931389
  541 SOLV  HW1     3560    6.654867452    5.307556219    7.672489690
  541 SOLV  HW2     3561    6.803340322    5.319200207    7.739473471
  542 SOLV  OW      3562    5.785911595    6.891310628    6.971766119
  542 SOLV  HW1     3563    5.852357823    6.959241441    7.002918007
  542 SOLV  HW2     3564    5.738202712    6.925991502    6.891000542
  543 SOLV  OW      3565    4.110028920    7.173765715    7.165323192
  543 SOLV  HW1     3566    4.142129329    7.090170573    7.120809081
  543 SOLV  HW2     3567    4.129742131    7.252381459    7.106734662
  544 SOLV  OW      3568    6.678411890    4.078810018    7.303419766
  544 SOLV  HW1     3569    6.600669396    4.037525839    7.350891928
  544 SOLV  HW2     3570    6.681111621    4.045880273    7.209035223
  545 SOLV  OW      3571    4.281619184    5.181040115    6.470234188
  545 SOLV  HW1     3572    4.241724711    5.094365430    6.440280223
  545 SOLV  HW2     3573    4.347382854    5.212801155    6.401919438
  546 SOLV  OW      3574    6.934488174    7.232333285    5.286981768
  546 SOLV  HW1     3575    6.882704169    7.311906427    5.255546395
  546 SOLV  HW2     3576    6.882438778    7.184550924    5.357758310
  547 SOLV  OW      3577    6.834000100    5.071890105    4.886223184
  547 SOLV  HW1     3578    6.931501228    5.094122093    4.887123734
  547 SOLV  HW2     3579    6.822411826    4.972663059    4.890834515
  548 SOLV  OW      3580    6.332967858    4.877378801    6.994973743
  548 SOLV  HW1     3581    6.406059679    4.840229332    7.052225393
  548 SOLV  HW2     3582    6.269442037    4.929653728    7.051823200
  549 SOLV  OW      3583    7.741654788    7.091254981    5.714465262
  549 SOLV  HW1     3584    7.739327181    7.035642759    5.631387231
  549 SOLV  HW2     3585    7.730443828    7.187652866    5.690340708
  550 SOLV  OW      3586    5.026371614    7.019994372    6.286572932
  550 SOLV  HW1     3587    4.927054021    7.016488237    6.275374869
  550 SOLV  HW2     3588    5.062302714    6.927001048    6.294517740
  551 SOLV  OW      3589    5.506552919    6.137509315    6.313438935
  551 SOLV  HW1     3590    5.442420018    6.185569297    6.253628372
  551 SOLV  HW2     3591    5.455795120    6.089591345    6.385056273
  552 SOLV  OW      3592    5.134101106    5.099726861    5.107927129
  552 SOLV  HW1     3593    5.213427871    5.153411589    5.079166753
  552 SOLV  HW2     3594    5.160758890    5.003919152    5.118428153
  553 SOLV  OW      3595    5.836745427    4.683287626    3.873327922
  553 SOLV  HW1     3596    5.774223789    4.639312824    3.937805719
  553 SOLV  HW2     3597    5.930536749    4.654891091    3.893252649
  554 SOLV  OW      3598    7.588330118    4.097100267    5.351429694
  554 SOLV  HW1     3599    7.635652469    4.073717495    5.266484564
  554 SOLV  HW2     3600    7.652012900    4.089637187    5.428168444
  555 SOLV  OW      3601    5.341582194    5.793709512    7.427988418
  555 SOLV  HW1     3602    5.306785518    5.887458125    7.429513454
  555 SOLV  HW2     3603    5.268739661    5.731616340    7.399024819
  556 SOLV  OW      3604    6.511330204    5.987637790    3.990901501
  556 SOLV  HW1     3605    6.414260544    5.972977191    3.971830197
  556 SOLV  HW2     3606    6.541871826    6.071421369    3.945644124
  557 SOLV  OW      3607    4.765534039    4.537052448    7.134970632
  557 SOLV  HW1     3608    4.714310945    4.454493079    7.158675309
  557 SOLV  HW2     3609    4.702176971    4.613724384    7.124610764
  558 SOLV  OW      3610    5.386341007    6.120227973    7.306601824
  558 SOLV  HW1     3611    5.416421912    6.057753099    7.234533358
  558 SOLV  HW2     3612    5.466241691    6.158511716    7.352991481
  559 SOLV  OW      3613    4.201690868    6.057001127    6.861026623
  559 SOLV  HW1     3614    4.298512034    6.064519101    6.837132473
  559 SOLV  HW2     3615    4.169381149    6.144545877    6.896995798
  560 SOLV  OW      3616    5.380505884    5.069328940    5.907251672
  560 SOLV  HW1     3617    5.470038405    5.107796881    5.884794456
  560 SOLV  HW2     3618    5.308695538    5.128441562    5.870521266
  561 SOLV  OW      3619    6.487799097    4.851925714    4.296064470
  561 SOLV  HW1     3620    6.418986100    4.847929707    4.368513182
  561 SOLV  HW2     3621    6.509378998    4.759186241    4.265478341
  562 SOLV  OW      3622    5.166534404    5.164954195    3.891078203
  562 SOLV  HW1     3623    5.081303128    5.164690886    3.838759552
  562 SOLV  HW2     3624    5.151837580    5.211313718    3.978465186
  563 SOLV  OW      3625    6.835379245    4.828959871    5.903639663
  563 SOLV  HW1     3626    6.878804934    4.918266102    5.891803446
  563 SOLV  HW2     3627    6.743848514    4.841267394    5.942010786
  564 SOLV  OW      3628    4.103612877    5.901716346    5.381863744
  564 SOLV  HW1     3629    4.079276886    5.875106008    5.288583919
  564 SOLV  HW2     3630    4.029806598    5.875844701    5.444193473
  565 SOLV  OW      3631    6.944375155    6.867654546    7.489213579
  565 SOLV  HW1     3632    6.882643801    6.859235782    7.567432056
  565 SOLV  HW2     3633    7.009725415    6.941431922    7.506149550
  566 SOLV  OW      3634    5.774472361    7.087060297    5.171913218
  566 SOLV  HW1     3635    5.861321671    7.131478259    5.193947119
  566 SOLV  HW2     3636    5.761193565    7.008243285    5.232023186
  567 SOLV  OW      3637    5.471966005    7.061908475    4.732528341
  567 SOLV  HW1     3638    5.515425297    6.988594160    4.784855007
  567 SOLV  HW2     3639    5.520244454    7.074038959    4.645793895
  568 SOLV  OW      3640    6.739937044    4.614305688    6.106446999
  568 SOLV  HW1     3641    6.680692373    4.543998235    6.145783844
  568 SOLV  HW2     3642    6.704756078    4.641148266    6.016770705
  569 SOLV  OW      3643    4.165804475    5.066509791    4.992429154
  569 SOLV  HW1     3644    4.178502032    5.126826759    5.071183828
  569 SOLV  HW2     3645    4.081475656    5.013995557    5.003940927
  570 SOLV  OW      3646    4.711522510    4.534071258    5.138653960
  570 SOLV  HW1     3647    4.630760513    4.485824096    5.104745460
  570 SOLV  HW2     3648    4.793356152    4.496983370    5.094747007
  571 SOLV  OW      3649    5.699831212    5.689447833    6.937602286
  571 SOLV  HW1     3650    5.659461988    5.744527692    7.010663639
  571 SOLV  HW2     3651    5.675851397    5.593321179    6.951244812
  572 SOLV  OW      3652    7.543689711    6.802414241    5.614111858
  572 SOLV  HW1     3653    7.578753663    6.835520665    5.701718413
  572 SOLV  HW2     3654    7.615452833    6.751468581    5.566626408
  573 SOLV  OW      3655    6.029783798    6.849500769    4.553906240
  573 SOLV  HW1     3656    6.041424320    6.922086122    4.621712272
  573 SOLV  HW2     3657    5.935436954    6.816444888    4.556361473
  574 SOLV  OW      3658    7.343307959    7.139835273    7.624821473
  574 SOLV  HW1     3659    7.365204117    7.142682042    7.722354438
  574 SOLV  HW2     3660    7.363714763    7.228570640    7.583458938
  575 SOLV  OW      3661    7.389325717    6.167356075    4.668194454
  575 SOLV  HW1     3662    7.472916656    6.120288628    4.696448792
  575 SOLV  HW2     3663    7.406303758    6.265827246    4.664146773
  576 SOLV  OW      3664    7.015768480    6.331764153    6.563492861
  576 SOLV  HW1     3665    7.056061293    6.311721420    6.652803890
  576 SOLV  HW2     3666    6.916915765    6.343261537    6.573365968
  577 SOLV  OW      3667    6.582763064    6.789396094    4.090075058
  577 SOLV  HW1     3668    6.591560202    6.818318373    4.185405442
  577 SOLV  HW2     3669    6.672077843    6.794418908    4.045360279
  578 SOLV  OW      3670    4.642872843    5.352289683    6.999127914
  578 SOLV  HW1     3671    4.742133448    5.347949534    6.987773845
  578 SOLV  HW2     3672    4.598499609    5.306759830    6.921933477
  579 SOLV  OW      3673    5.414172743    4.880976866    4.740974736
  579 SOLV  HW1     3674    5.465927369    4.833799608    4.669581530
  579 SOLV  HW2     3675    5.316768546    4.861043672    4.730176230
  580 SOLV  OW      3676    6.087420244    5.948997563    4.437347891
  580 SOLV  HW1     3677    6.121460170    5.959865063    4.343941724
  580 SOLV  HW2     3678    6.097463745    6.035392787    4.486708323
  581 SOLV  OW      3679    3.929521347    5.794210420    4.572403669
  581 SOLV  HW1     3680    3.954126281    5.710078156    4.524266729
  581 SOLV  HW2     3681    3.996388170    5.812056087    4.644589632
  582 SOLV  OW      3682    7.421110038    4.822634007    4.112202591
  582 SOLV  HW1     3683    7.457106815    4.804377949    4.203696628
  582 SOLV  HW2     3684    7.373169628    4.910393578    4.112171680
  583 SOLV  OW      3685    5.680498166    6.257542092    6.482116303
  583 SOLV  HW1     3686    5.674410529    6.191920489    6.557329769
  583 SOLV  HW2     3687    5.615556568    6.232155034    6.410431609
  584 SOLV  OW      3688    6.707620829    4.037142944    5.972907538
  584 SOLV  HW1     3689    6.614441283    4.029279434    6.008370071
  584 SOLV  HW2     3690    6.732549351    3.952571054    5.925708672
  585 SOLV  OW      3691    7.547684837    4.404997459    4.342039351
  585 SOLV  HW1     3692    7.518968463    4.331558537    4.403549127
  585 SOLV  HW2     3693    7.576835390    4.484054324    4.395911051
  586 SOLV  OW      3694    4.875756818    4.981196920    4.994986876
  586 SOLV  HW1     3695    4.804889713    4.926063276    5.039012519
  586 SOLV  HW2     3696    4.933630503    4.922233562    4.938648715
  587 SOLV  OW      3697    4.598279968    6.365467546    7.607812971
  587 SOLV  HW1     3698    4.698180256    6.369521630    7.605629658
  587 SOLV  HW2     3699    4.561515752    6.404456267    7.523380379
  588 SOLV  OW      3700    6.770800812    5.300813100    6.275708271
  588 SOLV  HW1     3701    6.859747283    5.345804147    6.267576062
  588 SOLV  HW2     3702    6.772572680    5.237207269    6.352863383
  589 SOLV  OW      3703    4.015988285    7.015962617    6.016535555
  589 SOLV  HW1     3704    3.946253958    7.039380217    5.948781001
  589 SOLV  HW2     3705    4.062326699    7.099263354    6.046777640
  590 SOLV  OW      3706    6.900067459    6.175239486    5.961415064
  590 SOLV  HW1     3707    6.852398742    6.154443799    5.875991854
  590 SOLV  HW2     3708    6.879341595    6.104650222    6.029148096
  591 SOLV  OW      3709    7.279596704    5.349116695    4.702121822
  591 SOLV  HW1     3710    7.196517335    5.391058140    4.665508820
  591 SOLV  HW2     3711    7.268680218    5.249732056    4.704007707
  592 SOLV  OW      3712    7.435154788    7.318940772    7.421108818
  592 SOLV  HW1     3713    7.408125107    7.279582694    7.333234232
  592 SOLV  HW2     3714    7.400207629    7.412393995    7.427895407
  593 SOLV  OW      3715    4.568560746    4.102857505    5.949078064
  593 SOLV  HW1     3716    4.627241682    4.026326575    5.975560218
  593 SOLV  HW2     3717    4.602230628    4.186897449    5.991549028
  594 SOLV  OW      3718    6.697702452    5.775406905    5.679524068
  594 SOLV  HW1     3719    6.708475948    5.830760437    5.596940308
  594 SOLV  HW2     3720    6.603017440    5.743984503    5.686440885
  595 SOLV  OW      3721    6.374533039    6.341606410    4.421695988
  595 SOLV  HW1     3722    6.288757733    6.303445235    4.456161581
  595 SOLV  HW2     3723    6.443834687    6.338188217    4.493720055
  596 SOLV  OW      3724    7.545835430    5.002698305    5.820615277
  596 SOLV  HW1     3725    7.586270785    5.077629519    5.768154701
  596 SOLV  HW2     3726    7.609839995    4.973452692    5.891679289
  597 SOLV  OW      3727    4.378823456    6.528699866    7.044564732
  597 SOLV  HW1     3728    4.385738143    6.597936460    6.972739023
  597 SOLV  HW2     3729    4.305629264    6.553676720    7.107962434
  598 SOLV  OW      3730    3.922736788    4.967689913    5.109995999
  598 SOLV  HW1     3731    3.917394211    4.929129009    5.202117573
  598 SOLV  HW2     3732    3.904384645    4.895976228    5.042748487
  599 SOLV  OW      3733    6.658203046    5.145128587    4.190230542
  599 SOLV  HW1     3734    6.590162423    5.096538776    4.135353415
  599 SOLV  HW2     3735    6.613564004    5.186686373    4.269490359
  600 SOLV  OW      3736    7.074129750    4.141740966    6.707192086
  600 SOLV  HW1     3737    7.053505178    4.192476707    6.623511161
  600 SOLV  HW2     3738    7.057152634    4.044349564    6.692123842
  601 SOLV  OW      3739    5.117101730    4.649248302    5.238107639
  601 SOLV  HW1     3740    5.027840007    4.666426230    5.279789101
  601 SOLV  HW2     3741    5.105809184    4.635406143    5.139707701
  602 SOLV  OW      3742    5.461793527    4.780985590    4.114099476
  602 SOLV  HW1     3743    5.414764264    4.799333273    4.027766023
  602 SOLV  HW2     3744    5.434143012    4.848831926    4.182161213
  603 SOLV  OW      3745    4.898744756    6.451963847    7.263814805
  603 SOLV  HW1     3746    4.950138368    6.503352494    7.332510667
  603 SOLV  HW2     3747    4.946867381    6.366787951    7.243054007
  604 SOLV  OW      3748    5.341269431    6.250008860    4.147784544
  604 SOLV  HW1     3749    5.424656838    6.245317479    4.092777437
  604 SOLV  HW2     3750    5.303014543    6.342258575    4.142449430
  605 SOLV  OW      3751    5.063130239    7.185434364    6.935754912
  605 SOLV  HW1     3752    5.110700150    7.123755411    6.873042272
  605 SOLV  HW2     3753    4.972405409    7.206504128    6.899331757
  606 SOLV  OW      3754    4.462326451    4.893229610    0.046081708
  606 SOLV  HW1     3755    4.434277268    4.954091368   -0.028154627
  606 SOLV  HW2     3756    4.562175802    4.890680910    0.051140752
  607 SOLV  OW      3757    6.369222800    7.435397960    4.697808715
  607 SOLV  HW1     3758    6.424851417    7.370104887    4.646390426
  607 SOLV  HW2     3759    6.391405955    7.528394845    4.668478802
  608 SOLV  OW      3760    4.933594498    4.589348305    4.648217945
  608 SOLV  HW1     3761    4.965111068    4.679469260    4.677967628
  608 SOLV  HW2     3762    4.839108933    4.575618246    4.677949980
  609 SOLV  OW      3763    4.033875107    6.823380314    5.797426163
  609 SOLV  HW1     3764    4.030435081    6.861340324    5.889887443
  609 SOLV  HW2     3765    4.110899800    6.863463551    5.747803310
  610 SOLV  OW      3766    6.082364276    5.562494252    6.895394396
  610 SOLV  HW1     3767    6.055844890    5.494606277    6.826924493
  610 SOLV  HW2     3768    6.034867198    5.648579383    6.877083386
  611 SOLV  OW      3769    4.391352545    6.905342114    3.907399703
  611 SOLV  HW1     3770    4.434551235    6.815255856    3.911876398
  611 SOLV  HW2     3771    4.423622995    6.961583328    3.983538812
  612 SOLV  OW      3772    4.562016843    6.671969649    6.784572011
  612 SOLV  HW1     3773    4.626500898    6.697429693    6.856642446
  612 SOLV  HW2     3774    4.604123788    6.687489349    6.695204333
  613 SOLV  OW      3775    4.844734444    6.718293739    4.122157917
  613 SOLV  HW1     3776    4.879367685    6.633447392    4.162198648
  613 SOLV  HW2     3777    4.783697187    6.763385295    4.187295865
  614 SOLV  OW      3778    6.723589026    7.438815945    4.843646819
  614 SOLV  HW1     3779    6.810268134    7.410482877    4.884706746
  614 SOLV  HW2     3780    6.724134785    7.416715397    4.746120253
  615 SOLV  OW      3781    5.046800249    6.740360654    5.622581703
  615 SOLV  HW1     3782    5.130162933    6.685116282    5.623394950
  615 SOLV  HW2     3783    5.070672512    6.836482126    5.608702246
  616 SOLV  OW      3784    6.332152239    5.000853116    7.388975133
  616 SOLV  HW1     3785    6.391950765    4.926950189    7.357945739
  616 SOLV  HW2     3786    6.387488656    5.073858594    7.429079239
  617 SOLV  OW      3787    4.359966900    6.157284409    4.629699395
  617 SOLV  HW1     3788    4.392331365    6.217746565    4.556918977
  617 SOLV  HW2     3789    4.414368688    6.172437370    4.712239076
  618 SOLV  OW      3790    4.968969231    4.851398058    4.757757319
  618 SOLV  HW1     3791    4.896191168    4.917072400    4.777512659
  618 SOLV  HW2     3792    5.020452001    4.881848465    4.677606371
  619 SOLV  OW      3793    4.448295944    6.831193438    6.093717032
  619 SOLV  HW1     3794    4.442515463    6.823549497    6.193257407
  619 SOLV  HW2     3795    4.436712268    6.740749798    6.052635210
  620 SOLV  OW      3796    6.303418333    4.875102598    4.858878056
  620 SOLV  HW1     3797    6.229887738    4.928787575    4.817509767
  620 SOLV  HW2     3798    6.302365098    4.888023450    4.958034767
  621 SOLV  OW      3799    6.990844941    7.308535600    3.948057413
  621 SOLV  HW1     3800    6.948063535    7.218832362    3.959170535
  621 SOLV  HW2     3801    7.090320885    7.298304880    3.948739236
  622 SOLV  OW      3802    0.019501172    7.246852788    5.979182814
  622 SOLV  HW1     3803   -0.003147861    7.198254949    5.894759787
  622 SOLV  HW2     3804    0.026943045    7.344772687    5.960265401
  623 SOLV  OW      3805    7.548076477    6.310660123    6.327143590
  623 SOLV  HW1     3806    7.524479855    6.357631832    6.242068076
  623 SOLV  HW2     3807    7.558108903    6.212746219    6.309438633
  624 SOLV  OW      3808    5.038200579    5.736395470    7.710440506
  624 SOLV  HW1     3809    4.989398145    5.813548179    7.669619049
  624 SOLV  HW2     3810    5.043580982    5.661617139    7.644256293
  625 SOLV  OW      3811    4.284988284    6.148529705    4.253718345
  625 SOLV  HW1     3812    4.357423846    6.088968229    4.288465307
  625 SOLV  HW2     3813    4.195955753    6.112284419    4.281312434
  626 SOLV  OW      3814    7.598814469    4.091394119    4.017844327
  626 SOLV  HW1     3815    7.570814818    4.029772978    3.944221315
  626 SOLV  HW2     3816    7.519743493    4.112882013    4.075183633
  627 SOLV  OW      3817    6.173410063    6.194668744    4.215732974
  627 SOLV  HW1     3818    6.229269600    6.265008842    4.259707240
  627 SOLV  HW2     3819    6.093500758    6.237287819    4.173306486
  628 SOLV  OW      3820    7.643651282    5.083581981    7.091187897
  628 SOLV  HW1     3821    7.596828015    5.166775803    7.061388562
  628 SOLV  HW2     3822    7.585762778    5.004224558    7.072398285
  629 SOLV  OW      3823    4.504647538    7.732400226    6.106129391
  629 SOLV  HW1     3824    4.568151709    7.741564734    6.182832829
  629 SOLV  HW2     3825    4.411020291    7.745736411    6.138627038
  630 SOLV  OW      3826    4.083886158    7.360579480    4.579889822
  630 SOLV  HW1     3827    4.140208004    7.278538987    4.589849147
  630 SOLV  HW2     3828    4.140458818    7.435950411    4.546440124
  631 SOLV  OW      3829    5.327599857    7.333837099    7.593683080
  631 SOLV  HW1     3830    5.332042155    7.234539010    7.604726735
  631 SOLV  HW2     3831    5.261928924    7.371688984    7.658921805
  632 SOLV  OW      3832    4.026337853    5.370564630    4.110029851
  632 SOLV  HW1     3833    4.121925422    5.373557198    4.139286608
  632 SOLV  HW2     3834    3.967520006    5.356979351    4.189753564
  633 SOLV  OW      3835    6.345972683    6.800467113    5.570273625
  633 SOLV  HW1     3836    6.407958868    6.850569289    5.509864582
  633 SOLV  HW2     3837    6.375042253    6.812480936    5.665198125
  634 SOLV  OW      3838    4.182798137    5.380229609    6.241820214
  634 SOLV  HW1     3839    4.195776634    5.461253813    6.184664811
  634 SOLV  HW2     3840    4.174217898    5.299397389    6.183558721
  635 SOLV  OW      3841    4.034277618    4.876936846    7.353659573
  635 SOLV  HW1     3842    4.080655221    4.934058000    7.285923156
  635 SOLV  HW2     3843    4.078374013    4.888408146    7.442683814
  636 SOLV  OW      3844    5.426983128    4.532153134    5.054184719
  636 SOLV  HW1     3845    5.376041747    4.513912002    5.138281316
  636 SOLV  HW2     3846    5.398905223    4.467237405    4.983489906
  637 SOLV  OW      3847    4.455371930    5.707839296    6.903242732
  637 SOLV  HW1     3848    4.378157980    5.759861461    6.866724826
  637 SOLV  HW2     3849    4.481351204    5.636592231    6.838045999
  638 SOLV  OW      3850    3.893071997    6.203943460    6.029565394
  638 SOLV  HW1     3851    3.899002926    6.192481328    5.930393006
  638 SOLV  HW2     3852    3.937281955    6.126452158    6.074741542
  639 SOLV  OW      3853    5.853958923    4.085991307    5.408395384
  639 SOLV  HW1     3854    5.952747570    4.080868149    5.393682996
  639 SOLV  HW2     3855    5.829329697    4.031275736    5.488397739
  640 SOLV  OW      3856    4.661540130    6.367152455    6.951031251
  640 SOLV  HW1     3857    4.755833373    6.361234268    6.918234640
  640 SOLV  HW2     3858    4.623168527    6.456116623    6.926236231
  641 SOLV  OW      3859    7.711986935    4.749886440    7.187582076
  641 SOLV  HW1     3860    7.693219529    4.702504885    7.101538122
  641 SOLV  HW2     3861    7.741199008    4.683522534    7.256455208
  642 SOLV  OW      3862    4.053518114    5.542936391    5.942679347
  642 SOLV  HW1     3863    3.974213496    5.594671305    5.910503052
  642 SOLV  HW2     3864    4.067761814    5.463593741    5.883496034
  643 SOLV  OW      3865    4.246572641    6.579772232    4.669851570
  643 SOLV  HW1     3866    4.186348162    6.537580736    4.737634059
  643 SOLV  HW2     3867    4.202729614    6.576984749    4.580009318
  644 SOLV  OW      3868    4.188280241    4.933981695    5.875618931
  644 SOLV  HW1     3869    4.280515945    4.927624049    5.913750437
  644 SOLV  HW2     3870    4.146206193    5.020014664    5.904396567
  645 SOLV  OW      3871    5.580665927    6.332693677    5.402254757
  645 SOLV  HW1     3872    5.592637328    6.276217132    5.320592096
  645 SOLV  HW2     3873    5.528638592    6.414778854    5.378655727
  646 SOLV  OW      3874    4.287136224    5.480033011    5.718522409
  646 SOLV  HW1     3875    4.246555855    5.561119894    5.676339673
  646 SOLV  HW2     3876    4.236778815    5.398656044    5.689477557
  647 SOLV  OW      3877    5.917288575    5.439525807    6.681305389
  647 SOLV  HW1     3878    5.964094690    5.378226652    6.617652028
  647 SOLV  HW2     3879    5.884738288    5.387206002    6.760076538
  648 SOLV  OW      3880    5.058012047    6.068500402    5.930114104
  648 SOLV  HW1     3881    5.006149592    6.066103132    5.844646724
  648 SOLV  HW2     3882    5.155886251    6.065828943    5.909767276
  649 SOLV  OW      3883    6.351420956    4.771615379    6.011566668
  649 SOLV  HW1     3884    6.380050346    4.698608476    6.073626787
  649 SOLV  HW2     3885    6.262145601    4.806484270    6.040113879
  650 SOLV  OW      3886    4.204113891    5.106373392    4.524358718
  650 SOLV  HW1     3887    4.138570211    5.030864881    4.525986104
  650 SOLV  HW2     3888    4.256580878    5.106781102    4.609500043
  651 SOLV  OW      3889    5.033828532    4.356509309    5.496984397
  651 SOLV  HW1     3890    5.028821161    4.276328106    5.556535561
  651 SOLV  HW2     3891    5.033151423    4.327098838    5.401405584
  652 SOLV  OW      3892    6.588039526    7.481527274    4.313759371
  652 SOLV  HW1     3893    6.640116113    7.518594791    4.236849445
  652 SOLV  HW2     3894    6.533805345    7.403456420    4.282707217
  653 SOLV  OW      3895    6.317108379    6.469565866    7.136189020
  653 SOLV  HW1     3896    6.323586102    6.371790385    7.156139362
  653 SOLV  HW2     3897    6.249074439    6.484484409    7.064421796
  654 SOLV  OW      3898    7.163870435    5.072892551    7.262330939
  654 SOLV  HW1     3899    7.106463410    5.114927896    7.332611271
  654 SOLV  HW2     3900    7.258043945    5.066916663    7.295432580
  655 SOLV  OW      3901    3.886893020    6.737688532    5.566181587
  655 SOLV  HW1     3902    3.927871515    6.741113027    5.657335693
  655 SOLV  HW2     3903    3.891991266    6.828191394    5.523951578
  656 SOLV  OW      3904    5.262318090    7.639873051    7.608364030
  656 SOLV  HW1     3905    5.339334343    7.668171079    7.665545302
  656 SOLV  HW2     3906    5.286394554    7.556265892    7.559048996
  657 SOLV  OW      3907    3.950301566    5.135174793    4.607507077
  657 SOLV  HW1     3908    4.044036772    5.125981081    4.641110945
  657 SOLV  HW2     3909    3.901297644    5.202079749    4.663388833
  658 SOLV  OW      3910    4.915397004    5.651725474    6.702820173
  658 SOLV  HW1     3911    4.864652699    5.591546094    6.641144537
  658 SOLV  HW2     3912    4.864642784    5.662215733    6.788342596
  659 SOLV  OW      3913    4.056697574    5.723952733    7.172463579
  659 SOLV  HW1     3914    4.008828417    5.636606302    7.163457795
  659 SOLV  HW2     3915    4.007651914    5.782278841    7.237220005
  660 SOLV  OW      3916    5.845225421    3.887967624    6.655507884
  660 SOLV  HW1     3917    5.838262526    3.969175304    6.597560240
  660 SOLV  HW2     3918    5.762408880    3.832794070    6.645609472
  661 SOLV  OW      3919    6.219438498    5.001068036    5.124157553
  661 SOLV  HW1     3920    6.123861932    4.984219685    5.148280343
  661 SOLV  HW2     3921    6.275892291    4.925268311    5.156833855
  662 SOLV  OW      3922    4.861295596    4.069273310    6.947657744
  662 SOLV  HW1     3923    4.854328754    4.165595674    6.973645528
  662 SOLV  HW2     3924    4.919937224    4.060665117    6.867115192
  663 SOLV  OW      3925    4.564693487    5.922158187    4.942706474
  663 SOLV  HW1     3926    4.664346783    5.927940093    4.936578989
  663 SOLV  HW2     3927    4.524029983    6.003850895    4.901785759
  664 SOLV  OW      3928    6.717486360    4.883148436    7.178608673
  664 SOLV  HW1     3929    6.677948496    4.973552674    7.194859714
  664 SOLV  HW2     3930    6.737405628    4.872529545    7.081189573
  665 SOLV  OW      3931    5.952507349    6.903515778    5.710491336
  665 SOLV  HW1     3932    5.874981730    6.895939186    5.647770464
  665 SOLV  HW2     3933    6.031605931    6.940046955    5.661395364
  666 SOLV  OW      3934    5.547985668    5.602704352    7.406477727
  666 SOLV  HW1     3935    5.476351569    5.668951273    7.384528580
  666 SOLV  HW2     3936    5.546085218    5.582863524    7.504481170
  667 SOLV  OW      3937    6.796548495    4.858835167    5.256491320
  667 SOLV  HW1     3938    6.802286137    4.773962705    5.309063977
  667 SOLV  HW2     3939    6.799847421    4.837769672    5.158783556
  668 SOLV  OW      3940    3.854554932    7.016356417    5.506369267
  668 SOLV  HW1     3941    3.781230113    6.991700245    5.443000887
  668 SOLV  HW2     3942    3.942741892    7.008877284    5.459800127
  669 SOLV  OW      3943    5.447868402    5.984959870    5.336776367
  669 SOLV  HW1     3944    5.372045715    5.925474468    5.310052481
  669 SOLV  HW2     3945    5.503157943    6.006639840    5.256308776
  670 SOLV  OW      3946    4.617175876    4.888730269    5.828100855
  670 SOLV  HW1     3947    4.691613632    4.931005652    5.879792053
  670 SOLV  HW2     3948    4.542493468    4.954396053    5.817504052
  671 SOLV  OW      3949    6.308781185    5.392328992    6.766163161
  671 SOLV  HW1     3950    6.354645032    5.436730328    6.843148625
  671 SOLV  HW2     3951    6.307833768    5.293365273    6.780553782
  672 SOLV  OW      3952    4.715281499    6.892985241    5.403002374
  672 SOLV  HW1     3953    4.660556693    6.975278829    5.387714663
  672 SOLV  HW2     3954    4.689409535    6.851521882    5.490249828
  673 SOLV  OW      3955    4.955439252    6.283175636    6.818707334
  673 SOLV  HW1     3956    4.983414573    6.365536071    6.868063444
  673 SOLV  HW2     3957    4.969824379    6.203048327    6.876784242
  674 SOLV  OW      3958    6.946861165    6.653426226    6.575688726
  674 SOLV  HW1     3959    6.952926721    6.700923916    6.663488864
  674 SOLV  HW2     3960    6.943873315    6.554702507    6.591381456
  675 SOLV  OW      3961    4.488086469    4.641889991    5.677959436
  675 SOLV  HW1     3962    4.461106940    4.737959863    5.684602960
  675 SOLV  HW2     3963    4.473343712    4.609553034    5.584484839
  676 SOLV  OW      3964    3.923400856    6.055296379    5.764209983
  676 SOLV  HW1     3965    4.015094285    6.022151525    5.741953160
  676 SOLV  HW2     3966    3.893211063    6.119559848    5.693791077
  677 SOLV  OW      3967    4.985519826    6.502047167    5.073934424
  677 SOLV  HW1     3968    4.903480826    6.452884259    5.103163441
  677 SOLV  HW2     3969    5.062220884    6.476933835    5.132993616
  678 SOLV  OW      3970    7.750321125    7.465450555    5.383276611
  678 SOLV  HW1     3971    7.790134119    7.555309235    5.364779708
  678 SOLV  HW2     3972    7.666321538    7.454644559    5.330085992
  679 SOLV  OW      3973    6.196972998    7.224266524    4.169741022
  679 SOLV  HW1     3974    6.158602834    7.177574592    4.090067826
  679 SOLV  HW2     3975    6.176158528    7.171823006    4.252303088
  680 SOLV  OW      3976    5.399604645    4.078689055    6.732017321
  680 SOLV  HW1     3977    5.452733757    4.052939726    6.812728653
  680 SOLV  HW2     3978    5.321918823    4.135160151    6.759903638
  681 SOLV  OW      3979    5.944809802    5.785640073    6.803913308
  681 SOLV  HW1     3980    5.894213511    5.824166498    6.726727465
  681 SOLV  HW2     3981    5.880348395    5.749355414    6.871218760
  682 SOLV  OW      3982    6.566330177    6.082886452    4.591837586
  682 SOLV  HW1     3983    6.594239153    6.059446225    4.684969003
  682 SOLV  HW2     3984    6.474615028    6.046971012    4.574510250
  683 SOLV  OW      3985    4.762040449    7.672021826    5.688843283
  683 SOLV  HW1     3986    4.771270957    7.649518210    5.591844665
  683 SOLV  HW2     3987    4.697542519    7.747711056    5.699473473
  684 SOLV  OW      3988    6.667503713    4.707118164    6.740282096
  684 SOLV  HW1     3989    6.587044468    4.717748236    6.681855663
  684 SOLV  HW2     3990    6.750289592    4.715766744    6.684843138
  685 SOLV  OW      3991    7.452136422    5.727990121    5.466899420
  685 SOLV  HW1     3992    7.476272584    5.633100041    5.446523546
  685 SOLV  HW2     3993    7.352694351    5.738288904    5.464608853
  686 SOLV  OW      3994    5.289353715    5.060015668    6.311010333
  686 SOLV  HW1     3995    5.314054248    5.086266365    6.404288898
  686 SOLV  HW2     3996    5.300086222    4.961173763    6.300277952
  687 SOLV  OW      3997    5.513094005    5.879063328    5.827881861
  687 SOLV  HW1     3998    5.560551083    5.793336266    5.847895957
  687 SOLV  HW2     3999    5.449044687    5.899737466    5.901855489
  688 SOLV  OW      4000    7.563215866    4.112808761    4.427551697
  688 SOLV  HW1     4001    7.581453721    4.015798019    4.443604171
  688 SOLV  HW2     4002    7.643289853    4.166565905    4.453992355
  689 SOLV  OW      4003    5.033178246    6.101701419    4.958526430
  689 SOLV  HW1     4004    5.071188957    6.009886439    4.947336983
  689 SOLV  HW2     4005    5.104024643    6.163059850    4.993421498
  690 SOLV  OW      4006    7.098755047    4.303266669    5.510988240
  690 SOLV  HW1     4007    7.063477287    4.240033945    5.579973833
  690 SOLV  HW2     4008    7.188069922    4.271430721    5.479187513
  691 SOLV  OW      4009    7.142216858    6.328060479    4.992894519
  691 SOLV  HW1     4010    7.106028436    6.348170585    5.083932734
  691 SOLV  HW2     4011    7.213497012    6.258276693    5.000049571
  692 SOLV  OW      4012    4.810714530    4.614528454    5.378607742
  692 SOLV  HW1     4013    4.785454131    4.536206857    5.435423696
  692 SOLV  HW2     4014    4.794130787    4.592646324    5.282450168
  693 SOLV  OW      4015    5.255130079    5.384243200    6.582918003
  693 SOLV  HW1     4016    5.243387614    5.482166622    6.566388257
  693 SOLV  HW2     4017    5.178357189    5.334255114    6.542828982
  694 SOLV  OW      4018    5.606707783    5.211380277    7.631157929
  694 SOLV  HW1     4019    5.550017005    5.209865271    7.713534244
  694 SOLV  HW2     4020    5.702962129    5.202460915    7.656792961
  695 SOLV  OW      4021    4.528782274    5.473739925    4.255917184
  695 SOLV  HW1     4022    4.508569979    5.569733117    4.236477167
  695 SOLV  HW2     4023    4.621218998    5.466092047    4.293318331
  696 SOLV  OW      4024    6.488516654    4.846358660    3.857518204
  696 SOLV  HW1     4025    6.576463588    4.893288834    3.849578677
  696 SOLV  HW2     4026    6.437499296    4.884073185    3.934815807
  697 SOLV  OW      4027    7.518858043    4.716433785    5.756041812
  697 SOLV  HW1     4028    7.580694395    4.748065851    5.684086950
  697 SOLV  HW2     4029    7.508748122    4.617122442    5.749997603
  698 SOLV  OW      4030    4.748098367    6.744502382    6.973311949
  698 SOLV  HW1     4031    4.819451381    6.674448557    6.974530421
  698 SOLV  HW2     4032    4.788765703    6.833805922    6.992575890
  699 SOLV  OW      4033    4.494820354    5.153527077    6.272877949
  699 SOLV  HW1     4034    4.572623475    5.170185172    6.212304087
  699 SOLV  HW2     4035    4.463351483    5.059277957    6.261531434
  700 SOLV  OW      4036    6.510285279    6.631862286    5.893152615
  700 SOLV  HW1     4037    6.420513442    6.588079562    5.888240451
  700 SOLV  HW2     4038    6.580974717    6.561859598    5.903376212
  701 SOLV  OW      4039    4.620575992    6.595732404    7.231120740
  701 SOLV  HW1     4040    4.685548797    6.597559958    7.155124920
  701 SOLV  HW2     4041    4.567943580    6.680765931    7.231999768
  702 SOLV  OW      4042    7.699374678    4.922785140    4.187000547
  702 SOLV  HW1     4043    7.779553729    4.975859505    4.214498908
  702 SOLV  HW2     4044    7.622558368    4.984643084    4.170479891
  703 SOLV  OW      4045    7.086137378    5.811737556    6.447632541
  703 SOLV  HW1     4046    7.105438447    5.816600836    6.545631714
  703 SOLV  HW2     4047    7.057245465    5.901702584    6.414867932
  704 SOLV  OW      4048    6.358636628    4.608186245    6.247090758
  704 SOLV  HW1     4049    6.434095008    4.544503924    6.231205855
  704 SOLV  HW2     4050    6.275800561    4.556778987    6.269353381
  705 SOLV  OW      4051    7.223859578    4.253288703    5.127895420
  705 SOLV  HW1     4052    7.309313800    4.290189570    5.091333050
  705 SOLV  HW2     4053    7.182561338    4.320052119    5.189843269
  706 SOLV  OW      4054    4.015710433    4.348556270    5.164092954
  706 SOLV  HW1     4055    4.017935658    4.252880312    5.193108063
  706 SOLV  HW2     4056    3.957728009    4.357447569    5.083095492
  707 SOLV  OW      4057    0.055355025    4.407813915    4.001838756
  707 SOLV  HW1     4058   -0.020510920    4.407991801    4.067001991
  707 SOLV  HW2     4059    0.025543142    4.449361076    3.915891375
  708 SOLV  OW      4060    5.462534363    5.582677836    5.608314271
  708 SOLV  HW1     4061    5.385864323    5.634758058    5.570751657
  708 SOLV  HW2     4062    5.474332022    5.605745599    5.704909477
  709 SOLV  OW      4063    4.673853634    7.424913194    7.377311134
  709 SOLV  HW1     4064    4.666545981    7.406327593    7.475306387
  709 SOLV  HW2     4065    4.743318778    7.495174197    7.361821140
  710 SOLV  OW      4066    6.475841494    4.796693404    7.297854367
  710 SOLV  HW1     4067    6.538097250    4.859546021    7.251230520
  710 SOLV  HW2     4068    6.511945610    4.703619781    7.292030260
  711 SOLV  OW      4069    4.162926683    5.779568575    6.707323049
  711 SOLV  HW1     4070    4.198077656    5.716905251    6.637768392
  711 SOLV  HW2     4071    4.127745605    5.727004991    6.784791228
  712 SOLV  OW      4072    6.954435358    7.367739799    5.639956381
  712 SOLV  HW1     4073    6.863975064    7.389716231    5.676496021
  712 SOLV  HW2     4074    6.948449511    7.285407640    5.583507860
  713 SOLV  OW      4075    5.510668773    4.658065759    6.190706835
  713 SOLV  HW1     4076    5.488838849    4.742869280    6.142412906
  713 SOLV  HW2     4077    5.425981747    4.610231358    6.213949921
  714 SOLV  OW      4078    5.120519228    6.854678091    5.348909484
  714 SOLV  HW1     4079    5.104295264    6.936068920    5.293104522
  714 SOLV  HW2     4080    5.168376091    6.880773775    5.432747477
  715 SOLV  OW      4081    4.809878008    4.049782812    4.057480665
  715 SOLV  HW1     4082    4.749522911    4.129048695    4.048754730
  715 SOLV  HW2     4083    4.904222412    4.080867018    4.069080346
  716 SOLV  OW      4084    6.270897283    6.438758216    5.823735872
  716 SOLV  HW1     4085    6.211468792    6.516988945    5.842446925
  716 SOLV  HW2     4086    6.272292489    6.378213038    5.903312697
  717 SOLV  OW      4087    6.906668877    6.992413406    4.332233857
  717 SOLV  HW1     4088    6.936210512    6.897013742    4.337352333
  717 SOLV  HW2     4089    6.985470342    7.052464914    4.345865705
  718 SOLV  OW      4090    5.354424778    7.065767521    7.068592201
  718 SOLV  HW1     4091    5.313371597    7.153743965    7.044591019
  718 SOLV  HW2     4092    5.446434780    7.080736922    7.104812048
  719 SOLV  OW      4093    5.235961091    5.331534787    5.556600632
  719 SOLV  HW1     4094    5.276155246    5.348368522    5.466592855
  719 SOLV  HW2     4095    5.140929839    5.362666694    5.556988110
  720 SOLV  OW      4096    4.730244200    5.764118458    5.585091698
  720 SOLV  HW1     4097    4.654402367    5.823040650    5.557200113
  720 SOLV  HW2     4098    4.816917174    5.810805854    5.567486607
  721 SOLV  OW      4099    0.011034520    4.312039808    5.088211991
  721 SOLV  HW1     4100   -0.047021115    4.291703130    5.009369855
  721 SOLV  HW2     4101    0.049559730    4.226991609    5.124025934
  722 SOLV  OW      4102    6.503135270    5.675717502    5.975962380
  722 SOLV  HW1     4103    6.426824147    5.726296451    6.016210338
  722 SOLV  HW2     4104    6.489312218    5.667581007    5.877248405
  723 SOLV  OW      4105    6.433493664    5.014676133    4.083162797
  723 SOLV  HW1     4106    6.339662025    4.998152405    4.052779733
  723 SOLV  HW2     4107    6.451358665    4.961986112    4.166259766
  724 SOLV  OW      4108    4.822555509    6.373045339    6.595593251
  724 SOLV  HW1     4109    4.875437439    6.341985564    6.674591886
  724 SOLV  HW2     4110    4.846405684    6.467899346    6.574755762
  725 SOLV  OW      4111    7.202046490    7.735140244    5.156256752
  725 SOLV  HW1     4112    7.167013037    7.787252990    5.234094118
  725 SOLV  HW2     4113    7.133330102    7.668589512    5.127084746
  726 SOLV  OW      4114    7.526534559    3.908070816    7.698504960
  726 SOLV  HW1     4115    7.496758313    3.889084807    7.604940324
  726 SOLV  HW2     4116    7.522274644    4.006532484    7.715491330
  727 SOLV  OW      4117    4.180494940    5.210043289    5.249323463
  727 SOLV  HW1     4118    4.237835236    5.260226449    5.184558696
  727 SOLV  HW2     4119    4.113063223    5.272201118    5.289201354
  728 SOLV  OW      4120    4.832756063    5.531183707    4.341607821
  728 SOLV  HW1     4121    4.815830388    5.437840017    4.309977486
  728 SOLV  HW2     4122    4.844082628    5.531145142    4.440964903
  729 SOLV  OW      4123    5.751991150    4.667575983    6.045340036
  729 SOLV  HW1     4124    5.658509100    4.632056014    6.044274141
  729 SOLV  HW2     4125    5.751247910    4.762368191    6.077210863
  730 SOLV  OW      4126    6.643386790    4.972719371    5.566069279
  730 SOLV  HW1     4127    6.668844295    4.883254519    5.602785559
  730 SOLV  HW2     4128    6.585059129    5.020356617    5.631874874
  731 SOLV  OW      4129    3.992673821    4.127691499    4.113319877
  731 SOLV  HW1     4130    4.092328202    4.135398470    4.109938726
  731 SOLV  HW2     4131    3.952299333    4.187240730    4.043852034
  732 SOLV  OW      4132    7.079745848    5.526280648    6.420715597
  732 SOLV  HW1     4133    7.033503271    5.614643137    6.413274957
  732 SOLV  HW2     4134    7.152881203    5.532568765    6.488635840
  733 SOLV  OW      4135    6.327150667    6.054911603    6.370079931
  733 SOLV  HW1     4136    6.289585918    6.147563817    6.372227096
  733 SOLV  HW2     4137    6.296725404    6.004754847    6.451073939
  734 SOLV  OW      4138    6.727816313    4.133928234    6.305433851
  734 SOLV  HW1     4139    6.703905009    4.221144806    6.348134844
  734 SOLV  HW2     4140    6.645906562    4.077076670    6.297665359
  735 SOLV  OW      4141    6.674297466    5.130760020    5.109787382
  735 SOLV  HW1     4142    6.654433185    5.226964723    5.091033243
  735 SOLV  HW2     4143    6.742651915    5.097567876    5.044767339
  736 SOLV  OW      4144    4.779891970    6.233540027    6.301147698
  736 SOLV  HW1     4145    4.702264735    6.219300369    6.239724876
  736 SOLV  HW2     4146    4.861972281    6.192831534    6.261060714
  737 SOLV  OW      4147    4.819323653    6.125719163    7.416671333
  737 SOLV  HW1     4148    4.803121561    6.223827137    7.406046802
  737 SOLV  HW2     4149    4.746530233    6.074776424    7.370759951
  738 SOLV  OW      4150    4.533338560    5.566794015    5.591676523
  738 SOLV  HW1     4151    4.499306714    5.588631334    5.683138174
  738 SOLV  HW2     4152    4.613966276    5.622562724    5.571946875
  739 SOLV  OW      4153    4.494676557    6.774856157    7.660634352
  739 SOLV  HW1     4154    4.443067043    6.705533062    7.710959605
  739 SOLV  HW2     4155    4.474834075    6.766771274    7.562948271
  740 SOLV  OW      4156    5.489389465    7.493957988    5.056750666
  740 SOLV  HW1     4157    5.581692608    7.532358931    5.059150498
  740 SOLV  HW2     4158    5.486432642    7.418428395    4.991277638
  741 SOLV  OW      4159    4.555781009    4.677065779    6.042451052
  741 SOLV  HW1     4160    4.561311409    4.750059466    5.974312967
  741 SOLV  HW2     4161    4.638853191    4.621530391    6.038584560
  742 SOLV  OW      4162    6.064518873    4.185339606    6.774850886
  742 SOLV  HW1     4163    6.121707959    4.148238661    6.848023852
  742 SOLV  HW2     4164    5.984783145    4.230712434    6.814667076
  743 SOLV  OW      4165    6.589200644    7.618587402    4.541000948
  743 SOLV  HW1     4166    6.534383224    7.699650735    4.520414176
  743 SOLV  HW2     4167    6.580536017    7.552668716    4.466302436
  744 SOLV  OW      4168    4.063015805    6.776597426    4.856324953
  744 SOLV  HW1     4169    3.977300364    6.826661574    4.844150187
  744 SOLV  HW2     4170    4.054113219    6.713621750    4.933501918
  745 SOLV  OW      4171    5.623882843    6.459749307    6.272527874
  745 SOLV  HW1     4172    5.591930356    6.427694823    6.183345903
  745 SOLV  HW2     4173    5.637765506    6.381375781    6.333080681
  746 SOLV  OW      4174    4.571213441    5.893446249    6.329864036
  746 SOLV  HW1     4175    4.536818321    5.814834400    6.278493955
  746 SOLV  HW2     4176    4.670802557    5.897587544    6.321700251
  747 SOLV  OW      4177    3.990289784    3.870457804    5.401006384
  747 SOLV  HW1     4178    3.938391668    3.917743285    5.329788152
  747 SOLV  HW2     4179    4.031806920    3.937780593    5.462209641
  748 SOLV  OW      4180    4.465870151    4.863204948    6.998986085
  748 SOLV  HW1     4181    4.446105017    4.846501049    7.095589795
  748 SOLV  HW2     4182    4.415531689    4.797511836    6.942841258
  749 SOLV  OW      4183    7.652289960    7.265629011    7.594086537
  749 SOLV  HW1     4184    7.690902774    7.180371971    7.558867915
  749 SOLV  HW2     4185    7.577285678    7.295180172    7.534899775
  750 SOLV  OW      4186    7.372813703    5.918784124    5.782925933
  750 SOLV  HW1     4187    7.274346503    5.930802868    5.770210019
  750 SOLV  HW2     4188    7.389760255    5.834486556    5.834000548
  751 SOLV  OW      4189    6.587494105    7.498226649    5.514619894
  751 SOLV  HW1     4190    6.582899175    7.425769869    5.583389672
  751 SOLV  HW2     4191    6.652706594    7.568064483    5.544131911
  752 SOLV  OW      4192    5.702384828    6.498774707    4.959626407
  752 SOLV  HW1     4193    5.666708741    6.452861136    4.878256168
  752 SOLV  HW2     4194    5.772504624    6.441520799    5.002117947
  753 SOLV  OW      4195    4.249017776    6.983170573    7.694872906
  753 SOLV  HW1     4196    4.289681363    6.913902374    7.635291889
  753 SOLV  HW2     4197    4.256081637    6.953471626    7.790103341
  754 SOLV  OW      4198    6.882321653    4.356381193    7.568327729
  754 SOLV  HW1     4199    6.925551975    4.434336618    7.522984535
  754 SOLV  HW2     4200    6.937268048    4.329129391    7.647310595
  755 SOLV  OW      4201    5.812348596    6.978686736    6.689563954
  755 SOLV  HW1     4202    5.859892132    7.021396659    6.612650855
  755 SOLV  HW2     4203    5.720270295    6.951975341    6.661113900
  756 SOLV  OW      4204    3.945413871    5.018414033    6.022300387
  756 SOLV  HW1     4205    4.006413302    4.944382110    6.050587357
  756 SOLV  HW2     4206    3.854498061    4.981273559    6.003432754
  757 SOLV  OW      4207    6.483296787    7.216756863    6.265253433
  757 SOLV  HW1     4208    6.498689759    7.140432977    6.328018396
  757 SOLV  HW2     4209    6.420219796    7.282095052    6.307131396
  758 SOLV  OW      4210    4.510440126    7.440352923    4.879913332
  758 SOLV  HW1     4211    4.467318013    7.490601899    4.804976471
  758 SOLV  HW2     4212    4.529800436    7.503136222    4.955313132
  759 SOLV  OW      4213    4.869321028    7.574347376    4.591215202
  759 SOLV  HW1     4214    4.964407684    7.563807995    4.562073334
  759 SOLV  HW2     4215    4.808777099    7.534269819    4.522452196
  760 SOLV  OW      4216    4.976025147    5.598607968    3.885012507
  760 SOLV  HW1     4217    4.954653416    5.687035021    3.926553955
  760 SOLV  HW2     4218    4.957888917    5.525606506    3.950902013
  761 SOLV  OW      4219    4.861292468    4.966986942    4.207977832
  761 SOLV  HW1     4220    4.784531954    4.932243968    4.261853354
  761 SOLV  HW2     4221    4.938057878    4.987421529    4.268723298
  762 SOLV  OW      4222    7.748410707    4.280792813    5.876768496
  762 SOLV  HW1     4223    7.719105799    4.204128910    5.819623880
  762 SOLV  HW2     4224    7.739192908    4.255903256    5.973190186
  763 SOLV  OW      4225    4.893846230    6.445734885    4.815334199
  763 SOLV  HW1     4226    4.811940411    6.502782040    4.821558470
  763 SOLV  HW2     4227    4.931003785    6.430693272    4.906947880
  764 SOLV  OW      4228    6.038779477    7.703728767    4.009827034
  764 SOLV  HW1     4229    6.084950835    7.617844534    4.032054654
  764 SOLV  HW2     4230    5.954932330    7.711409947    4.063793662
  765 SOLV  OW      4231    4.165545416    4.783912747    5.241764287
  765 SOLV  HW1     4232    4.155793274    4.754182919    5.146780045
  765 SOLV  HW2     4233    4.209995799    4.873463378    5.244228108
  766 SOLV  OW      4234    5.158334586    4.602267403    7.486404221
  766 SOLV  HW1     4235    5.137844720    4.691997658    7.525523442
  766 SOLV  HW2     4236    5.103962636    4.588846165    7.403546255
  767 SOLV  OW      4237    5.264811626    4.342134209    6.043854545
  767 SOLV  HW1     4238    5.225827418    4.275863240    6.107799284
  767 SOLV  HW2     4239    5.363020488    4.350782425    6.060609597
  768 SOLV  OW      4240    6.120593551    4.064158158    5.363896806
  768 SOLV  HW1     4241    6.167470578    4.035918007    5.447603709
  768 SOLV  HW2     4242    6.147368132    4.003838252    5.288753557
  769 SOLV  OW      4243    7.208420592    6.584127488    4.537840179
  769 SOLV  HW1     4244    7.149607723    6.505210264    4.520138028
  769 SOLV  HW2     4245    7.247061061    6.576908479    4.629791202
  770 SOLV  OW      4246    7.379355994    4.064372756    5.784145819
  770 SOLV  HW1     4247    7.404612730    3.969273273    5.766307174
  770 SOLV  HW2     4248    7.286913928    4.081264777    5.749925766
  771 SOLV  OW      4249    5.669791639    6.312930472    4.755432714
  771 SOLV  HW1     4250    5.645640388    6.228909932    4.706861570
  771 SOLV  HW2     4251    5.750421522    6.354005325    4.712868651
  772 SOLV  OW      4252    3.998095303    7.031534773    5.077798881
  772 SOLV  HW1     4253    3.937566410    7.110775571    5.070110706
  772 SOLV  HW2     4254    4.081849693    7.048445129    5.025831746
  773 SOLV  OW      4255    4.108803956    7.258992178    6.146269065
  773 SOLV  HW1     4256    4.067461623    7.302203271    6.066117026
  773 SOLV  HW2     4257    4.098962566    7.319322144    6.225415585
  774 SOLV  OW      4258    3.937684559    5.014361443    5.400431878
  774 SOLV  HW1     4259    3.949400714    4.929176051    5.451502210
  774 SOLV  HW2     4260    4.023246523    5.037460544    5.354111356
  775 SOLV  OW      4261    4.684423941    4.723987196    7.603749160
  775 SOLV  HW1     4262    4.760266309    4.765351137    7.654136321
  775 SOLV  HW2     4263    4.660470915    4.636375458    7.645608459
  776 SOLV  OW      4264    7.585562993    4.214049763    4.901300595
  776 SOLV  HW1     4265    7.560963012    4.309400506    4.918757126
  776 SOLV  HW2     4266    7.567334228    4.191952054    4.805491372
  777 SOLV  OW      4267    4.004865737    4.122551391    6.173139944
  777 SOLV  HW1     4268    3.917764443    4.139909267    6.127177087
  777 SOLV  HW2     4269    4.034507033    4.205369473    6.220707839
  778 SOLV  OW      4270    4.978569974    5.341310400    6.925891434
  778 SOLV  HW1     4271    4.961079569    5.251393323    6.966028638
  778 SOLV  HW2     4272    4.939534956    5.344883718    6.833884958
  779 SOLV  OW      4273    4.260847338    7.052181423    4.677342354
  779 SOLV  HW1     4274    4.315562143    6.970714067    4.696611720
  779 SOLV  HW2     4275    4.167211117    7.024940042    4.655160067
  780 SOLV  OW      4276    6.131382551    4.022941062    7.003701784
  780 SOLV  HW1     4277    6.060707542    3.986099546    6.943289319
  780 SOLV  HW2     4278    6.218449104    3.977567812    6.984661652
  781 SOLV  OW      4279    4.953956121    6.940246400    7.135558340
  781 SOLV  HW1     4280    5.034994765    6.948151945    7.077503463
  781 SOLV  HW2     4281    4.885860657    7.007721248    7.107064721
  782 SOLV  OW      4282    5.954174257    5.710036353    5.291943959
  782 SOLV  HW1     4283    5.960011663    5.611559323    5.275512767
  782 SOLV  HW2     4284    5.864202277    5.732238835    5.329546249
  783 SOLV  OW      4285    4.844387840    5.436019571    5.155146017
  783 SOLV  HW1     4286    4.760464288    5.408578055    5.108200379
  783 SOLV  HW2     4287    4.916161064    5.453292394    5.087686658
  784 SOLV  OW      4288    7.669884417    5.428044549    5.691053723
  784 SOLV  HW1     4289    7.607478811    5.371419183    5.744913969
  784 SOLV  HW2     4290    7.694815263    5.509394783    5.743613617
  785 SOLV  OW      4291    5.861013709    5.175051999    5.443736852
  785 SOLV  HW1     4292    5.806821673    5.162333549    5.526821283
  785 SOLV  HW2     4293    5.954715520    5.144125370    5.460018576
  786 SOLV  OW      4294    7.336081918    5.807462555    4.248825049
  786 SOLV  HW1     4295    7.370123766    5.879121382    4.187933820
  786 SOLV  HW2     4296    7.236397285    5.813157089    4.254511671
  787 SOLV  OW      4297    6.877555559    4.593211733    6.959198269
  787 SOLV  HW1     4298    6.963202960    4.542184252    6.967067014
  787 SOLV  HW2     4299    6.875425412    4.665539370    7.028228389
  788 SOLV  OW      4300    6.036223273    5.772915853    7.201048211
  788 SOLV  HW1     4301    6.054352455    5.794868034    7.296913852
  788 SOLV  HW2     4302    6.094904918    5.828783400    7.142423156
  789 SOLV  OW      4303    6.642359961    4.391737482    7.740646023
  789 SOLV  HW1     4304    6.653118077    4.307332629    7.793199717
  789 SOLV  HW2     4305    6.724435915    4.407460706    7.685724721
  790 SOLV  OW      4306    6.850583373    7.221806082    4.603941730
  790 SOLV  HW1     4307    6.773543140    7.255986820    4.550105435
  790 SOLV  HW2     4308    6.827073153    7.132748861    4.642892750
  791 SOLV  OW      4309    5.443743652    3.985596862    4.119522872
  791 SOLV  HW1     4310    5.443876078    3.893098446    4.081521376
  791 SOLV  HW2     4311    5.459242400    4.051771808    4.046157401
  792 SOLV  OW      4312    4.852839086    5.220190935    6.708047111
  792 SOLV  HW1     4313    4.807875538    5.305000360    6.680012751
  792 SOLV  HW2     4314    4.915348446    5.190227395    6.635958966
  793 SOLV  OW      4315    7.122897587    3.903083219    5.066637162
  793 SOLV  HW1     4316    7.101912098    3.988906132    5.019777113
  793 SOLV  HW2     4317    7.131485796    3.829613867    4.999330871
  794 SOLV  OW      4318    4.811186427    7.400449197    6.976161394
  794 SOLV  HW1     4319    4.719465570    7.429721702    7.003222008
  794 SOLV  HW2     4320    4.814985225    7.390469469    6.876723490
  795 SOLV  OW      4321    5.617914161    6.085400511    3.968915787
  795 SOLV  HW1     4322    5.633975526    6.123271216    4.060070287
  795 SOLV  HW2     4323    5.657264080    6.146383238    3.900116929
  796 SOLV  OW      4324    3.885922805    5.816597155    7.411667033
  796 SOLV  HW1     4325    3.972303617    5.866575887    7.418151152
  796 SOLV  HW2     4326    3.833316516    5.829999500    7.495653946
  797 SOLV  OW      4327    5.275488214    6.091141686    4.756842671
  797 SOLV  HW1     4328    5.256404032    6.189302876    4.755449106
  797 SOLV  HW2     4329    5.360970243    6.073148616    4.708151180
  798 SOLV  OW      4330    6.569661880    4.335300226    7.426244837
  798 SOLV  HW1     4331    6.656303337    4.335162258    7.476195420
  798 SOLV  HW2     4332    6.556044175    4.246174544    7.382969911
  799 SOLV  OW      4333    4.328997483    5.067291635    4.754216054
  799 SOLV  HW1     4334    4.237922182    5.057284337    4.794283702
  799 SOLV  HW2     4335    4.397487052    5.031980757    4.817953214
  800 SOLV  OW      4336    3.990904342    5.406667620    5.370285456
  800 SOLV  HW1     4337    4.031279230    5.413113970    5.461555153
  800 SOLV  HW2     4338    3.925306564    5.331210793    5.368129571
  801 SOLV  OW      4339    5.342683937    4.057130294    5.923750930
  801 SOLV  HW1     4340    5.331994349    3.962180259    5.894217563
  801 SOLV  HW2     4341    5.330645247    4.117962416    5.845298081
  802 SOLV  OW      4342    0.018610738    4.083076792    6.091703183
  802 SOLV  HW1     4343    0.049726671    4.125817447    6.176595828
  802 SOLV  HW2     4344   -0.053918941    4.017325744    6.112146421
  803 SOLV  OW      4345    5.272416977    7.692415826    7.246095168
  803 SOLV  HW1     4346    5.247302386    7.774845292    7.195336970
  803 SOLV  HW2     4347    5.367982081    7.698853625    7.274866080
  804 SOLV  OW      4348    5.389530362    5.180284962    4.990761215
  804 SOLV  HW1     4349    5.415649061    5.114804322    5.061697375
  804 SOLV  HW2     4350    5.452343905    5.258088969    4.992490268
  805 SOLV  OW      4351    7.390021566    6.153597397    6.659142183
  805 SOLV  HW1     4352    7.371330773    6.097215424    6.578685093
  805 SOLV  HW2     4353    7.451354411    6.104289570    6.720856776
  806 SOLV  OW      4354    5.002471989    4.691674126    6.320151400
  806 SOLV  HW1     4355    5.002937478    4.770568124    6.381601705
  806 SOLV  HW2     4356    4.951357280    4.714351357    6.237236385
  807 SOLV  OW      4357    4.480058478    7.232716122    7.303356192
  807 SOLV  HW1     4358    4.561311419    7.260910062    7.354393062
  807 SOLV  HW2     4359    4.438187002    7.312793430    7.260504431
  808 SOLV  OW      4360    4.983431151    4.070920759    5.943989251
  808 SOLV  HW1     4361    4.932099273    3.985222520    5.939273245
  808 SOLV  HW2     4362    5.039611725    4.071568974    6.026720027
  809 SOLV  OW      4363    3.906855836    4.494271930    6.590601867
  809 SOLV  HW1     4364    3.835170629    4.562975555    6.578648142
  809 SOLV  HW2     4365    3.948949601    4.505381350    6.680629744
  810 SOLV  OW      4366    4.788217027    6.096720504    4.812685301
  810 SOLV  HW1     4367    4.757545407    6.190717793    4.827654501
  810 SOLV  HW2     4368    4.878839272    6.084417686    4.853141803
  811 SOLV  OW      4369    7.129301227    4.140997303    5.955724742
  811 SOLV  HW1     4370    7.078456249    4.221211958    5.987041475
  811 SOLV  HW2     4371    7.112473317    4.064524861    6.017927695
  812 SOLV  OW      4372    6.841072499    5.118323309    5.800267904
  812 SOLV  HW1     4373    6.919786454    5.149703798    5.853380349
  812 SOLV  HW2     4374    6.870360116    5.096110254    5.707259330
  813 SOLV  OW      4375    4.321320911    4.722524770    4.345271641
  813 SOLV  HW1     4376    4.223104812    4.739824459    4.337812801
  813 SOLV  HW2     4377    4.370307087    4.779804006    4.279542794
  814 SOLV  OW      4378    4.822175946    4.028541910    4.399170081
  814 SOLV  HW1     4379    4.806726664    3.939295639    4.441573010
  814 SOLV  HW2     4380    4.864166062    4.015889897    4.309297530
  815 SOLV  OW      4381    6.250748864    6.201621959    7.209372997
  815 SOLV  HW1     4382    6.168068995    6.242755576    7.247762248
  815 SOLV  HW2     4383    6.287526163    6.134485905    7.273729845
  816 SOLV  OW      4384    7.162089520    4.429708137    4.503815208
  816 SOLV  HW1     4385    7.083472799    4.377203019    4.471214192
  816 SOLV  HW2     4386    7.234207794    4.428159904    4.434555036
  817 SOLV  OW      4387    6.339647849    6.903863861    5.224337187
  817 SOLV  HW1     4388    6.392121084    6.941581964    5.300653235
  817 SOLV  HW2     4389    6.360153739    6.955408883    5.141123180
  818 SOLV  OW      4390    3.940013192    4.241115837    5.910053124
  818 SOLV  HW1     4391    3.960717219    4.279633666    5.820110597
  818 SOLV  HW2     4392    3.877974267    4.302388399    5.959029853
  819 SOLV  OW      4393    5.093932112    7.425730412    6.221990903
  819 SOLV  HW1     4394    5.005685349    7.468321545    6.241955089
  819 SOLV  HW2     4395    5.155619246    7.493833229    6.182512624
  820 SOLV  OW      4396    5.375457229    4.746460283    7.715422669
  820 SOLV  HW1     4397    5.305887705    4.709491334    7.777028240
  820 SOLV  HW2     4398    5.347448196    4.731303564    7.620619535
  821 SOLV  OW      4399    4.499961418    5.158192015    3.882819711
  821 SOLV  HW1     4400    4.584831655    5.210813813    3.877356309
  821 SOLV  HW2     4401    4.519944607    5.066146997    3.916411479
  822 SOLV  OW      4402    4.770671175    5.484277319    6.300956045
  822 SOLV  HW1     4403    4.800217290    5.577844452    6.320300136
  822 SOLV  HW2     4404    4.822172580    5.448521915    6.223050443
  823 SOLV  OW      4405    4.849834097    4.352197648    6.918482277
  823 SOLV  HW1     4406    4.912098385    4.422524369    6.884157367
  823 SOLV  HW2     4407    4.803094571    4.386082400    7.000140954
  824 SOLV  OW      4408    4.727533722    4.134425878    7.637307417
  824 SOLV  HW1     4409    4.765448263    4.173016915    7.721416896
  824 SOLV  HW2     4410    4.755974361    4.038940271    7.628707279
  825 SOLV  OW      4411    5.168003175    4.391572784    5.778499106
  825 SOLV  HW1     4412    5.157169450    4.488359498    5.801227690
  825 SOLV  HW2     4413    5.212528057    4.344276887    5.854539892
  826 SOLV  OW      4414    4.545823862    6.718463854    5.109307114
  826 SOLV  HW1     4415    4.461111046    6.770733213    5.118971153
  826 SOLV  HW2     4416    4.531308300    6.625125224    5.142150824
  827 SOLV  OW      4417    6.074184039    4.347077228    6.559930914
  827 SOLV  HW1     4418    6.064076467    4.278439523    6.631961888
  827 SOLV  HW2     4419    6.045719021    4.436379934    6.594787378
  828 SOLV  OW      4420    5.412181760    4.515063039    4.244775207
  828 SOLV  HW1     4421    5.327665993    4.538431369    4.292866850
  828 SOLV  HW2     4422    5.446488876    4.595710826    4.196602646
  829 SOLV  OW      4423    4.045326284    6.640886784    3.959769660
  829 SOLV  HW1     4424    3.976815153    6.713712815    3.961809767
  829 SOLV  HW2     4425    4.132176239    6.677791042    3.926672427
  830 SOLV  OW      4426    5.222315251    6.386247839    4.763660845
  830 SOLV  HW1     4427    5.165984035    6.448849606    4.709719548
  830 SOLV  HW2     4428    5.176415599    6.366345481    4.850257888
  831 SOLV  OW      4429    7.521745738    5.227965364    4.952318031
  831 SOLV  HW1     4430    7.486173951    5.188488513    5.037030641
  831 SOLV  HW2     4431    7.550222046    5.154509079    4.890727640
  832 SOLV  OW      4432    4.248852992    6.599467580    7.685878295
  832 SOLV  HW1     4433    4.275904908    6.505987053    7.708894284
  832 SOLV  HW2     4434    4.185267386    6.597698287    7.608717141
  833 SOLV  OW      4435    4.500788772    4.086933725    7.500093269
  833 SOLV  HW1     4436    4.431836460    4.052760683    7.563963043
  833 SOLV  HW2     4437    4.585249163    4.106854592    7.549789006
  834 SOLV  OW      4438    7.259916663    7.612640737    4.661009224
  834 SOLV  HW1     4439    7.273405217    7.572062489    4.570612327
  834 SOLV  HW2     4440    7.214985370    7.546355802    4.720905816
  835 SOLV  OW      4441    7.532979942    7.715415293    6.245484203
  835 SOLV  HW1     4442    7.497549596    7.795367868    6.293989116
  835 SOLV  HW2     4443    7.463775462    7.681879163    6.181551335
  836 SOLV  OW      4444    4.489940414    6.863492940    7.166412175
  836 SOLV  HW1     4445    4.443836849    6.791109406    7.217761393
  836 SOLV  HW2     4446    4.465127108    6.952486642    7.204701592
  837 SOLV  OW      4447    5.876952796    5.082860845    7.446124107
  837 SOLV  HW1     4448    5.966425812    5.127538787    7.446138800
  837 SOLV  HW2     4449    5.888800458    4.984600679    7.460473813
  838 SOLV  OW      4450    4.658919793    6.832875051    6.532112340
  838 SOLV  HW1     4451    4.611871944    6.754702879    6.491157419
  838 SOLV  HW2     4452    4.755477533    6.810442394    6.545353119
  839 SOLV  OW      4453    7.544826400    6.468919874    6.664509031
  839 SOLV  HW1     4454    7.585778618    6.548684458    6.620227879
  839 SOLV  HW2     4455    7.617103700    6.410897391    6.702050829
  840 SOLV  OW      4456    4.550452575    7.412118068    4.207290282
  840 SOLV  HW1     4457    4.513423735    7.461674976    4.285871140
  840 SOLV  HW2     4458    4.475890113    7.387196316    4.145488498
  841 SOLV  OW      4459    6.974020210    5.887015819    4.208767555
  841 SOLV  HW1     4460    6.975595192    5.939089083    4.294135243
  841 SOLV  HW2     4461    7.023525282    5.937489841    4.138044358
  842 SOLV  OW      4462    4.804929796    6.291304902    5.167410216
  842 SOLV  HW1     4463    4.793298069    6.294340817    5.266692834
  842 SOLV  HW2     4464    4.718963681    6.316590787    5.123019505
  843 SOLV  OW      4465    7.048221667    5.364780693    5.753633552
  843 SOLV  HW1     4466    7.058208490    5.383606779    5.655928929
  843 SOLV  HW2     4467    7.003117355    5.442219222    5.798028069
  844 SOLV  OW      4468    7.625826909    6.006598046    5.856069305
  844 SOLV  HW1     4469    7.544618554    5.982144200    5.803068333
  844 SOLV  HW2     4470    7.598661613    6.031438097    5.949056947
  845 SOLV  OW      4471    4.522236630    4.687512746    4.535865226
  845 SOLV  HW1     4472    4.595998989    4.628126958    4.503717890
  845 SOLV  HW2     4473    4.450606169    4.692306051    4.466243167
  846 SOLV  OW      4474    5.997626264    4.958550107    5.618976832
  846 SOLV  HW1     4475    6.079052216    4.913542643    5.655663180
  846 SOLV  HW2     4476    5.946732768    5.001375084    5.693661956
  847 SOLV  OW      4477    4.122937308    6.924373642    4.259813440
  847 SOLV  HW1     4478    4.052423873    6.898718979    4.193696473
  847 SOLV  HW2     4479    4.085175434    6.990226210    4.324922641
  848 SOLV  OW      4480    4.962431113    4.721337562    6.862873113
  848 SOLV  HW1     4481    5.035185062    4.668471691    6.906601047
  848 SOLV  HW2     4482    4.882989347    4.725171356    6.923505387
  849 SOLV  OW      4483    6.807793385    6.636019471    6.947079282
  849 SOLV  HW1     4484    6.787294730    6.730339136    6.973230586
  849 SOLV  HW2     4485    6.736813660    6.602462447    6.885134321
  850 SOLV  OW      4486    6.105835787    7.025356895    4.345228868
  850 SOLV  HW1     4487    6.090066359    6.970295044    4.427201608
  850 SOLV  HW2     4488    6.032966324    7.008056559    4.278953242
  851 SOLV  OW      4489    5.655061821    5.795948149    6.202756522
  851 SOLV  HW1     4490    5.648528820    5.754049253    6.293321960
  851 SOLV  HW2     4491    5.682403705    5.726749401    6.135940854
  852 SOLV  OW      4492    5.519400133    5.783805397    4.675890755
  852 SOLV  HW1     4493    5.509172128    5.696884420    4.627515378
  852 SOLV  HW2     4494    5.614300592    5.794425920    4.705603419
  853 SOLV  OW      4495    7.275657831    5.664249155    6.587008815
  853 SOLV  HW1     4496    7.314749497    5.609923363    6.661313174
  853 SOLV  HW2     4497    7.227096213    5.742876883    6.625225071
  854 SOLV  OW      4498    7.165517389    5.878275475    6.714072918
  854 SOLV  HW1     4499    7.075970169    5.836202673    6.728605620
  854 SOLV  HW2     4500    7.191881184    5.929543740    6.795793501
  855 SOLV  OW      4501    4.773682700    7.109475051    7.008070079
  855 SOLV  HW1     4502    4.784792938    7.208854356    7.006632140
  855 SOLV  HW2     4503    4.690552430    7.085981777    7.058444195
  856 SOLV  OW      4504    4.256062873    4.623270719    5.889850923
  856 SOLV  HW1     4505    4.279280589    4.527518659    5.872705066
  856 SOLV  HW2     4506    4.326626497    4.682201895    5.850496258
  857 SOLV  OW      4507    4.747648071    5.606942889    6.924429348
  857 SOLV  HW1     4508    4.710168325    5.529718656    6.975746832
  857 SOLV  HW2     4509    4.680540163    5.681057316    6.922074220
  858 SOLV  OW      4510    6.557166275    5.470094546    6.609014685
  858 SOLV  HW1     4511    6.553070017    5.570013833    6.609912889
  858 SOLV  HW2     4512    6.484511145    5.433248756    6.667023570
  859 SOLV  OW      4513    4.771939916    7.030237509    5.154467184
  859 SOLV  HW1     4514    4.756861144    6.967704354    5.231037901
  859 SOLV  HW2     4515    4.686675625    7.041588361    5.103458446
  860 SOLV  OW      4516    4.825658868    6.332380523    5.984886175
  860 SOLV  HW1     4517    4.826749101    6.336521952    5.884968118
  860 SOLV  HW2     4518    4.759840447    6.263210784    6.014642699
  861 SOLV  OW      4519    7.199906676    4.686469383    6.247022871
  861 SOLV  HW1     4520    7.106737963    4.680974796    6.211109688
  861 SOLV  HW2     4521    7.216929470    4.778797432    6.281466634
  862 SOLV  OW      4522    7.553306357    4.581747717    4.577240525
  862 SOLV  HW1     4523    7.493243991    4.660672237    4.590033240
  862 SOLV  HW2     4524    7.573963348    4.540857956    4.666130044
  863 SOLV  OW      4525    5.481832275    7.322043730    4.494839242
  863 SOLV  HW1     4526    5.502406930    7.333507641    4.592030132
  863 SOLV  HW2     4527    5.517709028    7.400173769    4.443759558
  864 SOLV  OW      4528    6.917137272    5.754924233    6.794896337
  864 SOLV  HW1     4529    6.839970248    5.817547049    6.806020912
  864 SOLV  HW2     4530    6.909941241    5.708556029    6.706588392
  865 SOLV  OW      4531    7.456209529    7.720472316    5.356785563
  865 SOLV  HW1     4532    7.537337815    7.755308007    5.403753156
  865 SOLV  HW2     4533    7.375106811    7.738895001    5.412311551
  866 SOLV  OW      4534    7.617306542    5.695588169    4.422434883
  866 SOLV  HW1     4535    7.593982620    5.600487425    4.402099176
  866 SOLV  HW2     4536    7.579455529    5.755058629    4.351507892
  867 SOLV  OW      4537    4.492735076    7.032322201    5.157246614
  867 SOLV  HW1     4538    4.488463082    7.101551384    5.085199196
  867 SOLV  HW2     4539    4.418458551    6.966554532    5.144689969
  868 SOLV  OW      4540    4.847510701    7.627719039    6.200755725
  868 SOLV  HW1     4541    4.786069961    7.549511065    6.190252115
  868 SOLV  HW2     4542    4.862888332    7.645173369    6.298021847
  869 SOLV  OW      4543    4.879055262    6.473771814    7.648529871
  869 SOLV  HW1     4544    4.844207287    6.559076497    7.609672884
  869 SOLV  HW2     4545    4.969449125    6.454312094    7.610421336
  870 SOLV  OW      4546    4.315811138    5.857341361    7.130965709
  870 SOLV  HW1     4547    4.291007448    5.786890942    7.064470106
  870 SOLV  HW2     4548    4.410895327    5.884766215    7.116516795
  871 SOLV  OW      4549    5.058497697    4.178058009    6.267407792
  871 SOLV  HW1     4550    5.129155883    4.116459415    6.302237961
  871 SOLV  HW2     4551    4.971715360    4.128812384    6.260746021
  872 SOLV  OW      4552    3.855227377    3.908188097    4.620420019
  872 SOLV  HW1     4553    3.872526735    3.946718154    4.529770922
  872 SOLV  HW2     4554    3.920809923    3.834897121    4.638523163
  873 SOLV  OW      4555    5.058824273    4.156268355    5.688587961
  873 SOLV  HW1     4556    5.105274468    4.239634915    5.718479110
  873 SOLV  HW2     4557    5.033467654    4.101788972    5.768526508
  874 SOLV  OW      4558    4.112312768    6.558705990    5.786768855
  874 SOLV  HW1     4559    4.075175644    6.645766631    5.819067778
  874 SOLV  HW2     4560    4.205365821    6.547233420    5.821546982
  875 SOLV  OW      4561    5.959272905    6.277665813    5.964192001
  875 SOLV  HW1     4562    6.009695796    6.357643460    5.931606390
  875 SOLV  HW2     4563    5.999241127    6.194832821    5.924911899
  876 SOLV  OW      4564    5.332100012    6.327344240    4.504197879
  876 SOLV  HW1     4565    5.317909011    6.408566983    4.447614632
  876 SOLV  HW2     4566    5.322294146    6.351832425    4.600664966
  877 SOLV  OW      4567    4.311473056    6.200781333    5.805208073
  877 SOLV  HW1     4568    4.270028970    6.247647377    5.883232001
  877 SOLV  HW2     4569    4.280991156    6.105549505    5.803540709
  878 SOLV  OW      4570    4.388020909    6.322363096    7.240384153
  878 SOLV  HW1     4571    4.486584904    6.331950392    7.254349728
  878 SOLV  HW2     4572    4.358925847    6.382526427    7.165993996
  879 SOLV  OW      4573    7.260574276    5.687281871    5.953705757
  879 SOLV  HW1     4574    7.332284640    5.644811490    6.008984089
  879 SOLV  HW2     4575    7.170960139    5.659836989    5.988602403
  880 SOLV  OW      4576    4.595706113    4.748982124    6.410416933
  880 SOLV  HW1     4577    4.561747894    4.834419058    6.449778797
  880 SOLV  HW2     4578    4.682900354    4.724976187    6.453111257
  881 SOLV  OW      4579    6.053447966    4.653202463    4.285872924
  881 SOLV  HW1     4580    6.078258753    4.556561148    4.292593858
  881 SOLV  HW2     4581    6.118582530    4.708036024    4.338323018
  882 SOLV  OW      4582    6.259963610    7.131323546    6.890016162
  882 SOLV  HW1     4583    6.208197405    7.049647352    6.864534497
  882 SOLV  HW2     4584    6.280569850    7.128516896    6.987838920
  883 SOLV  OW      4585    7.237834842    6.126308809    5.612943569
  883 SOLV  HW1     4586    7.235191478    6.050645945    5.678289902
  883 SOLV  HW2     4587    7.332393464    6.142801354    5.584890631
  884 SOLV  OW      4588    6.504998051    4.475024053    5.283003861
  884 SOLV  HW1     4589    6.451069629    4.450749859    5.202353754
  884 SOLV  HW2     4590    6.575704917    4.405870305    5.297843653
  885 SOLV  OW      4591    6.124338624    7.270410399    5.665529693
  885 SOLV  HW1     4592    6.082981333    7.217791720    5.739844316
  885 SOLV  HW2     4593    6.205969972    7.317278741    5.699312626
  886 SOLV  OW      4594    7.063223547    4.794551162    5.324614478
  886 SOLV  HW1     4595    6.999896940    4.857370209    5.369829740
  886 SOLV  HW2     4596    7.140394024    4.775628812    5.385341769
  887 SOLV  OW      4597    6.815826315    6.534335097    7.287965036
  887 SOLV  HW1     4598    6.753025101    6.578396786    7.223813553
  887 SOLV  HW2     4599    6.765887042    6.467036521    7.342535346
  888 SOLV  OW      4600    6.318971762    6.208606425    6.779745968
  888 SOLV  HW1     4601    6.387934559    6.198357632    6.708057731
  888 SOLV  HW2     4602    6.333914861    6.139497741    6.850461664
  889 SOLV  OW      4603    7.451152523    7.403854792    5.475824629
  889 SOLV  HW1     4604    7.391790964    7.389775720    5.555059182
  889 SOLV  HW2     4605    7.546644931    7.404891567    5.505519388
  890 SOLV  OW      4606    6.082402359    4.274422207    4.011048517
  890 SOLV  HW1     4607    6.047082969    4.264302644    4.104054817
  890 SOLV  HW2     4608    6.093492785    4.371556940    3.990017567
  891 SOLV  OW      4609    7.473195419    4.364307186    7.098054292
  891 SOLV  HW1     4610    7.564615346    4.404648436    7.093955685
  891 SOLV  HW2     4611    7.464069974    4.295123214    7.026416788
  892 SOLV  OW      4612    4.361973839    5.358777506    5.970167610
  892 SOLV  HW1     4613    4.320851511    5.390830670    5.884823990
  892 SOLV  HW2     4614    4.418567481    5.431396747    6.009201438
  893 SOLV  OW      4615    6.888434172    5.592958025    5.727255812
  893 SOLV  HW1     4616    6.970389599    5.649880977    5.733956074
  893 SOLV  HW2     4617    6.808677863    5.651142347    5.711276230
  894 SOLV  OW      4618    6.808943570    4.050453230    5.044071590
  894 SOLV  HW1     4619    6.902221982    4.060099531    5.009334735
  894 SOLV  HW2     4620    6.756486724    4.132658321    5.021913743
  895 SOLV  OW      4621    4.333486471    4.615684986    7.697069765
  895 SOLV  HW1     4622    4.402670455    4.686471619    7.711368736
  895 SOLV  HW2     4623    4.363338684    4.554186816    7.624073789
  896 SOLV  OW      4624    5.548306491    4.875149634    6.842052220
  896 SOLV  HW1     4625    5.506969348    4.784183962    6.846155057
  896 SOLV  HW2     4626    5.587289400    4.898069164    6.931246997
  897 SOLV  OW      4627    4.732425566    4.555834043    4.435545240
  897 SOLV  HW1     4628    4.803393025    4.582807994    4.500630764
  897 SOLV  HW2     4629    4.740694571    4.458144104    4.415839271
  898 SOLV  OW      4630    6.496105084    6.289817749    7.616777467
  898 SOLV  HW1     4631    6.424759086    6.341295378    7.569220837
  898 SOLV  HW2     4632    6.498888059    6.317670798    7.712780481
  899 SOLV  OW      4633    4.177438930    7.391972971    7.325924960
  899 SOLV  HW1     4634    4.231261639    7.337588782    7.390324401
  899 SOLV  HW2     4635    4.140318521    7.332259239    7.254807978
  900 SOLV  OW      4636    6.530532035    5.184432408    7.430112138
  900 SOLV  HW1     4637    6.547387271    5.282213669    7.417672634
  900 SOLV  HW2     4638    6.610660305    5.141910020    7.472199895
  901 SOLV  OW      4639    5.843300455    7.733506659    4.239630631
  901 SOLV  HW1     4640    5.811635964    7.774105791    4.153893291
  901 SOLV  HW2     4641    5.790647643    7.650651468    4.258679820
  902 SOLV  OW      4642    7.088319804    5.887682024    5.725763382
  902 SOLV  HW1     4643    7.106390074    5.886396299    5.627409359
  902 SOLV  HW2     4644    7.006071978    5.941634755    5.743820954
  903 SOLV  OW      4645    4.614707952    4.298430222    6.144501230
  903 SOLV  HW1     4646    4.598600127    4.348013763    6.059154833
  903 SOLV  HW2     4647    4.707638945    4.316713552    6.176617446
  904 SOLV  OW      4648    5.464761646    7.020657158    5.197428780
  904 SOLV  HW1     4649    5.431371684    6.996407110    5.288527857
  904 SOLV  HW2     4650    5.405450597    6.979572696    5.128187644
  905 SOLV  OW      4651    4.262282838    3.988545854    4.009779265
  905 SOLV  HW1     4652    4.281914324    3.914552920    4.074120323
  905 SOLV  HW2     4653    4.286598124    4.076176414    4.051368751
  906 SOLV  OW      4654    4.925503402    4.536874415    5.676289446
  906 SOLV  HW1     4655    5.007515203    4.522937716    5.731800560
  906 SOLV  HW2     4656    4.924284027    4.470573048    5.601427695
  907 SOLV  OW      4657    4.397679127    5.093119276    7.616162850
  907 SOLV  HW1     4658    4.385584523    5.085536980    7.517177074
  907 SOLV  HW2     4659    4.467942530    5.161454787    7.635995479
  908 SOLV  OW      4660    7.003548367    6.277966450    7.196666177
  908 SOLV  HW1     4661    7.005153366    6.373024070    7.227701920
  908 SOLV  HW2     4662    6.911148735    6.254298536    7.166625953
  909 SOLV  OW      4663    5.591278161    5.506532973    4.593433426
  909 SOLV  HW1     4664    5.525787926    5.453332503    4.647117605
  909 SOLV  HW2     4665    5.564125112    5.505428727    4.497190046
  910 SOLV  OW      4666    6.329240901    5.396333789    6.037155204
  910 SOLV  HW1     4667    6.336066562    5.495392978    6.049063606
  910 SOLV  HW2     4668    6.414255678    5.361625925    5.997545524
  911 SOLV  OW      4669    3.936740023    5.839312335    3.924494458
  911 SOLV  HW1     4670    3.999236562    5.820308551    4.000214942
  911 SOLV  HW2     4671    3.893571455    5.754146803    3.894766720
  912 SOLV  OW      4672    4.849898981    7.176032696    6.729894096
  912 SOLV  HW1     4673    4.822750416    7.150478646    6.822693775
  912 SOLV  HW2     4674    4.787417685    7.133916035    6.664142474
  913 SOLV  OW      4675    4.729859951    6.962310013    4.056502927
  913 SOLV  HW1     4676    4.711564711    6.881361081    4.112300542
  913 SOLV  HW2     4677    4.679868785    7.040470236    4.093836585
  914 SOLV  OW      4678    7.130314891    6.928611730    6.577172878
  914 SOLV  HW1     4679    7.184187312    7.012163137    6.588071305
  914 SOLV  HW2     4680    7.147256630    6.889621323    6.486650374
  915 SOLV  OW      4681    6.455688594    6.818649942    6.780870488
  915 SOLV  HW1     4682    6.359213917    6.840270366    6.795936156
  915 SOLV  HW2     4683    6.487868253    6.865529381    6.698609644
  916 SOLV  OW      4684    4.767199221    5.979707077    4.553707141
  916 SOLV  HW1     4685    4.794487361    6.003324727    4.646969334
  916 SOLV  HW2     4686    4.739523467    6.062603105    4.505101724
  917 SOLV  OW      4687    6.215520403    5.477582202    4.065887327
  917 SOLV  HW1     4688    6.142150499    5.463669109    4.132407312
  917 SOLV  HW2     4689    6.207193193    5.410118338    3.992534667
  918 SOLV  OW      4690    4.192301268    6.911075989    6.449488021
  918 SOLV  HW1     4691    4.093903388    6.927121712    6.441622029
  918 SOLV  HW2     4692    4.241927381    6.988235637    6.409675984
  919 SOLV  OW      4693    7.214587360    5.029489389    6.836980930
  919 SOLV  HW1     4694    7.118475147    5.055014422    6.847546283
  919 SOLV  HW2     4695    7.249746091    5.066910145    6.751158867
  920 SOLV  OW      4696    7.290267807    6.363708724    7.089834195
  920 SOLV  HW1     4697    7.209151462    6.315106081    7.057308255
  920 SOLV  HW2     4698    7.278966291    6.386351553    7.186587589
  921 SOLV  OW      4699    5.125879705    5.239666112    6.181164965
  921 SOLV  HW1     4700    5.181260352    5.176193802    6.235065001
  921 SOLV  HW2     4701    5.182024914    5.317678003    6.153556713
  922 SOLV  OW      4702    4.703807007    5.804853331    4.061681425
  922 SOLV  HW1     4703    4.657633874    5.724875906    4.023296125
  922 SOLV  HW2     4704    4.654698150    5.887729543    4.034850300
  923 SOLV  OW      4705    5.710924134    7.152231328    7.275480809
  923 SOLV  HW1     4706    5.681317318    7.209609321    7.351855328
  923 SOLV  HW2     4707    5.692168580    7.199283884    7.189253761
  924 SOLV  OW      4708    6.483571869    5.059428519    5.772067017
  924 SOLV  HW1     4709    6.389032140    5.089561705    5.759575895
  924 SOLV  HW2     4710    6.537465657    5.134110443    5.811052040
  925 SOLV  OW      4711    4.987926263    5.799449472    4.085900079
  925 SOLV  HW1     4712    4.894383092    5.764540851    4.080315040
  925 SOLV  HW2     4713    4.985827157    5.896919839    4.108159613
  926 SOLV  OW      4714    5.251418013    6.229749088    6.268562442
  926 SOLV  HW1     4715    5.187462423    6.226898809    6.191730623
  926 SOLV  HW2     4716    5.253586407    6.322177706    6.306691988
  927 SOLV  OW      4717    7.280987128    5.204486754    5.759410745
  927 SOLV  HW1     4718    7.256724844    5.172100787    5.850866686
  927 SOLV  HW2     4719    7.213358592    5.271490909    5.728787813
  928 SOLV  OW      4720    4.093950710    3.983276552    6.510649020
  928 SOLV  HW1     4721    4.011230948    4.011859494    6.462261773
  928 SOLV  HW2     4722    4.172086396    4.035795693    6.476922468
  929 SOLV  OW      4723    7.106176345    5.309651804    6.264677169
  929 SOLV  HW1     4724    7.154168799    5.264567423    6.339948178
  929 SOLV  HW2     4725    7.087300766    5.404699449    6.289394062
  930 SOLV  OW      4726    7.670125232    7.169691805    4.942823967
  930 SOLV  HW1     4727    7.628174485    7.232648099    4.877414059
  930 SOLV  HW2     4728    7.663583811    7.208108087    5.034928376
  931 SOLV  OW      4729    7.318402603    7.042692265    4.965396808
  931 SOLV  HW1     4730    7.290791448    7.138259165    4.975639882
  931 SOLV  HW2     4731    7.345765022    7.006208584    5.054393253
  932 SOLV  OW      4732    5.467162170    6.963098559    4.388965480
  932 SOLV  HW1     4733    5.420613533    7.020097807    4.456687416
  932 SOLV  HW2     4734    5.401602476    6.933832720    4.319342930
  933 SOLV  OW      4735    4.082810860    6.360888964    6.496651681
  933 SOLV  HW1     4736    4.068283486    6.298537100    6.573482403
  933 SOLV  HW2     4737    4.028201148    6.443578207    6.510078139
  934 SOLV  OW      4738    7.613847660    4.792897783    5.515051642
  934 SOLV  HW1     4739    7.665736542    4.823147345    5.435086148
  934 SOLV  HW2     4740    7.562551002    4.870090647    5.552626501
  935 SOLV  OW      4741    6.341170441    6.479532834    7.423239278
  935 SOLV  HW1     4742    6.307971836    6.453589527    7.332541193
  935 SOLV  HW2     4743    6.412184719    6.549339289    7.413984614
  936 SOLV  OW      4744    5.353956717    5.043778683    6.591023028
  936 SOLV  HW1     4745    5.440410045    5.054847709    6.640047734
  936 SOLV  HW2     4746    5.279679843    5.083165197    6.645184446
  937 SOLV  OW      4747    5.043508764    4.280402618    4.804091429
  937 SOLV  HW1     4748    5.119277552    4.324568962    4.756031600
  937 SOLV  HW2     4749    5.022537675    4.193085657    4.760071106
  938 SOLV  OW      4750    6.860891008    7.668347313    4.566803689
  938 SOLV  HW1     4751    6.854316786    7.714635122    4.655201969
  938 SOLV  HW2     4752    6.771274072    7.631809982    4.541593553
  939 SOLV  OW      4753    6.643372556    5.373338122    3.840484588
  939 SOLV  HW1     4754    6.678432058    5.354705572    3.932265542
  939 SOLV  HW2     4755    6.543441172    5.369801349    3.841647367
  940 SOLV  OW      4756    7.655825675    7.291128127    4.484248540
  940 SOLV  HW1     4757    7.643695822    7.324070157    4.390607179
  940 SOLV  HW2     4758    7.640202306    7.366329330    4.548293139
  941 SOLV  OW      4759    4.920512361    4.330893688    7.474279756
  941 SOLV  HW1     4760    4.919038998    4.389743594    7.555128264
  941 SOLV  HW2     4761    4.995590382    4.358602801    7.414301051
  942 SOLV  OW      4762    4.863737871    6.574689270    5.848160015
  942 SOLV  HW1     4763    4.849730689    6.564345349    5.749678225
  942 SOLV  HW2     4764    4.841418776    6.668309770    5.875315229
  943 SOLV  OW      4765    5.177172010    6.007985277    6.768438435
  943 SOLV  HW1     4766    5.124688089    5.951742714    6.832345985
  943 SOLV  HW2     4767    5.119645047    6.082472761    6.734638935
  944 SOLV  OW      4768    4.228577831    4.305166795    5.937236650
  944 SOLV  HW1     4769    4.130149263    4.287694780    5.940115290
  944 SOLV  HW2     4770    4.276324216    4.235710861    5.991052785
  945 SOLV  OW      4771    6.142278694    5.510115243    5.102436987
  945 SOLV  HW1     4772    6.172254563    5.549691465    5.189242359
  945 SOLV  HW2     4773    6.140058637    5.581403537    5.032333517
  946 SOLV  OW      4774    6.592978854    4.401820888    6.349456382
  946 SOLV  HW1     4775    6.685784152    4.426286975    6.377542259
  946 SOLV  HW2     4776    6.534162280    4.396181511    6.430134915
  947 SOLV  OW      4777    7.640238366    4.487706576    4.828614164
  947 SOLV  HW1     4778    7.694507019    4.571160409    4.838213852
  947 SOLV  HW2     4779    7.609490673    4.457419942    4.918832171
  948 SOLV  OW      4780    5.875896393    5.147388269    4.860444106
  948 SOLV  HW1     4781    5.929089326    5.218372102    4.906630541
  948 SOLV  HW2     4782    5.834535325    5.087084782    4.928659584
  949 SOLV  OW      4783    6.517785082    6.139706437    6.618886803
  949 SOLV  HW1     4784    6.612022099    6.111493250    6.600852969
  949 SOLV  HW2     4785    6.458258124    6.105417408    6.546205237
  950 SOLV  OW      4786    7.314710247    3.967166494    5.477766324
  950 SOLV  HW1     4787    7.238043055    3.967381437    5.413547444
  950 SOLV  HW2     4788    7.385842313    4.029307170    5.444918883
  951 SOLV  OW      4789    4.601427808    4.157321887    5.178053286
  951 SOLV  HW1     4790    4.612483168    4.188714963    5.272361702
  951 SOLV  HW2     4791    4.691400454    4.146711553    5.135716683
  952 SOLV  OW      4792    4.887148901    7.601242814    7.160560407
  952 SOLV  HW1     4793    4.850773217    7.526567855    7.104863401
  952 SOLV  HW2     4794    4.910996480    7.678318705    7.101464726
  953 SOLV  OW      4795    6.480984159    6.264316361    5.894284367
  953 SOLV  HW1     4796    6.389584153    6.236699928    5.864532680
  953 SOLV  HW2     4797    6.542113384    6.185212108    5.891877313
  954 SOLV  OW      4798    6.999724433    5.113041189    4.064988462
  954 SOLV  HW1     4799    6.983066095    5.151871331    3.974347556
  954 SOLV  HW2     4800    6.938628245    5.156124997    4.131411079
  955 SOLV  OW      4801    5.306272758    6.749971923    7.267938924
  955 SOLV  HW1     4802    5.247780441    6.827352243    7.292285366
  955 SOLV  HW2     4803    5.282500251    6.671103465    7.324652072
  956 SOLV  OW      4804    6.749439106    5.978110798    6.894529957
  956 SOLV  HW1     4805    6.834570049    6.023643493    6.868431196
  956 SOLV  HW2     4806    6.704881146    6.030052784    6.967458026
  957 SOLV  OW      4807    5.676720464    7.098388563    4.485321602
  957 SOLV  HW1     4808    5.631267658    7.187057088    4.493841723
  957 SOLV  HW2     4809    5.615102191    7.033541902    4.440604709
  958 SOLV  OW      4810    4.692553757    7.428060941    3.922033507
  958 SOLV  HW1     4811    4.642992622    7.514419303    3.931363145
  958 SOLV  HW2     4812    4.667498792    7.367005079    3.997170418
  959 SOLV  OW      4813    4.140094470    6.754024420    6.185542689
  959 SOLV  HW1     4814    4.226016239    6.721553682    6.145991509
  959 SOLV  HW2     4815    4.158263058    6.832583898    6.244704744
  960 SOLV  OW      4816    6.174648528    5.431662246    6.520370612
  960 SOLV  HW1     4817    6.198504044    5.374420754    6.598831197
  960 SOLV  HW2     4818    6.178932872    5.527996393    6.546887786
  961 SOLV  OW      4819    7.048072430    4.613492424    7.535913480
  961 SOLV  HW1     4820    7.106232295    4.662359537    7.470864171
  961 SOLV  HW2     4821    7.033175146    4.670558608    7.616672805
  962 SOLV  OW      4822    6.339069150    4.969893633    4.548413894
  962 SOLV  HW1     4823    6.268099096    4.973861326    4.618764693
  962 SOLV  HW2     4824    6.427740902    4.991537754    4.589288120
  963 SOLV  OW      4825    4.263383585    6.593115271    6.632245131
  963 SOLV  HW1     4826    4.342442633    6.533727599    6.617257320
  963 SOLV  HW2     4827    4.179558591    6.538756644    6.627756733
  964 SOLV  OW      4828    6.889135417    3.922983568    3.962480594
  964 SOLV  HW1     4829    6.806142965    3.931122970    4.017688676
  964 SOLV  HW2     4830    6.962419561    3.883795375    4.018101558
  965 SOLV  OW      4831    7.647444372    5.673054802    5.928347400
  965 SOLV  HW1     4832    7.595547443    5.749867512    5.890823581
  965 SOLV  HW2     4833    7.743040999    5.699992297    5.940018267
  966 SOLV  OW      4834    5.828660709    4.710684481    5.734647280
  966 SOLV  HW1     4835    5.784593287    4.620948530    5.731981681
  966 SOLV  HW2     4836    5.790644323    4.764216243    5.810082716
  967 SOLV  OW      4837    6.553921108    6.359662398    4.664858413
  967 SOLV  HW1     4838    6.645239606    6.388936229    4.636490335
  967 SOLV  HW2     4839    6.547787534    6.259979174    4.659643375
  968 SOLV  OW      4840    6.477808763    3.971432224    5.132133401
  968 SOLV  HW1     4841    6.442895023    4.020000690    5.051990493
  968 SOLV  HW2     4842    6.549928223    4.025724675    5.175167569
  969 SOLV  OW      4843    5.593208195    7.152068676    6.756439652
  969 SOLV  HW1     4844    5.507641027    7.196690403    6.730254031
  969 SOLV  HW2     4845    5.657520812    7.155751183    6.679948160
  970 SOLV  OW      4846    4.715898050    5.289109664    4.006947224
  970 SOLV  HW1     4847    4.815612902    5.296480058    4.008964335
  970 SOLV  HW2     4848    4.684245076    5.242656105    4.089661613
  971 SOLV  OW      4849    4.981486250    4.157983572    6.657562423
  971 SOLV  HW1     4850    4.882628421    4.143999724    6.663272414
  971 SOLV  HW2     4851    5.003454006    4.206151765    6.572718050
  972 SOLV  OW      4852    7.220064015    6.187201226    6.885550600
  972 SOLV  HW1     4853    7.281701381    6.142938499    6.820420498
  972 SOLV  HW2     4854    7.235631268    6.285977248    6.884290197
  973 SOLV  OW      4855    4.169551513    4.625049285    6.577513102
  973 SOLV  HW1     4856    4.200995257    4.635223680    6.483129773
  973 SOLV  HW2     4857    4.097621275    4.692004413    6.596052300
  974 SOLV  OW      4858    5.634597185    6.821878600    5.858393179
  974 SOLV  HW1     4859    5.586258860    6.898583998    5.900598289
  974 SOLV  HW2     4860    5.568404811    6.760082831    5.815950566
  975 SOLV  OW      4861    6.166184185    6.247825873    5.548016962
  975 SOLV  HW1     4862    6.127494247    6.330919888    5.588001009
  975 SOLV  HW2     4863    6.098450101    6.174356656    5.551866310
  976 SOLV  OW      4864    4.088655800    7.570148012    5.610384957
  976 SOLV  HW1     4865    4.153716964    7.609940184    5.675066955
  976 SOLV  HW2     4866    4.022712728    7.513646158    5.659993830
  977 SOLV  OW      4867    5.315719266    7.594464941    5.662233813
  977 SOLV  HW1     4868    5.361166141    7.536629213    5.729995001
  977 SOLV  HW2     4869    5.383475844    7.629567277    5.597602491
  978 SOLV  OW      4870    6.136416805    7.026707602    5.494934072
  978 SOLV  HW1     4871    6.140123389    7.105958150    5.555808508
  978 SOLV  HW2     4872    6.226963509    6.984613787    5.489503493
  979 SOLV  OW      4873    4.254230283    4.826569802    6.816065171
  979 SOLV  HW1     4874    4.209004138    4.750615707    6.862816673
  979 SOLV  HW2     4875    4.314020458    4.790696254    6.744383263
  980 SOLV  OW      4876    5.098461104    4.015882297    3.906057675
  980 SOLV  HW1     4877    5.057456413    3.924678884    3.904765376
  980 SOLV  HW2     4878    5.148013342    4.028900844    3.991945761
  981 SOLV  OW      4879    4.737538250    6.328147218    5.443847127
  981 SOLV  HW1     4880    4.814267366    6.384484388    5.474515762
  981 SOLV  HW2     4881    4.653910952    6.382994150    5.443685469
  982 SOLV  OW      4882    4.307129364    4.406657713    6.653413504
  982 SOLV  HW1     4883    4.241558201    4.372215278    6.720604994
  982 SOLV  HW2     4884    4.275911389    4.495102461    6.618722447
  983 SOLV  OW      4885    4.730682342    5.382510450    5.425930412
  983 SOLV  HW1     4886    4.658926517    5.451036141    5.413390784
  983 SOLV  HW2     4887    4.770169675    5.359022433    5.337099885
  984 SOLV  OW      4888    6.602981307    5.755276938    6.616933681
  984 SOLV  HW1     4889    6.599635379    5.853046856    6.637687401
  984 SOLV  HW2     4890    6.542065378    5.735436177    6.540139003
  985 SOLV  OW      4891    7.593166020    5.681889713    6.781665767
  985 SOLV  HW1     4892    7.643363242    5.654708057    6.863781957
  985 SOLV  HW2     4893    7.650682503    5.667414184    6.701142395
  986 SOLV  OW      4894    6.562268844    4.653228325    7.629008027
  986 SOLV  HW1     4895    6.492195284    4.607421356    7.574297954
  986 SOLV  HW2     4896    6.602103527    4.587993165    7.693501479
  987 SOLV  OW      4897    7.472833725    4.918681590    6.937840544
  987 SOLV  HW1     4898    7.432959264    4.875620022    7.018820213
  987 SOLV  HW2     4899    7.399704465    4.946927385    6.875741803
  988 SOLV  OW      4900    4.034934443    5.669069057    6.395171924
  988 SOLV  HW1     4901    3.992166850    5.579157999    6.404504362
  988 SOLV  HW2     4902    4.019075171    5.704078859    6.302843446
  989 SOLV  OW      4903    4.471826999    5.805240131    5.173242138
  989 SOLV  HW1     4904    4.375139174    5.829907590    5.166685828
  989 SOLV  HW2     4905    4.522937786    5.851230973    5.100618147
  990 SOLV  OW      4906    6.045772242    7.035662157    4.789469316
  990 SOLV  HW1     4907    5.949497543    7.055531047    4.807812490
  990 SOLV  HW2     4908    6.080393686    6.972086421    4.858470014
  991 SOLV  OW      4909    6.105759979    5.612539925    5.751416972
  991 SOLV  HW1     4910    6.082762629    5.535217255    5.810514732
  991 SOLV  HW2     4911    6.101678943    5.583700717    5.655742351
  992 SOLV  OW      4912    6.428882270    6.255069962    5.234307813
  992 SOLV  HW1     4913    6.520005228    6.281883362    5.203031478
  992 SOLV  HW2     4914    6.366990925    6.333332583    5.227550776
  993 SOLV  OW      4915    7.625923205    5.967995890    7.259846805
  993 SOLV  HW1     4916    7.680192312    5.996289489    7.180750136
  993 SOLV  HW2     4917    7.538077728    6.015786763    7.258789265
  994 SOLV  OW      4918    6.971422693    4.172032721    4.118442358
  994 SOLV  HW1     4919    6.918822545    4.144665864    4.037913953
  994 SOLV  HW2     4920    7.050489474    4.226131276    4.089767799
  995 SOLV  OW      4921    4.824204360    4.111199142    4.700764357
  995 SOLV  HW1     4922    4.741568831    4.055316603    4.693691910
  995 SOLV  HW2     4923    4.798678221    4.206470566    4.717305056
  996 SOLV  OW      4924    6.517863541    6.865256428    6.033720703
  996 SOLV  HW1     4925    6.523788351    6.780734763    5.980590161
  996 SOLV  HW2     4926    6.482393902    6.844813860    6.124958284
  997 SOLV  OW      4927    6.972608866    5.242955941    7.132503614
  997 SOLV  HW1     4928    6.980190043    5.321258523    7.194241821
  997 SOLV  HW2     4929    7.037828658    5.172343813    7.160112808
  998 SOLV  OW      4930    4.952529198    7.223045688    5.208341071
  998 SOLV  HW1     4931    4.973341318    7.246998613    5.113505806
  998 SOLV  HW2     4932    4.887275307    7.147284475    5.210002093
  999 SOLV  OW      4933    5.251261037    7.697967646    4.033298640
  999 SOLV  HW1     4934    5.218226910    7.739791291    3.948673877
  999 SOLV  HW2     4935    5.286022933    7.606260237    4.013770063
 1000 SOLV  OW      4936    5.333462567    6.550301003    5.007794130
 1000 SOLV  HW1     4937    5.333062466    6.554394799    4.907871212
 1000 SOLV  HW2     4938    5.410311848    6.603747023    5.042997823
 1001 SOLV  OW      4939    6.154820471    6.424903792    6.339303538
 1001 SOLV  HW1     4940    6.063282343    6.387406983    6.354014638
 1001 SOLV  HW2     4941    6.208461717    6.415723098    6.423209381
 1002 SOLV  OW      4942    4.083729834    5.593741889    6.899246110
 1002 SOLV  HW1     4943    3.984366139    5.599782989    6.908848106
 1002 SOLV  HW2     4944    4.111786450    5.497821904    6.902964351
 1003 SOLV  OW      4945    6.322491079    5.874120997    4.663713247
 1003 SOLV  HW1     4946    6.377048627    5.805717664    4.615286747
 1003 SOLV  HW2     4947    6.249324897    5.906806678    4.603878958
 1004 SOLV  OW      4948    5.027496017    5.041028733    5.994855229
 1004 SOLV  HW1     4949    5.029120644    5.105321298    5.918274174
 1004 SOLV  HW2     4950    5.076907324    5.080363362    6.072400269
 1005 SOLV  OW      4951    7.050116483    6.643953603    5.399632711
 1005 SOLV  HW1     4952    6.987619701    6.611601384    5.470690555
 1005 SOLV  HW2     4953    7.023359713    6.735998547    5.371134618
 1006 SOLV  OW      4954    7.749100449    4.651065856    4.277569996
 1006 SOLV  HW1     4955    7.744880722    4.746345175    4.247481630
 1006 SOLV  HW2     4956    7.656899976    4.618796480    4.298982868
 1007 SOLV  OW      4957    5.426798020    3.934778249    0.056898541
 1007 SOLV  HW1     4958    5.351223941    3.885799797    0.100389768
 1007 SOLV  HW2     4959    5.393448402    3.981569644   -0.024956463
 1008 SOLV  OW      4960    5.989568708    4.583081882    6.703217264
 1008 SOLV  HW1     4961    5.896999906    4.602103377    6.735917906
 1008 SOLV  HW2     4962    6.054184450    4.592129516    6.779011997
 1009 SOLV  OW      4963    4.070924997    4.371078141    7.096123507
 1009 SOLV  HW1     4964    3.986511569    4.388552359    7.146809944
 1009 SOLV  HW2     4965    4.135597637    4.322444699    7.154889903
 1010 SOLV  OW      4966    5.344524594    6.922197537    5.993908335
 1010 SOLV  HW1     4967    5.332579436    6.991263549    6.065236651
 1010 SOLV  HW2     4968    5.278453343    6.938292807    5.920577137
 1011 SOLV  OW      4969    4.847185216    5.940673546    6.544354185
 1011 SOLV  HW1     4970    4.806640229    6.031633935    6.535272723
 1011 SOLV  HW2     4971    4.796971633    5.888573791    6.613391257
 1012 SOLV  OW      4972    6.113737398    6.878868122    5.012442868
 1012 SOLV  HW1     4973    6.055313256    6.935416890    5.070671271
 1012 SOLV  HW2     4974    6.197766810    6.856120638    5.061668249
 1013 SOLV  OW      4975    7.557294064    6.599441178    5.958956614
 1013 SOLV  HW1     4976    7.597755607    6.675868664    5.908735378
 1013 SOLV  HW2     4977    7.616471622    6.575018748    6.035782542
 1014 SOLV  OW      4978    6.835135810    4.341916123    5.688939663
 1014 SOLV  HW1     4979    6.855215981    4.244242069    5.696578701
 1014 SOLV  HW2     4980    6.763744842    4.366477709    5.754528753
 1015 SOLV  OW      4981    7.315100450    7.013015253    6.114955433
 1015 SOLV  HW1     4982    7.262022908    6.928706852    6.123614523
 1015 SOLV  HW2     4983    7.253112474    7.089970110    6.099609164
 1016 SOLV  OW      4984    3.801050688    4.630943678    5.519002903
 1016 SOLV  HW1     4985    3.794446919    4.570043036    5.439949712
 1016 SOLV  HW2     4986    3.890375428    4.675906115    5.519024275
 1017 SOLV  OW      4987    6.366525149    5.689007310    4.355822860
 1017 SOLV  HW1     4988    6.271571330    5.672363427    4.329237882
 1017 SOLV  HW2     4989    6.395212804    5.778806638    4.322432992
 1018 SOLV  OW      4990    5.021370173    7.003762395    4.770518388
 1018 SOLV  HW1     4991    5.097057155    7.011547328    4.705625675
 1018 SOLV  HW2     4992    5.002963580    7.093282041    4.811111095
 1019 SOLV  OW      4993    7.660593263    6.164121225    4.812048310
 1019 SOLV  HW1     4994    7.693433108    6.200327636    4.724803866
 1019 SOLV  HW2     4995    7.679879558    6.066110233    4.816801704
 1020 SOLV  OW      4996    4.430155897    6.373816867    6.593171965
 1020 SOLV  HW1     4997    4.372044233    6.300764004    6.557286517
 1020 SOLV  HW2     4998    4.525791469    6.353844699    6.571805330
 1021 SOLV  OW      4999    5.379484123    7.220388764    6.097439004
 1021 SOLV  HW1     5000    5.284448026    7.229009599    6.067540320
 1021 SOLV  HW2     5001    5.422194938    7.310796174    6.099140872
 1022 SOLV  OW      5002    5.030980216    6.992015104    5.860357950
 1022 SOLV  HW1     5003    5.037367791    7.012903781    5.762772281
 1022 SOLV  HW2     5004    5.070272754    7.067301430    5.913177814
 1023 SOLV  OW      5005    3.891193632    4.693698958    7.535794351
 1023 SOLV  HW1     5006    3.976219249    4.728149403    7.575593197
 1023 SOLV  HW2     5007    3.874724259    4.600463045    7.568003555
 1024 SOLV  OW      5008    6.649031398    4.203562382    5.242071994
 1024 SOLV  HW1     5009    6.739860877    4.194756445    5.201155970
 1024 SOLV  HW2     5010    6.655245509    4.187929926    5.340655925
 1025 SOLV  OW      5011    5.700936654    6.884080441    7.718345273
 1025 SOLV  HW1     5012    5.708924735    6.941554714    7.636901858
 1025 SOLV  HW2     5013    5.642533362    6.805484625    7.698046124
 1026 SOLV  OW      5014    6.399031226    7.296514147    6.717404710
 1026 SOLV  HW1     5015    6.335487060    7.222249276    6.738586344
 1026 SOLV  HW2     5016    6.403820531    7.359396334    6.795011856
 1027 SOLV  OW      5017    4.824974142    5.754961897    6.329152483
 1027 SOLV  HW1     5018    4.918458806    5.719681153    6.333368183
 1027 SOLV  HW2     5019    4.805501840    5.807654581    6.411883805
 1028 SOLV  OW      5020    4.840909236    7.558403841    6.457217619
 1028 SOLV  HW1     5021    4.771182603    7.494809658    6.490322609
 1028 SOLV  HW2     5022    4.857758067    7.628434061    6.526597827
 1029 SOLV  OW      5023    6.187142118    4.941690565    4.002395358
 1029 SOLV  HW1     5024    6.200430422    4.851335870    4.043154819
 1029 SOLV  HW2     5025    6.127211066    4.933784472    3.922727311
 1030 SOLV  OW      5026    4.741135723    6.327881564    4.049764260
 1030 SOLV  HW1     5027    4.839993312    6.313287770    4.045794429
 1030 SOLV  HW2     5028    4.702667103    6.320631152    3.957736375
 1031 SOLV  OW      5029    4.420605287    6.474144935    5.762688779
 1031 SOLV  HW1     5030    4.503204693    6.446434659    5.713584758
 1031 SOLV  HW2     5031    4.364391578    6.393583588    5.781439648
 1032 SOLV  OW      5032    4.926784307    6.530644937    6.973109448
 1032 SOLV  HW1     5033    5.024425240    6.551488742    6.967448101
 1032 SOLV  HW2     5034    4.903413216    6.505886663    7.067137430
 1033 SOLV  OW      5035    4.405249478    6.553666278    6.064344183
 1033 SOLV  HW1     5036    4.313868991    6.513073037    6.065946650
 1033 SOLV  HW2     5037    4.450844285    6.529675463    5.978632069
 1034 SOLV  OW      5038    5.546635198    3.973174630    5.322788234
 1034 SOLV  HW1     5039    5.459850747    3.979434836    5.372094170
 1034 SOLV  HW2     5040    5.618791044    4.016627107    5.376708037
 1035 SOLV  OW      5041    6.949877291    7.391845298    5.007126294
 1035 SOLV  HW1     5042    6.918178548    7.300238190    5.031719985
 1035 SOLV  HW2     5043    7.044447714    7.386858454    4.975007953
 1036 SOLV  OW      5044    4.980560879    4.275194058    4.172519883
 1036 SOLV  HW1     5045    4.954767316    4.278635331    4.269083823
 1036 SOLV  HW2     5046    5.064237130    4.221386483    4.162285929
 1037 SOLV  OW      5047    7.669732321    5.226687703    4.675522309
 1037 SOLV  HW1     5048    7.675179595    5.326306263    4.682340159
 1037 SOLV  HW2     5049    7.653085080    5.187953455    4.766209782
 1038 SOLV  OW      5050    6.102882769    5.003915120    4.753773365
 1038 SOLV  HW1     5051    6.042379704    5.020207205    4.831719156
 1038 SOLV  HW2     5052    6.090229121    5.076412907    4.686055255
 1039 SOLV  OW      5053    5.645760941    6.062101254    5.512822472
 1039 SOLV  HW1     5054    5.638452843    5.982032996    5.572287370
 1039 SOLV  HW2     5055    5.572356611    6.059984252    5.444943368
 1040 SOLV  OW      5056    4.272263822    5.501329866    7.627971238
 1040 SOLV  HW1     5057    4.257727661    5.402425178    7.625065525
 1040 SOLV  HW2     5058    4.317735520    5.525807317    7.713606384
 1041 SOLV  OW      5059    4.433197088    4.684889750    6.656714542
 1041 SOLV  HW1     5060    4.513996988    4.709729669    6.603286831
 1041 SOLV  HW2     5061    4.374590655    4.624720214    6.602446296
 1042 SOLV  OW      5062    7.644469141    5.378293424    6.823473630
 1042 SOLV  HW1     5063    7.690786512    5.294674286    6.794071789
 1042 SOLV  HW2     5064    7.647267058    5.384603825    6.923244732
 1043 SOLV  OW      5065    4.743898851    5.313095978    5.849631789
 1043 SOLV  HW1     5066    4.665476638    5.342202787    5.794832295
 1043 SOLV  HW2     5067    4.796299912    5.244585135    5.799028456
 1044 SOLV  OW      5068    4.195770724    6.308370432    7.606136788
 1044 SOLV  HW1     5069    4.156460155    6.248809430    7.676202063
 1044 SOLV  HW2     5070    4.238613402    6.252486445    7.535120376
 1045 SOLV  OW      5071    4.394407911    4.768036235    7.248038675
 1045 SOLV  HW1     5072    4.300643761    4.733286573    7.249691480
 1045 SOLV  HW2     5073    4.453325773    4.707472179    7.301541793
 1046 SOLV  OW      5074    7.307417502    4.044823808    6.982895992
 1046 SOLV  HW1     5075    7.279221790    4.056978171    7.078073915
 1046 SOLV  HW2     5076    7.241327524    3.986409923    6.935779408
 1047 SOLV  OW      5077    7.226153663    7.490438184    4.117960412
 1047 SOLV  HW1     5078    7.244786518    7.463188580    4.023556753
 1047 SOLV  HW2     5079    7.177703808    7.577926309    4.118416704
 1048 SOLV  OW      5080    5.110031234    4.915737520    6.716030917
 1048 SOLV  HW1     5081    5.140619631    4.968714806    6.795147729
 1048 SOLV  HW2     5082    5.041911008    4.848587023    6.745222302
 1049 SOLV  OW      5083    5.245566969    5.330221311    7.118947274
 1049 SOLV  HW1     5084    5.316684834    5.377302224    7.171158574
 1049 SOLV  HW2     5085    5.268722414    5.233256338    7.111057438
 1050 SOLV  OW      5086    5.166763732    6.536142619    6.278055620
 1050 SOLV  HW1     5087    5.163014747    6.535769115    6.377984858
 1050 SOLV  HW2     5088    5.256908769    6.567508708    6.248222041
 1051 SOLV  OW      5089    6.182260755    7.411294573    7.482367515
 1051 SOLV  HW1     5090    6.174058054    7.332581480    7.421224923
 1051 SOLV  HW2     5091    6.117254628    7.401820643    7.557763197
 1052 SOLV  OW      5092    4.747849331    6.220509031    5.712269409
 1052 SOLV  HW1     5093    4.822644813    6.155266412    5.700061113
 1052 SOLV  HW2     5094    4.738655184    6.276438195    5.629883342
 1053 SOLV  OW      5095    7.098547409    6.792178309    4.366025104
 1053 SOLV  HW1     5096    7.054501910    6.709367347    4.331349569
 1053 SOLV  HW2     5097    7.153425913    6.769514824    4.446492124
 1054 SOLV  OW      5098    7.216251778    5.051872199    4.737596339
 1054 SOLV  HW1     5099    7.126592058    5.010513491    4.721764756
 1054 SOLV  HW2     5100    7.261125096    5.068731620    4.649823155
 1055 SOLV  OW      5101    4.346150703    7.203747370    4.476914796
 1055 SOLV  HW1     5102    4.307936516    7.140638327    4.544426860
 1055 SOLV  HW2     5103    4.371011555    7.153124932    4.394333886
 1056 SOLV  OW      5104    5.720783070    5.392526613    7.071311949
 1056 SOLV  HW1     5105    5.646158561    5.393008068    7.137880839
 1056 SOLV  HW2     5106    5.800121955    5.439622228    7.109878451
 1057 SOLV  OW      5107    4.794095648    7.415567217    4.364236538
 1057 SOLV  HW1     5108    4.699247475    7.398731382    4.337364293
 1057 SOLV  HW2     5109    4.835568277    7.480912278    4.300898181
 1058 SOLV  OW      5110    4.108027569    4.303572471    4.381827980
 1058 SOLV  HW1     5111    4.086715866    4.222534397    4.436407881
 1058 SOLV  HW2     5112    4.041328766    4.375452476    4.401480083
 1059 SOLV  OW      5113    7.183791344    5.546943198    5.244919762
 1059 SOLV  HW1     5114    7.269377942    5.509497795    5.280597663
 1059 SOLV  HW2     5115    7.147050735    5.485433805    5.175144757
 1060 SOLV  OW      5116    4.408132868    6.690563235    7.387025213
 1060 SOLV  HW1     5117    4.454055497    6.626335267    7.325643238
 1060 SOLV  HW2     5118    4.322070997    6.650652152    7.418655650
 1061 SOLV  OW      5119    4.884288804    7.374137572    5.458144186
 1061 SOLV  HW1     5120    4.967239929    7.428503926    5.471002359
 1061 SOLV  HW2     5121    4.907536979    7.288173927    5.412647652
 1062 SOLV  OW      5122    6.242792503    6.430716659    4.017121308
 1062 SOLV  HW1     5123    6.288275875    6.351537307    4.057887871
 1062 SOLV  HW2     5124    6.309375175    6.504106973    4.003676398
 1063 SOLV  OW      5125    7.691750886    5.513634762    6.458041638
 1063 SOLV  HW1     5126    7.740669557    5.488993959    6.374376373
 1063 SOLV  HW2     5127    7.594663432    5.525970674    6.437458186
 1064 SOLV  OW      5128    6.956611319    5.090929270    5.264847683
 1064 SOLV  HW1     5129    6.934747607    4.993373212    5.262275752
 1064 SOLV  HW2     5130    6.886605452    5.142082923    5.215006829
 1065 SOLV  OW      5131    6.041969544    6.676804200    5.279544670
 1065 SOLV  HW1     5132    6.106337667    6.687797574    5.355293038
 1065 SOLV  HW2     5133    6.023165677    6.579565689    5.265654287
 1066 SOLV  OW      5134    3.969544389    5.340456207    5.764328445
 1066 SOLV  HW1     5135    3.918075064    5.279976656    5.703543107
 1066 SOLV  HW2     5136    4.067522779    5.325019868    5.751534072
 1067 SOLV  OW      5137    4.196894707    5.719501660    6.095626864
 1067 SOLV  HW1     5138    4.269692886    5.732332789    6.028265908
 1067 SOLV  HW2     5139    4.123721367    5.664410294    6.055493837
 1068 SOLV  OW      5140    5.925725676    5.482875112    6.312952732
 1068 SOLV  HW1     5141    6.024261262    5.476044055    6.328610161
 1068 SOLV  HW2     5142    5.883448818    5.393389934    6.327313806
 1069 SOLV  OW      5143    6.609201156    6.418130081    7.060217936
 1069 SOLV  HW1     5144    6.514036597    6.430492780    7.088366175
 1069 SOLV  HW2     5145    6.632978728    6.487193708    6.991907031
 1070 SOLV  OW      5146    5.806469904    5.461191672    7.510059042
 1070 SOLV  HW1     5147    5.762074019    5.376895734    7.540475973
 1070 SOLV  HW2     5148    5.902285489    5.460588193    7.538708528
 1071 SOLV  OW      5149    5.938597898    4.963538183    6.858653337
 1071 SOLV  HW1     5150    5.930544195    5.055734822    6.896553984
 1071 SOLV  HW2     5151    5.867312674    4.949428814    6.789955558
 1072 SOLV  OW      5152    6.221404194    5.802696261    6.215244778
 1072 SOLV  HW1     5153    6.122012882    5.794292501    6.222505622
 1072 SOLV  HW2     5154    6.251517361    5.884815719    6.263717711
 1073 SOLV  OW      5155    4.105356999    5.228668559    5.999668643
 1073 SOLV  HW1     5156    4.063573878    5.146432021    6.038306687
 1073 SOLV  HW2     5157    4.047836397    5.263664680    5.925721383
 1074 SOLV  OW      5158    6.008747493    7.210856430    7.593898329
 1074 SOLV  HW1     5159    5.943125414    7.258731860    7.535573329
 1074 SOLV  HW2     5160    5.996102563    7.239613868    7.688835904
 1075 SOLV  OW      5161    7.244463969    4.812736461    6.615013160
 1075 SOLV  HW1     5162    7.188370346    4.743990615    6.568875281
 1075 SOLV  HW2     5163    7.191873343    4.897179025    6.625290110
 1076 SOLV  OW      5164    4.820703082    6.822795218    5.961708623
 1076 SOLV  HW1     5165    4.860883836    6.809244515    6.052283122
 1076 SOLV  HW2     5166    4.879227313    6.883614433    5.908063000
 1077 SOLV  OW      5167    6.208237032    4.154147545    5.638277985
 1077 SOLV  HW1     5168    6.270131880    4.078175342    5.618344323
 1077 SOLV  HW2     5169    6.179692688    4.149607771    5.734016585
 1078 SOLV  OW      5170    5.174935262    6.743839610    4.827462511
 1078 SOLV  HW1     5171    5.134994740    6.829675346    4.859666088
 1078 SOLV  HW2     5172    5.111777604    6.699516079    4.763835080
 1079 SOLV  OW      5173    7.265604172    4.807940317    5.558124279
 1079 SOLV  HW1     5174    7.346081331    4.804888179    5.498832454
 1079 SOLV  HW2     5175    7.283430226    4.868909680    5.635357838
 1080 SOLV  OW      5176    6.318191848    5.083806366    6.791394682
 1080 SOLV  HW1     5177    6.304506243    5.018043005    6.865476467
 1080 SOLV  HW2     5178    6.403664832    5.133514069    6.806350364
 1081 SOLV  OW      5179    4.570321162    7.392553022    5.500426018
 1081 SOLV  HW1     5180    4.472032812    7.374299833    5.503244579
 1081 SOLV  HW2     5181    4.598418238    7.436922207    5.585535477
 1082 SOLV  OW      5182    6.357461750    4.614551060    6.702084603
 1082 SOLV  HW1     5183    6.336839614    4.702124076    6.658411471
 1082 SOLV  HW2     5184    6.293885699    4.599272352    6.777756619
 1083 SOLV  OW      5185    6.433417674    7.044744909    5.765802838
 1083 SOLV  HW1     5186    6.342943059    7.010512706    5.791184530
 1083 SOLV  HW2     5187    6.478577563    7.082583049    5.846604348
 1084 SOLV  OW      5188    5.344463887    5.655873267    4.158568595
 1084 SOLV  HW1     5189    5.248223156    5.636296959    4.177438385
 1084 SOLV  HW2     5190    5.351681833    5.709319266    4.074350402
 1085 SOLV  OW      5191    5.701331212    5.745211325    3.791491608
 1085 SOLV  HW1     5192    5.670172476    5.825817734    3.841816927
 1085 SOLV  HW2     5193    5.656537363    5.663675707    3.828198174
 1086 SOLV  OW      5194    5.810871418    7.332602851    4.727506650
 1086 SOLV  HW1     5195    5.886632478    7.391020908    4.756620184
 1086 SOLV  HW2     5196    5.815366464    7.245434410    4.776322228
 1087 SOLV  OW      5197    3.970886406    5.615977436    5.162418009
 1087 SOLV  HW1     5198    3.989598553    5.553767186    5.238445545
 1087 SOLV  HW2     5199    3.892741747    5.674015442    5.185334356
 1088 SOLV  OW      5200    4.718102836    4.901402521    4.443987857
 1088 SOLV  HW1     5201    4.696502086    4.952486767    4.527208531
 1088 SOLV  HW2     5202    4.659677176    4.820430278    4.438510863
 1089 SOLV  OW      5203    5.185866620    6.861965257    6.975842729
 1089 SOLV  HW1     5204    5.189418631    6.798115723    7.052735623
 1089 SOLV  HW2     5205    5.243626260    6.941177099    6.995622756
 1090 SOLV  OW      5206    6.777875443    7.746356651    4.865174250
 1090 SOLV  HW1     5207    6.793409370    7.658812630    4.819399026
 1090 SOLV  HW2     5208    6.827527181    7.747815765    4.951974664
 1091 SOLV  OW      5209    4.880551226    4.385268972    6.173278597
 1091 SOLV  HW1     5210    4.934464947    4.301038796    6.172828888
 1091 SOLV  HW2     5211    4.911887662    4.444461715    6.247542947
 1092 SOLV  OW      5212    4.472726542    4.937092969    4.210836065
 1092 SOLV  HW1     5213    4.414844428    4.964708983    4.287567368
 1092 SOLV  HW2     5214    4.435610683    4.974673177    4.125916563
 1093 SOLV  OW      5215    4.635190275    7.663393354    5.371243347
 1093 SOLV  HW1     5216    4.591163073    7.580780008    5.406437384
 1093 SOLV  HW2     5217    4.725247844    7.640062726    5.334539646
 1094 SOLV  OW      5218    6.391493189    5.422061409    7.218240513
 1094 SOLV  HW1     5219    6.399245734    5.508940929    7.169314526
 1094 SOLV  HW2     5220    6.388308479    5.346893679    7.152350898
 1095 SOLV  OW      5221    4.145543900    5.047788933    6.965841990
 1095 SOLV  HW1     5222    4.157403444    4.978626159    6.894583042
 1095 SOLV  HW2     5223    4.223155805    5.044381159    7.028808863
 1096 SOLV  OW      5224    4.919299099    4.024169833    5.490896892
 1096 SOLV  HW1     5225    4.931113061    4.091176781    5.564193900
 1096 SOLV  HW2     5226    4.955802049    3.935832386    5.520316210
 1097 SOLV  OW      5227    7.432256041    6.035130621    7.061551190
 1097 SOLV  HW1     5228    7.341866862    5.992333452    7.061413633
 1097 SOLV  HW2     5229    7.426120795    6.126068080    7.020386067
 1098 SOLV  OW      5230    7.278085091    6.802883844    4.862178254
 1098 SOLV  HW1     5231    7.225237548    6.755441684    4.932581080
 1098 SOLV  HW2     5232    7.306655077    6.892329524    4.896596775
 1099 SOLV  OW      5233    6.743461672    7.208691113    6.531176696
 1099 SOLV  HW1     5234    6.817179551    7.220897519    6.464716360
 1099 SOLV  HW2     5235    6.715756080    7.112619372    6.532912665
 1100 SOLV  OW      5236    4.393086178    6.750491170    6.354183753
 1100 SOLV  HW1     5237    4.324680401    6.716490855    6.418730364
 1100 SOLV  HW2     5238    4.472561050    6.689788204    6.354845243
 1101 SOLV  OW      5239    6.728673207    6.052762609    6.479184257
 1101 SOLV  HW1     5240    6.820598383    6.092110517    6.477377497
 1101 SOLV  HW2     5241    6.717759577    5.990048452    6.402051036
 1102 SOLV  OW      5242    7.074386419    6.383498742    5.945060777
 1102 SOLV  HW1     5243    7.032491004    6.293811717    5.930826551
 1102 SOLV  HW2     5244    7.042425122    6.421820667    6.031730494
 1103 SOLV  OW      5245    7.431530382    6.859784481    4.210399941
 1103 SOLV  HW1     5246    7.435039368    6.908766704    4.297512303
 1103 SOLV  HW2     5247    7.509173032    6.887194726    4.153635572
 1104 SOLV  OW      5248    7.599090864    4.426158205    6.608503379
 1104 SOLV  HW1     5249    7.526114816    4.494527359    6.609813020
 1104 SOLV  HW2     5250    7.613507146    4.391041620    6.701026443
 1105 SOLV  OW      5251    7.269619820    7.686918840    5.796405506
 1105 SOLV  HW1     5252    7.306214612    7.595254230    5.812488039
 1105 SOLV  HW2     5253    7.194350062    7.681689748    5.730776476
 1106 SOLV  OW      5254    5.229920777    6.570664350    5.328674581
 1106 SOLV  HW1     5255    5.197655957    6.631128897    5.401508404
 1106 SOLV  HW2     5256    5.233245327    6.621211812    5.242454148
 1107 SOLV  OW      5257    5.949643007    4.901362771    4.231418578
 1107 SOLV  HW1     5258    6.001351906    4.920268824    4.147937923
 1107 SOLV  HW2     5259    5.931320608    4.803254644    4.237744162
 1108 SOLV  OW      5260    7.578361040    6.643773837    7.332735475
 1108 SOLV  HW1     5261    7.614347773    6.654916196    7.240094510
 1108 SOLV  HW2     5262    7.528766400    6.557156837    7.339016461
 1109 SOLV  OW      5263    7.345559309    7.638155470    6.065117946
 1109 SOLV  HW1     5264    7.261329805    7.615013050    6.113818287
 1109 SOLV  HW2     5265    7.323565979    7.664473550    5.971174679
 1110 SOLV  OW      5266    6.872033918    6.863510273    5.329557759
 1110 SOLV  HW1     5267    6.894240402    6.844333847    5.233949523
 1110 SOLV  HW2     5268    6.855467872    6.961484169    5.340878188
 1111 SOLV  OW      5269    4.051092667    5.774614183    4.157602288
 1111 SOLV  HW1     5270    3.975697952    5.754098834    4.220023325
 1111 SOLV  HW2     5271    4.137573145    5.771771777    4.207747464
 1112 SOLV  OW      5272    4.064480134    4.692804154    5.488813507
 1112 SOLV  HW1     5273    4.092153437    4.708929457    5.394074238
 1112 SOLV  HW2     5274    4.132075742    4.733031816    5.550572997
 1113 SOLV  OW      5275    5.456570056    6.331874397    6.077794940
 1113 SOLV  HW1     5276    5.390262522    6.260406260    6.100080740
 1113 SOLV  HW2     5277    5.512039488    6.302699984    5.999860007
 1114 SOLV  OW      5278    3.963324197    7.065733707    6.354829875
 1114 SOLV  HW1     5279    3.930307303    6.972922704    6.372086454
 1114 SOLV  HW2     5280    3.947149857    7.089572277    6.259069029
 1115 SOLV  OW      5281    4.985004195    5.435424632    5.559336221
 1115 SOLV  HW1     5282    4.930690352    5.457092767    5.478205175
 1115 SOLV  HW2     5283    4.933902821    5.372369865    5.617769935
 1116 SOLV  OW      5284    4.642025362    6.135736870    6.049211236
 1116 SOLV  HW1     5285    4.570363498    6.202290272    6.070108363
 1116 SOLV  HW2     5286    4.603679861    6.043423054    6.052281159
 1117 SOLV  OW      5287    5.699527316    7.679990031    4.002726715
 1117 SOLV  HW1     5288    5.616891566    7.725841246    4.035441405
 1117 SOLV  HW2     5289    5.705814572    7.689573867    3.903381024
 1118 SOLV  OW      5290    6.262838773    6.492962845    6.094956479
 1118 SOLV  HW1     5291    6.203813005    6.492880840    6.175680033
 1118 SOLV  HW2     5292    6.323737506    6.413706017    6.098150343
 1119 SOLV  OW      5293    4.107703544    5.322573600    6.908724357
 1119 SOLV  HW1     5294    4.127446600    5.234193317    6.951163944
 1119 SOLV  HW2     5295    4.156050811    5.329143563    6.821433854
 1120 SOLV  OW      5296    4.765517547    6.562622329    6.184476774
 1120 SOLV  HW1     5297    4.762385397    6.462710013    6.181360747
 1120 SOLV  HW2     5298    4.783737787    6.598248857    6.092831749
 1121 SOLV  OW      5299    4.069103810    4.715945724    7.747659903
 1121 SOLV  HW1     5300    4.095752688    4.807025325    7.716116273
 1121 SOLV  HW2     5301    4.143938057    4.651725369    7.731027948
 1122 SOLV  OW      5302    6.577140885    7.289386809    4.528637856
 1122 SOLV  HW1     5303    6.510608392    7.225076167    4.490722051
 1122 SOLV  HW2     5304    6.605640185    7.353633867    4.457491885
 1123 SOLV  OW      5305    4.200333576    7.560289518    5.862011557
 1123 SOLV  HW1     5306    4.289673799    7.534013243    5.898477916
 1123 SOLV  HW2     5307    4.138666188    7.582260319    5.937610234
 1124 SOLV  OW      5308    7.357645379    7.415152975    5.743472440
 1124 SOLV  HW1     5309    7.278185422    7.354564521    5.747381020
 1124 SOLV  HW2     5310    7.418279406    7.395573403    5.820547704
 1125 SOLV  OW      5311    5.439708132    7.669320786    4.212175151
 1125 SOLV  HW1     5312    5.434731943    7.718707613    4.298986780
 1125 SOLV  HW2     5313    5.520123518    7.609878623    4.212232934
 1126 SOLV  OW      5314    6.158342660    7.642253872    6.260238098
 1126 SOLV  HW1     5315    6.194264151    7.594127543    6.340199704
 1126 SOLV  HW2     5316    6.226302734    7.640311191    6.186892137
 1127 SOLV  OW      5317    7.361851920    4.626001528    5.357711073
 1127 SOLV  HW1     5318    7.439226923    4.604775872    5.298008204
 1127 SOLV  HW2     5319    7.377084017    4.585209700    5.447734492
 1128 SOLV  OW      5320    4.230388555    5.444137477    4.305298136
 1128 SOLV  HW1     5321    4.310599149    5.443054190    4.245574253
 1128 SOLV  HW2     5322    4.209965170    5.350950539    4.335306522
 1129 SOLV  OW      5323    4.511223297    4.228799719    6.641416194
 1129 SOLV  HW1     5324    4.541420816    4.263242446    6.730317712
 1129 SOLV  HW2     5325    4.433244628    4.282698347    6.609557879
 1130 SOLV  OW      5326    6.958116728    6.135602923    5.557873075
 1130 SOLV  HW1     5327    6.920516878    6.142754587    5.465480478
 1130 SOLV  HW2     5328    7.027321314    6.206550209    5.571240018
 1131 SOLV  OW      5329    6.584460332    6.693435563    5.283807922
 1131 SOLV  HW1     5330    6.491245302    6.663120989    5.303635321
 1131 SOLV  HW2     5331    6.645536025    6.663402381    5.357073973
 1132 SOLV  OW      5332    6.265436502    7.209544395    4.458237953
 1132 SOLV  HW1     5333    6.197062974    7.148464543    4.418285838
 1132 SOLV  HW2     5334    6.343917822    7.155908831    4.489313518
 1133 SOLV  OW      5335    6.483925808    6.285806884    4.180800782
 1133 SOLV  HW1     5336    6.473888870    6.186383336    4.176962393
 1133 SOLV  HW2     5337    6.443624915    6.320095795    4.265665085
 1134 SOLV  OW      5338    5.670541693    4.289117899    4.923293623
 1134 SOLV  HW1     5339    5.717097921    4.274868803    4.835936527
 1134 SOLV  HW2     5340    5.738430613    4.304317074    4.995127694
 1135 SOLV  OW      5341    6.927571617    4.622393647    4.532560309
 1135 SOLV  HW1     5342    6.947215895    4.693687102    4.465244316
 1135 SOLV  HW2     5343    6.998473946    4.552010538    4.528189494
 1136 SOLV  OW      5344    7.343177553    6.370211553    5.298139137
 1136 SOLV  HW1     5345    7.343591300    6.270380850    5.292230446
 1136 SOLV  HW2     5346    7.275900023    6.399259509    5.366194923
 1137 SOLV  OW      5347    3.821345732    3.897530245    7.279525990
 1137 SOLV  HW1     5348    3.816982635    3.866497906    7.184562434
 1137 SOLV  HW2     5349    3.907840752    3.945283965    7.295019730
 1138 SOLV  OW      5350    6.007186639    6.249176348    7.396995339
 1138 SOLV  HW1     5351    6.009029737    6.326250440    7.460698759
 1138 SOLV  HW2     5352    5.952778575    6.273604993    7.316715620
 1139 SOLV  OW      5353    6.257217842    6.066393101    3.936173509
 1139 SOLV  HW1     5354    6.195272492    5.993265618    3.964756904
 1139 SOLV  HW2     5355    6.228571017    6.152561535    3.978071603
 1140 SOLV  OW      5356    4.520545311    6.779894543    5.616107586
 1140 SOLV  HW1     5357    4.440579365    6.839853957    5.612645165
 1140 SOLV  HW2     5358    4.562811838    6.785921086    5.706544219
 1141 SOLV  OW      5359    4.310808293    5.352528389    4.806859440
 1141 SOLV  HW1     5360    4.216695183    5.373556143    4.833365127
 1141 SOLV  HW2     5361    4.325072548    5.253610177    4.810318143
 1142 SOLV  OW      5362    6.735564094    5.440858160    4.333052260
 1142 SOLV  HW1     5363    6.803142479    5.514119779    4.324813662
 1142 SOLV  HW2     5364    6.652873430    5.476573713    4.376503575
 1143 SOLV  OW      5365    6.131904379    6.674279781    3.847666164
 1143 SOLV  HW1     5366    6.066864222    6.611049323    3.805554480
 1143 SOLV  HW2     5367    6.184002069    6.626339568    3.918299942
 1144 SOLV  OW      5368    5.686218966    3.942459650    5.094461008
 1144 SOLV  HW1     5369    5.616083436    3.971080820    5.029176701
 1144 SOLV  HW2     5370    5.646937506    3.939484463    5.186375497
 1145 SOLV  OW      5371    5.493715902    5.608281924    5.901753520
 1145 SOLV  HW1     5372    5.572293633    5.562206550    5.860467008
 1145 SOLV  HW2     5373    5.464124615    5.557575069    5.982705946
 1146 SOLV  OW      5374    5.241918224    4.576573666    6.211442900
 1146 SOLV  HW1     5375    5.166803530    4.632146006    6.247099373
 1146 SOLV  HW2     5376    5.205087181    4.504689847    6.152480870
 1147 SOLV  OW      5377    7.621019470    7.298686886    5.184030536
 1147 SOLV  HW1     5378    7.540941907    7.355775900    5.165900189
 1147 SOLV  HW2     5379    7.598234997    7.230463752    5.253517629
 1148 SOLV  OW      5380    6.096479951    3.929303943    6.716618655
 1148 SOLV  HW1     5381    6.083070857    4.025579551    6.740099754
 1148 SOLV  HW2     5382    6.016164736    3.895492014    6.667548570
 1149 SOLV  OW      5383    6.775126356    4.703013099    5.668501912
 1149 SOLV  HW1     5384    6.859018874    4.709078147    5.614415404
 1149 SOLV  HW2     5385    6.791435204    4.740851822    5.759628961
 1150 SOLV  OW      5386    4.043460344    6.022844574    7.130842484
 1150 SOLV  HW1     5387    4.074010054    5.927930031    7.138489012
 1150 SOLV  HW2     5388    4.083013613    6.064047253    7.048753913
 1151 SOLV  OW      5389    6.934652207    4.250360835    5.242934717
 1151 SOLV  HW1     5390    6.960131096    4.271605524    5.337280782
 1151 SOLV  HW2     5391    6.985873502    4.170298490    5.211818479
 1152 SOLV  OW      5392    5.697547218    5.807887251    5.611763536
 1152 SOLV  HW1     5393    5.625232989    5.834711607    5.675425620
 1152 SOLV  HW2     5394    5.778145181    5.778727238    5.663277798
 1153 SOLV  OW      5395    4.833497173    7.520208187    4.877120788
 1153 SOLV  HW1     5396    4.736159342    7.521858453    4.899983948
 1153 SOLV  HW2     5397    4.846002822    7.550120650    4.782521705
 1154 SOLV  OW      5398    5.165619734    7.535295865    4.922626762
 1154 SOLV  HW1     5399    5.082996625    7.582381081    4.891685006
 1154 SOLV  HW2     5400    5.141500266    7.444137486    4.955941195
 1155 SOLV  OW      5401    6.238579230    4.913031069    5.753139962
 1155 SOLV  HW1     5402    6.336956210    4.904961815    5.769226064
 1155 SOLV  HW2     5403    6.205899141    4.831646771    5.705072681
 1156 SOLV  OW      5404    5.941831882    4.783064353    6.517481558
 1156 SOLV  HW1     5405    5.994886347    4.721656089    6.575927375
 1156 SOLV  HW2     5406    5.970302271    4.877512963    6.533882526
 1157 SOLV  OW      5407    6.034621235    6.012553570    7.597848653
 1157 SOLV  HW1     5408    6.006214088    6.067631916    7.519365201
 1157 SOLV  HW2     5409    6.078077899    6.071512214    7.665933502
 1158 SOLV  OW      5410    5.356150752    4.317752359    4.019174128
 1158 SOLV  HW1     5411    5.438238421    4.277556075    4.059744144
 1158 SOLV  HW2     5412    5.340623491    4.408440998    4.058346628
 1159 SOLV  OW      5413    4.897815665    4.790705202    5.562206278
 1159 SOLV  HW1     5414    4.857902129    4.761403529    5.475324489
 1159 SOLV  HW2     5415    4.903734692    4.712467121    5.624207685
 1160 SOLV  OW      5416    6.359765612    7.056559154    4.988762624
 1160 SOLV  HW1     5417    6.294157375    7.120084296    5.029508168
 1160 SOLV  HW2     5418    6.446317763    7.103954828    4.972506691
 1161 SOLV  OW      5419    6.562689052    4.729432057    4.865551417
 1161 SOLV  HW1     5420    6.554059299    4.821854001    4.902773674
 1161 SOLV  HW2     5421    6.472286188    4.695350405    4.839715604
 1162 SOLV  OW      5422    5.856442578    5.399745484    4.570339186
 1162 SOLV  HW1     5423    5.872018022    5.391253470    4.471923524
 1162 SOLV  HW2     5424    5.769945756    5.447294830    4.586387992
 1163 SOLV  OW      5425    4.959640650    4.554082098    4.217358758
 1163 SOLV  HW1     5426    4.974743099    4.463462008    4.177841205
 1163 SOLV  HW2     5427    4.879324424    4.551494946    4.276879416
 1164 SOLV  OW      5428    7.279906353    4.936028316    5.828651697
 1164 SOLV  HW1     5429    7.364998745    4.988566211    5.829642794
 1164 SOLV  HW2     5430    7.300947904    4.838428696    5.834436849
 1165 SOLV  OW      5431    5.736549077    6.155399337    4.483945779
 1165 SOLV  HW1     5432    5.660054708    6.112086018    4.531636327
 1165 SOLV  HW2     5433    5.767908728    6.095640944    4.410148049
 1166 SOLV  OW      5434    4.105871574    6.564028550    5.479320971
 1166 SOLV  HW1     5435    4.121188315    6.556755452    5.577880980
 1166 SOLV  HW2     5436    4.013601486    6.598700891    5.462415511
 1167 SOLV  OW      5437    4.441239528    6.414650854    4.517700841
 1167 SOLV  HW1     5438    4.373793631    6.468459466    4.568257513
 1167 SOLV  HW2     5439    4.418946263    6.416397091    4.420222864
 1168 SOLV  OW      5440    5.555692570    5.643250862    6.419112102
 1168 SOLV  HW1     5441    5.508019714    5.557935642    6.397929185
 1168 SOLV  HW2     5442    5.595112340    5.637483241    6.510843802
 1169 SOLV  OW      5443    4.443017649    4.503198121    4.227464425
 1169 SOLV  HW1     5444    4.408740913    4.506545449    4.133581730
 1169 SOLV  HW2     5445    4.393456363    4.569655107    4.283402805
 1170 SOLV  OW      5446    4.723150420    5.679267183    7.306651112
 1170 SOLV  HW1     5447    4.672276960    5.667633770    7.221340635
 1170 SOLV  HW2     5448    4.805847037    5.732692802    7.289074343
 1171 SOLV  OW      5449    6.407566350    4.838950088    5.311225895
 1171 SOLV  HW1     5450    6.394109296    4.742973045    5.286543459
 1171 SOLV  HW2     5451    6.461436100    4.884360734    5.240248871
 1172 SOLV  OW      5452    3.847313436    5.308941209    3.840824552
 1172 SOLV  HW1     5453    3.875635969    5.307818118    3.936732725
 1172 SOLV  HW2     5454    3.918189277    5.266239681    3.784657679
 1173 SOLV  OW      5455    5.453525154    5.439981893    4.334322258
 1173 SOLV  HW1     5456    5.532139089    5.501698029    4.330833462
 1173 SOLV  HW2     5457    5.384436295    5.470323380    4.268695609
 1174 SOLV  OW      5458    7.199520635    5.664993447    7.158998004
 1174 SOLV  HW1     5459    7.283118980    5.710916280    7.128925056
 1174 SOLV  HW2     5460    7.218461800    5.612234225    7.241811194
 1175 SOLV  OW      5461    5.024396198    7.723733308    5.122128992
 1175 SOLV  HW1     5462    5.101922972    7.672069333    5.085764182
 1175 SOLV  HW2     5463    4.952608370    7.660284667    5.150812033
 1176 SOLV  OW      5464    7.259334898    5.085493739    4.472583739
 1176 SOLV  HW1     5465    7.222673829    5.055166113    4.384617680
 1176 SOLV  HW2     5466    7.341907486    5.139793707    4.457307608
 1177 SOLV  OW      5467    5.624269478    6.248524839    6.848609747
 1177 SOLV  HW1     5468    5.565712654    6.168067111    6.858493445
 1177 SOLV  HW2     5469    5.711360944    6.221499261    6.807542367
 1178 SOLV  OW      5470    6.576577165    5.990251150    5.897950979
 1178 SOLV  HW1     5471    6.588812069    5.909099237    5.955101994
 1178 SOLV  HW2     5472    6.637604298    5.984839385    5.818905754
 1179 SOLV  OW      5473    5.572842642    7.394110921    3.981086130
 1179 SOLV  HW1     5474    5.643898474    7.361623793    4.043512472
 1179 SOLV  HW2     5475    5.600755968    7.481613075    3.941511892
 1180 SOLV  OW      5476    4.408783317    5.911051174    3.962857809
 1180 SOLV  HW1     5477    4.424383740    5.998307628    4.009163054
 1180 SOLV  HW2     5478    4.328051428    5.866671380    4.001759824
 1181 SOLV  OW      5479    5.664728979    5.166486452    7.265770118
 1181 SOLV  HW1     5480    5.722949732    5.119843796    7.332376980
 1181 SOLV  HW2     5481    5.711525298    5.248182014    7.232066191
 1182 SOLV  OW      5482    5.420538033    4.384967560    7.549929427
 1182 SOLV  HW1     5483    5.505584160    4.420517061    7.511147653
 1182 SOLV  HW2     5484    5.393397023    4.441331882    7.627947121
 1183 SOLV  OW      5485    5.894139510    6.597294629    4.373749589
 1183 SOLV  HW1     5486    5.992532598    6.607858639    4.388207024
 1183 SOLV  HW2     5487    5.869209975    6.635783325    4.284883211
 1184 SOLV  OW      5488    7.458471398    5.560119708    4.722211980
 1184 SOLV  HW1     5489    7.414499202    5.474897783    4.693841056
 1184 SOLV  HW2     5490    7.391111280    5.634031197    4.721976054
 1185 SOLV  OW      5491    6.338588445    6.919629351    4.745306368
 1185 SOLV  HW1     5492    6.352477153    6.975199619    4.827277559
 1185 SOLV  HW2     5493    6.251737424    6.944587316    4.702463842
 1186 SOLV  OW      5494    7.442276864    6.462745444    4.337622317
 1186 SOLV  HW1     5495    7.392270593    6.487722313    4.420541139
 1186 SOLV  HW2     5496    7.535416052    6.435515385    4.361821413
 1187 SOLV  OW      5497    6.226834011    7.319194698    5.234901092
 1187 SOLV  HW1     5498    6.285342197    7.266785461    5.296793912
 1187 SOLV  HW2     5499    6.278813058    7.395576022    5.196633670
 1188 SOLV  OW      5500    5.171506435    7.450487364    6.486446432
 1188 SOLV  HW1     5501    5.128389634    7.361085384    6.498624250
 1188 SOLV  HW2     5502    5.153535312    7.483804492    6.393877518
 1189 SOLV  OW      5503    4.492096514    4.957113813    6.579242002
 1189 SOLV  HW1     5504    4.440405895    4.903342858    6.645851855
 1189 SOLV  HW2     5505    4.429019323    5.013009352    6.525414523
 1190 SOLV  OW      5506    4.652334140    3.940152097    5.686246420
 1190 SOLV  HW1     5507    4.654761294    4.014218877    5.753401780
 1190 SOLV  HW2     5508    4.737124694    3.940474083    5.633216222
 1191 SOLV  OW      5509    6.690575949    4.099058089    7.042964017
 1191 SOLV  HW1     5510    6.725313523    4.168497392    6.979931137
 1191 SOLV  HW2     5511    6.603346489    4.063891873    7.008978887
 1192 SOLV  OW      5512    4.928788221    6.768545248    5.003918170
 1192 SOLV  HW1     5513    4.902949731    6.809672198    5.091341892
 1192 SOLV  HW2     5514    4.958000614    6.674076558    5.018886459
 1193 SOLV  OW      5515    5.326132004    4.843534543    6.065293768
 1193 SOLV  HW1     5516    5.371819817    4.884237293    5.986187457
 1193 SOLV  HW2     5517    5.248705079    4.900840988    6.092176538
 1194 SOLV  OW      5518    4.549498370    5.463987535    7.223709844
 1194 SOLV  HW1     5519    4.585197205    5.414001906    7.144794780
 1194 SOLV  HW2     5520    4.452818925    5.484862098    7.208953921
 1195 SOLV  OW      5521    5.085181558    5.043229293    6.982330858
 1195 SOLV  HW1     5522    5.128258201    5.052211165    7.072134426
 1195 SOLV  HW2     5523    5.130214534    5.104646635    6.917509705
 1196 SOLV  OW      5524    4.881253382    6.724098912    7.421990035
 1196 SOLV  HW1     5525    4.817973317    6.713528740    7.345282532
 1196 SOLV  HW2     5526    4.837109554    6.776877416    7.494555984
 1197 SOLV  OW      5527    7.055772942    6.610193379    6.298843937
 1197 SOLV  HW1     5528    7.152298394    6.584145053    6.301299745
 1197 SOLV  HW2     5529    7.028173695    6.644244749    6.388727052
 1198 SOLV  OW      5530    7.418766922    5.274646215    6.251504698
 1198 SOLV  HW1     5531    7.518230841    5.264735858    6.254462307
 1198 SOLV  HW2     5532    7.378574918    5.194252544    6.207650962
 1199 SOLV  OW      5533    4.983499080    6.020322269    6.193608775
 1199 SOLV  HW1     5534    5.070657200    6.063573583    6.170506009
 1199 SOLV  HW2     5535    4.987722543    5.984642683    6.286938250
 1200 SOLV  OW      5536    4.447093470    4.889849475    6.211850553
 1200 SOLV  HW1     5537    4.472429311    4.842312736    6.127587319
 1200 SOLV  HW2     5538    4.491864138    4.845817005    6.289687933
 1201 SOLV  OW      5539    5.668182797    4.127645919    7.119891690
 1201 SOLV  HW1     5540    5.728273566    4.167093357    7.050361322
 1201 SOLV  HW2     5541    5.693571136    4.163128840    7.209881202
 1202 SOLV  OW      5542    4.528630410    7.539401938    5.749822749
 1202 SOLV  HW1     5543    4.620987318    7.575073176    5.763897087
 1202 SOLV  HW2     5544    4.489011728    7.513800982    5.838009346
 1203 SOLV  OW      5545    6.364560963    5.622319287    7.017600089
 1203 SOLV  HW1     5546    6.315318391    5.700257124    7.056355271
 1203 SOLV  HW2     5547    6.454425280    5.652308403    6.985555941
 1204 SOLV  OW      5548    4.441179750    5.889814765    6.579803586
 1204 SOLV  HW1     5549    4.494264018    5.898708071    6.495513202
 1204 SOLV  HW2     5550    4.390025770    5.803904771    6.578033387
 1205 SOLV  OW      5551    3.977450002    7.534279750    4.363068446
 1205 SOLV  HW1     5552    3.955354906    7.506356062    4.456519951
 1205 SOLV  HW2     5553    3.893213731    7.557681829    4.314512430
 1206 SOLV  OW      5554    5.485890194    6.980655062    4.035449088
 1206 SOLV  HW1     5555    5.505948666    6.882774491    4.031130434
 1206 SOLV  HW2     5556    5.392444743    6.996941722    4.003757484
 1207 SOLV  OW      5557    7.145937647    4.294935016    6.257653167
 1207 SOLV  HW1     5558    7.196493906    4.239551850    6.191484864
 1207 SOLV  HW2     5559    7.209236465    4.330926375    6.326207507
 1208 SOLV  OW      5560    6.836321022    5.831332821    5.272572498
 1208 SOLV  HW1     5561    6.931353396    5.807998848    5.293221130
 1208 SOLV  HW2     5562    6.792706004    5.868840479    5.354371469
 1209 SOLV  OW      5563    5.982682109    4.893236918    5.231030382
 1209 SOLV  HW1     5564    5.965528146    4.796193646    5.214045629
 1209 SOLV  HW2     5565    5.953080533    4.916578932    5.323653758
 1210 SOLV  OW      5566    4.891462414    5.816658951    5.174810226
 1210 SOLV  HW1     5567    4.897666818    5.816917057    5.074994827
 1210 SOLV  HW2     5568    4.840874070    5.735782048    5.204834322
 1211 SOLV  OW      5569    6.191022936    4.948393273    6.286257085
 1211 SOLV  HW1     5570    6.176596087    4.915016210    6.379418195
 1211 SOLV  HW2     5571    6.287909131    4.969354636    6.273029954
 1212 SOLV  OW      5572    5.670805754    6.627298375    6.994522739
 1212 SOLV  HW1     5573    5.702858887    6.720068711    6.975373683
 1212 SOLV  HW2     5574    5.635613684    6.622855047    7.088021038
 1213 SOLV  OW      5575    5.318385770    4.859242158    5.218107994
 1213 SOLV  HW1     5576    5.231373812    4.809996259    5.215854453
 1213 SOLV  HW2     5577    5.380506498    4.820225314    5.150141045
 1214 SOLV  OW      5578    4.473770956    5.032143786    4.992358204
 1214 SOLV  HW1     5579    4.463809911    4.991487387    5.083185249
 1214 SOLV  HW2     5580    4.466003149    5.131597414    4.999361966
 1215 SOLV  OW      5581    4.642524543    6.173560426    6.546636136
 1215 SOLV  HW1     5582    4.700477567    6.242347169    6.590359885
 1215 SOLV  HW2     5583    4.658524945    6.174396560    6.447927937
 1216 SOLV  OW      5584    4.204835797    5.954407613    5.033623101
 1216 SOLV  HW1     5585    4.203615445    6.054089736    5.041600573
 1216 SOLV  HW2     5586    4.230445866    5.928769850    4.940419784
 1217 SOLV  OW      5587    4.606531337    5.332668472    4.992206115
 1217 SOLV  HW1     5588    4.593547998    5.403570320    4.922889392
 1217 SOLV  HW2     5589    4.624914192    5.245205374    4.947347150
 1218 SOLV  OW      5590    5.116750208    4.822183049    4.110225484
 1218 SOLV  HW1     5591    5.132595462    4.831636000    4.011932623
 1218 SOLV  HW2     5592    5.024381695    4.853542628    4.132240372
 1219 SOLV  OW      5593    4.166791214    7.237028088    6.705931478
 1219 SOLV  HW1     5594    4.250482751    7.256995250    6.654954413
 1219 SOLV  HW2     5595    4.094081280    7.211887286    6.642046455
 1220 SOLV  OW      5596    4.095184930    7.633320938    6.459589574
 1220 SOLV  HW1     5597    4.169780747    7.699545380    6.466773933
 1220 SOLV  HW2     5598    4.071299291    7.600022830    6.550817540
 1221 SOLV  OW      5599    6.947587222    6.593753171    5.073902808
 1221 SOLV  HW1     5600    6.848804088    6.608429045    5.068568608
 1221 SOLV  HW2     5601    6.973389942    6.518514516    5.013282786
 1222 SOLV  OW      5602    5.942513005    6.314050744    6.503616357
 1222 SOLV  HW1     5603    5.918815383    6.410904247    6.496003902
 1222 SOLV  HW2     5604    5.863625124    6.258324419    6.477699431
 1223 SOLV  OW      5605    7.467912053    4.503642869    3.986208616
 1223 SOLV  HW1     5606    7.419686535    4.468999533    4.066670862
 1223 SOLV  HW2     5607    7.484455740    4.428460232    3.922369576
 1224 SOLV  OW      5608    5.750871754    5.570996968    0.085364317
 1224 SOLV  HW1     5609    5.742490458    5.502887712    0.012620759
 1224 SOLV  HW2     5610    5.776914154    5.659035022    0.045712084
 1225 SOLV  OW      5611    7.559516397    4.209321853    7.403225446
 1225 SOLV  HW1     5612    7.642661770    4.229113938    7.351293707
 1225 SOLV  HW2     5613    7.493359005    4.283064733    7.389562903
 1226 SOLV  OW      5614    7.274574923    7.479606267    5.283342877
 1226 SOLV  HW1     5615    7.323566015    7.566366577    5.274718259
 1226 SOLV  HW2     5616    7.310782475    7.428513119    5.361318904
 1227 SOLV  OW      5617    6.073278697    4.326222696    7.230797702
 1227 SOLV  HW1     5618    6.024925246    4.249374115    7.272716602
 1227 SOLV  HW2     5619    6.161934627    4.295100304    7.196562328
 1228 SOLV  OW      5620    6.791195605    3.987641549    5.578030371
 1228 SOLV  HW1     5621    6.777653474    3.943873895    5.489132251
 1228 SOLV  HW2     5622    6.716714807    4.052174088    5.595059828
 1229 SOLV  OW      5623    4.571490540    3.926094781    5.368509191
 1229 SOLV  HW1     5624    4.584987600    3.912483073    5.466662627
 1229 SOLV  HW2     5625    4.526528673    4.014062446    5.352966699
 1230 SOLV  OW      5626    5.086623118    5.545732388    5.016961186
 1230 SOLV  HW1     5627    5.017445737    5.604202379    4.974563954
 1230 SOLV  HW2     5628    5.147288787    5.509300725    4.946303152
 1231 SOLV  OW      5629    7.206686393    6.377496367    7.366301789
 1231 SOLV  HW1     5630    7.190521189    6.474091171    7.386521372
 1231 SOLV  HW2     5631    7.150137314    6.320978262    7.426368775
 1232 SOLV  OW      5632    7.526315111    5.106615496    5.542804747
 1232 SOLV  HW1     5633    7.462914336    5.119464170    5.466534301
 1232 SOLV  HW2     5634    7.476418362    5.113943452    5.629167519
 1233 SOLV  OW      5635    7.222305613    6.143983514    4.408555394
 1233 SOLV  HW1     5636    7.297074430    6.099845661    4.358925034
 1233 SOLV  HW2     5637    7.252049688    6.165163932    4.501658754
 1234 SOLV  OW      5638    4.249068275    6.986865720    5.684846428
 1234 SOLV  HW1     5639    4.251644504    7.061495043    5.751358978
 1234 SOLV  HW2     5640    4.292421584    7.016566038    5.599766721
 1235 SOLV  OW      5641    6.133842767    4.083599668    4.562509345
 1235 SOLV  HW1     5642    6.200441055    4.146625890    4.602436358
 1235 SOLV  HW2     5643    6.064547429    4.135621673    4.512576871
 1236 SOLV  OW      5644    0.057971044    6.164697486    4.519822023
 1236 SOLV  HW1     5645    0.050138660    6.264272853    4.514817833
 1236 SOLV  HW2     5646   -0.024956759    6.122853957    4.482755551
 1237 SOLV  OW      5647    5.207511995    3.955507639    5.079318126
 1237 SOLV  HW1     5648    5.243691653    3.952827060    4.986123379
 1237 SOLV  HW2     5649    5.265022420    3.899536227    5.138984799
 1238 SOLV  OW      5650    5.069427800    4.200189100    5.275770752
 1238 SOLV  HW1     5651    4.987502019    4.160722991    5.234160674
 1238 SOLV  HW2     5652    5.125918162    4.242194448    5.204741593
 1239 SOLV  OW      5653    5.172342625    4.757734516    5.639342185
 1239 SOLV  HW1     5654    5.081003199    4.732090988    5.607723709
 1239 SOLV  HW2     5655    5.185844766    4.855922286    5.626041715
 1240 SOLV  OW      5656    4.095738279    5.226736432    7.671700869
 1240 SOLV  HW1     5657    4.104775058    5.265766761    7.580070713
 1240 SOLV  HW2     5658    4.048929404    5.292033012    7.731245036
 1241 SOLV  OW      5659    5.826290804    5.799920332    7.702599336
 1241 SOLV  HW1     5660    5.760716242    5.870715153    7.728864373
 1241 SOLV  HW2     5661    5.919321685    5.834832461    7.713919147
 1242 SOLV  OW      5662    6.778070643    7.464107134    5.278418435
 1242 SOLV  HW1     5663    6.753939844    7.462179939    5.375444362
 1242 SOLV  HW2     5664    6.697436220    7.488493780    5.224517397
 1243 SOLV  OW      5665    7.195364312    5.786059820    5.098406632
 1243 SOLV  HW1     5666    7.183448260    5.693436074    5.134193336
 1243 SOLV  HW2     5667    7.285364799    5.793874690    5.055503597
 1244 SOLV  OW      5668    5.212320281    5.560381567    4.471730978
 1244 SOLV  HW1     5669    5.218711675    5.646228064    4.522625533
 1244 SOLV  HW2     5670    5.287695600    5.554797990    4.406248807
 1245 SOLV  OW      5671    4.747082097    4.872904451    7.362780196
 1245 SOLV  HW1     5672    4.765295124    4.838802672    7.455007116
 1245 SOLV  HW2     5673    4.648416419    4.873920186    7.346528590
 1246 SOLV  OW      5674    6.675401464    7.457043982    6.418496020
 1246 SOLV  HW1     5675    6.711083962    7.377415145    6.467356428
 1246 SOLV  HW2     5676    6.576302429    7.462078492    6.430917294
 1247 SOLV  OW      5677    4.694436538    6.674560648    4.843927158
 1247 SOLV  HW1     5678    4.622680770    6.672066300    4.913542708
 1247 SOLV  HW2     5679    4.778466090    6.711078882    4.884017616
 1248 SOLV  OW      5680    6.314610252    7.197146137    7.654292756
 1248 SOLV  HW1     5681    6.392393810    7.251746672    7.623144252
 1248 SOLV  HW2     5682    6.259247751    7.170095226    7.575519675
 1249 SOLV  OW      5683    4.042809779    4.063500645    7.263614885
 1249 SOLV  HW1     5684    4.126847543    4.060655594    7.317753234
 1249 SOLV  HW2     5685    4.065066972    4.051050423    7.166914401
 1250 SOLV  OW      5686    5.797950121    7.345645311    4.153070612
 1250 SOLV  HW1     5687    5.873414304    7.352276552    4.087782688
 1250 SOLV  HW2     5688    5.788081151    7.250738693    4.183025645
 1251 SOLV  OW      5689    4.194358644    7.709498033    4.330935573
 1251 SOLV  HW1     5690    4.122378170    7.640085001    4.330118927
 1251 SOLV  HW2     5691    4.156901714    7.795930341    4.364500913
 1252 SOLV  OW      5692    7.091312408    5.470635800    6.916997919
 1252 SOLV  HW1     5693    7.170817974    5.530602500    6.926193905
 1252 SOLV  HW2     5694    7.097229405    5.396920440    6.984311359
 1253 SOLV  OW      5695    5.205318201    4.614218236    4.623386073
 1253 SOLV  HW1     5696    5.222356310    4.633311709    4.526712713
 1253 SOLV  HW2     5697    5.107607114    4.623624526    4.642472259
 1254 SOLV  OW      5698    4.339740137    4.045941774    4.624230213
 1254 SOLV  HW1     5699    4.319313257    4.029032003    4.527801033
 1254 SOLV  HW2     5700    4.258396986    4.027145044    4.679288063
 1255 SOLV  OW      5701    4.086270907    6.820635924    6.694251528
 1255 SOLV  HW1     5702    4.116074388    6.835210216    6.599906304
 1255 SOLV  HW2     5703    4.165020743    6.827546836    6.755508839
 1256 SOLV  OW      5704    5.345753332    5.100420195    5.454516367
 1256 SOLV  HW1     5705    5.411615785    5.034089483    5.490071356
 1256 SOLV  HW2     5706    5.355744766    5.186927485    5.503692612
 1257 SOLV  OW      5707    6.141809196    5.287568039    4.293506866
 1257 SOLV  HW1     5708    6.114680845    5.195556383    4.321787762
 1257 SOLV  HW2     5709    6.241300275    5.296128958    4.298992620
 1258 SOLV  OW      5710    4.947624086    6.731411576    6.314285758
 1258 SOLV  HW1     5711    5.030096387    6.676120546    6.302367340
[truncated: 2,719,989 more chars]
