# Supplementary material for: Flexible Gaussian Accelerated Molecular Dynamics to Enhance Biological Sampling
Source: J Chem Theory Comput. 2023 Aug 31;19(18):6521–31. doi: 10.1021/acs.jctc.3c00619 (PMC10536968; doi:10.1021/acs.jctc.3c00619)
Supplement: Supplementary file 2 — ct3c00619_si_002.zip [file ct3c00619_si_002.zip › nglycoprotein/eq/equilibration.jobs]

TITLE
General startup protocol.
heating while loosening the position restraints.
END
JOBSCRIPTS
job_id NSTLIM NTIVEL TEMPI TEMP0[1] TEMP0[2]  COUPLE NTPOR  CPOR     subdir run_after
1      10000    1      60.0      60.0     60.0       1     1  2.5E4    .      0
2      10000    0      0.0      120.0    120.0       1     1  2.5E3    .      1
3      10000    0      0.0      180.0    180.0       1     1  2.5E2    .      2
4      10000    0      0.0      240.0    240.0       1     1  2.5E1    .      3
5      10000    0      0.0      300.0    300.0       1     0  0.000    .      4
6      500000   0    300.0      300.0    300.0       2     0  0.000    .      5
END
