# Supplementary material for: Flexible Gaussian Accelerated Molecular Dynamics to Enhance Biological Sampling
Source: J Chem Theory Comput. 2023 Aug 31;19(18):6521–31. doi: 10.1021/acs.jctc.3c00619 (PMC10536968; doi:10.1021/acs.jctc.3c00619)
Supplement: Supplementary file 2 — ct3c00619_si_002.zip [file ct3c00619_si_002.zip › nglycoprotein/eq/eq_glyco_5ngh_repl1_6.cnf]

TITLE
	MD++
	Automatically generated input file
	ogracia Mon Nov  7 03:27:18 2022

	final configuration
END
TIMESTEP
         500000 1100.000000000
END
POSITION
# first 24 chars ignored
    1 GLU   H1         1    1.447325496    2.289016389    7.680244614
    1 GLU   H2         2    1.409301025    2.199386872    7.808408449
    1 GLU   N          3    1.370643573    2.253499004    7.733719531
    1 GLU   H3         4    1.322723666    2.331999374    7.772991578
    1 GLU   CA         5    1.276019311    2.172042742    7.656114278
    1 GLU   CB         6    1.207916071    2.255027184    7.547092812
    1 GLU   CG         7    1.072498115    2.194551927    7.509518357
    1 GLU   CD         8    0.998996210    2.261932912    7.393492439
    1 GLU   OE1        9    0.876294877    2.283448564    7.403726652
    1 GLU   OE2       10    1.063413352    2.302669737    7.294416792
    1 GLU   C         11    1.358565240    2.058078791    7.596026031
    1 GLU   O         12    1.470414137    2.067772643    7.545760325
    2 GLY   N         13    1.294996196    1.941296653    7.592870788
    2 GLY   H         14    1.197023662    1.933396739    7.611318391
    2 GLY   CA        15    1.344555098    1.818755142    7.528527346
    2 GLY   C         16    1.263432507    1.773732411    7.406871598
    2 GLY   O         17    1.165026913    1.836886155    7.368711059
    3 ASN   N         18    1.300611148    1.654095073    7.362220709
    3 ASN   H         19    1.380002397    1.606235982    7.399735672
    3 ASN   CA        20    1.256360523    1.588361242    7.238414033
    3 ASN   CB        21    1.383652919    1.551418060    7.161999490
    3 ASN   CG        22    1.482234128    1.664299367    7.131223944
    3 ASN   OD1       23    1.598016871    1.661793299    7.172662034
    3 ASN   ND2       24    1.439123346    1.772119106    7.066398137
    3 ASN   HD21      25    1.509800702    1.842133229    7.056327543
    3 ASN   HD22      26    1.342550526    1.792707598    7.050646139
    3 ASN   C         27    1.166396738    1.468197494    7.267962912
    3 ASN   O         28    1.205004541    1.352228711    7.254189087
    4 ASP   N         29    1.055300611    1.499626570    7.333977005
    4 ASP   H         30    1.032901464    1.590603298    7.368919477
    4 ASP   CA        31    0.949353504    1.398352128    7.345316265
    4 ASP   CB        32    0.878812045    1.423348075    7.478763505
    4 ASP   CG        33    0.852460568    1.566123582    7.527059260
    4 ASP   OD1       34    0.777246349    1.637290660    7.457021252
    4 ASP   OD2       35    0.923091562    1.615014236    7.617866788
    4 ASP   C         36    0.856873287    1.397722482    7.223412417
    4 ASP   O         37    0.865208665    1.492566737    7.145532940
    5 VAL   N         38    0.778494687    1.291677525    7.206083013
    5 VAL   H         39    0.790192806    1.212604561    7.266176987
    5 VAL   CA        40    0.685202763    1.277085089    7.093405255
    5 VAL   CB        41    0.741913789    1.181280250    6.988441341
    5 VAL   CG1       42    0.646766043    1.117844041    6.886795806
    5 VAL   CG2       43    0.839527335    1.263798422    6.904340579
    5 VAL   C         44    0.546837207    1.233753089    7.142293182
    5 VAL   O         45    0.527965496    1.155076189    7.234945165
    6 ARG   N         46    0.440857091    1.281843274    7.077897017
    6 ARG   H         47    0.461546978    1.344206762    7.002513000
    6 ARG   CA        48    0.299204945    1.247263036    7.096630900
    6 ARG   CB        49    0.218263727    1.369988646    7.139026275
    6 ARG   CG        50    0.254444831    1.424337478    7.277409829
    6 ARG   CD        51    0.148071525    1.521763927    7.328418355
    6 ARG   NE        52    0.177137664    1.586061254    7.457368479
    6 ARG   HE        53    0.264962824    1.633814044    7.454974254
    6 ARG   CZ        54    0.117326935    1.565803791    7.575556290
    6 ARG   NH1       55    0.009261791    1.487012870    7.583767247
    6 ARG   HH11      56   -0.035352052    1.463107586    7.670012063
    6 ARG   HH12      57   -0.023291496    1.428765234    7.509297765
    6 ARG   NH2       58    0.145033451    1.628998395    7.690419199
    6 ARG   HH21      59    0.090092962    1.614586656    7.772719609
    6 ARG   HH22      60    0.227410707    1.685332950    7.696696076
    6 ARG   C         61    0.227299279    1.187979265    6.975270363
    6 ARG   O         62    0.141071569    1.104500802    7.002249382
    7 ARG   N         63    0.258696121    1.240284522    6.857079401
    7 ARG   H         64    0.295590666    1.332821242    6.848374572
    7 ARG   CA        65    0.204756821    1.185655707    6.731714746
    7 ARG   CB        66    0.098333208    1.274500790    6.666952568
    7 ARG   CG        67   -0.020180951    1.327022090    6.748241964
    7 ARG   CD        68    7.663652599    1.428868889    6.665160757
    7 ARG   NE        69    7.731194444    1.559373436    6.661196109
    7 ARG   HE        70    7.779112870    1.573893314    6.574641343
    7 ARG   CZ        71    7.678579491    1.668261454    6.718900744
    7 ARG   NH1       72    7.552008033    1.673215209    6.762586789
    7 ARG   HH11      73    7.525570780    1.748371798    6.823010512
    7 ARG   HH12      74    7.482744822    1.618404298    6.715715053
    7 ARG   NH2       75    7.762394734    1.761299316    6.766586711
    7 ARG   HH21      76    7.711336686    1.837371609    6.806651988
    7 ARG   HH22      77    7.862248992    1.765275841    6.770040598
    7 ARG   C         78    0.316164218    1.145622548    6.634781095
    7 ARG   O         79    0.408707678    1.218773181    6.599942435
    8 ASN   N         80    0.307329552    1.018202471    6.597671687
    8 ASN   H         81    0.232829508    0.961972474    6.633576936
    8 ASN   CA        82    0.401489527    0.940165294    6.516130458
    8 ASN   CB        83    0.412736658    1.000185310    6.375847262
    8 ASN   CG        84    0.276029380    1.004594679    6.307285330
    8 ASN   OD1       85    0.219159798    0.902352604    6.269347392
    8 ASN   ND2       86    0.242995277    1.126792349    6.266485071
    8 ASN   HD21      87    0.152379769    1.145778866    6.228701067
    8 ASN   HD22      88    0.306589377    1.203744724    6.272269367
    8 ASN   C         89    0.541567902    0.923817108    6.575442652
    8 ASN   O         90    0.626485013    1.012754183    6.577755279
    9 PHE   N         91    0.558492717    0.810423746    6.642855872
    9 PHE   H         92    0.482220045    0.746725406    6.654013653
    9 PHE   CA        93    0.682803256    0.772880673    6.711724235
    9 PHE   CB        94    0.639632151    0.695636565    6.836539508
    9 PHE   CG        95    0.564190700    0.563923880    6.817222523
    9 PHE   CD1       96    0.425960971    0.557095588    6.830148532
    9 PHE   HD1       97    0.372784108    0.644434221    6.867900554
    9 PHE   CD2       98    0.637759979    0.447638038    6.797654685
    9 PHE   HD2       99    0.746173865    0.454898776    6.806300025
    9 PHE   CE1      100    0.367147445    0.432156734    6.814323227
    9 PHE   HE1      101    0.258750447    0.420713563    6.813903929
    9 PHE   CE2      102    0.576742098    0.323888340    6.780914765
    9 PHE   HE2      103    0.632114685    0.234493519    6.752218514
    9 PHE   CZ       104    0.438395487    0.315102347    6.791086196
    9 PHE   HZ       105    0.396563935    0.215162292    6.779122155
    9 PHE   C        106    0.778028341    0.679195860    6.637129328
    9 PHE   O        107    0.735183161    0.600990293    6.552420831
   10 ASP   N        108    0.907583704    0.689708340    6.665335126
   10 ASP   H        109    0.939579399    0.760475982    6.728330273
   10 ASP   CA       110    1.002013981    0.604531964    6.591592062
   10 ASP   CB       111    1.141037850    0.667404423    6.602762364
   10 ASP   CG       112    1.247593759    0.600130826    6.516010823
   10 ASP   OD1      113    1.277521288    0.648230441    6.404589886
   10 ASP   OD2      114    1.315650240    0.507730777    6.565564703
   10 ASP   C        115    1.009131448    0.460434592    6.642526824
   10 ASP   O        116    1.027522960    0.425896593    6.759142886
   11 VAL   N        117    0.992016366    0.371465530    6.545147115
   11 VAL   H        118    0.970321447    0.400639211    6.451980969
   11 VAL   CA       119    0.998388100    0.225768904    6.563707392
   11 VAL   CB       120    0.946923933    0.150082845    6.441101843
   11 VAL   CG1      121    0.798161376    0.181112026    6.423220037
   11 VAL   CG2      122    1.028850442    0.184459454    6.316530427
   11 VAL   C        123    1.122692963    0.163465031    6.627556477
   11 VAL   O        124    1.117891487    0.106009354    6.736218794
   12 SER   N        125    1.235722359    0.219694584    6.585693529
   12 SER   H        126    1.231791554    0.305845220    6.535060623
   12 SER   CA       127    1.367795697    0.175675880    6.632918488
   12 SER   CB       128    1.482571670    0.198028684    6.534253920
   12 SER   OG       129    1.538158956    0.329732419    6.538062231
   12 SER   HG       130    1.467301817    0.399697959    6.528848668
   12 SER   C        131    1.400994378    0.228469528    6.772631549
   12 SER   O        132    1.437464817    0.162127898    6.869565034
   13 LYSH  N        133    1.354892780    0.351542083    6.792995879
   13 LYSH  H        134    1.311491432    0.401210426    6.717833357
   13 LYSH  CA       135    1.378058394    0.418489417    6.921799418
   13 LYSH  CB       136    1.355560498    0.569499284    6.912029002
   13 LYSH  CG       137    1.475783892    0.630103932    6.839379164
   13 LYSH  CD       138    1.457668134    0.782026514    6.840018985
   13 LYSH  CE       139    1.574605993    0.864180149    6.785391961
   13 LYSH  NZ       140    1.576642257    0.850047362    6.639089975
   13 LYSH  HZ1      141    1.656071429    0.898499337    6.602436773
   13 LYSH  HZ2      142    1.495037971    0.894939710    6.602684485
   13 LYSH  HZ3      143    1.584021598    0.753436536    6.614352962
   13 LYSH  C        144    1.314740812    0.362119607    7.049161398
   13 LYSH  O        145    1.384817080    0.353256150    7.149861076
   14 ILE   N        146    1.193289486    0.308315992    7.042750472
   14 ILE   H        147    1.162948753    0.300205335    6.947814845
   14 ILE   CA       148    1.128146384    0.254605956    7.163071620
   14 ILE   CB       149    0.976403942    0.238743612    7.151650465
   14 ILE   CG1      150    0.915029068    0.139249848    7.052954382
   14 ILE   CG2      151    0.928416611    0.382378412    7.129868774
   14 ILE   CD       152    0.782377705    0.093237969    7.113736248
   14 ILE   C        153    1.180409636    0.115359191    7.198922126
   14 ILE   O        154    1.137549957    0.063448967    7.301865878
   15 SER   N        155    1.282131202    0.062760718    7.131290068
   15 SER   H        156    1.316982686    0.112049426    7.051577347
   15 SER   CA       157    1.328001923    7.685815764    7.143813176
   15 SER   CB       158    1.435128694    7.660717814    7.037509282
   15 SER   OG       159    1.547890031    7.747950674    7.048795953
   15 SER   HG       160    1.521385415    7.828647317    6.996017299
   15 SER   C        161    1.391292512    7.648537551    7.278028291
   15 SER   O        162    1.426526942    7.732224295    7.360990948
   16 GLY   N        163    1.427011567    7.520550251    7.283850141
   16 GLY   H        164    1.368638498    7.458338336    7.231666635
   16 GLY   CA       165    1.498437434    7.462363677    7.398389743
   16 GLY   C        166    1.411085330    7.447426291    7.523122208
   16 GLY   O        167    1.295445211    7.406694278    7.513132988
   17 TYR   N        168    1.484699801    7.432623999    7.632905146
   17 TYR   H        169    1.581234769    7.457303455    7.624422789
   17 TYR   CA       170    1.425576478    7.419330084    0.004698765
   17 TYR   CB       171    1.533666908    7.363975727    0.097765488
   17 TYR   CG       172    1.581279009    7.219911806    0.078077422
   17 TYR   CD1      173    1.510314794    7.110556987    0.126312831
   17 TYR   HD1      174    1.419805356    7.123715014    0.185592935
   17 TYR   CD2      175    1.696668686    7.205745483    0.001881056
   17 TYR   HD2      176    1.755014056    7.287046431   -0.041331794
   17 TYR   CE1      177    1.557936381    6.982168692    0.102385260
   17 TYR   HE1      178    1.504146071    6.896699616    0.143411497
   17 TYR   CE2      179    1.738321067    7.074923893    7.742264716
   17 TYR   HE2      180    1.832608261    7.064448647    7.688569129
   17 TYR   CZ       181    1.673451634    6.961629030    0.027841810
   17 TYR   OH       182    1.695682335    6.836839623   -0.021478157
   17 TYR   HH       183    1.637478986    6.767832096    0.021550216
   17 TYR   C        184    1.352203280    7.538863641    0.065859498
   17 TYR   O        185    1.396288692    7.652758968    0.051215097
   18 TRP   N        186    1.234706485    7.514078150    0.123036666
   18 TRP   H        187    1.193394940    7.424642144    0.105854467
   18 TRP   CA       188    1.157487592    7.614725750    0.197323200
   18 TRP   CB       189    1.033682154    7.666070352    0.123519765
   18 TRP   CG       190    1.073235147    7.733251174    7.754014921
   18 TRP   CD1      191    1.097762198    7.683315549    7.633220005
   18 TRP   HD1      192    1.098592998    7.578139369    7.604615113
   18 TRP   CD2      193    1.093991918    7.870484054    7.746566292
   18 TRP   NE1      194    1.140596540    7.782209981    7.555284928
   18 TRP   HE1      195    1.167295689    7.774204312    7.459248004
   18 TRP   CE2      196    1.141566169    7.898893733    7.619088329
   18 TRP   CE3      197    1.066471035    0.215955977    0.067964063
   18 TRP   HE3      198    1.003325194    0.196509636    0.154646063
   18 TRP   CZ2      199    1.153953846    0.267968351    7.574948631
   18 TRP   HZ2      200    1.189547717    0.287996951    7.473893954
   18 TRP   CZ3      201    1.074801326    0.347865443    0.024912787
   18 TRP   HZ3      202    1.030528835    0.425258563    0.087612733
   18 TRP   CH2      203    1.120143449    0.373975327    7.658278078
   18 TRP   HH2      204    1.121923395    0.476348987    7.620894974
   18 TRP   C        205    1.102563240    7.563895790    0.330772410
   18 TRP   O        206    1.124116118    7.447438462    0.364002484
   19 TYR   N        207    1.060739925    7.652672737    0.420553512
   19 TYR   H        208    1.077067104    7.751105015    0.413768530
   19 TYR   CA       209    0.996522067    7.612245274    0.546453246
   19 TYR   CB       210    1.079019763    7.656863954    0.667337855
   19 TYR   CG       211    1.221145604    7.600746965    0.674892027
   19 TYR   CD1      212    1.251222890    7.486794865    0.748589566
   19 TYR   HD1      213    1.168252257    7.430188365    0.790905780
   19 TYR   CD2      214    1.320898418    7.692050959    0.642724737
   19 TYR   HD2      215    1.297268835    7.784433316    0.589906378
   19 TYR   CE1      216    1.382503306    7.466659243    0.789550429
   19 TYR   HE1      217    1.404989880    7.374617612    0.843436637
   19 TYR   CE2      218    1.451167887    7.670822141    0.686300712
   19 TYR   HE2      219    1.530958889    7.723701966    0.634143818
   19 TYR   CZ       220    1.483877939    7.556462155    0.758223564
   19 TYR   OH       221    1.608118667    7.515408532    0.795284766
   19 TYR   HH       222    1.670797979    7.589697954    0.771781217
   19 TYR   C        223    0.855607819    7.670562223    0.558902971
   19 TYR   O        224    0.830420504    7.772789330    0.495297289
   20 SER   N        225    0.768640419    7.595453616    0.625880578
   20 SER   H        226    0.771492075    7.499490981    0.653894520
   20 SER   CA       227    0.633357767    7.642257132    0.659303496
   20 SER   CB       228    0.544232460    7.520898832    0.686542064
   20 SER   OG       229    0.558765145    7.410990181    0.596200206
   20 SER   HG       230    0.477664575    7.405962518    0.537912483
   20 SER   C        231    0.638144627    7.728527203    0.785585994
   20 SER   O        232    0.705000137    7.699842875    0.884780750
   21 VAL   N        233    0.565391678    0.077126342    0.774094188
   21 VAL   H        234    0.546521834    0.111340567    0.682035528
   21 VAL   CA       235    0.549074825    0.167708077    0.888718667
   21 VAL   CB       236    0.626350936    0.296095814    0.857770283
   21 VAL   CG1      237    0.608721737    0.395058574    0.973133228
   21 VAL   CG2      238    0.777370149    0.274128774    0.846743622
   21 VAL   C        239    0.410575513    0.194463353    0.948012877
   21 VAL   O        240    0.383569783    0.168278021    1.065127517
   22 LEU   N        241    0.321631443    0.228258433    0.855067261
   22 LEU   H        242    0.346252185    0.220200621    0.758477043
   22 LEU   CA       243    0.180631737    0.256047705    0.885984821
   22 LEU   CB       244    0.150654296    0.406088696    0.885716050
   22 LEU   CG       245    0.200375827    0.486700899    1.005887641
   22 LEU   CD1      246    0.210769883    0.632336277    0.960131603
   22 LEU   CD2      247    0.110658039    0.497184651    1.129378021
   22 LEU   C        248    0.074113698    0.183191631    0.803774224
   22 LEU   O        249    0.083636868    0.173001002    0.681562422
   23 LEU   N        250    7.723322607    0.160565833    0.870287696
   23 LEU   H        251    7.723267554    0.158887003    0.970280789
   23 LEU   CA       252    7.604315925    0.098688944    0.810129968
   23 LEU   CB       253    7.599357993   -0.048003181    0.853365667
   23 LEU   CG       254    7.493717181    7.628553191    0.783215363
   23 LEU   CD1      255    7.532376412    7.624488470    0.635235626
   23 LEU   CD2      256    7.499096037    7.490454583    0.848849645
   23 LEU   C        257    7.469624950    0.158559399    0.851166391
   23 LEU   O        258    7.463455487    0.205996755    0.964483090
   24 ALA   N        259    7.375174390    0.178463838    0.759654320
   24 ALA   H        260    7.395815944    0.190489316    0.662541399
   24 ALA   CA       261    7.237338213    0.226061440    0.778256638
   24 ALA   CB       262    7.231174325    0.374712765    0.742559289
   24 ALA   C        263    7.136418573    0.155349574    0.687583974
   24 ALA   O        264    7.169290106    0.101840875    0.581828681
   25 SER   N        265    7.015452369    0.132580258    0.737960375
   25 SER   H        266    6.982810617    0.145003943    0.831657636
   25 SER   CA       267    6.917560673    0.074184018    0.645155913
   25 SER   CB       268    6.900992445    7.684274279    0.641525622
   25 SER   OG       269    6.893532694    7.628869164    0.773134023
   25 SER   HG       270    6.807415998    7.578080229    0.771029796
   25 SER   C        271    6.781912783    0.125525471    0.693887111
   25 SER   O        272    6.736519052    0.125932702    0.808200404
   26 ASP   N        273    6.692018461    0.138770999    0.596750331
   26 ASP   H        274    6.687518386    0.094785108    0.507056313
   26 ASP   CA       275    6.555305264    0.192339351    0.603970446
   26 ASP   CB       276    6.502047928    0.236875469    0.467622134
   26 ASP   CG       277    6.477692404    0.131403596    0.359481330
   26 ASP   OD1      278    6.423465308    0.167649756    0.252861100
   26 ASP   OD2      279    6.499646591    0.009220623    0.374122949
   26 ASP   C        280    6.455856748    0.101520114    0.676583459
   26 ASP   O        281    6.364785500    0.144773722    0.747040486
   27 VAL   N        282    6.482624654    7.734874229    0.656931847
   27 VAL   H        283    6.469174623    7.702593091    0.563248681
   27 VAL   CA       284    6.435554856    7.629038644    0.747443279
   27 VAL   CB       285    6.310332284    7.546196332    0.718090123
   27 VAL   CG1      286    6.187208200    7.633388979    0.692734292
   27 VAL   CG2      287    6.352365836    7.456485209    0.601502361
   27 VAL   C        288    6.543666205    7.560629861    0.831340164
   27 VAL   O        289    6.656163932    7.548266543    0.783169122
   28 ARG   N        290    6.498241339    7.498868092    0.940008110
   28 ARG   H        291    6.402649542    7.507400000    0.968091338
   28 ARG   CA       292    6.586571507    7.415376880    1.022714075
   28 ARG   CB       293    6.564128101    7.459967755    1.167345278
   28 ARG   CG       294    6.662258204    7.391513756    1.262722360
   28 ARG   CD       295    6.635173571    7.430713110    1.408116027
   28 ARG   NE       296    6.701837684    7.340051441    1.502696226
   28 ARG   HE       297    6.653269243    7.254675122    1.521422118
   28 ARG   CZ       298    6.814018102    7.364993388    1.571602499
   28 ARG   NH1      299    6.892960549    7.470803174    1.548671934
   28 ARG   HH11     300    6.977945761    7.481496106    1.600263745
   28 ARG   HH12     301    6.874990188    7.530903382    1.470802037
   28 ARG   NH2      302    6.847554363    7.274454023    1.664517037
   28 ARG   HH21     303    6.905792903    7.296462527    1.742765688
   28 ARG   HH22     304    6.820783118    7.178630377    1.654508325
   28 ARG   C        305    6.562334686    7.264814927    1.010234890
   28 ARG   O        306    6.649186795    7.191996323    0.962436048
   29 GLU   N        307    6.435489894    7.234804896    1.036691367
   29 GLU   H        308    6.370602994    7.310765625    1.041286657
   29 GLU   CA       309    6.384345156    7.099496861    1.062921254
   29 GLU   CB       310    6.234459308    7.100626124    1.093639958
   29 GLU   CG       311    6.149937372    7.166883195    0.984646191
   29 GLU   CD       312    6.137355375    7.088073151    0.854105956
   29 GLU   OE1      313    6.064329274    6.986651193    0.856517500
   29 GLU   OE2      314    6.200236522    7.130960159    0.754937561
   29 GLU   C        315    6.429099808    6.982224031    0.975422595
   29 GLU   O        316    6.449831868    6.866626787    1.011993224
   30 LYSH  N        317    6.458308750    7.010970328    0.848893501
   30 LYSH  H        318    6.395157945    7.079271499    0.812192657
   30 LYSH  CA       319    6.530309268    6.927063082    0.752012458
   30 LYSH  CB       320    6.541434014    6.996845579    0.616304621
   30 LYSH  CG       321    6.411565529    7.007246273    0.536066055
   30 LYSH  CD       322    6.348520544    6.872986143    0.498534624
   30 LYSH  CE       323    6.213357328    6.892990918    0.429680622
   30 LYSH  NZ       324    6.123544287    6.991696901    0.491346156
   30 LYSH  HZ1      325    6.029345735    6.960800065    0.478216945
   30 LYSH  HZ2      326    6.132170025    7.075659846    0.437717690
   30 LYSH  HZ3      327    6.136805179    7.014554037    0.587791619
   30 LYSH  C        328    6.670389530    6.874845137    0.784556929
   30 LYSH  O        329    6.704324692    6.757204102    0.772913569
   31 THR   N        330    6.756898368    6.969259925    0.820455668
   31 THR   H        331    6.726029204    7.050188505    0.870432520
   31 THR   CA       332    6.900877560    6.941353614    0.830631716
   31 THR   CB       333    6.972439061    7.050492348    0.750760772
   31 THR   OG1      334    7.111108157    7.020431950    0.768545849
   31 THR   HG1      335    7.161784671    7.058083624    0.690986339
   31 THR   CG2      336    6.937068049    7.196048750    0.781973713
   31 THR   C        337    6.947049577    6.913102082    0.973747336
   31 THR   O        338    6.941267848    6.999481212    1.061121576
   32 GLU   N        339    6.965087773    6.783430977    0.997235276
   32 GLU   H        340    6.946726614    6.704284018    0.938927068
   32 GLU   CA       341    7.030983443    6.745728709    1.123119090
   32 GLU   CB       342    6.981690964    6.606203712    1.161963061
   32 GLU   CG       343    6.966898940    6.576070956    1.311231851
   32 GLU   CD       344    7.101112669    6.536842717    1.373325479
   32 GLU   OE1      345    7.142742769    6.575776917    1.484573416
   32 GLU   OE2      346    7.175998355    6.458305910    1.311301975
   32 GLU   C        347    7.183191185    6.754384785    1.110285870
   32 GLU   O        348    7.235517256    6.725774335    1.002715068
   33 GLU   N        349    7.252390572    6.753525532    1.223862528
   33 GLU   H        350    7.204484019    6.722056447    1.305805709
   33 GLU   CA       351    7.399238494    6.759221989    1.227882406
   33 GLU   CB       352    7.432898738    6.761404324    1.377133750
   33 GLU   CG       353    7.450945811    6.907057184    1.420406745
   33 GLU   CD       354    7.450104543    6.919681263    1.572886850
   33 GLU   OE1      355    7.335391919    6.906141784    1.620664849
   33 GLU   OE2      356    7.562708637    6.929145766    1.626354839
   33 GLU   C        357    7.465631940    6.640240713    1.158246956
   33 GLU   O        358    7.557426129    6.675193769    1.084193667
   34 ASN   N        359    7.408728104    6.520044344    1.160599687
   34 ASN   H        360    7.333402233    6.501962300    1.223837957
   34 ASN   CA       361    7.463980832    6.396717427    1.102748551
   34 ASN   CB       362    7.431244149    6.283077960    1.199818785
   34 ASN   CG       363    7.511070936    6.297520304    1.329542197
   34 ASN   OD1      364    7.626304797    6.260993287    1.352197503
   34 ASN   ND2      365    7.453279812    6.371320356    1.423891310
   34 ASN   HD21     366    7.501200660    6.379988134    1.511226431
   34 ASN   HD22     367    7.355479505    6.391310080    1.418016523
   34 ASN   C        368    7.429824710    6.364373599    0.957144023
   34 ASN   O        369    7.489044566    6.277812681    0.892876364
   35 SER   N        370    7.327152164    6.434325484    0.909666364
   35 SER   H        371    7.300916509    6.519488187    0.955050176
   35 SER   CA       372    7.264183617    6.408188260    0.779420571
   35 SER   CB       373    7.121193205    6.462588889    0.780475582
   35 SER   OG       374    7.044573980    6.378941025    0.867550772
   35 SER   HG       375    6.950673334    6.412761575    0.861315644
   35 SER   C        376    7.343169994    6.472278278    0.665123010
   35 SER   O        377    7.387299395    6.586415244    0.677548321
   36 SER   N        378    7.337973480    6.407806642    0.548895201
   36 SER   H        379    7.275909799    6.329797715    0.540974796
   36 SER   CA       380    7.422102276    6.437869673    0.432147627
   36 SER   CB       381    7.409872087    6.334750607    0.319774231
   36 SER   OG       382    7.278327613    6.325795515    0.264392486
   36 SER   HG       383    7.215249424    6.353957863    0.336697744
   36 SER   C        384    7.408524921    6.574840026    0.365305682
   36 SER   O        385    7.489029573    6.601287341    0.276142977
   37 MET   N        386    7.308448849    6.654133220    0.402516905
   37 MET   H        387    7.227339035    6.609114136    0.439857338
   37 MET   CA       388    7.298306940    6.798143619    0.374854086
   37 MET   CB       389    7.165528695    6.853851479    0.426574114
   37 MET   CG       390    7.039649850    6.816241023    0.348173738
   37 MET   SD       391    6.884365816    6.841216569    0.441738207
   37 MET   CE       392    6.856754179    6.999792225    0.365741868
   37 MET   C        393    7.403555627    6.887415326    0.440893484
   37 MET   O        394    7.418726241    7.003684532    0.403740238
   38 ARG   N        395    7.454982640    6.839156369    0.553652072
   38 ARG   H        396    7.407593748    6.752777889    0.570802630
   38 ARG   CA       397    7.563365894    6.902069813    0.630500675
   38 ARG   CB       398    7.553731108    6.853432992    0.775247410
   38 ARG   CG       399    7.430200255    6.913999137    0.842194290
   38 ARG   CD       400    7.454393680    7.063104275    0.866591017
   38 ARG   NE       401    7.330956890    7.117297273    0.925190226
   38 ARG   HE       402    7.253362026    7.071063479    0.882257147
   38 ARG   CZ       403    7.315557238    7.176682461    1.044313535
   38 ARG   NH1      404    7.417825713    7.200760056    1.127484898
   38 ARG   HH11     405    7.396238853    7.206169709    1.224973153
   38 ARG   HH12     406    7.507540672    7.160148222    1.110140757
   38 ARG   NH2      407    7.191189033    7.183413342    1.093711986
   38 ARG   HH21     408    7.169395520    7.225256906    1.181877455
   38 ARG   HH22     409    7.112457131    7.172400252    1.033048771
   38 ARG   C        410    7.695162121    6.859067426    0.565773476
   38 ARG   O        411    7.759080068    6.758214369    0.595355654
   39 VAL   N        412    7.726890821    6.942430307    0.467106957
   39 VAL   H        413    7.664383568    7.012818809    0.433343742
   39 VAL   CA       414    0.081495938    6.933029672    0.378268591
   39 VAL   CB       415    0.039450651    6.959039345    0.233476493
   39 VAL   CG1      416    0.149484877    6.922728724    0.133556271
   39 VAL   CG2      417   -0.089300227    6.886343792    0.194093111
   39 VAL   C        418    0.191010682    7.032535785    0.417191259
   39 VAL   O        419    0.163977443    7.146908847    0.453522182
   40 PHE   N        420    0.315001758    6.984614504    0.421666407
   40 PHE   H        421    0.339895032    6.894057503    0.387302267
   40 PHE   CA       422    0.430827920    7.066373539    0.460481474
   40 PHE   CB       423    0.517821813    7.014880474    0.575316541
   40 PHE   CG       424    0.444003532    7.022768491    0.709085349
   40 PHE   CD1      425    0.353437233    6.922649395    0.742158636
   40 PHE   HD1      426    0.340829856    6.838695489    0.673793245
   40 PHE   CD2      427    0.453885544    7.133211541    0.792885901
   40 PHE   HD2      428    0.513023714    7.219459300    0.762144527
   40 PHE   CE1      429    0.283150915    6.923778522    0.862074656
   40 PHE   HE1      430    0.185800333    6.874939669    0.866394575
   40 PHE   CE2      431    0.388489329    7.134232163    0.915536285
   40 PHE   HE2      432    0.406201000    7.215510172    0.985955795
   40 PHE   CZ       433    0.306043893    7.028108256    0.951007618
   40 PHE   HZ       434    0.273104352    7.023717725    1.054818705
   40 PHE   C        435    0.523323661    7.089530262    0.340821612
   40 PHE   O        436    0.554790181    6.992848680    0.271597258
   41 VAL   N        437    0.533840686    7.218327677    0.309328677
   41 VAL   H        438    0.481824328    7.284017700    0.363910225
   41 VAL   CA       439    0.618657656    7.266495282    0.199335575
   41 VAL   CB       440    0.580186868    7.411842723    0.170921313
   41 VAL   CG1      441    0.654348525    7.512822964    0.258754225
   41 VAL   CG2      442    0.590968918    7.449031278    0.022901653
   41 VAL   C        443    0.765926064    7.236393551    0.227926986
   41 VAL   O        444    0.814151026    7.254773269    0.339581359
   42 ASN   N        445    0.840043715    7.200759629    0.123400227
   42 ASN   H        446    0.799952406    7.173910987    0.035806579
   42 ASN   CA       447    0.978363561    7.155117497    0.143325588
   42 ASN   CB       448    0.968644384    7.015503813    0.205116409
   42 ASN   CG       449    0.912794689    6.913212017    0.105988911
   42 ASN   OD1      450    0.794116052    6.902082757    0.075692339
   42 ASN   ND2      451    1.001811945    6.831479471    0.050457272
   42 ASN   HD21     452    0.969376837    6.770319033   -0.021697424
   42 ASN   HD22     453    1.096960321    6.824173171    0.080327765
   42 ASN   C        454    1.080912267    7.158946136    0.029825360
   42 ASN   O        455    1.190594051    7.208187517    0.055821385
   43 HISB  N        456    1.048460396    7.119713329    7.669100469
   43 HISB  H        457    0.952644041    7.118789349    7.640474719
   43 HISB  CA       458    1.151786126    7.110378788    7.564952993
   43 HISB  CB       459    1.227879037    6.977653870    7.566698142
   43 HISB  CG       460    1.349662193    6.992224888    7.475242451
   43 HISB  ND1      461    1.359498240    6.956671909    7.347460278
   43 HISB  CD2      462    1.455305074    7.062836624    7.514492396
   43 HISB  HD2      463    1.456341160    7.136871240    7.594485103
   43 HISB  CE1      464    1.480710659    6.998163888    7.311759091
   43 HISB  HE1      465    1.533223555    6.978205412    7.218342898
   43 HISB  NE2      466    1.538827058    7.064964536    7.411010891
   43 HISB  HE2      467    1.617710406    7.125783760    7.402152803
   43 HISB  C        468    1.096197234    7.124817117    7.423157947
   43 HISB  O        469    1.040362134    7.032387909    7.364265462
   44 ILE   N        470    1.116301161    7.244906717    7.369641229
   44 ILE   H        471    1.189551983    7.303578333    7.404194529
   44 ILE   CA       472    1.058498758    7.280946571    7.239372401
   44 ILE   CB       473    0.988046598    7.416339793    7.250108871
   44 ILE   CG1      474    0.873856285    7.404218820    7.351225464
   44 ILE   CG2      475    0.932876020    7.461855905    7.114855215
   44 ILE   CD       476    0.830767273    7.533287627    7.421194272
   44 ILE   C        477    1.165483151    7.278619040    7.130025103
   44 ILE   O        478    1.263834290    7.352440365    7.127038798
   45 GLU   N        479    1.154499785    7.171489536    7.051983984
   45 GLU   H        480    1.081632651    7.104234910    7.064944974
   45 GLU   CA       481    1.228925404    7.166567534    6.925320277
   45 GLU   CB       482    1.247132885    7.024261710    6.872154489
   45 GLU   CG       483    1.334057351    6.940978099    6.966562583
   45 GLU   CD       484    1.330935689    6.791639753    6.933454241
   45 GLU   OE1      485    1.265667228    6.712586324    7.004977831
   45 GLU   OE2      486    1.416437294    6.751804710    6.851445911
   45 GLU   C        487    1.152434887    7.234268938    6.811415924
   45 GLU   O        488    1.029587518    7.239719779    6.809010609
   46 VAL   N        489    1.218899518    7.274873869    6.703612738
   46 VAL   H        490    1.318769587    7.279653948    6.704910868
   46 VAL   CA       491    1.143019649    7.338212861    6.594810954
   46 VAL   CB       492    1.195699956    7.480287370    6.573657076
   46 VAL   CG1      493    1.103185283    7.558051875    6.479848910
   46 VAL   CG2      494    1.215566284    7.557958256    6.703970633
   46 VAL   C        495    1.173074693    7.260695723    6.466387808
   46 VAL   O        496    1.285520189    7.243583055    6.419577398
   47 LEU   N        497    1.069262930    7.191467025    6.420349223
   47 LEU   H        498    0.984234261    7.189846766    6.472950180
   47 LEU   CA       499    1.080891180    7.116323417    6.294552247
   47 LEU   CB       500    0.956574663    7.028288591    6.280353534
   47 LEU   CG       501    0.958443098    6.917646316    6.385993029
   47 LEU   CD1      502    0.822702218    6.849004488    6.402426287
   47 LEU   CD2      503    1.071725427    6.819729533    6.354552947
   47 LEU   C        504    1.076394375    7.214392368    6.177200976
   47 LEU   O        505    0.997948439    7.308872161    6.170349413
   48 SER   N        506    1.139431686    7.171430490    6.068259396
   48 SER   H        507    1.128742013    7.077547897    6.035520798
   48 SER   CA       508    1.197242626    7.260070711    5.966244588
   48 SER   CB       509    1.322346080    7.198930327    5.902861289
   48 SER   OG       510    1.284479719    7.081997271    5.829778429
   48 SER   HG       511    1.360379412    7.020585948    5.851389273
   48 SER   C        512    1.109867305    7.334997050    5.865455182
   48 SER   O        513    1.165398038    7.392556515    5.772012774
   49 ASN   N        514    0.993512184    7.373850551    5.916819366
   49 ASN   H        515    0.977400870    7.351705788    6.012990135
   49 ASN   CA       516    0.887266018    7.451397838    5.851157316
   49 ASN   CB       517    0.823382120    7.362478629    5.744265177
   49 ASN   CG       518    0.792947767    7.459286981    5.629776119
   49 ASN   OD1      519    0.875751835    7.536310566    5.581403670
   49 ASN   ND2      520    0.668914641    7.441547606    5.585151377
   49 ASN   HD21     521    0.601882793    7.382263900    5.629795804
   49 ASN   C        522    0.786483613    7.504122193    5.953506084
   49 ASN   O        523    0.668668126    7.469137071    5.958593975
   50 SER   N        524    0.845209837    7.577242247    6.047812682
   50 SER   H        525    0.944782216    7.586542203    6.048540060
   50 SER   CA       526    0.775038461    7.655412466    6.150657747
   50 SER   CB       527    0.676829903    7.757274638    6.092409077
   50 SER   OG       528    0.740593394    7.878343022    6.050865609
   50 SER   HG       529    0.661108694    7.913907154    6.001698522
   50 SER   C        530    0.683624889    7.573792224    6.242274677
   50 SER   O        531    0.616047153    7.621527382    6.333295326
   51 SER   N        532    0.673403306    7.442956962    6.220671445
   51 SER   H        533    0.680129672    7.410092233    6.126461645
   51 SER   CA       534    0.604910108    7.342737174    6.303602394
   51 SER   CB       535    0.580619920    7.212041109    6.227824856
   51 SER   OG       536    0.516302575    7.237363045    6.102628385
   51 SER   HG       537    0.419007695    7.251219990    6.121114162
   51 SER   C        538    0.665697272    7.310877513    6.440359845
   51 SER   O        539    0.769061270    7.245364116    6.452725910
   52 LEU   N        540    0.600327502    7.359726800    6.545382053
   52 LEU   H        541    0.501358265    7.367558693    6.533377969
   52 LEU   CA       542    0.658364357    7.346168957    6.679747382
   52 LEU   CB       543    0.605729316    7.444393228    6.784583473
   52 LEU   CG       544    0.646844748    7.587712709    6.750271523
   52 LEU   CD1      545    0.582791280    7.678920966    6.855112825
   52 LEU   CD2      546    0.796758629    7.616704076    6.740635523
   52 LEU   C        547    0.633354720    7.210602701    6.746100952
   52 LEU   O        548    0.519217831    7.170137874    6.767651071
   53 LEU   N        549    0.745134317    7.152959307    6.789362273
   53 LEU   H        550    0.835552254    7.195620938    6.791347500
   53 LEU   CA       551    0.736812574    7.024618007    6.860562245
   53 LEU   CB       552    0.841731871    6.927587593    6.805889249
   53 LEU   CG       553    0.857427092    6.789943084    6.870791209
   53 LEU   CD1      554    0.733428949    6.700896283    6.880873346
   53 LEU   CD2      555    0.956757660    6.700901407    6.795864018
   53 LEU   C        556    0.757674284    7.042618840    7.011065590
   53 LEU   O        557    0.855106976    7.108222238    7.047563592
   54 PHE   N        558    0.648416886    7.018894180    7.083120757
   54 PHE   H        559    0.557353523    7.007980347    7.043266294
   54 PHE   CA       560    0.645717375    7.017432003    7.230088917
   54 PHE   CB       561    0.509510085    7.063926473    7.281981152
   54 PHE   CG       562    0.483416440    7.211372708    7.250512041
   54 PHE   CD1      563    0.498139167    7.299291959    7.357158166
   54 PHE   HD1      564    0.539512757    7.261948469    7.450831647
   54 PHE   CD2      565    0.427301837    7.259361222    7.132743470
   54 PHE   HD2      566    0.404615607    7.190258587    7.051557315
   54 PHE   CE1      567    0.454215579    7.431083298    7.352685217
   54 PHE   HE1      568    0.438877057    7.482433905    7.447600316
   54 PHE   CE2      569    0.386257943    7.392105244    7.128966484
   54 PHE   HE2      570    0.373867276    7.437724997    7.030750685
   54 PHE   CZ       571    0.394726832    7.479457551    7.236746227
   54 PHE   HZ       572    0.370799587    7.584802402    7.222291950
   54 PHE   C        573    0.670154845    6.877685980    7.287419454
   54 PHE   O        574    0.577668445    6.796586237    7.287848533
   55 ASN   N        575    0.781054871    6.865152478    7.359774866
   55 ASN   H        576    0.856716275    6.930520504    7.358225933
   55 ASN   CA       577    0.810860386    6.737654359    7.426586241
   55 ASN   CB       578    0.961949625    6.717084022    7.439042807
   55 ASN   CG       579    1.027516498    6.671825841    7.308427971
   55 ASN   OD1      580    1.043530251    6.552196964    7.284731326
   55 ASN   ND2      581    1.092573463    6.761395220    7.234734929
   55 ASN   HD21     582    1.133491591    6.739976149    7.146039066
   55 ASN   HD22     583    1.099463951    6.855830138    7.266872884
   55 ASN   C        584    0.747449557    6.715563263    7.564063916
   55 ASN   O        585    0.807379269    6.682846430    7.666368509
   56 MET   N        586    0.614670034    6.722408005    7.561111053
   56 MET   H        587    0.562312213    6.694985027    7.480447153
   56 MET   CA       588    0.540076539    6.764118419    7.680707096
   56 MET   CB       589    0.392324021    6.794293792    7.654900993
   56 MET   CG       590    0.376413690    6.930232212    7.586514813
   56 MET   SD       591    0.469739674    7.070466646    7.658051650
   56 MET   CE       592    0.331644978    7.176962549    7.693724608
   56 MET   C        593    0.543845085    6.667145170    0.036846052
   56 MET   O        594    0.514772386    6.548673115    0.021016756
   57 HISH  N        595    0.549806188    6.730387165    0.153696218
   57 HISH  H        596    0.560391610    6.828914083    0.167190105
   57 HISH  CA       597    0.552930059    6.648749734    0.275920848
   57 HISH  CB       598    0.671953712    6.680059294    0.366829095
   57 HISH  CG       599    0.814846786    6.648775105    0.321935945
   57 HISH  ND1      600    0.930940899    6.681661730    0.377879424
   57 HISH  HD1      601    0.954085506    6.740964327    0.455005704
   57 HISH  CD2      602    0.846503957    6.576804616    0.214650460
   57 HISH  HD2      603    0.782061632    6.565577618    0.127451299
   57 HISH  CE1      604    1.031377854    6.623471157    0.312942008
   57 HISH  HE1      605    1.137070117    6.648969404    0.320689011
   57 HISH  NE2      606    0.977439130    6.553464707    0.213551139
   57 HISH  HE2      607    1.031834222    6.536660897    0.131350913
   57 HISH  C        608    0.415806038    6.638107428    0.342975711
   57 HISH  O        609    0.385811252    6.702567110    0.443354942
   58 ILE   N        610    0.341316293    6.537842777    0.297273293
   58 ILE   H        611    0.390502627    6.464044230    0.251054342
   58 ILE   CA       612    0.204221529    6.504042494    0.338170750
   58 ILE   CB       613    0.107779740    6.444504019    0.235375142
   58 ILE   CG1      614    0.161580343    6.314425917    0.175409243
   58 ILE   CG2      615    0.089180156    6.545615963    0.122048872
   58 ILE   CD       616    0.068831980    6.258738959    0.067216056
   58 ILE   C        617    0.191972607    6.423219926    0.467502638
   58 ILE   O        618    0.263384540    6.324075151    0.481735336
   59 LYSH  N        619    0.112541861    6.473565113    0.561568156
   59 LYSH  H        620    0.080771628    6.568380344    0.562434325
   59 LYSH  CA       621    0.071495626    6.399590668    0.681798709
   59 LYSH  CB       622    0.002628695    6.490868418    0.783467130
   59 LYSH  CG       623    0.085089211    6.574496426    0.881536502
   59 LYSH  CD       624    0.149339571    6.480585054    0.983818497
   59 LYSH  CE       625    0.221981297    6.573431808    1.081328713
   59 LYSH  NZ       626    0.256811990    6.505862913    1.207149099
   59 LYSH  HZ1      627    0.281752949    6.409838072    1.194608441
   59 LYSH  HZ2      628    0.175976457    6.519236653    1.264479595
   59 LYSH  HZ3      629    0.330399142    6.548907145    1.259404728
   59 LYSH  C        630    7.751017634    6.272296151    0.662250520
   59 LYSH  O        631    7.644340391    6.288149481    0.603096684
   60 VAL   N        632    0.047564226    6.158839509    0.699278335
   60 VAL   H        633    0.131292959    6.131089423    0.746398904
   60 VAL   CA       634    7.733384177    6.033527524    0.690386559
   60 VAL   CB       635    7.791849237    5.937061051    0.587017716
   60 VAL   CG1      636    7.740722677    5.966885530    0.445939628
   60 VAL   CG2      637    7.944509579    5.938224437    0.576924681
   60 VAL   C        638    7.735381253    5.953848640    0.820978707
   60 VAL   O        639    7.820424647    5.875358557    0.862614457
   61 ASP   N        640    7.654552130    6.010937451    0.909857319
   61 ASP   H        641    7.617481588    6.098258482    0.878208332
   61 ASP   CA       642    7.632631431    5.971151949    1.049663087
   61 ASP   CB       643    7.563043203    5.835076763    1.042458477
   61 ASP   CG       644    7.491575989    5.795296340    1.171760512
   61 ASP   OD1      645    7.543353720    5.703868948    1.239462807
   61 ASP   OD2      646    7.382563440    5.849383377    1.200323320
   61 ASP   C        647    7.757880574    5.960639478    1.136926617
   61 ASP   O        648    7.819402470    5.855255644    1.152436203
   62 GLY   N        649    0.020115964    6.070559572    1.207743664
   62 GLY   H        650   -0.054926533    6.132933186    1.229630792
   62 GLY   CA       651    0.148915566    6.088395094    1.276320695
   62 GLY   C        652    0.263399578    6.125253549    1.181732427
   62 GLY   O        653    0.303465257    6.241194118    1.172621884
   63 LYSH  N        654    0.306014448    6.024525278    1.106056575
   63 LYSH  H        655    0.262084466    5.935141977    1.115092965
   63 LYSH  CA       656    0.414761595    6.019751213    1.007242060
   63 LYSH  CB       657    0.441641704    5.873067294    0.973031698
   63 LYSH  CG       658    0.575307814    5.840803622    0.905913709
   63 LYSH  CD       659    0.570424356    5.700022436    0.846180406
   63 LYSH  CE       660    0.702745210    5.663068583    0.778847079
   63 LYSH  NZ       661    0.710656897    5.529422443    0.718138668
   63 LYSH  HZ1      662    0.662300851    5.458941349    0.770044681
   63 LYSH  HZ2      663    0.807878822    5.508485836    0.707670521
   63 LYSH  HZ3      664    0.667374489    5.538709247    0.628466705
   63 LYSH  C        665    0.394382415    6.110053718    0.885420659
   63 LYSH  O        666    0.280206576    6.122256428    0.841297140
   64 CYS1  N        667    0.503495553    6.157836535    0.826254937
   64 CYS1  H        668    0.583580655    6.178515421    0.882459512
   64 CYS1  CA       669    0.491378953    6.218559645    0.692932215
   64 CYS1  CB       670    0.544781871    6.361584910    0.683003743
   64 CYS1  SG       671    0.491627969    6.460773252    0.827292926
   64 CYS1  C        672    0.568617037    6.143394190    0.584318720
   64 CYS1  O        673    0.660311385    6.065954849    0.611255370
   65 THR   N        674    0.514156826    6.156114129    0.463635394
   65 THR   H        675    0.443408131    6.226763049    0.461797362
   65 THR   CA       676    0.578557959    6.104340773    0.342049751
   65 THR   CB       677    0.499251157    5.985350555    0.287609966
   65 THR   OG1      678    0.586381114    5.930709170    0.188249013
   65 THR   HG1      679    0.547031199    5.908264503    0.099087298
   65 THR   CG2      680    0.365748444    6.016066762    0.219473331
   65 THR   C        681    0.596025976    6.213351436    0.236122395
   65 THR   O        682    0.527319876    6.315336799    0.239315996
   66 GLU   N        683    0.685987273    6.193125230    0.140260970
   66 GLU   H        684    0.716395581    6.098059031    0.133997112
   66 GLU   CA       685    0.721532219    6.275806082    0.024026797
   66 GLU   CB       686    0.872050237    6.281972251   -0.002779332
   66 GLU   CG       687    0.931427881    6.379520446    7.657531720
   66 GLU   CD       688    1.083231800    6.390752426    7.672974312
   66 GLU   OE1      689    1.152114181    6.301239258    7.619399638
   66 GLU   OE2      690    1.129520079    6.469785183    7.758047438
   66 GLU   C        691    0.648123361    6.231892802    7.659308862
   66 GLU   O        692    0.679971185    6.124786869    7.607886508
   67 ILE   N        693    0.579442808    6.331743007    7.604508730
   67 ILE   H        694    0.582260705    6.422798957    7.645768387
   67 ILE   CA       695    0.502567664    6.308191202    7.481437106
   67 ILE   CB       696    0.356247083    6.301598512    7.525671018
   67 ILE   CG1      697    0.267754485    6.242348534    7.415802956
   67 ILE   CG2      698    0.318491701    6.439065051    7.581227677
   67 ILE   CD       699    0.121221815    6.226905744    7.457065121
   67 ILE   C        700    0.533674422    6.406931884    7.368767536
   67 ILE   O        701    0.522304278    6.529037086    7.378258523
   68 ALA   N        702    0.551978044    6.361091639    7.245255358
   68 ALA   H        703    0.552203958    6.265744903    7.215074038
   68 ALA   CA       704    0.578743220    6.439151839    7.123597946
   68 ALA   CB       705    0.659567384    6.357132118    7.022855429
   68 ALA   C        706    0.457791620    6.503620198    7.055609540
   68 ALA   O        707    0.392623681    6.452673917    6.964581295
   69 LEU   N        708    0.420151334    6.619879959    7.108105572
   69 LEU   H        709    0.480072051    6.654613209    7.180238332
   69 LEU   CA       710    0.305119501    6.695095914    7.055956680
   69 LEU   CB       711    0.244000003    6.788111580    7.160936003
   69 LEU   CG       712    0.143189157    6.718220094    7.252362336
   69 LEU   CD1      713    0.059614417    6.822840641    7.326377776
   69 LEU   CD2      714    0.036314729    6.641609711    7.174146182
   69 LEU   C        715    0.354753476    6.788671256    6.945542679
   69 LEU   O        716    0.425119555    6.885713151    6.973138911
   70 VAL   N        717    0.311363256    6.760461476    6.823025158
   70 VAL   H        718    0.235347921    6.702614575    6.793423576
   70 VAL   CA       719    0.355290189    6.839036102    6.706807459
   70 VAL   CB       720    0.379798913    6.741605898    6.591430480
   70 VAL   CG1      721    0.431174841    6.803906330    6.461475752
   70 VAL   CG2      722    0.464224748    6.621014266    6.633112520
   70 VAL   C        723    0.251936253    6.943251772    6.663554889
   70 VAL   O        724    0.151152191    6.914142660    6.599334388
   71 SER   N        725    0.284263203    7.065783660    6.703934701
   71 SER   H        726    0.369035832    7.077355634    6.755700684
   71 SER   CA       727    0.196244453    7.182893276    6.691850857
   71 SER   CB       728    0.212319366    7.289967188    6.799961814
   71 SER   OG       729    0.113560281    7.392756642    6.788545588
   71 SER   HG       730    0.085088086    7.418937014    6.880762452
   71 SER   C        731    0.215501256    7.263027902    6.562959757
   71 SER   O        732    0.330344978    7.294504826    6.532151251
   72 ASP   N        733    0.102562036    7.305570917    6.507056506
   72 ASP   H        734    0.019437016    7.316475564    6.561572807
   72 ASP   CA       735    0.108575850    7.369246298    6.374696250
   72 ASP   CB       736    0.069632118    7.259869770    6.275032878
   72 ASP   CG       737    0.130808580    7.280635044    6.136334825
   72 ASP   OD1      738    0.081157672    7.363657666    6.057171379
   72 ASP   OD2      739    0.232255724    7.210664700    6.115414289
   72 ASP   C        740    0.012848719    7.488547583    6.370628162
   72 ASP   O        741   -0.095474383    7.480892534    6.428414894
   73 LYSH  N        742    0.026130581    7.566264242    6.263509641
   73 LYSH  H        743    0.070338012    7.532789096    6.180284337
   73 LYSH  CA       744    7.727827084    7.696838544    6.233399899
   73 LYSH  CB       745    7.806119190    7.790169934    6.140809963
   73 LYSH  CG       746    0.187143334    0.058576622    6.185330396
   73 LYSH  CD       747    0.265739514    0.150627030    6.091753488
   73 LYSH  CE       748    0.238828140    0.289240203    6.150670616
   73 LYSH  NZ       749    0.321185247    0.399633809    6.099256730
   73 LYSH  HZ1      750    0.309842530    0.418386118    6.001686817
   73 LYSH  HZ2      751    0.416720077    0.373910818    6.113799717
   73 LYSH  HZ3      752    0.305437003    0.482821909    6.152471002
   73 LYSH  C        753    7.581742384    7.690772504    6.188315094
   73 LYSH  O        754    7.546430673    7.607588082    6.104873652
   74 THR   N        755    7.512895866    0.033114116    6.233427241
   74 THR   H        756    7.484984888    0.117583373    6.279096679
   74 THR   CA       757    7.374496862    0.041028113    6.184507766
   74 THR   CB       758    7.271764344    7.727794036    6.269229057
   74 THR   OG1      759    7.134603582    7.745678583    6.232895587
   74 THR   HG1      760    7.084748830    7.784578295    6.310363970
   74 THR   CG2      761    7.297447938    7.751226352    6.418226844
   74 THR   C        762    7.320387561    0.182599481    6.163457151
   74 THR   O        763    7.352595883    0.272556836    6.240918619
   75 GLU   N        764    7.259577852    0.213399009    6.049247353
   75 GLU   H        765    7.257996337    0.146034745    5.975349954
   75 GLU   CA       766    7.176911647    0.331270782    6.019555607
   75 GLU   CB       767    7.032642592    0.338586293    6.069999286
   75 GLU   CG       768    6.946451338    0.232760682    6.000841325
   75 GLU   CD       769    6.798337486    0.248888500    6.035601997
   75 GLU   OE1      770    6.714588159    0.161692739    6.003869580
   75 GLU   OE2      771    6.765641950    0.343932818    6.109916331
   75 GLU   C        772    7.237560931    0.470759302    6.036181741
   75 GLU   O        773    7.304499643    0.518822401    5.944868069
   76 LYSH  N        774    7.233543048    0.521161282    6.159210418
   76 LYSH  H        775    7.240959703    0.506550565    6.257859018
   76 LYSH  CA       776    7.291569393    0.655364301    6.174452443
   76 LYSH  CB       777    7.190195874    0.747864496    6.242114368
   76 LYSH  CG       778    7.054009720    0.750332773    6.172427210
   76 LYSH  CD       779    6.945667094    0.842283201    6.229167482
   76 LYSH  CE       780    6.815256237    0.841923320    6.149155354
   76 LYSH  NZ       781    6.698745873    0.897952917    6.219139516
   76 LYSH  HZ1      782    6.689914816    0.863868851    6.312736885
   76 LYSH  HZ2      783    6.609799266    0.890774176    6.174006007
   76 LYSH  HZ3      784    6.718507899    0.995815972    6.224823765
   76 LYSH  C        785    7.430585297    0.669839705    6.236709948
   76 LYSH  O        786    7.485433375    0.567485559    6.277275055
   77 ASP   N        787    7.484403144    0.788857150    6.211659335
   77 ASP   H        788    7.420055139    0.854534906    6.172318100
   77 ASP   CA       789    7.612704969    0.832626331    6.268530141
   77 ASP   CB       790    7.607975109    0.984208466    6.288874432
   77 ASP   CG       791    7.654704811    1.051248479    6.159530877
   77 ASP   OD1      792    7.747259981    1.135007938    6.166083294
   77 ASP   OD2      793    7.599332917    1.022833290    6.051139984
   77 ASP   C        794    7.672013259    0.774743573    6.397151846
   77 ASP   O        795    7.639350923    0.809102319    6.510649370
   78 GLY   N        796    7.752341668    0.671951778    6.371207944
   78 GLY   H        797    7.751736493    0.633938560    6.278707512
   78 GLY   CA       798    0.062611058    0.593462202    6.472237372
   78 GLY   C        799    7.745937719    0.504091617    6.568220517
   78 GLY   O        800    7.798066359    0.467259198    6.673368563
   79 GLU   N        801    7.631517809    0.446750442    6.532022575
   79 GLU   H        802    7.606156412    0.489988728    6.445484668
   79 GLU   CA       803    7.559532195    0.353478960    6.619933731
   79 GLU   CB       804    7.407789228    0.372464972    6.614814538
   79 GLU   CG       805    7.368901572    0.502217544    6.685955815
   79 GLU   CD       806    7.229387547    0.530842293    6.630083225
   79 GLU   OE1      807    7.134252309    0.456506027    6.662443971
   79 GLU   OE2      808    7.215561950    0.629256833    6.554264548
   79 GLU   C        809    7.592326382    0.210073494    6.577853939
   79 GLU   O        810    7.591265013    0.178497936    6.458975574
   80 TYR   N        811    7.612395817    0.127334260    6.680037722
   80 TYR   H        812    7.573311365    0.148791301    6.769555025
   80 TYR   CA       813    7.648055068    7.748229494    6.660328938
   80 TYR   CB       814    7.789093362    7.722369226    6.713715253
   80 TYR   CG       815    7.902626304    7.755289848    6.616573285
   80 TYR   CD1      816    0.176922423    0.125710321    6.596010158
   80 TYR   HD1      817    0.127130651    0.203850779    6.653419905
   80 TYR   CD2      818    0.228584592    7.658518539    6.569710634
   80 TYR   HD2      819    0.206542014    7.554240436    6.592561865
   80 TYR   CE1      820    0.287692847    0.160759557    6.519700343
   80 TYR   HE1      821    0.300175469    0.262959071    6.483915387
   80 TYR   CE2      822    0.346753547    7.688469184    6.502926026
   80 TYR   HE2      823    0.415964199    7.611714184    6.468290979
   80 TYR   CZ       824    0.371511309    0.059919984    6.473610418
   80 TYR   OH       825    0.482418091    0.089517545    6.400674020
   80 TYR   HH       826    0.545803641    0.012183551    6.399525675
   80 TYR   C        827    7.537115753    7.654129353    6.707755801
   80 TYR   O        828    7.441604008    7.695501478    6.773298424
   81 SER   N        829    7.551916718    7.522835413    6.692525369
   81 SER   H        830    7.640635904    7.496558405    6.654598454
   81 SER   CA       831    7.456184708    7.413487609    6.714666401
   81 SER   CB       832    7.360269898    7.405690136    6.595710502
   81 SER   OG       833    7.437564870    7.360593275    6.484167891
   81 SER   HG       834    7.529328778    7.399567787    6.476352030
   81 SER   C        835    7.525544502    7.277782399    6.728315842
   81 SER   O        836    7.636074689    7.252352179    6.680702678
   82 VAL   N        837    7.453040687    7.192419531    6.800047452
   82 VAL   H        838    7.375863840    7.228233876    6.852602394
   82 VAL   CA       839    7.482049621    7.049613076    6.819315762
   82 VAL   CB       840    7.595582835    7.025940579    6.919097866
   82 VAL   CG1      841    7.564634756    7.010397255    7.068128707
   82 VAL   CG2      842    7.675578445    6.905196857    6.869754770
   82 VAL   C        843    7.360112311    6.964532270    6.855370676
   82 VAL   O        844    7.250711132    7.007599848    6.891503834
   83 GLU   N        845    7.383112065    6.833905909    6.845640973
   83 GLU   H        846    7.456403895    6.802295572    6.785413619
   83 GLU   CA       847    7.280961125    6.743085322    6.899734793
   83 GLU   CB       848    7.225735731    6.645509617    6.795623352
   83 GLU   CG       849    7.143572377    6.719630585    6.689956558
   83 GLU   CD       850    7.069928969    6.616295219    6.604460654
   83 GLU   OE1      851    6.945483586    6.615169648    6.616213771
   83 GLU   OE2      852    7.131181401    6.552394566    6.516200319
   83 GLU   C        853    7.337573026    6.671542584    7.022570546
   83 GLU   O        854    7.421451125    6.581879388    7.015114385
   84 TYR   N        855    7.278857128    6.711610709    7.134986052
   84 TYR   H        856    7.196529234    6.764306926    7.156127605
   84 TYR   CA       857    7.325778616    6.670239760    7.268021470
   84 TYR   CB       858    7.454355128    6.740951994    7.311360724
   84 TYR   CG       859    7.508681630    6.704431163    7.449665349
   84 TYR   CD1      860    7.568808086    6.579713144    7.462106300
   84 TYR   HD1      861    7.618284506    6.538044216    7.374379177
   84 TYR   CD2      862    7.476127767    6.766302216    7.569803894
   84 TYR   HD2      863    7.442252721    6.869767676    7.564320044
   84 TYR   CE1      864    7.578786936    6.512061395    7.583114503
   84 TYR   HE1      865    7.637181198    6.420506399    7.592425321
   84 TYR   CE2      866    7.491010673    6.705663406    7.693983147
   84 TYR   HE2      867    7.450343923    6.755152189    7.782170786
   84 TYR   CZ       868    7.538278098    6.575094054    7.700186800
   84 TYR   OH       869    7.564360368    6.505720878    7.814206431
   84 TYR   HH       870    7.518792315    6.549507361    7.891701875
   84 TYR   C        871    7.215834961    6.686483449    7.373193951
   84 TYR   O        872    7.166089415    6.796423502    7.397056271
   85 ASP   N        873    7.160574364    6.572106703    7.412623861
   85 ASP   H        874    7.207597700    6.491894898    7.375791442
   85 ASP   CA       875    7.045382256    6.552705976    7.501870296
   85 ASP   CB       876    7.099475764    6.572335703    7.643636395
   85 ASP   CG       877    6.988356539    6.583451791    7.748211934
   85 ASP   OD1      878    6.893929423    6.501712189    7.742996682
   85 ASP   OD2      879    6.998540716    6.676334438    7.831225362
   85 ASP   C        880    6.923078393    6.629379074    7.451141558
   85 ASP   O        881    6.867876907    6.721878531    7.510541468
   86 GLY   N        882    6.886680362    6.599335017    7.326788575
   86 GLY   H        883    6.928406061    6.535732936    7.261861168
   86 GLY   CA       884    6.800289099    6.688331900    7.247882396
   86 GLY   C        885    6.882982664    6.785237593    7.163146796
   86 GLY   O        886    7.005052587    6.774303868    7.152605742
   87 TYR   N        887    6.812991336    6.878286413    7.098847665
   87 TYR   H        888    6.713180544    6.876106141    7.104729673
   87 TYR   CA       889    6.882586504    6.971785994    7.009261072
   87 TYR   CB       890    6.794351303    7.014056602    6.891622921
   87 TYR   CG       891    6.878758358    7.057638096    6.771684756
   87 TYR   CD1      892    6.946604135    7.178416437    6.760402556
   87 TYR   HD1      893    6.935898518    7.248427865    6.843256770
   87 TYR   CD2      894    6.859850427    6.977869239    6.659448382
   87 TYR   HD2      895    6.806950349    6.883060486    6.669142091
   87 TYR   CE1      896    7.007918632    7.216053363    6.641470536
   87 TYR   HE1      897    7.068806424    7.306420935    6.638951783
   87 TYR   CE2      898    6.910931099    7.020950764    6.537579652
   87 TYR   HE2      899    6.876893964    6.968773891    6.448132969
   87 TYR   CZ       900    6.987498860    7.136660297    6.529228913
   87 TYR   OH       901    6.997767877    7.208363228    6.414139256
   87 TYR   HH       902    6.996041365    7.135529109    6.345639346
   87 TYR   C        903    6.940037219    7.092137665    7.084263274
   87 TYR   O        904    6.866470401    7.181456531    7.125965826
   88 ASN   N        905    7.071957381    7.093490736    7.101196803
   88 ASN   H        906    7.126838648    7.034677730    7.041778503
   88 ASN   CA       907    7.146904440    7.205150771    7.160574017
   88 ASN   CB       908    7.283936306    7.163575204    7.214410730
   88 ASN   CG       909    7.263193590    7.104766182    7.354120466
   88 ASN   OD1      910    7.153325051    7.071563872    7.398342068
   88 ASN   ND2      911    7.364467427    7.119977138    7.438965799
   88 ASN   HD21     912    7.344780229    7.097058390    7.534284608
   88 ASN   HD22     913    7.455684648    7.150067863    7.411175908
   88 ASN   C        914    7.171281892    7.317238803    7.059342126
   88 ASN   O        915    7.248266589    7.299610210    6.965031892
   89 VAL   N        916    7.116593351    7.434550528    7.089958130
   89 VAL   H        917    7.050599829    7.441207178    7.164803889
   89 VAL   CA       918    7.133798452    7.556535809    7.009754440
   89 VAL   CB       919    6.998971680    7.618370617    6.972228638
   89 VAL   CG1      920    7.027335528    7.717192407    6.858929949
   89 VAL   CG2      921    6.905237037    7.516798095    6.906611429
   89 VAL   C        922    7.214658708    7.653390992    7.096319321
   89 VAL   O        923    7.191030245    7.666131875    7.216354338
   90 PHE   N        924    7.308141430    7.725338135    7.034861503
   90 PHE   H        925    7.328693602    7.724840476    6.936997379
   90 PHE   CA       926    7.391695538    0.054650170    7.114009436
   90 PHE   CB       927    7.508026723   -0.010723318    7.188863471
   90 PHE   CG       928    7.600106730   -0.107451085    7.114195263
   90 PHE   CD1      929    7.561309895    7.522425036    7.132134580
   90 PHE   HD1      930    7.459758015    7.494809053    7.160542789
   90 PHE   CD2      931    7.734256150    7.683671074    7.092165812
   90 PHE   HD2      932    7.767748382    7.787311001    7.087835268
   90 PHE   CE1      933    7.658911429    7.423664346    7.138303846
   90 PHE   HE1      934    7.631034585    7.323396372    7.170711347
   90 PHE   CE2      935    0.068659578    7.583827608    7.097613412
   90 PHE   HE2      936    0.164807838    7.600599550    7.049102630
   90 PHE   CZ       937    0.032139540    7.452813725    7.126293128
   90 PHE   HZ       938    0.106968960    7.375223664    7.142460109
   90 PHE   C        939    7.448720992    0.180805757    7.048879364
   90 PHE   O        940    7.460363598    0.197308458    6.927547558
   91 ARG   N        941    7.487211794    0.271179572    7.138535502
   91 ARG   H        942    7.504552853    0.242682685    7.232803938
   91 ARG   CA       943    7.530414375    0.408400871    7.108318241
   91 ARG   CB       944    7.409437552    0.501406713    7.119431131
   91 ARG   CG       945    7.432049545    0.640686340    7.060286571
   91 ARG   CD       946    7.299743903    0.715524439    7.042956319
   91 ARG   NE       947    7.239148927    0.739064905    7.174792025
   91 ARG   HE       948    7.290093032    0.791387365    7.243108088
   91 ARG   CZ       949    7.117225593    0.694153716    7.207520110
   91 ARG   NH1      950    7.044677565    0.614915724    7.127437651
   91 ARG   HH11     951    6.963017508    0.568138096    7.161237609
   91 ARG   HH12     952    7.063503414    0.605676473    7.029666405
   91 ARG   NH2      953    7.075257243    0.717675788    7.332585001
   91 ARG   HH21     954    6.994907064    0.665753318    7.361702728
   91 ARG   HH22     955    7.121570571    0.789083346    7.385083212
   91 ARG   C        956    7.629031535    0.454396861    7.215860552
   91 ARG   O        957    7.608871732    0.425852677    7.333792108
   92 ILE   N        958    7.728329023    0.529426362    7.168937859
   92 ILE   H        959    7.744473570    0.544957827    7.071479389
   92 ILE   CA       960    0.066851261    0.582282829    7.262099324
   92 ILE   CB       961    0.205722055    0.545521961    7.209478592
   92 ILE   CG1      962    0.227794871    0.395526914    7.229980525
   92 ILE   CG2      963    0.326412575    0.614964993    7.272900430
   92 ILE   CD       964    0.311868716    0.327157719    7.121969860
   92 ILE   C        965    0.052123791    0.732205965    7.288812621
   92 ILE   O        966    0.075558960    0.818662012    7.204520365
   93 VAL   N        967    7.760092618    0.761728262    7.406639392
   93 VAL   H        968    7.771466878    0.699549595    7.484128401
   93 VAL   CA       969    7.718696781    0.894647129    7.453850629
   93 VAL   CB       970    7.653218229    0.876765453    7.590976310
   93 VAL   CG1      971    7.554426929    0.993270417    7.599776949
   93 VAL   CG2      972    7.580993294    0.744867281    7.619200458
   93 VAL   C        973    0.074779900    0.991147616    7.464764762
   93 VAL   O        974    0.050058204    1.109751314    7.443463355
   94 GLU   N        975    0.193841239    0.939194359    7.493318911
   94 GLU   H        976    0.209346781    0.842094020    7.511547638
   94 GLU   CA       977    0.317825831    1.017952346    7.499189571
   94 GLU   CB       978    0.327413165    1.093256709    7.632027296
   94 GLU   CG       979    0.239733730    1.215150412    7.661362532
   94 GLU   CD       980    0.300015754    1.297428643    7.775402440
   94 GLU   OE1      981    0.224063950    1.313835089    7.873311774
   94 GLU   OE2      982    0.420802403    1.328605903    7.783377672
   94 GLU   C        983    0.433006923    0.917532046    7.506921455
   94 GLU   O        984    0.437859513    0.830276017    7.593472745
   95 THR   N        985    0.537392926    0.947986670    7.430324621
   95 THR   H        986    0.540955933    1.026048145    7.367924805
   95 THR   CA       987    0.658735132    0.865004121    7.430697015
   95 THR   CB       988    0.659015097    0.766688665    7.313466245
   95 THR   OG1      989    0.778372027    0.689651556    7.297002788
   95 THR   HG1      990    0.792710381    0.597343970    7.261288468
   95 THR   CG2      991    0.620364620    0.829424299    7.179374377
   95 THR   C        992    0.781976811    0.955659490    7.431834189
   95 THR   O        993    0.782418403    1.061981677    7.369992119
   96 ASP   N        994    0.861586349    0.931869138    7.535680124
   96 ASP   H        995    0.831161562    0.872710087    7.610338933
   96 ASP   CA       996    0.997313446    0.986308502    7.550761860
   96 ASP   CB       997    0.992600997    1.085049614    7.667554565
   96 ASP   CG       998    1.127909372    1.126119748    7.725972487
   96 ASP   OD1      999    1.215864068    1.040022041    7.747794424
   96 ASP   OD2     1000    1.146012864    1.248470209    7.744002636
   96 ASP   C       1001    1.091938317    0.867976158    7.572037459
   96 ASP   O       1002    1.083046731    0.786930976    7.664146287
   97 TYR   N       1003    1.169374634    0.850132627    7.465375879
   97 TYR   H       1004    1.179991723    0.914442423    7.389525721
   97 TYR   CA      1005    1.229696961    0.719779067    7.434034098
   97 TYR   CB      1006    1.295987695    0.727400536    7.296350311
   97 TYR   CG      1007    1.206968493    0.773072158    7.180611756
   97 TYR   CD1     1008    1.243508886    0.880176251    7.099903394
   97 TYR   HD1     1009    1.338001316    0.928901645    7.123965020
   97 TYR   CD2     1010    1.085131574    0.709753065    7.158989825
   97 TYR   HD2     1011    1.062957175    0.624439224    7.223122561
   97 TYR   CE1     1012    1.156497420    0.931700443    7.004534046
   97 TYR   HE1     1013    1.181533244    1.028310050    6.960689596
   97 TYR   CE2     1014    1.001075319    0.759844346    7.060251480
   97 TYR   HE2     1015    0.900062172    0.720325888    7.049388196
   97 TYR   CZ      1016    1.035825977    0.867434695    6.979395069
   97 TYR   OH      1017    0.973791667    0.899079205    6.862562939
   97 TYR   HH      1018    1.032490139    0.959568560    6.808744298
   97 TYR   C       1019    1.339474238    0.669921322    7.528247308
   97 TYR   O       1020    1.359241834    0.551393564    7.554535684
   98 THR   N       1021    1.411267822    0.764169714    7.588678826
   98 THR   H       1022    1.391729992    0.860413291    7.569795272
   98 THR   CA      1023    1.501030900    0.741707650    7.702916787
   98 THR   CB      1024    1.625226355    0.831055823    7.705236282
   98 THR   OG1     1025    1.598314502    0.971488324    7.703360357
   98 THR   HG1     1026    1.674176667    1.034979411    7.717933663
   98 THR   CG2     1027    1.698074808    0.811315594    7.572149256
   98 THR   C       1028    1.451751552    0.744081866    0.085600391
   98 THR   O       1029    1.517372381    0.689604660    0.174240343
   99 ASP   N       1030    1.338646803    0.811377066    0.104802340
   99 ASP   H       1031    1.294362152    0.870551732    0.037443195
   99 ASP   CA      1032    1.266323082    0.807951926    0.232739601
   99 ASP   CB      1033    1.245059151    0.950625133    0.283764559
   99 ASP   CG      1034    1.358865624    1.020641625    0.358317567
   99 ASP   OD1     1035    1.371501180    0.997241087    0.480447219
   99 ASP   OD2     1036    1.425835267    1.104163503    0.293766720
   99 ASP   C       1037    1.135896765    0.728746174    0.221418314
   99 ASP   O       1038    1.132483669    0.615872478    0.270183863
  100 TYR   N       1039    1.026204481    0.783990914    0.170382369
  100 TYR   H       1040    1.031319581    0.835311620    0.084703638
  100 TYR   CA      1041    0.890219271    0.733309939    0.193883833
  100 TYR   CB      1042    0.818040108    0.813412218    0.302432689
  100 TYR   CG      1043    0.772810035    0.951808953    0.255403319
  100 TYR   CD1     1044    0.650902621    0.976194006    0.193214802
  100 TYR   HD1     1045    0.579479756    0.894189394    0.185795322
  100 TYR   CD2     1046    0.853045847    1.062590019    0.280118090
  100 TYR   HD2     1047    0.954420887    1.052525085    0.318894750
  100 TYR   CE1     1048    0.616022641    1.102217727    0.146096292
  100 TYR   HE1     1049    0.512715009    1.115198933    0.113846448
  100 TYR   CE2     1050    0.820539815    1.191532752    0.239657003
  100 TYR   HE2     1051    0.888855905    1.276455739    0.241081586
  100 TYR   CZ      1052    0.701374965    1.209213967    0.170338470
  100 TYR   OH      1053    0.659770232    1.336276651    0.145456300
  100 TYR   HH      1054    0.565936026    1.337009962    0.110903221
  100 TYR   C       1055    0.804695247    0.702359887    0.070835483
  100 TYR   O       1056    0.818913107    0.766680633   -0.033044562
  101 ILE   N       1057    0.718496553    0.601178105    0.075575151
  101 ILE   H       1058    0.739202018    0.546892024    0.156975583
  101 ILE   CA      1059    0.609181928    0.581173218    7.741483292
  101 ILE   CB      1060    0.631837338    0.467235992    7.641909302
  101 ILE   CG1     1061    0.752916472    0.486465535    7.550351604
  101 ILE   CG2     1062    0.508849950    0.458644162    7.551303873
  101 ILE   CD      1063    0.779344788    0.350631379    7.485059906
  101 ILE   C       1064    0.476884360    0.567815879    0.055048061
  101 ILE   O       1065    0.454563935    0.462047508    0.113742876
  102 ILE   N       1066    0.380185262    0.656950124    0.035213318
  102 ILE   H       1067    0.394798458    0.738091540   -0.021385190
  102 ILE   CA      1068    0.241823336    0.653679876    0.084770482
  102 ILE   CB      1069    0.184352900    0.787493479    0.131703004
  102 ILE   CG1     1070    0.267514141    0.837360202    0.250069253
  102 ILE   CG2     1071    0.043770083    0.765648818    0.188010541
  102 ILE   CD      1072    0.221645503    0.961297228    0.327171409
  102 ILE   C       1073    0.162640418    0.591924810    7.731474487
  102 ILE   O       1074    0.160149484    0.647773887    7.621917853
  103 PHE   N       1075    0.079261923    0.498248357    0.013589971
  103 PHE   H       1076    0.067759136    0.471408427    0.109231647
  103 PHE   CA      1077    0.013387646    0.402509561    7.685692748
  103 PHE   CB      1078    0.099500802    0.276580690    7.697333402
  103 PHE   CG      1079    0.054726170    0.163091161    7.605000299
  103 PHE   CD1     1080    0.109273547    0.138120151    7.479606809
  103 PHE   HD1     1081    0.176196333    0.212211516    7.435861788
  103 PHE   CD2     1082    7.729177611    0.068574008    7.656960600
  103 PHE   HD2     1083    7.691149039    0.077225549    7.758744732
  103 PHE   CE1     1084    0.083558361    0.018547234    7.413567065
  103 PHE   HE1     1085    0.129592203    0.004108963    7.315818285
  103 PHE   CE2     1086    7.705694900    7.709864190    7.592446390
  103 PHE   HE2     1087    7.652147114    7.629677426    7.643288409
  103 PHE   CZ      1088    7.760483604    7.684866952    7.467169996
  103 PHE   HZ      1089    7.753429892    7.588222296    7.417259209
  103 PHE   C       1090    7.628836586    0.376887220    7.720859769
  103 PHE   O       1091    7.596654772    0.384617688    7.839329112
  104 HISB  N       1092    7.551988401    0.367909972    7.612679577
  104 HISB  H       1093    7.583036875    0.380072063    7.518402847
  104 HISB  CA      1094    7.409523666    0.334757896    7.627342438
  104 HISB  CB      1095    7.318832781    0.456584894    7.608795565
  104 HISB  CG      1096    7.170968819    0.435823254    7.642239339
  104 HISB  ND1     1097    7.070515589    0.394560371    7.565449425
  104 HISB  CD2     1098    7.125352296    0.425119161    7.766712635
  104 HISB  HD2     1099    7.190416752    0.428065803    7.854119305
  104 HISB  CE1     1100    6.961025390    0.383108806    7.640080544
  104 HISB  HE1     1101    6.859636154    0.364963390    7.604401136
  104 HISB  NE2     1102    6.996010097    0.394131549    7.767933923
  104 HISB  HE2     1103    6.940598113    0.384471021    7.850615343
  104 HISB  C       1104    7.366795006    0.220839997    7.534557239
  104 HISB  O       1105    7.400805957    0.216647920    7.416421286
  105 LEU   N       1106    7.292675163    0.129036058    7.595935833
  105 LEU   H       1107    7.264730357    0.144103247    7.690771155
  105 LEU   CA      1108    7.248886253    0.003918360    7.532376011
  105 LEU   CB      1109    7.328703720   -0.110149571    7.595866736
  105 LEU   CG      1110    7.287172518    7.511957569    7.550308920
  105 LEU   CD1     1111    7.415477587    7.440636150    7.507144776
  105 LEU   CD2     1112    7.195641668    7.445853342    7.653567251
  105 LEU   C       1113    7.098563796    7.742581167    7.548622717
  105 LEU   O       1114    7.041085428    7.751965387    7.656966587
  106 VAL   N       1115    7.027283912    7.708583239    7.441606994
  106 VAL   H       1116    7.078321309    7.686551550    7.358476996
  106 VAL   CA      1117    6.890528920    7.654639708    7.440715793
  106 VAL   CB      1118    6.796338570    7.735590131    7.351361062
  106 VAL   CG1     1119    6.655904395    7.674921025    7.348439327
  106 VAL   CG2     1120    6.792125175    7.887965543    7.364565444
  106 VAL   C       1121    6.880804387    7.508298108    7.397107971
  106 VAL   O       1122    6.912796090    7.467128750    7.285700306
  107 ASN   N       1123    6.817313753    7.431696334    7.485376258
  107 ASN   H       1124    6.776525971    7.474542627    7.566010820
  107 ASN   CA      1125    6.806037930    7.285735996    7.472014293
  107 ASN   CB      1126    6.885931782    7.210435528    7.578599868
  107 ASN   CG      1127    6.848158988    7.062283231    7.584580587
  107 ASN   OD1     1128    6.757348588    7.026846298    7.659599625
  107 ASN   ND2     1129    6.924836667    6.986343306    7.506845733
  107 ASN   HD21    1130    6.898136712    6.890214363    7.499965429
  107 ASN   HD22    1131    7.014144639    7.015860737    7.472881038
  107 ASN   C       1132    6.657434862    7.249670229    7.477276013
  107 ASN   O       1133    6.588443291    7.260011524    7.578583724
  108 PHE   N       1134    6.611249170    7.195977028    7.364701111
  108 PHE   H       1135    6.656254181    7.181501360    7.276581703
  108 PHE   CA      1136    6.475747478    7.144391506    7.340390188
  108 PHE   CB      1137    6.449933078    7.138811409    7.189678593
  108 PHE   CG      1138    6.420012834    7.274117260    7.124823627
  108 PHE   CD1     1139    6.297069816    7.336589624    7.142320235
  108 PHE   HD1     1140    6.235922780    7.311946248    7.229130879
  108 PHE   CD2     1141    6.499088157    7.318863469    7.019623357
  108 PHE   HD2     1142    6.604219187    7.290188127    7.016872015
  108 PHE   CE1     1143    6.254139356    7.441163745    7.061423346
  108 PHE   HE1     1144    6.154725686    7.484828141    7.070913772
  108 PHE   CE2     1145    6.460105907    7.428268415    6.943242687
  108 PHE   HE2     1146    6.525484103    7.465498245    6.864363125
  108 PHE   CZ      1147    6.338701118    7.492740286    6.963905970
  108 PHE   HZ      1148    6.314347656    7.588950671    6.918833770
  108 PHE   C       1149    6.430963691    7.017850340    7.413835553
  108 PHE   O       1150    6.463146172    6.904965155    7.377068141
  109 LYSH  N       1151    6.405944955    7.038004292    7.542903237
  109 LYSH  H       1152    6.454184678    7.117060959    7.580648511
  109 LYSH  CA      1153    6.334534354    6.952445595    7.638775358
  109 LYSH  CB      1154    6.370833542    7.004293879    7.778070675
  109 LYSH  CG      1155    6.505730628    6.955827728    0.069443300
  109 LYSH  CD      1156    6.509915664    6.803950226    0.087385032
  109 LYSH  CE      1157    6.655085924    6.761970532    0.111309123
  109 LYSH  NZ      1158    6.730055324    6.751739250   -0.014717818
  109 LYSH  HZ1     1159    6.823071783    6.720716018    0.004917429
  109 LYSH  HZ2     1160    6.735197928    6.842038293   -0.057374547
  109 LYSH  HZ3     1161    6.687812016    6.685398407   -0.076478822
  109 LYSH  C       1162    6.183705146    6.942682859    7.614927574
  109 LYSH  O       1163    6.125845536    7.024589085    7.543693330
  110 GLU   N       1164    6.124294521    6.832202303    7.659164649
  110 GLU   H       1165    6.173248122    6.754472170    7.698690608
  110 GLU   CA      1166    5.978468277    6.816438669    7.649265831
  110 GLU   CB      1167    5.937554716    6.669205957    7.656859907
  110 GLU   CG      1168    6.002483927    6.588691920    7.544106745
  110 GLU   CD      1169    5.963495969    6.440756178    7.543649746
  110 GLU   OE1     1170    6.047759152    6.352182034    7.569691224
  110 GLU   OE2     1171    5.850620288    6.409333755    7.500098020
  110 GLU   C       1172    5.893758845    6.912971491    7.732446829
  110 GLU   O       1173    5.945642995    6.970357391    7.828077664
  111 LYSH  N       1174    5.775763142    6.945584991    7.680462024
  111 LYSH  H       1175    5.731033747    6.893583567    7.607684492
  111 LYSH  CA      1176    5.681364307    7.049950629    7.722985848
  111 LYSH  CB      1177    5.642693362    7.042563759    7.870833922
  111 LYSH  CG      1178    5.566004837    6.914144802    0.140888816
  111 LYSH  CD      1179    5.491375177    6.941617456    0.271606010
  111 LYSH  CE      1180    5.345298334    6.898433522    0.257261458
  111 LYSH  NZ      1181    5.292604371    6.798965788    0.351826525
  111 LYSH  HZ1     1182    5.332246901    6.709545105    0.331022896
  111 LYSH  HZ2     1183    5.193225863    6.795018797    0.341411635
  111 LYSH  HZ3     1184    5.308188235    6.827144431    0.446500355
  111 LYSH  C       1185    5.727672018    7.192876446    7.693979454
  111 LYSH  O       1186    5.661233064    7.273980416    7.629651302
  112 ASP   N       1187    5.856155158    7.221132039    7.713543461
  112 ASP   H       1188    5.921560219    7.150915568    7.741698395
  112 ASP   CA      1189    5.916461646    7.354781023    7.702846768
  112 ASP   CB      1190    5.878791064    7.434040640    0.066038413
  112 ASP   CG      1191    5.874384155    7.585603286    0.045583479
  112 ASP   OD1     1192    5.807565080    7.652050056    0.127694349
  112 ASP   OD2     1193    5.906672174    7.639740879   -0.062353354
  112 ASP   C       1194    6.068587436    7.338976598    7.707188795
  112 ASP   O       1195    6.120721419    7.243343556    7.764332549
  113 SER   N       1196    6.142756787    7.429392452    7.643814309
  113 SER   H       1197    6.091493585    7.501230799    7.596768501
  113 SER   CA      1198    6.288153789    7.429799620    7.622190588
  113 SER   CB      1199    6.342335491    7.513700840    7.506288205
  113 SER   OG      1200    6.305787619    7.651618890    7.515984491
  113 SER   HG      1201    6.218636229    7.666551279    7.469275933
  113 SER   C       1202    6.360383641    7.483517609    7.745904493
  113 SER   O       1203    6.308016088    7.568887859    7.817308969
  114 PHE   N       1204    6.481685881    7.431644726    0.000555042
  114 PHE   H       1205    6.504301552    7.349875295   -0.052371589
  114 PHE   CA      1206    6.559074697    7.464663682    0.121080538
  114 PHE   CB      1207    6.629080428    7.335986152    0.165250586
  114 PHE   CG      1208    6.753658784    7.353293708    0.252390610
  114 PHE   CD1     1209    6.874723616    7.345774663    0.184508841
  114 PHE   HD1     1210    6.865956894    7.361718066    0.077037992
  114 PHE   CD2     1211    6.743806442    7.361966295    0.390758797
  114 PHE   HD2     1212    6.642500506    7.373577263    0.429265090
  114 PHE   CE1     1213    6.990496535    7.338315126    0.261076321
  114 PHE   HE1     1214    7.089296242    7.353507573    0.217615536
  114 PHE   CE2     1215    6.860520744    7.351968539    0.465598045
  114 PHE   HE2     1216    6.857004655    7.370985951    0.572858767
  114 PHE   CZ      1217    6.981980167    7.336448940    0.399812016
  114 PHE   HZ      1218    7.069580624    7.316740837    0.461593828
  114 PHE   C       1219    6.659643300    7.566769090    0.067471372
  114 PHE   O       1220    6.726182942    7.531858727   -0.029900853
  115 GLN   N       1221    6.663424400    7.685829370    0.126647226
  115 GLN   H       1222    6.605482611    7.715565643    0.202532898
  115 GLN   CA      1223    6.752465436    0.033890124    0.087455558
  115 GLN   CB      1224    6.668337679    0.158048485    0.057181882
  115 GLN   CG      1225    6.586929847    0.145140275   -0.071700612
  115 GLN   CD      1226    6.525913368    0.279801943    7.651058691
  115 GLN   OE1     1227    6.590238477    0.359963019    7.583490047
  115 GLN   NE2     1228    6.404869421    0.315522496    7.693000417
  115 GLN   HE21    1229    6.367194019    0.404750786    7.668153607
  115 GLN   HE22    1230    6.353494445    0.250201024    7.748610606
  115 GLN   C       1231    6.853363569    0.052547942    0.200947911
  115 GLN   O       1232    6.820093833    0.089426781    0.313469070
  116 MET   N       1233    6.975780416    0.009456829    0.171888801
  116 MET   H       1234    7.000768909   -0.005864010    0.076276632
  116 MET   CA      1235    7.087636040    0.023604345    0.266206755
  116 MET   CB      1236    7.177119161   -0.098607752    0.244658179
  116 MET   CG      1237    7.261004063    7.628633747    0.367760639
  116 MET   SD      1238    7.377152064    7.489631744    0.341782361
  116 MET   CE      1239    7.473627032    7.571807422    0.216787078
  116 MET   C       1240    7.180300730    0.139751492    0.229748086
  116 MET   O       1241    7.215056539    0.164540187    0.114389761
  117 MET   N       1242    7.251126445    0.187271881    0.331806997
  117 MET   H       1243    7.230826488    0.165286914    0.427225019
  117 MET   CA      1244    7.364582442    0.279018790    0.313885203
  117 MET   CB      1245    7.322328260    0.412929730    0.374642960
  117 MET   CG      1246    7.421937028    0.524445663    0.342252840
  117 MET   SD      1247    7.351833002    0.693054035    0.354324826
  117 MET   CE      1248    7.331311945    0.734747292    0.182485814
  117 MET   C       1249    7.488933617    0.226005553    0.385575768
  117 MET   O       1250    7.477832997    0.163529453    0.490952133
  118 GLU   N       1251    7.604326081    0.242599596    0.321546663
  118 GLU   H       1252    7.607425565    0.289794124    0.233428172
  118 GLU   CA      1253    7.735451540    0.194194686    0.367067371
  118 GLU   CB      1254    7.761448677    0.057836090    0.302702670
  118 GLU   CG      1255    0.049732440    7.718412254    0.405413028
  118 GLU   CD      1256    0.086712459    7.580066753    0.351542244
  118 GLU   OE1     1257    0.201719697    7.561794627    0.306135345
  118 GLU   OE2     1258    0.014901385    7.482320485    0.381752180
  118 GLU   C       1259    0.087469499    0.293673699    0.345057275
  118 GLU   O       1260    0.071648430    0.383714247    0.262760282
  119 LEU   N       1261    0.192188251    0.277110122    0.425368284
  119 LEU   H       1262    0.188863620    0.215166052    0.503811844
  119 LEU   CA      1263    0.311279026    0.363260308    0.423477038
  119 LEU   CB      1264    0.298579014    0.450913788    0.548218991
  119 LEU   CG      1265    0.387822066    0.574907440    0.539914129
  119 LEU   CD1     1266    0.338760186    0.679276147    0.640458478
  119 LEU   CD2     1267    0.529810203    0.536035504    0.581561050
  119 LEU   C       1268    0.436689634    0.276413227    0.435439944
  119 LEU   O       1269    0.460749507    0.208998815    0.535467235
  120 SER   N       1270    0.515693019    0.284710341    0.328756077
  120 SER   H       1271    0.493247459    0.353541363    0.259774098
  120 SER   CA      1272    0.645381249    0.216369046    0.317819807
  120 SER   CB      1273    0.665987580    0.143250206    0.185003288
  120 SER   OG      1274    0.553575799    0.135535478    0.096935157
  120 SER   HG      1275    0.481589793    0.078358062    0.136301467
  120 SER   C       1276    0.763080678    0.312062112    0.337896961
  120 SER   O       1277    0.767291159    0.420405852    0.279806364
  121 ALA   N       1278    0.858507835    0.275931687    0.423215727
  121 ALA   H       1279    0.863683537    0.182604142    0.458757357
  121 ALA   CA      1280    0.986837368    0.345584288    0.440303051
  121 ALA   CB      1281    0.989158115    0.411752102    0.578235989
  121 ALA   C       1282    1.120581250    0.274186036    0.419628383
  121 ALA   O       1283    1.129016481    0.153739546    0.443117260
  122 ARG   N       1284    1.224227741    0.349739479    0.384441340
  122 ARG   H       1285    1.223607674    0.444393602    0.352174088
  122 ARG   CA      1286    1.360355603    0.294581544    0.378349637
  122 ARG   CB      1287    1.465271006    0.377535998    0.304035871
  122 ARG   CG      1288    1.428913774    0.399781368    0.157090119
  122 ARG   CD      1289    1.448027422    0.272858833    0.073817076
  122 ARG   NE      1290    1.436097252    0.307049468   -0.068657512
  122 ARG   HE      1291    1.388869943    0.393736659   -0.084624300
  122 ARG   CZ      1292    1.470907876    0.232581612   -0.174472902
  122 ARG   NH1     1293    1.500048434    0.102085691   -0.165663804
  122 ARG   HH11    1294    1.533051984    0.043505890   -0.239679387
  122 ARG   HH12    1295    1.467218195    0.057282009   -0.082508338
  122 ARG   NH2     1296    1.506579421    0.296611120   -0.286646059
  122 ARG   HH21    1297    1.527816864    0.249783365   -0.372413674
  122 ARG   HH22    1298    1.498812581    0.396217966   -0.290909693
  122 ARG   C       1299    1.426955503    0.266807877    0.513279525
  122 ARG   O       1300    1.513274913    0.179688295    0.522669813
  123 GLU   N       1301    1.403838042    0.359926989    0.605393109
  123 GLU   H       1302    1.338353902    0.433627495    0.588633248
  123 GLU   CA      1303    1.431283585    0.353317375    0.749669441
  123 GLU   CB      1304    1.432866239    0.495413736    0.806372000
  123 GLU   CG      1305    1.555020911    0.576149818    0.761974132
  123 GLU   CD      1306    1.583915051    0.698384225    0.849336638
  123 GLU   OE1     1307    1.506650223    0.796208004    0.840079454
  123 GLU   OE2     1308    1.671562952    0.695384348    0.938417011
  123 GLU   C       1309    1.322213441    0.279136310    0.827219198
  123 GLU   O       1310    1.206914527    0.281925831    0.784451000
  124 PRO   N       1311    1.360411602    0.208121333    0.932993851
  124 PRO   CA      1312    1.261424856    0.147743418    1.023367757
  124 PRO   CB      1313    1.350855790    0.086675072    1.131450253
  124 PRO   CG      1314    1.479605235    0.042310442    1.061699411
  124 PRO   CD      1315    1.495511226    0.159686296    0.964852118
  124 PRO   C       1316    1.140721578    0.225381227    1.076431311
  124 PRO   O       1317    1.033176012    0.165978534    1.070478337
  125 ASP   N       1318    1.151774069    0.353894389    1.108855820
  125 ASP   H       1319    1.248305301    0.379377429    1.114544564
  125 ASP   CA      1320    1.040369863    0.440015654    1.151076597
  125 ASP   CB      1321    1.056642626    0.480754605    1.297664702
  125 ASP   CG      1322    1.018909875    0.362086446    1.386564468
  125 ASP   OD1     1323    0.903414266    0.355446470    1.433883320
  125 ASP   OD2     1324    1.092085687    0.260848002    1.391025476
  125 ASP   C       1325    1.025468735    0.559651927    1.056860428
  125 ASP   O       1326    1.125527724    0.616096889    1.012914959
  126 THR   N       1327    0.915360016    0.632118977    1.074644068
  126 THR   H       1328    0.842020777    0.615950768    1.140674144
  126 THR   CA      1329    0.887341365    0.751800508    0.994029847
  126 THR   CB      1330    0.766942524    0.728853339    0.902472387
  126 THR   OG1     1331    0.783378023    0.814113942    0.788842254
  126 THR   HG1     1332    0.878920018    0.818391421    0.759599901
  126 THR   CG2     1333    0.629188711    0.742722638    0.967592211
  126 THR   C       1334    0.876637736    0.886780819    1.065278958
  126 THR   O       1335    0.918060189    0.896827809    1.180657803
  127 SER   N       1336    0.854268641    0.996113579    0.992914286
  127 SER   H       1337    0.819474807    0.977675103    0.900993462
  127 SER   CA      1338    0.850253025    1.130779536    1.051726085
  127 SER   CB      1339    0.924742012    1.232486757    0.965030627
  127 SER   OG      1340    0.839161292    1.292269137    0.867299417
  127 SER   HG      1341    0.903204164    1.345597371    0.812030603
  127 SER   C       1342    0.706931554    1.180684140    1.071124190
  127 SER   O       1343    0.612267494    1.126423805    1.014347688
  128 GLU   N       1344    0.698761094    1.285815640    1.152163406
  128 GLU   H       1345    0.777388065    1.343901517    1.173200583
  128 GLU   CA      1346    0.569049634    1.348561941    1.181191907
  128 GLU   CB      1347    0.577169773    1.443852568    1.300627081
  128 GLU   CG      1348    0.708643377    1.519220458    1.321624893
  128 GLU   CD      1349    0.742458896    1.604180345    1.198957093
  128 GLU   OE1     1350    0.680218534    1.710396485    1.177354070
  128 GLU   OE2     1351    0.834362468    1.565498640    1.123581648
  128 GLU   C       1352    0.501994053    1.415179143    1.060875375
  128 GLU   O       1353    0.380579005    1.397485525    1.052232330
  129 GLU   N       1354    0.575990446    1.481803571    0.972715996
  129 GLU   H       1355    0.666311574    1.513788011    1.001316442
  129 GLU   CA      1356    0.518061767    1.534944884    0.848489358
  129 GLU   CB      1357    0.631622571    1.597585016    0.767323772
  129 GLU   CG      1358    0.716900529    1.694624352    0.849310450
  129 GLU   CD      1359    0.771694956    1.813774027    0.770531748
  129 GLU   OE1     1360    0.766604724    1.927818073    0.821454116
  129 GLU   OE2     1361    0.805585061    1.786552047    0.653342752
  129 GLU   C       1362    0.453929352    1.423065649    0.766131607
  129 GLU   O       1363    0.338297879    1.446289950    0.731182579
  130 VAL   N       1364    0.520026945    1.307891388    0.758623959
  130 VAL   H       1365    0.615487524    1.300249446    0.787414663
  130 VAL   CA      1366    0.464186233    1.191895114    0.687652847
  130 VAL   CB      1367    0.574220086    1.088025959    0.664924327
  130 VAL   CG1     1368    0.529033352    0.987235412    0.559039952
  130 VAL   CG2     1369    0.706144117    1.147919645    0.615733127
  130 VAL   C       1370    0.347354999    1.132130583    0.766335240
  130 VAL   O       1371    0.249165545    1.089602294    0.705666351
  131 ARG   N       1372    0.355442150    1.128609837    0.899046735
  131 ARG   H       1373    0.440413577    1.151481960    0.946570822
  131 ARG   CA      1374    0.238807077    1.090847722    0.980176165
  131 ARG   CB      1375    0.271777530    1.079031273    1.129117936
  131 ARG   CG      1376    0.359270392    0.962613435    1.176030041
  131 ARG   CD      1377    0.404428836    0.981573300    1.320968499
  131 ARG   NE      1378    0.491186452    0.868869022    1.358094519
  131 ARG   HE      1379    0.492529691    0.771404210    1.380396406
  131 ARG   CZ      1380    0.609798628    0.891426580    1.416209180
  131 ARG   NH1     1381    0.640225390    1.011889838    1.466395675
  131 ARG   HH11    1382    0.735372278    1.018485050    1.496453930
  131 ARG   HH12    1383    0.569931643    1.070170073    1.507166125
  131 ARG   NH2     1384    0.705027975    0.797452984    1.423538508
  131 ARG   HH21    1385    0.794416937    0.807170406    1.467282339
  131 ARG   HH22    1386    0.677740563    0.719975988    1.366513269
  131 ARG   C       1387    0.117272325    1.182469514    0.964466414
  131 ARG   O       1388    0.004037896    1.134423794    0.964304247
  132 LYSH  N       1389    0.139980294    1.313521990    0.964255928
  132 LYSH  H       1390    0.227545377    1.348030208    0.998068614
  132 LYSH  CA      1391    0.034365184    1.414967410    0.951475800
  132 LYSH  CB      1392    0.089516180    1.552937650    0.987995267
  132 LYSH  CG      1393    0.120572706    1.579211130    1.135488083
  132 LYSH  CD      1394    0.225822338    1.688543316    1.154916001
  132 LYSH  CE      1395    0.211973463    1.715112158    1.304953884
  132 LYSH  NZ      1396    0.286834774    1.837349371    1.337544646
  132 LYSH  HZ1     1397    0.336434504    1.831406535    1.424173658
  132 LYSH  HZ2     1398    0.219882639    1.911467308    1.332652925
  132 LYSH  HZ3     1399    0.352230067    1.851086903    1.263148666
  132 LYSH  C       1400    7.733209468    1.419718587    0.812260371
  132 LYSH  O       1401    7.614929640    1.449074993    0.795533027
  133 ARG   N       1402    0.056809494    1.395145978    0.713590722
  133 ARG   H       1403    0.147258028    1.437190398    0.720868590
  133 ARG   CA      1404    0.009296890    1.362308057    0.578402087
  133 ARG   CB      1405    0.114981867    1.330162423    0.472538187
  133 ARG   CG      1406    0.107920521    1.455303181    0.384799607
  133 ARG   CD      1407    0.199599002    1.571151166    0.424603995
  133 ARG   NE      1408    0.332995453    1.524522166    0.384104081
  133 ARG   HE      1409    0.326415043    1.430269583    0.351344733
  133 ARG   CZ      1410    0.451130647    1.583326010    0.407335363
  133 ARG   NH1     1411    0.454640805    1.702391786    0.468729668
  133 ARG   HH11    1412    0.540464208    1.739014654    0.504689866
  133 ARG   HH12    1413    0.376593835    1.764884255    0.467221512
  133 ARG   NH2     1414    0.563232355    1.522790837    0.365797918
  133 ARG   HH21    1415    0.652386470    1.565159368    0.381815764
  133 ARG   HH22    1416    0.558624283    1.434831295    0.318449098
  133 ARG   C       1417    7.676391303    1.242524660    0.573020923
  133 ARG   O       1418    7.564312633    1.252694820    0.523372009
  134 PHE   N       1419    7.720393985    1.130196276    0.629023232
  134 PHE   H       1420    7.805450129    1.115216112    0.679444730
  134 PHE   CA      1421    7.642235438    1.006049978    0.638585575
  134 PHE   CB      1422    7.722449990    0.898041430    0.711453459
  134 PHE   CG      1423    7.658614540    0.759994854    0.694806148
  134 PHE   CD1     1424    7.707678618    0.676374387    0.595211232
  134 PHE   HD1     1425    7.761713442    0.714554817    0.508588339
  134 PHE   CD2     1426    7.591963162    0.707198159    0.804750722
  134 PHE   HD2     1427    7.563268453    0.774471425    0.885571217
  134 PHE   CE1     1428    7.679857788    0.540294123    0.600282106
  134 PHE   HE1     1429    7.696009787    0.472656425    0.516345907
  134 PHE   CE2     1430    7.583438236    0.570028637    0.825507734
  134 PHE   HE2     1431    7.563446410    0.526156906    0.923265748
  134 PHE   CZ      1432    7.622664012    0.491980946    0.717384868
  134 PHE   HZ      1433    7.590930913    0.387702307    0.717468612
  134 PHE   C       1434    7.501982865    1.020925868    0.697908290
  134 PHE   O       1435    7.406531877    0.985421561    0.628923544
  135 VAL   N       1436    7.498531124    1.080643028    0.816703442
  135 VAL   H       1437    7.586500828    1.093727022    0.862439374
  135 VAL   CA      1438    7.371965640    1.118341908    0.881289681
  135 VAL   CB      1439    7.375002649    1.158227743    1.028968243
  135 VAL   CG1     1440    7.439271164    1.049218411    1.114971501
  135 VAL   CG2     1441    7.438900215    1.295934942    1.048104621
  135 VAL   C       1442    7.279101402    1.211623918    0.803285271
  135 VAL   O       1443    7.157982016    1.191969860    0.811970982
  136 GLU   N       1444    7.335244364    1.302982281    0.724597187
  136 GLU   H       1445    7.428213823    1.335305763    0.742285095
  136 GLU   CA      1446    7.258930101    1.396050296    0.640213563
  136 GLU   CB      1447    7.342839337    1.509285810    0.580688801
  136 GLU   CG      1448    7.262439167    1.605529904    0.493067417
  136 GLU   CD      1449    7.353360608    1.722064482    0.453544707
  136 GLU   OE1     1450    7.360954682    1.829841265    0.516395712
  136 GLU   OE2     1451    7.396990451    1.705421234    0.337606649
  136 GLU   C       1452    7.199224072    1.312510736    0.526774159
  136 GLU   O       1453    7.077260925    1.304826086    0.512751107
  137 TYR   N       1454    7.281057765    1.236969666    0.454051525
  137 TYR   H       1455    7.376543865    1.241649617    0.483402412
  137 TYR   CA      1456    7.228811911    1.146545557    0.350583247
  137 TYR   CB      1457    7.339420905    1.067732314    0.280126541
  137 TYR   CG      1458    7.447213434    1.145857177    0.204733523
  137 TYR   CD1     1459    7.411209123    1.260486064    0.134860908
  137 TYR   HD1     1460    7.308129935    1.268214043    0.100277815
  137 TYR   CD2     1461    7.580660052    1.113202312    0.225842451
  137 TYR   HD2     1462    7.605413263    1.034745330    0.297333967
  137 TYR   CE1     1463    7.506635671    1.348180178    0.084635363
  137 TYR   HE1     1464    7.482015024    1.423976567    0.010272993
  137 TYR   CE2     1465    7.678732793    1.196430437    0.173168111
  137 TYR   HE2     1466    7.783174039    1.166669861    0.163926988
  137 TYR   CZ      1467    7.638841227    1.308886176    0.101870003
  137 TYR   OH      1468    7.744337004    1.377953875    0.050947063
  137 TYR   HH      1469    7.829920384    1.339639176    0.085696090
  137 TYR   C       1470    7.127674358    1.041354614    0.396612705
  137 TYR   O       1471    7.018008197    1.032714861    0.341572154
  138 CYSH  N       1472    7.150140142    0.982075947    0.513541615
  138 CYSH  H       1473    7.245797989    0.972457334    0.541056786
  138 CYSH  CA      1474    7.054814705    0.907431677    0.596919897
  138 CYSH  CB      1475    7.126328402    0.856289275    0.722153222
  138 CYSH  SG      1476    7.259860806    0.738186439    0.680781067
  138 CYSH  HG      1477    7.330280103    0.832588617    0.618984796
  138 CYSH  C       1478    6.921820849    0.967609739    0.642748884
  138 CYSH  O       1479    6.813407790    0.910678136    0.631038860
  139 GLN   N       1480    6.925509613    1.094005190    0.683990332
  139 GLN   H       1481    7.002483929    1.139533173    0.728747945
  139 GLN   CA      1482    6.807944346    1.181744210    0.693487476
  139 GLN   CB      1483    6.831309945    1.319024283    0.756857457
  139 GLN   CG      1484    6.865936929    1.304414958    0.905166160
  139 GLN   CD      1485    6.922520615    1.439289178    0.950048341
  139 GLN   OE1     1486    7.036478334    1.479999302    0.928017374
  139 GLN   NE2     1487    6.838596698    1.519220812    1.015268417
  139 GLN   HE21    1488    6.876262010    1.609927209    1.034036978
  139 GLN   HE22    1489    6.749801517    1.482881953    1.043435016
  139 GLN   C       1490    6.730848198    1.191863504    0.561723297
  139 GLN   O       1491    6.621098024    1.136442867    0.558085279
  140 LYSH  N       1492    6.796785864    1.232665070    0.453673222
  140 LYSH  H       1493    6.896143483    1.243879132    0.455392415
  140 LYSH  CA      1494    6.721132797    1.243631939    0.328101083
  140 LYSH  CB      1495    6.787318658    1.346458494    0.236137283
  140 LYSH  CG      1496    6.727589516    1.486499185    0.251306468
  140 LYSH  CD      1497    6.779969179    1.570611683    0.134728082
  140 LYSH  CE      1498    6.932660168    1.579481892    0.130583176
  140 LYSH  NZ      1499    6.958203389    1.677093706    0.023674678
  140 LYSH  HZ1     1500    7.053751683    1.659829844   -0.000259331
  140 LYSH  HZ2     1501    6.951385690    1.773625221    0.048879327
  140 LYSH  HZ3     1502    6.902878771    1.665344063   -0.058794460
  140 LYSH  C       1503    6.674283520    1.110959012    0.268009913
  140 LYSH  O       1504    6.587195985    1.106884825    0.181253792
  141 HISA  N       1505    6.759018667    1.011971022    0.294630815
  141 HISA  H       1506    6.854764908    1.014211306    0.323399973
  141 HISA  CA      1507    6.713535993    0.877146194    0.257705121
  141 HISA  CB      1508    6.819437459    0.767023551    0.249548110
  141 HISA  CG      1509    6.882596751    0.774624619    0.110389031
  141 HISA  ND1     1510    6.840502365    0.713743400   -0.000108932
  141 HISA  HD1     1511    6.745427072    0.686237409   -0.014349962
  141 HISA  CD2     1512    7.008414300    0.808559531    0.083811252
  141 HISA  HD2     1513    7.087307323    0.843683180    0.150327286
  141 HISA  CE1     1514    6.933108446    0.711768494   -0.095551375
  141 HISA  HE1     1515    6.923005077    0.666527271   -0.194194009
  141 HISA  NE2     1516    7.039703355    0.767397459   -0.038727416
  141 HISA  C       1517    6.589458411    0.827233465    0.332024906
  141 HISA  O       1518    6.527568677    0.739262526    0.272360729
  142 GLY   N       1519    6.542657958    0.899447643    0.433437608
  142 GLY   H       1520    6.567583912    0.988875714    0.470620813
  142 GLY   CA      1521    6.432195148    0.849459619    0.516573482
  142 GLY   C       1522    6.463231814    0.729904512    0.606886936
  142 GLY   O       1523    6.371600775    0.650380198    0.627158648
  143 ILE   N       1524    6.568200250    0.749636026    0.686150280
  143 ILE   H       1525    6.649758072    0.803982563    0.666280665
  143 ILE   CA      1526    6.601942449    0.645537730    0.784320516
  143 ILE   CB      1527    6.736437176    0.581373762    0.749600603
  143 ILE   CG1     1528    6.759792993    0.547155435    0.602308078
  143 ILE   CG2     1529    6.770765558    0.460755570    0.837253940
  143 ILE   CD      1530    6.906761438    0.518955280    0.570427465
  143 ILE   C       1531    6.627864294    0.720201065    0.915343593
  143 ILE   O       1532    6.675529500    0.833492640    0.910418214
  144 VAL   N       1533    6.583136899    0.669182620    1.029747816
  144 VAL   H       1534    6.535128727    0.582017477    1.039620975
  144 VAL   CA      1535    6.613417010    0.722024652    1.163553128
  144 VAL   CB      1536    6.502073167    0.690688166    1.263718176
  144 VAL   CG1     1537    6.368731213    0.744451048    1.211364924
  144 VAL   CG2     1538    6.498515503    0.540248587    1.291364820
  144 VAL   C       1539    6.754994512    0.692242894    1.213364357
  144 VAL   O       1540    6.816314859    0.596300395    1.166834702
  145 LYSH  N       1541    6.806053196    0.758099752    1.317015564
  145 LYSH  H       1542    6.766847507    0.841010642    1.356877445
  145 LYSH  CA      1543    6.943140435    0.736621493    1.365542152
  145 LYSH  CB      1544    6.980339269    0.848232196    1.463342976
  145 LYSH  CG      1545    7.052302512    0.957199553    1.383643652
  145 LYSH  CD      1546    7.125817167    1.056093115    1.474323347
  145 LYSH  CE      1547    7.167897794    1.179444805    1.394181950
  145 LYSH  NZ      1548    7.261614880    1.237298045    1.491536331
  145 LYSH  HZ1     1549    7.212681860    1.269543569    1.572563977
  145 LYSH  HZ2     1550    7.315762932    1.310198432    1.449663453
  145 LYSH  HZ3     1551    7.320255075    1.163278589    1.524437332
  145 LYSH  C       1552    6.970905326    0.599767099    1.428027897
  145 LYSH  O       1553    7.071249268    0.538791396    1.391417791
  146 GLU   N       1554    6.861498107    0.543087589    1.478093252
  146 GLU   H       1555    6.777142854    0.595209405    1.465185494
  146 GLU   CA      1556    6.871596199    0.416667180    1.552426681
  146 GLU   CB      1557    6.745339788    0.399959844    1.637229023
  146 GLU   CG      1558    6.733446667    0.507938114    1.744970881
  146 GLU   CD      1559    6.735091764    0.656291503    1.707564717
  146 GLU   OE1     1560    6.817505342    0.728566466    1.767617205
  146 GLU   OE2     1561    6.631584556    0.698062091    1.651277697
  146 GLU   C       1562    6.902518674    0.296208211    1.463297507
  146 GLU   O       1563    7.000093634    0.228342153    1.494957652
  147 ASN   N       1564    6.859000258    0.309560403    1.338319421
  147 ASN   H       1565    6.787592170    0.374752185    1.312777471
  147 ASN   CA      1566    6.889690157    0.217640671    1.227778482
  147 ASN   CB      1567    6.795634176    0.243088158    1.109823449
  147 ASN   CG      1568    6.648722497    0.207477843    1.133409573
  147 ASN   OD1     1569    6.591222107    0.226022770    1.240548876
  147 ASN   ND2     1570    6.590087570    0.148118692    1.029849791
  147 ASN   HD21    1571    6.491846556    0.131088441    1.037413613
  147 ASN   HD22    1572    6.643030000    0.124687927    0.948322968
  147 ASN   C       1573    7.033753017    0.215665260    1.176249994
  147 ASN   O       1574    7.062338809    0.137374725    1.085787296
  148 ILE   N       1575    7.121729632    0.300358308    1.228940116
  148 ILE   H       1576    7.094235379    0.376751520    1.287325611
  148 ILE   CA      1577    7.266227888    0.285891765    1.206071489
  148 ILE   CB      1578    7.331920786    0.421942469    1.230250728
  148 ILE   CG1     1579    7.289455940    0.521082473    1.121716123
  148 ILE   CG2     1580    7.484046980    0.409976346    1.219137944
  148 ILE   CD      1581    7.318764303    0.667118628    1.156695030
  148 ILE   C       1582    7.331505621    0.176746699    1.291146037
  148 ILE   O       1583    7.286787164    0.131089625    1.396239950
  149 PHE   N       1584    7.426859084    0.112100854    1.224673129
  149 PHE   H       1585    7.423430874    0.117866961    1.124894347
  149 PHE   CA      1586    7.504599024    7.759718195    1.274135406
  149 PHE   CB      1587    7.453560692    7.630543609    1.209972798
  149 PHE   CG      1588    7.493673207    7.503645325    1.285462943
  149 PHE   CD1     1589    7.610789777    7.436625655    1.252096712
  149 PHE   HD1     1590    7.684566180    7.455718903    1.174163912
  149 PHE   CD2     1591    7.407602445    7.454577512    1.382955614
  149 PHE   HD2     1592    7.303764909    7.485847951    1.371935036
  149 PHE   CE1     1593    7.646963303    7.335104044    1.339876023
  149 PHE   HE1     1594    7.749622654    7.302783134    1.322625561
  149 PHE   CE2     1595    7.441742703    7.346414842    1.463299487
  149 PHE   HE2     1596    7.380697791    7.311025215    1.546378511
  149 PHE   CZ      1597    7.566071166    7.287827464    1.442546835
  149 PHE   HZ      1598    7.600092657    7.220313704    1.521067286
  149 PHE   C       1599    7.655690971    0.017688244    1.260939251
  149 PHE   O       1600    7.712008278    0.040606753    1.154018054
  150 ASP   N       1601    7.718852748    0.008674204    1.377631958
  150 ASP   H       1602    7.648256897   -0.020017501    1.442389569
  150 ASP   CA      1603    0.100217419    0.038321916    1.389310248
  150 ASP   CB      1604    0.137880009    0.065609697    1.535075450
  150 ASP   CG      1605    0.278934356    0.122556204    1.551421160
  150 ASP   OD1     1606    0.366090334    0.111918748    1.462456748
  150 ASP   OD2     1607    0.294208625    0.192835157    1.653659148
  150 ASP   C       1608    0.187370794    7.682034635    1.347032178
  150 ASP   O       1609    0.201526438    7.584896528    1.421154276
  151 LEU   N       1610    0.211140947    7.680815275    1.216167124
  151 LEU   H       1611    0.181256079    7.748556726    1.148950932
  151 LEU   CA      1612    0.312407375    7.596039636    1.151640906
  151 LEU   CB      1613    0.318916520    7.611433249    0.999556296
  151 LEU   CG      1614    0.192207082    7.554442999    0.935486535
  151 LEU   CD1     1615    0.203986129    7.565980672    0.783364069
  151 LEU   CD2     1616    0.165698170    7.412668459    0.986552389
  151 LEU   C       1617    0.451363314    7.587940914    1.215160897
  151 LEU   O       1618    0.488573286    7.480351477    1.261720650
  152 THR   N       1619    0.505462244    7.704345313    1.249979969
  152 THR   H       1620    0.437611950    7.771112715    1.280638091
  152 THR   CA      1621    0.643743447    7.712024475    1.299295042
  152 THR   CB      1622    0.706920741    0.086861840    1.273701105
  152 THR   OG1     1623    0.837378864    0.096205975    1.331524231
  152 THR   HG1     1624    0.856465772    0.193432377    1.345025374
  152 THR   CG2     1625    0.628578239    0.208535052    1.323357557
  152 THR   C       1626    0.660144698    7.667348000    1.444713963
  152 THR   O       1627    0.763375241    7.603710345    1.465304481
  153 GLU   N       1628    0.556974596    7.654633211    1.527685903
  153 GLU   H       1629    0.464611655    7.692959571    1.529002343
  153 GLU   CA      1630    0.563236258    7.573683305    1.650234878
  153 GLU   CB      1631    0.445684108    7.629355948    1.730823550
  153 GLU   CG      1632    0.410356520    7.555879864    1.860296955
  153 GLU   CD      1633    0.289598618    7.617936511    1.930824986
  153 GLU   OE1     1634    0.185735402    7.550878218    1.949281919
  153 GLU   OE2     1635    0.301133005    7.733347249    1.977404074
  153 GLU   C       1636    0.554348065    7.421543062    1.636589262
  153 GLU   O       1637    0.626659668    7.342447826    1.696965529
  154 VAL   N       1638    0.478931395    7.378479747    1.535849769
  154 VAL   H       1639    0.460759835    7.440902280    1.459856179
  154 VAL   CA      1640    0.453277414    7.235883527    1.510958593
  154 VAL   CB      1641    0.312462158    7.203473082    1.460662592
  154 VAL   CG1     1642    0.202172048    7.238910940    1.560632465
  154 VAL   CG2     1643    0.284052790    7.244189921    1.315929972
  154 VAL   C       1644    0.563061515    7.162906945    1.433278536
  154 VAL   O       1645    0.661742720    7.221044418    1.388422092
  155 ASP   N       1646    0.553586524    7.030920438    1.446651354
  155 ASP   H       1647    0.476232612    6.983978369    1.489237058
  155 ASP   CA      1648    0.642342834    6.938022243    1.375209005
  155 ASP   CB      1649    0.614816603    6.793961013    1.418813961
  155 ASP   CG      1650    0.724093256    6.693645900    1.381323692
  155 ASP   OD1     1651    0.734318977    6.654610932    1.263014286
  155 ASP   OD2     1652    0.782120932    6.642504786    1.479533471
  155 ASP   C       1653    0.624002708    6.946894714    1.223556633
  155 ASP   O       1654    0.519323214    6.917412265    1.166078051
  156 ARG   N       1655    0.724087102    6.998506076    1.152786386
  156 ARG   H       1656    0.804528843    7.035893956    1.198966239
  156 ARG   CA      1657    0.735371367    7.012880408    1.006912301
  156 ARG   CB      1658    0.816437933    7.134922367    0.962812884
  156 ARG   CG      1659    0.757530780    7.272162392    0.996042667
  156 ARG   CD      1660    0.841813133    7.389953415    0.946739314
  156 ARG   NE      1661    0.960486536    7.428843291    1.024261443
  156 ARG   HE      1662    1.025083019    7.353806584    1.038290446
  156 ARG   CZ      1663    0.986703792    7.546428094    1.082922967
  156 ARG   NH1     1664    0.912117696    7.654931826    1.058025155
  156 ARG   HH11    1665    0.930461104    7.731144831    1.120109054
  156 ARG   HH12    1666    0.840481294    7.650824611    0.988378679
  156 ARG   NH2     1667    1.057714346    7.541117295    1.196423932
  156 ARG   HH21    1668    1.077019292    7.622683296    1.250946381
  156 ARG   HH22    1669    1.084119904    7.449728333    1.227238959
  156 ARG   C       1670    0.804940774    6.894127596    0.940061768
  156 ARG   O       1671    0.907615536    6.895634869    0.872359896
  157 CYS2  N       1672    0.754149684    6.777075400    0.977569984
  157 CYS2  H       1673    0.720898085    6.763670022    1.070916295
  157 CYS2  CA      1674    0.764052668    6.652679587    0.899892694
  157 CYS2  CB      1675    0.707672734    6.676940197    0.759748408
  157 CYS2  SG      1676    0.526689896    6.649876591    0.759332965
  157 CYS2  C       1677    0.908236765    6.602853904    0.888234164
  157 CYS2  O       1678    0.953789226    6.564340009    0.780667010
  158 LEU   N       1679    0.964151765    6.598477952    1.008827297
  158 LEU   H       1680    0.915083333    6.642243819    1.084175455
  158 LEU   CA      1681    1.108351624    6.572923056    1.021571088
  158 LEU   CB      1682    1.129804383    6.592398159    1.171816781
  158 LEU   CG      1683    1.143799017    6.739139273    1.212861755
  158 LEU   CD1     1684    1.131529168    6.760268353    1.363902005
  158 LEU   CD2     1685    1.269492672    6.802446283    1.152841857
  158 LEU   C       1686    1.158529370    6.437589708    0.970778457
  158 LEU   O       1687    1.253161320    6.431117440    0.892465183
  159 GLN   N       1688    1.090046095    6.328485054    1.003873193
  159 GLN   H       1689    1.012783408    6.333536187    1.067163854
  159 GLN   CA      1690    1.127479656    6.191149238    0.967129689
  159 GLN   CB      1691    1.034260905    6.081612058    1.019317570
  159 GLN   CG      1692    0.892890423    6.064084021    0.963502472
  159 GLN   CD      1693    0.813465410    6.193422184    0.982721675
  159 GLN   OE1     1694    0.814373880    6.287800054    0.903854229
  159 GLN   NE2     1695    0.744541835    6.199975426    1.096279572
  159 GLN   HE21    1696    0.704579756    6.288296296    1.120823416
  159 GLN   HE22    1697    0.721932434    6.124988493    1.158455137
  159 GLN   C       1698    1.145030298    6.165849702    0.817245583
  159 GLN   O       1699    1.233955681    6.094806660    0.770592526
  160 ALA   N       1700    1.066871886    6.246164193    0.745599401
  160 ALA   H       1701    1.010799438    6.308323400    0.800306167
  160 ALA   CA      1702    1.054018792    6.252916173    0.599317943
  160 ALA   CB      1703    0.912601521    6.295087104    0.558900487
  160 ALA   C       1704    1.156034747    6.327902044    0.513396792
  160 ALA   O       1705    1.156692032    6.318611602    0.390745906
  161 ARG   N       1706    1.252957031    6.392971822    0.577123088
  161 ARG   H       1707    1.255791594    6.401518826    0.676720458
  161 ARG   CA      1708    1.358996977    6.471601459    0.512445829
  161 ARG   CB      1709    1.394153382    6.595589892    0.594927222
  161 ARG   CG      1710    1.297273825    6.712637296    0.576832759
  161 ARG   CD      1711    1.339186555    6.834026380    0.660009087
  161 ARG   NE      1712    1.480846389    6.865649495    0.636764193
  161 ARG   HE      1713    1.517674300    6.827798755    0.551856082
  161 ARG   CZ      1714    1.551823503    6.965913047    0.690294708
  161 ARG   NH1     1715    1.502720760    7.046586655    0.785340745
  161 ARG   HH11    1716    1.556271446    7.114230399    0.835897312
  161 ARG   HH12    1717    1.403322209    7.056654136    0.789506561
  161 ARG   NH2     1718    1.680643187    6.974067336    0.654321085
  161 ARG   HH21    1719    1.755786007    7.033897166    0.682112769
  161 ARG   HH22    1720    1.708790713    6.901340108    0.591727962
  161 ARG   C       1721    1.484899346    6.395938219    0.469591096
  161 ARG   O       1722    1.557250959    6.344964501    0.555012510
  162 GLY   N       1723    1.533869618    6.418799361    0.348059774
  162 GLY   H       1724    1.622112094    6.382016845    0.318728258
  162 GLY   CA      1725    1.470553214    6.501255614    0.244131282
  162 GLY   C       1726    1.564365737    6.605292062    0.182587980
  162 GLY   O1      1727    1.685423564    6.596639551    0.212507493
  162 GLY   O2      1728    1.520687087    6.670953040    0.085588725
  163 fA4P  HO4     1729    0.446205723    6.806488691    4.969256894
  163 fA4P  O4      1730    0.539711510    6.838362567    4.984827274
  163 fA4P  C4      1731    0.506919319    6.943066173    5.077321171
  163 fA4P  C3      1732    0.617560504    6.970435715    5.177887052
  163 fA4P  O3      1733    0.660979325    6.847884074    5.238635859
  163 fA4P  HO3     1734    0.637205593    6.777783287    5.171387217
  163 fA4P  C2      1735    0.733663963    7.042442932    5.111254173
  163 fA4P  O2      1736    0.840448972    7.058229092    5.205822235
  163 fA4P  HO2     1737    0.806834132    7.110951542    5.283871058
  163 fA4P  C6      1738    0.365414097    7.074639232    4.906712961
  163 fA4P  C5      1739    0.467091961    7.077958924    5.019668378
  163 fA4P  O5      1740    0.579208155    7.147028993    4.962628556
  163 fA4P  C1      1741    0.683505064    7.175299231    5.057045258
  164 SIA   HO8     1742    0.496622915    0.651581543    4.122420358
  164 SIA   O8      1743    0.564656870    0.583491894    4.095291891
  164 SIA   C8      1744    0.555997794    0.526862327    3.963719192
  164 SIA   C7      1745    0.644526052    0.405109332    3.942671250
  164 SIA   O7      1746    0.590732765    0.301043657    3.859775412
  164 SIA   HO7     1747    0.641535552    0.298073358    3.773683077
  164 SIA   C9      1748    0.582685925    0.629110531    3.854453198
  164 SIA   O9      1749    0.489624494    0.738257363    3.849994256
  164 SIA   HO9     1750    0.419939147    0.705443862    3.786216283
  164 SIA   C5      1751    0.856961025    0.331035467    4.041714255
  164 SIA   N5      1752    0.808194158    0.328400616    4.180368779
  164 SIA   HN5     1753    0.821435265    0.405945110    4.242114755
  164 SIA   C5A     1754    0.751644091    0.218081811    4.228572905
  164 SIA   O5A     1755    0.720860592    0.122135344    4.158034327
  164 SIA   C5B     1756    0.735038509    0.207505090    4.380312279
  164 SIA   C4      1757    1.005020305    0.365344510    4.038585171
  164 SIA   O4      1758    1.058806293    0.273236076    4.134590074
  164 SIA   HO4     1759    1.157962014    0.286183805    4.133865243
  164 SIA   C3      1760    1.069844175    0.343483391    3.902836490
  164 SIA   C1      1761    1.037681286    0.431466608    3.671996526
  164 SIA   O1A     1762    1.154326550    0.462048415    3.639043295
  164 SIA   O1B     1763    0.956456431    0.390871494    3.586085384
  164 SIA   C6      1764    0.793071435    0.435945938    3.952174275
  164 SIA   O6      1765    0.850331321    0.465995167    3.824065851
  164 SIA   C2      1766    0.991433726    0.440947390    3.816479529
  165 LB6P  O6      1767    1.028512278    0.577498132    3.840410427
  165 LB6P  C6      1768    1.007045887    0.711551433    3.793891973
  165 LB6P  C3      1769    1.303097875    0.920251011    3.913170611
  165 LB6P  O3      1770    1.437049563    0.929740282    3.862552418
  165 LB6P  HO3     1771    1.491118056    0.975628210    3.933061819
  165 LB6P  C2      1772    1.287149366    0.911624855    4.064098982
  165 LB6P  O2      1773    1.353753198    1.026060590    4.119448033
  165 LB6P  HO2     1774    1.451398307    1.032901104    4.098940273
  165 LB6P  C4      1775    1.237219526    0.799508412    3.848476498
  165 LB6P  O4      1776    1.289329418    0.667645597    3.870678103
  165 LB6P  HO4     1777    1.225651057    0.602404904    3.829583768
  165 LB6P  C5      1778    1.088151597    0.810272553    3.876239534
  165 LB6P  O5      1779    1.071443881    0.800880693    4.018456718
  165 LB6P  C1      1780    1.137889014    0.904652385    4.092006572
  166 NAG   O4      1781    1.105705435    0.891831060    4.231262216
  166 NAG   C4      1782    0.972796253    0.928994568    4.270615363
  166 NAG   C3      1783    0.886531369    1.041781891    4.216380232
  166 NAG   O3      1784    0.963071366    1.163136535    4.219157879
  166 NAG   HO3     1785    1.006011215    1.187323711    4.306179263
  166 NAG   C2      1786    0.755023395    1.079229161    4.282799675
  166 NAG   N2      1787    0.685789480    1.195016489    4.224385537
  166 NAG   HN2     1788    0.626037449    1.175140330    4.146702468
  166 NAG   C7      1789    0.671543220    1.316982030    4.275489716
  166 NAG   O7      1790    0.596965354    1.401120492    4.225610860
  166 NAG   C8      1791    0.734728613    1.335991989    4.413547321
  166 NAG   C6      1792    0.921647929    0.691416761    4.348751251
  166 NAG   O6      1793    0.847771029    0.568559289    4.355119057
  166 NAG   HO6     1794    0.768628897    0.571387251    4.416185435
  166 NAG   C5      1795    0.870363660    0.817108598    4.280348688
  166 NAG   O5      1796    0.754903462    0.854117845    4.357129946
  166 NAG   C1      1797    0.671424727    0.952846270    4.294855033
  167 MA2P  O2      1798    0.534549616    0.967255355    4.335494920
  167 MA2P  C2      1799    0.488010435    0.968366669    4.471238803
  167 MA2P  C4      1800    0.382097514    1.093327069    4.657350331
  167 MA2P  O4      1801    0.505047594    1.105825170    4.730296485
  167 MA2P  HO4     1802    0.491457961    1.071466295    4.823228479
  167 MA2P  C3      1803    0.414299101    1.095878231    4.508819652
  167 MA2P  O3      1804    0.302558686    1.130118387    4.425534789
  167 MA2P  HO3     1805    0.326911372    1.114703237    4.329768486
  167 MA2P  C6      1806    0.151476617    0.976078338    4.637402110
  167 MA2P  O6      1807    0.070747149    0.859130837    4.657398863
  167 MA2P  HO6     1808    0.051940871    0.845461034    4.754667532
  167 MA2P  C5      1809    0.295898226    0.971126074    4.684565391
  167 MA2P  O5      1810    0.371095418    0.852883502    4.653628821
  167 MA2P  C1      1811    0.412387096    0.844491795    4.516439940
  168 SIA   HO8     1812    0.792675970    0.532408321    3.616633573
  168 SIA   O8      1813    0.745082321    0.595709814    3.555568172
  168 SIA   C8      1814    0.636576518    0.518749425    3.501754671
  168 SIA   C7      1815    0.557339633    0.567927030    3.381719117
  168 SIA   O7      1816    0.585259471    0.534515254    3.244973300
  168 SIA   HO7     1817    0.501801994    0.529999535    3.190058939
  168 SIA   C9      1818    0.622565236    0.367787431    3.512737523
  168 SIA   O9      1819    0.692927758    0.303128610    3.619807300
  168 SIA   HO9     1820    0.789255027    0.311978982    3.594454621
  168 SIA   C5      1821    0.447027256    0.789513936    3.319263090
  168 SIA   N5      1822    0.565724815    0.874405004    3.336923407
  168 SIA   HN5     1823    0.644879866    0.905632950    3.389442208
  168 SIA   C5A     1824    0.643044073    0.897586849    3.231225574
  168 SIA   O5A     1825    0.621840952    0.852994714    3.118571197
  168 SIA   C5B     1826    0.758018307    0.995057197    3.257425554
  168 SIA   C4      1827    0.329602068    0.881232407    3.349369089
  168 SIA   O4      1828    0.312784135    0.979865071    3.246484862
  168 SIA   HO4     1829    0.283409094    0.941360034    3.158989444
  168 SIA   C3      1830    0.205156427    0.795260194    3.364527528
  168 SIA   C1      1831    0.220859992    0.726356635    3.607694421
  168 SIA   O1A     1832    0.153998206    0.824991085    3.645454022
  168 SIA   O1B     1833    0.298318126    0.671246624    3.688878627
  168 SIA   C6      1834    0.457660727    0.676137448    3.419939630
  168 SIA   O6      1835    0.333427526    0.604600020    3.413490261
  168 SIA   C2      1836    0.222062684    0.680505186    3.462770898
  169 LB6P  O6      1837    0.108492163    0.592901715    3.458060618
  169 LB6P  C6      1838    0.061832631    0.517291684    3.345362218
  169 LB6P  C3      1839    0.182605031    0.179730531    3.217328361
  169 LB6P  O3      1840    0.136813454    0.105174795    3.103580171
  169 LB6P  HO3     1841    0.147284572    0.164560481    3.023796611
  169 LB6P  C2      1842    0.193098063    0.114939889    3.354435936
  169 LB6P  O2      1843    0.280667283    0.001484450    3.361633066
  169 LB6P  HO2     1844    0.263171272   -0.047980001    3.446771532
  169 LB6P  C4      1845    0.085350823    0.296319771    3.224721902
  169 LB6P  O4      1846   -0.054907568    0.269870875    3.239693242
  169 LB6P  HO4     1847   -0.076219975    0.194800669    3.177161057
  169 LB6P  C5      1848    0.132398987    0.382745239    3.340585252
  169 LB6P  O5      1849    0.124302770    0.313548752    3.466043548
  169 LB6P  C1      1850    0.233526481    0.221079016    3.455468459
  170 NAG   O4      1851    0.282609109    0.179898313    3.583881073
  170 NAG   C4      1852    0.190694810    0.144368369    3.688196405
  170 NAG   C3      1853    0.226400156    0.009040699    3.747521682
  170 NAG   O3      1854    0.222450298   -0.096814255    3.650715528
  170 NAG   HO3     1855    0.250639544   -0.187406076    3.682332004
  170 NAG   C2      1856    0.135653143    7.725995441    3.860794989
  170 NAG   N2      1857    0.172796684    7.597998982    3.922842171
  170 NAG   HN2     1858    0.268261441    7.594156118    3.952386677
  170 NAG   C7      1859    0.087561349    7.503145126    3.960630922
  170 NAG   O7      1860   -0.028491571    7.504023798    3.919887983
  170 NAG   C8      1861    0.157360094    7.384075918    4.026683511
  170 NAG   C6      1862    0.210728793    0.382044135    3.790946332
  170 NAG   O6      1863    0.101373109    0.468487282    3.756848918
  170 NAG   HO6     1864    0.144961640    0.547464086    3.713679620
  170 NAG   C5      1865    0.205145366    0.231592066    3.811852316
  170 NAG   O5      1866    0.109276194    0.197825736    3.913154500
  170 NAG   C1      1867    0.141954526    0.069939743    3.969478860
  171 MA2P  O2      1868    0.039496989    0.048594462    4.067671974
  171 MA2P  C2      1869    0.049910225    0.130713153    4.184906500
  171 MA2P  C4      1870    7.719408782    7.706786408    4.330783951
  171 MA2P  O4      1871    7.602253600    7.661754347    4.400372892
  171 MA2P  HO4     1872    7.525951192    7.715419076    4.364321030
  171 MA2P  C3      1873    7.700343356    0.085794188    4.277697217
  171 MA2P  O3      1874    7.572561356    0.106342341    4.215685435
  171 MA2P  HO3     1875    7.548707911    0.203125178    4.207596785
  171 MA2P  C6      1876    0.093556190    7.567504228    4.469184548
  171 MA2P  O6      1877    0.212056537    7.532624552    4.542226250
  171 MA2P  HO6     1878    0.204313156    7.558248440    4.638584874
  171 MA2P  C5      1879    0.081828828    7.710092526    4.417840049
  171 MA2P  O5      1880    0.188203031    7.746556473    4.328692906
  171 MA2P  C1      1881    0.174734445    7.876896061    4.270160389
  172 MB6P  O6      1882    0.186345220    7.962974583    4.384400105
  172 MB6P  C6      1883    0.276720082    8.071893648    4.360688205
  172 MB6P  C3      1884    0.411054101    0.608406066    4.541223474
  172 MB6P  O3      1885    0.486000127    0.722748916    4.497602447
  172 MB6P  C2      1886    0.516172994    0.534479896    4.622419431
  172 MB6P  O2      1887    0.640944739    0.493893469    4.564288801
  172 MB6P  HO2     1888    0.684425389    0.417643114    4.612204583
  172 MB6P  C4      1889    0.367523945    0.519141651    4.426153713
  172 MB6P  O4      1890    0.269178135    0.589726809    4.349086560
  172 MB6P  HO4     1891    0.314368319    0.668220198    4.306699403
  172 MB6P  C5      1892    0.302723781    0.394473611    4.484178107
  172 MB6P  O5      1893    0.387220963    0.323545348    4.575965046
  172 MB6P  C1      1894    0.441296873    0.412843698    4.674422672
  173 NAG   O4      1895    0.519133624    0.341597452    4.771686799
  173 NAG   C4      1896    0.465273057    0.234016098    4.849915674
  173 NAG   C3      1897    0.493160305    0.098654175    4.786637358
  173 NAG   O3      1898    0.419999624    0.081693654    4.664347258
  173 NAG   HO3     1899    0.407535624    0.172843349    4.625150220
  173 NAG   C2      1900    0.455401649    7.740416492    4.871429261
  173 NAG   N2      1901    0.516650161    7.621387937    4.810667552
  173 NAG   HN2     1902    0.610846972    7.626492330    4.777487013
  173 NAG   C7      1903    0.460649242    7.506835873    4.772798614
  173 NAG   O7      1904    0.343870500    7.480167991    4.800737664
  173 NAG   C8      1905    0.551670365    7.394420226    4.722919835
  173 NAG   C6      1906    0.503622591    0.357547332    5.058782305
  173 NAG   O6      1907    0.370043225    0.396522471    5.093873497
  173 NAG   HO6     1908    0.368446839    0.496291594    5.087181943
  173 NAG   C5      1909    0.534556461    0.228250027    4.985084540
  173 NAG   O5      1910    0.500903643    0.116834755    5.069039763
  173 NAG   C1      1911    0.525246900   -0.009722137    5.005911242
  174 NAG   O4      1912    0.492477908   -0.117825497    5.094426723
  174 NAG   C4      1913    0.575721231   -0.136718887    5.209786076
  174 NAG   C3      1914    0.508766910    7.678616325    5.335454492
  174 NAG   O3      1915    0.514260889    7.821993885    5.332870529
  174 NAG   HO3     1916    0.484477215    7.841002679    5.239318013
  174 NAG   C2      1917    0.589779389    7.652239122    5.461348806
  174 NAG   N2      1918    0.523329997    7.700197715    5.583402327
  174 NAG   HN2     1919    0.423391750    7.697112583    5.585091978
  174 NAG   C7      1920    0.583148302    0.012777643    5.675751416
  174 NAG   O7      1921    0.533630574    0.036341119    5.785850447
  174 NAG   C8      1922    0.724731108    0.065493853    5.651509273
  174 NAG   C6      1923    0.637547312    7.394022665    5.110320279
  174 NAG   O6      1924    0.641958193    7.261118985    5.164285011
  174 NAG   C5      1925    0.601934846    7.477408298    5.232324832
  174 NAG   O5      1926    0.690249520    7.466262419    5.344882666
  174 NAG   C1      1927    0.616084298    7.502535196    5.462268865
  175 NA+   NA      1928    1.787425523    0.179779883    5.594339430
  176 NA+   NA      1929    1.988810629    6.152687102    7.072280798
  177 NA+   NA      1930    6.113134390    6.922324331    6.550465237
  178 NA+   NA      1931    0.975430892    0.205031020    1.610540149
  179 NA+   NA      1932    7.656197699    7.221834650    5.909880636
  180 NA+   NA      1933    0.834930162    2.280357368    0.486589997
  181 NA+   NA      1934    1.583229434    1.353305443    0.572041386
  182 NA+   NA      1935    0.255291032    6.683732894    4.079501394
  183 NA+   NA      1936    6.314924488    7.440146991    1.654280697
  184 NA+   NA      1937    1.379030951    4.051794115    6.544784469
  185 NA+   NA      1938    7.606643079    6.124670131    2.217640996
    1 SOLV  OW      1939    1.607805238    4.758080270    4.492809322
    1 SOLV  HW1     1940    1.574461201    4.666443410    4.515003139
    1 SOLV  HW2     1941    1.564193540    4.824906065    4.553092441
    2 SOLV  OW      1942    3.175740405    6.037634567    0.542676339
    2 SOLV  HW1     1943    3.125245526    6.029721762    0.628636795
    2 SOLV  HW2     1944    3.180372591    5.948084357    0.498394813
    3 SOLV  OW      1945    0.851920010    6.572256553    5.442038634
    3 SOLV  HW1     1946    0.870252013    6.591466047    5.345628267
    3 SOLV  HW2     1947    0.760859224    6.531941880    5.451240921
    4 SOLV  OW      1948    2.270997208    5.834400978    0.314584863
    4 SOLV  HW1     1949    2.171196899    5.832263674    0.320686697
    4 SOLV  HW2     1950    2.299349257    5.806902206    0.222705056
    5 SOLV  OW      1951    5.404265715    7.096989610    5.599316589
    5 SOLV  HW1     1952    5.353066723    7.101074415    5.685126933
    5 SOLV  HW2     1953    5.487297251    7.042855368    5.612605623
    6 SOLV  OW      1954    4.321848463    1.980964468    6.311857854
    6 SOLV  HW1     1955    4.350639536    2.021683923    6.225169279
    6 SOLV  HW2     1956    4.383014074    1.905322416    6.335071608
    7 SOLV  OW      1957    5.232729597    4.787865569    5.150665202
    7 SOLV  HW1     1958    5.187426040    4.853982184    5.210479773
    7 SOLV  HW2     1959    5.214858219    4.811615470    5.055176296
    8 SOLV  OW      1960    5.658973509    0.650054502    5.822232664
    8 SOLV  HW1     1961    5.680922862    0.674817728    5.916609010
    8 SOLV  HW2     1962    5.605558747    0.723370342    5.780118985
    9 SOLV  OW      1963    3.955426688    6.839256162    6.935223766
    9 SOLV  HW1     1964    4.010001567    6.920714613    6.954922033
    9 SOLV  HW2     1965    3.970348356    6.811300068    6.840367621
   10 SOLV  OW      1966    7.332494559    3.041705609    6.719015100
   10 SOLV  HW1     1967    7.430677674    3.036937283    6.737427222
   10 SOLV  HW2     1968    7.312143013    3.125452338    6.668280623
   11 SOLV  OW      1969    3.999211784    6.916956062    0.867189394
   11 SOLV  HW1     1970    3.947720765    6.891009107    0.785485927
   11 SOLV  HW2     1971    4.063505537    6.990039430    0.844231260
   12 SOLV  OW      1972    1.993027239    7.026207336    1.511538284
   12 SOLV  HW1     1973    2.072919950    7.086201292    1.515960203
   12 SOLV  HW2     1974    1.954534326    7.028735860    1.419268936
   13 SOLV  OW      1975    0.442341181    3.404416747    3.137255148
   13 SOLV  HW1     1976    0.480120208    3.313176754    3.121458463
   13 SOLV  HW2     1977    0.506388614    3.473326605    3.103330334
   14 SOLV  OW      1978    6.013159090    0.736756779    1.848258980
   14 SOLV  HW1     1979    5.997613414    0.648092903    1.891814861
   14 SOLV  HW2     1980    5.947502199    0.749296906    1.773881941
   15 SOLV  OW      1981    0.896277117    2.175841324    0.272969136
   15 SOLV  HW1     1982    0.988057847    2.144927869    0.248018532
   15 SOLV  HW2     1983    0.850555090    2.213063478    0.192186970
   16 SOLV  OW      1984    4.445472174    3.809737018    7.587067822
   16 SOLV  HW1     1985    4.456820367    3.907255905    7.606124163
   16 SOLV  HW2     1986    4.362345073    3.795764861    7.533248935
   17 SOLV  OW      1987    0.596926247    4.436870146    3.380316207
   17 SOLV  HW1     1988    0.695342996    4.445582087    3.364819242
   17 SOLV  HW2     1989    0.555822652    4.527898548    3.385427663
   18 SOLV  OW      1990    7.416416465    7.001096490    6.057477975
   18 SOLV  HW1     1991    7.493587537    6.948404640    6.021845952
   18 SOLV  HW2     1992    7.333552776    6.945203287    6.054176426
   19 SOLV  OW      1993    7.749260728    2.453672247    5.282793040
   19 SOLV  HW1     1994    7.839523694    2.463105755    5.324806000
   19 SOLV  HW2     1995    7.700847082    2.376876837    5.324745868
   20 SOLV  OW      1996    1.156864075    3.477299902    1.979590536
   20 SOLV  HW1     1997    1.157394863    3.576502100    1.992188490
   20 SOLV  HW2     1998    1.233720512    3.437003669    2.029282866
   21 SOLV  OW      1999    2.401578830    0.815031201    0.988051349
   21 SOLV  HW1     2000    2.370428710    0.849284256    0.899414650
   21 SOLV  HW2     2001    2.377719130    0.880856366    1.059450147
   22 SOLV  OW      2002    3.883612602    2.992232936    2.735056003
   22 SOLV  HW1     2003    3.799311001    3.015045438    2.686327521
   22 SOLV  HW2     2004    3.893831982    3.052698915    2.814056267
   23 SOLV  OW      2005    1.020880531    4.012278920    6.280720637
   23 SOLV  HW1     2006    1.076585937    3.935716938    6.248515609
   23 SOLV  HW2     2007    0.973144875    4.053669201    6.203196260
   24 SOLV  OW      2008    2.382771687    3.011728446    7.387122947
   24 SOLV  HW1     2009    2.284131516    3.021614144    7.400328926
   24 SOLV  HW2     2010    2.400817588    2.932274550    7.329128993
   25 SOLV  OW      2011    6.617980605    6.014423589    3.806886533
   25 SOLV  HW1     2012    6.687460959    6.050733213    3.868980183
   25 SOLV  HW2     2013    6.617152630    5.914579285    3.812540131
   26 SOLV  OW      2014    3.259275465    5.828938600    3.477760414
   26 SOLV  HW1     2015    3.257514346    5.818261209    3.378337591
   26 SOLV  HW2     2016    3.337042169    5.886204252    3.503739748
   27 SOLV  OW      2017    2.025704528    5.146229761    7.050147778
   27 SOLV  HW1     2018    1.976074738    5.223671564    7.089409105
   27 SOLV  HW2     2019    1.984087534    5.120804784    6.962835595
   28 SOLV  OW      2020    3.046020490    5.899569817    4.446425070
   28 SOLV  HW1     2021    3.134840178    5.912685064    4.402374327
   28 SOLV  HW2     2022    3.034429011    5.967486577    4.518911980
   29 SOLV  OW      2023    7.484373168    7.669200765    5.839323038
   29 SOLV  HW1     2024    7.519404379    7.645346401    5.929906220
   29 SOLV  HW2     2025    7.557224760    7.658739016    5.771612539
   30 SOLV  OW      2026    5.788542344    1.653305686    5.173686199
   30 SOLV  HW1     2027    5.746112506    1.735150096    5.134920173
   30 SOLV  HW2     2028    5.888065103    1.662178739    5.169435012
   31 SOLV  OW      2029    3.217247847    6.915412815    5.274982227
   31 SOLV  HW1     2030    3.120568644    6.930059800    5.295960239
   31 SOLV  HW2     2031    3.233921907    6.817777935    5.261168667
   32 SOLV  OW      2032    6.641399086    0.388217593    4.740137141
   32 SOLV  HW1     2033    6.580897708    0.463128856    4.713124465
   32 SOLV  HW2     2034    6.593078362    0.301201685    4.730382958
   33 SOLV  OW      2035    2.697210726    5.327600475    7.471528718
   33 SOLV  HW1     2036    2.685715212    5.415027781    7.424349210
   33 SOLV  HW2     2037    2.662787222    5.335458551    7.565096066
   34 SOLV  OW      2038    1.249502111    0.448944660    1.805487212
   34 SOLV  HW1     2039    1.195578316    0.366056702    1.790591661
   34 SOLV  HW2     2040    1.221466773    0.491944271    1.891307252
   35 SOLV  OW      2041    4.614412898    7.375720603    2.300879471
   35 SOLV  HW1     2042    4.707528196    7.392616871    2.333220712
   35 SOLV  HW2     2043    4.567390265    7.315026096    2.364964448
   36 SOLV  OW      2044    6.030731728    2.370990248    2.861905925
   36 SOLV  HW1     2045    6.091586292    2.292997159    2.876586106
   36 SOLV  HW2     2046    5.938758809    2.337948662    2.840672938
   37 SOLV  OW      2047    7.518297008    3.192195453    5.603707660
   37 SOLV  HW1     2048    7.503666792    3.206394035    5.701614983
   37 SOLV  HW2     2049    7.608715574    3.226489111    5.578214926
   38 SOLV  OW      2050    2.530600985    3.758393674    1.404022080
   38 SOLV  HW1     2051    2.567603869    3.682333928    1.457384633
   38 SOLV  HW2     2052    2.603141673    3.797956412    1.347679854
   39 SOLV  OW      2053    5.367554182    5.764918051    0.980114457
   39 SOLV  HW1     2054    5.388573738    5.823753807    0.902023035
   39 SOLV  HW2     2055    5.288253142    5.801403431    1.028920126
   40 SOLV  OW      2056    1.930780512    5.397726525    1.668777509
   40 SOLV  HW1     2057    2.029751700    5.385298182    1.661550378
   40 SOLV  HW2     2058    1.909194209    5.495345989    1.666241280
   41 SOLV  OW      2059    1.554562778    5.810303076    2.273947335
   41 SOLV  HW1     2060    1.551000897    5.847808425    2.181307183
   41 SOLV  HW2     2061    1.616384176    5.731712231    2.275717634
   42 SOLV  OW      2062    0.105731009    6.777353758    3.891052171
   42 SOLV  HW1     2063    0.078587926    6.696583984    3.838695606
   42 SOLV  HW2     2064    0.027580584    6.839126088    3.899905347
   43 SOLV  OW      2065    4.518742104    7.009681290    7.284443064
   43 SOLV  HW1     2066    4.614021989    7.039719527    7.279879328
   43 SOLV  HW2     2067    4.515635687    6.911296116    7.302109840
   44 SOLV  OW      2068    4.734148484    4.584902073    4.140565503
   44 SOLV  HW1     2069    4.650646241    4.622456001    4.100331197
   44 SOLV  HW2     2070    4.767763332    4.646900160    4.211473911
   45 SOLV  OW      2071    7.087492830    2.729179300    5.034560302
   45 SOLV  HW1     2072    7.050451051    2.804803451    5.088512937
   45 SOLV  HW2     2073    7.167177704    2.760870751    4.983102125
   46 SOLV  OW      2074    5.790059641    2.704728969    1.794575237
   46 SOLV  HW1     2075    5.770089841    2.801023053    1.812752374
   46 SOLV  HW2     2076    5.807055262    2.692106670    1.696832521
   47 SOLV  OW      2077    2.662909362    3.204680464    2.685207883
   47 SOLV  HW1     2078    2.584184240    3.266358874    2.685450484
   47 SOLV  HW2     2079    2.667661519    3.156390316    2.772657669
   48 SOLV  OW      2080    1.727022301    6.510642994    1.556610604
   48 SOLV  HW1     2081    1.771959505    6.433903050    1.602345641
   48 SOLV  HW2     2082    1.722494298    6.492812761    1.458317136
   49 SOLV  OW      2083    6.201075267    1.156534515    2.605846855
   49 SOLV  HW1     2084    6.258722082    1.082243431    2.571799089
   49 SOLV  HW2     2085    6.120598536    1.118169616    2.651157945
   50 SOLV  OW      2086    4.773807034    2.299062106    2.136437557
   50 SOLV  HW1     2087    4.756717320    2.274431097    2.041029491
   50 SOLV  HW2     2088    4.806730824    2.393378172    2.141113834
   51 SOLV  OW      2089    2.195033400    0.020959161    4.133275154
   51 SOLV  HW1     2090    2.211331985    0.086274315    4.059314759
   51 SOLV  HW2     2091    2.232952668   -0.068077018    4.108047139
   52 SOLV  OW      2092    4.507390258    0.810945690    5.057167615
   52 SOLV  HW1     2093    4.407902617    0.802515662    5.062921195
   52 SOLV  HW2     2094    4.530941730    0.895647295    5.009493594
   53 SOLV  OW      2095    6.555713346    0.884540091    2.725695985
   53 SOLV  HW1     2096    6.615656102    0.806349353    2.742871327
   53 SOLV  HW2     2097    6.460340602    0.854525619    2.727945651
   54 SOLV  OW      2098    6.580021538    5.683547911    7.538644666
   54 SOLV  HW1     2099    6.522276230    5.602587812    7.528040746
   54 SOLV  HW2     2100    6.522574395    5.765378815    7.540910600
   55 SOLV  OW      2101    6.383861861    1.658713339    6.620369501
   55 SOLV  HW1     2102    6.330680902    1.737978421    6.650211818
   55 SOLV  HW2     2103    6.472643260    1.689226292    6.585895789
   56 SOLV  OW      2104    7.661888098    6.018093933    4.028607339
   56 SOLV  HW1     2105    7.724657272    6.077864004    4.078497002
   56 SOLV  HW2     2106    7.649723587    5.932774858    4.079342732
   57 SOLV  OW      2107    3.128681339    5.150934209    6.504211750
   57 SOLV  HW1     2108    3.227872519    5.162099745    6.510253949
   57 SOLV  HW2     2109    3.107565127    5.069415659    6.450277925
   58 SOLV  OW      2110    1.077527613    4.636992848    1.306490527
   58 SOLV  HW1     2111    1.175637276    4.632024961    1.287733152
   58 SOLV  HW2     2112    1.061932712    4.693414459    1.387579206
   59 SOLV  OW      2113    1.812805394    4.617130637    5.603808657
   59 SOLV  HW1     2114    1.885020656    4.583488567    5.543353190
   59 SOLV  HW2     2115    1.740908682    4.548039733    5.611483594
   60 SOLV  OW      2116    3.873173604    5.578389587    3.553423989
   60 SOLV  HW1     2117    3.957063444    5.558405373    3.502779211
   60 SOLV  HW2     2118    3.794366189    5.544414654    3.502074950
   61 SOLV  OW      2119    2.218048305    7.284793928    0.064157650
   61 SOLV  HW1     2120    2.270708287    7.346176113    0.005326107
   61 SOLV  HW2     2121    2.280506406    7.232838156    0.122480438
   62 SOLV  OW      2122    0.996709856    3.120336614    1.391687326
   62 SOLV  HW1     2123    1.035713505    3.037798408    1.432526052
   62 SOLV  HW2     2124    1.068983170    3.188099072    1.378033184
   63 SOLV  OW      2125    1.184787315    2.335726417    2.985017444
   63 SOLV  HW1     2126    1.143080552    2.364689905    3.071166665
   63 SOLV  HW2     2127    1.126067706    2.267976534    2.940701342
   64 SOLV  OW      2128    0.439999514    2.053880991    4.025296899
   64 SOLV  HW1     2129    0.483959478    2.103218643    3.950231567
   64 SOLV  HW2     2130    0.400319846    1.968896861    3.990588767
   65 SOLV  OW      2131    7.023468624    2.865423058    0.446349196
   65 SOLV  HW1     2132    7.029668806    2.771155000    0.413559629
   65 SOLV  HW2     2133    7.005212296    2.865355964    0.544668716
   66 SOLV  OW      2134    0.604722898    4.842723496    2.876706980
   66 SOLV  HW1     2135    0.695619207    4.823301230    2.913568310
   66 SOLV  HW2     2136    0.558170768    4.908638510    2.935751818
   67 SOLV  OW      2137    1.228801612    5.145736981    0.114299271
   67 SOLV  HW1     2138    1.144499664    5.095475349    0.095100850
   67 SOLV  HW2     2139    1.292290927    5.134751480    0.037814192
   68 SOLV  OW      2140    2.495449811    2.093107798    3.367995703
   68 SOLV  HW1     2141    2.518171795    2.099787513    3.270832257
   68 SOLV  HW2     2142    2.559739011    2.148305365    3.421114716
   69 SOLV  OW      2143    4.545892587    3.788233722    1.818314202
   69 SOLV  HW1     2144    4.631703868    3.820861917    1.857961293
   69 SOLV  HW2     2145    4.523666261    3.698441862    1.856306810
   70 SOLV  OW      2146    6.648350141    1.276925113    6.810855666
   70 SOLV  HW1     2147    6.682067825    1.283087903    6.904806334
   70 SOLV  HW2     2148    6.611740924    1.185299219    6.794542410
   71 SOLV  OW      2149    5.294150542    6.618989769    7.164682379
   71 SOLV  HW1     2150    5.299677387    6.628350116    7.065274815
   71 SOLV  HW2     2151    5.385744822    6.603795467    7.201852796
   72 SOLV  OW      2152    0.547705276    2.332962468    3.873841056
   72 SOLV  HW1     2153    0.596908349    2.364477288    3.792678241
   72 SOLV  HW2     2154    0.490703076    2.407163262    3.909147036
   73 SOLV  OW      2155    6.921069057    2.769337169    2.566552377
   73 SOLV  HW1     2156    6.955558468    2.862945749    2.573602487
   73 SOLV  HW2     2157    6.921952479    2.740635729    2.470755370
   74 SOLV  OW      2158    1.335282018    2.060622086    0.869261820
   74 SOLV  HW1     2159    1.307778093    1.986573100    0.930595982
   74 SOLV  HW2     2160    1.423700681    2.097034363    0.898550765
   75 SOLV  OW      2161    6.220420319    6.665774443    4.093515930
   75 SOLV  HW1     2162    6.281798261    6.677068843    4.171663589
   75 SOLV  HW2     2163    6.263340575    6.703966448    4.011655885
   76 SOLV  OW      2164    2.570126518    1.177623354    6.916870677
   76 SOLV  HW1     2165    2.488594982    1.164312905    6.860505519
   76 SOLV  HW2     2166    2.635773022    1.234709808    6.867543529
   77 SOLV  OW      2167    2.201929646    2.106912322    5.938570003
   77 SOLV  HW1     2168    2.183876870    2.183115514    6.000772597
   77 SOLV  HW2     2169    2.299337231    2.104680635    5.916017019
   78 SOLV  OW      2170    0.869562464    7.445826500    3.848306012
   78 SOLV  HW1     2171    0.783306046    7.401386971    3.872522497
   78 SOLV  HW2     2172    0.850882534    7.526511993    3.792249338
   79 SOLV  OW      2173    4.088232036    3.794115292    3.260317156
   79 SOLV  HW1     2174    4.007333752    3.777335894    3.203979004
   79 SOLV  HW2     2175    4.164878393    3.740181031    3.225439406
   80 SOLV  OW      2176    3.938546030    5.481029641    2.215549964
   80 SOLV  HW1     2177    3.932233190    5.492759341    2.314666621
   80 SOLV  HW2     2178    3.854865229    5.437982156    2.181699364
   81 SOLV  OW      2179    2.719355168    0.130255749    6.312301134
   81 SOLV  HW1     2180    2.654233395    0.119180685    6.387387265
   81 SOLV  HW2     2181    2.671125531    0.122856034    6.225005677
   82 SOLV  OW      2182    2.116437390    5.702927843    5.809760487
   82 SOLV  HW1     2183    2.191498685    5.637711633    5.799079178
   82 SOLV  HW2     2184    2.068268115    5.712838994    5.722680624
   83 SOLV  OW      2185    4.910030233    1.844087603    3.676422824
   83 SOLV  HW1     2186    4.912195721    1.881344185    3.583638747
   83 SOLV  HW2     2187    4.816448630    1.817329373    3.699402433
   84 SOLV  OW      2188    7.400854797    4.754589931    1.765218822
   84 SOLV  HW1     2189    7.451284743    4.677884851    1.725536858
   84 SOLV  HW2     2190    7.312060420    4.763046278    1.719991421
   85 SOLV  OW      2191    1.339077374    1.832611432    2.382753794
   85 SOLV  HW1     2192    1.262154839    1.788093537    2.428592072
   85 SOLV  HW2     2193    1.404527336    1.864784938    2.451173045
   86 SOLV  OW      2194    0.283906857    5.904607802    6.566509319
   86 SOLV  HW1     2195    0.365513179    5.943005456    6.523311468
   86 SOLV  HW2     2196    0.300633501    5.892378811    6.664349199
   87 SOLV  OW      2197    4.024100602    3.996830751    2.296595129
   87 SOLV  HW1     2198    4.033790749    4.088548467    2.257924828
   87 SOLV  HW2     2199    3.993795689    4.003780314    2.391646136
   88 SOLV  OW      2200    5.811099379    5.783687830    5.477806526
   88 SOLV  HW1     2201    5.898644639    5.824226115    5.504122685
   88 SOLV  HW2     2202    5.736374980    5.838602914    5.515231432
   89 SOLV  OW      2203    0.195250215    7.472127259    0.040670260
   89 SOLV  HW1     2204    0.212633190    7.510776091    0.131255205
   89 SOLV  HW2     2205    0.237170380    7.530354765   -0.028998452
   90 SOLV  OW      2206    3.118674374    0.047054583    2.915259632
   90 SOLV  HW1     2207    3.039750685   -0.014221452    2.919466797
   90 SOLV  HW2     2208    3.200495675   -0.001882425    2.945455818
   91 SOLV  OW      2209    4.589005548    6.009674869    7.250777688
   91 SOLV  HW1     2210    4.592069713    5.958382046    7.164980153
   91 SOLV  HW2     2211    4.524809783    6.085829979    7.241790041
   92 SOLV  OW      2212    4.083686688    4.436551744    0.382868160
   92 SOLV  HW1     2213    4.108033295    4.532371911    0.397953081
   92 SOLV  HW2     2214    4.055581937    4.423902113    0.287726992
   93 SOLV  OW      2215    0.003441124    4.955683873    1.955980003
   93 SOLV  HW1     2216    0.103204035    4.962136567    1.953257375
   93 SOLV  HW2     2217   -0.029485484    4.986142757    2.045365068
   94 SOLV  OW      2218    6.140472379    6.089093198    7.296651333
   94 SOLV  HW1     2219    6.154427413    6.023758289    7.222230262
   94 SOLV  HW2     2220    6.228093524    6.108553675    7.340761606
   95 SOLV  OW      2221    6.659880132    0.357580752    2.179732169
   95 SOLV  HW1     2222    6.645789442    0.448408202    2.140313999
   95 SOLV  HW2     2223    6.715444058    0.365448235    2.262512654
   96 SOLV  OW      2224    3.054076410    5.126448878    1.588059931
   96 SOLV  HW1     2225    3.130509425    5.083048445    1.540354535
   96 SOLV  HW2     2226    3.085348238    5.161054125    1.676524333
   97 SOLV  OW      2227    5.482236701    7.633255558    2.069834250
   97 SOLV  HW1     2228    5.548243410    7.569875767    2.110184070
   97 SOLV  HW2     2229    5.484954397    7.720135952    2.119295092
   98 SOLV  OW      2230    3.912436807    5.949167460    2.237868045
   98 SOLV  HW1     2231    3.863349826    5.970771202    2.153454287
   98 SOLV  HW2     2232    3.998893341    5.904131339    2.215532601
   99 SOLV  OW      2233    0.252911337    6.881629042    5.783513954
   99 SOLV  HW1     2234    0.286194005    6.847252810    5.871332708
   99 SOLV  HW2     2235    0.178087910    6.823652139    5.751238107
  100 SOLV  OW      2236    5.073381949    6.460896024    7.654606382
  100 SOLV  HW1     2237    4.987496947    6.413865563    7.674951132
  100 SOLV  HW2     2238    5.054224623    6.544381573    7.602981544
  101 SOLV  OW      2239    4.176400003    2.570655515    2.224512091
  101 SOLV  HW1     2240    4.107872695    2.638693195    2.198505124
  101 SOLV  HW2     2241    4.151686593    2.530506214    2.312709117
  102 SOLV  OW      2242    7.254145656    2.367308247    5.806143535
  102 SOLV  HW1     2243    7.189034758    2.378156504    5.731013042
  102 SOLV  HW2     2244    7.230905484    2.285536888    5.858821813
  103 SOLV  OW      2245    2.349790797    2.438608784    7.108141725
  103 SOLV  HW1     2246    2.375064065    2.466619441    7.015520615
  103 SOLV  HW2     2247    2.430076864    2.401444866    7.154777571
  104 SOLV  OW      2248    2.763177926    4.864496165    1.765052426
  104 SOLV  HW1     2249    2.780771935    4.773876776    1.726574638
  104 SOLV  HW2     2250    2.710309551    4.918726731    1.699738547
  105 SOLV  OW      2251    1.430913739    4.196235593    5.224587056
  105 SOLV  HW1     2252    1.441952260    4.107845111    5.179119618
  105 SOLV  HW2     2253    1.518494172    4.244518093    5.225254903
  106 SOLV  OW      2254    3.469955701    2.491107534    1.384238519
  106 SOLV  HW1     2255    3.488721666    2.531736700    1.294803933
  106 SOLV  HW2     2256    3.513464417    2.546048514    1.455582044
  107 SOLV  OW      2257    5.212122479    2.479267668    6.052816928
  107 SOLV  HW1     2258    5.199153858    2.578199152    6.046150333
  107 SOLV  HW2     2259    5.236358618    2.442722280    5.962944406
  108 SOLV  OW      2260    1.682564682    1.009362358    0.886804120
  108 SOLV  HW1     2261    1.588901442    1.007215544    0.851812076
  108 SOLV  HW2     2262    1.701633071    0.924507983    0.936178374
  109 SOLV  OW      2263    6.350759012    2.425951649    7.145047721
  109 SOLV  HW1     2264    6.260280094    2.397337109    7.176588854
  109 SOLV  HW2     2265    6.343260808    2.464846134    7.053227125
  110 SOLV  OW      2266    0.160874409    1.406770513    4.926121751
  110 SOLV  HW1     2267    0.123210724    1.400633534    5.018554485
  110 SOLV  HW2     2268    0.106921125    1.349590372    4.864303651
  111 SOLV  OW      2269    5.572544410    3.422966190    6.055485412
  111 SOLV  HW1     2270    5.569554459    3.489716093    6.129899928
  111 SOLV  HW2     2271    5.544451083    3.333382838    6.089945367
  112 SOLV  OW      2272    3.970968955    7.192218287    0.538562463
  112 SOLV  HW1     2273    3.906618890    7.227777339    0.606359050
  112 SOLV  HW2     2274    3.926770804    7.189506584    0.448891966
  113 SOLV  OW      2275    2.394839018    2.860944083    3.947880041
  113 SOLV  HW1     2276    2.486114666    2.901252398    3.954657083
  113 SOLV  HW2     2277    2.365928059    2.828611816    4.037994699
  114 SOLV  OW      2278    2.231127544    5.032321987    2.447980497
  114 SOLV  HW1     2279    2.172794220    4.951088156    2.448074522
  114 SOLV  HW2     2280    2.308504514    5.017699694    2.386331085
  115 SOLV  OW      2281    5.716479722    3.108123734    5.630708543
  115 SOLV  HW1     2282    5.743561544    3.020063017    5.591804132
  115 SOLV  HW2     2283    5.639284377    3.145075558    5.578967852
  116 SOLV  OW      2284    1.328772968    7.577689722    4.504925567
  116 SOLV  HW1     2285    1.421977513    7.582439047    4.468982649
  116 SOLV  HW2     2286    1.285968629    7.667847792    4.498538738
  117 SOLV  OW      2287    3.337496629    3.204934703    5.900912194
  117 SOLV  HW1     2288    3.262382673    3.241260493    5.956033884
  117 SOLV  HW2     2289    3.360135026    3.112672409    5.932140354
  118 SOLV  OW      2290    4.183242976    7.052724559    5.422578268
  118 SOLV  HW1     2291    4.224366952    6.963996272    5.401693463
  118 SOLV  HW2     2292    4.090940774    7.039019262    5.458529544
  119 SOLV  OW      2293    7.273498251    3.877871946    5.600410808
  119 SOLV  HW1     2294    7.234188884    3.958529616    5.556244694
  119 SOLV  HW2     2295    7.237544347    3.795266593    5.556992193
  120 SOLV  OW      2296    0.609795973    1.424735099    5.509131608
  120 SOLV  HW1     2297    0.677460787    1.481199583    5.461874218
  120 SOLV  HW2     2298    0.648622249    1.390997073    5.594900334
  121 SOLV  OW      2299    3.690340682    4.242680713    3.167890581
  121 SOLV  HW1     2300    3.779722338    4.215888019    3.203874051
  121 SOLV  HW2     2301    3.636940661    4.286229558    3.240371905
  122 SOLV  OW      2302    4.405582653    7.613377699    3.747850442
  122 SOLV  HW1     2303    4.460758591    7.668770591    3.685489742
  122 SOLV  HW2     2304    4.310804653    7.645220824    3.745704838
  123 SOLV  OW      2305    4.399457874    4.462856064    0.256844862
  123 SOLV  HW1     2306    4.407354559    4.468506636    0.157308942
  123 SOLV  HW2     2307    4.417994285    4.369152040    0.286468120
  124 SOLV  OW      2308    4.395449248    6.870575715    5.006154302
  124 SOLV  HW1     2309    4.301531904    6.881510055    4.973573920
  124 SOLV  HW2     2310    4.416428957    6.773218799    5.015266891
  125 SOLV  OW      2311    4.703839229    3.324705489    5.463397539
  125 SOLV  HW1     2312    4.766578454    3.397904416    5.489992428
  125 SOLV  HW2     2313    4.609740535    3.353180720    5.481728595
  126 SOLV  OW      2314    6.674690800    5.411172753    2.388425003
  126 SOLV  HW1     2315    6.736702544    5.351439091    2.439282641
  126 SOLV  HW2     2316    6.719708927    5.442459952    2.304791844
  127 SOLV  OW      2317    5.401141060    0.761874331    3.238124741
  127 SOLV  HW1     2318    5.361289857    0.670755502    3.248661605
  127 SOLV  HW2     2319    5.419445789    0.800868361    3.328380889
  128 SOLV  OW      2320    3.214142516    0.785110852    5.388524134
  128 SOLV  HW1     2321    3.148512268    0.834142619    5.331161151
  128 SOLV  HW2     2322    3.299451867    0.772193209    5.337953861
  129 SOLV  OW      2323    4.054887874    3.857782839    4.565204325
  129 SOLV  HW1     2324    4.035359810    3.953790465    4.585270288
  129 SOLV  HW2     2325    4.033617679    3.801985524    4.645427231
  130 SOLV  OW      2326    4.343091017    6.551750608    5.059259565
  130 SOLV  HW1     2327    4.276252596    6.595906215    5.119130984
  130 SOLV  HW2     2328    4.295217189    6.500576615    4.987908865
  131 SOLV  OW      2329    3.030167953    1.521330515    5.915399553
  131 SOLV  HW1     2330    3.110122181    1.552634577    5.966672304
  131 SOLV  HW2     2331    2.964993648    1.478650763    5.978106337
  132 SOLV  OW      2332    2.911918691    6.374857613    0.669716767
  132 SOLV  HW1     2333    2.977521505    6.441696110    0.704772609
  132 SOLV  HW2     2334    2.824895767    6.385155457    0.717913475
  133 SOLV  OW      2335    0.103038699    2.002449544    4.532079111
  133 SOLV  HW1     2336    0.077825088    2.079913148    4.474066033
  133 SOLV  HW2     2337    0.193161623    1.968542309    4.505060433
  134 SOLV  OW      2338    0.457647665    2.002629785    7.366121732
  134 SOLV  HW1     2339    0.428217198    2.094667759    7.340345360
  134 SOLV  HW2     2340    0.509058032    1.961748533    7.290707957
  135 SOLV  OW      2341    4.599506310    5.433443822    6.353757845
  135 SOLV  HW1     2342    4.506207694    5.462766853    6.374663221
  135 SOLV  HW2     2343    4.613450021    5.434778033    6.254736819
  136 SOLV  OW      2344    1.483591652    1.552977840    4.754512916
  136 SOLV  HW1     2345    1.455047086    1.635373841    4.705545555
  136 SOLV  HW2     2346    1.538310457    1.495392325    4.693754931
  137 SOLV  OW      2347    5.885981448    6.007115771    4.433942925
  137 SOLV  HW1     2348    5.830263366    6.019782566    4.516018651
  137 SOLV  HW2     2349    5.965926263    6.067037746    4.438370991
  138 SOLV  OW      2350    6.549168338    5.869012424    1.581968978
  138 SOLV  HW1     2351    6.645155254    5.897064720    1.582970149
  138 SOLV  HW2     2352    6.505740143    5.895767470    1.667990009
  139 SOLV  OW      2353    0.529613576    7.380536953    3.076615728
  139 SOLV  HW1     2354    0.612676269    7.367572803    3.130783622
  139 SOLV  HW2     2355    0.480404320    7.461016336    3.109829617
  140 SOLV  OW      2356    6.085623464    6.169741834    4.440567067
  140 SOLV  HW1     2357    6.155465042    6.116823285    4.488752200
  140 SOLV  HW2     2358    6.098464380    6.267060299    4.459703757
  141 SOLV  OW      2359    7.514037335    6.454622637    6.688204086
  141 SOLV  HW1     2360    7.486401327    6.537485233    6.639500772
  141 SOLV  HW2     2361    7.586982834    6.408856471    6.637347856
  142 SOLV  OW      2362    3.347423995    4.979796762    1.800581014
  142 SOLV  HW1     2363    3.262646170    5.030958311    1.786542529
  142 SOLV  HW2     2364    3.348247657    4.899636999    1.740785220
  143 SOLV  OW      2365    0.678959847    4.875231756    1.319717348
  143 SOLV  HW1     2366    0.608711595    4.946355799    1.322579521
  143 SOLV  HW2     2367    0.761773265    4.908362016    1.364949680
  144 SOLV  OW      2368    5.513063200    0.994196560    2.683594769
  144 SOLV  HW1     2369    5.528803795    1.054250716    2.761989654
  144 SOLV  HW2     2370    5.600644237    0.971198745    2.641136848
  145 SOLV  OW      2371    1.739084245    6.423745958    5.652579835
  145 SOLV  HW1     2372    1.728229856    6.363673657    5.731785699
  145 SOLV  HW2     2373    1.834571134    6.422793471    5.622891914
  146 SOLV  OW      2374    3.559754929    3.909273859    4.047579911
  146 SOLV  HW1     2375    3.638693407    3.967784690    4.066161296
  146 SOLV  HW2     2376    3.565961226    3.873575673    3.954375043
  147 SOLV  OW      2377    7.721003020    5.711984801    5.983450488
  147 SOLV  HW1     2378    7.799335332    5.714581614    6.045570879
  147 SOLV  HW2     2379    7.722597222    5.626618837    5.931376111
  148 SOLV  OW      2380    5.647601608    3.946854993    6.829224200
  148 SOLV  HW1     2381    5.699021496    4.002240115    6.763725046
  148 SOLV  HW2     2382    5.709502501    3.913124872    6.900162779
  149 SOLV  OW      2383    4.420177307    5.340782613    2.763213197
  149 SOLV  HW1     2384    4.408302979    5.405344564    2.838660276
  149 SOLV  HW2     2385    4.440113151    5.391110309    2.679123034
  150 SOLV  OW      2386    5.253186483    0.449525708    0.131048871
  150 SOLV  HW1     2387    5.337654142    0.397567060    0.143977985
  150 SOLV  HW2     2388    5.275481620    0.543003909    0.103366000
  151 SOLV  OW      2389    5.112552163    5.118214170    7.263893188
  151 SOLV  HW1     2390    5.094046114    5.022036342    7.243670691
  151 SOLV  HW2     2391    5.211349406    5.132652196    7.269568631
  152 SOLV  OW      2392    4.067652183    6.480393931    6.636159062
  152 SOLV  HW1     2393    4.002986744    6.410873907    6.667571604
  152 SOLV  HW2     2394    4.087465855    6.466074401    6.539186177
  153 SOLV  OW      2395    6.678398619    5.681924064    2.564762407
  153 SOLV  HW1     2396    6.582122645    5.708519874    2.569805878
  153 SOLV  HW2     2397    6.686944456    5.584050258    2.583456354
  154 SOLV  OW      2398    1.023189330    6.657494786    5.923011428
  154 SOLV  HW1     2399    0.956606696    6.662432480    5.997468130
  154 SOLV  HW2     2400    1.064063617    6.566247734    5.920864359
  155 SOLV  OW      2401    3.679266684    3.497335527    5.776521579
  155 SOLV  HW1     2402    3.746744838    3.525053962    5.708122351
  155 SOLV  HW2     2403    3.617474945    3.429501802    5.736767426
  156 SOLV  OW      2404    4.860863054    4.981197180    1.906735563
  156 SOLV  HW1     2405    4.794753172    5.044876934    1.867032695
  156 SOLV  HW2     2406    4.953496406    5.009595488    1.881947057
  157 SOLV  OW      2407    4.081834706    3.644120165    0.406719603
  157 SOLV  HW1     2408    4.113420513    3.598218502    0.323672252
  157 SOLV  HW2     2409    4.010869386    3.710525323    0.383145581
  158 SOLV  OW      2410    6.734881849    6.479091025    5.220363699
  158 SOLV  HW1     2411    6.765382232    6.383870228    5.222034377
  158 SOLV  HW2     2412    6.720515171    6.507806627    5.125658690
  159 SOLV  OW      2413    6.919338991    2.407430319    5.206038401
  159 SOLV  HW1     2414    6.998828746    2.467985000    5.210081415
  159 SOLV  HW2     2415    6.949868089    2.312213588    5.207900992
  160 SOLV  OW      2416    3.238390260    3.513956502    1.488319258
  160 SOLV  HW1     2417    3.275497998    3.428109847    1.452915959
  160 SOLV  HW2     2418    3.160940587    3.494459233    1.548497942
  161 SOLV  OW      2419    7.577760362    3.955183533    0.830081098
  161 SOLV  HW1     2420    7.528523576    4.021512402    0.773706490
  161 SOLV  HW2     2421    7.670006446    3.989121538    0.848540055
  162 SOLV  OW      2422    7.463182136    5.443241924    0.948307600
  162 SOLV  HW1     2423    7.543044055    5.443308225    1.008506691
  162 SOLV  HW2     2424    7.451316487    5.534263758    0.908607856
  163 SOLV  OW      2425    2.319056882    5.510710151    0.449889556
  163 SOLV  HW1     2426    2.251950320    5.444199779    0.417108227
  163 SOLV  HW2     2427    2.271859422    5.593562621    0.480044715
  164 SOLV  OW      2428    3.053391202    5.138811945    6.765967566
  164 SOLV  HW1     2429    3.065361126    5.137883221    6.666681350
  164 SOLV  HW2     2430    3.114011681    5.070951775    6.807464651
  165 SOLV  OW      2431    5.616782868    3.926607500    4.652603981
  165 SOLV  HW1     2432    5.550762762    3.992610005    4.688451449
  165 SOLV  HW2     2433    5.595966372    3.907410742    4.556686973
  166 SOLV  OW      2434    4.735186528    2.688958345    0.024225224
  166 SOLV  HW1     2435    4.693965236    2.658069234   -0.061498798
  166 SOLV  HW2     2436    4.688751188    2.645142036    0.101204411
  167 SOLV  OW      2437    3.576040261    7.552998070    0.134907099
  167 SOLV  HW1     2438    3.511394811    7.566119545    0.210078768
  167 SOLV  HW2     2439    3.599430266    7.456034831    0.127630315
  168 SOLV  OW      2440    5.743972082    5.988217295    4.903158620
  168 SOLV  HW1     2441    5.829354124    5.941228147    4.880720581
  168 SOLV  HW2     2442    5.683431825    5.987124840    4.823564577
  169 SOLV  OW      2443    4.789331839    4.153757370    2.603040546
  169 SOLV  HW1     2444    4.823733151    4.214377941    2.674759510
  169 SOLV  HW2     2445    4.696910698    4.123554425    2.626450224
  170 SOLV  OW      2446    2.862470501    0.650337275    4.550782886
  170 SOLV  HW1     2447    2.771946511    0.690096644    4.565821086
  170 SOLV  HW2     2448    2.929496114    0.697447989    4.608137902
  171 SOLV  OW      2449    1.057007878    4.526729224    0.615454712
  171 SOLV  HW1     2450    1.124509810    4.545436057    0.686823960
  171 SOLV  HW2     2451    1.100005945    4.474488039    0.541806755
  172 SOLV  OW      2452    5.910948571    6.262620685    1.074740824
  172 SOLV  HW1     2453    5.924065142    6.314693245    0.990370744
  172 SOLV  HW2     2454    5.880180056    6.324090681    1.147381636
  173 SOLV  OW      2455    2.126192543    2.276442303    2.521264152
  173 SOLV  HW1     2456    2.131712373    2.349087496    2.589774349
  173 SOLV  HW2     2457    2.196314351    2.291064953    2.451475391
  174 SOLV  OW      2458    6.262357322    1.120771384    6.230717755
  174 SOLV  HW1     2459    6.250351372    1.158046090    6.138694329
  174 SOLV  HW2     2460    6.254309287    1.194483158    6.297827318
  175 SOLV  OW      2461    3.612105304    4.823961581    1.519754927
  175 SOLV  HW1     2462    3.640386392    4.747690913    1.461575358
  175 SOLV  HW2     2463    3.692324716    4.862740831    1.565173426
  176 SOLV  OW      2464    4.706366522    3.982665465    5.805768967
  176 SOLV  HW1     2465    4.742947125    3.955418796    5.894760565
  176 SOLV  HW2     2466    4.771279163    4.043677967    5.760338883
  177 SOLV  OW      2467    2.283310048    1.725749578    2.855480972
  177 SOLV  HW1     2468    2.308366427    1.822112216    2.846096461
  177 SOLV  HW2     2469    2.206999562    1.705053598    2.794244058
  178 SOLV  OW      2470    3.170211188    0.400522371    2.577569994
  178 SOLV  HW1     2471    3.117503617    0.414164428    2.493690729
  178 SOLV  HW2     2472    3.120860188    0.338160270    2.638195679
  179 SOLV  OW      2473    4.234551798    2.604748679    0.147794062
  179 SOLV  HW1     2474    4.168109467    2.602647656    0.073078290
  179 SOLV  HW2     2475    4.228888510    2.519528263    0.199820970
  180 SOLV  OW      2476    5.456720806    6.784669640    3.959888050
  180 SOLV  HW1     2477    5.407934348    6.697766491    3.951550556
  180 SOLV  HW2     2478    5.524111823    6.778111980    4.033489737
  181 SOLV  OW      2479    7.354373242    3.583203307    0.080248502
  181 SOLV  HW1     2480    7.390969203    3.652483879    0.018100486
  181 SOLV  HW2     2481    7.263431498    3.610955459    0.111246377
  182 SOLV  OW      2482    5.892168040    2.799735902    0.161383611
  182 SOLV  HW1     2483    5.957806686    2.852864576    0.107807073
  182 SOLV  HW2     2484    5.853995912    2.857199338    0.233787888
  183 SOLV  OW      2485    2.674960807    5.835588485    3.184183658
  183 SOLV  HW1     2486    2.689201401    5.814801222    3.280965465
  183 SOLV  HW2     2487    2.745263787    5.789966416    3.129615295
  184 SOLV  OW      2488    3.139855250    0.816534373    3.181906789
  184 SOLV  HW1     2489    3.213966567    0.846043779    3.242226427
  184 SOLV  HW2     2490    3.053314358    0.854797627    3.214282368
  185 SOLV  OW      2491    7.426690014    5.773194894    2.431799605
  185 SOLV  HW1     2492    7.486100964    5.780039446    2.511956782
  185 SOLV  HW2     2493    7.433257834    5.681159627    2.393225918
  186 SOLV  OW      2494    5.747526580    3.211711476    3.380391114
  186 SOLV  HW1     2495    5.805064797    3.137074688    3.346919181
  186 SOLV  HW2     2496    5.688877036    3.178086494    3.454087594
  187 SOLV  OW      2497    5.941957287    7.115663937    1.358003711
  187 SOLV  HW1     2498    5.929971159    7.020593227    1.329374856
  187 SOLV  HW2     2499    5.859181264    7.167570637    1.336659395
  188 SOLV  OW      2500    4.090138823    2.847696908    0.249603483
  188 SOLV  HW1     2501    3.991153173    2.845537325    0.263700122
  188 SOLV  HW2     2502    4.127838661    2.756186086    0.263957699
  189 SOLV  OW      2503    7.342870964    2.776630305    4.410823630
  189 SOLV  HW1     2504    7.320487131    2.691979480    4.459145602
  189 SOLV  HW2     2505    7.325352529    2.854796888    4.470697765
  190 SOLV  OW      2506    7.640632246    6.639094196    5.274165308
  190 SOLV  HW1     2507    7.619190594    6.702877379    5.200180793
  190 SOLV  HW2     2508    7.612202162    6.678627617    5.361518152
  191 SOLV  OW      2509    6.664859067    3.359806417    2.114867363
  191 SOLV  HW1     2510    6.704240789    3.274680522    2.080164923
  191 SOLV  HW2     2511    6.581226366    3.380890998    2.064245777
  192 SOLV  OW      2512    4.737847218    4.412475637    0.073841938
  192 SOLV  HW1     2513    4.670551446    4.472850138    0.116593272
  192 SOLV  HW2     2514    4.824533062    4.418893218    0.123297421
  193 SOLV  OW      2515    3.384723346    1.294647971    1.915707981
  193 SOLV  HW1     2516    3.318563049    1.368369316    1.929471473
  193 SOLV  HW2     2517    3.444411503    1.317385008    1.838755434
  194 SOLV  OW      2518    2.518385054    2.585290230    5.737383703
  194 SOLV  HW1     2519    2.488495688    2.497228185    5.700597770
  194 SOLV  HW2     2520    2.463235305    2.658530857    5.697436462
  195 SOLV  OW      2521    6.412524164    1.497083667    6.179454097
  195 SOLV  HW1     2522    6.486349444    1.472264055    6.242186296
  195 SOLV  HW2     2523    6.340307834    1.428051381    6.184016541
  196 SOLV  OW      2524    1.459592846    3.302452512    1.420666676
  196 SOLV  HW1     2525    1.448545873    3.311382740    1.519652948
  196 SOLV  HW2     2526    1.497420351    3.212366696    1.399367581
  197 SOLV  OW      2527    0.681000657    4.851509175    4.181243620
  197 SOLV  HW1     2528    0.690366388    4.949948698    4.166292814
  197 SOLV  HW2     2529    0.770853115    4.812035991    4.200477675
  198 SOLV  OW      2530    7.261522534    6.195226846    1.641107203
  198 SOLV  HW1     2531    7.171857506    6.239437477    1.643855419
  198 SOLV  HW2     2532    7.274353257    6.151427412    1.552119481
  199 SOLV  OW      2533    3.057681638    6.797259109    4.956238938
  199 SOLV  HW1     2534    3.057073678    6.836355826    4.864190106
  199 SOLV  HW2     2535    2.963586640    6.784040794    4.987437597
  200 SOLV  OW      2536    7.490615975    5.255560884    6.720304994
  200 SOLV  HW1     2537    7.500484069    5.171074028    6.667725000
  200 SOLV  HW2     2538    7.468351831    5.330893760    6.658423723
  201 SOLV  OW      2539    2.565892419    1.608574590    0.763237349
  201 SOLV  HW1     2540    2.665108635    1.596847950    0.767560678
  201 SOLV  HW2     2541    2.544614329    1.701885824    0.734249724
  202 SOLV  OW      2542    4.429704159    4.619449788    6.959993748
  202 SOLV  HW1     2543    4.403612336    4.714361733    6.942358297
  202 SOLV  HW2     2544    4.506682379    4.594595144    6.901200667
  203 SOLV  OW      2545    5.439599544    1.286126448    0.774062788
  203 SOLV  HW1     2546    5.398896603    1.224771745    0.841744945
  203 SOLV  HW2     2547    5.467898051    1.233320494    0.693995617
  204 SOLV  OW      2548    0.906080013    3.044878523    6.015826786
  204 SOLV  HW1     2549    0.913903503    3.078194923    6.109797077
  204 SOLV  HW2     2550    0.812104069    3.015274248    5.998691287
  205 SOLV  OW      2551    0.198961895    4.922334308    5.401462490
  205 SOLV  HW1     2552    0.296573183    4.926952519    5.422693000
  205 SOLV  HW2     2553    0.155382654    5.008914554    5.426094104
  206 SOLV  OW      2554    1.299823107    1.116765169    6.203023285
  206 SOLV  HW1     2555    1.265413704    1.032155962    6.243754355
  206 SOLV  HW2     2556    1.396538891    1.105760151    6.180073575
  207 SOLV  OW      2557    2.359681346    5.776527043    0.058158430
  207 SOLV  HW1     2558    2.377116664    5.695428740    0.002292829
  207 SOLV  HW2     2559    2.297305260    5.837712920    0.009502879
  208 SOLV  OW      2560    4.806186086    1.602971255    1.645594214
  208 SOLV  HW1     2561    4.799434484    1.620500172    1.547365874
  208 SOLV  HW2     2562    4.899495254    1.574880078    1.668085723
  209 SOLV  OW      2563    4.187420166    3.048340395    0.466797664
  209 SOLV  HW1     2564    4.243933669    3.008535418    0.539070587
  209 SOLV  HW2     2565    4.189740293    2.989099843    0.386257076
  210 SOLV  OW      2566    7.238926066    3.615441204    6.117423560
  210 SOLV  HW1     2567    7.196833646    3.619529743    6.026795847
  210 SOLV  HW2     2568    7.208391686    3.693561334    6.171890189
  211 SOLV  OW      2569    1.259735689    4.902239996    4.438713700
  211 SOLV  HW1     2570    1.341901955    4.919512383    4.493045565
  211 SOLV  HW2     2571    1.183876379    4.878863750    4.499544705
  212 SOLV  OW      2572    4.639128436    5.354223497    6.088703138
  212 SOLV  HW1     2573    4.638005200    5.409220305    6.005183275
  212 SOLV  HW2     2574    4.672324939    5.262276764    6.067604296
  213 SOLV  OW      2575    5.028542374    7.641632383    1.428978765
  213 SOLV  HW1     2576    5.080352372    7.630899823    1.513835118
  213 SOLV  HW2     2577    5.033556588    7.736807581    1.398703936
  214 SOLV  OW      2578    6.857871110    6.158673244    0.222993744
  214 SOLV  HW1     2579    6.810272482    6.226597977    0.278870708
  214 SOLV  HW2     2580    6.907293127    6.204853755    0.149329919
  215 SOLV  OW      2581    6.122207884    5.162928030    3.876549370
  215 SOLV  HW1     2582    6.052294875    5.107792961    3.922072524
  215 SOLV  HW2     2583    6.211219127    5.145096849    3.918490681
  216 SOLV  OW      2584    1.501084543    3.220624991    3.924345770
  216 SOLV  HW1     2585    1.435779877    3.238555502    3.997934461
  216 SOLV  HW2     2586    1.511093481    3.121887507    3.912009652
  217 SOLV  OW      2587    5.642916999    3.726048115    0.171517391
  217 SOLV  HW1     2588    5.668720859    3.707396938    0.076712894
  217 SOLV  HW2     2589    5.570443186    3.662999805    0.199338446
  218 SOLV  OW      2590    1.680209160    2.899818955    5.382130542
  218 SOLV  HW1     2591    1.637915372    2.907768698    5.291855584
  218 SOLV  HW2     2592    1.690076184    2.990814706    5.422428334
  219 SOLV  OW      2593    2.467521747    1.452107269    6.106118739
  219 SOLV  HW1     2594    2.422418859    1.514321493    6.042112813
  219 SOLV  HW2     2595    2.536288396    1.502346817    6.158547207
  220 SOLV  OW      2596    2.616116315    4.457759541    3.997913575
  220 SOLV  HW1     2597    2.665568146    4.374754859    3.972103316
  220 SOLV  HW2     2598    2.674215896    4.514309405    4.056461943
  221 SOLV  OW      2599    0.162373332    3.981061060    3.045412932
  221 SOLV  HW1     2600    0.154335521    3.888503135    3.082429919
  221 SOLV  HW2     2601    0.134057663    4.047269339    3.114814081
  222 SOLV  OW      2602    0.315616975    6.296817014    5.220191863
  222 SOLV  HW1     2603    0.379011885    6.373024307    5.206964396
  222 SOLV  HW2     2604    0.297535194    6.285088216    5.317849136
  223 SOLV  OW      2605    7.660958164    6.605026771    5.896478137
  223 SOLV  HW1     2606    7.704517129    6.599973889    5.806595077
  223 SOLV  HW2     2607    7.658339890    6.513810842    5.937401135
  224 SOLV  OW      2608    0.491057937    5.354803850    4.855237833
  224 SOLV  HW1     2609    0.457834753    5.448132053    4.841524347
  224 SOLV  HW2     2610    0.591067873    5.354714182    4.855260078
  225 SOLV  OW      2611    6.094604416    2.259731209    2.007996770
  225 SOLV  HW1     2612    6.012783900    2.228158613    1.959934175
  225 SOLV  HW2     2613    6.070255649    2.334736772    2.069500259
  226 SOLV  OW      2614    5.717127776    3.543438187    1.273540543
  226 SOLV  HW1     2615    5.655337179    3.490703075    1.331870819
  226 SOLV  HW2     2616    5.671841310    3.627823745    1.244737771
  227 SOLV  OW      2617    3.572560400    0.922626811    2.036983943
  227 SOLV  HW1     2618    3.562473204    0.939209519    1.938875807
  227 SOLV  HW2     2619    3.562215195    0.824888889    2.055483526
  228 SOLV  OW      2620    2.391683454    0.023166846    0.900729509
  228 SOLV  HW1     2621    2.371246691    0.002936637    0.996513184
  228 SOLV  HW2     2622    2.476153403   -0.023307089    0.874151093
  229 SOLV  OW      2623    6.227750905    5.551988877    0.098376140
  229 SOLV  HW1     2624    6.180926971    5.545523320    0.186499820
  229 SOLV  HW2     2625    6.323631193    5.525897351    0.109611290
  230 SOLV  OW      2626    7.173496260    4.361835652    4.692346563
  230 SOLV  HW1     2627    7.162244499    4.453092202    4.731684681
  230 SOLV  HW2     2628    7.142181042    4.362409934    4.597368572
  231 SOLV  OW      2629    1.108144691    5.021042399    5.680350942
  231 SOLV  HW1     2630    1.061619185    5.013601546    5.592137803
  231 SOLV  HW2     2631    1.201860509    4.987259428    5.671542441
  232 SOLV  OW      2632    5.713468877    6.060746848    7.401126840
  232 SOLV  HW1     2633    5.669312432    6.142898063    7.365051125
  232 SOLV  HW2     2634    5.760932589    6.083101000    7.486259172
  233 SOLV  OW      2635    3.800552626    5.708461684    1.855977722
  233 SOLV  HW1     2636    3.767134112    5.705029132    1.950174599
  233 SOLV  HW2     2637    3.749341288    5.643250391    1.800063189
  234 SOLV  OW      2638    5.471745232    0.655604979    1.093774469
  234 SOLV  HW1     2639    5.557377772    0.607829903    1.113435639
  234 SOLV  HW2     2640    5.398715484    0.617880410    1.150743797
  235 SOLV  OW      2641    3.729554888    4.522196664    2.868815437
  235 SOLV  HW1     2642    3.651759201    4.560023230    2.818626876
  235 SOLV  HW2     2643    3.813947230    4.565330537    2.836889097
  236 SOLV  OW      2644    5.394090055    0.205731042    1.125059367
  236 SOLV  HW1     2645    5.395192221    0.141344898    1.201566075
  236 SOLV  HW2     2646    5.300204575    0.235692600    1.108093294
  237 SOLV  OW      2647    1.689330588    3.168464288    4.903538495
  237 SOLV  HW1     2648    1.679590870    3.069145645    4.910057137
  237 SOLV  HW2     2649    1.599806031    3.209675130    4.886552332
  238 SOLV  OW      2650    4.158996890    2.418159032    3.018720408
  238 SOLV  HW1     2651    4.242116540    2.464989650    2.988752336
  238 SOLV  HW2     2652    4.090123890    2.422987857    2.946379421
  239 SOLV  OW      2653    5.648308318    2.868324072    1.096251893
  239 SOLV  HW1     2654    5.629910850    2.936260919    1.167297810
  239 SOLV  HW2     2655    5.684617300    2.914031057    1.015049098
  240 SOLV  OW      2656    7.301449286    2.465365332    7.392544452
  240 SOLV  HW1     2657    7.391407946    2.452374117    7.434242561
  240 SOLV  HW2     2658    7.311777336    2.475758599    7.293623588
  241 SOLV  OW      2659    6.386497372    5.687951186    3.082685407
  241 SOLV  HW1     2660    6.328534709    5.631229872    3.024166222
  241 SOLV  HW2     2661    6.460542141    5.632230314    3.120289422
  242 SOLV  OW      2662    7.205342482    4.674012921    2.895433508
  242 SOLV  HW1     2663    7.139077540    4.706028733    2.963149850
  242 SOLV  HW2     2664    7.215572336    4.574828277    2.903136356
  243 SOLV  OW      2665    2.458625438    0.708602029    4.500525808
  243 SOLV  HW1     2666    2.533849491    0.768100928    4.528856480
  243 SOLV  HW2     2667    2.394225758    0.760702812    4.444493491
  244 SOLV  OW      2668    2.769939873    5.738800942    6.798964012
  244 SOLV  HW1     2669    2.770513516    5.646121167    6.761389558
  244 SOLV  HW2     2670    2.841832175    5.792897015    6.755295932
  245 SOLV  OW      2671    1.644872541    2.447425323    4.496234723
  245 SOLV  HW1     2672    1.741534682    2.430121560    4.477301385
  245 SOLV  HW2     2673    1.596943520    2.360328506    4.507116787
  246 SOLV  OW      2674    7.242602205    1.649549717    0.933862738
  246 SOLV  HW1     2675    7.215143725    1.703562327    1.013426655
  246 SOLV  HW2     2676    7.182481762    1.570102814    0.925174814
  247 SOLV  OW      2677    4.629466299    4.666165733    4.579377222
  247 SOLV  HW1     2678    4.632586390    4.609104165    4.661450073
  247 SOLV  HW2     2679    4.552977384    4.730229072    4.586231752
  248 SOLV  OW      2680    1.252880064    3.420182740    5.629695164
  248 SOLV  HW1     2681    1.230313808    3.325989704    5.604793023
  248 SOLV  HW2     2682    1.171522164    3.477559212    5.620183278
  249 SOLV  OW      2683    0.097862377    5.682621939    7.278510457
  249 SOLV  HW1     2684    0.114605826    5.600964178    7.333768295
  249 SOLV  HW2     2685    0.008380237    5.720779690    7.301721450
  250 SOLV  OW      2686    6.626473477    3.380014591    6.071377894
  250 SOLV  HW1     2687    6.713379134    3.339996789    6.100491864
  250 SOLV  HW2     2688    6.599644632    3.340939172    5.983315895
  251 SOLV  OW      2689    5.467914594    3.265707366    1.147663616
  251 SOLV  HW1     2690    5.386887373    3.248865466    1.203813508
  251 SOLV  HW2     2691    5.540529850    3.202215547    1.174074522
  252 SOLV  OW      2692    6.096398405    6.091713214    2.193592401
  252 SOLV  HW1     2693    6.042814085    6.152494334    2.134976522
  252 SOLV  HW2     2694    6.041730513    6.011322969    2.217050296
  253 SOLV  OW      2695    4.252585381    3.538714920    7.291638542
  253 SOLV  HW1     2696    4.196230515    3.463061978    7.258460424
  253 SOLV  HW2     2697    4.343485623    3.504546938    7.315548159
  254 SOLV  OW      2698    6.311115456    5.528490830    3.541303119
  254 SOLV  HW1     2699    6.258221503    5.446716640    3.564037512
  254 SOLV  HW2     2700    6.395361261    5.529719288    3.595180407
  255 SOLV  OW      2701    7.378757608    6.056110582    0.600298900
  255 SOLV  HW1     2702    7.335932840    5.993202745    0.665186499
  255 SOLV  HW2     2703    7.461451626    6.094842338    0.641081308
  256 SOLV  OW      2704    5.482580094    5.168858597    6.878752298
  256 SOLV  HW1     2705    5.470748957    5.074509360    6.909732385
  256 SOLV  HW2     2706    5.566899467    5.206279470    6.917371124
  257 SOLV  OW      2707    2.111560923    3.715039498    3.274005270
  257 SOLV  HW1     2708    2.039641302    3.784329132    3.268682629
  257 SOLV  HW2     2709    2.079300941    3.630241694    3.231929297
  258 SOLV  OW      2710    5.352765915    0.350094768    6.079234879
  258 SOLV  HW1     2711    5.297253907    0.432632613    6.089603448
  258 SOLV  HW2     2712    5.425892284    0.367206650    6.013195045
  259 SOLV  OW      2713    1.943129989    1.203662007    0.337287110
  259 SOLV  HW1     2714    1.860061807    1.192035388    0.391751743
  259 SOLV  HW2     2715    1.992415657    1.116759853    0.332737463
  260 SOLV  OW      2716    1.564900329    5.661453404    5.349906257
  260 SOLV  HW1     2717    1.629385221    5.624297724    5.283100903
  260 SOLV  HW2     2718    1.523902241    5.586496988    5.401890963
  261 SOLV  OW      2719    7.029105695    3.536951033    7.069671437
  261 SOLV  HW1     2720    7.057161369    3.501758318    6.980364248
  261 SOLV  HW2     2721    7.108101417    3.577214967    7.115929871
  262 SOLV  OW      2722    6.115613926    4.828726441    2.188586512
  262 SOLV  HW1     2723    6.111800105    4.747776283    2.129983339
  262 SOLV  HW2     2724    6.144602759    4.801983679    2.280489741
  263 SOLV  OW      2725    1.341768788    3.471403466    4.582420454
  263 SOLV  HW1     2726    1.268217839    3.483634191    4.515768958
  263 SOLV  HW2     2727    1.372657660    3.376297180    4.580866752
  264 SOLV  OW      2728    7.082910768    6.429588045    3.576916851
  264 SOLV  HW1     2729    7.102880793    6.367695001    3.500953207
  264 SOLV  HW2     2730    7.045912411    6.377251978    3.653677059
  265 SOLV  OW      2731    1.326552288    0.288579659    4.124534809
  265 SOLV  HW1     2732    1.340673058    0.386704624    4.111413773
  265 SOLV  HW2     2733    1.409561852    0.239221355    4.098588788
  266 SOLV  OW      2734    5.242756479    1.417783863    2.574390697
  266 SOLV  HW1     2735    5.259850031    1.323633297    2.603460435
  266 SOLV  HW2     2736    5.296284556    1.437529392    2.492254151
  267 SOLV  OW      2737    5.490093220    3.309100486    2.834378413
  267 SOLV  HW1     2738    5.455278734    3.384122099    2.778151799
  267 SOLV  HW2     2739    5.550791393    3.251674596    2.779426004
  268 SOLV  OW      2740    6.162896849    5.024737490    6.494213277
  268 SOLV  HW1     2741    6.153862689    5.124329457    6.493067442
  268 SOLV  HW2     2742    6.249794829    4.998680668    6.452127989
  269 SOLV  OW      2743    6.961307271    1.703596389    7.464417555
  269 SOLV  HW1     2744    6.932275119    1.631441366    7.401561758
  269 SOLV  HW2     2745    6.909685448    1.787101767    7.445389542
  270 SOLV  OW      2746    0.544235930    5.266631738    4.403375974
  270 SOLV  HW1     2747    0.580359663    5.354748149    4.433911116
  270 SOLV  HW2     2748    0.548281978    5.201040534    4.478762245
  271 SOLV  OW      2749    6.067419780    3.052002007    5.354437742
  271 SOLV  HW1     2750    5.977459901    3.019921081    5.324805659
  271 SOLV  HW2     2751    6.103253322    2.990477629    5.424671121
  272 SOLV  OW      2752    2.154704635    3.887062663    7.690470308
  272 SOLV  HW1     2753    2.201161166    3.800597310    7.671303563
  272 SOLV  HW2     2754    2.088328738    3.873617330    7.764058902
  273 SOLV  OW      2755    1.930389051    0.354736898    1.661813168
  273 SOLV  HW1     2756    1.991346671    0.430784873    1.639388141
  273 SOLV  HW2     2757    1.839174585    0.390145907    1.682501522
  274 SOLV  OW      2758    4.986364065    2.291136590    4.852286251
  274 SOLV  HW1     2759    4.931501585    2.214300188    4.819303126
  274 SOLV  HW2     2760    4.929813326    2.350129660    4.909935003
  275 SOLV  OW      2761    7.257183547    2.912080879    4.871376581
  275 SOLV  HW1     2762    7.270532644    2.903613994    4.772626130
  275 SOLV  HW2     2763    7.345422012    2.903967842    4.917740189
  276 SOLV  OW      2764    5.784511582    3.547086902    4.440687779
  276 SOLV  HW1     2765    5.860954799    3.488800969    4.468273418
  276 SOLV  HW2     2766    5.793296640    3.636529892    4.484557517
  277 SOLV  OW      2767    6.817966775    2.749317924    1.691801788
  277 SOLV  HW1     2768    6.913895565    2.767182415    1.669881103
  277 SOLV  HW2     2769    6.765255313    2.741987488    1.607128221
  278 SOLV  OW      2770    0.537417291    2.263374674    2.212337181
  278 SOLV  HW1     2771    0.466281030    2.297209405    2.150723336
  278 SOLV  HW2     2772    0.498362281    2.248125592    2.303131358
  279 SOLV  OW      2773    2.815313154    7.248596011    2.138815394
  279 SOLV  HW1     2774    2.912853533    7.250698265    2.116832909
  279 SOLV  HW2     2775    2.765841646    7.200716599    2.066276295
  280 SOLV  OW      2776    5.177017980    4.077026424    2.125482927
  280 SOLV  HW1     2777    5.173037455    3.979437605    2.146978120
  280 SOLV  HW2     2778    5.271495873    4.108958546    2.132946072
  281 SOLV  OW      2779    4.610940981    5.386508354    6.613151055
  281 SOLV  HW1     2780    4.626349455    5.369863672    6.515757011
  281 SOLV  HW2     2781    4.557069553    5.469981208    6.624560603
  282 SOLV  OW      2782    4.351492152    4.798683013    5.038302003
  282 SOLV  HW1     2783    4.398402975    4.726669884    5.089440737
  282 SOLV  HW2     2784    4.400478744    4.885097093    5.049904128
  283 SOLV  OW      2785    5.353867917    1.066519432    3.494794067
  283 SOLV  HW1     2786    5.419996860    1.047643721    3.422180758
  283 SOLV  HW2     2787    5.402023647    1.076888883    3.581831368
  284 SOLV  OW      2788    3.839822953    0.628252161    3.733229832
  284 SOLV  HW1     2789    3.807188274    0.667641158    3.819165551
  284 SOLV  HW2     2790    3.784444044    0.548256650    3.710093685
  285 SOLV  OW      2791    5.363503400    6.310400268    1.065259308
  285 SOLV  HW1     2792    5.315730934    6.239060487    1.116544283
  285 SOLV  HW2     2793    5.451229106    6.329901307    1.109139987
  286 SOLV  OW      2794    1.577383998    1.261337104    7.405397173
  286 SOLV  HW1     2795    1.562025250    1.348073502    7.452736090
  286 SOLV  HW2     2796    1.506612133    1.195886650    7.431998060
  287 SOLV  OW      2797    6.479874613    0.001879044    5.102250296
  287 SOLV  HW1     2798    6.482803089    0.062084266    5.182042409
  287 SOLV  HW2     2799    6.544980855    0.034337735    5.033623632
  288 SOLV  OW      2800    2.337257961    0.548620478    7.181309665
  288 SOLV  HW1     2801    2.287371645    0.634268173    7.167990245
  288 SOLV  HW2     2802    2.309094753    0.506742748    7.267649692
  289 SOLV  OW      2803    1.463749104    3.944633420    5.135364469
  289 SOLV  HW1     2804    1.435305289    3.996915342    5.054994736
  289 SOLV  HW2     2805    1.465833493    3.847243330    5.112726446
  290 SOLV  OW      2806    1.649038490    4.716873719    7.116066962
  290 SOLV  HW1     2807    1.656831461    4.682367517    7.022524457
  290 SOLV  HW2     2808    1.564819188    4.770051895    7.125051644
  291 SOLV  OW      2809    1.060420901    1.404321961    5.196339953
  291 SOLV  HW1     2810    1.023090140    1.457234321    5.272552862
  291 SOLV  HW2     2811    1.159949334    1.413970272    5.194678503
  292 SOLV  OW      2812    1.231041253    0.043914880    4.454598517
  292 SOLV  HW1     2813    1.257012594    0.135983350    4.483765214
  292 SOLV  HW2     2814    1.153035465    0.049481505    4.392262099
  293 SOLV  OW      2815    5.264217361    3.742698203    0.995097482
  293 SOLV  HW1     2816    5.277404763    3.675309596    1.067783350
  293 SOLV  HW2     2817    5.166742201    3.762862649    0.985595192
  294 SOLV  OW      2818    1.278628762    4.768165591    5.140524258
  294 SOLV  HW1     2819    1.218016336    4.698137197    5.102791445
  294 SOLV  HW2     2820    1.252063986    4.857831060    5.105085048
  295 SOLV  OW      2821    4.903154694    6.420751150    2.140212446
  295 SOLV  HW1     2822    4.900465090    6.348259564    2.071369479
  295 SOLV  HW2     2823    4.820111783    6.476082670    2.133588707
  296 SOLV  OW      2824    5.542588710    1.539107136    5.302106265
  296 SOLV  HW1     2825    5.478620920    1.615742782    5.308174568
  296 SOLV  HW2     2826    5.557681104    1.515840159    5.206019851
  297 SOLV  OW      2827    6.975975886    4.639886304    7.076255106
  297 SOLV  HW1     2828    7.053342481    4.595090280    7.031425841
  297 SOLV  HW2     2829    6.940174973    4.711907538    7.016815012
  298 SOLV  OW      2830    2.745205813    5.350281169    5.636520690
  298 SOLV  HW1     2831    2.752965734    5.252689072    5.656951991
  298 SOLV  HW2     2832    2.717964452    5.399555701    5.719175272
  299 SOLV  OW      2833    5.995138674    5.573154738    4.408796540
  299 SOLV  HW1     2834    5.895840625    5.577350284    4.419919335
  299 SOLV  HW2     2835    6.039319803    5.592283800    4.496452648
  300 SOLV  OW      2836    7.351686792    3.547393460    6.399712820
  300 SOLV  HW1     2837    7.305780037    3.570577791    6.313942254
  300 SOLV  HW2     2838    7.293248173    3.572942909    6.476742719
  301 SOLV  OW      2839    0.788293317    7.651690315    4.705493859
  301 SOLV  HW1     2840    0.862599257    7.586421924    4.720346258
  301 SOLV  HW2     2841    0.776804754    7.667326871    4.607384646
  302 SOLV  OW      2842    3.782803363    3.378193140    1.347835749
  302 SOLV  HW1     2843    3.740051517    3.468585490    1.349586294
  302 SOLV  HW2     2844    3.871475578    3.384160241    1.301976144
  303 SOLV  OW      2845    3.493886803    2.297319053    7.334620979
  303 SOLV  HW1     2846    3.470628956    2.226292438    7.401072163
  303 SOLV  HW2     2847    3.478401698    2.387357606    7.375299530
  304 SOLV  OW      2848    5.439095784    5.237854174    2.553776910
  304 SOLV  HW1     2849    5.419662171    5.305308805    2.625006630
  304 SOLV  HW2     2850    5.379073179    5.158733661    2.565551660
  305 SOLV  OW      2851    7.583000264    3.769585880    6.219010665
  305 SOLV  HW1     2852    7.563204531    3.711159814    6.140294336
  305 SOLV  HW2     2853    7.499330602    3.816210885    6.247770038
  306 SOLV  OW      2854    5.016516682    6.707330107    4.817167944
  306 SOLV  HW1     2855    4.919564365    6.722922324    4.798218828
  306 SOLV  HW2     2856    5.029047624    6.614651727    4.852601975
  307 SOLV  OW      2857    2.370039958    6.257804148    5.996738082
  307 SOLV  HW1     2858    2.469023391    6.248530492    6.007593389
  307 SOLV  HW2     2859    2.326036479    6.170119486    6.016142648
  308 SOLV  OW      2860    5.494633429    2.054476827    1.132147591
  308 SOLV  HW1     2861    5.519712743    2.026356123    1.039509256
  308 SOLV  HW2     2862    5.554230030    2.008706695    1.198139919
  309 SOLV  OW      2863    2.736626274    3.642135620    3.459465164
  309 SOLV  HW1     2864    2.785890863    3.634826901    3.372740735
  309 SOLV  HW2     2865    2.661701296    3.575910578    3.460902241
  310 SOLV  OW      2866    7.048436922    5.389727417    4.365791649
  310 SOLV  HW1     2867    6.958060803    5.386645386    4.323098224
  310 SOLV  HW2     2868    7.038220716    5.401255478    4.464598323
  311 SOLV  OW      2869    2.933124286    5.003589050    2.590104732
  311 SOLV  HW1     2870    2.896494778    5.019326124    2.681823619
  311 SOLV  HW2     2871    2.896440503    5.072271067    2.527345585
  312 SOLV  OW      2872    1.377758885    3.765990034    1.749009307
  312 SOLV  HW1     2873    1.315127345    3.736847262    1.821326394
  312 SOLV  HW2     2874    1.455702478    3.813675988    1.789662352
  313 SOLV  OW      2875    4.669739429    0.722835571    5.468267612
  313 SOLV  HW1     2876    4.752461916    0.682395554    5.507293860
  313 SOLV  HW2     2877    4.601598603    0.735428059    5.540376286
  314 SOLV  OW      2878    0.799708410    7.135386523    5.468549718
  314 SOLV  HW1     2879    0.747238581    7.059303271    5.506759673
  314 SOLV  HW2     2880    0.796675028    7.212941551    5.531618267
  315 SOLV  OW      2881    3.447010167    5.466392357    7.745941260
  315 SOLV  HW1     2882    3.424241674    5.394048367    7.811128710
  315 SOLV  HW2     2883    3.490035875    5.542566699    7.794393691
  316 SOLV  OW      2884    3.571578426    1.032665753    0.068960386
  316 SOLV  HW1     2885    3.473349785    1.013910442    0.067972184
  316 SOLV  HW2     2886    3.618974470    0.965049991    0.012539881
  317 SOLV  OW      2887    7.454552642    4.050184805    2.104258784
  317 SOLV  HW1     2888    7.546102001    4.089498994    2.095704570
  317 SOLV  HW2     2889    7.396989282    4.111324609    2.158558046
  318 SOLV  OW      2890    3.198768705    6.821021062    2.720403572
  318 SOLV  HW1     2891    3.205580601    6.920153289    2.731708180
  318 SOLV  HW2     2892    3.117931813    6.799201078    2.665716625
  319 SOLV  OW      2893    2.659333859    7.048833185    6.299045296
  319 SOLV  HW1     2894    2.632682137    6.970260024    6.243210182
  319 SOLV  HW2     2895    2.653998036    7.024261635    6.395840753
  320 SOLV  OW      2896    5.357165375    3.706570092    1.707188797
  320 SOLV  HW1     2897    5.293305389    3.770906595    1.664946477
  320 SOLV  HW2     2898    5.444638845    3.709854865    1.658822426
  321 SOLV  OW      2899    3.675084088    3.560311745    3.056262183
  321 SOLV  HW1     2900    3.630814810    3.475883214    3.086486935
  321 SOLV  HW2     2901    3.616962535    3.606185896    2.989039727
  322 SOLV  OW      2902    7.721708787    2.539133422    3.447970866
  322 SOLV  HW1     2903    7.796881658    2.485208888    3.485956209
  322 SOLV  HW2     2904    7.742578855    2.636504123    3.457188340
  323 SOLV  OW      2905    6.141171149    6.421742491    4.379299806
  323 SOLV  HW1     2906    6.211126813    6.485864464    4.410867031
  323 SOLV  HW2     2907    6.080207458    6.467996337    4.314911388
  324 SOLV  OW      2908    2.521644605    6.684744267    5.915358503
  324 SOLV  HW1     2909    2.597824529    6.639578231    5.961814255
  324 SOLV  HW2     2910    2.465044572    6.616088985    5.869703609
  325 SOLV  OW      2911    3.403954229    2.144432155    2.494684699
  325 SOLV  HW1     2912    3.420245972    2.159910542    2.397234141
  325 SOLV  HW2     2913    3.305619343    2.146567106    2.512773405
  326 SOLV  OW      2914    5.378586800    1.008745504    1.391218399
  326 SOLV  HW1     2915    5.380233874    1.074315699    1.466702857
  326 SOLV  HW2     2916    5.326145282    0.928036558    1.418347337
  327 SOLV  OW      2917    3.050234554    2.878146122    1.100721852
  327 SOLV  HW1     2918    3.016578390    2.825809143    1.179014925
  327 SOLV  HW2     2919    3.093126303    2.816053240    1.035098727
  328 SOLV  OW      2920    6.634678305    6.936771749    1.772367242
  328 SOLV  HW1     2921    6.717947053    6.912341831    1.822078107
  328 SOLV  HW2     2922    6.561357996    6.873379836    1.797008942
  329 SOLV  OW      2923    3.324701052    3.146153749    6.962027111
  329 SOLV  HW1     2924    3.311005144    3.121395898    7.057948620
  329 SOLV  HW2     2925    3.356799362    3.240694874    6.956276222
  330 SOLV  OW      2926    6.622728027    1.887565518    7.660245287
  330 SOLV  HW1     2927    6.650694678    1.870352415    7.754699748
  330 SOLV  HW2     2928    6.534475940    1.934589756    7.659683081
  331 SOLV  OW      2929    3.836978682    5.963901386    4.955979094
  331 SOLV  HW1     2930    3.868517341    5.884876180    5.008533523
  331 SOLV  HW2     2931    3.777354544    6.020281975    5.013143044
  332 SOLV  OW      2932    7.246680230    0.872124734    5.361063459
  332 SOLV  HW1     2933    7.187819826    0.925496816    5.300329841
  332 SOLV  HW2     2934    7.191039041    0.829542938    5.432424969
  333 SOLV  OW      2935    1.087821659    5.924520677    3.980940573
  333 SOLV  HW1     2936    0.996862570    5.885979569    3.965368337
  333 SOLV  HW2     2937    1.152314589    5.850723016    4.000840549
  334 SOLV  OW      2938    6.194118583    6.293189105    0.543067966
  334 SOLV  HW1     2939    6.112460286    6.237084560    0.529427280
  334 SOLV  HW2     2940    6.275520100    6.235303143    0.538085022
  335 SOLV  OW      2941    6.738721689    5.740372852    4.110401693
  335 SOLV  HW1     2942    6.761480795    5.822949192    4.162025505
  335 SOLV  HW2     2943    6.653678474    5.701376097    4.145738239
  336 SOLV  OW      2944    4.310123885    7.478142782    6.287988871
  336 SOLV  HW1     2945    4.294255724    7.452829297    6.192546263
  336 SOLV  HW2     2946    4.323822513    7.395453736    6.342547872
  337 SOLV  OW      2947    0.345979988    5.426636946    3.744762393
  337 SOLV  HW1     2948    0.396702932    5.354976261    3.696868236
  337 SOLV  HW2     2949    0.315483518    5.392190477    3.833561841
  338 SOLV  OW      2950    4.471666770    4.275347756    6.135980186
  338 SOLV  HW1     2951    4.424733493    4.197511170    6.094263451
  338 SOLV  HW2     2952    4.555874183    4.294424670    6.085515555
  339 SOLV  OW      2953    0.253429143    4.432155590    1.267712382
  339 SOLV  HW1     2954    0.308455686    4.399893558    1.190686971
  339 SOLV  HW2     2955    0.242044597    4.358033635    1.333878965
  340 SOLV  OW      2956    2.796935961    2.064836006    5.383773297
  340 SOLV  HW1     2957    2.800207125    2.146892021    5.326697824
  340 SOLV  HW2     2958    2.748871210    2.085440953    5.469017966
  341 SOLV  OW      2959    2.512405271    1.594733781    3.454233762
  341 SOLV  HW1     2960    2.424526150    1.586759095    3.501301657
  341 SOLV  HW2     2961    2.582875629    1.622178179    3.519674565
  342 SOLV  OW      2962    7.422639235    3.450970802    4.129339160
  342 SOLV  HW1     2963    7.500449631    3.430158537    4.188619509
  342 SOLV  HW2     2964    7.337570825    3.438528492    4.180429810
  343 SOLV  OW      2965    4.280034123    3.606031067    3.452364957
  343 SOLV  HW1     2966    4.305441526    3.685277526    3.507829810
  343 SOLV  HW2     2967    4.291494096    3.628113303    3.355500057
  344 SOLV  OW      2968    0.926007727    2.421120410    4.420397107
  344 SOLV  HW1     2969    0.909257959    2.505642310    4.369631648
  344 SOLV  HW2     2970    1.024550362    2.406262645    4.428775343
  345 SOLV  OW      2971    1.783404930    2.622262928    6.373418921
  345 SOLV  HW1     2972    1.795753753    2.657312601    6.280572449
  345 SOLV  HW2     2973    1.808441320    2.693132683    6.439388632
  346 SOLV  OW      2974    3.709086336    7.286347021    7.388937887
  346 SOLV  HW1     2975    3.664771323    7.257823392    7.473934504
  346 SOLV  HW2     2976    3.709133901    7.210128344    7.324188797
  347 SOLV  OW      2977    0.350716654    5.200538284    2.101906012
  347 SOLV  HW1     2978    0.414189879    5.224841343    2.175269204
  347 SOLV  HW2     2979    0.294351179    5.279901172    2.078968976
  348 SOLV  OW      2980    0.181105927    7.354901957    5.597049628
  348 SOLV  HW1     2981    0.116883185    7.306884295    5.656812639
  348 SOLV  HW2     2982    0.273343765    7.319126668    5.611681229
  349 SOLV  OW      2983    4.896899348    3.724126334    2.082114576
  349 SOLV  HW1     2984    4.959295193    3.677713467    2.144995468
  349 SOLV  HW2     2985    4.879984628    3.665663179    2.002758843
  350 SOLV  OW      2986    4.861505453    6.580335859    3.865821546
  350 SOLV  HW1     2987    4.827739632    6.622862059    3.949802823
  350 SOLV  HW2     2988    4.940349982    6.522603882    3.887082493
  351 SOLV  OW      2989    3.040878106    1.319659423    5.476904092
  351 SOLV  HW1     2990    3.070848438    1.253743623    5.545884817
  351 SOLV  HW2     2991    3.057157200    1.282115227    5.385653002
  352 SOLV  OW      2992    0.572543901    4.149242592    3.706747103
  352 SOLV  HW1     2993    0.583405577    4.053124629    3.732141082
  352 SOLV  HW2     2994    0.520367766    4.155531409    3.621661588
  353 SOLV  OW      2995    7.525277512    7.133882337    6.282816062
  353 SOLV  HW1     2996    7.457834224    7.207412000    6.276002252
  353 SOLV  HW2     2997    7.518159281    7.074607300    6.202582692
  354 SOLV  OW      2998    3.732718231    1.830782837    2.656632377
  354 SOLV  HW1     2999    3.666950040    1.904183351    2.673612573
  354 SOLV  HW2     3000    3.736674126    1.770497174    2.736327727
  355 SOLV  OW      3001    0.023821006    7.465415584    3.288659078
  355 SOLV  HW1     3002    0.097522860    7.511986037    3.239661796
  355 SOLV  HW2     3003   -0.034592953    7.417431438    3.223185375
  356 SOLV  OW      3004    7.159082747    1.667111216    4.192420398
  356 SOLV  HW1     3005    7.187040581    1.725076865    4.115871162
  356 SOLV  HW2     3006    7.063544528    1.685875227    4.215262254
  357 SOLV  OW      3007    1.745661586    1.731106830    0.674442266
  357 SOLV  HW1     3008    1.673785152    1.729273619    0.604940874
  357 SOLV  HW2     3009    1.731385865    1.656167079    0.739111581
  358 SOLV  OW      3010    5.031486916    1.736228706    2.570149986
  358 SOLV  HW1     3011    5.090269353    1.777913492    2.639495491
  358 SOLV  HW2     3012    4.946328832    1.788186343    2.563061024
  359 SOLV  OW      3013    2.954552001    3.548491695    1.572844649
  359 SOLV  HW1     3014    2.855611791    3.539544362    1.584353120
  359 SOLV  HW2     3015    2.981099542    3.512327475    1.483463586
  360 SOLV  OW      3016    2.300590692    4.372361500    4.632621629
  360 SOLV  HW1     3017    2.312559656    4.279601558    4.597213211
  360 SOLV  HW2     3018    2.329592233    4.438449602    4.563392756
  361 SOLV  OW      3019    2.063185949    5.727692746    6.758836015
  361 SOLV  HW1     3020    2.095226761    5.818783411    6.732837878
  361 SOLV  HW2     3021    2.140028099    5.674065636    6.793757186
  362 SOLV  OW      3022    3.439106554    3.581121029    7.695991320
  362 SOLV  HW1     3023    3.457072218    3.486456240    7.669235457
  362 SOLV  HW2     3024    3.345570896    3.605733796    7.670588200
  363 SOLV  OW      3025    3.328810625    3.311871902    3.667105125
  363 SOLV  HW1     3026    3.410020088    3.256643112    3.685990250
  363 SOLV  HW2     3027    3.333608986    3.347313821    3.573710247
  364 SOLV  OW      3028    7.128002240    0.947416805    6.786875764
  364 SOLV  HW1     3029    7.083537269    0.865215150    6.822474086
  364 SOLV  HW2     3030    7.187965925    0.922566768    6.710795618
  365 SOLV  OW      3031    4.681604220    4.902990836    5.662523455
  365 SOLV  HW1     3032    4.750295211    4.973271334    5.643975603
  365 SOLV  HW2     3033    4.634385565    4.924313406    5.748065507
  366 SOLV  OW      3034    3.214212099    7.185878281    0.162024034
  366 SOLV  HW1     3035    3.153031166    7.225254073    0.093409621
  366 SOLV  HW2     3036    3.161258726    7.159477716    0.242649062
  367 SOLV  OW      3037    7.033017428    6.353790718    5.944309269
  367 SOLV  HW1     3038    6.942142817    6.338780028    5.983276670
  367 SOLV  HW2     3039    7.099852507    6.297556954    5.993020640
  368 SOLV  OW      3040    2.090871136    6.454952378    6.693848947
  368 SOLV  HW1     3041    2.152530821    6.487199852    6.622018233
  368 SOLV  HW2     3042    2.010710511    6.514591926    6.698197670
  369 SOLV  OW      3043    6.279303023    7.198387038    2.495393409
  369 SOLV  HW1     3044    6.295117721    7.249674002    2.579782412
  369 SOLV  HW2     3045    6.305137130    7.254673375    2.416867555
  370 SOLV  OW      3046    5.019876262    4.376832286    5.502074602
  370 SOLV  HW1     3047    5.033409607    4.281059747    5.476656029
  370 SOLV  HW2     3048    4.979059872    4.381654495    5.593246919
  371 SOLV  OW      3049    1.687322906    7.285029332    4.563007567
  371 SOLV  HW1     3050    1.700129145    7.377077612    4.599928878
  371 SOLV  HW2     3051    1.606380231    7.243467613    4.604491695
  372 SOLV  OW      3052    5.163450193    3.196960044    3.993452061
  372 SOLV  HW1     3053    5.176519268    3.294598004    3.976197356
  372 SOLV  HW2     3054    5.119492671    3.184440807    4.082404663
  373 SOLV  OW      3055    5.410002558    6.228069765    3.244280766
  373 SOLV  HW1     3056    5.349783608    6.279798325    3.183470732
  373 SOLV  HW2     3057    5.438776427    6.143753595    3.198840615
  374 SOLV  OW      3058    0.105550441    7.160512113    4.706885409
  374 SOLV  HW1     3059    0.015819454    7.195216870    4.679580141
  374 SOLV  HW2     3060    0.167856942    7.237311946    4.721761175
  375 SOLV  OW      3061    7.087675686    4.987309170    4.934899517
  375 SOLV  HW1     3062    7.111223511    5.027938214    5.023196697
  375 SOLV  HW2     3063    7.167208024    4.990763617    4.874366538
  376 SOLV  OW      3064    7.261942518    7.276328027    1.958486085
  376 SOLV  HW1     3065    7.242384599    7.248613175    2.052564771
  376 SOLV  HW2     3066    7.312407624    7.203501252    1.912107222
  377 SOLV  OW      3067    0.157076638    1.391392499    2.713428576
  377 SOLV  HW1     3068    0.139177261    1.431136089    2.803439158
  377 SOLV  HW2     3069    0.127127315    1.295977514    2.712589880
  378 SOLV  OW      3070    2.962629067    2.093373085    4.472824005
  378 SOLV  HW1     3071    2.996856319    2.041325906    4.394586530
  378 SOLV  HW2     3072    2.964688715    2.191025744    4.451347751
  379 SOLV  OW      3073    2.935254198    3.320958462    0.781549766
  379 SOLV  HW1     3074    3.009183193    3.274924590    0.830714096
  379 SOLV  HW2     3075    2.965761402    3.411815074    0.752982660
  380 SOLV  OW      3076    0.202401465    7.438916590    2.400418134
  380 SOLV  HW1     3077    0.241935890    7.372063502    2.463420749
  380 SOLV  HW2     3078    0.200388109    7.528813684    2.444190694
  381 SOLV  OW      3079    0.608830840    5.909129531    4.862062786
  381 SOLV  HW1     3080    0.695205068    5.956582246    4.879072801
  381 SOLV  HW2     3081    0.610148864    5.869417319    4.770287000
  382 SOLV  OW      3082    3.873084053    6.892992479    2.987758109
  382 SOLV  HW1     3083    3.777314729    6.864369004    2.984498891
  382 SOLV  HW2     3084    3.881048181    6.986634125    2.953559529
  383 SOLV  OW      3085    6.282256470    7.268021383    4.672901127
  383 SOLV  HW1     3086    6.208843031    7.208141167    4.704885516
  383 SOLV  HW2     3087    6.258449321    7.304922939    4.583069518
  384 SOLV  OW      3088    6.468845493    3.394712767    4.268929952
  384 SOLV  HW1     3089    6.511888748    3.304506306    4.272368706
  384 SOLV  HW2     3090    6.377799656    3.389767703    4.310014987
  385 SOLV  OW      3091    5.365493373    7.113041329    3.255566846
  385 SOLV  HW1     3092    5.384330643    7.020271867    3.223305558
  385 SOLV  HW2     3093    5.325229638    7.108973377    3.347021951
  386 SOLV  OW      3094    4.787665822    6.421047218    6.827203340
  386 SOLV  HW1     3095    4.845053523    6.342800444    6.851400369
  386 SOLV  HW2     3096    4.771975740    6.477240044    6.908428997
  387 SOLV  OW      3097    5.240433203    4.738780131    3.615813592
  387 SOLV  HW1     3098    5.233297697    4.754751981    3.714280339
  387 SOLV  HW2     3099    5.153239722    4.704030097    3.581296716
  388 SOLV  OW      3100    2.649612934    5.546343736    3.603627476
  388 SOLV  HW1     3101    2.720238807    5.570324172    3.670250267
  388 SOLV  HW2     3102    2.573982699    5.500482835    3.650301054
  389 SOLV  OW      3103    5.435195701    7.609969311    4.369036408
  389 SOLV  HW1     3104    5.503151650    7.587837338    4.438992650
  389 SOLV  HW2     3105    5.362129737    7.541705760    4.370791988
  390 SOLV  OW      3106    4.039412129    4.831807590    1.792814446
  390 SOLV  HW1     3107    4.104900866    4.907369068    1.794658384
  390 SOLV  HW2     3108    4.087171298    4.746872129    1.770306221
  391 SOLV  OW      3109    1.895951731    3.157993470    2.816356864
  391 SOLV  HW1     3110    1.839228569    3.126402809    2.740291733
  391 SOLV  HW2     3111    1.965428464    3.221237422    2.782084261
  392 SOLV  OW      3112    4.603854239    5.492783563    5.870638669
  392 SOLV  HW1     3113    4.503977362    5.488108100    5.868539637
  392 SOLV  HW2     3114    4.632581527    5.588272243    5.878273391
  393 SOLV  OW      3115    1.890464153    6.230233148    5.203352538
  393 SOLV  HW1     3116    1.845758133    6.271885004    5.124182155
  393 SOLV  HW2     3117    1.822426670    6.212296186    5.274420127
  394 SOLV  OW      3118    3.670000260    5.426700627    5.430286659
  394 SOLV  HW1     3119    3.631158971    5.338734935    5.457761727
  394 SOLV  HW2     3120    3.643215530    5.446982914    5.336091487
  395 SOLV  OW      3121    6.189997160    4.869576425    2.782568328
  395 SOLV  HW1     3122    6.239752790    4.923468497    2.714584108
  395 SOLV  HW2     3123    6.254971885    4.816781653    2.837274487
  396 SOLV  OW      3124    1.114776859    5.981457535    1.434328021
  396 SOLV  HW1     3125    1.128755263    5.894462560    1.481620132
  396 SOLV  HW2     3126    1.110037912    6.055455819    1.501423641
  397 SOLV  OW      3127    7.503228498    7.340836170    3.329207712
  397 SOLV  HW1     3128    7.519730073    7.413340626    3.262333408
  397 SOLV  HW2     3129    7.431478017    7.369694755    3.392614816
  398 SOLV  OW      3130    5.109902507    6.903473352    6.726299431
  398 SOLV  HW1     3131    5.093790453    6.820243475    6.779351825
  398 SOLV  HW2     3132    5.180345574    6.958475216    6.771176883
  399 SOLV  OW      3133    2.550776177    1.431947064    5.481180435
  399 SOLV  HW1     3134    2.494098185    1.413898330    5.400782314
  399 SOLV  HW2     3135    2.631163826    1.484901433    5.454057096
  400 SOLV  OW      3136    2.089077631    1.592679468    3.434590696
  400 SOLV  HW1     3137    2.143071455    1.657772302    3.487953754
  400 SOLV  HW2     3138    1.996080095    1.588666653    3.471160321
  401 SOLV  OW      3139    6.557474744    4.958816304    2.860886303
  401 SOLV  HW1     3140    6.656346816    4.949308589    2.849252180
  401 SOLV  HW2     3141    6.517509570    4.869324789    2.880771121
  402 SOLV  OW      3142    2.038943416    4.418131014    6.225014612
  402 SOLV  HW1     3143    1.992345088    4.497421072    6.264279740
  402 SOLV  HW2     3144    2.125159422    4.402870154    6.273325402
  403 SOLV  OW      3145    3.689994998    7.496332899    5.258867600
  403 SOLV  HW1     3146    3.671537710    7.590868335    5.285772425
  403 SOLV  HW2     3147    3.785072276    7.473636696    5.280003712
  404 SOLV  OW      3148    4.587886119    0.045058548    1.110260439
  404 SOLV  HW1     3149    4.512625332    0.056212621    1.045351004
  404 SOLV  HW2     3150    4.669633401    0.090287474    1.074574345
  405 SOLV  OW      3151    5.403665832    6.817693829    2.543347439
  405 SOLV  HW1     3152    5.363360942    6.879904543    2.476225394
  405 SOLV  HW2     3153    5.373086150    6.843292334    2.635062110
  406 SOLV  OW      3154    1.130270210    3.775292213    4.196026250
  406 SOLV  HW1     3155    1.107128074    3.865263293    4.233059482
  406 SOLV  HW2     3156    1.180582344    3.722906996    4.264773641
  407 SOLV  OW      3157    4.174189012    4.307512075    2.278917129
  407 SOLV  HW1     3158    4.214056856    4.391621646    2.315497838
  407 SOLV  HW2     3159    4.176986057    4.310043608    2.178978929
  408 SOLV  OW      3160    4.809524336    4.427444370    7.038464081
  408 SOLV  HW1     3161    4.857691055    4.495658440    7.093498326
  408 SOLV  HW2     3162    4.758264308    4.366220785    7.098679847
  409 SOLV  OW      3163    0.896569517    5.722691418    7.614634451
  409 SOLV  HW1     3164    0.893899062    5.819203575    7.640704900
  409 SOLV  HW2     3165    0.947627942    5.712650331    7.529231826
  410 SOLV  OW      3166    2.383884978    4.758488376    5.776418700
  410 SOLV  HW1     3167    2.422456297    4.714784811    5.857684824
  410 SOLV  HW2     3168    2.457111999    4.777985256    5.711153875
  411 SOLV  OW      3169    3.523531708    0.273370574    7.003431531
  411 SOLV  HW1     3170    3.537953564    0.326504108    7.086911251
  411 SOLV  HW2     3171    3.611486997    0.257069802    6.958708913
  412 SOLV  OW      3172    6.881259786    3.653596364    2.507993167
  412 SOLV  HW1     3173    6.854465341    3.689172260    2.418447705
  412 SOLV  HW2     3174    6.848917914    3.715584518    2.579501272
  413 SOLV  OW      3175    3.647642238    2.016258997    2.164156879
  413 SOLV  HW1     3176    3.582886420    2.083468388    2.200067989
  413 SOLV  HW2     3177    3.650036956    1.936670623    2.224671044
  414 SOLV  OW      3178    7.589757279    7.276611849    2.415260788
  414 SOLV  HW1     3179    7.663280178    7.268158597    2.347994458
  414 SOLV  HW2     3180    7.628767687    7.298764510    2.504643106
  415 SOLV  OW      3181    6.539937575    5.393033015    4.848228883
  415 SOLV  HW1     3182    6.453025796    5.417768977    4.805376379
  415 SOLV  HW2     3183    6.564285490    5.462023925    4.916414269
  416 SOLV  OW      3184    3.025275656    0.600982415    3.004604841
  416 SOLV  HW1     3185    3.066229099    0.643472866    3.085344008
  416 SOLV  HW2     3186    3.063714236    0.509525967    2.991970904
  417 SOLV  OW      3187    3.830317269    4.440912362    7.055161235
  417 SOLV  HW1     3188    3.929866731    4.448932802    7.049949659
  417 SOLV  HW2     3189    3.806044843    4.352007923    7.093998956
  418 SOLV  OW      3190    4.799862875    3.404570476    2.432453626
  418 SOLV  HW1     3191    4.754960097    3.470978786    2.492246461
  418 SOLV  HW2     3192    4.799439487    3.438737287    2.338465116
  419 SOLV  OW      3193    4.204387076    3.501649624    0.172714949
  419 SOLV  HW1     3194    4.227911013    3.417837855    0.221947476
  419 SOLV  HW2     3195    4.283700064    3.532969901    0.120464342
  420 SOLV  OW      3196    2.910307909    6.150458941    6.496363248
  420 SOLV  HW1     3197    2.819411687    6.108751551    6.496707668
  420 SOLV  HW2     3198    2.961608136    6.119196538    6.576317371
  421 SOLV  OW      3199    1.089245700    3.732565805    1.261032404
  421 SOLV  HW1     3200    1.108207383    3.828310399    1.239230831
  421 SOLV  HW2     3201    1.171907266    3.678132592    1.246686321
  422 SOLV  OW      3202    4.533634344    0.679978703    2.684764803
  422 SOLV  HW1     3203    4.595760140    0.607519965    2.654904251
  422 SOLV  HW2     3204    4.584129998    0.765921631    2.692855333
  423 SOLV  OW      3205    2.374655694    1.537241100    2.152163748
  423 SOLV  HW1     3206    2.418400705    1.490262437    2.228850427
  423 SOLV  HW2     3207    2.434495571    1.610351183    2.119368551
  424 SOLV  OW      3208    5.048098618    7.187832867    6.283420674
  424 SOLV  HW1     3209    5.007033577    7.253518872    6.220182404
  424 SOLV  HW2     3210    5.147146392    7.201385506    6.285847708
  425 SOLV  OW      3211    2.865078134    2.859629706    0.806636817
  425 SOLV  HW1     3212    2.834210630    2.796131328    0.877465289
  425 SOLV  HW2     3213    2.958604593    2.888890655    0.826588162
  426 SOLV  OW      3214    0.901165267    7.358369762    1.753296591
  426 SOLV  HW1     3215    0.801678394    7.362395207    1.743930926
  426 SOLV  HW2     3216    0.934845577    7.445600553    1.788764000
  427 SOLV  OW      3217    6.918236993    3.992769154    1.372109410
  427 SOLV  HW1     3218    6.924865492    3.930771723    1.450302081
  427 SOLV  HW2     3219    6.823701042    3.995382025    1.339586699
  428 SOLV  OW      3220    1.779371615    5.088043464    2.013949717
  428 SOLV  HW1     3221    1.701732944    5.027377595    1.996809133
  428 SOLV  HW2     3222    1.748424811    5.183123405    2.011966483
  429 SOLV  OW      3223    1.923853675    3.597720095    5.842830323
  429 SOLV  HW1     3224    1.985384935    3.572452160    5.768149197
  429 SOLV  HW2     3225    1.953274948    3.552431832    5.927003747
  430 SOLV  OW      3226    4.603091676    0.396431199    1.173334669
  430 SOLV  HW1     3227    4.651034472    0.339907104    1.106193439
  430 SOLV  HW2     3228    4.611920095    0.355167146    1.264002910
  431 SOLV  OW      3229    0.015696585    4.945066147    0.930252215
  431 SOLV  HW1     3230    0.103054446    4.910822176    0.964858993
  431 SOLV  HW2     3231   -0.010760181    4.892890840    0.849138075
  432 SOLV  OW      3232    3.677518526    3.908158692    3.193911631
  432 SOLV  HW1     3233    3.743480900    3.979465905    3.217697663
  432 SOLV  HW2     3234    3.616461555    3.941829370    3.122218818
  433 SOLV  OW      3235    5.930338512    4.771778862    6.556012514
  433 SOLV  HW1     3236    6.015157158    4.746909167    6.602799478
  433 SOLV  HW2     3237    5.852240743    4.748273573    6.613890596
  434 SOLV  OW      3238    0.993631257    2.073131738    6.890808818
  434 SOLV  HW1     3239    0.898102695    2.043608797    6.892456792
  434 SOLV  HW2     3240    1.036317496    2.043077016    6.805505733
  435 SOLV  OW      3241    2.787776256    4.987668161    3.142679350
  435 SOLV  HW1     3242    2.776378805    5.082395289    3.172654784
  435 SOLV  HW2     3243    2.706281658    4.935017317    3.166931487
  436 SOLV  OW      3244    5.563109487    5.926479472    4.688178973
  436 SOLV  HW1     3245    5.489531848    5.861135787    4.706014616
  436 SOLV  HW2     3246    5.523809511    6.014084945    4.660208179
  437 SOLV  OW      3247    3.949374301    1.188658131    7.072029819
  437 SOLV  HW1     3248    3.960115076    1.206556112    7.169835048
  437 SOLV  HW2     3249    3.951888467    1.275136824    7.021863288
  438 SOLV  OW      3250    7.105140319    6.688360832    4.630637137
  438 SOLV  HW1     3251    7.119475089    6.707415520    4.727762885
  438 SOLV  HW2     3252    7.073441926    6.594163651    4.619496570
  439 SOLV  OW      3253    0.694662665    7.596019887    3.415855089
  439 SOLV  HW1     3254    0.613540378    7.601587080    3.357633431
  439 SOLV  HW2     3255    0.774570377    7.627758404    3.364777232
  440 SOLV  OW      3256    3.504788777    5.752347101    5.305376332
  440 SOLV  HW1     3257    3.559486231    5.773211860    5.386461908
  440 SOLV  HW2     3258    3.565472553    5.735394991    5.227722412
  441 SOLV  OW      3259    0.857881258    4.742270572    2.840364958
  441 SOLV  HW1     3260    0.944848546    4.772511961    2.801324702
  441 SOLV  HW2     3261    0.819843808    4.668860321    2.784097223
  442 SOLV  OW      3262    1.209578762    1.852315539    3.578969787
  442 SOLV  HW1     3263    1.131912163    1.818679665    3.525710484
  442 SOLV  HW2     3264    1.274026328    1.777493626    3.594785954
  443 SOLV  OW      3265    4.324000067    6.430294782    0.178027258
  443 SOLV  HW1     3266    4.232872842    6.411265546    0.141484711
  443 SOLV  HW2     3267    4.316816179    6.453475293    0.275045507
  444 SOLV  OW      3268    6.636699997    3.291239602    2.400307243
  444 SOLV  HW1     3269    6.622477113    3.336269597    2.312150727
  444 SOLV  HW2     3270    6.554678720    3.301535729    2.456592996
  445 SOLV  OW      3271    0.482436017    5.840036202    1.352084582
  445 SOLV  HW1     3272    0.409168066    5.782082231    1.316383237
  445 SOLV  HW2     3273    0.452811555    5.882174173    1.437805978
  446 SOLV  OW      3274    6.612996568    5.980434403    3.227068898
  446 SOLV  HW1     3275    6.701687754    6.005659287    3.265787536
  446 SOLV  HW2     3276    6.572974823    5.906317466    3.280980191
  447 SOLV  OW      3277    2.602477344    7.044812377    1.225256687
  447 SOLV  HW1     3278    2.557560302    6.979314402    1.164490410
  447 SOLV  HW2     3279    2.695178874    7.013269805    1.245542607
  448 SOLV  OW      3280    0.590376399    7.323695507    4.294372152
  448 SOLV  HW1     3281    0.523260146    7.280223543    4.234310279
  448 SOLV  HW2     3282    0.616391133    7.412517524    4.256481309
  449 SOLV  OW      3283    2.880651629    4.371848143    2.059276065
  449 SOLV  HW1     3284    2.880838483    4.374766891    2.159240874
  449 SOLV  HW2     3285    2.904390817    4.462076890    2.023267037
  450 SOLV  OW      3286    0.982484222    4.099400910    7.112014459
  450 SOLV  HW1     3287    0.915353486    4.058843659    7.049990158
  450 SOLV  HW2     3288    1.051453736    4.148639604    7.058936839
  451 SOLV  OW      3289    7.246321443    1.676718689    3.861576219
  451 SOLV  HW1     3290    7.173213425    1.608718929    3.855819811
  451 SOLV  HW2     3291    7.227303634    1.751539378    3.797999384
  452 SOLV  OW      3292    6.511485907    4.100453193    0.081243757
  452 SOLV  HW1     3293    6.580213531    4.062096732    0.019543579
  452 SOLV  HW2     3294    6.476975436    4.028505505    0.141527832
  453 SOLV  OW      3295    6.678834239    4.539473035    6.331473250
  453 SOLV  HW1     3296    6.706601377    4.520680524    6.425684999
  453 SOLV  HW2     3297    6.579231331    4.533927117    6.324366194
  454 SOLV  OW      3298    3.695225202    4.464607620    5.250141540
  454 SOLV  HW1     3299    3.717214100    4.373706727    5.214709348
  454 SOLV  HW2     3300    3.663034998    4.522634907    5.175318294
  455 SOLV  OW      3301    2.413496479    4.659477306    6.396945280
  455 SOLV  HW1     3302    2.509693462    4.685263113    6.406065073
  455 SOLV  HW2     3303    2.364124008    4.685072614    6.480065955
  456 SOLV  OW      3304    3.469985119    1.068563221    5.296607176
  456 SOLV  HW1     3305    3.409034637    1.052977461    5.374350603
  456 SOLV  HW2     3306    3.415545318    1.087234320    5.214817812
  457 SOLV  OW      3307    3.333368687    7.237481948    1.790295024
  457 SOLV  HW1     3308    3.379950886    7.201873609    1.871311629
  457 SOLV  HW2     3309    3.343035014    7.172378415    1.714998211
  458 SOLV  OW      3310    7.589306980    3.027367782    4.283419024
  458 SOLV  HW1     3311    7.676946179    2.984353598    4.261726544
  458 SOLV  HW2     3312    7.514835034    2.971569397    4.246787554
  459 SOLV  OW      3313    6.924427602    4.039594943    3.673669879
  459 SOLV  HW1     3314    6.967286645    4.128626768    3.689093867
  459 SOLV  HW2     3315    6.935557057    4.013423996    3.577791634
  460 SOLV  OW      3316    3.988034671    2.464267826    1.376436302
  460 SOLV  HW1     3317    4.085579673    2.449701029    1.359872879
  460 SOLV  HW2     3318    3.935069633    2.421841656    1.302976341
  461 SOLV  OW      3319    5.617639492    0.328823560    3.206430395
  461 SOLV  HW1     3320    5.646007237    0.424406393    3.214243035
  461 SOLV  HW2     3321    5.615301026    0.302547688    3.109963520
  462 SOLV  OW      3322    3.324194578    5.378650545    4.381404813
  462 SOLV  HW1     3323    3.403496420    5.383737370    4.320684730
  462 SOLV  HW2     3324    3.303149104    5.469926732    4.416436716
  463 SOLV  OW      3325    3.624656602    7.317782111    2.664191760
  463 SOLV  HW1     3326    3.694054882    7.346043056    2.730425687
  463 SOLV  HW2     3327    3.551443794    7.385859966    2.661553893
  464 SOLV  OW      3328    0.388252332    6.490333950    4.165606140
  464 SOLV  HW1     3329    0.310100180    6.456600300    4.113124236
  464 SOLV  HW2     3330    0.471604506    6.444925972    4.134133030
  465 SOLV  OW      3331    1.446504010    3.339746939    1.705295812
  465 SOLV  HW1     3332    1.347014816    3.343656582    1.695908272
  465 SOLV  HW2     3333    1.473196570    3.249774372    1.739850603
  466 SOLV  OW      3334    6.506235313    0.545359283    5.301443709
  466 SOLV  HW1     3335    6.589045914    0.542679972    5.357454763
  466 SOLV  HW2     3336    6.530177477    0.528741783    5.205774616
  467 SOLV  OW      3337    4.054745511    5.665606610    5.152671161
  467 SOLV  HW1     3338    4.101500776    5.753973779    5.150069319
  467 SOLV  HW2     3339    4.018089650    5.644629054    5.062018493
  468 SOLV  OW      3340    2.267015701    4.923633921    3.437067815
  468 SOLV  HW1     3341    2.274698069    4.965150176    3.527726970
  468 SOLV  HW2     3342    2.303037269    4.830383145    3.439969522
  469 SOLV  OW      3343    0.893475405    4.503586718    1.666905991
  469 SOLV  HW1     3344    0.882218845    4.404694060    1.676679029
  469 SOLV  HW2     3345    0.906660581    4.544687893    1.757121314
  470 SOLV  OW      3346    4.618195114    7.597577275    6.577782956
  470 SOLV  HW1     3347    4.554779145    7.610649993    6.654000860
  470 SOLV  HW2     3348    4.615610541    7.502047056    6.548305184
  471 SOLV  OW      3349    5.745797805    5.022858467    1.302140771
  471 SOLV  HW1     3350    5.736076691    4.931211214    1.340976001
  471 SOLV  HW2     3351    5.720796695    5.091010849    1.370929820
  472 SOLV  OW      3352    5.401462810    4.152422980    6.272904566
  472 SOLV  HW1     3353    5.309234387    4.114902667    6.282288045
  472 SOLV  HW2     3354    5.401438592    4.223738638    6.202791197
  473 SOLV  OW      3355    1.230230449    4.252169064    5.422454703
  473 SOLV  HW1     3356    1.161376787    4.270631491    5.352313207
  473 SOLV  HW2     3357    1.317182720    4.229403837    5.378608162
  474 SOLV  OW      3358    0.774645849    4.687557214    7.103354980
  474 SOLV  HW1     3359    0.871340739    4.712054952    7.096282384
  474 SOLV  HW2     3360    0.755036495    4.611227115    7.041798378
  475 SOLV  OW      3361    6.176700687    2.425985034    4.741337788
  475 SOLV  HW1     3362    6.187268934    2.339596182    4.790603389
  475 SOLV  HW2     3363    6.101833013    2.417861526    4.675530055
  476 SOLV  OW      3364    6.575759434    3.491936384    4.034118635
  476 SOLV  HW1     3365    6.568885551    3.591599585    4.038597646
  476 SOLV  HW2     3366    6.536752760    3.452095393    4.117131893
  477 SOLV  OW      3367    1.559211147    7.380151660    2.410313337
  477 SOLV  HW1     3368    1.607996995    7.448644047    2.356194951
  477 SOLV  HW2     3369    1.578893729    7.394175013    2.507349246
  478 SOLV  OW      3370    4.250541648    0.979652872    4.101906822
  478 SOLV  HW1     3371    4.220726262    1.037304120    4.177990894
  478 SOLV  HW2     3372    4.295663027    0.897910629    4.137734605
  479 SOLV  OW      3373    5.568883262    4.938525917    2.785814443
  479 SOLV  HW1     3374    5.562605552    4.931420318    2.686254818
  479 SOLV  HW2     3375    5.490535430    4.990081553    2.820535829
  480 SOLV  OW      3376    4.779349994    0.241605153    2.081955234
  480 SOLV  HW1     3377    4.876068637    0.266888493    2.084469902
  480 SOLV  HW2     3378    4.731585035    0.299190273    2.015603982
  481 SOLV  OW      3379    5.334226876    2.005242788    1.621918602
  481 SOLV  HW1     3380    5.332705702    2.029490126    1.524914390
  481 SOLV  HW2     3381    5.349526364    2.087564445    1.676591231
  482 SOLV  OW      3382    1.188532540    1.092817096    3.633694101
  482 SOLV  HW1     3383    1.258430113    1.162128983    3.651353986
  482 SOLV  HW2     3384    1.099376992    1.137100722    3.624108370
  483 SOLV  OW      3385    3.736386625    6.351952575    1.745492441
  483 SOLV  HW1     3386    3.690936337    6.286930059    1.684596063
  483 SOLV  HW2     3387    3.751175827    6.309283523    1.834714958
  484 SOLV  OW      3388    7.435422319    3.932792536    2.808920241
  484 SOLV  HW1     3389    7.455022806    3.838277588    2.782755041
  484 SOLV  HW2     3390    7.438619224    3.941127610    2.908530350
  485 SOLV  OW      3391    6.621308997    3.325834496    6.452820599
  485 SOLV  HW1     3392    6.676654673    3.284073924    6.524892278
  485 SOLV  HW2     3393    6.610168559    3.423412221    6.471684494
  486 SOLV  OW      3394    5.978854285    3.232095788    2.935281714
  486 SOLV  HW1     3395    5.985051720    3.153371970    2.873913367
  486 SOLV  HW2     3396    5.890875217    3.230438762    2.982808403
  487 SOLV  OW      3397    0.061476886    4.350904967    4.703933364
  487 SOLV  HW1     3398    0.047066962    4.416906086    4.777676411
  487 SOLV  HW2     3399    0.130182027    4.386327974    4.640477658
  488 SOLV  OW      3400    2.896226690    0.982868615    2.503625454
  488 SOLV  HW1     3401    2.859936747    0.916427844    2.438290241
  488 SOLV  HW2     3402    2.867551444    0.957760504    2.596079849
  489 SOLV  OW      3403    4.706653819    5.292349015    4.934216945
  489 SOLV  HW1     3404    4.767731382    5.361183186    4.973350756
  489 SOLV  HW2     3405    4.698182993    5.215453220    4.997583401
  490 SOLV  OW      3406    0.889512028    1.011227693    6.135782142
  490 SOLV  HW1     3407    0.878264192    0.969522533    6.225972125
  490 SOLV  HW2     3408    0.832792586    0.962615784    6.069300466
  491 SOLV  OW      3409    6.126179426    2.116689770    6.357840174
  491 SOLV  HW1     3410    6.075170614    2.200863119    6.375573056
  491 SOLV  HW2     3411    6.082787842    2.066589769    6.282948663
  492 SOLV  OW      3412    2.469890369    4.366748126    3.068484433
  492 SOLV  HW1     3413    2.499251846    4.396670943    3.159282578
  492 SOLV  HW2     3414    2.491495268    4.437720248    3.001417373
  493 SOLV  OW      3415    5.231561534    3.041981185    0.634624707
  493 SOLV  HW1     3416    5.233269066    3.100926226    0.715397040
  493 SOLV  HW2     3417    5.325238192    3.019258869    0.607978441
  494 SOLV  OW      3418    4.425881632    3.016468400    3.484977256
  494 SOLV  HW1     3419    4.338715614    3.034497893    3.530570649
  494 SOLV  HW2     3420    4.479456144    2.952190416    3.539747551
  495 SOLV  OW      3421    0.048958636    5.581859285    4.130375181
  495 SOLV  HW1     3422   -0.006342856    5.525243904    4.069234450
  495 SOLV  HW2     3423    0.083231717    5.525804040    4.205772777
  496 SOLV  OW      3424    6.819087844    0.358120234    3.116965291
  496 SOLV  HW1     3425    6.806762958    0.390741927    3.210696896
  496 SOLV  HW2     3426    6.740948419    0.386378533    3.061311355
  497 SOLV  OW      3427    5.275686930    5.633909217    5.978870964
  497 SOLV  HW1     3428    5.240974735    5.552721478    5.931909371
  497 SOLV  HW2     3429    5.267262440    5.621362954    6.077730965
  498 SOLV  OW      3430    5.568793518    5.716440068    1.164474926
  498 SOLV  HW1     3431    5.494665969    5.692049124    1.101929649
  498 SOLV  HW2     3432    5.610477865    5.802376117    1.134826338
  499 SOLV  OW      3433    6.041351489    4.065565182    6.073734169
  499 SOLV  HW1     3434    6.056476647    3.967232750    6.063559376
  499 SOLV  HW2     3435    6.104188807    4.115303827    6.013909213
  500 SOLV  OW      3436    5.715617468    2.276194386    2.021413724
  500 SOLV  HW1     3437    5.757097681    2.294262300    1.932226772
  500 SOLV  HW2     3438    5.783053310    2.233139222    2.081414262
  501 SOLV  OW      3439    2.502565254    0.096528001    4.760155746
  501 SOLV  HW1     3440    2.436529511    0.171040075    4.769594342
  501 SOLV  HW2     3441    2.587369974    0.131967714    4.720735995
  502 SOLV  OW      3442    3.510535912    5.622520641    5.871690164
  502 SOLV  HW1     3443    3.472098678    5.565531708    5.799052588
  502 SOLV  HW2     3444    3.586802766    5.574417341    5.914943272
  503 SOLV  OW      3445    5.446550917    2.703594789    3.802299029
  503 SOLV  HW1     3446    5.490937731    2.777859901    3.852459801
  503 SOLV  HW2     3447    5.352194410    2.693751688    3.833946774
  504 SOLV  OW      3448    4.229833914    7.733098238    6.106441364
  504 SOLV  HW1     3449    4.291200845    7.747033245    6.184167661
  504 SOLV  HW2     3450    4.139325247    7.706666225    6.139772401
  505 SOLV  OW      3451    2.582899751    6.396858285    6.939436554
  505 SOLV  HW1     3452    2.526031174    6.329113920    6.986110819
  505 SOLV  HW2     3453    2.559863648    6.398330496    6.842127966
  506 SOLV  OW      3454    6.294486272    3.196506728    5.159814928
  506 SOLV  HW1     3455    6.285476556    3.222100019    5.256070862
  506 SOLV  HW2     3456    6.273048849    3.099424433    5.149005996
  507 SOLV  OW      3457    0.937677466    2.447961264    5.498592326
  507 SOLV  HW1     3458    0.916290652    2.358480422    5.459385311
  507 SOLV  HW2     3459    0.916063055    2.519487556    5.432122078
  508 SOLV  OW      3460    1.398264690    4.486729123    5.011980691
  508 SOLV  HW1     3461    1.360703103    4.396336371    4.991490378
  508 SOLV  HW2     3462    1.454795030    4.481434808    5.094308655
  509 SOLV  OW      3463    3.912456051    5.061538174    4.970613470
  509 SOLV  HW1     3464    3.853430470    5.016983861    4.903289055
  509 SOLV  HW2     3465    3.895198418    5.022508685    5.061059608
  510 SOLV  OW      3466    1.569434326    3.901341944    0.788551184
  510 SOLV  HW1     3467    1.609160368    3.869579385    0.874650244
  510 SOLV  HW2     3468    1.563261076    3.824809892    0.724482767
  511 SOLV  OW      3469    0.186309958    2.866889109    4.777058030
  511 SOLV  HW1     3470    0.202570460    2.964960864    4.766128554
  511 SOLV  HW2     3471    0.214060529    2.819033261    4.693742465
  512 SOLV  OW      3472    5.385358141    4.039980843    4.786277586
  512 SOLV  HW1     3473    5.392024578    4.132766716    4.749584720
  512 SOLV  HW2     3474    5.396080233    4.042618097    4.885676178
  513 SOLV  OW      3475    7.150080143    5.941167887    5.701688818
  513 SOLV  HW1     3476    7.064434720    5.913486382    5.745278317
  513 SOLV  HW2     3477    7.132638749    6.017470961    5.639438578
  514 SOLV  OW      3478    2.144310574    4.797718898    2.176999951
  514 SOLV  HW1     3479    2.065745185    4.859596257    2.177431875
  514 SOLV  HW2     3480    2.226054133    4.847459617    2.206074077
  515 SOLV  OW      3481    6.182586419    0.095451038    1.869569431
  515 SOLV  HW1     3482    6.162239222    0.130798798    1.778256256
  515 SOLV  HW2     3483    6.273046077    0.127098064    1.898151119
  516 SOLV  OW      3484    4.311996892    0.802778514    2.024934356
  516 SOLV  HW1     3485    4.311249338    0.742636365    1.945033976
  516 SOLV  HW2     3486    4.399322779    0.793512774    2.072788791
  517 SOLV  OW      3487    6.704551017    2.791561591    0.454288584
  517 SOLV  HW1     3488    6.801955015    2.801521258    0.433911224
  517 SOLV  HW2     3489    6.650816586    2.820464992    0.375047456
  518 SOLV  OW      3490    4.468504985    3.460978491    5.722974018
  518 SOLV  HW1     3491    4.538433332    3.399804836    5.759958858
  518 SOLV  HW2     3492    4.509072796    3.550423242    5.704161382
  519 SOLV  OW      3493    0.705713470    2.262139463    5.150080723
  519 SOLV  HW1     3494    0.688644943    2.167818412    5.121549728
  519 SOLV  HW2     3495    0.628845601    2.319772690    5.122303877
  520 SOLV  OW      3496    6.767062671    4.417299004    1.502704513
  520 SOLV  HW1     3497    6.782084198    4.483076935    1.576524463
  520 SOLV  HW2     3498    6.835586598    4.431240433    1.431207213
  521 SOLV  OW      3499    5.145197935    6.339411022    5.502999462
  521 SOLV  HW1     3500    5.136700851    6.351889083    5.404137131
  521 SOLV  HW2     3501    5.063944362    6.376100559    5.548313864
  522 SOLV  OW      3502    3.691880168    7.677546320    4.847891876
  522 SOLV  HW1     3503    3.733371835    7.586644224    4.852012188
  522 SOLV  HW2     3504    3.597831628    7.669768272    4.814784809
  523 SOLV  OW      3505    4.844165552    4.489905971    3.345940275
  523 SOLV  HW1     3506    4.906957954    4.425496228    3.302253138
  523 SOLV  HW2     3507    4.799569668    4.445450255    3.423625038
  524 SOLV  OW      3508    4.041904304    1.845959023    2.579185137
  524 SOLV  HW1     3509    3.952224422    1.801774088    2.581775793
  524 SOLV  HW2     3510    4.038171261    1.925386436    2.518532129
  525 SOLV  OW      3511    2.805770139    7.185034419    3.028597297
  525 SOLV  HW1     3512    2.819326864    7.281959992    3.049177119
  525 SOLV  HW2     3513    2.844956699    7.164211746    2.938972331
  526 SOLV  OW      3514    3.727383296    0.448785746    2.243650102
  526 SOLV  HW1     3515    3.804975785    0.415155754    2.190262724
  526 SOLV  HW2     3516    3.757685333    0.523166834    2.303239946
  527 SOLV  OW      3517    6.663047000    6.927788243    5.632848977
  527 SOLV  HW1     3518    6.718218865    6.859820235    5.584496792
  527 SOLV  HW2     3519    6.591647848    6.962227041    5.571877099
  528 SOLV  OW      3520    2.227114585    2.061576771    3.237896854
  528 SOLV  HW1     3521    2.166316384    2.139268678    3.254299480
  528 SOLV  HW2     3522    2.317825172    2.081890510    3.274780345
  529 SOLV  OW      3523    4.248835021    3.589709387    1.749953379
  529 SOLV  HW1     3524    4.181002609    3.546133663    1.809114083
  529 SOLV  HW2     3525    4.337891247    3.589263947    1.795437621
  530 SOLV  OW      3526    6.654237830    2.481108661    7.435760313
  530 SOLV  HW1     3527    6.656292973    2.399573372    7.377886399
  530 SOLV  HW2     3528    6.673921374    2.455320446    7.530359793
  531 SOLV  OW      3529    2.969633915    1.262746274    3.897792480
  531 SOLV  HW1     3530    2.892318888    1.199584982    3.903545895
  531 SOLV  HW2     3531    2.963161583    1.330108646    3.971416157
  532 SOLV  OW      3532    4.262591044    6.899948543    6.523859804
  532 SOLV  HW1     3533    4.200324072    6.976032374    6.505530037
  532 SOLV  HW2     3534    4.351223943    6.935775737    6.553229774
  533 SOLV  OW      3535    2.227366908    3.609163990    7.670354897
  533 SOLV  HW1     3536    2.245698335    3.652336899    7.758682331
  533 SOLV  HW2     3537    2.170960003    3.527739533    7.684141666
  534 SOLV  OW      3538    4.294975445    3.779749194    4.666537108
  534 SOLV  HW1     3539    4.359515130    3.846125966    4.704362187
  534 SOLV  HW2     3540    4.231649624    3.826353743    4.604732349
  535 SOLV  OW      3541    5.308204447    3.006343831    5.876835010
  535 SOLV  HW1     3542    5.298787290    2.951985660    5.960240840
  535 SOLV  HW2     3543    5.315272509    2.945314402    5.797920769
  536 SOLV  OW      3544    5.443829857    7.547315090    3.703017564
  536 SOLV  HW1     3545    5.368909578    7.481127152    3.700169801
  536 SOLV  HW2     3546    5.514797219    7.520113651    3.638012886
  537 SOLV  OW      3547    4.967350434    1.923569889    5.720823156
  537 SOLV  HW1     3548    5.021788122    1.972593377    5.788905471
  537 SOLV  HW2     3549    5.027309540    1.865413352    5.665825866
  538 SOLV  OW      3550    3.180984895    4.327461316    4.165200452
  538 SOLV  HW1     3551    3.244497463    4.250425546    4.170985765
  538 SOLV  HW2     3552    3.203795066    4.383535579    4.085594508
  539 SOLV  OW      3553    4.974603003    2.255028121    5.812950514
  539 SOLV  HW1     3554    4.884009211    2.293663813    5.830274361
  539 SOLV  HW2     3555    5.003207909    2.200549139    5.891778339
  540 SOLV  OW      3556    4.144074275    7.474115235    0.383980425
  540 SOLV  HW1     3557    4.081353793    7.483265123    0.461337308
  540 SOLV  HW2     3558    4.190359022    7.561338665    0.368122422
  541 SOLV  OW      3559    3.758879451    0.957758641    0.233363855
  541 SOLV  HW1     3560    3.684043414    0.993510359    0.177479410
  541 SOLV  HW2     3561    3.792028898    0.872103318    0.193791943
  542 SOLV  OW      3562    0.893374338    6.682861891    1.727838750
  542 SOLV  HW1     3563    0.857750519    6.771800454    1.756520608
  542 SOLV  HW2     3564    0.848264081    6.654642246    1.643160145
  543 SOLV  OW      3565    7.179575819    3.305715853    0.995369007
  543 SOLV  HW1     3566    7.204946597    3.225043819    1.048752300
  543 SOLV  HW2     3567    7.172915662    3.280956245    0.898704132
  544 SOLV  OW      3568    4.335403550    5.845115763    6.469408211
  544 SOLV  HW1     3569    4.267307368    5.897984015    6.520101712
  544 SOLV  HW2     3570    4.304261826    5.750492539    6.460542787
  545 SOLV  OW      3571    5.438106941    4.943057416    4.554679589
  545 SOLV  HW1     3572    5.503128368    5.007484662    4.514395653
  545 SOLV  HW2     3573    5.487990335    4.867053533    4.596350340
  546 SOLV  OW      3574    6.061559599    7.730147253    4.227761488
  546 SOLV  HW1     3575    5.973745469    7.774237629    4.246380141
  546 SOLV  HW2     3576    6.120279885    7.737495950    4.308382940
  547 SOLV  OW      3577    3.133341660    4.444203607    7.531048973
  547 SOLV  HW1     3578    3.112355287    4.356053195    7.573369071
  547 SOLV  HW2     3579    3.131016556    4.515970061    7.600663498
  548 SOLV  OW      3580    6.670298682    5.025720852    1.829147460
  548 SOLV  HW1     3581    6.636885054    5.045546359    1.921300187
  548 SOLV  HW2     3582    6.610836692    5.069862566    1.761936334
  549 SOLV  OW      3583    2.852875246    1.768185621    7.455651873
  549 SOLV  HW1     3584    2.940830499    1.737569477    7.492100982
  549 SOLV  HW2     3585    2.825407199    1.852700863    7.501527478
  550 SOLV  OW      3586    5.989326456    5.236704940    4.165674573
  550 SOLV  HW1     3587    5.959836062    5.289637226    4.086122351
  550 SOLV  HW2     3588    5.921400738    5.245450150    4.238541878
  551 SOLV  OW      3589    2.224644270    0.625620390    6.710886921
  551 SOLV  HW1     3590    2.276133575    0.651849132    6.792510767
  551 SOLV  HW2     3591    2.161851228    0.551172091    6.733601421
  552 SOLV  OW      3592    3.564999897    2.964578084    5.091961280
  552 SOLV  HW1     3593    3.643972385    2.965750148    5.153310289
  552 SOLV  HW2     3594    3.551976142    2.872099763    5.056187019
  553 SOLV  OW      3595    7.429540081    4.324015950    4.754415520
  553 SOLV  HW1     3596    7.336033168    4.343585427    4.724831686
  553 SOLV  HW2     3597    7.489448622    4.319186699    4.674482570
  554 SOLV  OW      3598    0.963079387    1.278109256    1.865985457
  554 SOLV  HW1     3599    0.928110390    1.331268952    1.943142192
  554 SOLV  HW2     3600    1.047005904    1.231055744    1.893264316
  555 SOLV  OW      3601    7.165982959    4.654951814    4.162213580
  555 SOLV  HW1     3602    7.150046021    4.713421851    4.082659358
  555 SOLV  HW2     3603    7.102371006    4.679960653    4.235217786
  556 SOLV  OW      3604    5.914797107    5.260267341    2.117055831
  556 SOLV  HW1     3605    5.899445141    5.287112798    2.212164279
  556 SOLV  HW2     3606    6.012997378    5.259347866    2.098139584
  557 SOLV  OW      3607    1.218120245    2.381855343    4.072869269
  557 SOLV  HW1     3608    1.214819946    2.368782037    4.171964016
  557 SOLV  HW2     3609    1.151837550    2.321141338    4.029029714
  558 SOLV  OW      3610    2.052928324    3.208302996    7.179562838
  558 SOLV  HW1     3611    2.003660806    3.157980845    7.108554369
  558 SOLV  HW2     3612    2.034837393    3.166551578    7.268620593
  559 SOLV  OW      3613    0.050357622    4.994109530    1.429612860
  559 SOLV  HW1     3614    0.022622664    5.068237786    1.490745327
  559 SOLV  HW2     3615    0.088800981    4.919126453    1.483473905
  560 SOLV  OW      3616    0.241163366    3.402388779    6.729654546
  560 SOLV  HW1     3617    0.201953381    3.326457980    6.781607434
  560 SOLV  HW2     3618    0.258745167    3.479265308    6.791159749
  561 SOLV  OW      3619    6.103020453    0.798334683    2.933055487
  561 SOLV  HW1     3620    6.017306804    0.767286907    2.974155752
  561 SOLV  HW2     3621    6.179152587    0.776083581    2.993971738
  562 SOLV  OW      3622    3.468916638    6.505151173    4.854217667
  562 SOLV  HW1     3623    3.481172576    6.591913566    4.806010591
  562 SOLV  HW2     3624    3.554759446    6.479232474    4.898501547
  563 SOLV  OW      3625    6.950301546    4.043417690    3.974764930
  563 SOLV  HW1     3626    6.925005546    3.978733927    3.902807973
  563 SOLV  HW2     3627    6.879935387    4.043387863    4.045829588
  564 SOLV  OW      3628    2.602598916    3.210097549    4.580014455
  564 SOLV  HW1     3629    2.580327920    3.116827980    4.608384414
  564 SOLV  HW2     3630    2.651332422    3.207621511    4.492727912
  565 SOLV  OW      3631    7.212679134    6.859772613    7.726534934
  565 SOLV  HW1     3632    7.184333674    6.848195677    7.631329716
  565 SOLV  HW2     3633    7.143990905    6.819288882    7.786904428
  566 SOLV  OW      3634    0.512623320    2.924436818    1.320710433
  566 SOLV  HW1     3635    0.474753794    2.983806136    1.249697688
  566 SOLV  HW2     3636    0.546232820    2.980389420    1.396482251
  567 SOLV  OW      3637    2.562812027    4.971598520    4.981436388
  567 SOLV  HW1     3638    2.605367440    4.887488344    5.014842707
  567 SOLV  HW2     3639    2.516976859    5.018106049    5.057183620
  568 SOLV  OW      3640    7.200176160    4.314749109    4.392629585
  568 SOLV  HW1     3641    7.244702935    4.390210343    4.344416761
  568 SOLV  HW2     3642    7.269302466    4.259793723    4.439564021
  569 SOLV  OW      3643    2.299401495    5.412617812    0.879396718
  569 SOLV  HW1     3644    2.323151205    5.315567117    0.883756630
  569 SOLV  HW2     3645    2.343772309    5.461187115    0.954722953
  570 SOLV  OW      3646    4.172637094    0.822244617    6.843080372
  570 SOLV  HW1     3647    4.254086608    0.800209573    6.896767396
  570 SOLV  HW2     3648    4.190339390    0.803460785    6.746459863
  571 SOLV  OW      3649    0.541926525    1.457684451    6.580784512
  571 SOLV  HW1     3650    0.603535004    1.509411997    6.521369572
  571 SOLV  HW2     3651    0.533334076    1.364130068    6.546501694
  572 SOLV  OW      3652    5.644097679    5.063382611    4.389352691
  572 SOLV  HW1     3653    5.670052834    4.966848856    4.386278177
  572 SOLV  HW2     3654    5.587634943    5.085247305    4.309755427
  573 SOLV  OW      3655    3.948003677    1.373538771    4.876086277
  573 SOLV  HW1     3656    4.025492809    1.330261579    4.922157362
  573 SOLV  HW2     3657    3.968793517    1.469912060    4.859351859
  574 SOLV  OW      3658    0.131873949    7.225571523    7.366967178
  574 SOLV  HW1     3659    0.198674402    7.268736660    7.306335557
  574 SOLV  HW2     3660    0.126044468    7.277330570    7.452341277
  575 SOLV  OW      3661    5.587398442    1.080314089    7.335182911
  575 SOLV  HW1     3662    5.521588589    1.006231606    7.321669853
  575 SOLV  HW2     3663    5.543528279    1.155191280    7.384886135
  576 SOLV  OW      3664    4.856533684    4.890621833    1.514899395
  576 SOLV  HW1     3665    4.886492588    4.985954737    1.518908547
  576 SOLV  HW2     3666    4.799830274    4.870140312    1.594693079
  577 SOLV  OW      3667    3.612160291    6.404443685    5.950501548
  577 SOLV  HW1     3668    3.563498829    6.463690186    6.014715315
  577 SOLV  HW2     3669    3.668034216    6.338945017    6.001387584
  578 SOLV  OW      3670    1.030428266    4.678476610    6.981112506
  578 SOLV  HW1     3671    1.072688953    4.603515921    6.930156102
  578 SOLV  HW2     3672    1.101769707    4.738080015    7.017982334
  579 SOLV  OW      3673    3.166125028    5.784024163    6.304177065
  579 SOLV  HW1     3674    3.167012678    5.873954001    6.347920606
  579 SOLV  HW2     3675    3.076263726    5.767677478    6.263442436
  580 SOLV  OW      3676    6.088573533    3.658999468    5.122223366
  580 SOLV  HW1     3677    6.108352853    3.678866546    5.218221010
  580 SOLV  HW2     3678    6.119513903    3.735230211    5.065364211
  581 SOLV  OW      3679    7.092105805    4.935401863    3.119921878
  581 SOLV  HW1     3680    7.183906195    4.954617699    3.085228099
  581 SOLV  HW2     3681    7.058480109    4.850169336    3.079862484
  582 SOLV  OW      3682    4.589340102    4.770760492    7.648270802
  582 SOLV  HW1     3683    4.574475247    4.809390253    7.739313189
  582 SOLV  HW2     3684    4.649366767    4.831177043    7.595844625
  583 SOLV  OW      3685    2.602412516    4.110339961    2.997475046
  583 SOLV  HW1     3686    2.555766508    4.195743494    2.974408901
  583 SOLV  HW2     3687    2.592374373    4.045469273    2.922024212
  584 SOLV  OW      3688    2.537234731    6.643695355    3.547522960
  584 SOLV  HW1     3689    2.454216997    6.694557077    3.570388507
  584 SOLV  HW2     3690    2.608635681    6.664702770    3.614322814
  585 SOLV  OW      3691    4.735992148    0.150267826    0.286743660
  585 SOLV  HW1     3692    4.774838755    0.071597008    0.238750025
  585 SOLV  HW2     3693    4.786872654    0.166117090    0.371368923
  586 SOLV  OW      3694    6.579520105    2.197170320    5.293651500
  586 SOLV  HW1     3695    6.515982899    2.246106409    5.233900551
  586 SOLV  HW2     3696    6.641743924    2.262525024    5.336765641
  587 SOLV  OW      3697    5.437585537    3.727879153    7.537017700
  587 SOLV  HW1     3698    5.454156896    3.823934026    7.559391643
  587 SOLV  HW2     3699    5.407800981    3.679202690    7.619146159
  588 SOLV  OW      3700    7.421201845    5.056429613    0.834269980
  588 SOLV  HW1     3701    7.500282042    4.995384869    0.838919252
  588 SOLV  HW2     3702    7.388516720    5.075710442    0.926799558
  589 SOLV  OW      3703    1.640656055    5.177331020    4.625660506
  589 SOLV  HW1     3704    1.671091248    5.200929090    4.717956549
  589 SOLV  HW2     3705    1.552177153    5.220364995    4.607737147
  590 SOLV  OW      3706    6.270205206    6.862459632    5.165194586
  590 SOLV  HW1     3707    6.235142743    6.778032163    5.124643238
  590 SOLV  HW2     3708    6.356888447    6.886824624    5.121673933
  591 SOLV  OW      3709    2.037887665    7.339261817    7.183497207
  591 SOLV  HW1     3710    2.100974017    7.335716955    7.261006003
  591 SOLV  HW2     3711    2.089998532    7.346155989    7.098426919
  592 SOLV  OW      3712    7.380788575    7.077886942    7.714881835
  592 SOLV  HW1     3713    7.434052316    7.102362157    7.795900377
  592 SOLV  HW2     3714    7.315531122    7.005866774    7.738431489
  593 SOLV  OW      3715    0.201370831    2.803555701    7.330965077
  593 SOLV  HW1     3716    0.248753387    2.891408135    7.337158772
  593 SOLV  HW2     3717    0.129275803    2.799635856    7.400163439
  594 SOLV  OW      3718    1.332329874    7.205039373    4.417307205
  594 SOLV  HW1     3719    1.236487413    7.223100856    4.395175351
  594 SOLV  HW2     3720    1.390618992    7.269901086    4.368345741
  595 SOLV  OW      3721    7.647570051    1.738308292    0.551855693
  595 SOLV  HW1     3722    7.559559868    1.738462617    0.504360237
  595 SOLV  HW2     3723    7.717422249    1.778587998    0.492695958
  596 SOLV  OW      3724    1.445114394    5.122017843    7.042772633
  596 SOLV  HW1     3725    1.405365814    5.160971623    6.959681619
  596 SOLV  HW2     3726    1.404623873    5.166082066    7.122899159
  597 SOLV  OW      3727    3.670378640    6.425968942    2.648250545
  597 SOLV  HW1     3728    3.574667731    6.451930029    2.635318701
  597 SOLV  HW2     3729    3.711565296    6.405273817    2.559497282
  598 SOLV  OW      3730    0.797696635    6.135113039    3.397403256
  598 SOLV  HW1     3731    0.876562796    6.078921708    3.422384751
  598 SOLV  HW2     3732    0.796131000    6.217442281    3.454155958
  599 SOLV  OW      3733    0.719604794    3.524942237    3.513140938
  599 SOLV  HW1     3734    0.725785994    3.579684543    3.596598356
  599 SOLV  HW2     3735    0.810798739    3.514162866    3.473549327
  600 SOLV  OW      3736    1.905154797    5.661560861    1.655071483
  600 SOLV  HW1     3737    1.843362444    5.731349368    1.691302247
  600 SOLV  HW2     3738    1.989218999    5.705031470    1.622746675
  601 SOLV  OW      3739    5.683950532    4.434536518    7.193904578
  601 SOLV  HW1     3740    5.684748013    4.345671645    7.148032646
  601 SOLV  HW2     3741    5.635265464    4.500909141    7.137104245
  602 SOLV  OW      3742    1.301279833    1.549237191    4.301804914
  602 SOLV  HW1     3743    1.231159190    1.533658383    4.371391282
  602 SOLV  HW2     3744    1.387136636    1.507073496    4.331006718
  603 SOLV  OW      3745    6.708469909    5.585669447    6.706425891
  603 SOLV  HW1     3746    6.705531063    5.521639738    6.783182796
  603 SOLV  HW2     3747    6.764526705    5.664713662    6.731117463
  604 SOLV  OW      3748    2.941294292    2.422085444    5.132109241
  604 SOLV  HW1     3749    2.899879421    2.365371022    5.060903489
  604 SOLV  HW2     3750    2.876710293    2.433122557    5.207667088
  605 SOLV  OW      3751    7.294541954    2.525391523    6.532584604
  605 SOLV  HW1     3752    7.354177052    2.604360018    6.518117765
  605 SOLV  HW2     3753    7.320846832    2.478817116    6.617085988
  606 SOLV  OW      3754    1.573182588    5.200232276    0.572809434
  606 SOLV  HW1     3755    1.613254486    5.287053101    0.543514527
  606 SOLV  HW2     3756    1.484673420    5.187590410    0.527999520
  607 SOLV  OW      3757    0.314244690    2.189910213    0.668375968
  607 SOLV  HW1     3758    0.285940333    2.098656173    0.697926643
  607 SOLV  HW2     3759    0.366195820    2.234009805    0.741573909
  608 SOLV  OW      3760    6.620084300    4.537341679    0.254733745
  608 SOLV  HW1     3761    6.521753047    4.541951197    0.272381736
  608 SOLV  HW2     3762    6.648534763    4.441609532    0.249478032
  609 SOLV  OW      3763    4.320020391    5.801119638    0.072134159
  609 SOLV  HW1     3764    4.352114736    5.836285550   -0.015815665
  609 SOLV  HW2     3765    4.340120039    5.867724319    0.143979091
  610 SOLV  OW      3766    1.021238952    3.981442205    5.413050585
  610 SOLV  HW1     3767    1.042893177    3.971586176    5.510188796
  610 SOLV  HW2     3768    1.087991826    4.042240268    5.370043357
  611 SOLV  OW      3769    7.395110778    6.793137862    3.591402503
  611 SOLV  HW1     3770    7.441389938    6.876883248    3.620498424
  611 SOLV  HW2     3771    7.462658556    6.720544423    3.578397946
  612 SOLV  OW      3772    0.618888443    6.432565462    5.478569431
  612 SOLV  HW1     3773    0.542377043    6.493724256    5.498747608
  612 SOLV  HW2     3774    0.592345735    6.368722027    5.406312737
  613 SOLV  OW      3775    3.936743215    1.298813305    4.080130374
  613 SOLV  HW1     3776    3.845780256    1.338003102    4.066290706
  613 SOLV  HW2     3777    3.934944495    1.237524822    4.159137281
  614 SOLV  OW      3778    6.809810353    1.345054719    4.591245687
  614 SOLV  HW1     3779    6.862023196    1.381866234    4.514302442
  614 SOLV  HW2     3780    6.872637721    1.317638037    4.664064597
  615 SOLV  OW      3781    5.396787535    2.958118037    6.303565816
  615 SOLV  HW1     3782    5.392280473    2.869988744    6.350626097
  615 SOLV  HW2     3783    5.447835700    3.023279726    6.359688349
  616 SOLV  OW      3784    2.152214443    5.853082092    6.440858334
  616 SOLV  HW1     3785    2.215752743    5.788199301    6.398967223
  616 SOLV  HW2     3786    2.059965674    5.814461969    6.440286639
  617 SOLV  OW      3787    0.086669443    7.465670490    2.814587403
  617 SOLV  HW1     3788    0.109307947    7.392832503    2.879269930
  617 SOLV  HW2     3789    0.167050983    7.487098164    2.759076920
  618 SOLV  OW      3790    3.169828080    1.145558878    0.412861409
  618 SOLV  HW1     3791    3.088641488    1.180280013    0.365907263
  618 SOLV  HW2     3792    3.240230047    1.216566638    0.414598356
  619 SOLV  OW      3793    6.157435733    7.029050869    1.524850008
  619 SOLV  HW1     3794    6.082489723    7.060174064    1.466402418
  619 SOLV  HW2     3795    6.190824794    6.940693969    1.491988587
  620 SOLV  OW      3796    7.749867234    1.967340608    1.715645272
  620 SOLV  HW1     3797    7.700367522    2.033185460    1.658936710
  620 SOLV  HW2     3798    7.684872125    1.916687244    1.772315240
  621 SOLV  OW      3799    6.245105987    4.152167840    5.908616350
  621 SOLV  HW1     3800    6.328675528    4.097814462    5.900644410
  621 SOLV  HW2     3801    6.219984322    4.188027040    5.818702080
  622 SOLV  OW      3802    0.352615859    0.761256134    4.169439920
  622 SOLV  HW1     3803    0.273395324    0.777436037    4.110598238
  622 SOLV  HW2     3804    0.391343648    0.848923461    4.198015914
  623 SOLV  OW      3805    0.564650331    3.711497983    4.454208724
  623 SOLV  HW1     3806    0.637593183    3.762025031    4.408080491
  623 SOLV  HW2     3807    0.601494325    3.626258488    4.491332825
  624 SOLV  OW      3808    2.724093907    5.877571871    2.346545481
  624 SOLV  HW1     3809    2.752094602    5.843144013    2.436168130
  624 SOLV  HW2     3810    2.737988453    5.976547793    2.343049491
  625 SOLV  OW      3811    4.487814823    5.345884719    4.436061199
  625 SOLV  HW1     3812    4.489933032    5.247575816    4.454295168
  625 SOLV  HW2     3813    4.517511051    5.395544678    4.517630006
  626 SOLV  OW      3814    4.603972524    3.378177110    6.109053124
  626 SOLV  HW1     3815    4.685905786    3.345158715    6.155938067
  626 SOLV  HW2     3816    4.527299340    3.379964089    6.173235867
  627 SOLV  OW      3817    4.672918794    2.395416009    3.984040879
  627 SOLV  HW1     3818    4.591022169    2.404380177    3.927348590
  627 SOLV  HW2     3819    4.744293430    2.456259878    3.949326980
  628 SOLV  OW      3820    1.677797306    3.737374968    5.931034761
  628 SOLV  HW1     3821    1.709690787    3.831760389    5.922323795
  628 SOLV  HW2     3822    1.748293072    3.675117746    5.897033899
  629 SOLV  OW      3823    5.546948865    3.045794734    1.967725391
  629 SOLV  HW1     3824    5.550298128    3.103213891    1.885911321
  629 SOLV  HW2     3825    5.465773113    3.068931925    2.021362055
  630 SOLV  OW      3826    7.161793677    4.360262733    3.529298288
  630 SOLV  HW1     3827    7.159407144    4.318569695    3.620170846
  630 SOLV  HW2     3828    7.068511218    4.369598831    3.494470446
  631 SOLV  OW      3829    6.164551730    4.507893063    0.158356700
  631 SOLV  HW1     3830    6.178575127    4.533673793    0.253962938
  631 SOLV  HW2     3831    6.224598477    4.562543687    0.099966142
  632 SOLV  OW      3832    5.316218380    2.587479970    0.863708006
  632 SOLV  HW1     3833    5.231308831    2.638375200    0.877915261
  632 SOLV  HW2     3834    5.364111463    2.577570925    0.950942200
  633 SOLV  OW      3835    6.002371307    4.967081662    0.881591538
  633 SOLV  HW1     3836    5.916809615    5.016477565    0.866068545
  633 SOLV  HW2     3837    5.982051329    4.873541229    0.910558493
  634 SOLV  OW      3838    5.747320799    6.737550156    2.217498809
  634 SOLV  HW1     3839    5.650386281    6.762095265    2.215708232
  634 SOLV  HW2     3840    5.756617224    6.639996103    2.237466317
  635 SOLV  OW      3841    3.329960513    5.237954689    4.038082488
  635 SOLV  HW1     3842    3.414290806    5.256328552    4.088605829
  635 SOLV  HW2     3843    3.348625822    5.241000390    3.939878595
  636 SOLV  OW      3844    4.176818120    6.945925840    4.191057758
  636 SOLV  HW1     3845    4.157438739    6.858004555    4.234581466
  636 SOLV  HW2     3846    4.188377266    6.932537603    4.092624545
  637 SOLV  OW      3847    2.208837023    5.368400316    5.111395701
  637 SOLV  HW1     3848    2.125728669    5.321861818    5.080918702
  637 SOLV  HW2     3849    2.197580209    5.397961954    5.206269243
  638 SOLV  OW      3850    2.641620272    1.348831986    7.310314900
  638 SOLV  HW1     3851    2.637194467    1.373033120    7.213380781
  638 SOLV  HW2     3852    2.721690594    1.392046542    7.351820396
  639 SOLV  OW      3853    2.891063919    3.054908873    2.046328605
  639 SOLV  HW1     3854    2.981445838    3.040903799    2.086781973
  639 SOLV  HW2     3855    2.823328005    3.001332045    2.096754926
  640 SOLV  OW      3856    6.369775662    3.283509041    0.225904753
  640 SOLV  HW1     3857    6.438733078    3.248567948    0.289353631
  640 SOLV  HW2     3858    6.280637409    3.285220499    0.271215746
  641 SOLV  OW      3859    2.047829133    5.367529219    1.976290770
  641 SOLV  HW1     3860    2.086931925    5.388754262    1.886724588
  641 SOLV  HW2     3861    2.109717277    5.306793519    2.026115754
  642 SOLV  OW      3862    3.764456730    0.028179689    0.154162769
  642 SOLV  HW1     3863    3.703063025   -0.050301100    0.162723139
  642 SOLV  HW2     3864    3.859161798   -0.003798540    0.151004859
  643 SOLV  OW      3865    6.446589176    0.015744627    2.148175916
  643 SOLV  HW1     3866    6.368639040   -0.030266354    2.105669069
  643 SOLV  HW2     3867    6.502784795    0.058401521    2.077306544
  644 SOLV  OW      3868    2.820473400    4.321182703    7.427573024
  644 SOLV  HW1     3869    2.853965311    4.256899707    7.358671103
  644 SOLV  HW2     3870    2.748945528    4.378547385    7.387642129
  645 SOLV  OW      3871    5.500513285    0.707081328    4.879089999
  645 SOLV  HW1     3872    5.488712831    0.795577209    4.834024202
  645 SOLV  HW2     3873    5.541836292    0.642330976    4.815047297
  646 SOLV  OW      3874    3.230719605    2.317367446    3.109262966
  646 SOLV  HW1     3875    3.221530982    2.224805760    3.145977124
  646 SOLV  HW2     3876    3.245968841    2.381629097    3.184361860
  647 SOLV  OW      3877    6.632085990    1.724775801    3.377179115
  647 SOLV  HW1     3878    6.656120102    1.684763229    3.465626271
  647 SOLV  HW2     3879    6.703513691    1.703524395    3.310486014
  648 SOLV  OW      3880    2.567579391    4.004138340    4.902230562
  648 SOLV  HW1     3881    2.539917581    4.081363452    4.959439985
  648 SOLV  HW2     3882    2.494018604    3.936427464    4.899828944
  649 SOLV  OW      3883    4.002399977    3.999613270    1.506880272
  649 SOLV  HW1     3884    3.940149395    3.973118123    1.580531136
  649 SOLV  HW2     3885    3.949345929    4.026907385    1.426619565
  650 SOLV  OW      3886    0.266651293    6.109424827    2.819110725
  650 SOLV  HW1     3887    0.358508063    6.112973666    2.779718891
  650 SOLV  HW2     3888    0.245125372    6.197452609    2.861415319
  651 SOLV  OW      3889    3.948831854    6.194280347    6.487759314
  651 SOLV  HW1     3890    3.891365121    6.264078957    6.445007154
  651 SOLV  HW2     3891    3.952864262    6.210288959    6.586397129
  652 SOLV  OW      3892    5.851327851    6.838156274    4.547399958
  652 SOLV  HW1     3893    5.867002530    6.739416401    4.544799992
  652 SOLV  HW2     3894    5.935406950    6.884504182    4.575410517
  653 SOLV  OW      3895    3.003399020    6.789475176    1.317823102
  653 SOLV  HW1     3896    2.968479880    6.882829210    1.309714794
  653 SOLV  HW2     3897    2.927538117    6.727038453    1.336445806
  654 SOLV  OW      3898    4.532093621    0.160515674    3.912197986
  654 SOLV  HW1     3899    4.585840369    0.150934944    3.828403866
  654 SOLV  HW2     3900    4.435064815    0.148630922    3.891078075
  655 SOLV  OW      3901    2.901250607    0.973073999    6.319807681
  655 SOLV  HW1     3902    2.812188779    0.955055530    6.361561641
  655 SOLV  HW2     3903    2.973225739    0.932206518    6.375927690
  656 SOLV  OW      3904    1.191702930    1.816905098    5.439053322
  656 SOLV  HW1     3905    1.136075715    1.859821992    5.510227343
  656 SOLV  HW2     3906    1.131936398    1.779021526    5.368379594
  657 SOLV  OW      3907    4.870870488    4.016824856    1.258439639
  657 SOLV  HW1     3908    4.807001978    4.086239966    1.291665383
  657 SOLV  HW2     3909    4.922736024    4.053517200    1.181205055
  658 SOLV  OW      3910    3.523863650    7.504260102    5.602671242
  658 SOLV  HW1     3911    3.558010703    7.414021749    5.576382728
  658 SOLV  HW2     3912    3.461777324    7.538253876    5.532033169
  659 SOLV  OW      3913    3.916612025    3.433635946    2.914607870
  659 SOLV  HW1     3914    3.841065077    3.478013154    2.962828280
  659 SOLV  HW2     3915    3.943665014    3.489684388    2.836322674
  660 SOLV  OW      3916    0.949093077    5.660572507    5.958749379
  660 SOLV  HW1     3917    0.970570939    5.721078839    5.882082890
  660 SOLV  HW2     3918    0.893570000    5.584025282    5.926226523
  661 SOLV  OW      3919    5.670851606    7.452380258    2.170914901
  661 SOLV  HW1     3920    5.762044959    7.431548244    2.206291228
  661 SOLV  HW2     3921    5.628138967    7.368397686    2.137386766
  662 SOLV  OW      3922    3.137856430    4.343548831    0.616587066
  662 SOLV  HW1     3923    3.055723245    4.385261868    0.655517989
  662 SOLV  HW2     3924    3.175560169    4.277397997    0.681424155
  663 SOLV  OW      3925    3.675788442    3.211070157    2.806851903
  663 SOLV  HW1     3926    3.757402775    3.213232182    2.864596954
  663 SOLV  HW2     3927    3.610616061    3.144812507    2.843764104
  664 SOLV  OW      3928    7.532792648    7.610104923    4.937906267
  664 SOLV  HW1     3929    7.544920048    7.707464097    4.918526426
  664 SOLV  HW2     3930    7.470582051    7.570218614    4.870524634
  665 SOLV  OW      3931    2.779849102    5.439489809    0.736996549
  665 SOLV  HW1     3932    2.706704050    5.507510358    0.741997342
  665 SOLV  HW2     3933    2.805564037    5.425193977    0.641412307
  666 SOLV  OW      3934    2.954712195    3.008483669    2.345168053
  666 SOLV  HW1     3935    3.020088462    3.065245630    2.295108845
  666 SOLV  HW2     3936    2.871510928    3.061119243    2.362742582
  667 SOLV  OW      3937    2.012650976    3.931926213    6.112961567
  667 SOLV  HW1     3938    2.022219973    4.009740553    6.175051433
  667 SOLV  HW2     3939    2.032453214    3.847256830    6.162364692
  668 SOLV  OW      3940    5.284739972    4.596889034    0.229088977
  668 SOLV  HW1     3941    5.319581311    4.606554827    0.135846405
  668 SOLV  HW2     3942    5.281931820    4.500005211    0.253729093
  669 SOLV  OW      3943    4.253216446    6.460498470    3.126423090
  669 SOLV  HW1     3944    4.168266857    6.417493396    3.095834513
  669 SOLV  HW2     3945    4.304613826    6.492936076    3.047002776
  670 SOLV  OW      3946    2.474110008    7.703810081    7.135976164
  670 SOLV  HW1     3947    2.538619506    7.629286300    7.152890194
  670 SOLV  HW2     3948    2.493439388    7.745043482    7.046938957
  671 SOLV  OW      3949    7.562681725    6.755776000    6.596014075
  671 SOLV  HW1     3950    7.576131674    6.852106678    6.572743414
  671 SOLV  HW2     3951    7.638459941    6.701763191    6.559377182
  672 SOLV  OW      3952    1.724429129    0.584810965    1.626200219
  672 SOLV  HW1     3953    1.635973986    0.538186992    1.624814992
  672 SOLV  HW2     3954    1.734325654    0.639941496    1.543346765
  673 SOLV  OW      3955    3.821068210    4.725284832    0.402099442
  673 SOLV  HW1     3956    3.764083235    4.807460128    0.402146276
  673 SOLV  HW2     3957    3.799468603    4.669729826    0.482393429
  674 SOLV  OW      3958    3.686665542    5.264883287    7.023192301
  674 SOLV  HW1     3959    3.705878501    5.362692682    7.031319275
  674 SOLV  HW2     3960    3.587832783    5.249958729    7.026534174
  675 SOLV  OW      3961    0.745971288    5.335702503    0.239967994
  675 SOLV  HW1     3962    0.662098699    5.388858976    0.228081045
  675 SOLV  HW2     3963    0.761124203    5.318709132    0.337349439
  676 SOLV  OW      3964    7.342320223    5.475995425    2.822442545
  676 SOLV  HW1     3965    7.285577749    5.524297842    2.889141329
  676 SOLV  HW2     3966    7.416984692    5.535587996    2.792853322
  677 SOLV  OW      3967    7.414689602    6.077005272    3.960688991
  677 SOLV  HW1     3968    7.369976206    6.160074218    3.993860215
  677 SOLV  HW2     3969    7.509087930    6.074580044    3.993599472
  678 SOLV  OW      3970    0.190089033    7.295468563    3.025573770
  678 SOLV  HW1     3971    0.214242750    7.384404118    3.064417833
  678 SOLV  HW2     3972    0.266066919    7.231732308    3.038490878
  679 SOLV  OW      3973    3.604846461    1.506322825    2.705842004
  679 SOLV  HW1     3974    3.522143005    1.456156783    2.731242382
  679 SOLV  HW2     3975    3.595327012    1.541221804    2.612605642
  680 SOLV  OW      3976    1.294578290    1.576411423    1.695803270
  680 SOLV  HW1     3977    1.310804284    1.477783511    1.699091972
  680 SOLV  HW2     3978    1.372567958    1.624365483    1.736046089
  681 SOLV  OW      3979    1.716272010    5.204343602    0.013467559
  681 SOLV  HW1     3980    1.763625927    5.118242508   -0.005124464
  681 SOLV  HW2     3981    1.660773045    5.229631884   -0.065790142
  682 SOLV  OW      3982    3.336694437    2.746502797    7.288876458
  682 SOLV  HW1     3983    3.381265143    2.663345640    7.322042971
  682 SOLV  HW2     3984    3.239330088    2.743408686    7.311508194
  683 SOLV  OW      3985    3.391488830    3.677907131    5.536614230
  683 SOLV  HW1     3986    3.325551732    3.716226497    5.471918125
  683 SOLV  HW2     3987    3.432190722    3.751764603    5.590374031
  684 SOLV  OW      3988    3.331683229    0.782865304    3.645496005
  684 SOLV  HW1     3989    3.418435466    0.745407177    3.612743841
  684 SOLV  HW2     3990    3.321071905    0.762182460    3.742765224
  685 SOLV  OW      3991    1.433828488    2.358046442    3.336375004
  685 SOLV  HW1     3992    1.456632462    2.448834765    3.301175253
  685 SOLV  HW2     3993    1.501614554    2.330800593    3.404670075
  686 SOLV  OW      3994    3.773007577    2.934427214    4.419987697
  686 SOLV  HW1     3995    3.857318560    2.912335185    4.469032052
  686 SOLV  HW2     3996    3.720549279    3.001493132    4.472446275
  687 SOLV  OW      3997    4.364838779    4.522393668    2.837035598
  687 SOLV  HW1     3998    4.441954025    4.556146140    2.891017405
  687 SOLV  HW2     3999    4.377929038    4.547288925    2.741062480
  688 SOLV  OW      4000    7.075751023    0.031977290    5.601791906
  688 SOLV  HW1     4001    7.133599066    0.048334732    5.681714071
  688 SOLV  HW2     4002    6.988773367    0.079992110    5.613230789
  689 SOLV  OW      4003    5.092006321    4.737845240    6.754366369
  689 SOLV  HW1     4004    5.121890363    4.825872581    6.717488628
  689 SOLV  HW2     4005    4.994801705    4.742644149    6.777389666
  690 SOLV  OW      4006    7.449589222    3.500682004    3.024771545
  690 SOLV  HW1     4007    7.432017393    3.560003155    2.946197152
  690 SOLV  HW2     4008    7.373155346    3.506905908    3.088964707
  691 SOLV  OW      4009    0.966377637    5.810971812    2.000923329
  691 SOLV  HW1     4010    0.957838846    5.829077874    2.098899466
  691 SOLV  HW2     4011    1.049477598    5.854389372    1.966147792
  692 SOLV  OW      4012    3.398798718    5.419908603    5.722771370
  692 SOLV  HW1     4013    3.436591572    5.381054683    5.806818962
  692 SOLV  HW2     4014    3.411877679    5.355432143    5.647447252
  693 SOLV  OW      4015    1.890454075    7.611022909    1.462878550
  693 SOLV  HW1     4016    1.800357656    7.636236332    1.498211232
  693 SOLV  HW2     4017    1.961378987    7.654125449    1.518674444
  694 SOLV  OW      4018    6.044731214    7.688976252    7.463429336
  694 SOLV  HW1     4019    6.046859821    7.787116333    7.444304202
  694 SOLV  HW2     4020    5.992417874    7.672458823    7.547048363
  695 SOLV  OW      4021    2.735935564    5.615515763    1.364116523
  695 SOLV  HW1     4022    2.812332388    5.675234228    1.388590512
  695 SOLV  HW2     4023    2.732969450    5.537769512    1.426952064
  696 SOLV  OW      4024    4.504033926    7.084607658    0.337091909
  696 SOLV  HW1     4025    4.454221314    7.018874251    0.280542028
  696 SOLV  HW2     4026    4.439549588    7.149751849    0.377067283
  697 SOLV  OW      4027    1.568655914    3.827720300    4.740276091
  697 SOLV  HW1     4028    1.644476599    3.852645090    4.800538580
  697 SOLV  HW2     4029    1.562271502    3.728100434    4.734224303
  698 SOLV  OW      4030    4.502068670    1.177395502    2.947010066
  698 SOLV  HW1     4031    4.409414635    1.213589604    2.957364896
  698 SOLV  HW2     4032    4.501613001    1.103451591    2.879675049
  699 SOLV  OW      4033    2.587001715    2.593660991    3.197781678
  699 SOLV  HW1     4034    2.623475222    2.506132853    3.229563147
  699 SOLV  HW2     4035    2.540869009    2.580633528    3.110011920
  700 SOLV  OW      4036    6.280798476    3.016532035    0.783394082
  700 SOLV  HW1     4037    6.350390420    3.080778277    0.815502948
  700 SOLV  HW2     4038    6.190129420    3.050118955    0.808941650
  701 SOLV  OW      4039    5.784485856    4.130934101    5.933453129
  701 SOLV  HW1     4040    5.872845860    4.088284302    5.952827190
  701 SOLV  HW2     4041    5.798938000    4.216078579    5.883021147
  702 SOLV  OW      4042    6.054771888    0.077613732    3.972028642
  702 SOLV  HW1     4043    6.049235646    0.031374258    4.060531507
  702 SOLV  HW2     4044    5.972606798    0.057443494    3.918703980
  703 SOLV  OW      4045    4.965099638    5.146997188    0.497641140
  703 SOLV  HW1     4046    4.904701790    5.112993804    0.425546851
  703 SOLV  HW2     4047    4.962074193    5.084663107    0.575788030
  704 SOLV  OW      4048    2.083093139    2.088311589    3.689777397
  704 SOLV  HW1     4049    2.177663345    2.072501493    3.661352004
  704 SOLV  HW2     4050    2.023845096    2.089492423    3.609218640
  705 SOLV  OW      4051    4.065734443    6.367125150    0.092513246
  705 SOLV  HW1     4052    4.022508188    6.327955242    0.173745979
  705 SOLV  HW2     4053    4.040675167    6.313150521    0.012137149
  706 SOLV  OW      4054    0.006987319    4.871575015    0.646919341
  706 SOLV  HW1     4055   -0.085172882    4.833862173    0.637661568
  706 SOLV  HW2     4056    0.065313093    4.835224669    0.574267975
  707 SOLV  OW      4057    1.682933189    2.885170090    3.845989557
  707 SOLV  HW1     4058    1.702826099    2.860626320    3.940877660
  707 SOLV  HW2     4059    1.750967559    2.843338529    3.785796504
  708 SOLV  OW      4060    5.685196414    1.844668716    5.933645109
  708 SOLV  HW1     4061    5.616530058    1.911915713    5.906025512
  708 SOLV  HW2     4062    5.727734213    1.805138235    5.852233177
  709 SOLV  OW      4063    3.597146933    3.419654491    1.080410659
  709 SOLV  HW1     4064    3.689555943    3.402543263    1.046209525
  709 SOLV  HW2     4065    3.581387329    3.518260697    1.085904101
  710 SOLV  OW      4066    5.645523450    7.527090992    3.881184815
  710 SOLV  HW1     4067    5.579196477    7.556306430    3.812273589
  710 SOLV  HW2     4068    5.725789891    7.586634394    3.877520951
  711 SOLV  OW      4069    1.845292310    4.777963312    3.325309014
  711 SOLV  HW1     4070    1.793979769    4.796951000    3.241593818
  711 SOLV  HW2     4071    1.895324175    4.859994799    3.353045259
  712 SOLV  OW      4072    2.341551126    6.368686161    2.875383894
  712 SOLV  HW1     4073    2.241871578    6.375784536    2.879302815
  712 SOLV  HW2     4074    2.382390130    6.446218420    2.923577381
  713 SOLV  OW      4075    6.182781145    6.509667324    0.383236816
  713 SOLV  HW1     4076    6.197779390    6.421124537    0.427249736
  713 SOLV  HW2     4077    6.090319927    6.541811610    0.403718327
  714 SOLV  OW      4078    0.293753625    2.446792143    6.857144258
  714 SOLV  HW1     4079    0.384400584    2.471554703    6.822938812
  714 SOLV  HW2     4080    0.295378889    2.444415199    6.957102922
  715 SOLV  OW      4081    4.997779394    5.860276740    5.651464387
  715 SOLV  HW1     4082    5.083934582    5.813620902    5.631450833
  715 SOLV  HW2     4083    4.991518951    5.878088742    5.749655967
  716 SOLV  OW      4084    4.479974699    5.356745206    0.894844475
  716 SOLV  HW1     4085    4.479213153    5.455491132    0.910614325
  716 SOLV  HW2     4086    4.563421395    5.331477823    0.845854072
  717 SOLV  OW      4087    5.394031566    1.973543145    2.698663055
  717 SOLV  HW1     4088    5.490009566    1.958946679    2.674641250
  717 SOLV  HW2     4089    5.362025112    2.058925258    2.657585571
  718 SOLV  OW      4090    3.596134261    4.225767341    2.360156854
  718 SOLV  HW1     4091    3.667527828    4.221159400    2.430037607
  718 SOLV  HW2     4092    3.507250106    4.207191991    2.402062692
  719 SOLV  OW      4093    6.533071669    1.824362172    2.480918844
  719 SOLV  HW1     4094    6.443765555    1.867679935    2.493144720
  719 SOLV  HW2     4095    6.598908003    1.865357816    2.544057011
  720 SOLV  OW      4096    4.111449515    0.977931443    2.026263043
  720 SOLV  HW1     4097    4.148775482    1.046273279    2.089014225
  720 SOLV  HW2     4098    4.175392437    0.901435281    2.018444226
  721 SOLV  OW      4099    5.537912409    1.810917213    7.007284470
  721 SOLV  HW1     4100    5.491440210    1.745469713    6.947630850
  721 SOLV  HW2     4101    5.634214584    1.817322798    6.981085968
  722 SOLV  OW      4102    6.600336569    4.599256192    1.191101890
  722 SOLV  HW1     4103    6.591876863    4.545091233    1.274744958
  722 SOLV  HW2     4104    6.617405694    4.538408701    1.113592063
  723 SOLV  OW      4105    7.307733330    5.983293948    0.345086620
  723 SOLV  HW1     4106    7.319039120    5.884546128    0.334017133
  723 SOLV  HW2     4107    7.355139609    6.013177496    0.427917924
  724 SOLV  OW      4108    1.088473006    2.123423387    2.862814533
  724 SOLV  HW1     4109    0.992442786    2.108469187    2.886365265
  724 SOLV  HW2     4110    1.146219838    2.064793927    2.919629283
  725 SOLV  OW      4111    3.815427089    3.290471833    6.817688479
  725 SOLV  HW1     4112    3.768656785    3.203124537    6.804103961
  725 SOLV  HW2     4113    3.899549075    3.291980618    6.763626336
  726 SOLV  OW      4114    7.266541187    6.113352173    3.209246519
  726 SOLV  HW1     4115    7.228531125    6.078475998    3.123569361
  726 SOLV  HW2     4116    7.326726077    6.044372356    3.249511117
  727 SOLV  OW      4117    2.148097876    6.158150109    3.898431533
  727 SOLV  HW1     4118    2.204954941    6.175651443    3.978823501
  727 SOLV  HW2     4119    2.136700510    6.059508052    3.886526815
  728 SOLV  OW      4120    2.802738410    5.019597294    6.836058111
  728 SOLV  HW1     4121    2.861512570    5.084949410    6.788345588
  728 SOLV  HW2     4122    2.856300901    4.970745572    6.904951569
  729 SOLV  OW      4123    4.790225603    6.401835983    3.586928744
  729 SOLV  HW1     4124    4.732690899    6.357220889    3.518365881
  729 SOLV  HW2     4125    4.747084900    6.487185893    3.616184812
  730 SOLV  OW      4126    2.221852773    2.718464314    1.747722903
  730 SOLV  HW1     4127    2.158586702    2.776976912    1.798468664
  730 SOLV  HW2     4128    2.224313175    2.747222625    1.651971749
  731 SOLV  OW      4129    6.107668080    5.000579300    3.148634461
  731 SOLV  HW1     4130    6.041648842    4.932816931    3.116211294
  731 SOLV  HW2     4131    6.199233498    4.960366056    3.148994741
  732 SOLV  OW      4132    4.971061653    4.764866239    0.320430244
  732 SOLV  HW1     4133    5.055643584    4.806819873    0.353411668
  732 SOLV  HW2     4134    4.933526953    4.819820590    0.245777367
  733 SOLV  OW      4135    0.205176325    5.015390862    6.375967401
  733 SOLV  HW1     4136    0.279174328    5.038804382    6.439035169
  733 SOLV  HW2     4137    0.216157847    5.067082015    6.291062431
  734 SOLV  OW      4138    6.532739604    2.058046688    0.287816646
  734 SOLV  HW1     4139    6.491568823    1.986298199    0.231613209
  734 SOLV  HW2     4140    6.490462730    2.057744767    0.378449163
  735 SOLV  OW      4141    1.601414208    3.533292041    4.744728960
  735 SOLV  HW1     4142    1.571879605    3.466433090    4.676481931
  735 SOLV  HW2     4143    1.700702738    3.528240256    4.755512897
  736 SOLV  OW      4144    3.193580119    3.437013223    2.577169605
  736 SOLV  HW1     4145    3.239449811    3.411088864    2.492164775
  736 SOLV  HW2     4146    3.164173013    3.354614645    2.625621507
  737 SOLV  OW      4147    7.709470599    3.867500895    7.337400274
  737 SOLV  HW1     4148    7.678428345    3.942184483    7.396224942
  737 SOLV  HW2     4149    7.676947718    3.882871009    7.244085689
  738 SOLV  OW      4150    1.915109918    7.546491491    6.792144587
  738 SOLV  HW1     4151    1.854354528    7.567439583    6.868769395
  738 SOLV  HW2     4152    1.884835251    7.596479459    6.710990297
  739 SOLV  OW      4153    3.776104866    0.338096962    7.212360072
  739 SOLV  HW1     4154    3.875544997    0.332014205    7.221112049
  739 SOLV  HW2     4155    3.743417208    0.419792797    7.259890897
  740 SOLV  OW      4156    3.302724709    2.123687778    6.954732772
  740 SOLV  HW1     4157    3.291702660    2.080519492    7.044268050
  740 SOLV  HW2     4158    3.292566628    2.054726926    6.883020942
  741 SOLV  OW      4159    2.004868374    1.450598577    6.978649196
  741 SOLV  HW1     4160    1.909815993    1.458212632    7.008798014
  741 SOLV  HW2     4161    2.059272596    1.407387147    7.050584695
  742 SOLV  OW      4162    3.829665191    5.900045325    1.601964476
  742 SOLV  HW1     4163    3.854858488    5.852756883    1.517519683
  742 SOLV  HW2     4164    3.827680778    5.834538748    1.677507509
  743 SOLV  OW      4165    5.512735323    1.348092026    3.732261593
  743 SOLV  HW1     4166    5.484607617    1.369376900    3.825834300
  743 SOLV  HW2     4167    5.521298977    1.249012219    3.721779146
  744 SOLV  OW      4168    0.379638807    5.721993390    3.546369892
  744 SOLV  HW1     4169    0.470496635    5.733017869    3.506054832
  744 SOLV  HW2     4170    0.374205221    5.633447226    3.592543464
  745 SOLV  OW      4171    2.745759019    0.708891484    5.752465388
  745 SOLV  HW1     4172    2.736403297    0.798965450    5.794902778
  745 SOLV  HW2     4173    2.839629846    0.696892239    5.720123290
  746 SOLV  OW      4174    5.189309746    5.995337092    1.859785432
  746 SOLV  HW1     4175    5.174904020    5.915513354    1.801298555
  746 SOLV  HW2     4176    5.164291413    5.972617431    1.953901987
  747 SOLV  OW      4177    4.439045733    5.698023478    1.533122398
  747 SOLV  HW1     4178    4.413313336    5.721394655    1.626894735
  747 SOLV  HW2     4179    4.519594206    5.750983240    1.506497371
  748 SOLV  OW      4180    6.160175383    3.855164135    0.638473529
  748 SOLV  HW1     4181    6.194441368    3.785801880    0.701847434
  748 SOLV  HW2     4182    6.060342641    3.850526738    0.634803740
  749 SOLV  OW      4183    7.653599978    7.132949896    7.672186377
  749 SOLV  HW1     4184    7.682596111    7.153929149    7.765570097
  749 SOLV  HW2     4185    7.561895782    7.093091648    7.673935706
  750 SOLV  OW      4186    5.073153060    4.165754122    4.554584278
  750 SOLV  HW1     4187    5.165711558    4.129748302    4.542823297
  750 SOLV  HW2     4188    5.067195761    4.256535398    4.513052457
  751 SOLV  OW      4189    3.565607174    4.786935076    4.309343931
  751 SOLV  HW1     4190    3.473276265    4.756393671    4.286017709
  751 SOLV  HW2     4191    3.632336330    4.735266898    4.255683102
  752 SOLV  OW      4192    6.442713936    0.409113527    5.549377511
  752 SOLV  HW1     4193    6.529850484    0.442200929    5.585628398
  752 SOLV  HW2     4194    6.434269356    0.311078382    5.567250194
  753 SOLV  OW      4195    4.006653399    3.099386930    5.188721512
  753 SOLV  HW1     4196    4.020827198    3.094203311    5.089859806
  753 SOLV  HW2     4197    3.908844175    3.107370068    5.207982927
  754 SOLV  OW      4198    3.839768349    4.683362507    7.388480946
  754 SOLV  HW1     4199    3.846076156    4.658458986    7.291829218
  754 SOLV  HW2     4200    3.931372593    4.701560683    7.424242942
  755 SOLV  OW      4201    4.639514147    0.610049505    6.330046648
  755 SOLV  HW1     4202    4.611494187    0.549596415    6.255469118
  755 SOLV  HW2     4203    4.728315833    0.580509036    6.365304202
  756 SOLV  OW      4204    3.665226091    4.936361920    2.393015083
  756 SOLV  HW1     4205    3.597144492    4.999713542    2.429778318
  756 SOLV  HW2     4206    3.748117249    4.986847539    2.368925994
  757 SOLV  OW      4207    2.504579908    5.395882233    1.948388269
  757 SOLV  HW1     4208    2.423360256    5.454002206    1.953592692
  757 SOLV  HW2     4209    2.544694384    5.402796659    1.857038799
  758 SOLV  OW      4210    4.348952028    0.013762218    1.788453642
  758 SOLV  HW1     4211    4.325019340    0.068394280    1.708179032
  758 SOLV  HW2     4212    4.265835912   -0.024916064    1.828416855
  759 SOLV  OW      4213    7.713090831    3.171325753    3.953767371
  759 SOLV  HW1     4214    7.641192688    3.129891231    4.009586166
  759 SOLV  HW2     4215    7.754027398    3.247784187    4.003568529
  760 SOLV  OW      4216    2.482217669    1.447023084    2.392504932
  760 SOLV  HW1     4217    2.446357427    1.364913941    2.436897027
  760 SOLV  HW2     4218    2.579749519    1.435036510    2.374000226
  761 SOLV  OW      4219    3.554482763    6.245681674    6.515486448
  761 SOLV  HW1     4220    3.498869132    6.289762896    6.445020945
  761 SOLV  HW2     4221    3.592848813    6.315373144    6.576087979
  762 SOLV  OW      4222    1.691959475    5.802647665    7.498547472
  762 SOLV  HW1     4223    1.611501357    5.816290885    7.556358357
  762 SOLV  HW2     4224    1.766728626    5.765653850    7.553709105
  763 SOLV  OW      4225    2.831218705    6.464309742    3.973301509
  763 SOLV  HW1     4226    2.902256131    6.532077642    3.954244733
  763 SOLV  HW2     4227    2.751407394    6.509897356    4.012719738
  764 SOLV  OW      4228    0.789218100    5.094782430    5.142913613
  764 SOLV  HW1     4229    0.753751748    5.081847166    5.235521814
  764 SOLV  HW2     4230    0.884071642    5.126117628    5.147638459
  765 SOLV  OW      4231    7.458751324    3.835426520    1.314705951
  765 SOLV  HW1     4232    7.405307481    3.910131775    1.354260327
  765 SOLV  HW2     4233    7.397011693    3.768895407    1.272712175
  766 SOLV  OW      4234    3.745468207    2.028182429    0.780877774
  766 SOLV  HW1     4235    3.686952592    2.094462140    0.827615880
  766 SOLV  HW2     4236    3.838845700    2.035659657    0.815894765
  767 SOLV  OW      4237    0.107509447    5.710487310    6.398051394
  767 SOLV  HW1     4238    0.156169535    5.782983718    6.446800679
  767 SOLV  HW2     4239    0.117869441    5.624249562    6.447626436
  768 SOLV  OW      4240    4.014433915    7.234848666    7.713501382
  768 SOLV  HW1     4241    4.077901751    7.275585614    7.779183945
  768 SOLV  HW2     4242    3.927527312    7.284269195    7.716106558
  769 SOLV  OW      4243    2.498250699    3.510237907    6.553459672
  769 SOLV  HW1     4244    2.545762592    3.473175323    6.633274907
  769 SOLV  HW2     4245    2.428180831    3.574969423    6.583484111
  770 SOLV  OW      4246    6.817415836    2.011178564    3.005106077
  770 SOLV  HW1     4247    6.889047026    2.065480642    2.961268663
  770 SOLV  HW2     4248    6.859232786    1.944242201    3.066525417
  771 SOLV  OW      4249    2.105150474    4.367197189    0.096008631
  771 SOLV  HW1     4250    2.200632379    4.396744674    0.099491736
  771 SOLV  HW2     4251    2.056855995    4.418850413    0.025287152
  772 SOLV  OW      4252    2.875847861    7.045928856    5.815194110
  772 SOLV  HW1     4253    2.873232927    7.042643850    5.915114992
  772 SOLV  HW2     4254    2.794150711    7.001621953    5.778257986
  773 SOLV  OW      4255    2.249965176    1.015376673    1.971117514
  773 SOLV  HW1     4256    2.253233424    1.114112606    1.986628774
  773 SOLV  HW2     4257    2.303061535    0.968767506    2.041887482
  774 SOLV  OW      4258    3.764385749    4.844126272    5.169495215
  774 SOLV  HW1     4259    3.817747603    4.795189774    5.238485991
  774 SOLV  HW2     4260    3.697045522    4.782077328    5.129281118
  775 SOLV  OW      4261    7.268145876    1.784640872    6.734268613
  775 SOLV  HW1     4262    7.307002450    1.814465978    6.647076644
  775 SOLV  HW2     4263    7.175972636    1.748890820    6.719171856
  776 SOLV  OW      4264    3.453805945    7.062599617    0.909680692
  776 SOLV  HW1     4265    3.463843108    7.161230581    0.896538846
  776 SOLV  HW2     4266    3.392106866    7.045329828    0.986469708
  777 SOLV  OW      4267    0.048250822    6.100062834    4.478356365
  777 SOLV  HW1     4268    0.139078853    6.087990639    4.518435693
  777 SOLV  HW2     4269   -0.017650945    6.120525764    4.550744653
  778 SOLV  OW      4270    5.725770632    4.555745041    4.242923404
  778 SOLV  HW1     4271    5.783681320    4.624597210    4.199246753
  778 SOLV  HW2     4272    5.705860969    4.482673191    4.177608857
  779 SOLV  OW      4273    3.774043344    6.633499543    6.663042238
  779 SOLV  HW1     4274    3.776830782    6.553369384    6.722820023
  779 SOLV  HW2     4275    3.804878592    6.607810130    6.571439184
  780 SOLV  OW      4276    6.371556586    2.523335754    0.367170810
  780 SOLV  HW1     4277    6.339887670    2.432126065    0.393234656
  780 SOLV  HW2     4278    6.292832105    2.580795019    0.344758388
  781 SOLV  OW      4279    4.593131941    4.022388219    2.153992856
  781 SOLV  HW1     4280    4.689091869    4.039080951    2.176679422
  781 SOLV  HW2     4281    4.545139261    4.109750385    2.145855558
  782 SOLV  OW      4282    7.404249777    5.463161763    4.670664860
  782 SOLV  HW1     4283    7.476022106    5.405963474    4.630934322
  782 SOLV  HW2     4284    7.361203383    5.517478797    4.598567263
  783 SOLV  OW      4285    1.606834431    3.017333106    0.145731138
  783 SOLV  HW1     4286    1.546857578    3.080136111    0.096130803
  783 SOLV  HW2     4287    1.698138601    3.057435507    0.153274198
  784 SOLV  OW      4288    6.604416031    5.340250423    3.997526325
  784 SOLV  HW1     4289    6.582118147    5.263630576    4.057809428
  784 SOLV  HW2     4290    6.525649556    5.401530226    3.991014088
  785 SOLV  OW      4291    4.032768191    4.842047366    3.624911637
  785 SOLV  HW1     4292    4.053242588    4.909016690    3.553514371
  785 SOLV  HW2     4293    4.070812232    4.873423670    3.711916004
  786 SOLV  OW      4294    2.468767114    6.968448682    0.021870710
  786 SOLV  HW1     4295    2.445882994    6.953509399   -0.074331757
  786 SOLV  HW2     4296    2.405286701    6.917055339    0.079582749
  787 SOLV  OW      4297    2.065425761    1.942733188    4.883043932
  787 SOLV  HW1     4298    2.063587102    1.976878053    4.789064247
  787 SOLV  HW2     4299    2.138101114    1.874665849    4.892345223
  788 SOLV  OW      4300    1.397558577    5.715062566    3.085522665
  788 SOLV  HW1     4301    1.366887410    5.619881938    3.084317023
  788 SOLV  HW2     4302    1.466493407    5.728755192    3.014374956
  789 SOLV  OW      4303    0.460662783    3.218113773    1.661307367
  789 SOLV  HW1     4304    0.508778688    3.237415667    1.575787083
  789 SOLV  HW2     4305    0.520986635    3.237702805    1.738629081
  790 SOLV  OW      4306    6.971338367    0.597548700    5.435007888
  790 SOLV  HW1     4307    7.066458153    0.569993074    5.421057583
  790 SOLV  HW2     4308    6.962776581    0.644372573    5.522961727
  791 SOLV  OW      4309    6.949210253    2.712247327    4.107211453
  791 SOLV  HW1     4310    6.873822745    2.653564906    4.077636578
  791 SOLV  HW2     4311    7.010625195    2.660214331    4.166560746
  792 SOLV  OW      4312    2.606117450    0.138797296    2.590726943
  792 SOLV  HW1     4313    2.528681002    0.076534915    2.579392419
  792 SOLV  HW2     4314    2.603393701    0.179038455    2.682240216
  793 SOLV  OW      4315    4.673504836    3.588693778    1.068202994
  793 SOLV  HW1     4316    4.769250048    3.575113774    1.042707278
  793 SOLV  HW2     4317    4.667169012    3.661802572    1.136147886
  794 SOLV  OW      4318    7.695820773    2.579773666    0.768862975
  794 SOLV  HW1     4319    7.707974031    2.569972722    0.867644711
  794 SOLV  HW2     4320    7.763281747    2.523360485    0.721237783
  795 SOLV  OW      4321    1.489286131    0.186081267    4.936594302
  795 SOLV  HW1     4322    1.551961365    0.263104512    4.948467154
  795 SOLV  HW2     4323    1.398846651    0.220343822    4.911130300
  796 SOLV  OW      4324    1.900251349    1.326542253    4.016993917
  796 SOLV  HW1     4325    1.940405602    1.417301589    4.004671586
  796 SOLV  HW2     4326    1.818277902    1.333813294    4.073817535
  797 SOLV  OW      4327    2.223562628    3.611741106    6.015350555
  797 SOLV  HW1     4328    2.298712817    3.565023693    6.061933808
  797 SOLV  HW2     4329    2.138749218    3.597480901    6.066373667
  798 SOLV  OW      4330    0.916015145    1.821766747    7.289659985
  798 SOLV  HW1     4331    1.014575657    1.832974601    7.302395769
  798 SOLV  HW2     4332    0.878557835    1.768040984    7.365240103
  799 SOLV  OW      4333    2.522638231    6.390415753    1.312776611
  799 SOLV  HW1     4334    2.467722118    6.443952110    1.376963620
  799 SOLV  HW2     4335    2.615868288    6.426537963    1.310509931
  800 SOLV  OW      4336    1.276976198    1.916043616    4.424043297
  800 SOLV  HW1     4337    1.314517152    2.008067283    4.435170849
  800 SOLV  HW2     4338    1.270645899    1.894196129    4.326656766
  801 SOLV  OW      4339    5.247660686    4.703275392    2.094419127
  801 SOLV  HW1     4340    5.241025748    4.792392818    2.139313331
  801 SOLV  HW2     4341    5.164196947    4.686032780    2.042094454
  802 SOLV  OW      4342    3.010438038    3.140068278    3.911865361
  802 SOLV  HW1     4343    2.923951386    3.178569504    3.879626056
  802 SOLV  HW2     4344    3.038658312    3.186997197    3.995548133
  803 SOLV  OW      4345    2.762845162    2.964690282    1.714030172
  803 SOLV  HW1     4346    2.692938164    2.956367628    1.785059491
  803 SOLV  HW2     4347    2.851194489    2.984671632    1.756415965
  804 SOLV  OW      4348    0.069890980    5.984937795    5.544181691
  804 SOLV  HW1     4349   -0.008602424    6.012815559    5.599529859
  804 SOLV  HW2     4350    0.066503298    5.886155991    5.528938662
  805 SOLV  OW      4351    5.555155213    6.951910243    3.496262688
  805 SOLV  HW1     4352    5.631668576    6.895686502    3.527641378
  805 SOLV  HW2     4353    5.502060656    6.901060489    3.428459547
  806 SOLV  OW      4354    3.513781531    6.077013704    6.931115172
  806 SOLV  HW1     4355    3.522355911    6.005444378    6.861787607
  806 SOLV  HW2     4356    3.547755383    6.042768200    7.018722090
  807 SOLV  OW      4357    5.347483694    6.536721898    3.892888961
  807 SOLV  HW1     4358    5.364488642    6.470288000    3.820096032
  807 SOLV  HW2     4359    5.272345034    6.597024916    3.866073658
  808 SOLV  OW      4360    2.812587562    2.655137175    7.059868286
  808 SOLV  HW1     4361    2.879096319    2.604767377    7.115016600
  808 SOLV  HW2     4362    2.790729669    2.741718471    7.104898996
  809 SOLV  OW      4363    6.200002242    1.366170067    3.014320059
  809 SOLV  HW1     4364    6.138685390    1.296327527    3.051248335
  809 SOLV  HW2     4365    6.197949765    1.446881651    3.073335031
  810 SOLV  OW      4366    6.836718919    6.022344490    6.600980067
  810 SOLV  HW1     4367    6.868679592    6.116072422    6.586996777
  810 SOLV  HW2     4368    6.882356505    5.961544250    6.536000513
  811 SOLV  OW      4369    5.957339169    0.893352820    5.147246973
  811 SOLV  HW1     4370    5.858978742    0.894467809    5.129205244
  811 SOLV  HW2     4371    5.993948712    0.802578946    5.126719937
  812 SOLV  OW      4372    3.401900167    2.979574415    1.590961836
  812 SOLV  HW1     4373    3.416333684    3.064961082    1.640950367
  812 SOLV  HW2     4374    3.409631425    2.902319794    1.653970516
  813 SOLV  OW      4375    3.444925640    3.556701070    6.187659070
  813 SOLV  HW1     4376    3.485009144    3.599786265    6.106798765
  813 SOLV  HW2     4377    3.345386688    3.565786251    6.184362940
  814 SOLV  OW      4378    5.606111652    6.840153349    7.298648440
  814 SOLV  HW1     4379    5.557496764    6.895657744    7.231137598
  814 SOLV  HW2     4380    5.685792587    6.797654586    7.255677275
  815 SOLV  OW      4381    3.264748281    6.772209668    0.707646025
  815 SOLV  HW1     4382    3.252702890    6.823317975    0.622540940
  815 SOLV  HW2     4383    3.361119299    6.774096090    0.734275657
  816 SOLV  OW      4384    6.289749268    6.218816121    1.350958624
  816 SOLV  HW1     4385    6.359617236    6.151190159    1.327567669
  816 SOLV  HW2     4386    6.218990610    6.219418739    1.280285054
  817 SOLV  OW      4387    0.517655245    5.991767935    2.379581692
  817 SOLV  HW1     4388    0.594983934    6.055103839    2.382804461
  817 SOLV  HW2     4389    0.531852160    5.925575202    2.305971239
  818 SOLV  OW      4390    7.122272356    4.576449145    3.767812792
  818 SOLV  HW1     4391    7.217119222    4.569018929    3.798644660
  818 SOLV  HW2     4392    7.107320878    4.666747982    3.727511064
  819 SOLV  OW      4393    0.998981588    2.977838910    5.674472070
  819 SOLV  HW1     4394    1.084703617    2.926908694    5.666760008
  819 SOLV  HW2     4395    1.003505096    3.038895272    5.753549634
  820 SOLV  OW      4396    5.476817742    7.131727843    6.093214283
  820 SOLV  HW1     4397    5.562703761    7.166215132    6.055324170
  820 SOLV  HW2     4398    5.466705283    7.034946558    6.070139239
  821 SOLV  OW      4399    0.817432926    3.886672082    5.260740331
  821 SOLV  HW1     4400    0.796463674    3.791425912    5.282879252
  821 SOLV  HW2     4401    0.886802445    3.921089195    5.324024996
  822 SOLV  OW      4402    0.037584019    6.906495174    2.606263730
  822 SOLV  HW1     4403    0.120095603    6.858227094    2.576870615
  822 SOLV  HW2     4404    0.062077888    6.976579249    2.673272613
  823 SOLV  OW      4405    7.598374739    5.293336529    4.575289319
  823 SOLV  HW1     4406    7.645506942    5.255551278    4.654990171
  823 SOLV  HW2     4407    7.662884791    5.346790571    4.520676975
  824 SOLV  OW      4408    5.802449435    5.398373436    6.764249591
  824 SOLV  HW1     4409    5.879554684    5.455883075    6.791589802
  824 SOLV  HW2     4410    5.836342197    5.319109318    6.713569159
  825 SOLV  OW      4411    7.397380423    4.167959986    6.775749048
  825 SOLV  HW1     4412    7.474758291    4.225236968    6.748664713
  825 SOLV  HW2     4413    7.391773976    4.164551724    6.875540784
  826 SOLV  OW      4414    0.963125957    5.479779078    0.388790686
  826 SOLV  HW1     4415    0.935405784    5.408041298    0.324862345
  826 SOLV  HW2     4416    1.026694817    5.542175919    0.343324431
  827 SOLV  OW      4417    3.315200555    5.754330536    2.638727190
  827 SOLV  HW1     4418    3.258830673    5.819480305    2.689500903
  827 SOLV  HW2     4419    3.259124331    5.676310054    2.610974820
  828 SOLV  OW      4420    7.249440896    3.981586385    5.098546380
  828 SOLV  HW1     4421    7.278959261    3.887741094    5.080554740
  828 SOLV  HW2     4422    7.269844653    4.038742507    5.019055713
  829 SOLV  OW      4423    4.641164286    7.173384314    4.472673155
  829 SOLV  HW1     4424    4.609382406    7.238258770    4.541819974
  829 SOLV  HW2     4425    4.572430998    7.101860838    4.460017975
  830 SOLV  OW      4426    5.346389013    1.570163497    4.905542427
  830 SOLV  HW1     4427    5.438248215    1.530628893    4.904876252
  830 SOLV  HW2     4428    5.278660842    1.496947982    4.912882448
  831 SOLV  OW      4429    6.785213961    5.913646208    0.371603274
  831 SOLV  HW1     4430    6.714968125    5.927021783    0.301686122
  831 SOLV  HW2     4431    6.851319380    5.988560711    0.367168396
  832 SOLV  OW      4432    5.376204883    2.958672955    5.325630729
  832 SOLV  HW1     4433    5.333543812    2.985774571    5.239333667
  832 SOLV  HW2     4434    5.475560301    2.956487885    5.314435197
  833 SOLV  OW      4435    3.613639457    6.417532142    3.445081172
  833 SOLV  HW1     4436    3.649553681    6.504121089    3.410238012
  833 SOLV  HW2     4437    3.556798296    6.374426065    3.374992132
  834 SOLV  OW      4438    2.690615061    2.104549103    5.612344285
  834 SOLV  HW1     4439    2.669581569    2.048175292    5.692227882
  834 SOLV  HW2     4440    2.675012001    2.200823051    5.634471454
  835 SOLV  OW      4441    2.283442647    6.849584445    7.104575824
  835 SOLV  HW1     4442    2.233952594    6.762716920    7.107136272
  835 SOLV  HW2     4443    2.225413426    6.922091032    7.141684902
  836 SOLV  OW      4444    0.900320727    1.379070168    2.700121467
  836 SOLV  HW1     4445    0.883389499    1.293146300    2.748411132
  836 SOLV  HW2     4446    0.816578032    1.433726408    2.699013828
  837 SOLV  OW      4447    4.081004123    2.342860545    0.918177187
  837 SOLV  HW1     4448    4.012432543    2.353341243    0.990217184
  837 SOLV  HW2     4449    4.169214604    2.319766960    0.959252917
  838 SOLV  OW      4450    2.983916165    6.795937064    6.629321857
  838 SOLV  HW1     4451    3.070959957    6.746857780    6.625281975
  838 SOLV  HW2     4452    2.918216094    6.752362840    6.567787284
  839 SOLV  OW      4453    2.705252846    5.480974085    5.873247607
  839 SOLV  HW1     4454    2.714228723    5.484597005    5.972786298
  839 SOLV  HW2     4455    2.674850317    5.569986968    5.839277766
  840 SOLV  OW      4456    4.309007864    5.883263554    2.421336898
  840 SOLV  HW1     4457    4.308692543    5.937209856    2.505537391
  840 SOLV  HW2     4458    4.297653780    5.944087044    2.342764679
  841 SOLV  OW      4459    3.296903526    3.513897432    1.970285669
  841 SOLV  HW1     4460    3.315913701    3.600294551    1.923657157
  841 SOLV  HW2     4461    3.375419308    3.452755573    1.960438289
  842 SOLV  OW      4462    4.967398644    7.347150902    2.689379226
  842 SOLV  HW1     4463    5.031909747    7.371549797    2.616960811
  842 SOLV  HW2     4464    4.877280767    7.330290942    2.649429537
  843 SOLV  OW      4465    5.827786930    4.568938045    2.550699100
  843 SOLV  HW1     4466    5.834191913    4.526259132    2.640917260
  843 SOLV  HW2     4467    5.889866957    4.647228196    2.546400553
  844 SOLV  OW      4468    6.411468492    3.429415573    2.074293464
  844 SOLV  HW1     4469    6.371845254    3.508700807    2.027991007
  844 SOLV  HW2     4470    6.368375649    3.345904268    2.040104361
  845 SOLV  OW      4471    1.502971872    2.683569323    5.407553189
  845 SOLV  HW1     4472    1.424592297    2.745685261    5.407223270
  845 SOLV  HW2     4473    1.587505584    2.736636721    5.413857841
  846 SOLV  OW      4474    0.837849623    6.512434286    4.499970274
  846 SOLV  HW1     4475    0.899506566    6.475658848    4.430343200
  846 SOLV  HW2     4476    0.873475701    6.490685242    4.590852497
  847 SOLV  OW      4477    5.833403670    0.210435009    1.590519325
  847 SOLV  HW1     4478    5.879421571    0.299100855    1.595250266
  847 SOLV  HW2     4479    5.891373128    0.145392740    1.541420828
  848 SOLV  OW      4480    2.922607811    4.090690796    7.567055461
  848 SOLV  HW1     4481    2.852826940    4.019057061    7.566233771
  848 SOLV  HW2     4482    2.890024558    4.169543149    7.514882947
  849 SOLV  OW      4483    6.009396765    2.627837831    2.990089450
  849 SOLV  HW1     4484    6.038892451    2.556691830    2.926291131
  849 SOLV  HW2     4485    6.032803316    2.600653798    3.083443607
  850 SOLV  OW      4486    4.480531289    4.186023235    4.455787139
  850 SOLV  HW1     4487    4.534843332    4.262112311    4.420256288
  850 SOLV  HW2     4488    4.383382119    4.204790742    4.441241321
  851 SOLV  OW      4489    2.442899265    1.627267807    2.582866176
  851 SOLV  HW1     4490    2.452484110    1.544666360    2.527309480
  851 SOLV  HW2     4491    2.347476025    1.637653029    2.610936115
  852 SOLV  OW      4492    4.185962305    1.790791097    0.057527245
  852 SOLV  HW1     4493    4.138766483    1.708578030    0.089393590
  852 SOLV  HW2     4494    4.262698824    1.764574242   -0.001004597
  853 SOLV  OW      4495    1.861666885    4.385913868    2.426871294
  853 SOLV  HW1     4496    1.892517347    4.443069603    2.350824493
  853 SOLV  HW2     4497    1.929958538    4.387930690    2.499903299
  854 SOLV  OW      4498    7.268147254    4.608919448    0.143019535
  854 SOLV  HW1     4499    7.247220410    4.587421729    0.047618306
  854 SOLV  HW2     4500    7.320136611    4.533683515    0.183493486
  855 SOLV  OW      4501    7.379883348    4.166718922    4.479177335
  855 SOLV  HW1     4502    7.479150055    4.156867902    4.486184782
  855 SOLV  HW2     4503    7.337110470    4.076387753    4.482747357
  856 SOLV  OW      4504    3.429743172    0.502753537    4.665242243
  856 SOLV  HW1     4505    3.420245297    0.403543875    4.673546575
  856 SOLV  HW2     4506    3.523900000    0.529082757    4.686287238
  857 SOLV  OW      4507    4.289978933    7.659306425    7.038800258
  857 SOLV  HW1     4508    4.264112032    7.755715382    7.032633429
  857 SOLV  HW2     4509    4.359757512    7.647997331    7.109545044
  858 SOLV  OW      4510    1.434718522    2.250636844    2.177328104
  858 SOLV  HW1     4511    1.515680017    2.255325666    2.118806407
  858 SOLV  HW2     4512    1.366749882    2.316745957    2.145527106
  859 SOLV  OW      4513    3.967674930    2.789091268    1.346620787
  859 SOLV  HW1     4514    3.911922558    2.762972476    1.425431786
  859 SOLV  HW2     4515    4.004009625    2.881213780    1.360581195
  860 SOLV  OW      4516    7.355204805    6.046762697    3.666704555
  860 SOLV  HW1     4517    7.268246230    6.093555478    3.650877344
  860 SOLV  HW2     4518    7.389259729    6.069696612    3.757896597
  861 SOLV  OW      4519    4.282314703    4.814155437    4.217422704
  861 SOLV  HW1     4520    4.319143408    4.761911800    4.294327296
  861 SOLV  HW2     4521    4.192013993    4.778647413    4.193236178
  862 SOLV  OW      4522    4.479146934    1.436860710    6.885962741
  862 SOLV  HW1     4523    4.429508983    1.350108855    6.889403596
  862 SOLV  HW2     4524    4.508114349    1.454962661    6.791968959
  863 SOLV  OW      4525    2.283001303    6.374269679    2.294269409
  863 SOLV  HW1     4526    2.279435944    6.471170305    2.269789891
  863 SOLV  HW2     4527    2.191157460    6.335091190    2.288658288
  864 SOLV  OW      4528    1.329332149    2.987511912    6.336964014
  864 SOLV  HW1     4529    1.253144406    3.001169460    6.400291546
  864 SOLV  HW2     4530    1.308322310    2.911496701    6.275468360
  865 SOLV  OW      4531    5.139144185    2.373697256    2.662089003
  865 SOLV  HW1     4532    5.197864520    2.402425812    2.737774136
  865 SOLV  HW2     4533    5.057244369    2.329301330    2.698462356
  866 SOLV  OW      4534    3.344579111    2.065108603    6.216569326
  866 SOLV  HW1     4535    3.256303594    2.031307292    6.249230650
  866 SOLV  HW2     4536    3.369731410    2.147332199    6.267642183
  867 SOLV  OW      4537    2.508586639    0.611880185    6.584278860
  867 SOLV  HW1     4538    2.582197484    0.559970749    6.540824382
  867 SOLV  HW2     4539    2.547864810    0.680555783    6.645453009
  868 SOLV  OW      4540    6.356008045    3.727000250    5.913611497
  868 SOLV  HW1     4541    6.406795470    3.692764583    5.834552175
  868 SOLV  HW2     4542    6.275320825    3.669861311    5.928661105
  869 SOLV  OW      4543    3.651135426    5.175672363    3.155288358
  869 SOLV  HW1     4544    3.631062367    5.273110738    3.165432322
  869 SOLV  HW2     4545    3.611479193    5.142219868    3.069799530
  870 SOLV  OW      4546    4.995873463    3.005325124    2.543899624
  870 SOLV  HW1     4547    5.094293505    3.013887895    2.559398014
  870 SOLV  HW2     4548    4.946396851    3.047546946    2.619856532
  871 SOLV  OW      4549    4.605978294    1.453529409    6.378967496
  871 SOLV  HW1     4550    4.540479152    1.385793492    6.345451489
  871 SOLV  HW2     4551    4.602781583    1.534682806    6.320611761
  872 SOLV  OW      4552    5.395897141    5.995296485    3.089137599
  872 SOLV  HW1     4553    5.348084555    5.908237800    3.077452188
  872 SOLV  HW2     4554    5.460578649    6.008132940    3.013948861
  873 SOLV  OW      4555    4.625814389    5.936058068    1.215737047
  873 SOLV  HW1     4556    4.571399061    5.868807548    1.165556800
  873 SOLV  HW2     4557    4.609965361    6.027046489    1.177376735
  874 SOLV  OW      4558    7.211912632    6.710649464    6.288418437
  874 SOLV  HW1     4559    7.213311647    6.807682423    6.312594785
  874 SOLV  HW2     4560    7.211252983    6.655533601    6.371866454
  875 SOLV  OW      4561    5.740398422    5.616081571    4.484617092
  875 SOLV  HW1     4562    5.723600592    5.709599077    4.453412241
  875 SOLV  HW2     4563    5.653387962    5.567379578    4.492276537
  876 SOLV  OW      4564    5.971001872    7.190699136    7.402516333
  876 SOLV  HW1     4565    5.875135335    7.169234924    7.383797953
  876 SOLV  HW2     4566    6.007491504    7.125220895    7.468716988
  877 SOLV  OW      4567    0.555113806    5.806282944    6.110268678
  877 SOLV  HW1     4568    0.636230011    5.795795283    6.167815098
  877 SOLV  HW2     4569    0.489631744    5.733722834    6.131447641
  878 SOLV  OW      4570    1.456004237    3.601137716    5.641014863
  878 SOLV  HW1     4571    1.376270840    3.549423122    5.609876806
  878 SOLV  HW2     4572    1.468487860    3.681425509    5.582710212
  879 SOLV  OW      4573    1.272378570    5.036856167    3.945933109
  879 SOLV  HW1     4574    1.342453484    4.979877761    3.902982687
  879 SOLV  HW2     4575    1.201091575    4.978414993    3.984721931
  880 SOLV  OW      4576    3.149551364    7.687421219    3.714692738
  880 SOLV  HW1     4577    3.139123166    7.588220886    3.721938228
  880 SOLV  HW2     4578    3.059330534    7.730562046    3.715712220
  881 SOLV  OW      4579    6.001311249    1.888524719    5.726896217
  881 SOLV  HW1     4580    5.958071462    1.798629581    5.733911262
  881 SOLV  HW2     4581    6.019759918    1.923862552    5.818618114
  882 SOLV  OW      4582    5.083851871    7.727944752    3.221812521
  882 SOLV  HW1     4583    5.161622614    7.741375780    3.283235277
  882 SOLV  HW2     4584    5.099147525    7.646354888    3.166040882
  883 SOLV  OW      4585    7.361981734    7.711537701    3.635141142
  883 SOLV  HW1     4586    7.413827902    7.765464066    3.568778894
  883 SOLV  HW2     4587    7.415614896    7.701317491    3.718932529
  884 SOLV  OW      4588    2.187448000    3.620709473    6.413053882
  884 SOLV  HW1     4589    2.267153103    3.671065016    6.446414593
  884 SOLV  HW2     4590    2.122813772    3.607101433    6.488145281
  885 SOLV  OW      4591    3.693684691    3.482895008    6.412751874
  885 SOLV  HW1     4592    3.731584846    3.559078830    6.465299278
  885 SOLV  HW2     4593    3.603715156    3.508380637    6.377289798
  886 SOLV  OW      4594    7.354527923    6.687345680    5.180272109
  886 SOLV  HW1     4595    7.363740606    6.637516839    5.094050193
  886 SOLV  HW2     4596    7.304032980    6.631280398    5.245914406
  887 SOLV  OW      4597    4.224707259    2.483745369    5.314740766
  887 SOLV  HW1     4598    4.153714102    2.434194778    5.264674097
  887 SOLV  HW2     4599    4.198445274    2.579856423    5.323397518
  888 SOLV  OW      4600    4.638043473    7.581829870    3.887446853
  888 SOLV  HW1     4601    4.710577346    7.600095926    3.821061862
  888 SOLV  HW2     4602    4.548982244    7.596113501    3.844252292
  889 SOLV  OW      4603    6.322806123    6.732855611    3.231151494
  889 SOLV  HW1     4604    6.238300751    6.711135440    3.280024058
  889 SOLV  HW2     4605    6.375960565    6.649216996    3.217714231
  890 SOLV  OW      4606    0.307446537    1.670186173    6.684763997
  890 SOLV  HW1     4607    0.374790329    1.640447393    6.617074505
  890 SOLV  HW2     4608    0.354221421    1.695118688    6.769569102
  891 SOLV  OW      4609    0.628611191    6.409357667    5.001042300
  891 SOLV  HW1     4610    0.668079175    6.480757494    4.943196026
  891 SOLV  HW2     4611    0.602241020    6.331322900    4.944323985
  892 SOLV  OW      4612    3.004869199    5.792208379    7.121464293
  892 SOLV  HW1     4613    3.082155303    5.811447575    7.060980568
  892 SOLV  HW2     4614    2.955158974    5.876983430    7.139997129
  893 SOLV  OW      4615    1.053427864    7.504243033    4.551170932
  893 SOLV  HW1     4616    0.977623475    7.548085809    4.502884563
  893 SOLV  HW2     4617    1.138226318    7.553590355    4.531829529
  894 SOLV  OW      4618    2.316701969    2.913249485    2.505563350
  894 SOLV  HW1     4619    2.334713797    3.011620711    2.505014633
  894 SOLV  HW2     4620    2.394008813    2.864995586    2.464372210
  895 SOLV  OW      4621    5.837923765    4.853887180    2.209525439
  895 SOLV  HW1     4622    5.778713356    4.870701019    2.130702688
  895 SOLV  HW2     4623    5.933428904    4.853023685    2.179868162
  896 SOLV  OW      4624    4.005833504    1.943852080    6.219392026
  896 SOLV  HW1     4625    4.024717494    1.933422238    6.121746328
  896 SOLV  HW2     4626    4.083868543    1.910317683    6.272174626
  897 SOLV  OW      4627    0.256572325    6.306794263    6.489293888
  897 SOLV  HW1     4628    0.285967298    6.281960712    6.581604125
  897 SOLV  HW2     4629    0.175484932    6.365081193    6.494706107
  898 SOLV  OW      4630    6.984631170    5.597344974    6.940654738
  898 SOLV  HW1     4631    6.949618941    5.558703592    7.025994696
  898 SOLV  HW2     4632    6.920655418    5.666243166    6.906566947
  899 SOLV  OW      4633    5.711182235    6.476363123    4.855189454
  899 SOLV  HW1     4634    5.619538814    6.442061258    4.834533439
  899 SOLV  HW2     4635    5.713207349    6.575573374    4.842740335
  900 SOLV  OW      4636    4.857477111    0.800287280    6.018409060
  900 SOLV  HW1     4637    4.777391610    0.839574576    6.063625965
  900 SOLV  HW2     4638    4.850275917    0.814448539    5.919670441
  901 SOLV  OW      4639    3.228810267    3.532239273    3.008075856
  901 SOLV  HW1     4640    3.191807004    3.602349371    2.947108412
  901 SOLV  HW2     4641    3.202861059    3.553040913    3.102392399
  902 SOLV  OW      4642    1.814676236    3.694963496    7.236905645
  902 SOLV  HW1     4643    1.878931608    3.770589906    7.249295546
  902 SOLV  HW2     4644    1.860534641    3.608545742    7.257654564
  903 SOLV  OW      4645    2.955923507    1.927931751    0.793419535
  903 SOLV  HW1     4646    2.941922485    2.025028568    0.812816621
  903 SOLV  HW2     4647    2.903987403    1.902434560    0.711856307
  904 SOLV  OW      4648    1.592619623    3.498966783    4.400844496
  904 SOLV  HW1     4649    1.657902469    3.564394604    4.439045452
  904 SOLV  HW2     4650    1.504425593    3.544062638    4.387125790
  905 SOLV  OW      4651    7.190804643    3.201064312    0.743013214
  905 SOLV  HW1     4652    7.216545644    3.105292230    0.730095072
  905 SOLV  HW2     4653    7.156956494    3.238404847    0.656632176
  906 SOLV  OW      4654    0.268964959    4.410286286    4.535914560
  906 SOLV  HW1     4655    0.361147211    4.444361953    4.517390540
  906 SOLV  HW2     4656    0.225597400    4.383127119    4.449987449
  907 SOLV  OW      4657    1.756036123    2.891247335    4.876843386
  907 SOLV  HW1     4658    1.790045277    2.827292011    4.945796736
  907 SOLV  HW2     4659    1.833375749    2.933612190    4.829671276
  908 SOLV  OW      4660    7.623310182    6.201043575    6.363330078
  908 SOLV  HW1     4661    7.628845233    6.300791011    6.358713777
  908 SOLV  HW2     4662    7.666231066    6.169170662    6.447848597
  909 SOLV  OW      4663    1.669343875    5.394141683    4.014177656
  909 SOLV  HW1     4664    1.722659903    5.366044097    4.093987606
  909 SOLV  HW2     4665    1.666954832    5.319440028    3.947728799
  910 SOLV  OW      4666    0.180591899    3.377205395    5.340978363
  910 SOLV  HW1     4667    0.132143726    3.464580442    5.345272905
  910 SOLV  HW2     4668    0.119920060    3.307305425    5.303124062
  911 SOLV  OW      4669    3.009080034    7.721887319    7.361493700
  911 SOLV  HW1     4670    3.010207785    7.623552872    7.343307468
  911 SOLV  HW2     4671    2.990641784    7.771274373    7.276508050
  912 SOLV  OW      4672    7.113464610    5.621152080    1.709485659
  912 SOLV  HW1     4673    7.189946446    5.562232090    1.683427445
  912 SOLV  HW2     4674    7.143972942    5.716362050    1.711566357
  913 SOLV  OW      4675    1.308737677    6.964016327    0.360134147
  913 SOLV  HW1     4676    1.394299719    7.007044470    0.388933261
  913 SOLV  HW2     4677    1.231418025    7.016332752    0.395998269
  914 SOLV  OW      4678    1.296002858    6.180413049    7.404533812
  914 SOLV  HW1     4679    1.243760984    6.230868716    7.473273043
  914 SOLV  HW2     4680    1.324035136    6.242806886    7.331587074
  915 SOLV  OW      4681    7.096268407    6.951373183    3.876221814
  915 SOLV  HW1     4682    7.065893649    6.928708606    3.783671820
  915 SOLV  HW2     4683    7.171288197    6.890667912    3.902463772
  916 SOLV  OW      4684    3.481462577    7.367946467    0.649880633
  916 SOLV  HW1     4685    3.507523453    7.361334513    0.746207574
  916 SOLV  HW2     4686    3.563335931    7.381518631    0.594075390
  917 SOLV  OW      4687    0.385738290    2.098568340    2.473143785
  917 SOLV  HW1     4688    0.455151899    2.059452791    2.533586128
  917 SOLV  HW2     4689    0.362311160    2.190602889    2.504484894
  918 SOLV  OW      4690    2.125844136    6.615172364    5.478358106
  918 SOLV  HW1     4691    2.092244609    6.597611673    5.570902589
  918 SOLV  HW2     4692    2.225526517    6.623070132    5.480048682
  919 SOLV  OW      4693    5.148140158    6.929299610    4.205230217
  919 SOLV  HW1     4694    5.079801208    7.001715098    4.214588020
  919 SOLV  HW2     4695    5.222296275    6.944838634    4.270506323
  920 SOLV  OW      4696    4.675292067    6.771074091    1.905556507
  920 SOLV  HW1     4697    4.601431537    6.835937452    1.887146819
  920 SOLV  HW2     4698    4.639362370    6.693539565    1.957508218
  921 SOLV  OW      4699    0.330941115    4.357176567    0.442250651
  921 SOLV  HW1     4700    0.396132220    4.417963795    0.396902298
  921 SOLV  HW2     4701    0.343998894    4.362231750    0.541272268
  922 SOLV  OW      4702    5.456659986    3.185237195    5.472065979
  922 SOLV  HW1     4703    5.410821539    3.106604595    5.430624072
  922 SOLV  HW2     4704    5.402530075    3.218444552    5.549324150
  923 SOLV  OW      4705    6.475009285    6.985035356    5.047652563
  923 SOLV  HW1     4706    6.477277979    6.973064973    4.948387588
  923 SOLV  HW2     4707    6.553552970    6.938606659    5.088606643
  924 SOLV  OW      4708    0.765394537    6.696240054    3.604190514
  924 SOLV  HW1     4709    0.855223067    6.665916497    3.572358388
  924 SOLV  HW2     4710    0.776248176    6.776111250    3.663389789
  925 SOLV  OW      4711    0.659640973    7.584652068    4.247228155
  925 SOLV  HW1     4712    0.594417788    7.644231924    4.294110430
  925 SOLV  HW2     4713    0.714623230    7.638908352    4.183706879
  926 SOLV  OW      4714    4.025785495    1.005549931    0.102810697
  926 SOLV  HW1     4715    4.096834824    0.966698697    0.161498798
  926 SOLV  HW2     4716    3.937483862    1.000301680    0.149467861
  927 SOLV  OW      4717    5.317673792    2.285519698    7.251913343
  927 SOLV  HW1     4718    5.278815468    2.309545988    7.340875324
  927 SOLV  HW2     4719    5.417323521    2.281176096    7.259160569
  928 SOLV  OW      4720    1.165316488    2.711680714    4.605415307
  928 SOLV  HW1     4721    1.198618387    2.652102758    4.678511919
  928 SOLV  HW2     4722    1.073587164    2.744334882    4.628242033
  929 SOLV  OW      4723    7.411877052    5.995308761    6.568816964
  929 SOLV  HW1     4724    7.511321414    5.997990027    6.558559509
  929 SOLV  HW2     4725    7.387472977    6.018283073    6.663041037
  930 SOLV  OW      4726    1.007633197    6.573367358    3.874200863
  930 SOLV  HW1     4727    1.033010348    6.492546395    3.821042240
  930 SOLV  HW2     4728    1.081641091    6.596212553    3.937468231
  931 SOLV  OW      4729    3.190875683    1.466455900    2.835882759
  931 SOLV  HW1     4730    3.268305224    1.403434056    2.829991341
  931 SOLV  HW2     4731    3.159417866    1.471809882    2.930663693
  932 SOLV  OW      4732    0.209697805    2.177287221    3.521980173
  932 SOLV  HW1     4733    0.299029085    2.134694871    3.536389508
  932 SOLV  HW2     4734    0.221378895    2.275848938    3.509694747
  933 SOLV  OW      4735    0.780086221    3.150708206    2.014420959
  933 SOLV  HW1     4736    0.749546271    3.069977152    2.064936635
  933 SOLV  HW2     4737    0.829707605    3.121937815    1.932494636
  934 SOLV  OW      4738    2.210736301    5.467546083    5.365794185
  934 SOLV  HW1     4739    2.289512739    5.421125392    5.406308287
  934 SOLV  HW2     4740    2.126490121    5.423728081    5.397171273
  935 SOLV  OW      4741    4.731602010    7.606034383    0.996031747
  935 SOLV  HW1     4742    4.652037829    7.661067783    1.021348385
  935 SOLV  HW2     4743    4.769105143    7.562165685    1.077696172
  936 SOLV  OW      4744    5.315989705    5.960933480    3.689148013
  936 SOLV  HW1     4745    5.318902612    6.025349657    3.612703190
  936 SOLV  HW2     4746    5.243247245    5.894081315    3.673625441
  937 SOLV  OW      4747    5.249765225    5.904499806    0.507599608
  937 SOLV  HW1     4748    5.190627765    5.835901783    0.465186531
  937 SOLV  HW2     4749    5.241758552    5.990809777    0.457717331
  938 SOLV  OW      4750    0.524364906    5.340290616    1.683482599
  938 SOLV  HW1     4751    0.563049413    5.410832864    1.742889967
  938 SOLV  HW2     4752    0.501173538    5.259786291    1.738100204
  939 SOLV  OW      4753    2.098184516    4.153064549    0.708074583
  939 SOLV  HW1     4754    2.105343600    4.234509013    0.650479634
  939 SOLV  HW2     4755    2.001855009    4.128818704    0.719662747
  940 SOLV  OW      4756    0.621118402    7.748479996    3.052581089
  940 SOLV  HW1     4757    0.672396311    7.687775141    2.991859960
  940 SOLV  HW2     4758    0.662519348    7.839507982    3.051410135
  941 SOLV  OW      4759    5.924958365    0.211199565    3.480499476
  941 SOLV  HW1     4760    5.883118117    0.296337891    3.512165337
  941 SOLV  HW2     4761    6.022801545    0.212468406    3.501161595
  942 SOLV  OW      4762    2.243901609    4.060716405    1.397722057
  942 SOLV  HW1     4763    2.299950537    4.082607363    1.317841539
  942 SOLV  HW2     4764    2.300742258    4.016727145    1.467259753
  943 SOLV  OW      4765    3.823253634    1.929735524    5.498356760
  943 SOLV  HW1     4766    3.812157149    1.980254192    5.583950652
  943 SOLV  HW2     4767    3.914362322    1.888592515    5.495526264
  944 SOLV  OW      4768    2.695889240    0.778539341    1.138509928
  944 SOLV  HW1     4769    2.691838251    0.767425017    1.237817149
  944 SOLV  HW2     4770    2.607788508    0.812084817    1.105122854
  945 SOLV  OW      4771    2.279882552    4.815634995    2.791343891
  945 SOLV  HW1     4772    2.353820324    4.795788342    2.726995037
  945 SOLV  HW2     4773    2.235357837    4.901378600    2.765517358
  946 SOLV  OW      4774    6.996001932    7.619774835    4.926851218
  946 SOLV  HW1     4775    6.922880083    7.687592042    4.919394116
  946 SOLV  HW2     4776    7.063104238    7.650422498    4.994375742
  947 SOLV  OW      4777    7.191697264    2.593052678    4.733002628
  947 SOLV  HW1     4778    7.141770171    2.637082611    4.658368038
  947 SOLV  HW2     4779    7.138812753    2.515358728    4.767185236
  948 SOLV  OW      4780    6.021625136    0.724855647    4.758231596
  948 SOLV  HW1     4781    6.020848438    0.690788832    4.664207361
  948 SOLV  HW2     4782    6.072152229    0.661061472    4.816361355
  949 SOLV  OW      4783    1.315716266    2.984926410    5.318728017
  949 SOLV  HW1     4784    1.339378660    3.081932080    5.324365197
  949 SOLV  HW2     4785    1.288950332    2.962558313    5.224999607
  950 SOLV  OW      4786    1.286157940    7.339826638    5.324753305
  950 SOLV  HW1     4787    1.208093666    7.350439594    5.263162715
  950 SOLV  HW2     4788    1.368964215    7.323618849    5.271083441
  951 SOLV  OW      4789    6.851275693    6.819270501    4.586109932
  951 SOLV  HW1     4790    6.937911756    6.771715112    4.601413820
  951 SOLV  HW2     4791    6.865136688    6.893473306    4.520510395
  952 SOLV  OW      4792    5.877606462    0.150793270    3.228073874
  952 SOLV  HW1     4793    5.907654402    0.180301774    3.318783726
  952 SOLV  HW2     4794    5.784134596    0.115682121    3.233732030
  953 SOLV  OW      4795    5.703365015    6.374664050    5.100394898
  953 SOLV  HW1     4796    5.713767321    6.399095630    5.003977420
  953 SOLV  HW2     4797    5.624891610    6.423318520    5.138814330
  954 SOLV  OW      4798    0.906852499    3.627389430    3.176136212
  954 SOLV  HW1     4799    0.825064800    3.655707946    3.226240218
  954 SOLV  HW2     4800    0.891136582    3.638068466    3.077949959
  955 SOLV  OW      4801    7.141481999    7.025341435    4.877912024
  955 SOLV  HW1     4802    7.134275031    7.019458556    4.977486514
  955 SOLV  HW2     4803    7.227164276    6.983207957    4.848164764
  956 SOLV  OW      4804    0.736817078    3.793362070    6.779319352
  956 SOLV  HW1     4805    0.738636144    3.888952026    6.749981480
  956 SOLV  HW2     4806    0.642162081    3.765082031    6.794877048
  957 SOLV  OW      4807    5.278545517    3.773114944    6.249411229
  957 SOLV  HW1     4808    5.367982034    3.753767952    6.209059262
  957 SOLV  HW2     4809    5.224372961    3.827896082    6.185648006
  958 SOLV  OW      4810    2.305053519    0.003188519    7.357022795
  958 SOLV  HW1     4811    2.363981927   -0.031508074    7.284047772
  958 SOLV  HW2     4812    2.249343871    0.078453715    7.321904795
  959 SOLV  OW      4813    2.613972266    3.149516986    6.725945844
  959 SOLV  HW1     4814    2.552194924    3.223250813    6.753303474
  959 SOLV  HW2     4815    2.705573415    3.167826637    6.761660021
  960 SOLV  OW      4816    2.136771129    1.911464725    6.284778226
  960 SOLV  HW1     4817    2.109814744    1.918589035    6.380823009
  960 SOLV  HW2     4818    2.064294576    1.865835535    6.233135449
  961 SOLV  OW      4819    5.190621791    5.146090329    5.108921129
  961 SOLV  HW1     4820    5.114716166    5.146942231    5.043823698
  961 SOLV  HW2     4821    5.163013671    5.097143784    5.191637835
  962 SOLV  OW      4822    4.879474894    5.334482532    1.732197478
  962 SOLV  HW1     4823    4.823531711    5.338670645    1.814979632
  962 SOLV  HW2     4824    4.860286886    5.249388521    1.683301102
  963 SOLV  OW      4825    6.359297921    4.127401924    5.491879954
  963 SOLV  HW1     4826    6.322666725    4.054469465    5.549676169
  963 SOLV  HW2     4827    6.418260255    4.087717976    5.421523735
  964 SOLV  OW      4828    2.226036965    0.691730626    0.273926532
  964 SOLV  HW1     4829    2.221344395    0.769288389    0.210975764
  964 SOLV  HW2     4830    2.309728836    0.697992786    0.328318206
  965 SOLV  OW      4831    2.686038072    4.748595374    6.345348348
  965 SOLV  HW1     4832    2.750732779    4.811984780    6.387750545
  965 SOLV  HW2     4833    2.736005919    4.671606069    6.305631304
  966 SOLV  OW      4834    3.545901432    6.837378736    6.365363626
  966 SOLV  HW1     4835    3.568794396    6.755972687    6.418752502
  966 SOLV  HW2     4836    3.562036648    6.919120690    6.420674611
  967 SOLV  OW      4837    1.812436488    6.539459065    7.145447278
  967 SOLV  HW1     4838    1.780409194    6.517389019    7.237582775
  967 SOLV  HW2     4839    1.767213868    6.479675224    7.079247100
  968 SOLV  OW      4840    0.265807295    4.619552212    1.982763818
  968 SOLV  HW1     4841    0.275435311    4.553068358    1.908675606
  968 SOLV  HW2     4842    0.168754982    4.634394148    2.001799481
  969 SOLV  OW      4843    2.815465323    5.568492009    6.199843869
  969 SOLV  HW1     4844    2.766169122    5.481542189    6.196507174
  969 SOLV  HW2     4845    2.865031800    5.575386152    6.286429998
  970 SOLV  OW      4846    2.923668567    0.049584942    4.004055959
  970 SOLV  HW1     4847    2.863984614    0.126511990    4.026900274
  970 SOLV  HW2     4848    2.867980621   -0.031271435    3.985006892
  971 SOLV  OW      4849    4.176014709    1.234029168    1.660195188
  971 SOLV  HW1     4850    4.235893070    1.306307868    1.625692473
  971 SOLV  HW2     4851    4.224163158    1.146448639    1.656818230
  972 SOLV  OW      4852    1.643835375    4.227158862    5.857481555
  972 SOLV  HW1     4853    1.674113017    4.231737607    5.762285090
  972 SOLV  HW2     4854    1.658710209    4.315729031    5.901459852
  973 SOLV  OW      4855    2.298193048    3.277230856    7.079610251
  973 SOLV  HW1     4856    2.200974425    3.254336294    7.084554575
  973 SOLV  HW2     4857    2.326389463    3.321372419    7.164795406
  974 SOLV  OW      4858    4.081775547    6.733714189    6.080179090
  974 SOLV  HW1     4859    4.076163550    6.636897385    6.055755726
  974 SOLV  HW2     4860    4.155295283    6.777024487    6.028021331
  975 SOLV  OW      4861    6.525684674    5.957050279    4.964436412
  975 SOLV  HW1     4862    6.505700699    5.948749525    5.062077260
  975 SOLV  HW2     4863    6.445435008    5.993223852    4.916967943
  976 SOLV  OW      4864    6.645283824    6.010729438    0.849561507
  976 SOLV  HW1     4865    6.658710705    6.097697986    0.802046451
  976 SOLV  HW2     4866    6.591195102    5.949346089    0.792046912
  977 SOLV  OW      4867    2.644407666    6.939703842    3.933135530
  977 SOLV  HW1     4868    2.715173395    6.929354260    3.863231593
  977 SOLV  HW2     4869    2.613976190    6.849363462    3.963367653
  978 SOLV  OW      4870    2.038840988    4.426919555    2.623422748
  978 SOLV  HW1     4871    2.100423456    4.385099952    2.690210278
  978 SOLV  HW2     4872    1.995449414    4.507399461    2.663944074
  979 SOLV  OW      4873    3.413839476    6.754902064    4.662407344
  979 SOLV  HW1     4874    3.382639711    6.849905173    4.661402453
  979 SOLV  HW2     4875    3.336299295    6.694190654    4.644981319
  980 SOLV  OW      4876    6.545256467    1.207984478    2.493971391
  980 SOLV  HW1     4877    6.632160436    1.222753535    2.446752315
  980 SOLV  HW2     4878    6.541951497    1.264802276    2.576195724
  981 SOLV  OW      4879    0.226414138    7.558334026    3.136025396
  981 SOLV  HW1     4880    0.172465286    7.637136246    3.106340518
  981 SOLV  HW2     4881    0.315739922    7.589439648    3.168501969
  982 SOLV  OW      4882    2.560179200    4.191686284    4.419533492
  982 SOLV  HW1     4883    2.620765178    4.239950360    4.356275021
  982 SOLV  HW2     4884    2.609859577    4.170669469    4.503746574
  983 SOLV  OW      4885    1.239402830    6.786012132    4.347384670
  983 SOLV  HW1     4886    1.238488312    6.694443426    4.387564334
  983 SOLV  HW2     4887    1.325488230    6.831517645    4.370156981
  984 SOLV  OW      4888    6.862873362    3.679296312    6.438713371
  984 SOLV  HW1     4889    6.823701846    3.633145085    6.359106720
  984 SOLV  HW2     4890    6.828606404    3.636393723    6.522299932
  985 SOLV  OW      4891    1.836781793    0.791081664    2.451553479
  985 SOLV  HW1     4892    1.922798759    0.817290418    2.495324289
  985 SOLV  HW2     4893    1.766999957    0.776017803    2.521590945
  986 SOLV  OW      4894    5.888051089    6.182216588    0.146377948
  986 SOLV  HW1     4895    5.865401840    6.263869869    0.199494383
  986 SOLV  HW2     4896    5.851047924    6.101368258    0.192157877
  987 SOLV  OW      4897    1.382140192    3.889230279    0.326496018
  987 SOLV  HW1     4898    1.358110728    3.884309933    0.229543580
  987 SOLV  HW2     4899    1.299152846    3.902214741    0.380771946
  988 SOLV  OW      4900    5.995900978    2.459735108    7.035012269
  988 SOLV  HW1     4901    6.015263514    2.531749563    7.101650187
  988 SOLV  HW2     4902    5.947813566    2.498966695    6.956590128
  989 SOLV  OW      4903    2.530542671    5.717809156    2.054752236
  989 SOLV  HW1     4904    2.618412730    5.706627514    2.101177267
  989 SOLV  HW2     4905    2.538948983    5.687584656    1.959792985
  990 SOLV  OW      4906    6.543694344    3.786404323    1.562117475
  990 SOLV  HW1     4907    6.457009401    3.796733419    1.513322392
  990 SOLV  HW2     4908    6.528772263    3.800816453    1.659951356
  991 SOLV  OW      4909    0.374205220    2.576425096    1.834685806
  991 SOLV  HW1     4910    0.383332036    2.669180591    1.798427656
  991 SOLV  HW2     4911    0.433543108    2.514540299    1.783200670
  992 SOLV  OW      4912    3.043301237    4.669760382    5.546259752
  992 SOLV  HW1     4913    3.084729775    4.673936516    5.637188699
  992 SOLV  HW2     4914    3.089669509    4.734287129    5.485531073
  993 SOLV  OW      4915    0.040085625    4.728626518    6.092282029
  993 SOLV  HW1     4916    0.032707013    4.761340834    6.186483359
  993 SOLV  HW2     4917   -0.008334644    4.791360447    6.031302696
  994 SOLV  OW      4918    2.590640447    1.237316329    3.270190956
  994 SOLV  HW1     4919    2.527314461    1.253984210    3.194601594
  994 SOLV  HW2     4920    2.667384480    1.301147296    3.264047011
  995 SOLV  OW      4921    1.701012913    4.811658162    3.121174870
  995 SOLV  HW1     4922    1.680855943    4.748250783    3.046520554
  995 SOLV  HW2     4923    1.641954762    4.891990763    3.113504533
  996 SOLV  OW      4924    4.219479434    1.829456398    3.291816073
  996 SOLV  HW1     4925    4.189179240    1.746291015    3.245264981
  996 SOLV  HW2     4926    4.230058636    1.903082262    3.224966884
  997 SOLV  OW      4927    6.588958172    5.481971014    3.030423470
  997 SOLV  HW1     4928    6.577546835    5.539961771    2.949757976
  997 SOLV  HW2     4929    6.617777708    5.390555169    3.001917268
  998 SOLV  OW      4930    0.762827168    5.847186685    3.047637001
  998 SOLV  HW1     4931    0.712007733    5.835772847    2.962261582
  998 SOLV  HW2     4932    0.772011146    5.944633996    3.068164715
  999 SOLV  OW      4933    4.096833602    1.601334802    2.025527867
  999 SOLV  HW1     4934    4.140639361    1.647820071    1.948575346
  999 SOLV  HW2     4935    4.053477183    1.517172476    1.993303340
 1000 SOLV  OW      4936    7.105079162    3.585084747    4.250469461
 1000 SOLV  HW1     4937    7.025370206    3.532550387    4.280246120
 1000 SOLV  HW2     4938    7.132153423    3.648481253    4.322925195
 1001 SOLV  OW      4939    1.323089790    6.899784157    5.407062783
 1001 SOLV  HW1     4940    1.390940393    6.968526112    5.432964628
 1001 SOLV  HW2     4941    1.241250670    6.945319809    5.372007272
 1002 SOLV  OW      4942    5.105362852    1.301132936    0.587490994
 1002 SOLV  HW1     4943    5.122775501    1.398589502    0.601649266
 1002 SOLV  HW2     4944    5.007290923    1.283295005    0.595556331
 1003 SOLV  OW      4945    4.399340116    3.896451447    5.161680441
 1003 SOLV  HW1     4946    4.429178514    3.881464093    5.255941332
 1003 SOLV  HW2     4947    4.361663900    3.988668821    5.152934885
 1004 SOLV  OW      4948    0.236779777    2.220764819    0.291810601
 1004 SOLV  HW1     4949    0.327328084    2.262828556    0.297589152
 1004 SOLV  HW2     4950    0.168191709    2.284338645    0.327246579
 1005 SOLV  OW      4951    2.860677653    6.440515146    1.000194046
 1005 SOLV  HW1     4952    2.844641627    6.341799844    1.000348031
 1005 SOLV  HW2     4953    2.959096548    6.458274975    0.999850292
 1006 SOLV  OW      4954    0.823523647    4.471508517    0.397183013
 1006 SOLV  HW1     4955    0.860705634    4.418974749    0.473729043
 1006 SOLV  HW2     4956    0.755875159    4.536780065    0.431313103
 1007 SOLV  OW      4957    6.529717407    2.896622233    5.417291004
 1007 SOLV  HW1     4958    6.504116831    2.800992827    5.431481647
 1007 SOLV  HW2     4959    6.447683764    2.950620965    5.398415622
 1008 SOLV  OW      4960    6.991602195    3.074395400    2.489790495
 1008 SOLV  HW1     4961    6.994483128    3.172767674    2.472010511
 1008 SOLV  HW2     4962    6.908687969    3.035664581    2.449459114
 1009 SOLV  OW      4963    5.233852216    6.509144110    6.702973455
 1009 SOLV  HW1     4964    5.277801072    6.423891950    6.674654001
 1009 SOLV  HW2     4965    5.199698208    6.557411946    6.622318678
 1010 SOLV  OW      4966    3.651954554    4.200450757    5.215885942
 1010 SOLV  HW1     4967    3.554306659    4.189208850    5.234286482
 1010 SOLV  HW2     4968    3.682995310    4.127445030    5.155003587
 1011 SOLV  OW      4969    1.700046099    1.613904773    7.430447061
 1011 SOLV  HW1     4970    1.624198756    1.564263447    7.472692140
 1011 SOLV  HW2     4971    1.674209404    1.641770173    7.337939495
 1012 SOLV  OW      4972    6.622627979    5.939889078    6.394969775
 1012 SOLV  HW1     4973    6.630112858    5.995728654    6.477589048
 1012 SOLV  HW2     4974    6.708168939    5.945052422    6.343412932
 1013 SOLV  OW      4975    1.543466584    1.116871181    3.294761114
 1013 SOLV  HW1     4976    1.630549480    1.093853149    3.338217860
 1013 SOLV  HW2     4977    1.545124927    1.087453577    3.199191517
 1014 SOLV  OW      4978    3.364602204    4.878968735    6.546342076
 1014 SOLV  HW1     4979    3.404942702    4.908987265    6.632789498
 1014 SOLV  HW2     4980    3.268956185    4.853801363    6.561173746
 1015 SOLV  OW      4981    6.653026902    4.457119853    7.451145908
 1015 SOLV  HW1     4982    6.588685743    4.380730527    7.456316315
 1015 SOLV  HW2     4983    6.602289791    4.542912329    7.442951219
 1016 SOLV  OW      4984    1.164477924    5.710205402    1.567018350
 1016 SOLV  HW1     4985    1.120104506    5.672881074    1.485533952
 1016 SOLV  HW2     4986    1.179850788    5.636786248    1.633162466
 1017 SOLV  OW      4987    2.081316867    0.637043230    2.141202245
 1017 SOLV  HW1     4988    2.146049715    0.652119016    2.215929943
 1017 SOLV  HW2     4989    2.127747195    0.650596011    2.053666789
 1018 SOLV  OW      4990    0.761490454    3.144849989    7.731653075
 1018 SOLV  HW1     4991    0.826936290    3.070945476    7.715630207
 1018 SOLV  HW2     4992    0.792063181    3.200206419    7.809129446
 1019 SOLV  OW      4993    1.986608420    5.236446154    5.034750529
 1019 SOLV  HW1     4994    1.971361803    5.294323669    4.954628434
 1019 SOLV  HW2     4995    1.930780639    5.153809203    5.027260979
 1020 SOLV  OW      4996    0.231313748    5.034480776    6.819454330
 1020 SOLV  HW1     4997    0.237930626    4.937041470    6.840978801
 1020 SOLV  HW2     4998    0.156678368    5.075233193    6.872087493
 1021 SOLV  OW      4999    5.355488100    3.239030485    0.393355072
 1021 SOLV  HW1     5000    5.388589808    3.237573486    0.298994275
 1021 SOLV  HW2     5001    5.289688473    3.164912444    0.406723249
 1022 SOLV  OW      5002    3.286974160    0.417868416    6.979275201
 1022 SOLV  HW1     5003    3.378764550    0.378243489    6.977173907
 1022 SOLV  HW2     5004    3.244387244    0.398591894    7.067687684
 1023 SOLV  OW      5005    3.488238990    4.354979821    1.379684004
 1023 SOLV  HW1     5006    3.586523853    4.362949015    1.396357911
 1023 SOLV  HW2     5007    3.466623768    4.392275203    1.289444034
 1024 SOLV  OW      5008    4.064475114    2.257994144    5.550852333
 1024 SOLV  HW1     5009    4.016476652    2.209156451    5.623741025
 1024 SOLV  HW2     5010    4.060771658    2.356345013    5.568603809
 1025 SOLV  OW      5011    2.493656405    1.697769371    1.429678339
 1025 SOLV  HW1     5012    2.505935459    1.778297070    1.487683325
 1025 SOLV  HW2     5013    2.399661933    1.695260387    1.395637625
 1026 SOLV  OW      5014    0.018006219    7.111817938    5.224506932
 1026 SOLV  HW1     5015    0.053749763    7.020408782    5.243710498
 1026 SOLV  HW2     5016   -0.064918833    7.104201236    5.169123490
 1027 SOLV  OW      5017    4.395559325    3.639223977    4.316285837
 1027 SOLV  HW1     5018    4.386097345    3.578880593    4.395476301
 1027 SOLV  HW2     5019    4.352885120    3.596500483    4.236563996
 1028 SOLV  OW      5020    4.646445223    6.712993461    5.293903435
 1028 SOLV  HW1     5021    4.579010999    6.773333317    5.251345892
 1028 SOLV  HW2     5022    4.646250332    6.624577290    5.247204730
 1029 SOLV  OW      5023    4.869173396    1.614289720    4.856894610
 1029 SOLV  HW1     5024    4.933894451    1.601298311    4.781768637
 1029 SOLV  HW2     5025    4.776248728    1.597116044    4.824159291
 1030 SOLV  OW      5026    3.935907242    5.362966146    0.381577466
 1030 SOLV  HW1     5027    3.955487699    5.305169580    0.302354817
 1030 SOLV  HW2     5028    3.912493812    5.455120335    0.350602595
 1031 SOLV  OW      5029    2.897967169    5.250609616    2.162699882
 1031 SOLV  HW1     5030    2.931260459    5.328226934    2.109139749
 1031 SOLV  HW2     5031    2.807142128    5.271626019    2.198903935
 1032 SOLV  OW      5032    5.594735674    4.605576892    5.063068892
 1032 SOLV  HW1     5033    5.553150607    4.598563644    5.153751780
 1032 SOLV  HW2     5034    5.562716300    4.688968173    5.018097250
 1033 SOLV  OW      5035    1.277039372    7.468450857    5.553712295
 1033 SOLV  HW1     5036    1.304857635    7.407930792    5.479110997
 1033 SOLV  HW2     5037    1.204023269    7.424956839    5.606426264
 1034 SOLV  OW      5038    5.358984698    2.210499345    2.552223340
 1034 SOLV  HW1     5039    5.415066828    2.285005997    2.588329019
 1034 SOLV  HW2     5040    5.262694562    2.237428622    2.553969653
 1035 SOLV  OW      5041    3.279635776    5.561589461    6.512801318
 1035 SOLV  HW1     5042    3.282669697    5.573977942    6.413617918
 1035 SOLV  HW2     5043    3.372734276    5.562336569    6.549327011
 1036 SOLV  OW      5044    4.962407873    5.735955092    2.736806430
 1036 SOLV  HW1     5045    5.058220897    5.743222894    2.764527607
 1036 SOLV  HW2     5046    4.908994832    5.696481160    2.811574652
 1037 SOLV  OW      5047    7.546605216    0.612374512    3.879856997
 1037 SOLV  HW1     5048    7.492891140    0.654798826    3.952771794
 1037 SOLV  HW2     5049    7.625580865    0.565596979    3.919558846
 1038 SOLV  OW      5050    1.460275829    5.552650941    4.827225559
 1038 SOLV  HW1     5051    1.527866680    5.483581178    4.852905327
 1038 SOLV  HW2     5052    1.412701308    5.584810316    4.909085673
 1039 SOLV  OW      5053    2.678494221    2.559559895    2.619415588
 1039 SOLV  HW1     5054    2.695741122    2.461736619    2.607875349
 1039 SOLV  HW2     5055    2.733563509    2.594368827    2.695295229
 1040 SOLV  OW      5056    7.069577406    7.645807030    3.953944027
 1040 SOLV  HW1     5057    7.050942750    7.668438170    3.858328444
 1040 SOLV  HW2     5058    7.127729017    7.716519251    3.994191285
 1041 SOLV  OW      5059    2.689399617    3.879326469    0.110738243
 1041 SOLV  HW1     5060    2.632469123    3.895128840    0.030049796
 1041 SOLV  HW2     5061    2.725773971    3.966551307    0.143450278
 1042 SOLV  OW      5062    2.306996954    1.942981737    4.275138590
 1042 SOLV  HW1     5063    2.214521333    1.927685203    4.240265461
 1042 SOLV  HW2     5064    2.366621126    1.971462767    4.200068312
 1043 SOLV  OW      5065    2.531251047    7.734323480    5.117219798
 1043 SOLV  HW1     5066    2.544522952    7.700688451    5.023976093
 1043 SOLV  HW2     5067    2.465098177    7.676120994    5.164527785
 1044 SOLV  OW      5068    2.885917478    1.931684389    5.095884331
 1044 SOLV  HW1     5069    2.837996719    1.903571534    5.179030553
 1044 SOLV  HW2     5070    2.981874881    1.904133725    5.101811303
 1045 SOLV  OW      5071    0.665182379    2.927491905    1.629690025
 1045 SOLV  HW1     5072    0.743003393    2.875796591    1.594009167
 1045 SOLV  HW2     5073    0.697458533    3.013979354    1.668156470
 1046 SOLV  OW      5074    5.583195713    2.510462250    1.777524712
 1046 SOLV  HW1     5075    5.629273841    2.453400194    1.709535008
 1046 SOLV  HW2     5076    5.639056045    2.591185188    1.796634013
 1047 SOLV  OW      5077    5.175948827    4.189519855    1.666170403
 1047 SOLV  HW1     5078    5.092314148    4.197786505    1.720379172
 1047 SOLV  HW2     5079    5.200226429    4.092947211    1.656894568
 1048 SOLV  OW      5080    0.503074408    2.111702192    6.198002612
 1048 SOLV  HW1     5081    0.507790593    2.211058720    6.187636336
 1048 SOLV  HW2     5082    0.482251610    2.069927677    6.109556750
 1049 SOLV  OW      5083    5.795490507    0.860696180    0.684682369
 1049 SOLV  HW1     5084    5.721007952    0.881869023    0.747971668
 1049 SOLV  HW2     5085    5.759303765    0.853994239    0.591692879
 1050 SOLV  OW      5086    6.966928397    4.842191680    6.428667244
 1050 SOLV  HW1     5087    6.959429358    4.747798594    6.460846129
 1050 SOLV  HW2     5088    6.878576012    4.887947677    6.438764377
 1051 SOLV  OW      5089    2.390639091    1.296021473    6.432996885
 1051 SOLV  HW1     5090    2.345269266    1.214416117    6.468830016
 1051 SOLV  HW2     5091    2.353469798    1.317889233    6.342763770
 1052 SOLV  OW      5092    6.654099431    2.264808122    1.377358003
 1052 SOLV  HW1     5093    6.643427197    2.343957292    1.317178435
 1052 SOLV  HW2     5094    6.567497187    2.215090583    1.382672480
 1053 SOLV  OW      5095    4.294664534    7.733755062    5.350555038
 1053 SOLV  HW1     5096    4.298318968    7.782645654    5.263388835
 1053 SOLV  HW2     5097    4.199262855    7.716532826    5.375118925
 1054 SOLV  OW      5098    7.662356298    2.323802669    7.732000140
 1054 SOLV  HW1     5099    7.754836940    2.336840868    7.767760662
 1054 SOLV  HW2     5100    7.611963761    2.261520041    7.791857562
 1055 SOLV  OW      5101    6.730340672    3.660299858    1.237307011
 1055 SOLV  HW1     5102    6.782706192    3.700309029    1.162083304
 1055 SOLV  HW2     5103    6.783623650    3.587080720    1.279748681
 1056 SOLV  OW      5104    6.670255848    6.338477097    0.412542628
 1056 SOLV  HW1     5105    6.693556203    6.410661739    0.347377477
 1056 SOLV  HW2     5106    6.607454056    6.273678419    0.369426742
 1057 SOLV  OW      5107    2.518763030    5.641599896    3.023945007
 1057 SOLV  HW1     5108    2.568318266    5.665533782    2.940439530
 1057 SOLV  HW2     5109    2.557573897    5.691782759    3.101256763
 1058 SOLV  OW      5110    6.728733021    4.926235791    5.659044145
 1058 SOLV  HW1     5111    6.754312627    5.021489723    5.642494483
 1058 SOLV  HW2     5112    6.785581098    4.866214021    5.602765755
 1059 SOLV  OW      5113    1.760602787    6.963017623    3.592819864
 1059 SOLV  HW1     5114    1.774667647    7.003547855    3.683160473
 1059 SOLV  HW2     5115    1.665393194    6.975829329    3.565018990
 1060 SOLV  OW      5116    2.761341940    7.330952017    4.114460236
 1060 SOLV  HW1     5117    2.678924718    7.300516103    4.162241566
 1060 SOLV  HW2     5118    2.748003306    7.321621051    4.015793931
 1061 SOLV  OW      5119    7.474349797    0.973665847    5.520323437
 1061 SOLV  HW1     5120    7.461094709    1.072373339    5.529424329
 1061 SOLV  HW2     5121    7.410139113    0.937525086    5.452703349
 1062 SOLV  OW      5122    1.743536903    0.009873819    7.466355765
 1062 SOLV  HW1     5123    1.754115583    0.078195001    7.538618017
 1062 SOLV  HW2     5124    1.746888557    0.054946268    7.377143873
 1063 SOLV  OW      5125    4.194868938    5.180414495    4.005649839
 1063 SOLV  HW1     5126    4.150503958    5.103501140    4.051651449
 1063 SOLV  HW2     5127    4.290923066    5.184745628    4.033124766
 1064 SOLV  OW      5128    0.518410632    6.626665082    5.839052388
 1064 SOLV  HW1     5129    0.547299791    6.687165554    5.913259978
 1064 SOLV  HW2     5130    0.431645666    6.583255828    5.863324773
 1065 SOLV  OW      5131    0.521278991    2.034411453    0.918786953
 1065 SOLV  HW1     5132    0.446753862    1.976600112    0.885562262
 1065 SOLV  HW2     5133    0.608949152    1.994265784    0.892249467
 1066 SOLV  OW      5134    4.969018468    4.458701807    7.646652952
 1066 SOLV  HW1     5135    4.983459324    4.362965696    7.671674640
 1066 SOLV  HW2     5136    4.976462775    4.515960999    7.728310438
 1067 SOLV  OW      5137    5.885670779    2.624346903    0.499836045
 1067 SOLV  HW1     5138    5.841683754    2.598472360    0.585842720
 1067 SOLV  HW2     5139    5.827587338    2.596987654    0.423159840
 1068 SOLV  OW      5140    1.737118614    7.218532397    1.638774669
 1068 SOLV  HW1     5141    1.650541406    7.235911488    1.685724711
 1068 SOLV  HW2     5142    1.740291038    7.123114510    1.608988290
 1069 SOLV  OW      5143    0.543554162    5.758856798    5.818166752
 1069 SOLV  HW1     5144    0.530398234    5.781221868    5.914742072
 1069 SOLV  HW2     5145    0.533254235    5.660248945    5.805111919
 1070 SOLV  OW      5146    5.649759420    4.625962689    7.009505611
 1070 SOLV  HW1     5147    5.603178502    4.591763441    6.927882419
 1070 SOLV  HW2     5148    5.745286216    4.596389160    7.008198252
 1071 SOLV  OW      5149    5.992417408    5.518140809    5.853290797
 1071 SOLV  HW1     5150    5.936016747    5.599969796    5.864445613
 1071 SOLV  HW2     5151    5.935632229    5.436672389    5.865110347
 1072 SOLV  OW      5152    1.764547248    2.395934847    2.853262666
 1072 SOLV  HW1     5153    1.834874892    2.325394219    2.862098289
 1072 SOLV  HW2     5154    1.713315689    2.381475862    2.768597570
 1073 SOLV  OW      5155    3.352544980    6.864894150    2.432951350
 1073 SOLV  HW1     5156    3.446152777    6.832301068    2.446261949
 1073 SOLV  HW2     5157    3.297690628    6.842465469    2.513510057
 1074 SOLV  OW      5158    2.174718664    1.136344994    7.657099025
 1074 SOLV  HW1     5159    2.131875621    1.101021639    7.740274902
 1074 SOLV  HW2     5160    2.256382801    1.082515182    7.636245552
 1075 SOLV  OW      5161    0.684242119    4.765763899    5.806692619
 1075 SOLV  HW1     5162    0.731707874    4.853677964    5.802432888
 1075 SOLV  HW2     5163    0.724659258    4.709549309    5.878861475
 1076 SOLV  OW      5164    0.872586030    6.703267112    5.711175918
 1076 SOLV  HW1     5165    0.924144867    6.658477583    5.784232899
 1076 SOLV  HW2     5166    0.900292582    6.665452017    5.622835691
 1077 SOLV  OW      5167    5.237988948    5.166956166    6.467581909
 1077 SOLV  HW1     5168    5.283162263    5.228059998    6.532602655
 1077 SOLV  HW2     5169    5.304683923    5.134529659    6.400483289
 1078 SOLV  OW      5170    6.318047998    1.900402646    6.729152525
 1078 SOLV  HW1     5171    6.317022030    1.933092005    6.634644426
 1078 SOLV  HW2     5172    6.225650835    1.873108433    6.755970056
 1079 SOLV  OW      5173    5.218071695    4.646224785    5.599704726
 1079 SOLV  HW1     5174    5.191725370    4.695841004    5.682443616
 1079 SOLV  HW2     5175    5.136034463    4.612273620    5.553673868
 1080 SOLV  OW      5176    1.865160130    1.764878607    3.047459173
 1080 SOLV  HW1     5177    1.961676336    1.762795573    3.073570453
 1080 SOLV  HW2     5178    1.810008609    1.724572103    3.120501250
 1081 SOLV  OW      5179    6.929337574    1.478205704    3.581787763
 1081 SOLV  HW1     5180    7.013753875    1.493496508    3.633185896
 1081 SOLV  HW2     5181    6.941922959    1.508456565    3.487298443
 1082 SOLV  OW      5182    0.032625418    3.110822798    2.830837128
 1082 SOLV  HW1     5183   -0.030541010    3.174949385    2.874423134
 1082 SOLV  HW2     5184   -0.017870772    3.052207238    2.767463032
 1083 SOLV  OW      5185    7.249388967    3.491883665    0.421633703
 1083 SOLV  HW1     5186    7.334114885    3.543457076    0.408839655
 1083 SOLV  HW2     5187    7.205463713    3.520571542    0.506777193
 1084 SOLV  OW      5188    1.739890223    1.520584677    5.387301630
 1084 SOLV  HW1     5189    1.685751165    1.471786127    5.318821133
 1084 SOLV  HW2     5190    1.802449345    1.456660835    5.432043893
 1085 SOLV  OW      5191    6.081304198    5.541832602    3.944826835
 1085 SOLV  HW1     5192    6.128012565    5.543365003    4.033245462
 1085 SOLV  HW2     5193    6.149087309    5.537597376    3.871414616
 1086 SOLV  OW      5194    6.508016861    4.477207538    3.016219909
 1086 SOLV  HW1     5195    6.521370977    4.485754406    3.114964610
 1086 SOLV  HW2     5196    6.448284062    4.399257550    2.997307355
 1087 SOLV  OW      5197    3.571720008    1.958737860    0.553172460
 1087 SOLV  HW1     5198    3.597302739    1.959616866    0.456495528
 1087 SOLV  HW2     5199    3.645539938    1.998706312    0.607531354
 1088 SOLV  OW      5200    5.045588424    3.721145247    7.171285163
 1088 SOLV  HW1     5201    5.014747593    3.659166394    7.243461150
 1088 SOLV  HW2     5202    4.966782482    3.752182159    7.118105462
 1089 SOLV  OW      5203    1.001586263    6.271041292    6.797159901
 1089 SOLV  HW1     5204    1.074113858    6.203235370    6.809141661
 1089 SOLV  HW2     5205    1.001226162    6.333583843    6.875196880
 1090 SOLV  OW      5206    4.667502229    2.493782637    0.305251679
 1090 SOLV  HW1     5207    4.608421575    2.569671699    0.277824702
 1090 SOLV  HW2     5208    4.761256262    2.512193795    0.275707650
 1091 SOLV  OW      5209    1.339490607    3.199894488    6.005342291
 1091 SOLV  HW1     5210    1.385347373    3.195288597    5.916587305
 1091 SOLV  HW2     5211    1.347084822    3.292633347    6.041993085
 1092 SOLV  OW      5212    4.926714156    7.413718751    2.943457840
 1092 SOLV  HW1     5213    4.950760455    7.389257298    2.849514851
 1092 SOLV  HW2     5214    4.888636727    7.333798406    2.989984017
 1093 SOLV  OW      5215    6.995197032    6.654109962    2.934413244
 1093 SOLV  HW1     5216    7.052478798    6.712552390    2.991887989
 1093 SOLV  HW2     5217    7.050413222    6.579405497    2.897393773
 1094 SOLV  OW      5218    0.096065482    6.352073842    7.091181624
 1094 SOLV  HW1     5219    0.010238934    6.370840375    7.043414633
 1094 SOLV  HW2     5220    0.172317102    6.390110486    7.038846834
 1095 SOLV  OW      5221    0.298109957    6.163893368    2.372871975
 1095 SOLV  HW1     5222    0.321081137    6.252076921    2.414073912
 1095 SOLV  HW2     5223    0.380392677    6.107335960    2.367182248
 1096 SOLV  OW      5224    0.009013205    5.825732282    4.690457321
 1096 SOLV  HW1     5225    0.039812159    5.736426433    4.723281619
 1096 SOLV  HW2     5226   -0.020600216    5.881366889    4.768106187
 1097 SOLV  OW      5227    4.383161781    2.320478007    0.086786053
 1097 SOLV  HW1     5228    4.335903780    2.384893963    0.026629395
 1097 SOLV  HW2     5229    4.354394504    2.227227182    0.064916623
 1098 SOLV  OW      5230    6.602680631    7.301650552    6.107697803
 1098 SOLV  HW1     5231    6.608817470    7.370829181    6.179657312
 1098 SOLV  HW2     5232    6.693902005    7.283752704    6.070822843
 1099 SOLV  OW      5233    5.116928344    0.531070775    0.488604759
 1099 SOLV  HW1     5234    5.215493463    0.522815909    0.503391572
 1099 SOLV  HW2     5235    5.099993660    0.571098246    0.398533361
 1100 SOLV  OW      5236    3.871971085    6.352386705    6.239038913
 1100 SOLV  HW1     5237    3.963681133    6.345171018    6.199810527
 1100 SOLV  HW2     5238    3.820775525    6.268686280    6.219677703
 1101 SOLV  OW      5239    5.093474189    4.482005372    5.233661738
 1101 SOLV  HW1     5240    5.188441254    4.483889682    5.202423728
 1101 SOLV  HW2     5241    5.090223437    4.451035351    5.328679367
 1102 SOLV  OW      5242    1.959800877    3.922761102    7.285345308
 1102 SOLV  HW1     5243    1.886928986    3.980256310    7.322571470
 1102 SOLV  HW2     5244    2.039516094    3.926838020    7.345599578
 1103 SOLV  OW      5245    2.997455220    0.036871329    4.763047833
 1103 SOLV  HW1     5246    3.021354649    0.058462146    4.857729662
 1103 SOLV  HW2     5247    3.076528179    0.053487125    4.704114026
 1104 SOLV  OW      5248    7.712835446    1.603592420    5.936214069
 1104 SOLV  HW1     5249    7.749091763    1.652767288    5.857035985
 1104 SOLV  HW2     5250    7.617925390    1.630974808    5.951836318
 1105 SOLV  OW      5251    5.884772704    2.272854220    1.771314876
 1105 SOLV  HW1     5252    5.817919968    2.313755840    1.709189945
 1105 SOLV  HW2     5253    5.977145516    2.291634397    1.737904043
 1106 SOLV  OW      5254    7.555400098    4.039367853    5.459913592
 1106 SOLV  HW1     5255    7.578152931    4.077092001    5.549697232
 1106 SOLV  HW2     5256    7.474576991    4.085863560    5.423753922
 1107 SOLV  OW      5257    1.432425477    2.976221606    0.342166465
 1107 SOLV  HW1     5258    1.491378930    2.988311054    0.262292583
 1107 SOLV  HW2     5259    1.452521791    2.888314244    0.385407949
 1108 SOLV  OW      5260    5.585276090    5.044050484    5.151510984
 1108 SOLV  HW1     5261    5.659531193    5.037743293    5.218206900
 1108 SOLV  HW2     5262    5.544446989    5.135252401    5.155643069
 1109 SOLV  OW      5263    6.181681151    3.106705449    1.235882450
 1109 SOLV  HW1     5264    6.281592398    3.107138258    1.240246242
 1109 SOLV  HW2     5265    6.148751722    3.012275192    1.235665154
 1110 SOLV  OW      5266    6.147304766    5.177986546    7.525896725
 1110 SOLV  HW1     5267    6.071002455    5.119470603    7.553383391
 1110 SOLV  HW2     5268    6.133672508    5.269978444    7.562683229
 1111 SOLV  OW      5269    2.836489340    4.570973053    5.152576421
 1111 SOLV  HW1     5270    2.812248984    4.520874935    5.069484897
 1111 SOLV  HW2     5271    2.909938605    4.522739128    5.200327915
 1112 SOLV  OW      5272    1.562267138    6.230460187    4.506475238
 1112 SOLV  HW1     5273    1.565784646    6.233113540    4.606386507
 1112 SOLV  HW2     5274    1.467429696    6.240031459    4.476213242
 1113 SOLV  OW      5275    7.282096018    0.191899877    5.486331335
 1113 SOLV  HW1     5276    7.204494536    0.129026197    5.491511999
 1113 SOLV  HW2     5277    7.349786480    0.156041191    5.422034852
 1114 SOLV  OW      5278    2.154507779    1.242322648    5.542049419
 1114 SOLV  HW1     5279    2.190988500    1.316094025    5.485228595
 1114 SOLV  HW2     5280    2.099394213    1.281264148    5.615857837
 1115 SOLV  OW      5281    7.530787619    0.401079077    4.152218229
 1115 SOLV  HW1     5282    7.474762710    0.344969016    4.091270934
 1115 SOLV  HW2     5283    7.480760587    0.484262989    4.176287682
 1116 SOLV  OW      5284    3.692668720    1.495049130    7.204644152
 1116 SOLV  HW1     5285    3.724246007    1.409861590    7.246451826
 1116 SOLV  HW2     5286    3.593541727    1.491188531    7.191963727
 1117 SOLV  OW      5287    0.942491094    1.882034235    1.648646724
 1117 SOLV  HW1     5288    0.975608716    1.923236722    1.733542345
 1117 SOLV  HW2     5289    0.998966708    1.802702992    1.625873143
 1118 SOLV  OW      5290    4.614112459    1.541756095    4.779135190
 1118 SOLV  HW1     5291    4.515536758    1.539167783    4.795798309
 1118 SOLV  HW2     5292    4.643721885    1.454280316    4.740759016
 1119 SOLV  OW      5293    7.086396672    5.463449263    7.328830275
 1119 SOLV  HW1     5294    7.151153120    5.395287915    7.294735989
 1119 SOLV  HW2     5295    7.129512447    5.516936050    7.401506984
 1120 SOLV  OW      5296    3.702173332    0.003331645    1.656854522
 1120 SOLV  HW1     5297    3.797924445    0.022043912    1.634877168
 1120 SOLV  HW2     5298    3.653671568    0.089690539    1.670677641
 1121 SOLV  OW      5299    6.546175486    2.225964851    6.408020952
 1121 SOLV  HW1     5300    6.623322208    2.221974143    6.471538335
 1121 SOLV  HW2     5301    6.500624639    2.136982784    6.405312043
 1122 SOLV  OW      5302    5.764120388    5.551231988    1.975948227
 1122 SOLV  HW1     5303    5.738186823    5.486203000    1.904529654
 1122 SOLV  HW2     5304    5.863085398    5.547659507    1.989911599
 1123 SOLV  OW      5305    2.717983815    4.452995184    6.482637035
 1123 SOLV  HW1     5306    2.798326741    4.510178734    6.499275483
 1123 SOLV  HW2     5307    2.670223241    4.436714195    6.568982637
 1124 SOLV  OW      5308    1.363705627    1.479931593    2.595162676
 1124 SOLV  HW1     5309    1.356400344    1.395010842    2.542849354
 1124 SOLV  HW2     5310    1.292644526    1.481947068    2.665503017
 1125 SOLV  OW      5311    7.597496137    6.496366411    6.426797297
 1125 SOLV  HW1     5312    7.548556093    6.561866837    6.369207922
 1125 SOLV  HW2     5313    7.690730619    6.484973077    6.392454146
 1126 SOLV  OW      5314    7.386791357    2.368414454    2.284741978
 1126 SOLV  HW1     5315    7.463139903    2.408365141    2.233981765
 1126 SOLV  HW2     5316    7.413710178    2.278965762    2.320463763
 1127 SOLV  OW      5317    2.838509926    0.376941096    2.891025476
 1127 SOLV  HW1     5318    2.840027947    0.386782614    2.990536595
 1127 SOLV  HW2     5319    2.846913672    0.467067546    2.848502976
 1128 SOLV  OW      5320    3.451454945    2.724620042    0.242675395
 1128 SOLV  HW1     5321    3.499694143    2.657168093    0.298561353
 1128 SOLV  HW2     5322    3.360980216    2.741663834    0.281736803
 1129 SOLV  OW      5323    4.327146787    2.563191598    2.823781506
 1129 SOLV  HW1     5324    4.412956229    2.613939165    2.815849918
 1129 SOLV  HW2     5325    4.317688038    2.501337052    2.745768761
 1130 SOLV  OW      5326    0.258618055    4.758548286    6.856729335
 1130 SOLV  HW1     5327    0.240204122    4.742856282    6.759690392
 1130 SOLV  HW2     5328    0.333501134    4.699285969    6.886433945
 1131 SOLV  OW      5329    6.972605720    2.635510749    1.304149648
 1131 SOLV  HW1     5330    7.045647669    2.609967778    1.240790067
 1131 SOLV  HW2     5331    6.894378569    2.670359987    1.252497901
 1132 SOLV  OW      5332    3.294965274    5.053283688    5.634627095
 1132 SOLV  HW1     5333    3.243392636    5.127985527    5.676598516
 1132 SOLV  HW2     5334    3.343019760    5.001917631    5.705718172
 1133 SOLV  OW      5335    3.748105021    3.924990980    3.626613622
 1133 SOLV  HW1     5336    3.816530561    3.886276408    3.564801536
 1133 SOLV  HW2     5337    3.718703186    3.855051234    3.691771714
 1134 SOLV  OW      5338    1.924862627    4.914822513    5.111628091
 1134 SOLV  HW1     5339    1.876515874    4.833672163    5.144474640
 1134 SOLV  HW2     5340    2.019976361    4.891164881    5.091746006
 1135 SOLV  OW      5341    0.653196729    4.783733598    1.838289241
 1135 SOLV  HW1     5342    0.574439993    4.784279137    1.899921573
 1135 SOLV  HW2     5343    0.621368415    4.786750337    1.743530240
 1136 SOLV  OW      5344    3.204314888    7.528823569    0.058807537
 1136 SOLV  HW1     5345    3.234800440    7.543828930    0.152868166
 1136 SOLV  HW2     5346    3.117921428    7.478448989    0.059426244
 1137 SOLV  OW      5347    5.346983337    6.966105822    2.784092885
 1137 SOLV  HW1     5348    5.410414208    7.043339811    2.787695306
 1137 SOLV  HW2     5349    5.255093926    6.999421462    2.762927965
 1138 SOLV  OW      5350    2.617730598    1.779454616    4.566708244
 1138 SOLV  HW1     5351    2.537092846    1.837728986    4.556540342
 1138 SOLV  HW2     5352    2.589792321    1.689477143    4.600252916
 1139 SOLV  OW      5353    2.275187762    5.596280353    4.449113149
 1139 SOLV  HW1     5354    2.221388724    5.619717468    4.530096991
 1139 SOLV  HW2     5355    2.256237789    5.662184283    4.376315506
 1140 SOLV  OW      5356    5.639993472    0.931933101    4.702709134
 1140 SOLV  HW1     5357    5.666428907    0.862439244    4.635824310
 1140 SOLV  HW2     5358    5.722131667    0.973365073    4.741934139
 1141 SOLV  OW      5359    6.795513286    4.174446335    5.962077646
 1141 SOLV  HW1     5360    6.719933968    4.204059852    6.020493800
 1141 SOLV  HW2     5361    6.881546989    4.210610516    5.998022642
 1142 SOLV  OW      5362    2.276273696    0.310970743    1.164766715
 1142 SOLV  HW1     5363    2.374198451    0.308319392    1.144632970
 1142 SOLV  HW2     5364    2.262327634    0.344274598    1.258029515
 1143 SOLV  OW      5365    4.824039812    1.372382344    2.716675497
 1143 SOLV  HW1     5366    4.889999053    1.413324309    2.779719797
 1143 SOLV  HW2     5367    4.838689507    1.408948661    2.624752649
 1144 SOLV  OW      5368    5.324029036    5.958808473    0.778463882
 1144 SOLV  HW1     5369    5.310063183    5.967620149    0.679829072
 1144 SOLV  HW2     5370    5.236487292    5.939855761    0.822945666
 1145 SOLV  OW      5371    4.806227713    2.922634622    4.255513702
 1145 SOLV  HW1     5372    4.802084676    3.021888702    4.243985524
 1145 SOLV  HW2     5373    4.898378978    2.896221653    4.284008431
 1146 SOLV  OW      5374    6.830335428    4.175637391    5.106959374
 1146 SOLV  HW1     5375    6.786426836    4.250509504    5.156635255
 1146 SOLV  HW2     5376    6.885508653    4.212978417    5.032374063
 1147 SOLV  OW      5377    1.235814615    3.255020253    1.240172746
 1147 SOLV  HW1     5378    1.262029526    3.162987144    1.211113990
 1147 SOLV  HW2     5379    1.290895747    3.281964563    1.319177619
 1148 SOLV  OW      5380    6.749677289    7.674146276    3.149260558
 1148 SOLV  HW1     5381    6.794059718    7.670789003    3.059711702
 1148 SOLV  HW2     5382    6.783665446    7.753113570    3.200338905
 1149 SOLV  OW      5383    5.737767243    6.202654738    2.418859165
 1149 SOLV  HW1     5384    5.717952273    6.130511356    2.352505839
 1149 SOLV  HW2     5385    5.661107342    6.211365085    2.482478465
 1150 SOLV  OW      5386    0.232212243    4.488975275    5.742453811
 1150 SOLV  HW1     5387    0.181131271    4.436693363    5.810709349
 1150 SOLV  HW2     5388    0.171044378    4.554420277    5.697991733
 1151 SOLV  OW      5389    0.328986563    1.952575307    0.426580104
 1151 SOLV  HW1     5390    0.301814859    2.030947022    0.482433473
 1151 SOLV  HW2     5391    0.373018080    1.985010799    0.342847992
 1152 SOLV  OW      5392    7.294428226    4.047296959    1.339633360
 1152 SOLV  HW1     5393    7.237074943    4.085472510    1.412112984
 1152 SOLV  HW2     5394    7.276297384    4.095527331    1.253929627
 1153 SOLV  OW      5395    6.728611926    5.690119943    5.353498409
 1153 SOLV  HW1     5396    6.736816772    5.752211812    5.275541053
 1153 SOLV  HW2     5397    6.817456063    5.648194528    5.372180085
 1154 SOLV  OW      5398    4.714625664    2.691518211    6.501635900
 1154 SOLV  HW1     5399    4.616792716    2.674312040    6.513218792
 1154 SOLV  HW2     5400    4.763791110    2.604447877    6.499910753
 1155 SOLV  OW      5401    4.541927318    7.120466037    3.989623472
 1155 SOLV  HW1     5402    4.591149652    7.156421823    4.068909615
 1155 SOLV  HW2     5403    4.504410519    7.196411214    3.936456587
 1156 SOLV  OW      5404    6.367661712    1.546074718    2.651321818
 1156 SOLV  HW1     5405    6.359169466    1.451694452    2.683293033
 1156 SOLV  HW2     5406    6.278281783    1.590765145    2.655308072
 1157 SOLV  OW      5407    0.235247637    3.403940767    1.573873330
 1157 SOLV  HW1     5408    0.265566405    3.345537488    1.498563177
 1157 SOLV  HW2     5409    0.277651212    3.373155888    1.659055589
 1158 SOLV  OW      5410    1.320009243    5.171987740    0.400330267
 1158 SOLV  HW1     5411    1.276667982    5.156081629    0.311617099
 1158 SOLV  HW2     5412    1.336537096    5.269896465    0.412257574
 1159 SOLV  OW      5413    5.209378447    6.081020105    4.926255853
 1159 SOLV  HW1     5414    5.290252732    6.032843342    4.959996268
 1159 SOLV  HW2     5415    5.127036443    6.032299847    4.955344627
 1160 SOLV  OW      5416    3.887089903    6.404059806    5.833812689
 1160 SOLV  HW1     5417    3.824616322    6.432749378    5.906445136
 1160 SOLV  HW2     5418    3.882133329    6.304773910    5.822894514
 1161 SOLV  OW      5419    3.797898269    0.892600127    7.220677255
 1161 SOLV  HW1     5420    3.747639480    0.958641561    7.164873655
 1161 SOLV  HW2     5421    3.869219823    0.849624686    7.165290421
 1162 SOLV  OW      5422    7.667613782    3.492880224    1.424722374
 1162 SOLV  HW1     5423    7.609989310    3.422785203    1.382676018
 1162 SOLV  HW2     5424    7.753279768    3.451493848    1.455547761
 1163 SOLV  OW      5425    0.759473919    5.076890346    2.786979580
 1163 SOLV  HW1     5426    0.725206637    5.105792328    2.697581306
 1163 SOLV  HW2     5427    0.730029039    4.983068253    2.805201836
 1164 SOLV  OW      5428    0.553771218    5.431432651    0.485894992
 1164 SOLV  HW1     5429    0.505639171    5.396633320    0.405431951
 1164 SOLV  HW2     5430    0.638437989    5.379832759    0.498967229
 1165 SOLV  OW      5431    4.804719037    7.012636704    2.040913989
 1165 SOLV  HW1     5432    4.766965253    6.925589292    2.009306979
 1165 SOLV  HW2     5433    4.846303850    7.060873438    1.963807311
 1166 SOLV  OW      5434    5.716611012    7.560934336    6.721750079
 1166 SOLV  HW1     5435    5.696433846    7.629426087    6.791774778
 1166 SOLV  HW2     5436    5.810097612    7.527515806    6.733796543
 1167 SOLV  OW      5437    6.398989349    0.135567276    5.670112406
 1167 SOLV  HW1     5438    6.403752722    0.134870136    5.770004277
 1167 SOLV  HW2     5439    6.428033686    0.046642238    5.634753009
 1168 SOLV  OW      5440    0.277510085    4.247254713    4.149003783
 1168 SOLV  HW1     5441    0.340599899    4.310831946    4.193490793
 1168 SOLV  HW2     5442    0.291623462    4.250092393    4.050038195
 1169 SOLV  OW      5443    7.350813690    4.827546610    3.672634671
 1169 SOLV  HW1     5444    7.355048186    4.737756530    3.628797632
 1169 SOLV  HW2     5445    7.296411377    4.889642402    3.616186550
 1170 SOLV  OW      5446    2.658285172    7.122286602    1.944516565
 1170 SOLV  HW1     5447    2.703914050    7.036608063    1.968575543
 1170 SOLV  HW2     5448    2.596686790    7.106682959    1.867291504
 1171 SOLV  OW      5449    2.988131909    3.278393706    0.199617405
 1171 SOLV  HW1     5450    2.920812821    3.269465347    0.273035731
 1171 SOLV  HW2     5451    3.076593156    3.244033882    0.231174522
 1172 SOLV  OW      5452    2.233555762    4.596388865    2.958127337
 1172 SOLV  HW1     5453    2.198617657    4.650480183    3.034644696
 1172 SOLV  HW2     5454    2.248867651    4.656090452    2.879370437
 1173 SOLV  OW      5455    6.964634453    5.311052618    5.873108478
 1173 SOLV  HW1     5456    6.880662299    5.295455759    5.925140331
 1173 SOLV  HW2     5457    6.944923379    5.304427136    5.775284864
 1174 SOLV  OW      5458    0.671836911    4.989604556    6.955150233
 1174 SOLV  HW1     5459    0.744646254    4.954211133    6.896433801
 1174 SOLV  HW2     5460    0.645285005    4.919428537    7.021270278
 1175 SOLV  OW      5461    1.872299636    0.324459029    5.139225463
 1175 SOLV  HW1     5462    1.903154887    0.411489848    5.100817957
 1175 SOLV  HW2     5463    1.906693500    0.249197323    5.083062752
 1176 SOLV  OW      5464    5.836099873    1.545826262    4.236869425
 1176 SOLV  HW1     5465    5.884902812    1.633006697    4.232642022
 1176 SOLV  HW2     5466    5.771566307    1.547447087    4.313255257
 1177 SOLV  OW      5467    1.881958129    7.609855276    6.492096707
 1177 SOLV  HW1     5468    1.886814300    7.707908452    6.511123484
 1177 SOLV  HW2     5469    1.958449894    7.583503883    6.433303557
 1178 SOLV  OW      5470    6.733598026    5.186656893    4.800936087
 1178 SOLV  HW1     5471    6.814824053    5.240844881    4.822569679
 1178 SOLV  HW2     5472    6.651710154    5.242337293    4.814936753
 1179 SOLV  OW      5473    3.573473381    2.562864340    6.294925697
 1179 SOLV  HW1     5474    3.661264442    2.554755461    6.342134036
 1179 SOLV  HW2     5475    3.538634045    2.656048910    6.305146799
 1180 SOLV  OW      5476    2.798367055    7.614475985    2.050999859
 1180 SOLV  HW1     5477    2.861877717    7.582193265    1.980826874
 1180 SOLV  HW2     5478    2.822080480    7.708132309    2.076846298
 1181 SOLV  OW      5479    1.826158314    0.923102351    3.887014111
 1181 SOLV  HW1     5480    1.875259183    0.924974803    3.974109848
 1181 SOLV  HW2     5481    1.879952041    0.872579775    3.819532779
 1182 SOLV  OW      5482    5.579873561    4.653441250    3.940236971
 1182 SOLV  HW1     5483    5.633298296    4.728262137    3.900875203
 1182 SOLV  HW2     5484    5.525399993    4.610050327    3.868462905
 1183 SOLV  OW      5485    5.713360814    7.265867429    0.451913834
 1183 SOLV  HW1     5486    5.757468290    7.335034658    0.394711304
 1183 SOLV  HW2     5487    5.761259037    7.259574200    0.539480024
 1184 SOLV  OW      5488    0.407833393    5.687600516    3.106721551
 1184 SOLV  HW1     5489    0.414684941    5.642223121    3.017863084
 1184 SOLV  HW2     5490    0.447769308    5.628983100    3.177226691
 1185 SOLV  OW      5491    5.162778682    6.693190307    3.793487633
 1185 SOLV  HW1     5492    5.186953904    6.722278463    3.700907628
 1185 SOLV  HW2     5493    5.103100608    6.761629315    3.835394683
 1186 SOLV  OW      5494    2.858575789    4.979696954    2.872152405
 1186 SOLV  HW1     5495    2.814629708    4.980443030    2.961983629
 1186 SOLV  HW2     5496    2.870032695    4.885211588    2.841451002
 1187 SOLV  OW      5497    2.293954916    5.485552211    5.752188609
 1187 SOLV  HW1     5498    2.354772665    5.407466397    5.737864837
 1187 SOLV  HW2     5499    2.301467829    5.548292827    5.674673512
 1188 SOLV  OW      5500    7.381173360    6.379528796    4.679988031
 1188 SOLV  HW1     5501    7.400501250    6.421059439    4.768890576
 1188 SOLV  HW2     5502    7.290493490    6.408045416    4.648909074
 1189 SOLV  OW      5503    3.682956365    3.158983667    1.058362232
 1189 SOLV  HW1     5504    3.603812385    3.218832755    1.070843886
 1189 SOLV  HW2     5505    3.651677891    3.065967196    1.039100435
 1190 SOLV  OW      5506    0.485353351    4.917378084    5.429837693
 1190 SOLV  HW1     5507    0.525399047    5.001739299    5.465608542
 1190 SOLV  HW2     5508    0.558232886    4.852154258    5.408948211
 1191 SOLV  OW      5509    7.231430483    6.556060881    6.057688487
 1191 SOLV  HW1     5510    7.143694112    6.510351397    6.043026098
 1191 SOLV  HW2     5511    7.220614996    6.627528279    6.126793206
 1192 SOLV  OW      5512    1.512820206    7.069002677    5.470933597
 1192 SOLV  HW1     5513    1.595824479    7.048803157    5.522932923
 1192 SOLV  HW2     5514    1.524977644    7.154630729    5.420718033
 1193 SOLV  OW      5515    4.276166308    4.007811682    7.028843979
 1193 SOLV  HW1     5516    4.203371969    4.016159616    6.960779429
 1193 SOLV  HW2     5517    4.236111952    3.986954892    7.118074725
 1194 SOLV  OW      5518    4.602607467    5.157458260    1.515173846
 1194 SOLV  HW1     5519    4.693325666    5.184969053    1.483340047
 1194 SOLV  HW2     5520    4.567492949    5.084393908    1.456602692
 1195 SOLV  OW      5521    0.242998675    3.752787590    1.186743510
 1195 SOLV  HW1     5522    0.278336536    3.662131640    1.163629223
 1195 SOLV  HW2     5523    0.146567101    3.745456403    1.212213505
 1196 SOLV  OW      5524    2.843705611    6.702373505    0.657544348
 1196 SOLV  HW1     5525    2.933259223    6.665420238    0.682372324
 1196 SOLV  HW2     5526    2.802364126    6.644887426    0.586918095
 1197 SOLV  OW      5527    1.783406941    1.760366477    4.564376528
 1197 SOLV  HW1     5528    1.738083047    1.752388055    4.653169065
 1197 SOLV  HW2     5529    1.746645625    1.691463298    4.501902779
 1198 SOLV  OW      5530    1.963553469    4.405822715    3.943828841
 1198 SOLV  HW1     5531    2.040958607    4.455321799    3.904332309
 1198 SOLV  HW2     5532    1.905786874    4.469557116    3.994845243
 1199 SOLV  OW      5533    5.507639583    7.397568786    4.766385179
 1199 SOLV  HW1     5534    5.524327696    7.391955841    4.667937731
 1199 SOLV  HW2     5535    5.410507594    7.414849349    4.782774592
 1200 SOLV  OW      5536    6.216237054    4.613746123    7.387216765
 1200 SOLV  HW1     5537    6.203535376    4.536415819    7.325086020
 1200 SOLV  HW2     5538    6.308349118    4.610517919    7.426029524
 1201 SOLV  OW      5539    4.620220446    0.568109933    1.587755514
 1201 SOLV  HW1     5540    4.533507980    0.562025399    1.538318720
 1201 SOLV  HW2     5541    4.603514691    0.557313325    1.685757437
 1202 SOLV  OW      5542    7.726930157    2.210471940    6.130696421
 1202 SOLV  HW1     5543    7.639587632    2.222588570    6.083531445
 1202 SOLV  HW2     5544    7.764052196    2.120103228    6.109354533
 1203 SOLV  OW      5545    1.507608709    5.434013803    5.484518660
 1203 SOLV  HW1     5546    1.526060362    5.407412185    5.579140648
 1203 SOLV  HW2     5547    1.417145690    5.400915849    5.457641575
 1204 SOLV  OW      5548    4.572422266    3.277578839    0.902156364
 1204 SOLV  HW1     5549    4.596545798    3.203820690    0.839075607
 1204 SOLV  HW2     5550    4.623318004    3.360169285    0.877869918
 1205 SOLV  OW      5551    2.036134883    6.803346399    3.406467930
 1205 SOLV  HW1     5552    2.023368432    6.900863621    3.424613865
 1205 SOLV  HW2     5553    1.946861379    6.758951188    3.398649175
 1206 SOLV  OW      5554    0.993637584    1.447148938    4.933630653
 1206 SOLV  HW1     5555    1.058999055    1.378683360    4.901375276
 1206 SOLV  HW2     5556    0.998338872    1.453314521    5.033329747
 1207 SOLV  OW      5557    4.980546740    3.280546365    6.792518742
 1207 SOLV  HW1     5558    4.989075616    3.206282832    6.858957307
 1207 SOLV  HW2     5559    5.038734397    3.356979138    6.820340447
 1208 SOLV  OW      5560    2.891325692    5.407633543    0.497168086
 1208 SOLV  HW1     5561    2.898115231    5.358208070    0.410490560
 1208 SOLV  HW2     5562    2.895702694    5.506032507    0.479835699
 1209 SOLV  OW      5563    5.357114694    2.376801390    6.286878697
 1209 SOLV  HW1     5564    5.421801319    2.445636399    6.254027855
 1209 SOLV  HW2     5565    5.296906868    2.349217573    6.211939628
 1210 SOLV  OW      5566    1.772698460    2.898370036    1.368578499
 1210 SOLV  HW1     5567    1.852721781    2.894388294    1.428426923
 1210 SOLV  HW2     5568    1.779097210    2.826286099    1.299554326
 1211 SOLV  OW      5569    5.989746956    2.057836054    6.943746270
 1211 SOLV  HW1     5570    6.061355818    2.071687020    7.012171666
 1211 SOLV  HW2     5571    6.030717183    2.056094024    6.852532181
 1212 SOLV  OW      5572    5.447827247    7.270908348    0.617847120
 1212 SOLV  HW1     5573    5.519191911    7.215453550    0.575027897
 1212 SOLV  HW2     5574    5.486533431    7.358470663    0.646764652
 1213 SOLV  OW      5575    6.802610240    1.250480544    2.379741588
 1213 SOLV  HW1     5576    6.830376312    1.158077519    2.353425532
 1213 SOLV  HW2     5577    6.876636803    1.314573442    2.359394276
 1214 SOLV  OW      5578    7.762049764    5.579282093    6.625129621
 1214 SOLV  HW1     5579    7.788216492    5.488825260    6.658788695
 1214 SOLV  HW2     5580    7.767698819    5.645530058    6.699824476
 1215 SOLV  OW      5581    4.411462493    4.701983258    6.422017286
 1215 SOLV  HW1     5582    4.340599641    4.642858221    6.383510778
 1215 SOLV  HW2     5583    4.450825210    4.658418370    6.502966055
 1216 SOLV  OW      5584    1.264398189    2.037340058    6.215222527
 1216 SOLV  HW1     5585    1.267132918    2.136342411    6.201339535
 1216 SOLV  HW2     5586    1.354067710    1.998283954    6.194351164
 1217 SOLV  OW      5587    2.744930311    1.858364026    3.149540333
 1217 SOLV  HW1     5588    2.801963436    1.796855618    3.095084553
 1217 SOLV  HW2     5589    2.654683546    1.817296473    3.162593353
 1218 SOLV  OW      5590    5.752369750    4.823963325    4.386573512
 1218 SOLV  HW1     5591    5.741640594    4.734022069    4.344178855
 1218 SOLV  HW2     5592    5.809279069    4.815649481    4.468390913
 1219 SOLV  OW      5593    6.510715074    3.858613166    2.854041793
 1219 SOLV  HW1     5594    6.432389650    3.809121256    2.891690477
 1219 SOLV  HW2     5595    6.483542624    3.904624947    2.769505981
 1220 SOLV  OW      5596    6.207393643    0.867346723    1.997534030
 1220 SOLV  HW1     5597    6.136365123    0.823527265    1.942444365
 1220 SOLV  HW2     5598    6.283737049    0.893726224    1.938577840
 1221 SOLV  OW      5599    3.479810107    2.724466539    6.070300250
 1221 SOLV  HW1     5600    3.458735193    2.626720129    6.072165329
 1221 SOLV  HW2     5601    3.534783332    2.748223744    6.150396941
 1222 SOLV  OW      5602    0.117663981    4.401905854    0.134432948
 1222 SOLV  HW1     5603    0.183504187    4.339259951    0.176176883
 1222 SOLV  HW2     5604    0.143766239    4.496229813    0.155011090
 1223 SOLV  OW      5605    6.919871169    1.429537098    2.142685750
 1223 SOLV  HW1     5606    6.978814405    1.447786850    2.221390168
 1223 SOLV  HW2     5607    6.898626998    1.515562662    2.096317981
 1224 SOLV  OW      5608    3.316766394    4.059413195    6.661367581
 1224 SOLV  HW1     5609    3.371075659    4.047566296    6.744506829
 1224 SOLV  HW2     5610    3.220943062    4.038488975    6.680910930
 1225 SOLV  OW      5611    6.071705350    2.754802107    6.298458500
 1225 SOLV  HW1     5612    6.138791254    2.757295990    6.224332117
 1225 SOLV  HW2     5613    6.103374252    2.692476618    6.369971115
 1226 SOLV  OW      5614    6.107775169    7.743191563    6.009559761
 1226 SOLV  HW1     5615    6.150761589    7.656174395    5.985471442
 1226 SOLV  HW2     5616    6.083248990    7.742515469    6.106503226
 1227 SOLV  OW      5617    5.601846581    1.380175665    4.664110280
 1227 SOLV  HW1     5618    5.671527214    1.384710037    4.735704790
 1227 SOLV  HW2     5619    5.551261149    1.294288197    4.672249315
 1228 SOLV  OW      5620    1.289952720    1.793543896    4.173100211
 1228 SOLV  HW1     5621    1.294395563    1.791393087    4.073228798
 1228 SOLV  HW2     5622    1.275903431    1.700845892    4.207861184
 1229 SOLV  OW      5623    0.323098429    6.869964845    4.192343262
 1229 SOLV  HW1     5624    0.285411198    6.958098859    4.220871333
 1229 SOLV  HW2     5625    0.420627907    6.866779870    4.214244373
 1230 SOLV  OW      5626    2.715951478    4.806646937    5.962559234
 1230 SOLV  HW1     5627    2.647364504    4.799032753    6.034932706
 1230 SOLV  HW2     5628    2.717383616    4.722203465    5.909012293
 1231 SOLV  OW      5629    2.204934097    2.251885863    0.879150891
 1231 SOLV  HW1     5630    2.157923224    2.241252381    0.791524469
 1231 SOLV  HW2     5631    2.168080291    2.331418512    0.927294626
 1232 SOLV  OW      5632    4.231862543    6.724885331    3.390356040
 1232 SOLV  HW1     5633    4.156515790    6.662755098    3.368803586
 1232 SOLV  HW2     5634    4.311497646    6.701250556    3.334666262
 1233 SOLV  OW      5635    7.480139266    7.181434055    5.759680923
 1233 SOLV  HW1     5636    7.384983499    7.166107993    5.786371924
 1233 SOLV  HW2     5637    7.482865734    7.226206827    5.670295091
 1234 SOLV  OW      5638    5.786948442    1.964593283    7.428629512
 1234 SOLV  HW1     5639    5.871307059    1.910932890    7.431042544
 1234 SOLV  HW2     5640    5.764315061    1.995258112    7.521090320
 1235 SOLV  OW      5641    6.497685628    5.273705087    1.157867304
 1235 SOLV  HW1     5642    6.513368990    5.372455933    1.159787695
 1235 SOLV  HW2     5643    6.584579949    5.225912946    1.170777923
 1236 SOLV  OW      5644    0.939741162    7.724102866    3.299536887
 1236 SOLV  HW1     5645    0.923644640    7.822536620    3.306731546
 1236 SOLV  HW2     5646    0.970344353    7.688807522    3.387954699
 1237 SOLV  OW      5647    1.798590093    7.048585204    6.739836971
 1237 SOLV  HW1     5648    1.843872674    7.137746923    6.740898740
 1237 SOLV  HW2     5649    1.801441169    7.008676989    6.831492074
 1238 SOLV  OW      5650    6.026752036    5.527248398    6.889039680
 1238 SOLV  HW1     5651    6.108012531    5.469435916    6.881557914
 1238 SOLV  HW2     5652    5.987511368    5.517881269    6.980548573
 1239 SOLV  OW      5653    0.799218359    4.328990759    4.169215034
 1239 SOLV  HW1     5654    0.748428380    4.295406749    4.089879896
 1239 SOLV  HW2     5655    0.891526792    4.355184553    4.141027637
 1240 SOLV  OW      5656    2.847025155    7.189958847    0.200235227
 1240 SOLV  HW1     5657    2.885741649    7.137951650    0.276378953
 1240 SOLV  HW2     5658    2.808051985    7.126826987    0.133175633
 1241 SOLV  OW      5659    1.903973155    3.800785370    4.465697335
 1241 SOLV  HW1     5660    1.944573696    3.763845528    4.382097811
 1241 SOLV  HW2     5661    1.938022340    3.749710794    4.544652177
 1242 SOLV  OW      5662    1.059584845    3.181865609    3.904612806
 1242 SOLV  HW1     5663    1.125388625    3.234697556    3.958266441
 1242 SOLV  HW2     5664    0.998458504    3.244322361    3.856004673
 1243 SOLV  OW      5665    4.894442084    4.738315333    2.730192807
 1243 SOLV  HW1     5666    4.927582210    4.648302075    2.701894783
 1243 SOLV  HW2     5667    4.912076947    4.751140100    2.827793790
 1244 SOLV  OW      5668    2.735893390    1.926193483    2.664825005
 1244 SOLV  HW1     5669    2.684067827    2.004155051    2.699984225
 1244 SOLV  HW2     5670    2.826256774    1.924245284    2.707611562
 1245 SOLV  OW      5671    5.422112872    4.198487362    2.241887854
 1245 SOLV  HW1     5672    5.409589972    4.154241765    2.330698937
 1245 SOLV  HW2     5673    5.411153504    4.297368849    2.252093429
 1246 SOLV  OW      5674    7.217852381    0.699418894    2.289791959
 1246 SOLV  HW1     5675    7.285619740    0.697363147    2.363311857
 1246 SOLV  HW2     5676    7.130356993    0.665297449    2.324172322
 1247 SOLV  OW      5677    4.729523159    3.104688407    2.455454949
 1247 SOLV  HW1     5678    4.812694070    3.094051500    2.509947901
 1247 SOLV  HW2     5679    4.749485188    3.160196073    2.374693760
 1248 SOLV  OW      5680    6.018834605    6.791893508    1.099804738
 1248 SOLV  HW1     5681    6.054030514    6.698289706    1.098564992
 1248 SOLV  HW2     5682    6.065178321    6.845840605    1.029491903
 1249 SOLV  OW      5683    2.096799383    1.310805505    6.662416616
 1249 SOLV  HW1     5684    2.083576042    1.392932420    6.606899033
 1249 SOLV  HW2     5685    2.029369011    1.309300731    6.736258885
 1250 SOLV  OW      5686    0.301007082    1.491977158    2.508572496
 1250 SOLV  HW1     5687    0.344685585    1.571142379    2.551293477
 1250 SOLV  HW2     5688    0.254154348    1.438001109    2.578525548
 1251 SOLV  OW      5689    7.400815171    5.825517568    1.979284977
 1251 SOLV  HW1     5690    7.478331835    5.848879773    1.920570824
 1251 SOLV  HW2     5691    7.320801404    5.805905976    1.922583001
 1252 SOLV  OW      5692    7.483656133    4.964234731    5.510559452
 1252 SOLV  HW1     5693    7.422068737    4.885453073    5.511981509
 1252 SOLV  HW2     5694    7.503617453    4.992614497    5.604355038
 1253 SOLV  OW      5695    6.224485928    5.776939419    3.374976348
 1253 SOLV  HW1     5696    6.218951661    5.689184330    3.422622826
 1253 SOLV  HW2     5697    6.147022043    5.785782320    3.312343221
 1254 SOLV  OW      5698    2.748657946    1.575578337    5.804883296
 1254 SOLV  HW1     5699    2.791712686    1.524559818    5.879348904
 1254 SOLV  HW2     5700    2.806607841    1.571004737    5.723503992
 1255 SOLV  OW      5701    4.397428447    1.606776039    2.613818070
 1255 SOLV  HW1     5702    4.358756027    1.671032584    2.547655177
 1255 SOLV  HW2     5703    4.349591823    1.519207816    2.607084884
 1256 SOLV  OW      5704    1.771351488    4.108576676    2.199452664
 1256 SOLV  HW1     5705    1.863276412    4.147304500    2.206618549
 1256 SOLV  HW2     5706    1.726061909    4.113570049    2.288476962
 1257 SOLV  OW      5707    7.493153173    2.088147143    0.018292332
 1257 SOLV  HW1     5708    7.502847973    2.020864772    0.091648069
 1257 SOLV  HW2     5709    7.434018375    2.051055979   -0.053326448
 1258 SOLV  OW      5710    3.876079381    4.052987462    1.276227080
 1258 SOLV  HW1     5711    3.962895685    4.009333790    1.252579072
[truncated: 7,221,107 more chars]
