# Supplementary material for: Flexible Gaussian Accelerated Molecular Dynamics to Enhance Biological Sampling
Source: J Chem Theory Comput. 2023 Aug 31;19(18):6521–31. doi: 10.1021/acs.jctc.3c00619 (PMC10536968; doi:10.1021/acs.jctc.3c00619)
Supplement: Supplementary file 2 — ct3c00619_si_002.zip [file ct3c00619_si_002.zip › nglycoprotein/eq/eq_glyco_5ngh_repl2_6.cnf]

TITLE
	MD++
	Automatically generated input file
	ogracia Mon Nov  7 03:28:15 2022

	final configuration
END
TIMESTEP
         500000 1100.000000000
END
POSITION
# first 24 chars ignored
    1 GLU   H1         1    1.777392554    1.846242729    6.636005772
    1 GLU   H2         2    1.818632490    1.691475935    6.650200223
    1 GLU   N          3    1.758154026    1.762243049    6.686753100
    1 GLU   H3         4    1.778258571    1.774586316    6.783937688
    1 GLU   CA         5    1.615075223    1.734416030    6.667585134
    1 GLU   CB         6    1.529073730    1.844345993    6.730280541
    1 GLU   CG         7    1.534412002    1.971282922    6.645048069
    1 GLU   CD         8    1.669312913    2.043312662    6.640592313
    1 GLU   OE1        9    1.738967141    2.033512283    6.537266592
    1 GLU   OE2       10    1.708256294    2.100518104    6.744688280
    1 GLU   C         11    1.575252355    1.701308971    6.523605093
    1 GLU   O         12    1.651058207    1.728446058    6.430620838
    2 GLY   N         13    1.463875510    1.631858847    6.502058028
    2 GLY   H         14    1.396911262    1.609837680    6.572986658
    2 GLY   CA        15    1.414909993    1.597064209    6.367887348
    2 GLY   C         16    1.296904341    1.691639136    6.344712210
    2 GLY   O         17    1.315847882    1.809927314    6.372584207
    3 ASN   N         18    1.200060432    1.636207662    6.272340729
    3 ASN   H         19    1.211323041    1.545538758    6.231700512
    3 ASN   CA        20    1.080543061    1.713765821    6.236170521
    3 ASN   CB        21    1.052792804    1.694584352    6.086945992
    3 ASN   CG        22    1.143422712    1.774247853    5.992884393
    3 ASN   OD1       23    1.254691720    1.816045782    6.024525511
    3 ASN   ND2       24    1.109144811    1.784255155    5.864777770
    3 ASN   HD21      25    1.154918305    1.848201736    5.803018915
    3 ASN   HD22      26    1.013460952    1.771636055    5.838623730
    3 ASN   C         27    0.961382768    1.663974581    6.318197485
    3 ASN   O         28    0.928510100    1.545451091    6.318965327
    4 ASP   N         29    0.917506281    1.762506114    6.395998451
    4 ASP   H         30    0.937844039    1.859785224    6.407096333
    4 ASP   CA        31    0.809319762    1.738558344    6.492609890
    4 ASP   CB        32    0.828671923    1.841045266    6.604533895
    4 ASP   CG        33    0.838372023    1.988649837    6.565459992
    4 ASP   OD1       34    0.947554653    2.025300859    6.516871147
    4 ASP   OD2       35    0.757853464    2.077229903    6.601421271
    4 ASP   C         36    0.674405300    1.747539312    6.421005290
    4 ASP   O         37    0.609732009    1.851008073    6.405509508
    5 VAL   N         38    0.641602960    1.629203727    6.369919887
    5 VAL   H         39    0.687287879    1.544334269    6.396579744
    5 VAL   CA        40    0.519317776    1.614113315    6.289723045
    5 VAL   CB        41    0.542797888    1.563640954    6.147193321
    5 VAL   CG1       42    0.624129382    1.659994469    6.060552572
    5 VAL   CG2       43    0.608842859    1.426672429    6.164195559
    5 VAL   C         44    0.409213394    1.533755081    6.359244087
    5 VAL   O         45    0.432801256    1.436055317    6.430164020
    6 ARG   N         46    0.284890930    1.573317605    6.333360647
    6 ARG   H         47    0.273125008    1.665221737    6.295741418
    6 ARG   CA        48    0.164865618    1.510092759    6.390010484
    6 ARG   CB        49    0.054212642    1.610354062    6.423382250
    6 ARG   CG        50    0.093441495    1.709714627    6.532915830
    6 ARG   CD        51    0.005668932    1.834751669    6.541389722
    6 ARG   NE        52    0.070190324    1.925347706    6.637499973
    6 ARG   HE        53    0.163721843    1.912372597    6.670390608
    6 ARG   CZ        54    0.003994401    2.025835367    6.696460577
    6 ARG   NH1       55   -0.121186505    2.050543722    6.655543961
    6 ARG   HH11      56   -0.178272922    2.117320093    6.703300432
    6 ARG   HH12      57   -0.153459582    2.002619235    6.573929009
    6 ARG   NH2       58    0.056838377    2.098689421    6.795724600
    6 ARG   HH21      59    0.009536819    2.173121727    6.842855752
    6 ARG   HH22      60    0.149739963    2.081487100    6.828472160
    6 ARG   C         61    0.101624888    1.386615607    6.325455682
    6 ARG   O         62    0.033304101    1.306321945    6.388823018
    7 ARG   N         63    0.106965217    1.378839241    6.192786027
    7 ARG   H         64    0.117056836    1.455604543    6.129486607
    7 ARG   CA        65    0.065745634    1.259313198    6.117790333
    7 ARG   CB        66   -0.060680445    1.292605774    6.038310268
    7 ARG   CG        67   -0.191202580    1.318067972    6.113995025
    7 ARG   CD        68    7.426643547    1.314253358    6.015743750
    7 ARG   NE        69    7.294463617    1.315263271    6.080031157
    7 ARG   HE        70    7.290344389    1.306395953    6.179552088
    7 ARG   CZ        71    7.179149113    1.301553688    6.013194528
    7 ARG   NH1       72    7.171359297    1.270861114    5.882994191
    7 ARG   HH11      73    7.082793660    1.267883649    5.836670051
    7 ARG   HH12      74    7.251540469    1.255667465    5.825211657
    7 ARG   NH2       75    7.067214133    1.350649787    6.068114072
    7 ARG   HH21      76    6.980688036    1.348433887    6.018039965
    7 ARG   HH22      77    7.076086936    1.430557409    6.127572090
    7 ARG   C         78    0.164826204    1.204405824    6.014929710
    7 ARG   O         79    0.221178507    1.097072351    6.035737469
    8 ASN   N         80    0.203662287    1.289987569    5.920809714
    8 ASN   H         81    0.181096406    1.386978609    5.930024922
    8 ASN   CA        82    0.301320033    1.253580988    5.817132357
    8 ASN   CB        83    0.282849673    1.327956203    5.684722475
    8 ASN   CG        84    0.184610766    1.258707873    5.590066425
    8 ASN   OD1       85    0.228855629    1.219070330    5.482367317
    8 ASN   ND2       86    0.055057504    1.263199774    5.619810676
    8 ASN   HD21      87    0.003916580    1.209421689    5.552784291
    8 ASN   HD22      88    0.003165922    1.317752317    5.685615084
    8 ASN   C         89    0.445920776    1.249953888    5.867018835
    8 ASN   O         90    0.519627000    1.348393876    5.869947862
    9 PHE   N         91    0.478202107    1.127739868    5.908394328
    9 PHE   H         92    0.403285952    1.069686647    5.940291130
    9 PHE   CA        93    0.613305582    1.095879990    5.956767875
    9 PHE   CB        94    0.625266690    1.046111486    6.100944526
    9 PHE   CG        95    0.578311015    0.901623820    6.119041767
    9 PHE   CD1       96    0.451331755    0.879032489    6.170844012
    9 PHE   HD1       97    0.375513428    0.957223299    6.166507706
    9 PHE   CD2       98    0.669309817    0.799992882    6.092424434
    9 PHE   HD2       99    0.770794712    0.821841983    6.059191192
    9 PHE   CE1      100    0.421615784    0.747455529    6.204449430
    9 PHE   HE1      101    0.330303260    0.727823977    6.260642322
    9 PHE   CE2      102    0.633040799    0.667173242    6.111554582
    9 PHE   HE2      103    0.684967853    0.588948521    6.056178709
    9 PHE   CZ       104    0.508235137    0.644841345    6.168528402
    9 PHE   HZ       105    0.472279801    0.541946091    6.167636422
    9 PHE   C        106    0.685274391    1.010611030    5.852073283
    9 PHE   O        107    0.629455685    0.914381807    5.799592652
   10 ASP   N        108    0.817987974    1.017296560    5.846466938
   10 ASP   H        109    0.867524011    1.092812357    5.889421506
   10 ASP   CA       110    0.896169495    0.932256963    5.755541348
   10 ASP   CB       111    1.028310275    0.997400912    5.714221461
   10 ASP   CG       112    1.093393418    0.917938886    5.600828808
   10 ASP   OD1      113    1.188381978    0.842443104    5.630871780
   10 ASP   OD2      114    1.057140919    0.943127915    5.483892944
   10 ASP   C        115    0.929295137    0.793050733    5.809730717
   10 ASP   O        116    1.006028338    0.774165012    5.903995430
   11 VAL   N        117    0.888864898    0.693869944    5.730862638
   11 VAL   H        118    0.822472872    0.710108710    5.657866650
   11 VAL   CA       119    0.910078101    0.551954314    5.762785724
   11 VAL   CB       120    0.827777551    0.451074837    5.682404114
   11 VAL   CG1      121    0.679464041    0.487704545    5.691012824
   11 VAL   CG2      122    0.877330428    0.440217624    5.538050678
   11 VAL   C        123    1.055166060    0.508856023    5.785251708
   11 VAL   O        124    1.084387256    0.466568659    5.897002088
   12 SER   N        125    1.149060350    0.543007774    5.697464791
   12 SER   H        126    1.127227870    0.614354993    5.630878806
   12 SER   CA       127    1.292800772    0.513159178    5.705260391
   12 SER   CB       128    1.365843367    0.535122941    5.572627807
   12 SER   OG       129    1.370057447    0.669644355    5.524274015
   12 SER   HG       130    1.288756870    0.720021018    5.553484650
   12 SER   C        131    1.374317186    0.588642172    5.810460686
   12 SER   O        132    1.482830282    0.545408249    5.849031214
   13 LYSH  N        133    1.334934528    0.712907882    5.836848700
   13 LYSH  H        134    1.264532684    0.758529186    5.782418914
   13 LYSH  CA       135    1.398449078    0.799369455    5.937344102
   13 LYSH  CB       136    1.355502488    0.946178280    5.940444141
   13 LYSH  CG       137    1.414306034    1.027417992    5.824896394
   13 LYSH  CD       138    1.565354076    1.040981019    5.845026672
   13 LYSH  CE       139    1.634060903    1.100979764    5.722191198
   13 LYSH  NZ       140    1.586146116    1.237990518    5.698975512
   13 LYSH  HZ1      141    1.641202980    1.275962168    5.624622303
   13 LYSH  HZ2      142    1.601080031    1.296914165    5.778378548
   13 LYSH  HZ3      143    1.489315148    1.232558155    5.674597927
   13 LYSH  C        144    1.387140712    0.742328066    6.078873818
   13 LYSH  O        145    1.488081375    0.754254270    6.148157293
   14 ILE   N        146    1.261519278    0.714378060    6.112468132
   14 ILE   H        147    1.185927990    0.725860742    6.048002179
   14 ILE   CA       148    1.231821768    0.667504539    6.248598572
   14 ILE   CB       149    1.082873407    0.673939488    6.282978904
   14 ILE   CG1      150    0.990276882    0.602061234    6.184635457
   14 ILE   CG2      151    1.033529461    0.817871007    6.299088104
   14 ILE   CD       152    0.957762781    0.453073089    6.197182937
   14 ILE   C        153    1.284444420    0.528310884    6.284224013
   14 ILE   O        154    1.300746045    0.498148053    6.402343735
   15 SER   N        155    1.312748327    0.443467907    6.185799144
   15 SER   H        156    1.309084080    0.454762483    6.086506553
   15 SER   CA       157    1.338625688    0.302276843    6.217429286
   15 SER   CB       158    1.314691666    0.222562210    6.089060683
   15 SER   OG       159    1.414400550    0.258511130    5.993066812
   15 SER   HG       160    1.439803607    0.180804443    5.935478774
   15 SER   C        161    1.473863192    0.275143533    6.283618267
   15 SER   O        162    1.568980749    0.347867830    6.255478913
   16 GLY   N        163    1.484795527    0.154291378    6.338051882
   16 GLY   H        164    1.429566488    0.076416091    6.308325174
   16 GLY   CA       165    1.604778985    0.122737962    6.416889651
   16 GLY   C        166    1.560039177    0.079929904    6.556795541
   16 GLY   O        167    1.452657958    0.022578794    6.574378013
   17 TYR   N        168    1.644487849    0.102878246    6.656959574
   17 TYR   H        169    1.735676395    0.137653151    6.635131010
   17 TYR   CA       170    1.608318815    0.061640792    6.793342494
   17 TYR   CB       171    1.731936300    0.001452806    6.860475570
   17 TYR   CG       172    1.776554809   -0.133189230    6.803091426
   17 TYR   CD1      173    1.722040074    7.483273813    6.850827572
   17 TYR   HD1      174    1.624005634    7.476067907    6.897931197
   17 TYR   CD2      175    1.894280547    7.587863173    6.730538792
   17 TYR   HD2      176    1.941905064    7.679727705    6.696268659
   17 TYR   CE1      177    1.782880716    7.360749721    6.826228285
   17 TYR   HE1      178    1.747546869    7.268847359    6.872988206
   17 TYR   CE2      179    1.954051629    7.467020252    6.696694577
   17 TYR   HE2      180    2.050980380    7.462949212    6.647021387
   17 TYR   CZ       181    1.896428180    7.350825692    6.746677875
   17 TYR   OH       182    1.964916745    7.233719736    6.737273103
   17 TYR   HH       183    1.913559436    7.156673274    6.775025199
   17 TYR   C        184    1.554495598    0.166691865    6.890707026
   17 TYR   O        185    1.605945397    0.278007820    6.900279595
   18 TRP   N        186    1.465047605    0.123846287    6.979321065
   18 TRP   H        187    1.438293005    0.027540065    6.982373235
   18 TRP   CA       188    1.394229821    0.209877001    7.075205051
   18 TRP   CB       189    1.255773947    0.234540009    7.014935984
   18 TRP   CG       190    1.264160460    0.312638806    6.883653642
   18 TRP   CD1      191    1.283059015    0.269862056    6.759147062
   18 TRP   HD1      192    1.286389730    0.164520892    6.731341294
   18 TRP   CD2      193    1.228453075    0.446257405    6.869837772
   18 TRP   NE1      194    1.276313240    0.368220044    6.669886402
   18 TRP   HE1      195    1.301628680    0.364157853    6.573229069
   18 TRP   CE2      196    1.243144443    0.479010038    6.735552801
   18 TRP   CE3      197    1.172245076    0.536847173    6.959015010
   18 TRP   HE3      198    1.139580445    0.504158665    7.057726562
   18 TRP   CZ2      199    1.204882763    0.604783795    6.690436279
   18 TRP   HZ2      200    1.215340850    0.627286931    6.584298385
   18 TRP   CZ3      201    1.138798587    0.664467118    6.915272164
   18 TRP   HZ3      202    1.096699192    0.738836849    6.982922882
   18 TRP   CH2      203    1.157742846    0.698325855    6.781806672
   18 TRP   HH2      204    1.120965259    0.796725666    6.752739991
   18 TRP   C        205    1.374782381    0.155569853    7.216911231
   18 TRP   O        206    1.401693911    0.038628781    7.243945097
   19 TYR   N        207    1.336085611    0.244086923    7.308324091
   19 TYR   H        208    1.323256971    0.342163879    7.293675649
   19 TYR   CA       209    1.300697088    0.199168713    7.443737667
   19 TYR   CB       210    1.397635301    0.238807540    7.555271748
   19 TYR   CG       211    1.540073710    0.190457126    7.527297348
   19 TYR   CD1      212    1.581670741    0.070031633    7.582859521
   19 TYR   HD1      213    1.506677319   -0.004851071    7.608364465
   19 TYR   CD2      214    1.627069559    0.270827388    7.454551763
   19 TYR   HD2      215    1.602440024    0.371309297    7.420222135
   19 TYR   CE1      216    1.716398279    0.038232825    7.570170872
   19 TYR   HE1      217    1.749992719   -0.043836886    7.633550613
   19 TYR   CE2      218    1.758698833    0.228889688    7.439189858
   19 TYR   HE2      219    1.825780736    0.295663003    7.385131260
   19 TYR   CZ       220    1.807604188    0.111286667    7.494879057
   19 TYR   OH       221    1.934827405    0.074991138    7.463368562
   19 TYR   HH       222    1.952286603   -0.010539491    7.512167579
   19 TYR   C        223    1.171397715    0.268510884    7.487070463
   19 TYR   O        224    1.139132188    0.383511413    7.457723433
   20 SER   N        225    1.083753566    0.185306326    7.542608985
   20 SER   H        226    1.108749253    0.089149396    7.553955411
   20 SER   CA       227    0.952249023    0.225613090    7.594477448
   20 SER   CB       228    0.853448743    0.109024427    7.601807778
   20 SER   OG       229    0.810388327    0.053942792    7.477053323
   20 SER   HG       230    0.764100742    0.129303123    7.430380988
   20 SER   C        231    0.973370183    0.274172181    0.002949233
   20 SER   O        232    1.000545860    0.203290649    0.099725634
   21 VAL   N        233    0.978166229    0.406773780    0.012214412
   21 VAL   H        234    0.947992275    0.464650638   -0.063558480
   21 VAL   CA       235    1.021023702    0.477008703    0.134031161
   21 VAL   CB       236    1.089159011    0.607388090    0.091960185
   21 VAL   CG1      237    1.143880389    0.690702894    0.208053170
   21 VAL   CG2      238    1.202564349    0.583573169   -0.007957870
   21 VAL   C        239    0.911511064    0.501133492    0.238136962
   21 VAL   O        240    0.942106566    0.467189095    0.352339263
   22 LEU   N        241    0.792374796    0.546581255    0.200300579
   22 LEU   H        242    0.774774471    0.566063577    0.103799564
   22 LEU   CA       243    0.678833295    0.560559309    0.292622906
   22 LEU   CB       244    0.648486772    0.706481244    0.327246309
   22 LEU   CG       245    0.694132848    0.761899825    0.462363416
   22 LEU   CD1      246    0.845953465    0.769659677    0.479664146
   22 LEU   CD2      247    0.642701075    0.905911771    0.467173125
   22 LEU   C        248    0.547867527    0.516394249    0.226974664
   22 LEU   O        249    0.530605597    0.553172612    0.110872089
   23 LEU   N        250    0.453898533    0.447424922    0.291031972
   23 LEU   H        251    0.466081602    0.428067467    0.388388555
   23 LEU   CA       252    0.322001096    0.400712714    0.245975749
   23 LEU   CB       253    0.295901151    0.251634572    0.268454022
   23 LEU   CG       254    0.352709871    0.160148403    0.159764560
   23 LEU   CD1      255    0.302228711    0.018786677    0.189339058
   23 LEU   CD2      256    0.298534474    0.198049312    0.021791292
   23 LEU   C        257    0.211062074    0.466270709    0.328473822
   23 LEU   O        258    0.228743292    0.496722525    0.446325766
   24 ALA   N        259    0.096549076    0.491264396    0.265602286
   24 ALA   H        260    0.079762102    0.485900210    0.167161282
   24 ALA   CA       261    7.712839844    0.531502865    0.342283866
   24 ALA   CB       262    7.688744042    0.682523704    0.337786788
   24 ALA   C        263    7.581827144    0.470465912    0.292109843
   24 ALA   O        264    7.544768843    0.479629864    0.175172502
   25 SER   N        265    7.500155644    0.418060826    0.383077853
   25 SER   H        266    7.536503317    0.393028514    0.472812146
   25 SER   CA       267    7.365641650    0.366066187    0.354540604
   25 SER   CB       268    7.347557619    0.224532964    0.409780490
   25 SER   OG       269    7.384346774    0.218025424    0.547818465
   25 SER   HG       270    7.298777275    0.221465432    0.599452192
   25 SER   C        271    7.252320413    0.454271471    0.407353785
   25 SER   O        272    7.262594948    0.494712794    0.523064393
   26 ASP   N        273    7.133944811    0.429551760    0.351989760
   26 ASP   H        274    7.126444158    0.381828496    0.264428774
   26 ASP   CA       275    7.006477227    0.492790392    0.388927355
   26 ASP   CB       276    6.899890537    0.493986167    0.279169087
   26 ASP   CG       277    6.834320845    0.359282486    0.248144225
   26 ASP   OD1      278    6.714522514    0.353582068    0.283370426
   26 ASP   OD2      279    6.905433521    0.258028825    0.230333615
   26 ASP   C        280    6.951345884    0.437259104    0.520415486
   26 ASP   O        281    6.940363930    0.512403422    0.617171610
   27 VAL   N        282    6.945714876    0.304387697    0.521392970
   27 VAL   H        283    6.947540269    0.244207377    0.441549312
   27 VAL   CA       284    6.902884576    0.235011252    0.643696969
   27 VAL   CB       285    6.820963072    0.108128879    0.619253353
   27 VAL   CG1      286    6.675038019    0.148193113    0.596703614
   27 VAL   CG2      287    6.874364737    0.021472633    0.505019494
   27 VAL   C        288    7.020636304    0.198268882    0.734204874
   27 VAL   O        289    7.135268621    0.172107302    0.698093613
   28 ARG   N        290    6.982533141    0.174322004    0.859348252
   28 ARG   H        291    6.886676779    0.195988662    0.877811460
   28 ARG   CA       292    7.081287790    0.151541710    0.965834695
   28 ARG   CB       293    7.029497880    0.204555151    1.099695173
   28 ARG   CG       294    7.139745676    0.202635776    1.205783231
   28 ARG   CD       295    7.086215974    0.255449864    1.339028394
   28 ARG   NE       296    7.012287433    0.155877879    1.417963748
   28 ARG   HE       297    7.007748415    0.064575695    1.377425842
   28 ARG   CZ       298    6.966749472    0.168664927    1.543344212
   28 ARG   NH1      299    6.990129140    0.279098887    1.615550546
   28 ARG   HH11     300    6.945643432    0.290538190    1.704372266
   28 ARG   HH12     301    7.062921362    0.343929762    1.593214282
   28 ARG   NH2      302    6.862218448    0.097815218    1.588161579
   28 ARG   HH21     303    6.842631473    0.095647125    1.686200188
   28 ARG   HH22     304    6.810886186    0.034262467    1.530489578
   28 ARG   C        305    7.140061291    0.010269259    0.965896910
   28 ARG   O        306    7.262908761    0.006507086    0.960890078
   29 GLU   N        307    7.059990990    7.641429904    0.943974850
   29 GLU   H        308    6.960445356    7.651016069    0.944703097
   29 GLU   CA       309    7.107844721    7.502446250    0.945968488
   29 GLU   CB       310    6.989760874    7.412748018    0.908261626
   29 GLU   CG       311    6.922185531    7.442349559    0.774226321
   29 GLU   CD       312    6.818263209    7.337658828    0.733618050
   29 GLU   OE1      313    6.697060906    7.349074550    0.761943593
   29 GLU   OE2      314    6.860148256    7.235297161    0.675378962
   29 GLU   C        315    7.238380737    7.470494522    0.872819811
   29 GLU   O        316    7.309805567    7.377514468    0.910012685
   30 LYSH  N        317    7.260052538    7.543058182    0.763485711
   30 LYSH  H        318    7.182782850    7.606084923    0.755933357
   30 LYSH  CA       319    7.371976981    7.522943675    0.670316371
   30 LYSH  CB       320    7.356351781    7.612654407    0.547365701
   30 LYSH  CG       321    7.281546993    7.561767155    0.423967694
   30 LYSH  CD       322    7.352658103    7.445967497    0.353663503
   30 LYSH  CE       323    7.270046347    7.366109893    0.252618496
   30 LYSH  NZ       324    7.159175169    7.294428595    0.317259052
   30 LYSH  HZ1      325    7.105996746    7.241115671    0.251446320
   30 LYSH  HZ2      326    7.089025073    7.345639602    0.366840665
   30 LYSH  HZ3      327    7.192185778    7.215848124    0.369570131
   30 LYSH  C        328    7.505115161    7.563172290    0.734097986
   30 LYSH  O        329    7.608398245    7.533754227    0.674119613
   31 THR   N        330    7.507182756    7.624443649    0.852125814
   31 THR   H        331    7.422440574    7.654519154    0.895887130
   31 THR   CA       332    7.634559236    7.650782608    0.920631121
   31 THR   CB       333    7.618201098    7.734609947    1.047573700
   31 THR   OG1      334    7.555096606    7.661394482    1.152971896
   31 THR   HG1      335    7.627277975    7.614944421    1.204283483
   31 THR   CG2      336    7.569568772    0.139699754    1.010175913
   31 THR   C        337    7.718793743    7.527613267    0.954383513
   31 THR   O        338    7.832861192    7.540449364    0.998574812
   32 GLU   N        339    7.655202130    7.412292279    0.935727169
   32 GLU   H        340    7.561631642    7.407661958    0.900756887
   32 GLU   CA       341    7.716622611    7.283960151    0.972739103
   32 GLU   CB       342    7.601449261    7.189355466    1.007328780
   32 GLU   CG       343    7.559877594    7.211590212    1.152872923
   32 GLU   CD       344    7.656651248    7.156012484    1.257517833
   32 GLU   OE1      345    7.728744540    7.239838128    1.315818104
   32 GLU   OE2      346    7.666418531    7.036244664    1.291945873
   32 GLU   C        347    0.078908369    7.236841826    0.864511080
   32 GLU   O        348    0.063403381    7.272427540    0.747788726
   33 GLU   N        349    0.168689186    7.147559598    0.905218717
   33 GLU   H        350    0.171155907    7.119947635    1.001305247
   33 GLU   CA       351    0.264984261    7.072909305    0.822962402
   33 GLU   CB       352    0.394131136    7.046414039    0.900597040
   33 GLU   CG       353    0.508235207    6.967676606    0.835875292
   33 GLU   CD       354    0.632753448    6.982515126    0.923534039
   33 GLU   OE1      355    0.699858287    7.087881501    0.919408970
   33 GLU   OE2      356    0.662559873    6.897063869    1.009751130
   33 GLU   C        357    0.215768902    6.946757141    0.751748427
   33 GLU   O        358    0.256238089    6.922600120    0.638136356
   34 ASN   N        359    0.127649476    6.875010391    0.820844184
   34 ASN   H        360    0.095499830    6.891167186    0.914139240
   34 ASN   CA       361    0.068598303    6.760997687    0.749276596
   34 ASN   CB       362    0.013176219    6.676111099    0.863862569
   34 ASN   CG       363    7.696297316    6.541131930    0.813991236
   34 ASN   OD1      364    7.768934758    6.449494391    0.775854026
   34 ASN   ND2      365    7.564711676    6.521840987    0.812541620
   34 ASN   HD21     366    7.531244917    6.435221780    0.775441699
   34 ASN   HD22     367    7.503870607    6.600121859    0.825572747
   34 ASN   C        368    7.692146360    6.818098163    0.661472966
   34 ASN   O        369    7.591090032    6.869690246    0.708973277
   35 SER   N        370    0.006006563    6.850712734    0.542175756
   35 SER   H        371    0.103749648    6.855823433    0.521677393
   35 SER   CA       372    7.660719774    6.922552575    0.442225488
   35 SER   CB       373    7.654939786    7.074592228    0.458370965
   35 SER   OG       374    7.569032802    7.142799423    0.366609911
   35 SER   HG       375    7.477394417    7.126934963    0.403362328
   35 SER   C        376    7.714907388    6.894054802    0.302012738
   35 SER   O        377    7.836122387    6.885921583    0.282841063
   36 SER   N        378    7.624112510    6.890298152    0.204885293
   36 SER   H        379    7.531779359    6.854422441    0.218574354
   36 SER   CA       380    7.664166572    6.888424820    0.063456834
   36 SER   CB       381    7.551570815    6.823859311    7.717499150
   36 SER   OG       382    7.441395185    6.914344015    7.728683454
   36 SER   HG       383    7.378012132    6.882667927    7.658119693
   36 SER   C        384    7.705460449    7.028034842    0.016415498
   36 SER   O        385    7.809238202    7.034358701   -0.049325966
   37 MET   N        386    7.637216690    7.135776236    0.054181784
   37 MET   H        387    7.564337544    7.124029108    0.121654897
   37 MET   CA       388    7.674900350    7.275130420    0.026416929
   37 MET   CB       389    7.562810482    7.378934285    0.035036978
   37 MET   CG       390    7.486915104    7.402497090    7.639361034
   37 MET   SD       391    7.388601002    7.258614159    7.583493368
   37 MET   CE       392    7.345536858    7.348980847    7.436308503
   37 MET   C        393    0.067964127    7.332741718    0.087010421
   37 MET   O        394    0.123102306    7.436216160    0.049837307
   38 ARG   N        395    0.129897102    7.265400808    0.183554967
   38 ARG   H        396    0.087103179    7.181785256    0.217882105
   38 ARG   CA       397    0.261819107    7.295138723    0.241218757
   38 ARG   CB       398    0.281356862    7.214559922    0.369804772
   38 ARG   CG       399    0.249284255    7.297625696    0.494242838
   38 ARG   CD       400    0.343237311    7.414042331    0.526321206
   38 ARG   NE       401    0.322126631    7.473393180    0.659152976
   38 ARG   HE       402    0.246519366    7.538805201    0.656957128
   38 ARG   CZ       403    0.395687149    7.459574773    0.770311267
   38 ARG   NH1      404    0.518217898    7.405341246    0.768788578
   38 ARG   HH11     405    0.576737835    7.408031664    0.849839853
   38 ARG   HH12     406    0.543893777    7.335731691    0.701736158
   38 ARG   NH2      407    0.331829108    7.500347335    0.880836250
   38 ARG   HH21     408    0.372214347    7.497946910    0.972291994
   38 ARG   HH22     409    0.233622068    7.519196633    0.879568204
   38 ARG   C        410    0.374643517    7.260105278    0.144007658
   38 ARG   O        411    0.469784441    7.188214541    0.174175844
   39 VAL   N        412    0.364883641    7.318324321    0.024816928
   39 VAL   H        413    0.306071922    7.398428806    0.013660495
   39 VAL   CA       414    0.456139127    7.296220693    7.646780421
   39 VAL   CB       415    0.377289985    7.295905224    7.515663132
   39 VAL   CG1      416    0.296898853    7.167195685    7.496092299
   39 VAL   CG2      417    0.291496409    7.420596103    7.493249796
   39 VAL   C        418    0.567961849    7.400566901    7.651305797
   39 VAL   O        419    0.550142393    7.509978074    7.704603841
   40 PHE   N        420    0.682712890    7.361408560    7.596648135
   40 PHE   H        421    0.708418913    7.264827541    7.600229732
   40 PHE   CA       422    0.791325893    7.458442439    7.576818379
   40 PHE   CB       423    0.870865050    7.487043355    7.704358230
   40 PHE   CG       424    0.912435488    7.359937672    7.778689071
   40 PHE   CD1      425    1.025905270    7.290333306    0.003593913
   40 PHE   HD1      426    1.077462745    7.323752219   -0.086439520
   40 PHE   CD2      427    0.841541530    7.321165997    0.156713444
   40 PHE   HD2      428    0.743584365    7.362886931    0.180053810
   40 PHE   CE1      429    1.073894507    7.187527408    0.083902047
   40 PHE   HE1      430    1.171692094    7.141781419    0.068887924
   40 PHE   CE2      431    0.885388874    7.216179660    0.236564401
   40 PHE   HE2      432    0.822708470    7.178119320    0.317202718
   40 PHE   CZ       433    1.001487221    7.150936916    0.196769377
   40 PHE   HZ       434    1.030894466    7.060400660    0.249863789
   40 PHE   C        435    0.889455076    7.419740009    7.465992316
   40 PHE   O        436    0.910994422    7.300979531    7.442344687
   41 VAL   N        437    0.914425771    7.523771095    7.386998367
   41 VAL   H        438    0.881517016    7.616064739    7.406971104
   41 VAL   CA       439    0.980822911    7.509431738    7.256645556
   41 VAL   CB       440    0.938880231    7.615997864    7.155193533
   41 VAL   CG1      441    0.794044302    7.584793786    7.117037479
   41 VAL   CG2      442    0.943875095    7.760039617    7.206522101
   41 VAL   C        443    1.133610176    7.502488464    7.252988067
   41 VAL   O        444    1.196058486    7.552166270    7.346583063
   42 ASN   N        445    1.179795563    7.437948860    7.146268514
   42 ASN   H        446    1.123793138    7.399632808    7.072826241
   42 ASN   CA       447    1.324956094    7.435298218    7.123300707
   42 ASN   CB       448    1.392311669    7.298048527    7.128990266
   42 ASN   CG       449    1.305112897    7.172359990    7.131496298
   42 ASN   OD1      450    1.257627614    7.128983609    7.236342169
   42 ASN   ND2      451    1.324152014    7.094747761    7.025194438
   42 ASN   HD21     452    1.257090260    7.021179600    7.015753199
   42 ASN   HD22     453    1.407760739    7.087684119    6.970807085
   42 ASN   C        454    1.362281125    7.491158792    6.985843980
   42 ASN   O        455    1.425443348    7.596341281    6.977243919
   43 HISB  N        456    1.291492854    7.440445312    6.885319549
   43 HISB  H        457    1.226457458    7.366281863    6.901757095
   43 HISB  CA       458    1.333293611    7.467636060    6.747036183
   43 HISB  CB       459    1.412685800    7.349136906    6.691708779
   43 HISB  CG       460    1.469439630    7.380203585    6.553065316
   43 HISB  ND1      461    1.405836288    7.369249386    6.436788542
   43 HISB  CD2      462    1.589304838    7.433013898    6.530043262
   43 HISB  HD2      463    1.681445709    7.413788015    6.585000817
   43 HISB  CE1      464    1.475055485    7.431780119    6.341993549
   43 HISB  HE1      465    1.464976961    7.412373580    6.235209538
   43 HISB  NE2      466    1.588601033    7.467178033    6.401507900
   43 HISB  HE2      467    1.665902916    7.512927622    6.357569637
   43 HISB  C        468    1.215915876    7.493330174    6.652330683
   43 HISB  O        469    1.136852864    7.403191832    6.624910768
   44 ILE   N        470    1.214200953    7.610045309    6.588583848
   44 ILE   H        471    1.287289493    7.674508824    6.610995271
   44 ILE   CA       472    1.114787239    7.649028707    6.487553098
   44 ILE   CB       473    1.068391203    0.055894218    6.520914054
   44 ILE   CG1      474    0.962342839    0.055249816    6.631197141
   44 ILE   CG2      475    0.997854823    0.129077251    6.406573894
   44 ILE   CD       476    0.997227944    0.024097971    6.776868134
   44 ILE   C        477    1.168947048    7.641320347    6.344669176
   44 ILE   O        478    1.266174223    7.708949212    6.311509094
   45 GLU   N        479    1.092416720    7.563097406    6.269076754
   45 GLU   H        480    1.015145172    7.508221143    6.300963078
   45 GLU   CA       481    1.146656244    7.533663974    6.135661538
   45 GLU   CB       482    1.218321464    7.398534214    6.138739840
   45 GLU   CG       483    1.271771507    7.332468161    6.011514595
   45 GLU   CD       484    1.388120159    7.416544158    5.958568886
   45 GLU   OE1      485    1.368385579    7.510737833    5.878818471
   45 GLU   OE2      486    1.500624630    7.363706644    5.971779193
   45 GLU   C        487    1.042521754    7.552167443    6.025092528
   45 GLU   O        488    0.921743575    7.545064369    6.047289146
   46 VAL   N        489    1.091566902    7.588117735    5.906808241
   46 VAL   H        490    1.183551358    7.556183282    5.883996645
   46 VAL   CA       491    1.006175565    7.632829698    5.795816074
   46 VAL   CB       492    1.066294813    7.751971357    5.720955266
   46 VAL   CG1      493    0.968933498    7.806988530    5.616518780
   46 VAL   CG2      494    1.109273130    7.866237620    5.813189538
   46 VAL   C        495    0.975228709    7.509855155    5.710184432
   46 VAL   O        496    1.058910478    7.420678395    5.696927483
   47 LEU   N        497    0.845281529    7.485643147    5.695397064
   47 LEU   H        498    0.782965612    7.538833641    5.752733881
   47 LEU   CA       499    0.782646115    7.393588056    5.599404648
   47 LEU   CB       500    0.664183235    7.324077780    5.666822704
   47 LEU   CG       501    0.701621466    7.223933832    5.776274624
   47 LEU   CD1      502    0.583631309    7.194806624    5.869211187
   47 LEU   CD2      503    0.752030216    7.095583020    5.709979360
   47 LEU   C        504    0.723811327    7.466012553    5.478138664
   47 LEU   O        505    0.669004800    7.576118635    5.479832371
   48 SER   N        506    0.714587273    7.388402564    5.370517879
   48 SER   H        507    0.733451909    7.290214805    5.368346019
   48 SER   CA       508    0.691222761    7.433945319    5.232707588
   48 SER   CB       509    0.689302241    7.324669623    5.125622681
   48 SER   OG       510    0.577573269    7.237303879    5.143919960
   48 SER   HG       511    0.597927859    7.142614641    5.119026944
   48 SER   C        512    0.569407265    7.524438503    5.213121224
   48 SER   O        513    0.590519880    7.625746602    5.146628701
   49 ASN   N        514    0.452439521    7.501316284    5.272064494
   49 ASN   H        515    0.422501590    7.408284752    5.293290210
   49 ASN   CA       516    0.345926645    7.602225115    5.281230291
   49 ASN   CB       517    0.218149699    7.524169066    5.312683987
   49 ASN   CG       518    0.088424673    7.578558652    5.252493969
   49 ASN   OD1      519    0.080775920    7.617594314    5.136103535
   49 ASN   ND2      520    7.731800274    7.599552558    5.346508191
   49 ASN   HD21     521    7.761803097    7.574276679    5.438481820
   49 ASN   C        522    0.358950860    7.730340663    5.363872428
   49 ASN   O        523    0.259051579    7.784460048    5.411004935
   50 SER   N        524    0.480824114    0.040077236    5.392644024
   50 SER   H        525    0.562333637   -0.002187415    5.353011011
   50 SER   CA       526    0.517444441    0.139817787    5.494243181
   50 SER   CB       527    0.498623794    0.282158759    5.441342590
   50 SER   OG       528    0.368431837    0.328170591    5.404139164
   50 SER   HG       529    0.300902962    0.256954121    5.423355397
   50 SER   C        530    0.454292161    0.108174504    5.629973511
   50 SER   O        531    0.415428115    0.195056261    5.707894824
   51 SER   N        532    0.438780166    7.712770034    5.650549238
   51 SER   H        533    0.436114602    7.658588728    5.566536806
   51 SER   CA       534    0.410615329    7.642165197    5.776377087
   51 SER   CB       535    0.357488249    7.500293452    5.754856666
   51 SER   OG       536    0.296468262    7.473072257    5.628426471
   51 SER   HG       537    0.202676991    7.507577296    5.632090143
   51 SER   C        538    0.529258907    7.640309452    5.872952288
   51 SER   O        539    0.642057361    7.615780584    5.830503718
   52 LEU   N        540    0.499151911    7.640500131    6.002503586
   52 LEU   H        541    0.403616801    7.642704372    6.031958384
   52 LEU   CA       542    0.603034609    7.631184955    6.106106308
   52 LEU   CB       543    0.586139060    7.755597620    6.193551477
   52 LEU   CG       544    0.624672981    0.158396308    6.139539890
   52 LEU   CD1      545    0.613367601    0.265132242    6.248592490
   52 LEU   CD2      546    0.764329343    0.166221958    6.077517640
   52 LEU   C        547    0.595478446    7.500580963    6.185449456
   52 LEU   O        548    0.492220076    7.467657214    6.243636392
   53 LEU   N        549    0.708153807    7.430948566    6.173339083
   53 LEU   H        550    0.788703065    7.467231772    6.126467187
   53 LEU   CA       551    0.739384797    7.308379286    6.248256945
   53 LEU   CB       552    0.837616024    7.231796868    6.159392673
   53 LEU   CG       553    0.889821534    7.100879668    6.218928721
   53 LEU   CD1      554    0.785483776    6.989004628    6.217153227
   53 LEU   CD2      555    1.018317942    7.053664764    6.150602597
   53 LEU   C        556    0.789450942    7.344350609    6.388303257
   53 LEU   O        557    0.906493996    7.377727052    6.406147023
   54 PHE   N        558    0.695278585    7.365452931    6.479819822
   54 PHE   H        559    0.602791231    7.330063323    6.465853967
   54 PHE   CA       560    0.734324779    7.398794175    6.617574273
   54 PHE   CB       561    0.624723226    7.472532395    6.694788660
   54 PHE   CG       562    0.598236823    7.619002514    6.659376731
   54 PHE   CD1      563    0.520702362    7.653845658    6.549382998
   54 PHE   HD1      564    0.482319584    7.577535967    6.481673259
   54 PHE   CD2      565    0.641717608    7.723342704    6.740280397
   54 PHE   HD2      566    0.717330484    7.705444113    6.816729455
   54 PHE   CE1      567    0.489075585    0.050851077    6.519787794
   54 PHE   HE1      568    0.421437397    0.071442540    6.436842320
   54 PHE   CE2      569    0.614051206    0.121006956    6.709689284
   54 PHE   HE2      570    0.644656926    0.204803208    6.772319094
   54 PHE   CZ       571    0.534839121    0.154379409    6.600453628
   54 PHE   HZ       572    0.493177762    0.254742492    6.591933171
   54 PHE   C        573    0.773699200    7.269146233    6.688660048
   54 PHE   O        574    0.687215672    7.192041443    6.729964017
   55 ASN   N        575    0.905379510    7.252522462    6.697202234
   55 ASN   H        576    0.980318435    7.309390870    6.663270968
   55 ASN   CA       577    0.965774008    7.141548620    6.772354876
   55 ASN   CB       578    1.103203768    7.095288945    6.723563011
   55 ASN   CG       579    1.109027899    7.053488417    6.576498994
   55 ASN   OD1      580    1.112104589    6.935456494    6.542067112
   55 ASN   ND2      581    1.145311305    7.147393693    6.489589512
   55 ASN   HD21     582    1.163431153    7.116394231    6.396263633
   55 ASN   HD22     583    1.167114833    7.242378015    6.511983561
   55 ASN   C        584    0.968165553    7.189442598    6.917649041
   55 ASN   O        585    1.043864091    7.280723955    6.950335115
   56 MET   N        586    0.908179296    7.104589541    7.000670819
   56 MET   H        587    0.897781154    7.009288172    6.972218392
   56 MET   CA       588    0.867781571    7.130716539    7.139580070
   56 MET   CB       589    0.723262032    7.179056355    7.153232723
   56 MET   CG       590    0.602287128    7.120925213    7.079771012
   56 MET   SD       591    0.454898934    7.219262220    7.125574024
   56 MET   CE       592    0.487196216    7.358383804    7.019337910
   56 MET   C        593    0.896653358    7.014649810    7.235002852
   56 MET   O        594    0.947269180    6.913806610    7.186025600
   57 HISH  N        595    0.908579437    7.044596670    7.364049825
   57 HISH  H        596    0.897998685    7.136827247    7.401219455
   57 HISH  CA       597    0.918944901    6.938241959    7.465016118
   57 HISH  CB       598    1.064591521    6.922946266    7.509329863
   57 HISH  CG       599    1.148703001    6.836196930    7.415474432
   57 HISH  ND1      600    1.212020349    6.866444830    7.302504419
   57 HISH  HD1      601    1.197139004    6.946069974    7.243866592
   57 HISH  CD2      602    1.188385428    6.713859574    7.449339813
   57 HISH  HD2      603    1.148459380    6.653545687    7.530882898
   57 HISH  CE1      604    1.296746671    6.769613324    7.268819819
   57 HISH  HE1      605    1.367108396    6.773199303    7.185649010
   57 HISH  NE2      606    1.281324183    6.676017607    7.362046882
   57 HISH  HE2      607    1.328466655    6.587829997    7.362785499
   57 HISH  C        608    0.818983165    6.964565611    7.577830119
   57 HISH  O        609    0.761660900    7.072126277    7.594424833
   58 ILE   N        610    0.779675324    6.856251994    7.644265634
   58 ILE   H        611    0.805435127    6.764808346    7.613019337
   58 ILE   CA       612    0.695702145    6.852845792    0.029800195
   58 ILE   CB       613    0.554709740    6.804597502    7.730138861
   58 ILE   CG1      614    0.497646103    6.853143347    7.596723956
   58 ILE   CG2      615    0.456316177    6.863332420    7.831529397
   58 ILE   CD       616    0.354678030    6.815439443    7.557337369
   58 ILE   C        617    0.758994793    6.760371759    0.133978427
   58 ILE   O        618    0.804208681    6.649563547    0.105583645
   59 LYSH  N        619    0.766182844    6.819042398    0.253131621
   59 LYSH  H        620    0.718817492    6.905265283    0.271125008
   59 LYSH  CA       621    0.832816189    6.759988616    0.370094979
   59 LYSH  CB       622    0.865819663    6.866187845    0.475177760
   59 LYSH  CG       623    1.009311951    6.836991861    0.519504770
   59 LYSH  CD       624    1.033261948    6.937033273    0.632776501
   59 LYSH  CE       625    0.941368201    6.941077716    0.755039386
   59 LYSH  NZ       626    0.993596501    7.028057364    0.861429851
   59 LYSH  HZ1      627    1.009821216    7.119072164    0.823307328
   59 LYSH  HZ2      628    1.080399867    6.990022231    0.893346339
   59 LYSH  HZ3      629    0.926543573    7.046248188    0.933353505
   59 LYSH  C        630    0.747558810    6.648170765    0.430426449
   59 LYSH  O        631    0.755892035    6.628260814    0.551524201
   60 VAL   N        632    0.676782676    6.570133255    0.349236474
   60 VAL   H        633    0.702656194    6.585866934    0.253931568
   60 VAL   CA       634    0.586780065    6.463228046    0.394882431
   60 VAL   CB       635    0.514671864    6.398859648    0.276272293
   60 VAL   CG1      636    0.423819192    6.493565088    0.197594904
   60 VAL   CG2      637    0.603216545    6.322307439    0.177732592
   60 VAL   C        638    0.633460589    6.364669061    0.502214992
   60 VAL   O        639    0.723201506    6.282836055    0.482699447
   61 ASP   N        640    0.585675315    6.390375990    0.623649956
   61 ASP   H        641    0.514444143    6.459997480    0.632647506
   61 ASP   CA       642    0.618784789    6.324825681    0.750995714
   61 ASP   CB       643    0.558042864    6.184644963    0.759563740
   61 ASP   CG       644    0.407416253    6.165090163    0.741123101
   61 ASP   OD1      645    0.366638644    6.138643664    0.625945930
   61 ASP   OD2      646    0.328432386    6.179256927    0.836974419
   61 ASP   C        647    0.767297066    6.328123959    0.787632511
   61 ASP   O        648    0.828737212    6.228807553    0.826269515
   62 GLY   N        649    0.829905389    6.440270138    0.753086435
   62 GLY   H        650    0.777462821    6.515116790    0.712483701
   62 GLY   CA       651    0.974053315    6.466248365    0.765587885
   62 GLY   C        652    1.054560736    6.452094773    0.636270441
   62 GLY   O        653    1.135839240    6.537111665    0.600311740
   63 LYSH  N        654    1.026097768    6.343620160    0.564771204
   63 LYSH  H        655    0.941979638    6.294124017    0.586522998
   63 LYSH  CA       656    1.084183491    6.316105368    0.432575868
   63 LYSH  CB       657    1.044985065    6.168976675    0.417644574
   63 LYSH  CG       658    1.129891815    6.091967635    0.316320956
   63 LYSH  CD       659    1.121874994    5.941201573    0.341076391
   63 LYSH  CE       660    0.995692335    5.889721736    0.271529329
   63 LYSH  NZ       661    1.007212813    5.745307536    0.296422138
   63 LYSH  HZ1      662    0.940106107    5.693186764    0.243690631
   63 LYSH  HZ2      663    0.986888345    5.728982977    0.392964117
   63 LYSH  HZ3      664    1.095710225    5.703362361    0.276202719
   63 LYSH  C        665    1.039049082    6.397211035    0.310946160
   63 LYSH  O        666    0.923456192    6.399515996    0.268987227
   64 CYS1  N        667    1.142825053    6.457595322    0.253749344
   64 CYS1  H        668    1.236629386    6.458018000    0.288410216
   64 CYS1  CA       669    1.117481481    6.532313525    0.129711630
   64 CYS1  CB       670    1.221818071    6.642751361    0.111540368
   64 CYS1  SG       671    1.159669620    6.792065667    0.197176833
   64 CYS1  C        672    1.106575679    6.455810897    7.732727900
   64 CYS1  O        673    1.203581859    6.434113281    7.660278516
   65 THR   N        674    0.984902468    6.439077742    7.681679734
   65 THR   H        675    0.905694364    6.460284809    7.738930321
   65 THR   CA       676    0.952423713    6.377144605    7.552379910
   65 THR   CB       677    0.826783228    6.289938246    7.547776489
   65 THR   OG1      678    0.713417991    6.358469350    7.601667145
   65 THR   HG1      679    0.636844591    6.294201772    7.604158471
   65 THR   CG2      680    0.845910578    6.166385592    7.635977128
   65 THR   C        681    0.960703356    6.464945790    7.427349349
   65 THR   O        682    0.942099758    6.586422285    7.432769568
   66 GLU   N        683    1.017178816    6.417833921    7.316525236
   66 GLU   H        684    1.074630118    6.335988584    7.317802054
   66 GLU   CA       685    1.022395179    6.490569633    7.188894426
   66 GLU   CB       686    1.107645533    6.416107539    7.085949541
   66 GLU   CG       687    1.256209212    6.428053268    7.120513657
   66 GLU   CD       688    1.290197315    6.365805937    7.256071685
   66 GLU   OE1      689    1.243091057    6.255650329    7.291733475
   66 GLU   OE2      690    1.384105285    6.422465596    7.316030829
   66 GLU   C        691    0.883167405    6.493617466    7.125525722
   66 GLU   O        692    0.808464344    6.396952467    7.139892653
   67 ILE   N        693    0.854180636    6.609440583    7.066927123
   67 ILE   H        694    0.916349137    6.685822408    7.049538928
   67 ILE   CA       695    0.724275329    6.643051496    7.006869768
   67 ILE   CB       696    0.613274318    6.659818298    7.110812619
   67 ILE   CG1      697    0.481777916    6.698792359    7.043017443
   67 ILE   CG2      698    0.639717006    6.755422591    7.227317738
   67 ILE   CD       699    0.406985631    6.573373657    6.997352244
   67 ILE   C        700    0.737352606    6.765931016    6.916648858
   67 ILE   O        701    0.798772118    6.867434826    6.949127379
   68 ALA   N        702    0.694790987    6.743341334    6.792674412
   68 ALA   H        703    0.662890820    6.650242702    6.774925134
   68 ALA   CA       704    0.705656835    6.841521006    6.683797078
   68 ALA   CB       705    0.808107422    6.795572947    6.579859736
   68 ALA   C        706    0.571081431    6.875323495    6.619311148
   68 ALA   O        707    0.524421400    6.796117095    6.537583905
   69 LEU   N        708    0.512123015    6.991212648    6.647286705
   69 LEU   H        709    0.568526102    7.063142367    6.687851601
   69 LEU   CA       710    0.383029562    7.035200941    6.592410295
   69 LEU   CB       711    0.308959365    7.134243782    6.682499994
   69 LEU   CG       712    0.252863987    7.062821453    6.805636098
   69 LEU   CD1      713    0.188301456    7.143156098    6.918704323
   69 LEU   CD2      714    0.156746598    6.952579910    6.760706967
   69 LEU   C        715    0.395791952    7.097782372    6.453368488
   69 LEU   O        716    0.465834929    7.195274972    6.426548662
   70 VAL   N        717    0.327870217    7.038378219    6.355660723
   70 VAL   H        718    0.260780068    6.965383974    6.368763314
   70 VAL   CA       719    0.332429857    7.085323763    6.216423828
   70 VAL   CB       720    0.324946032    6.965391913    6.121717050
   70 VAL   CG1      721    0.320309682    6.992324708    5.971167442
   70 VAL   CG2      722    0.430342847    6.858167726    6.150089423
   70 VAL   C        723    0.224989135    7.193178258    6.201206378
   70 VAL   O        724    0.110861497    7.167887855    6.162953150
   71 SER   N        725    0.264761266    7.319068536    6.217251724
   71 SER   H        726    0.360159926    7.347801890    6.225716282
   71 SER   CA       727    0.159474330    7.420329789    6.233571227
   71 SER   CB       728    0.186950836    7.513378997    6.351865672
   71 SER   OG       729    0.084659129    7.612778962    6.341680753
   71 SER   HG       730    0.083285838    7.672101741    6.422170230
   71 SER   C        731    0.154830474    7.504445726    6.105852881
   71 SER   O        732    0.247836621    7.576360052    6.069694910
   72 ASP   N        733    0.035951182    7.503322441    6.046235159
   72 ASP   H        734   -0.038803807    7.467016793    6.101855338
   72 ASP   CA       735    0.010573508    7.562324049    5.914004205
   72 ASP   CB       736    7.701825339    7.451650968    5.817863887
   72 ASP   CG       737    7.701184155    7.480295555    5.667570486
   72 ASP   OD1      738    7.609566682    7.432203370    5.597457463
   72 ASP   OD2      739    7.781100436    7.561374430    5.615961114
   72 ASP   C        740    7.640589190    7.673505873    5.910442888
   72 ASP   O        741    7.549509586    7.674096199    5.993105918
   73 LYSH  N        742    7.665207863    0.031666712    5.818827248
   73 LYSH  H        743    7.716088273    0.009115301    5.735745176
   73 LYSH  CA       744    7.594065555    0.160105455    5.811476417
   73 LYSH  CB       745    7.678223679    0.266606264    5.740871878
   73 LYSH  CG       746    7.704870527    0.402191334    5.806599052
   73 LYSH  CD       747    7.771317683    0.496021298    5.705634651
   73 LYSH  CE       748    7.665084557    0.557111039    5.614017428
   73 LYSH  NZ       749    7.717428230    0.619845001    5.491812512
   73 LYSH  HZ1      750    7.795574185    0.569261320    5.455280448
   73 LYSH  HZ2      751    7.751131510    0.709958774    5.519081722
   73 LYSH  HZ3      752    7.644946081    0.623633400    5.423013039
   73 LYSH  C        753    7.458181403    0.164073264    5.741262338
   73 LYSH  O        754    7.436761078    0.085891830    5.648753676
   74 THR   N        755    7.367258383    0.238687661    5.803370279
   74 THR   H        756    7.358068563    0.305600403    5.877126840
   74 THR   CA       757    7.238934685    0.253784859    5.733248806
   74 THR   CB       758    7.121650700    0.229200493    5.828371314
   74 THR   OG1      759    6.994563333    0.214455305    5.764502232
   74 THR   HG1      760    6.931854911    0.191735576    5.839003020
   74 THR   CG2      761    7.117452453    0.332795026    5.940886102
   74 THR   C        762    7.222625430    0.373536064    5.639418364
   74 THR   O        763    7.323643597    0.440699448    5.619085402
   75 GLU   N        764    7.099166529    0.417020704    5.615841905
   75 GLU   H        765    7.011097710    0.397212974    5.658875227
   75 GLU   CA       766    7.084712072    0.521496599    5.513440973
   75 GLU   CB       767    6.938991102    0.566728096    5.502172485
   75 GLU   CG       768    6.858473687    0.461866396    5.425178493
   75 GLU   CD       769    6.711045668    0.487608551    5.456930773
   75 GLU   OE1      770    6.650218256    0.572860586    5.388694945
   75 GLU   OE2      771    6.659418057    0.449591194    5.564235434
   75 GLU   C        772    7.154672835    0.649363500    5.560014867
   75 GLU   O        773    7.199269336    0.729205096    5.477745675
   76 LYSH  N        774    7.131343118    0.690898771    5.684197912
   76 LYSH  H        775    7.084916295    0.642701036    5.758504988
   76 LYSH  CA       776    7.197712915    0.809322154    5.740624857
   76 LYSH  CB       777    7.127857449    0.863780345    5.865396325
   76 LYSH  CG       778    6.993583529    0.930968981    5.836001184
   76 LYSH  CD       779    6.913256745    0.951675910    5.964561912
   76 LYSH  CE       780    6.772858680    0.999891033    5.927525667
   76 LYSH  NZ       781    6.691354328    1.029761148    6.046150061
   76 LYSH  HZ1      782    6.732608245    0.984772667    6.125359089
   76 LYSH  HZ2      783    6.600575100    0.988977070    6.036388315
   76 LYSH  HZ3      784    6.690189934    1.129640057    6.050931333
   76 LYSH  C        785    7.348807825    0.801648002    5.763438568
   76 LYSH  O        786    7.399526264    0.697543777    5.804924057
   77 ASP   N        787    7.417331148    0.915424413    5.770418698
   77 ASP   H        788    7.370965224    0.999628291    5.742854247
   77 ASP   CA       789    7.561530272    0.916843450    5.798942836
   77 ASP   CB       790    7.646600535    1.013834626    5.716711654
   77 ASP   CG       791    7.706831420    0.935564749    5.599872011
   77 ASP   OD1      792    7.801284320    0.856169689    5.619841686
   77 ASP   OD2      793    7.651256782    0.946772733    5.488467969
   77 ASP   C        794    7.599075716    0.927479430    5.946871796
   77 ASP   O        795    7.532261153    1.002868684    6.017454873
   78 GLY   N        796    7.697799544    0.847301609    5.985761149
   78 GLY   H        797    7.783301773    0.841408661    5.934237808
   78 GLY   CA       798    7.712299391    0.812711680    6.127889356
   78 GLY   C        799    7.627846790    0.694362673    6.175507743
   78 GLY   O        800    7.656454389    0.644281453    6.284142900
   79 GLU   N        801    7.512915141    0.661062611    6.117448768
   79 GLU   H        802    7.498113000    0.721113468    6.038871470
   79 GLU   CA       803    7.423785662    0.562267511    6.179960877
   79 GLU   CB       804    7.293890391    0.601644871    6.109343421
   79 GLU   CG       805    7.178736520    0.555025658    6.198630834
   79 GLU   CD       806    7.040586270    0.612475985    6.166667662
   79 GLU   OE1      807    6.943870325    0.536519189    6.144270990
   79 GLU   OE2      808    7.018030217    0.733256873    6.189591062
   79 GLU   C        809    7.472273890    0.421604120    6.144265091
   79 GLU   O        810    7.449514183    0.382937700    6.029734872
   80 TYR   N        811    7.526699661    0.345886967    6.239100585
   80 TYR   H        812    7.530538840    0.375323959    6.334596966
   80 TYR   CA       813    7.579319372    0.209671418    6.222100067
   80 TYR   CB       814    7.723174441    0.191589026    6.270964941
   80 TYR   CG       815    7.830051316    0.250863143    6.178916556
   80 TYR   CD1      816    0.124962009    0.386155595    6.168190544
   80 TYR   HD1      817    0.079118748    0.457839581    6.236305340
   80 TYR   CD2      818    0.157031700    0.159626587    6.094393311
   80 TYR   HD2      819    0.162131012    0.054603077    6.123078695
   80 TYR   CE1      820    0.227854017    0.425936263    6.083638060
   80 TYR   HE1      821    0.244217126    0.531642338    6.062674051
   80 TYR   CE2      822    0.245861238    0.201278741    5.995937641
   80 TYR   HE2      823    0.292567080    0.128916370    5.929129956
   80 TYR   CZ       824    0.280518625    0.335822290    5.991857432
   80 TYR   OH       825    0.340725921    0.383287570    5.879526883
   80 TYR   HH       826    0.366262957    0.305946335    5.821520856
   80 TYR   C        827    7.491349680    0.110506492    6.298504010
   80 TYR   O        828    7.419433832    0.148446744    6.390810398
   81 SER   N        829    7.490081675    7.718146821    6.260437454
   81 SER   H        830    7.518929744    7.687447767    6.169737420
   81 SER   CA       831    7.414405651    7.613760117    6.331049861
   81 SER   CB       832    7.266232773    7.609338329    6.293179024
   81 SER   OG       833    7.241403583    7.632822036    6.154330021
   81 SER   HG       834    7.161980912    7.692705966    6.164624342
   81 SER   C        835    7.466890179    7.470879901    6.315569291
   81 SER   O        836    7.551952966    7.447891286    6.229736037
   82 VAL   N        837    7.435080542    7.393896397    6.419260525
   82 VAL   H        838    7.392088626    7.440908014    6.496346029
   82 VAL   CA       839    7.460903373    7.250019635    6.434903423
   82 VAL   CB       840    7.605931656    7.239873375    6.482578158
   82 VAL   CG1      841    7.632694109    7.245264873    6.633127055
   82 VAL   CG2      842    7.693880612    7.133343321    6.416826044
   82 VAL   C        843    7.361768958    7.178449853    6.526901391
   82 VAL   O        844    7.309270654    7.232589175    6.624070734
   83 GLU   N        845    7.358191363    7.048718062    6.497839727
   83 GLU   H        846    7.388186694    7.016051740    6.408211735
   83 GLU   CA       847    7.288700623    6.949249866    6.580813325
   83 GLU   CB       848    7.258588762    6.817314828    6.509430891
   83 GLU   CG       849    7.133329633    6.830408659    6.422566166
   83 GLU   CD       850    7.097004688    6.691796606    6.368926208
   83 GLU   OE1      851    7.004779165    6.637431231    6.433454334
   83 GLU   OE2      852    7.144956080    6.657035200    6.258834813
   83 GLU   C        853    7.375986434    6.918637767    6.702673480
   83 GLU   O        854    7.450264050    6.821285438    6.714278301
   84 TYR   N        855    7.363491257    7.004630503    6.803365038
   84 TYR   H        856    7.326610587    7.093464663    6.776009529
   84 TYR   CA       857    7.412822711    6.971974347    6.937943975
   84 TYR   CB       858    7.527841068    7.067157193    6.971378339
   84 TYR   CG       859    7.596002336    7.031886340    7.103727121
   84 TYR   CD1      860    7.701180465    6.941237056    7.097074029
   84 TYR   HD1      861    7.722582558    6.891540226    7.002451070
   84 TYR   CD2      862    7.558693440    7.092745043    7.222990840
   84 TYR   HD2      863    7.487752483    7.175285812    7.216956189
   84 TYR   CE1      864    0.035806932    6.910658671    7.213388369
   84 TYR   HE1      865    0.112608489    6.833900873    7.203764387
   84 TYR   CE2      866    7.631474977    7.062076265    7.337386293
   84 TYR   HE2      867    7.615185664    7.122780110    7.426440865
   84 TYR   CZ       868    7.733241430    6.967419390    7.334559304
   84 TYR   OH       869    7.764121567    6.898443843    7.447634773
   84 TYR   HH       870    7.763854028    6.953521347    7.531104376
   84 TYR   C        871    7.307954749    6.996631634    7.046604752
   84 TYR   O        872    7.234833037    7.095404640    7.051900130
   85 ASP   N        873    7.285348508    6.890399387    7.123377387
   85 ASP   H        874    7.351216310    6.817119858    7.106255009
   85 ASP   CA       875    7.188992806    6.863787027    7.231156738
   85 ASP   CB       876    7.233737998    6.942101061    7.354747526
   85 ASP   CG       877    7.180736857    6.881529576    7.484866718
   85 ASP   OD1      878    7.067778957    6.911844187    7.528954330
   85 ASP   OD2      879    7.258914791    6.817028529    7.558022382
   85 ASP   C        880    7.045772924    6.906835973    7.198831644
   85 ASP   O        881    7.001675901    7.018652699    7.224936513
   86 GLY   N        882    7.005404808    6.848272323    7.086443294
   86 GLY   H        883    7.053235248    6.791713622    7.019261637
   86 GLY   CA       884    6.884405914    6.887933171    7.012984199
   86 GLY   C        885    6.920733648    6.954632888    6.880155549
   86 GLY   O        886    6.906019661    6.894358841    6.773942160
   87 TYR   N        887    6.940034022    7.085519462    6.893806628
   87 TYR   H        888    6.926139945    7.139423460    6.976891337
   87 TYR   CA       889    6.965438043    7.175382299    6.780279830
   87 TYR   CB       890    6.842546716    7.202787361    6.693338170
   87 TYR   CG       891    6.875847173    7.250657228    6.551881562
   87 TYR   CD1      892    6.902130001    7.380974823    6.511276837
   87 TYR   HD1      893    6.909802870    7.452450783    6.593220943
   87 TYR   CD2      894    6.909830009    7.152785721    6.459194803
   87 TYR   HD2      895    6.910690257    7.049096528    6.492805905
   87 TYR   CE1      896    6.953195826    7.412037904    6.385779848
   87 TYR   HE1      897    6.970809429    7.517784405    6.366029538
   87 TYR   CE2      898    6.970111436    7.182549425    6.337526422
   87 TYR   HE2      899    7.005729014    7.100915805    6.274690481
   87 TYR   CZ       900    6.992072774    7.313358871    6.295935227
   87 TYR   OH       901    7.007636058    7.334823580    6.162540281
   87 TYR   HH       902    7.086952976    7.286928207    6.124900877
   87 TYR   C        903    7.017316736    7.306556053    6.839572809
   87 TYR   O        904    6.932471063    7.380081569    6.889836878
   88 ASN   N        905    7.134117388    7.350931789    6.793979013
   88 ASN   H        906    7.181081481    7.302922011    6.719888205
   88 ASN   CA       907    7.211050749    7.465604600    6.844400763
   88 ASN   CB       908    7.349109007    7.416211407    6.888095842
   88 ASN   CG       909    7.388129718    7.395836773    7.034620371
   88 ASN   OD1      910    7.310085877    7.359457391    7.122448508
   88 ASN   ND2      911    7.514828287    7.418243766    7.068297967
   88 ASN   HD21     912    7.548414302    7.399095110    7.160521836
   88 ASN   HD22     913    7.581323190    7.435279021    6.995577677
   88 ASN   C        914    7.219097126    7.569788167    6.732630795
   88 ASN   O        915    7.272324070    7.537329315    6.626600919
   89 VAL   N        916    7.172936370    7.691310741    6.760796445
   89 VAL   H        917    7.109705675    7.710684269    6.835819318
   89 VAL   CA       918    7.179330421    0.065383579    6.662530846
   89 VAL   CB       919    7.045302893    0.131142744    6.629038285
   89 VAL   CG1      920    7.069505615    0.248620837    6.534053256
   89 VAL   CG2      921    6.955031115    0.033456357    6.553446425
   89 VAL   C        922    7.267528140    0.172363828    6.727239437
   89 VAL   O        923    7.229438635    0.221497945    6.833374345
   90 PHE   N        924    7.383259316    0.194557381    6.665572881
   90 PHE   H        925    7.402530210    0.162663273    6.572768181
   90 PHE   CA       926    7.465112481    0.307404643    6.712226672
   90 PHE   CB       927    7.599899127    0.264408384    6.770453126
   90 PHE   CG       928    7.683793371    0.167004342    6.687470026
   90 PHE   CD1      929    7.655753818    0.031381806    6.699419068
   90 PHE   HD1      930    7.558623736   -0.000782285    6.736997783
   90 PHE   CD2      931    0.075145313    0.199885536    6.639973319
   90 PHE   HD2      932    0.103602541    0.304731893    6.631046095
   90 PHE   CE1      933    0.017919344    7.670146525    6.675093904
   90 PHE   HE1      934   -0.007679041    7.567971026    6.703128564
   90 PHE   CE2      935    0.172933106    0.105192271    6.611777155
   90 PHE   HE2      936    0.271353347    0.136216294    6.576677562
   90 PHE   CZ       937    0.145898887    7.705774289    6.634178569
   90 PHE   HZ       938    0.220422718    7.627171156    6.621905467
   90 PHE   C        939    7.486624316    0.429249854    6.622219823
   90 PHE   O        940    7.529961378    0.414926990    6.507991951
   91 ARG   N        941    7.469108649    0.547998239    6.679516742
   91 ARG   H        942    7.456109786    0.539586653    6.778310909
   91 ARG   CA       943    7.491470763    0.677651653    6.613923983
   91 ARG   CB       944    7.362614015    0.760011439    6.618688660
   91 ARG   CG       945    7.246873367    0.678804199    6.560234496
   91 ARG   CD       946    7.116332819    0.758241691    6.567842424
   91 ARG   NE       947    7.016178794    0.692031720    6.483029756
   91 ARG   HE       948    7.040866573    0.700781604    6.386520866
   91 ARG   CZ       949    6.907235595    0.625374136    6.523560620
   91 ARG   NH1      950    6.888377034    0.609761650    6.655305475
   91 ARG   HH11     951    6.809855630    0.562058184    6.694788823
   91 ARG   HH12     952    6.967399653    0.634203225    6.711501990
   91 ARG   NH2      953    6.835886223    0.560355318    6.430615091
   91 ARG   HH21     954    6.748201656    0.520087382    6.456885476
   91 ARG   HH22     955    6.863618917    0.553604651    6.334774912
   91 ARG   C        956    7.606629082    0.748479921    6.685570208
   91 ARG   O        957    7.610946064    0.745005024    6.808450167
   92 ILE   N        958    7.692736712    0.816190273    6.610139399
   92 ILE   H        959    7.688525163    0.807088999    6.510639829
   92 ILE   CA       960    0.065435619    0.902900702    6.659923319
   92 ILE   CB       961    0.171315275    0.905505559    6.549495635
   92 ILE   CG1      962    0.268356588    0.787308672    6.554133432
   92 ILE   CG2      963    0.258052850    1.031554759    6.550793258
   92 ILE   CD       964    0.216611815    0.652918840    6.502430765
   92 ILE   C        965    0.016714166    1.041144923    6.703798516
   92 ILE   O        966   -0.050596870    1.114003355    6.631066868
   93 VAL   N        967    0.041510671    1.074435327    6.830164859
   93 VAL   H        968    0.076310822    1.014475198    6.902240452
   93 VAL   CA       969    7.730131225    1.201825437    6.886947495
   93 VAL   CB       970    7.713342580    1.206671763    7.038955419
   93 VAL   CG1      971    7.629335714    1.332141025    7.063551099
   93 VAL   CG2      972    7.640247736    1.079533397    7.082547218
   93 VAL   C        973    0.095765596    1.308818773    6.844268891
   93 VAL   O        974    0.053363085    1.410681980    6.789898881
   94 GLU   N        975    0.224115770    1.284820096    6.869555992
   94 GLU   H        976    0.261456569    1.196667058    6.898447502
   94 GLU   CA       977    0.336042157    1.363551041    6.815837135
   94 GLU   CB       978    0.364987876    1.491421809    6.894734622
   94 GLU   CG       979    0.409805640    1.489308977    7.041015493
   94 GLU   CD       980    0.452713496    1.627789853    7.089897934
   94 GLU   OE1      981    0.377240290    1.726365247    7.075347787
   94 GLU   OE2      982    0.554392738    1.636762202    7.162028280
   94 GLU   C        983    0.468833707    1.288128411    6.806341354
   94 GLU   O        984    0.495480045    1.205042779    6.893045335
   95 THR   N        985    0.537017685    1.310322170    6.694320748
   95 THR   H        986    0.502826124    1.360531587    6.614873321
   95 THR   CA       987    0.661963015    1.236643189    6.670439938
   95 THR   CB       988    0.641105548    1.118136975    6.575918541
   95 THR   OG1      989    0.758918284    1.038939228    6.558606572
   95 THR   HG1      990    0.732960401    0.952549497    6.515443811
   95 THR   CG2      991    0.591869519    1.174170398    6.442328843
   95 THR   C        992    0.784163784    1.317568348    6.626527359
   95 THR   O        993    0.777279145    1.424898188    6.566845482
   96 ASP   N        994    0.896047934    1.288314153    6.692242596
   96 ASP   H        995    0.908499204    1.220324031    6.764508230
   96 ASP   CA       996    1.026703210    1.346813815    6.658807319
   96 ASP   CB       997    1.104765614    1.420168257    6.768052076
   96 ASP   CG       998    1.234476581    1.482046567    6.715543001
   96 ASP   OD1      999    1.223332110    1.593221248    6.659481042
   96 ASP   OD2     1000    1.337741210    1.413763369    6.698255981
   96 ASP   C       1001    1.109632858    1.225812058    6.615288862
   96 ASP   O       1002    1.147515546    1.143374710    6.698351828
   97 TYR   N       1003    1.166553907    1.244913412    6.496606653
   97 TYR   H       1004    1.160050083    1.339304634    6.464210945
   97 TYR   CA      1005    1.251643538    1.151723035    6.421203539
   97 TYR   CB      1006    1.297443054    1.199349964    6.283193517
   97 TYR   CG      1007    1.187960201    1.228805352    6.180441148
   97 TYR   CD1     1008    1.219072482    1.319193710    6.079528693
   97 TYR   HD1     1009    1.324291926    1.344530563    6.066617449
   97 TYR   CD2     1010    1.055221728    1.189462009    6.192785260
   97 TYR   HD2     1011    1.017821026    1.147775016    6.286298890
   97 TYR   CE1     1012    1.125969154    1.370000832    5.989699702
   97 TYR   HE1     1013    1.152208454    1.435463645    5.906590531
   97 TYR   CE2     1014    0.959512733    1.237977620    6.104428462
   97 TYR   HE2     1015    0.854247420    1.216751771    6.123128525
   97 TYR   CZ      1016    0.994587744    1.326740313    6.003381245
   97 TYR   OH      1017    0.924064079    1.322442667    5.887187091
   97 TYR   HH      1018    0.976935500    1.356485924    5.809439263
   97 TYR   C       1019    1.374185450    1.101620243    6.497919828
   97 TYR   O       1020    1.401200450    0.985581187    6.528502186
   98 THR   N       1021    1.444183451    1.194743170    6.562099074
   98 THR   H       1022    1.395870743    1.279117494    6.585520835
   98 THR   CA      1023    1.567188480    1.169209302    6.638448995
   98 THR   CB      1024    1.667148306    1.280735184    6.607139586
   98 THR   OG1     1025    1.630938726    1.406805221    6.664124560
   98 THR   HG1     1026    1.531236149    1.412972988    6.668949202
   98 THR   CG2     1027    1.684257709    1.304409801    6.456950578
   98 THR   C       1028    1.563602963    1.142686659    6.789094849
   98 THR   O       1029    1.654620314    1.089763756    6.852687517
   99 ASP   N       1030    1.443984524    1.155914816    6.845734184
   99 ASP   H       1031    1.358012411    1.146947305    6.795436274
   99 ASP   CA      1032    1.427298081    1.174796351    6.990566659
   99 ASP   CB      1033    1.424961760    1.323142686    7.027954929
   99 ASP   CG      1034    1.480111892    1.362238451    7.165205241
   99 ASP   OD1     1035    1.413879115    1.364454154    7.271192645
   99 ASP   OD2     1036    1.604729611    1.370275823    7.170557538
   99 ASP   C       1037    1.316929713    1.096317598    7.061784116
   99 ASP   O       1038    1.355521838    0.996640077    7.122659618
  100 TYR   N       1039    1.190454927    1.111855987    7.023663324
  100 TYR   H       1040    1.172826529    1.137118219    6.928526202
  100 TYR   CA      1041    1.079533268    1.057753393    7.103539601
  100 TYR   CB      1042    1.043543911    1.154719907    7.216283963
  100 TYR   CG      1043    0.990073867    1.296038126    7.192189341
  100 TYR   CD1     1044    0.851906454    1.310021564    7.186430373
  100 TYR   HD1     1045    0.785687987    1.226080398    7.207668822
  100 TYR   CD2     1046    1.067209733    1.411435416    7.184702433
  100 TYR   HD2     1047    1.176116086    1.407312229    7.186739510
  100 TYR   CE1     1048    0.794911795    1.436038539    7.172499671
  100 TYR   HE1     1049    0.689920661    1.434930274    7.143193243
  100 TYR   CE2     1050    1.011689700    1.536827387    7.161999918
  100 TYR   HE2     1051    1.083973975    1.617526651    7.149945664
  100 TYR   CZ      1052    0.873336710    1.550213965    7.160856530
  100 TYR   OH      1053    0.808283718    1.669649876    7.159499524
  100 TYR   HH      1054    0.710764993    1.648509593    7.166125953
  100 TYR   C       1055    0.957231918    1.034678688    7.014545881
  100 TYR   O       1056    0.944274494    1.092312831    6.906649084
  101 ILE   N       1057    0.863615185    0.956640233    7.067799710
  101 ILE   H       1058    0.891918624    0.889826464    7.136614661
  101 ILE   CA      1059    0.730051422    0.937016837    7.009610994
  101 ILE   CB      1060    0.732475720    0.834800911    6.895774991
  101 ILE   CG1     1061    0.590479832    0.819872636    6.840790152
  101 ILE   CG2     1062    0.782650961    0.697506768    6.940961202
  101 ILE   CD      1063    0.594379252    0.732175748    6.715478078
  101 ILE   C       1064    0.620970814    0.907832150    7.112841856
  101 ILE   O       1065    0.631853691    0.834606652    7.211059124
  102 ILE   N       1066    0.516523009    0.989553514    7.102777208
  102 ILE   H       1067    0.514824150    1.063165344    7.035107462
  102 ILE   CA      1068    0.395103723    0.980414345    7.185156659
  102 ILE   CB      1069    0.374263227    1.124141899    7.233315946
  102 ILE   CG1     1070    0.496464719    1.167793380    7.314373369
  102 ILE   CG2     1071    0.244518067    1.137630554    7.313284002
  102 ILE   CD      1072    0.493050657    1.314149419    7.358840055
  102 ILE   C       1073    0.285123718    0.909556682    7.105801424
  102 ILE   O       1074    0.240607588    0.954777027    7.000422206
  103 PHE   N       1075    0.232382789    0.808739925    7.174673765
  103 PHE   H       1076    0.268117947    0.786080687    7.265288170
  103 PHE   CA      1077    0.130924961    0.718063135    7.119064685
  103 PHE   CB      1078    0.169604686    0.570044396    7.119982276
  103 PHE   CG      1079    0.287369279    0.533584749    7.029374708
  103 PHE   CD1     1080    0.415735314    0.517253487    7.080133704
  103 PHE   HD1     1081    0.436717267    0.547972353    7.182577715
  103 PHE   CD2     1082    0.251864077    0.505743694    6.897913858
  103 PHE   HD2     1083    0.148828266    0.514788685    6.863521635
  103 PHE   CE1     1084    0.512283683    0.461622988    6.997039809
  103 PHE   HE1     1085    0.604101167    0.423235755    7.041529701
  103 PHE   CE2     1086    0.349723538    0.455103651    6.813199444
  103 PHE   HE2     1087    0.333451433    0.437472232    6.706872738
  103 PHE   CZ      1088    0.474990676    0.428547614    6.867285132
  103 PHE   HZ      1089    0.553959188    0.393700467    6.800715424
  103 PHE   C       1090    7.727501824    0.733148605    7.182341079
  103 PHE   O       1091    7.719317022    0.776693950    7.297095133
  104 HISB  N       1092    7.628639159    0.690245025    7.104392620
  104 HISB  H       1093    7.646825941    0.659251301    7.011072510
  104 HISB  CA      1094    7.490926801    0.667193583    7.150379916
  104 HISB  CB      1095    7.409321950    0.793261896    7.121114603
  104 HISB  CG      1096    7.267357585    0.775935141    7.175481424
  104 HISB  ND1     1097    7.163985290    0.717854864    7.115216893
  104 HISB  CD2     1098    7.229077159    0.810171511    7.298171780
  104 HISB  HD2     1099    7.293786282    0.843815003    7.379177089
  104 HISB  CE1     1100    7.062003232    0.722195749    7.200471559
  104 HISB  HE1     1101    6.956817394    0.719618587    7.172005539
  104 HISB  NE2     1102    7.103700802    0.770135599    7.317317366
  104 HISB  HE2     1103    7.042841267    0.785727280    7.395118590
  104 HISB  C       1104    7.429133521    0.542763660    7.086263526
  104 HISB  O       1105    7.438590809    0.525011804    6.964914871
  105 LEU   N       1106    7.376225686    0.459008496    7.175003911
  105 LEU   H       1107    7.366134975    0.441116317    7.272876529
  105 LEU   CA      1108    7.342296348    0.320212302    7.140442978
  105 LEU   CB      1109    7.442100879    0.220252562    7.199264083
  105 LEU   CG      1110    7.416452557    0.070360483    7.182424897
  105 LEU   CD1     1111    7.439817596    0.024687953    7.038269283
  105 LEU   CD2     1112    7.505339728   -0.007882902    7.279312040
  105 LEU   C       1113    7.204068798    0.284203521    7.195287306
  105 LEU   O       1114    7.183046499    0.289071560    7.316390191
  106 VAL   N       1115    7.116281662    0.260760742    7.098164303
  106 VAL   H       1116    7.140553554    0.271410596    7.001732229
  106 VAL   CA      1117    6.980205782    0.213212811    7.127028403
  106 VAL   CB      1118    6.866398249    0.304147977    7.080227754
  106 VAL   CG1     1119    6.871702227    0.434941134    7.159436640
  106 VAL   CG2     1120    6.880172578    0.343629181    6.933061398
  106 VAL   C       1121    6.973925272    0.066740848    7.083312717
  106 VAL   O       1122    7.007445793    0.030457406    6.970667673
  107 ASN   N       1123    6.952068352    7.723090736    7.188258895
  107 ASN   H       1124    6.947434600    7.761440695    7.280501355
  107 ASN   CA      1125    6.923074071    7.579187160    7.180639688
  107 ASN   CB      1126    7.003919585    7.511008157    7.291200156
  107 ASN   CG      1127    6.980186297    7.360127684    7.282285194
  107 ASN   OD1     1128    6.890350516    7.306307998    7.346798705
  107 ASN   ND2     1129    7.069256260    7.287508009    7.215357718
  107 ASN   HD21    1130    7.047505094    7.190473217    7.204880066
  107 ASN   HD22    1131    7.152682627    7.324781064    7.174747621
  107 ASN   C       1132    6.772778948    7.557213894    7.198918937
  107 ASN   O       1133    6.704142408    7.600226829    7.291482062
  108 PHE   N       1134    6.728083853    7.473063784    7.106134146
  108 PHE   H       1135    6.784490647    7.453636683    7.025883998
  108 PHE   CA      1136    6.590472699    7.421424315    7.103951456
  108 PHE   CB      1137    6.557405594    7.369841013    6.963766962
  108 PHE   CG      1138    6.529654804    7.486833818    6.869154029
  108 PHE   CD1     1139    6.415065831    7.564247268    6.883104489
  108 PHE   HD1     1140    6.326337680    7.533597006    6.938502069
  108 PHE   CD2     1141    6.620424061    7.508195116    6.766079579
  108 PHE   HD2     1142    6.715625021    7.455227665    6.762719395
  108 PHE   CE1     1143    6.398376244    7.669706148    6.794118326
  108 PHE   HE1     1144    6.329690778    7.749893952    6.821196696
  108 PHE   CE2     1145    6.600716193    7.610938735    6.674564871
  108 PHE   HE2     1146    6.663072560    7.602929821    6.585518286
  108 PHE   CZ      1147    6.491106520    7.694302105    6.693534818
  108 PHE   HZ      1148    6.462400855    7.771867588    6.622542084
  108 PHE   C       1149    6.552554972    7.320260767    7.212289872
  108 PHE   O       1150    6.600835659    7.207720984    7.223870287
  109 LYSH  N       1151    6.483577297    7.381682126    7.307985273
  109 LYSH  H       1152    6.444419118    7.470431888    7.283661200
  109 LYSH  CA      1153    6.428850145    7.313376037    7.426091215
  109 LYSH  CB      1154    6.494572604    7.371514044    7.551431621
  109 LYSH  CG      1155    6.632931911    7.310397885    7.574374589
  109 LYSH  CD      1156    6.624982954    7.158426631    7.590204374
  109 LYSH  CE      1157    6.767808739    7.107052666    7.609381130
  109 LYSH  NZ      1158    6.840551650    7.081442956    7.484232520
  109 LYSH  HZ1     1159    6.926467947    7.033391126    7.501826416
  109 LYSH  HZ2     1160    6.858555173    7.167869372    7.437260602
  109 LYSH  HZ3     1161    6.786411360    7.022902237    7.423877917
  109 LYSH  C       1162    6.278675481    7.337732356    7.442394025
  109 LYSH  O       1163    6.237255773    7.450407568    7.415581556
  110 GLU   N       1164    6.199405181    7.237325203    7.478795799
  110 GLU   H       1165    6.236219943    7.150731348    7.512673977
  110 GLU   CA      1166    6.052825149    7.245186079    7.486880312
  110 GLU   CB      1167    6.014013040    7.113580462    7.554591474
  110 GLU   CG      1168    6.005377023    6.989040236    7.466137073
  110 GLU   CD      1169    5.922149481    6.873499162    7.522090521
  110 GLU   OE1     1170    5.967900298    6.757341849    7.528364452
  110 GLU   OE2     1171    5.801431024    6.895862378    7.545583961
  110 GLU   C       1172    6.005264829    7.359532092    7.576731116
  110 GLU   O       1173    6.065013567    7.378532639    7.682552130
  111 LYSH  N       1174    5.900171850    7.434262728    7.544138654
  111 LYSH  H       1175    5.868208958    7.447651461    7.450326547
  111 LYSH  CA      1176    5.830607971    7.534356759    7.626320058
  111 LYSH  CB      1177    5.790844699    7.499600710    7.769910670
  111 LYSH  CG      1178    5.664953596    7.412699613    0.032678715
  111 LYSH  CD      1179    5.533843732    7.488806957    0.012127304
  111 LYSH  CE      1180    5.437568484    7.371521355    7.727601944
  111 LYSH  NZ      1181    5.304039219    7.417518467    7.686855913
  111 LYSH  HZ1     1182    5.263094117    7.470139346    7.761384410
  111 LYSH  HZ2     1183    5.246513486    7.339244919    7.663109798
  111 LYSH  HZ3     1184    5.313470511    7.478278913    7.607993799
  111 LYSH  C       1185    5.917085704    7.660450190    7.621083108
  111 LYSH  O       1186    5.869893203    7.762950307    7.572126640
  112 ASP   N       1187    6.045425850    7.656517985    7.655713135
  112 ASP   H       1188    6.081903301    7.575197002    7.701052591
  112 ASP   CA      1189    6.136161928    0.036702831    7.646172159
  112 ASP   CB      1190    6.157901097    0.084570621    0.054764925
  112 ASP   CG      1191    6.099120982    0.225560418    0.063297247
  112 ASP   OD1     1192    6.176512034    0.323572393    0.057984298
  112 ASP   OD2     1193    5.975150771    0.238982391    0.072029779
  112 ASP   C       1194    6.273457196    7.724987021    7.597512082
  112 ASP   O       1195    6.333365944    7.629759409    7.647227905
  113 SER   N       1196    6.331981078    0.075273477    7.513986930
  113 SER   H       1197    6.291821340    0.165314897    7.497294950
  113 SER   CA      1198    6.462056278    0.051285794    7.449845981
  113 SER   CB      1199    6.483670294    0.129021967    7.319864652
  113 SER   OG      1200    6.372454547    0.102949128    7.233842033
  113 SER   HG      1201    6.361873101    0.180341776    7.171404630
  113 SER   C       1202    6.577071571    0.092130568    7.542092353
  113 SER   O       1203    6.570268392    0.193054163    7.612072092
  114 PHE   N       1204    6.679980751    0.007880716    7.543083783
  114 PHE   H       1205    6.697375641   -0.057696372    7.469614105
  114 PHE   CA      1206    6.797227653    0.035217783    7.627438006
  114 PHE   CB      1207    6.862993335   -0.096787902    7.668204956
  114 PHE   CG      1208    6.993479378   -0.077544591    7.745745943
  114 PHE   CD1     1209    7.105902118    7.640595049    7.665783986
  114 PHE   HD1     1210    7.095123377    7.601036508    7.564789154
  114 PHE   CD2     1211    7.008650640    7.715167887    0.136244434
  114 PHE   HD2     1212    6.921129737    7.752867185    0.189165412
  114 PHE   CE1     1213    7.232937951    7.675754825    7.709924579
  114 PHE   HE1     1214    7.320507607    7.645364779    7.652584713
  114 PHE   CE2     1215    7.134941682    0.018486557    0.179840358
  114 PHE   HE2     1216    7.140117662    0.084539160    0.266392528
  114 PHE   CZ      1217    7.247507472    7.731625203    0.101296828
  114 PHE   HZ      1218    7.345415943    7.772211834    0.126746227
  114 PHE   C       1219    6.891462175    0.134582006    7.559187193
  114 PHE   O       1220    6.926351201    0.115305181    7.442824917
  115 GLN   N       1221    6.935906424    0.224196417    7.646849568
  115 GLN   H       1222    6.914333549    0.223128668    7.744497050
  115 GLN   CA      1223    7.004535806    0.348540073    7.608891102
  115 GLN   CB      1224    6.909209051    0.468009772    7.615878979
  115 GLN   CG      1225    6.792859693    0.455122466    7.517379473
  115 GLN   CD      1226    6.713101365    0.585605410    7.513165531
  115 GLN   OE1     1227    6.729026193    0.672554666    7.427643514
  115 GLN   NE2     1228    6.629561446    0.609417976    7.613878323
  115 GLN   HE21    1229    6.570256913    0.689622824    7.606861646
  115 GLN   HE22    1230    6.605965135    0.538346073    7.680143542
  115 GLN   C       1231    7.138822800    0.376195728    7.676804029
  115 GLN   O       1232    7.145196992    0.419176426    7.791884867
  116 MET   N       1233    7.242325537    0.339462084    7.601777569
  116 MET   H       1234    7.226880713    0.297435603    7.512357885
  116 MET   CA      1235    7.383229662    0.344738160    7.643337384
  116 MET   CB      1236    7.432982058    0.205189939    7.605119993
  116 MET   CG      1237    7.580668985    0.181284062    7.637140105
  116 MET   SD      1238    7.624335529    0.177137428    7.814805748
  116 MET   CE      1239    7.666234949    0.005168733    7.833568606
  116 MET   C       1240    7.471852898    0.446001689    7.570534972
  116 MET   O       1241    7.464453313    0.466841112    7.449528622
  117 MET   N       1242    7.567794157    0.495695596    7.648080824
  117 MET   H       1243    7.578111207    0.481191347    7.746492673
  117 MET   CA      1244    7.660251765    0.592493369    7.587328793
  117 MET   CB      1245    7.649322205    0.734063739    7.644317433
  117 MET   CG      1246    7.527729823    0.806017688    7.585606681
  117 MET   SD      1247    7.528564421    0.984107213    7.627694207
  117 MET   CE      1248    7.627738604    1.040613922    7.491109013
  117 MET   C       1249    0.070924166    0.556179035    7.616502870
  117 MET   O       1250    0.093287988    0.517191129    7.731001862
  118 GLU   N       1251    0.151432995    0.520522109    7.516817022
  118 GLU   H       1252    0.120222196    0.489950952    7.426856766
  118 GLU   CA      1253    0.297576944    0.507765687    7.526332457
  118 GLU   CB      1254    0.354808725    0.400407915    7.433547597
  118 GLU   CG      1255    0.497919558    0.351940022    7.457613810
  118 GLU   CD      1256    0.540528368    0.244731728    7.357117026
  118 GLU   OE1     1257    0.465654403    0.149699307    7.325724422
  118 GLU   OE2     1258    0.663205548    0.236659120    7.334530246
  118 GLU   C       1259    0.374712712    0.639432894    7.515096519
  118 GLU   O       1260    0.347903902    0.720747552    7.426783076
  119 LEU   N       1261    0.481510553    0.652897950    7.593211408
  119 LEU   H       1262    0.487322529    0.608303384    7.682532597
  119 LEU   CA      1263    0.592388496    0.748175634    7.577740964
  119 LEU   CB      1264    0.614378238    0.842015046    7.696584135
  119 LEU   CG      1265    0.732626894    0.938740405    7.688188275
  119 LEU   CD1     1266    0.723716017    1.022242142    7.560276605
  119 LEU   CD2     1267    0.758619481    1.006928374    7.822670005
  119 LEU   C       1268    0.713900485    0.660397403    7.547100327
  119 LEU   O       1269    0.750562239    0.589726487    7.640864356
  120 SER   N       1270    0.763507865    0.664333701    7.423748457
  120 SER   H       1271    0.728080521    0.736727424    7.364559432
  120 SER   CA      1272    0.868526982    0.575895955    7.371230332
  120 SER   CB      1273    0.805016125    0.510464077    7.248371189
  120 SER   OG      1274    0.857134701    0.379486607    7.224396899
  120 SER   HG      1275    0.794828900    0.316854750    7.271250560
  120 SER   C       1276    0.982347293    0.667153196    7.325157079
  120 SER   O       1277    0.947804118    0.771337869    7.269660827
  121 ALA   N       1278    1.107133378    0.627997973    7.349329877
  121 ALA   H       1279    1.131477476    0.535135677    7.377311858
  121 ALA   CA      1280    1.212888741    0.717850696    7.300883046
  121 ALA   CB      1281    1.243221630    0.819488751    7.411140385
  121 ALA   C       1282    1.334557456    0.632088044    7.265520340
  121 ALA   O       1283    1.346885086    0.514609094    7.299790138
  122 ARG   N       1284    1.422958066    0.692678883    7.186754590
  122 ARG   H       1285    1.397476130    0.777473723    7.140256000
  122 ARG   CA      1286    1.546318387    0.625332998    7.143721304
  122 ARG   CB      1287    1.612295104    0.698981895    7.026965393
  122 ARG   CG      1288    1.517787234    0.722691788    6.909011647
  122 ARG   CD      1289    1.601988962    0.780267266    6.794975849
  122 ARG   NE      1290    1.658461065    0.667703095    6.719153697
  122 ARG   HE      1291    1.731732745    0.619499306    6.767190921
  122 ARG   CZ      1292    1.643241442    0.650457339    6.587142448
  122 ARG   NH1     1293    1.554874333    0.722461220    6.516711117
  122 ARG   HH11    1294    1.545812475    0.710642308    6.417834561
  122 ARG   HH12    1295    1.491153309    0.780875056    6.566968870
  122 ARG   NH2     1296    1.710542067    0.549683692    6.529955191
  122 ARG   HH21    1297    1.704379574    0.529234696    6.432258181
  122 ARG   HH22    1298    1.749847205    0.482363011    6.592584612
  122 ARG   C       1299    1.642326646    0.597243340    7.259475042
  122 ARG   O       1300    1.719259523    0.501276883    7.258585528
  123 GLU   N       1301    1.667581675    0.704215712    7.334355653
  123 GLU   H       1302    1.634689555    0.793943211    7.304886254
  123 GLU   CA      1303    1.745572376    0.685060098    7.457492771
  123 GLU   CB      1304    1.785707785    0.821106231    7.514865685
  123 GLU   CG      1305    1.895741670    0.902014314    7.445905856
  123 GLU   CD      1306    2.030988394    0.830664958    7.440466616
  123 GLU   OE1     1307    2.100836802    0.820454060    7.543626479
  123 GLU   OE2     1308    2.067667042    0.781269573    7.331662014
  123 GLU   C       1309    1.668619737    0.608482856    7.565310936
  123 GLU   O       1310    1.546797528    0.596058893    7.553734493
  124 PRO   N       1311    1.728748023    0.552666983    7.669981018
  124 PRO   CA      1312    1.662425611    0.487307235    0.048641648
  124 PRO   CB      1313    1.775956969    0.433043690    0.135667622
  124 PRO   CG      1314    1.873174136    0.389150325    0.025980682
  124 PRO   CD      1315    1.862901571    0.495486508   -0.083542833
  124 PRO   C       1316    1.574741848    0.571931427    0.141149916
  124 PRO   O       1317    1.480532793    0.521119010    0.201745059
  125 ASP   N       1318    1.596697382    0.703091337    0.141995773
  125 ASP   H       1319    1.652881666    0.736507279    0.066320719
  125 ASP   CA      1320    1.540162980    0.793069484    0.243580222
  125 ASP   CB      1321    1.625088948    0.840541224    0.361660889
  125 ASP   CG      1322    1.593863178    0.765198968    0.491105726
  125 ASP   OD1     1323    1.481245208    0.784165445    0.541913162
  125 ASP   OD2     1324    1.686609680    0.710170793    0.554311788
  125 ASP   C       1325    1.526972360    0.920394109    0.159752132
  125 ASP   O       1326    1.609764272    0.945011971    0.072167634
  126 THR   N       1327    1.419095051    0.992620927    0.188649657
  126 THR   H       1328    1.337851231    1.008942797    0.244623322
  126 THR   CA      1329    1.394494912    1.115271910    0.111428280
  126 THR   CB      1330    1.265581838    1.105549000    0.029593262
  126 THR   OG1     1331    1.267681162    1.202623791   -0.075389879
  126 THR   HG1     1332    1.318211233    1.162408124   -0.151744498
  126 THR   CG2     1333    1.134435932    1.109453566    0.108290854
  126 THR   C       1334    1.396810078    1.238433079    0.202192324
  126 THR   O       1335    1.377173492    1.239698209    0.323611886
  127 SER   N       1336    1.418800937    1.356014962    0.144054600
  127 SER   H       1337    1.418616600    1.368485349    0.044835307
  127 SER   CA      1338    1.430957660    1.487102556    0.209465584
  127 SER   CB      1339    1.457419270    1.602772977    0.112868661
  127 SER   OG      1340    1.361783473    1.613051101    0.007042000
  127 SER   HG      1341    1.373197379    1.558256003   -0.075837879
  127 SER   C       1342    1.300210527    1.519428302    0.282067015
  127 SER   O       1343    1.188362340    1.472657975    0.261240588
  128 GLU   N       1344    1.318546765    1.611545276    0.376233762
  128 GLU   H       1345    1.409165850    1.650520813    0.392638076
  128 GLU   CA      1346    1.211329770    1.654244091    0.467304604
  128 GLU   CB      1347    1.260122487    1.753639332    0.572899721
  128 GLU   CG      1348    1.288689603    1.897331005    0.528773603
  128 GLU   CD      1349    1.407073673    1.923648957    0.435479487
  128 GLU   OE1     1350    1.516025177    1.958904029    0.485586256
  128 GLU   OE2     1351    1.391047087    1.916903170    0.311694743
  128 GLU   C       1352    1.095569616    1.711557716    0.385284201
  128 GLU   O       1353    0.979628381    1.679799259    0.411341947
  129 GLU   N       1354    1.125752911    1.797431539    0.288311639
  129 GLU   H       1355    1.216500650    1.839350153    0.285429012
  129 GLU   CA      1356    1.022931168    1.839194469    0.191892592
  129 GLU   CB      1357    1.060409936    1.949359839    0.092548831
  129 GLU   CG      1358    1.141119884    2.062012064    0.157422172
  129 GLU   CD      1359    1.194093875    2.164238806    0.056673405
  129 GLU   OE1     1360    1.290891295    2.237222537    0.087147243
  129 GLU   OE2     1361    1.122833264    2.177909841   -0.045107971
  129 GLU   C       1362    0.948399504    1.729603280    0.115431305
  129 GLU   O       1363    0.825972505    1.727161359    0.127080983
  130 VAL   N       1364    1.019611544    1.632995831    0.058107403
  130 VAL   H       1365    1.110985036    1.614487766    0.021915165
  130 VAL   CA      1366    0.936690362    1.528742508    7.731002916
  130 VAL   CB      1367    1.014492632    1.442472087    7.631427206
  130 VAL   CG1     1368    0.932389422    1.340610897    7.552091850
  130 VAL   CG2     1369    1.088192605    1.537220977    7.536537669
  130 VAL   C       1370    0.855552174    1.442990290    0.093267979
  130 VAL   O       1371    0.735786228    1.427547257    0.069867376
  131 ARG   N       1372    0.899355088    1.418382757    0.216413407
  131 ARG   H       1373    0.997929054    1.413501898    0.232538871
  131 ARG   CA      1374    0.822699106    1.366007053    0.330391158
  131 ARG   CB      1375    0.899049211    1.360773794    0.462880138
  131 ARG   CG      1376    1.014033612    1.260107452    0.455538143
  131 ARG   CD      1377    1.107905982    1.282838568    0.574196705
  131 ARG   NE      1378    1.230311865    1.204294397    0.552784853
  131 ARG   HE      1379    1.216758025    1.111923665    0.516938135
  131 ARG   CZ      1380    1.338497310    1.194504413    0.631245599
  131 ARG   NH1     1381    1.360170433    1.285148638    0.727542582
  131 ARG   HH11    1382    1.434404709    1.279131297    0.794287459
  131 ARG   HH12    1383    1.323061589    1.376661838    0.743359513
  131 ARG   NH2     1384    1.426464158    1.093877476    0.621561970
  131 ARG   HH21    1385    1.503834487    1.082949705    0.683977490
  131 ARG   HH22    1386    1.419436659    1.012826143    0.563401506
  131 ARG   C       1387    0.699023349    1.451496910    0.358820057
  131 ARG   O       1388    0.590222075    1.398441282    0.336937362
  132 LYSH  N       1389    0.715337852    1.582334206    0.376268887
  132 LYSH  H       1390    0.807270783    1.614199796    0.399385492
  132 LYSH  CA      1391    0.599749636    1.671715855    0.392403256
  132 LYSH  CB      1392    0.652155345    1.808513929    0.436591659
  132 LYSH  CG      1393    0.712994906    1.811296656    0.576940859
  132 LYSH  CD      1394    0.611744034    1.769557003    0.683770010
  132 LYSH  CE      1395    0.695186464    1.757355075    0.811431696
  132 LYSH  NZ      1396    0.618944066    1.750353745    0.936904772
  132 LYSH  HZ1     1397    0.569959646    1.836264507    0.951733136
  132 LYSH  HZ2     1398    0.678617676    1.723356568    1.012469706
  132 LYSH  HZ3     1399    0.553107502    1.678792977    0.913568790
  132 LYSH  C       1400    0.499185964    1.685944377    0.277960296
  132 LYSH  O       1401    0.378204211    1.675360488    0.297498863
  133 ARG   N       1402    0.558572775    1.685475100    0.158950874
  133 ARG   H       1403    0.657900490    1.678128998    0.149914881
  133 ARG   CA      1404    0.483077437    1.694409759    0.033134923
  133 ARG   CB      1405    0.578716564    1.699383225   -0.086197911
  133 ARG   CG      1406    0.641410948    1.833890973   -0.123439805
  133 ARG   CD      1407    0.772540335    1.807563932    7.537323091
  133 ARG   NE      1408    0.865414251    1.920693157    7.523712730
  133 ARG   HE      1409    0.835518791    2.000197346    7.576476738
  133 ARG   CZ      1410    0.961268575    1.930471789    7.430594100
  133 ARG   NH1     1411    0.981488878    1.839240594    7.334564610
  133 ARG   HH11    1412    1.056582775    1.858038046    7.271269635
  133 ARG   HH12    1413    0.933216865    1.751703220    7.336968432
  133 ARG   NH2     1414    1.058801594    2.020239952    7.450192231
  133 ARG   HH21    1415    1.121413633    2.035753690    7.373784185
  133 ARG   HH22    1416    1.075581270    2.068108770    7.536366612
  133 ARG   C       1417    0.387489701    1.576017962    0.017068746
  133 ARG   O       1418    0.274633864    1.586549926   -0.030697950
  134 PHE   N       1419    0.444894571    1.460340837    0.048912865
  134 PHE   H       1420    0.532827698    1.454115287    0.096124756
  134 PHE   CA      1421    0.366720309    1.335909199    0.052422622
  134 PHE   CB      1422    0.456816607    1.214049133    0.073419351
  134 PHE   CG      1423    0.383038822    1.081796575    0.095216812
  134 PHE   CD1     1424    0.330878238    1.014753514    7.720272510
  134 PHE   HD1     1425    0.345169933    1.053357559    7.619351531
  134 PHE   CD2     1426    0.382209047    1.024467226    0.221830643
  134 PHE   HD2     1427    0.427407706    1.077737991    0.305498571
  134 PHE   CE1     1428    0.273722251    0.888421108    7.729965103
  134 PHE   HE1     1429    0.215028034    0.847665027    7.647655043
  134 PHE   CE2     1430    0.324169577    0.898516541    0.231392170
  134 PHE   HE2     1431    0.293022935    0.862386088    0.329399785
  134 PHE   CZ      1432    0.275890626    0.829538951    0.120790892
  134 PHE   HZ      1433    0.245832221    0.725067618    0.128743765
  134 PHE   C       1434    0.252321990    1.344185468    0.153699295
  134 PHE   O       1435    0.138027551    1.340593985    0.108376249
  135 VAL   N       1436    0.284666462    1.376777184    0.278521720
  135 VAL   H       1437    0.373432722    1.416371439    0.302068529
  135 VAL   CA      1438    0.178292527    1.388372568    0.379324927
  135 VAL   CB      1439    0.226238773    1.379324224    0.524344357
  135 VAL   CG1     1440    0.329056152    1.271809265    0.560122963
  135 VAL   CG2     1441    0.278716196    1.513139045    0.576782004
  135 VAL   C       1442    0.078935111    1.500909786    0.349786674
  135 VAL   O       1443   -0.038694341    1.464938298    0.349062634
  136 GLU   N       1444    0.112148240    1.609061949    0.279845702
  136 GLU   H       1445    0.209629827    1.629420624    0.270652724
  136 GLU   CA      1446    0.016224613    1.704273097    0.222031145
  136 GLU   CB      1447    0.085906006    1.821523533    0.152713643
  136 GLU   CG      1448    7.718960987    1.935473857    0.156600016
  136 GLU   CD      1449    7.763390295    2.045624629    0.060161333
  136 GLU   OE1     1450    7.821256981    2.151484333    0.092875085
  136 GLU   OE2     1451    7.741171953    2.021366777   -0.060423421
  136 GLU   C       1452    7.660023702    1.641165117    0.116692723
  136 GLU   O       1453    7.539246722    1.657413044    0.133401096
  137 TYR   N       1454    7.711971306    1.562677428    0.022726999
  137 TYR   H       1455    7.811663675    1.569330132    0.018630379
  137 TYR   CA      1456    7.627272480    1.489335856    7.662628102
  137 TYR   CB      1457    7.705996441    1.404122098    7.562868797
  137 TYR   CG      1458    7.746486700    1.494721106    7.446432476
  137 TYR   CD1     1459    7.648355153    1.559093192    7.371968743
  137 TYR   HD1     1460    7.542060377    1.553439770    7.395430936
  137 TYR   CD2     1461    0.146699767    1.514079422    7.421069784
  137 TYR   HD2     1462    0.222019479    1.479298994    7.491756080
  137 TYR   CE1     1463    7.687355037    1.641868972    7.267335657
  137 TYR   HE1     1464    7.606325883    1.692371580    7.214761036
  137 TYR   CE2     1465    0.182099590    1.599469380    7.317266604
  137 TYR   HE2     1466    0.285596148    1.611274458    7.285157199
  137 TYR   CZ      1467    0.086625016    1.661947145    7.237875982
  137 TYR   OH      1468    0.118934194    1.724827608    7.121694413
  137 TYR   HH      1469    0.218000014    1.718840807    7.109440670
  137 TYR   C       1470    7.542684230    1.382676529    7.732490168
  137 TYR   O       1471    7.424096115    1.375004218    7.700739433
  138 CYSH  N       1472    7.598558541    1.307345837    0.091713969
  138 CYSH  H       1473    7.693947949    1.289920840    0.116171479
  138 CYSH  CA      1474    7.523339678    1.207160664    0.168619506
  138 CYSH  CB      1475    7.603336615    1.126401531    0.271022721
  138 CYSH  SG      1476    7.754524136    1.044014184    0.209001772
  138 CYSH  HG      1477    7.685868265    0.963735871    0.128187275
  138 CYSH  C       1478    7.403953680    1.269233103    0.241457996
  138 CYSH  O       1479    7.290199714    1.230424443    0.215324830
  139 GLN   N       1480    7.422576855    1.389273626    0.295621027
  139 GLN   H       1481    7.517572417    1.420363741    0.292577870
  139 GLN   CA      1482    7.316750243    1.466647043    0.362137642
  139 GLN   CB      1483    7.375392939    1.571707910    0.456671043
  139 GLN   CG      1484    7.425030445    1.517376924    0.590816308
  139 GLN   CD      1485    7.318024808    1.493713224    0.697561344
  139 GLN   OE1     1486    7.290597137    1.573283013    0.787250288
  139 GLN   NE2     1487    7.270410018    1.369655354    0.703162673
  139 GLN   HE21    1488    7.212052605    1.342443293    0.779673645
  139 GLN   HE22    1489    7.276085205    1.304363202    0.627640172
  139 GLN   C       1490    7.211254423    1.524490384    0.267606939
  139 GLN   O       1491    7.095481345    1.532648674    0.308338448
  140 LYSH  N       1492    7.257853397    1.579702202    0.155930733
  140 LYSH  H       1493    7.347843040    1.623071214    0.151183600
  140 LYSH  CA      1494    7.165330542    1.626215080    0.051579027
  140 LYSH  CB      1495    7.241613208    1.689785662   -0.064816922
  140 LYSH  CG      1496    7.274331691    1.833751588    7.710412637
  140 LYSH  CD      1497    7.402222451    1.889471106    7.647588029
  140 LYSH  CE      1498    7.391257025    2.037042379    7.608657010
  140 LYSH  NZ      1499    7.502284774    2.070269362    7.518216588
  140 LYSH  HZ1     1500    7.598595921    2.056422163    7.541299199
  140 LYSH  HZ2     1501    7.499426992    2.167974813    7.497106901
  140 LYSH  HZ3     1502    7.478929731    2.034197882    7.427920383
  140 LYSH  C       1503    7.077136882    1.516085049    7.727441597
  140 LYSH  O       1504    6.955000781    1.523159887    7.740231053
  141 HISA  N       1505    7.138455034    1.399603870    7.708386982
  141 HISA  H       1506    7.238024156    1.396214291    7.717019093
  141 HISA  CA      1507    7.075178184    1.268498130    7.687940496
  141 HISA  CB      1508    7.177858695    1.159293294    7.657209813
  141 HISA  CG      1509    7.232814622    1.165447908    7.514539900
  141 HISA  ND1     1510    7.339036850    1.234218530    7.473610450
  141 HISA  HD1     1511    7.394153176    1.276388680    7.545609631
  141 HISA  CD2     1512    7.157047566    1.136056487    7.409258375
  141 HISA  HD2     1513    7.053160401    1.106991103    7.393648253
  141 HISA  CE1     1514    7.337385379    1.242411489    7.340872337
  141 HISA  HE1     1515    7.414626220    1.289753824    7.280244455
  141 HISA  NE2     1516    7.224087174    1.183022664    7.304425980
  141 HISA  C       1517    6.987647728    1.214877341    0.066333488
  141 HISA  O       1518    6.915654877    1.116504024    0.049902977
  142 GLY   N       1519    6.994491870    1.277516869    0.183464052
  142 GLY   H       1520    7.037040206    1.365196484    0.205900296
  142 GLY   CA      1521    6.906753085    1.243049605    0.296273909
  142 GLY   C       1522    6.936594780    1.111488537    0.368476568
  142 GLY   O       1523    6.847425356    1.045948060    0.422178683
  143 ILE   N       1524    7.065873786    1.080677657    0.373781600
  143 ILE   H       1525    7.124579086    1.140989745    0.319765599
  143 ILE   CA      1526    7.136508022    0.969544154    0.439132854
  143 ILE   CB      1527    7.248636901    0.911291819    0.352861134
  143 ILE   CG1     1528    7.199547398    0.843627938    0.224702122
  143 ILE   CG2     1529    7.341756457    0.818480952    0.431133962
  143 ILE   CD      1530    7.309867311    0.779283410    0.140440171
  143 ILE   C       1531    7.179514035    1.023117917    0.575854249
  143 ILE   O       1532    7.251675444    1.122689175    0.578762730
  144 VAL   N       1533    7.145871226    0.950691607    0.682210318
  144 VAL   H       1534    7.071327517    0.884380511    0.675370660
  144 VAL   CA      1535    7.182353745    0.989246045    0.819304527
  144 VAL   CB      1536    7.097985317    0.907597195    0.917422378
  144 VAL   CG1     1537    7.141036317    0.914729092    1.064067451
  144 VAL   CG2     1538    6.952878824    0.955287230    0.926388401
  144 VAL   C       1539    7.331479129    0.978654762    0.851838731
  144 VAL   O       1540    7.400319157    0.890242523    0.801084211
  145 LYSH  N       1541    7.385834748    1.077612413    0.922155170
  145 LYSH  H       1542    7.341242696    1.165629565    0.938467847
  145 LYSH  CA      1543    7.527780053    1.075322345    0.960346143
  145 LYSH  CB      1544    7.566584186    1.206595660    1.028712964
  145 LYSH  CG      1545    7.573952089    1.317339558    0.923405904
  145 LYSH  CD      1546    7.578215989    1.452418123    0.995146588
  145 LYSH  CE      1547    7.604385138    1.573259236    0.905026492
  145 LYSH  NZ      1548    7.622533265    1.699969024    0.977325693
  145 LYSH  HZ1     1549    7.657854014    1.771008594    0.916447510
  145 LYSH  HZ2     1550    7.684738797    1.684375606    1.054055413
  145 LYSH  HZ3     1551    7.534291503    1.732182400    1.011614220
  145 LYSH  C       1552    7.591831387    0.955303174    1.030378067
  145 LYSH  O       1553    7.700248311    0.916792156    0.986869741
  146 GLU   N       1554    7.522364696    0.906094188    1.132570698
  146 GLU   H       1555    7.460903355    0.960245840    1.189934810
  146 GLU   CA      1556    7.557953864    0.784102378    1.206465467
  146 GLU   CB      1557    7.441790089    0.771970066    1.305312182
  146 GLU   CG      1558    7.453694006    0.862135595    1.428346745
  146 GLU   CD      1559    7.398214717    1.004532794    1.420988140
  146 GLU   OE1     1560    7.402386472    1.071655728    1.315621503
  146 GLU   OE2     1561    7.349941625    1.044510393    1.529137865
  146 GLU   C       1562    7.587354057    0.655508483    1.128933137
  146 GLU   O       1563    7.675071150    0.574423290    1.158257569
  147 ASN   N       1564    7.516929885    0.650279478    1.016219326
  147 ASN   H       1565    7.463878297    0.728244317    0.982922903
  147 ASN   CA      1566    7.537006168    0.536731912    0.925038081
  147 ASN   CB      1567    7.415614300    0.510331952    0.835737947
  147 ASN   CG      1568    7.273865851    0.493075882    0.890651031
  147 ASN   OD1     1569    7.254389241    0.471846063    1.010225439
  147 ASN   ND2     1570    7.166448930    0.504931450    0.813126964
  147 ASN   HD21    1571    7.080628235    0.486899713    0.861186069
  147 ASN   HD22    1572    7.176888994    0.506588290    0.713691219
  147 ASN   C       1573    7.657207536    0.530269934    0.830580789
  147 ASN   O       1574    7.696028216    0.425659303    0.778812020
  148 ILE   N       1575    7.726618681    0.642606231    0.814672058
  148 ILE   H       1576    7.698621369    0.723573842    0.866267894
  148 ILE   CA      1577    0.106993161    0.661214002    0.725598687
  148 ILE   CB      1578    0.132686819    0.809950405    0.700487448
  148 ILE   CG1     1579    0.000632437    0.881605601    0.671554042
  148 ILE   CG2     1580    0.220331793    0.828091169    0.576397556
  148 ILE   CD      1581    0.014186591    1.032368228    0.649260401
  148 ILE   C       1582    0.230379049    0.595513269    0.787827396
  148 ILE   O       1583    0.284601905    0.634856234    0.890989404
  149 PHE   N       1584    0.267149056    0.481451360    0.730135113
  149 PHE   H       1585    0.229283123    0.463977218    0.639236766
  149 PHE   CA      1586    0.370561593    0.387838408    0.776543295
  149 PHE   CB      1587    0.318717230    0.244759542    0.760700827
  149 PHE   CG      1588    0.407366802    0.135451870    0.820726851
  149 PHE   CD1     1589    0.506768304    0.071954175    0.747166069
  149 PHE   HD1     1590    0.518859308    0.099035202    0.642269888
  149 PHE   CD2     1591    0.397592797    0.104721970    0.955940240
  149 PHE   HD2     1592    0.315215977    0.148230461    1.012535885
  149 PHE   CE1     1593    0.598089665    7.724724780    0.812050536
  149 PHE   HE1     1594    0.684141005    7.685476326    0.757850194
  149 PHE   CE2     1595    0.477483812    0.008665218    1.016889061
  149 PHE   HE2     1596    0.454190752   -0.025549768    1.117724488
  149 PHE   CZ      1597    0.582910312    7.688218835    0.945308562
  149 PHE   HZ      1598    0.661024403    7.629674709    0.993803027
  149 PHE   C       1599    0.509686649    0.407928204    0.716120681
  149 PHE   O       1600    0.528151894    0.399273951    0.594822874
  150 ASP   N       1601    0.616788852    0.415272118    0.794649469
  150 ASP   H       1602    0.608984971    0.425992694    0.893773354
  150 ASP   CA      1603    0.754592723    0.423574298    0.744144457
  150 ASP   CB      1604    0.841693885    0.478579876    0.857280317
  150 ASP   CG      1605    0.991913135    0.504502089    0.844062982
  150 ASP   OD1     1606    1.066936428    0.406656518    0.864656998
  150 ASP   OD2     1607    1.028297422    0.620647887    0.815578648
  150 ASP   C       1608    0.807747078    0.285525081    0.705049473
  150 ASP   O       1609    0.834919530    0.193654384    0.782190607
  151 LEU   N       1610    0.863356972    0.290318555    0.584317700
  151 LEU   H       1611    0.841489979    0.369411577    0.527161166
  151 LEU   CA      1612    0.927153057    0.172757622    0.523322165
  151 LEU   CB      1613    0.842280177    0.119005458    0.407920869
  151 LEU   CG      1614    0.799045569    7.711143023    0.441228989
  151 LEU   CD1     1615    0.686730051    7.679727826    0.342183475
  151 LEU   CD2     1616    0.905465359    7.605709038    0.410107507
  151 LEU   C       1617    1.078081439    0.189745730    0.504854424
  151 LEU   O       1618    1.137877751    0.136817438    0.411290468
  152 THR   N       1619    1.139496589    0.279503244    0.581416698
  152 THR   H       1620    1.071746696    0.318753045    0.643625213
  152 THR   CA      1621    1.278970801    0.325183683    0.572845529
  152 THR   CB      1622    1.297347998    0.461743324    0.506328551
  152 THR   OG1     1623    1.437536216    0.484542603    0.489610004
  152 THR   HG1     1624    1.449792439    0.583709749    0.485498403
  152 THR   CG2     1625    1.235411078    0.579894289    0.581271278
  152 THR   C       1626    1.372188409    0.294952590    0.690356030
  152 THR   O       1627    1.490265047    0.262608222    0.678439383
  153 GLU   N       1628    1.315021127    0.279420272    0.809434457
  153 GLU   H       1629    1.239016732    0.343087035    0.822494891
  153 GLU   CA      1630    1.383022080    0.225103204    0.927917989
  153 GLU   CB      1631    1.309282274    0.280696836    1.049909240
  153 GLU   CG      1632    1.357805490    0.422955619    1.078473910
  153 GLU   CD      1633    1.319224320    0.475527275    1.216876961
  153 GLU   OE1     1634    1.405688915    0.508661047    1.300847473
  153 GLU   OE2     1635    1.202413976    0.459883038    1.258505257
  153 GLU   C       1636    1.376367514    0.072443841    0.935827629
  153 GLU   O       1637    1.475514974   -0.000174421    0.930679254
  154 VAL   N       1638    1.259900547    0.022586088    0.895331155
  154 VAL   H       1639    1.194368869    0.056697598    0.827926114
  154 VAL   CA      1640    1.224483836    7.615060165    0.900013628
  154 VAL   CB      1641    1.079914730    7.589587321    0.943165141
  154 VAL   CG1     1642    1.045841432    7.653019641    1.078167097
  154 VAL   CG2     1643    0.984417846    7.622445067    0.828231493
  154 VAL   C       1644    1.278128805    7.532907947    0.782597042
  154 VAL   O       1645    1.307688914    7.589877595    0.677662477
  155 ASP   N       1646    1.304175703    7.406940626    0.816402600
  155 ASP   H       1647    1.243590793    7.357820451    0.878993385
  155 ASP   CA      1648    1.405196440    7.327344260    0.745186428
  155 ASP   CB      1649    1.449375050    7.200886058    0.819098552
  155 ASP   CG      1650    1.577388983    7.146658752    0.755216922
  155 ASP   OD1     1651    1.572650159    7.093428428    0.642228737
  155 ASP   OD2     1652    1.674353111    7.129401490    0.832181809
  155 ASP   C       1653    1.362333880    7.301927371    0.600519295
  155 ASP   O       1654    1.262378290    7.232218600    0.583790354
  156 ARG   N       1655    1.412312757    7.373254087    0.499995546
  156 ARG   H       1656    1.444460271    7.465425683    0.521731050
  156 ARG   CA      1657    1.375818501    7.360128615    0.358197909
  156 ARG   CB      1658    1.419508208    7.489873273    0.289857987
  156 ARG   CG      1659    1.306337846    7.592481733    0.281313805
  156 ARG   CD      1660    1.340957278    7.691210247    0.169662513
  156 ARG   NE      1661    1.433649969    7.792531276    0.222134105
  156 ARG   HE      1662    1.497878713    7.720575512    0.248535798
  156 ARG   CZ      1663    1.405307491    7.922649642    0.237108897
  156 ARG   NH1     1664    1.287876958    7.963681060    0.187270042
  156 ARG   HH11    1665    1.250442265    8.055720994    0.175986998
  156 ARG   HH12    1666    1.215259313    7.895008250    0.190784033
  156 ARG   NH2     1667    1.499221756    7.997974771    0.295950541
  156 ARG   HH21    1668    1.577744168    7.944257219    0.326750998
  156 ARG   HH22    1669    1.473582659    8.082084180    0.343584330
  156 ARG   C       1670    1.433095122    7.235924154    0.289597421
  156 ARG   O       1671    1.414175684    7.219874685    0.169116573
  157 CYS2  N       1672    1.494292183    7.144651587    0.364527129
  157 CYS2  H       1673    1.518685643    7.155373467    0.460911844
  157 CYS2  CA      1674    1.552964209    7.021822698    0.309021654
  157 CYS2  CB      1675    1.440628673    6.920527329    0.285982817
  157 CYS2  SG      1676    1.307126721    6.928334848    0.161042275
  157 CYS2  C       1677    1.643833797    7.038007274    0.186985899
  157 CYS2  O       1678    1.614662178    7.007480626    0.071453668
  158 LEU   N       1679    1.757286515    7.100817244    0.216545972
  158 LEU   H       1680    1.789300402    7.096833893    0.311208797
  158 LEU   CA      1681    1.847439082    7.160243396    0.116786633
  158 LEU   CB      1682    1.923986501    7.273867787    0.184896987
  158 LEU   CG      1683    1.845375969    7.390812949    0.244527734
  158 LEU   CD1     1684    1.941843541    7.494426817    0.302555345
  158 LEU   CD2     1685    1.775906835    7.462931329    0.128845654
  158 LEU   C       1686    1.925735883    7.054019828    0.039332693
  158 LEU   O       1687    1.987352900    7.084737962   -0.062597914
  159 GLN   N       1688    1.938952051    6.937532377    0.102142160
  159 GLN   H       1689    1.906328182    6.924732861    0.195804181
  159 GLN   CA      1690    2.002334143    6.817132855    0.046483525
  159 GLN   CB      1691    2.033683617    6.727131908    0.166181993
  159 GLN   CG      1692    2.156458215    6.774565247    0.244191647
  159 GLN   CD      1693    2.213732745    6.668328926    0.338210298
  159 GLN   OE1     1694    2.142533305    6.584815503    0.393754581
  159 GLN   NE2     1695    2.339155852    6.631765036    0.313353801
  159 GLN   HE21    1696    2.388698770    6.559118367    0.360977047
  159 GLN   HE22    1697    2.393916895    6.683203447    0.247373409
  159 GLN   C       1698    1.908427510    6.738899568    7.689525800
  159 GLN   O       1699    1.957330753    6.655739930    7.613206800
  160 ALA   N       1700    1.776345374    6.748607012    7.701784635
  160 ALA   H       1701    1.746167497    6.775821454    7.793160726
  160 ALA   CA      1702    1.677568004    6.695939853    7.606495899
  160 ALA   CB      1703    1.562648809    6.620773177    7.673959561
  160 ALA   C       1704    1.633381883    6.804612639    7.508277559
  160 ALA   O       1705    1.517329099    6.844927275    7.502128330
  161 ARG   N       1706    1.726086858    6.837643986    7.418808359
  161 ARG   H       1707    1.801002765    6.771428092    7.420697701
  161 ARG   CA      1708    1.724914012    6.959143201    7.336068895
  161 ARG   CB      1709    1.714572592    7.077290040    7.432738636
  161 ARG   CG      1710    1.728735786    7.208622383    7.355545764
  161 ARG   CD      1711    1.718560146    7.330756617    7.447140258
  161 ARG   NE      1712    1.719083590    7.451313482    7.363028453
  161 ARG   HE      1713    1.797800214    7.453621534    7.301384216
  161 ARG   CZ      1714    1.615240103    7.534000768    7.344648341
  161 ARG   NH1     1715    1.494891911    7.512576097    7.399542049
  161 ARG   HH11    1716    1.423894398    7.580178440    7.379797347
  161 ARG   HH12    1717    1.462575974    7.424212529    7.433429281
  161 ARG   NH2     1718    1.637351524    7.654035680    7.289321130
  161 ARG   HH21    1719    1.568538367    7.724418665    7.271635867
  161 ARG   HH22    1720    1.724599085    7.677396031    7.246384642
  161 ARG   C       1721    1.851518490    6.967419947    7.250559645
  161 ARG   O       1722    1.963756402    6.969653902    7.300801660
  162 GLY   N       1723    1.838531321    6.975571678    7.118452110
  162 GLY   H       1724    1.918831555    6.967912768    7.059354514
  162 GLY   CA      1725    1.714621937    6.954098304    7.042339684
  162 GLY   C       1726    1.735291827    7.017685445    6.904725540
  162 GLY   O1      1727    1.633344846    7.031504598    6.833726489
  162 GLY   O2      1728    1.852794572    7.027325854    6.863153686
  163 fA4P  HO4     1729    7.108403219    6.875170578    5.152768923
  163 fA4P  O4      1730    7.069238983    6.961007216    5.185908735
  163 fA4P  C4      1731    7.170566113    7.030284329    5.260271811
  163 fA4P  C3      1732    7.314178301    7.026681943    5.210562320
  163 fA4P  O3      1733    7.359373789    6.891038309    5.222950527
  163 fA4P  HO3     1734    7.318067086    6.839737867    5.147704041
  163 fA4P  C2      1735    7.325280396    7.108676255    5.083046631
  163 fA4P  O2      1736    7.450855426    7.103790610    5.013762063
  163 fA4P  HO2     1737    7.460000227    7.014417845    4.969823186
  163 fA4P  C6      1738    7.000561268    7.203225258    5.340275408
  163 fA4P  C5      1739    7.134083803    7.177343148    5.272386864
  163 fA4P  O5      1740    7.144945765    7.259342427    5.155112950
  163 fA4P  C1      1741    7.276415888    7.251821060    5.098075076
  164 SIA   HO8     1742    7.298058892    6.883798915    4.171306038
  164 SIA   O8      1743    7.365975441    6.946170771    4.210016831
  164 SIA   C8      1744    7.323932518    7.082684205    4.223827870
  164 SIA   C7      1745    7.189320549    7.099977116    4.292299403
  164 SIA   O7      1746    7.083494681    7.038282621    4.217534111
  164 SIA   HO7     1747    7.096489487    6.944162195    4.186330867
  164 SIA   C9      1748    7.340700223    7.159026863    4.093451691
  164 SIA   O9      1749    7.241235372    7.134007565    3.993079740
  164 SIA   HO9     1750    7.233551782    7.034628048    3.985011402
  164 SIA   C5      1751    7.079693303    7.140112059    4.510878698
  164 SIA   N5      1752    7.031936144    7.271083201    4.464205166
  164 SIA   HN5     1753    7.092684353    7.350466438    4.461123476
  164 SIA   C5A     1754    6.905310756    7.289872303    4.428076765
  164 SIA   O5A     1755    6.828537563    7.197232400    4.402527898
  164 SIA   C5B     1756    6.866381434    7.436174319    4.405893925
  164 SIA   C4      1757    7.099372998    7.119961594    4.660257856
  164 SIA   O4      1758    7.013256149    7.203267019    4.739228874
  164 SIA   HO4     1759    6.923827325    7.193668379    4.695521159
  164 SIA   C3      1760    7.093141913    6.976384918    4.709798875
  164 SIA   C1      1761    7.208453151    6.768590211    4.654120425
  164 SIA   O1A     1762    7.240410990    6.724794186    4.766760433
  164 SIA   O1B     1763    7.187185300    6.683283916    4.565258141
  164 SIA   C6      1764    7.204214881    7.085543951    4.442889351
  164 SIA   O6      1765    7.217342043    6.947167467    4.478610247
  164 SIA   C2      1766    7.197194870    6.915592551    4.617139450
  165 LB6P  O6      1767    7.331202853    6.945718654    4.658740546
  165 LB6P  C6      1768    7.457355345    6.908540066    4.601333425
  165 LB6P  C3      1769    7.730532555    6.833575245    4.858319459
  165 LB6P  O3      1770    7.742349476    6.728990664    4.955868664
  165 LB6P  HO3     1771    7.680951392    6.751088405    5.031647543
  165 LB6P  C2      1772    0.012595362    6.973678152    4.914730863
  165 LB6P  O2      1773    0.146019540    6.983442770    4.966681319
  165 LB6P  HO2     1774    0.213833781    6.987661645    4.893306127
  165 LB6P  C4      1775    7.593961514    6.819143519    4.793140064
  165 LB6P  O4      1776    7.481117386    6.823862383    4.881668418
  165 LB6P  HO4     1777    7.393753891    6.820929671    4.833098552
  165 LB6P  C5      1778    7.584807693    6.923328205    4.682841432
  165 LB6P  O5      1779    7.596116053    7.051594434    4.746215435
  165 LB6P  C1      1780    7.728622898    7.069552098    4.798323992
  166 NAG   O4      1781    7.736220011    7.207728209    4.836319469
  166 NAG   C4      1782    7.761469433    7.321549268    4.752656397
  166 NAG   C3      1783    0.139712778    7.306569742    4.652444737
  166 NAG   O3      1784    0.261671576    7.292857491    4.726835630
  166 NAG   HO3     1785    0.301767312    7.204482374    4.702689107
  166 NAG   C2      1786    0.165743712    7.429754292    4.567286139
  166 NAG   N2      1787    0.273211160    7.401477863    4.471064270
  166 NAG   HN2     1788    0.261020494    7.317040501    4.418886545
  166 NAG   C7      1789    0.386775787    7.469507461    4.458255190
  166 NAG   O7      1790    0.459118088    7.452710498    4.360201836
  166 NAG   C8      1791    0.422815544    7.584072559    4.553030406
  166 NAG   C6      1792    7.516815067    7.389955073    4.736437110
  166 NAG   O6      1793    7.401173129    7.380913632    4.651954619
  166 NAG   HO6     1794    7.321653584    7.386878088    4.712296113
  166 NAG   C5      1795    7.647488142    7.366134785    4.662511647
  166 NAG   O5      1796    7.668185929    7.485208964    4.585132163
  166 NAG   C1      1797    7.772400349    7.456921993    4.490613916
  167 MA2P  O2      1798    7.786593454    7.570731668    4.404356546
  167 MA2P  C2      1799    7.732317006    7.576523616    4.271629526
  167 MA2P  C4      1800    0.078032432    7.607280457    4.036016629
  167 MA2P  O4      1801    0.044037206    7.746661110    4.032490971
  167 MA2P  HO4     1802    0.041247922    7.776824380    3.937185973
  167 MA2P  C3      1803    0.117686932    7.573978561    4.178936763
  167 MA2P  O3      1804    0.191750201    7.451298712    4.171312160
  167 MA2P  HO3     1805    0.262681301    7.455794231    4.100955242
  167 MA2P  C6      1806    0.002753352    7.374276403    3.956940184
  167 MA2P  O6      1807   -0.106493883    7.288779159    3.920177599
  167 MA2P  HO6     1808   -0.076953502    7.193766115    3.910182592
  167 MA2P  C5      1809    7.700580591    7.519051905    3.984447374
  167 MA2P  O5      1810    7.590867111    7.535253636    4.075530981
  167 MA2P  C1      1811    7.619634955    7.495034745    4.210242258
  168 SIA   HO8     1812    7.413820906    6.264916274    4.075299857
  168 SIA   O8      1813    7.321113957    6.265449169    4.037788864
  168 SIA   C8      1814    7.236981305    6.349570349    4.118023520
  168 SIA   C7      1815    7.104333081    6.366734975    4.045793342
  168 SIA   O7      1816    6.979899738    6.304920408    4.081694650
  168 SIA   HO7     1817    6.917896245    6.378220428    4.109705098
  168 SIA   C9      1818    7.195509339    6.302533311    4.256492067
  168 SIA   O9      1819    7.291270685    6.302154007    4.363372245
  168 SIA   HO9     1820    7.254884439    6.344008278    4.446588366
  168 SIA   C5      1821    7.089317634    6.468559462    3.808302317
  168 SIA   N5      1822    7.198664356    6.390296925    3.748892273
  168 SIA   HN5     1823    7.291726630    6.426903024    3.749899140
  168 SIA   C5A     1824    7.177984234    6.272789167    3.690106304
  168 SIA   O5A     1825    7.071439819    6.212779234    3.703377140
  168 SIA   C5B     1826    7.292041291    6.208821247    3.610685878
  168 SIA   C4      1827    7.089167003    6.605973787    3.743296975
  168 SIA   O4      1828    7.062242423    6.599086489    3.602499270
  168 SIA   HO4     1829    7.065895519    6.688281683    3.557433868
  168 SIA   C3      1830    6.989179311    6.700348616    3.808134609
  168 SIA   C1      1831    7.123824461    6.786528515    4.008358158
  168 SIA   O1A     1832    7.187660305    6.864102946    3.933979313
  168 SIA   O1B     1833    7.164837366    6.774471359    4.125833977
  168 SIA   C6      1834    7.110132582    6.490199445    3.957319788
  168 SIA   O6      1835    7.004794698    6.571569675    4.010947908
  168 SIA   C2      1836    7.005008799    6.705430344    3.959234846
  169 LB6P  O6      1837    6.889921450    6.771429222    4.013927866
  169 LB6P  C6      1838    6.759740980    6.734273939    3.966307684
  169 LB6P  C3      1839    6.390536355    6.828694072    3.973910934
  169 LB6P  O3      1840    6.271703368    6.794676970    3.900996823
  169 LB6P  HO3     1841    6.196889030    6.825494908    3.959763709
  169 LB6P  C2      1842    6.397512694    6.980290146    3.982718845
  169 LB6P  O2      1843    6.277125601    7.036389326    4.037066555
  169 LB6P  HO2     1844    6.293580043    7.134262641    4.049333075
  169 LB6P  C4      1845    6.516168395    6.769670763    3.911952878
  169 LB6P  O4      1846    6.541235422    6.792689799    3.772543399
  169 LB6P  HO4     1847    6.498154386    6.720463616    3.718423062
  169 LB6P  C5      1848    6.632522112    6.809827909    4.001138254
  169 LB6P  O5      1849    6.638571797    6.953149004    4.005116120
  169 LB6P  C1      1850    6.521931376    7.012660883    4.063831430
  170 NAG   O4      1851    6.533530679    7.154195252    4.084525561
  170 NAG   C4      1852    6.568391081    7.252123423    3.985582288
  170 NAG   C3      1853    6.477724875    7.372166056    4.007413202
  170 NAG   O3      1854    6.340640042    7.333676372    3.989564707
  170 NAG   HO3     1855    6.281552923    7.401186114    4.033752772
  170 NAG   C2      1856    6.500780694    7.490015055    3.914209119
  170 NAG   N2      1857    6.406925841    7.603158348    3.914587703
  170 NAG   HN2     1858    6.364971566    7.616435757    4.004388357
  170 NAG   C7      1859    6.347840097    7.659488299    3.809581631
  170 NAG   O7      1860    6.377523718    7.652522548    3.690416151
  170 NAG   C8      1861    6.250783712    0.032279017    3.858109197
  170 NAG   C6      1862    6.822526128    7.225299481    4.045584508
  170 NAG   O6      1863    6.954708430    7.271813400    4.076576365
  170 NAG   HO6     1864    7.012529314    7.196641406    4.108314963
  170 NAG   C5      1865    6.704325377    7.314793713    4.012008258
  170 NAG   O5      1866    6.730223104    7.425148355    3.923995355
  170 NAG   C1      1867    6.641457794    7.534770534    3.950443059
  171 MA2P  O2      1868    6.699246683    7.639575271    3.871255288
  171 MA2P  C2      1869    6.834573159    7.682736066    3.891723665
  171 MA2P  C4      1870    6.792261617    0.179542157    3.803134190
  171 MA2P  O4      1871    6.836084784    0.275109332    3.705456466
  171 MA2P  HO4     1872    6.777764931    0.252371618    3.627458843
  171 MA2P  C3      1873    6.865588165    0.048095825    3.781917000
  171 MA2P  O3      1874    6.851958298   -0.000392146    3.647533251
  171 MA2P  HO3     1875    6.754894673   -0.017609623    3.630709365
  171 MA2P  C6      1876    6.753320297    0.370236412    3.949789121
  171 MA2P  O6      1877    6.790438249    0.439764965    4.069714661
  171 MA2P  HO6     1878    6.747574003    0.530109279    4.068338885
  171 MA2P  C5      1879    6.818262961    0.232961768    3.943042391
  171 MA2P  O5      1880    6.788698418    0.134602571    4.043271326
  171 MA2P  C1      1881    6.860234739    0.011214915    4.027393666
  172 MB6P  O6      1882    6.991883484    0.052116582    4.067273534
  172 MB6P  C6      1883    7.063778586   -0.062726773    4.114556926
  172 MB6P  C3      1884    7.395241936    7.592985133    4.289005356
  172 MB6P  O3      1885    7.496831378    7.491720237    4.284413183
  172 MB6P  C2      1886    7.332040432    7.595849255    4.427225045
  172 MB6P  O2      1887    7.269837756    7.469694756    4.455681266
  172 MB6P  HO2     1888    7.330807310    7.430337757    4.524485928
  172 MB6P  C4      1889    7.279172076    7.580430536    4.191669859
  172 MB6P  O4      1890    7.333665234    7.565710286    4.059729698
  172 MB6P  HO4     1891    7.426108967    7.528725144    4.069017763
  172 MB6P  C5      1892    7.188095074    7.702022075    4.196842976
  172 MB6P  O5      1893    7.140354511    7.722123970    4.330679706
  172 MB6P  C1      1894    7.235167427    7.712498215    4.437964990
  173 NAG   O4      1895    7.155959180    7.712769160    4.557634718
  173 NAG   C4      1896    7.211924978    7.716464833    4.689729943
  173 NAG   C3      1897    7.253080852    0.118486772    4.740893818
  173 NAG   O3      1898    7.355208830    0.169223691    4.653785164
  173 NAG   HO3     1899    7.439627849    0.115606461    4.654374368
  173 NAG   C2      1900    7.309858838    0.118465899    4.881902548
  173 NAG   N2      1901    7.329821921    0.260981319    4.911901816
  173 NAG   HN2     1902    7.250007653    0.320121045    4.900404505
  173 NAG   C7      1903    7.444685730    0.310804549    4.956772831
  173 NAG   O7      1904    7.553371040    0.260205719    4.984221447
  173 NAG   C8      1905    7.430889429    0.458125504    4.995698761
  173 NAG   C6      1906    7.060273945    7.528753304    4.766367668
  173 NAG   O6      1907    7.162880821    7.428437507    4.767808305
  173 NAG   HO6     1908    7.115254583    7.340852182    4.760000968
  173 NAG   C5      1909    7.110144859    7.669926098    4.792595585
  173 NAG   O5      1910    7.165189084    7.665930649    4.925058584
  173 NAG   C1      1911    7.211989520    7.790205559    4.979465284
  174 NAG   O4      1912    7.247355516    7.768837230    5.116894746
  174 NAG   C4      1913    7.378858640    7.727784039    5.157094524
  174 NAG   C3      1914    7.430184225    0.080434598    5.270118978
  174 NAG   O3      1915    7.390242751    0.218183803    5.265179776
  174 NAG   HO3     1916    7.294970184    0.220603874    5.234884456
  174 NAG   C2      1917    7.578473672    0.050660574    5.285239495
  174 NAG   N2      1918    7.647474275    0.147004515    5.372239537
  174 NAG   HN2     1919    7.614055129    0.138261553    5.466076205
  174 NAG   C7      1920    0.005888599    0.231402245    5.329478825
  174 NAG   O7      1921    0.042221291    0.318634772    5.408215362
  174 NAG   C8      1922    0.060978151    0.232843847    5.186744751
  174 NAG   C6      1923    7.332276541    7.478054241    5.121353940
  174 NAG   O6      1924    7.361811261    7.344946696    5.166117197
  174 NAG   C5      1925    7.396845341    7.585471074    5.207369050
  174 NAG   O5      1926    7.537611655    7.562341375    5.222954906
  174 NAG   C1      1927    7.591748176    7.641083334    5.330015298
  175 NA+   NA      1928    2.192398924    0.398256936    7.370380769
  176 NA+   NA      1929    2.142237470    5.391646788    7.381298620
  177 NA+   NA      1930    0.388225951    6.552735725    5.073374158
  178 NA+   NA      1931    0.518928988    2.112122428    7.263049515
  179 NA+   NA      1932    7.009081094    7.196329885    5.804893527
  180 NA+   NA      1933    2.108517891    1.918629471    6.669789329
  181 NA+   NA      1934    0.472374278    7.339092870    1.625152038
  182 NA+   NA      1935    3.850140064    7.454773945    3.084774609
  183 NA+   NA      1936    2.586983374    7.067187871    1.320631591
  184 NA+   NA      1937    1.605535503    1.997117734    7.665720717
  185 NA+   NA      1938    1.620359723    0.976442697    1.859904268
    1 SOLV  OW      1939    4.118790905    5.179199116    6.300192962
    1 SOLV  HW1     1940    4.083060860    5.088260235    6.321529013
    1 SOLV  HW2     1941    4.187839133    5.204599069    6.367933609
    2 SOLV  OW      1942    6.116969161    3.319159480    2.362814225
    2 SOLV  HW1     1943    6.132074230    3.363257130    2.451297104
    2 SOLV  HW2     1944    6.132639590    3.385352514    2.289500713
    3 SOLV  OW      1945    7.144184891    4.554260245    3.328732300
    3 SOLV  HW1     1946    7.134936214    4.499156682    3.411674879
    3 SOLV  HW2     1947    7.110804923    4.502114441    3.250195686
    4 SOLV  OW      1948    5.483647393    6.446054689    0.374460556
    4 SOLV  HW1     1949    5.436520160    6.475994586    0.291488388
    4 SOLV  HW2     1950    5.555632003    6.511590176    0.397374743
    5 SOLV  OW      1951    6.343861298    2.730035169    1.379682357
    5 SOLV  HW1     1952    6.332499767    2.712485516    1.477472840
    5 SOLV  HW2     1953    6.328879013    2.827185913    1.361317264
    6 SOLV  OW      1954    4.730262203    5.722661690    6.979070906
    6 SOLV  HW1     1955    4.768005869    5.659152428    6.911676264
    6 SOLV  HW2     1956    4.804139921    5.758329879    7.036253734
    7 SOLV  OW      1957    0.274495937    5.326116493    1.409541654
    7 SOLV  HW1     1958    0.295822729    5.368340850    1.497653300
    7 SOLV  HW2     1959    0.187699611    5.362229053    1.375429592
    8 SOLV  OW      1960    5.436453539    2.630767019    2.308704451
    8 SOLV  HW1     1961    5.383543154    2.707379438    2.345213740
    8 SOLV  HW2     1962    5.408396301    2.612847019    2.214398831
    9 SOLV  OW      1963    4.100309416    4.309007133    0.099344365
    9 SOLV  HW1     1964    4.110066236    4.210279018    0.111952495
    9 SOLV  HW2     1965    4.054443163    4.327111730    0.012339300
   10 SOLV  OW      1966    3.757439108    2.686939701    5.255769839
   10 SOLV  HW1     1967    3.687456872    2.757240918    5.268503989
   10 SOLV  HW2     1968    3.843758546    2.718309880    5.295350937
   11 SOLV  OW      1969    2.144999861    7.430275555    4.573546295
   11 SOLV  HW1     1970    2.101107960    7.519638515    4.582997842
   11 SOLV  HW2     1971    2.241251357    7.437499157    4.599717637
   12 SOLV  OW      1972    1.146586743    5.524906469    4.307290442
   12 SOLV  HW1     1973    1.058294353    5.488839197    4.277204494
   12 SOLV  HW2     1974    1.204722794    5.449484461    4.337838757
   13 SOLV  OW      1975    4.089604434    4.972696231    4.015301291
   13 SOLV  HW1     1976    4.187902799    4.990756911    4.011712475
   13 SOLV  HW2     1977    4.046551733    5.005865144    3.931349456
   14 SOLV  OW      1978    6.867447653    4.367721660    5.346340221
   14 SOLV  HW1     1979    6.795180883    4.407533634    5.289823780
   14 SOLV  HW2     1980    6.834967636    4.358745076    5.440499884
   15 SOLV  OW      1981    0.534318007    7.377612365    4.824698235
   15 SOLV  HW1     1982    0.545435488    7.278859438    4.835847797
   15 SOLV  HW2     1983    0.445997932    7.396552256    4.781793019
   16 SOLV  OW      1984    3.533532833    0.823166534    2.406115416
   16 SOLV  HW1     1985    3.575804093    0.786190614    2.488855806
   16 SOLV  HW2     1986    3.440135879    0.788359670    2.398021961
   17 SOLV  OW      1987    5.324629197    1.058494825    5.454580242
   17 SOLV  HW1     1988    5.253963152    0.990614353    5.474544315
   17 SOLV  HW2     1989    5.287885623    1.150270227    5.469718121
   18 SOLV  OW      1990    2.338888638    3.532409941    4.122760795
   18 SOLV  HW1     1991    2.348341662    3.578553162    4.034537872
   18 SOLV  HW2     1992    2.243159403    3.507282657    4.137123471
   19 SOLV  OW      1993    0.305498020    2.349548322    4.406061590
   19 SOLV  HW1     1994    0.248171888    2.268257722    4.395717485
   19 SOLV  HW2     1995    0.401021222    2.325342605    4.389009682
   20 SOLV  OW      1996    2.046915460    0.224965241    6.776480990
   20 SOLV  HW1     1997    1.959520956    0.199782899    6.734910538
   20 SOLV  HW2     1998    2.109206314    0.258060395    6.705596767
   21 SOLV  OW      1999    7.527563760    6.629780518    7.124006752
   21 SOLV  HW1     2000    7.528783638    6.532841681    7.148565689
   21 SOLV  HW2     2001    7.598848060    6.647875703    7.056236127
   22 SOLV  OW      2002    2.565251150    1.666482884    5.962314578
   22 SOLV  HW1     2003    2.656086918    1.643135161    5.927596404
   22 SOLV  HW2     2004    2.503009619    1.681319608    5.885455144
   23 SOLV  OW      2005    0.383007359    4.289936364    4.440980963
   23 SOLV  HW1     2006    0.437777946    4.207974588    4.457845746
   23 SOLV  HW2     2007    0.426278181    4.368573467    4.485091902
   24 SOLV  OW      2008    0.988328863    7.288452408    0.526373366
   24 SOLV  HW1     2009    0.986401091    7.321642267    0.432053400
   24 SOLV  HW2     2010    1.072115310    7.235995061    0.541525890
   25 SOLV  OW      2011    6.087386576    3.306396283    5.446358001
   25 SOLV  HW1     2012    6.141728843    3.386262871    5.420476222
   25 SOLV  HW2     2013    6.043850037    3.267924509    5.364957137
   26 SOLV  OW      2014    6.825071770    4.035621467    0.336042861
   26 SOLV  HW1     2015    6.765723356    4.063196131    0.260416600
   26 SOLV  HW2     2016    6.812044901    3.938257545    0.354816079
   27 SOLV  OW      2017    0.129643969    6.397315200    0.078030446
   27 SOLV  HW1     2018    0.030051313    6.406060696    0.080626684
   27 SOLV  HW2     2019    0.169265313    6.444144552    0.157018304
   28 SOLV  OW      2020    3.066649352    3.825435620    6.599875059
   28 SOLV  HW1     2021    2.998178036    3.872490726    6.655546984
   28 SOLV  HW2     2022    3.100842220    3.887690551    6.529469119
   29 SOLV  OW      2023    2.270150210    2.842332880    6.065197506
   29 SOLV  HW1     2024    2.331240114    2.809509878    6.137243928
   29 SOLV  HW2     2025    2.223097663    2.764587065    6.023440539
   30 SOLV  OW      2026    5.864071691    3.009878576    6.070114161
   30 SOLV  HW1     2027    5.792935512    3.005157321    5.999989954
   30 SOLV  HW2     2028    5.850400970    3.091690546    6.125970457
   31 SOLV  OW      2029    2.852172352    5.271606758    6.876843070
   31 SOLV  HW1     2030    2.854080553    5.226867289    6.787419997
   31 SOLV  HW2     2031    2.757807128    5.294804497    6.900479984
   32 SOLV  OW      2032    7.367208969    5.717497006    4.288828093
   32 SOLV  HW1     2033    7.383173473    5.665982684    4.373046928
   32 SOLV  HW2     2034    7.268840931    5.729025165    4.274963736
   33 SOLV  OW      2035    6.162013380    2.315445802    5.000485924
   33 SOLV  HW1     2036    6.130436623    2.336833468    4.908034473
   33 SOLV  HW2     2037    6.112666542    2.235553711    5.034893578
   34 SOLV  OW      2038    1.319136864    2.221302634    5.740079822
   34 SOLV  HW1     2039    1.388197861    2.282798566    5.701991990
   34 SOLV  HW2     2040    1.283846887    2.259630495    5.825445270
   35 SOLV  OW      2041    4.984453041    3.128868894    1.121172724
   35 SOLV  HW1     2042    4.922504333    3.051926230    1.105562770
   35 SOLV  HW2     2043    4.950963625    3.183567866    1.197905315
   36 SOLV  OW      2044    6.403736185    3.902803240    0.293255540
   36 SOLV  HW1     2045    6.456098703    3.860100347    0.366986719
   36 SOLV  HW2     2046    6.380308605    3.996556953    0.319007001
   37 SOLV  OW      2047    3.804840630    1.635830411    5.110777241
   37 SOLV  HW1     2048    3.816979772    1.596156778    5.019780393
   37 SOLV  HW2     2049    3.894321219    1.650144097    5.153085559
   38 SOLV  OW      2050    6.265306035    3.711026673    4.655981465
   38 SOLV  HW1     2051    6.259942300    3.734201436    4.753121414
   38 SOLV  HW2     2052    6.327984073    3.774032826    4.610116606
   39 SOLV  OW      2053    3.341342760    4.600923595    7.015365836
   39 SOLV  HW1     2054    3.290757781    4.525019991    6.974361574
   39 SOLV  HW2     2055    3.415338923    4.564832903    7.072142290
   40 SOLV  OW      2056    4.611617010    5.315719708    4.121983728
   40 SOLV  HW1     2057    4.549553036    5.295205429    4.046294605
   40 SOLV  HW2     2058    4.558514952    5.343892069    4.201909170
   41 SOLV  OW      2059    5.031608249    4.519719781    4.745144646
   41 SOLV  HW1     2060    5.080742660    4.451701965    4.799545377
   41 SOLV  HW2     2061    4.954661501    4.555446028    4.798086557
   42 SOLV  OW      2062    6.093501015    1.135233677    2.019519420
   42 SOLV  HW1     2063    6.107062492    1.223478997    2.064578461
   42 SOLV  HW2     2064    6.084245608    1.063587471    2.088675910
   43 SOLV  OW      2065    7.420820756    5.464948019    5.406621177
   43 SOLV  HW1     2066    7.366969680    5.406133276    5.346266661
   43 SOLV  HW2     2067    7.361666754    5.535283134    5.446060401
   44 SOLV  OW      2068    5.506226649    1.605709616    7.232009711
   44 SOLV  HW1     2069    5.477811040    1.549764296    7.309882117
   44 SOLV  HW2     2070    5.548408022    1.690081379    7.265230360
   45 SOLV  OW      2071    5.458424359    1.278453763    5.618773556
   45 SOLV  HW1     2072    5.425907571    1.347785447    5.683095149
   45 SOLV  HW2     2073    5.450932286    1.187974973    5.660712717
   46 SOLV  OW      2074    2.438287638    2.448640930    4.465314548
   46 SOLV  HW1     2075    2.349230281    2.403357264    4.469737875
   46 SOLV  HW2     2076    2.507461014    2.390344264    4.507951672
   47 SOLV  OW      2077    7.340003586    3.239765986    0.199770802
   47 SOLV  HW1     2078    7.280357075    3.182088746    0.143952497
   47 SOLV  HW2     2079    7.361808309    3.323491868    0.149625578
   48 SOLV  OW      2080    5.557093206    1.587394553    6.029989255
   48 SOLV  HW1     2081    5.581333305    1.490536938    6.035731734
   48 SOLV  HW2     2082    5.507029778    1.614141610    6.112331137
   49 SOLV  OW      2083    1.468269920    5.251171948    7.179111164
   49 SOLV  HW1     2084    1.381573045    5.251464962    7.228946680
   49 SOLV  HW2     2085    1.537694593    5.299167282    7.232764190
   50 SOLV  OW      2086    5.462621441    1.010619134    3.054302038
   50 SOLV  HW1     2087    5.413754471    0.943875534    3.110507035
   50 SOLV  HW2     2088    5.460511470    1.099932182    3.099250789
   51 SOLV  OW      2089    4.109539855    3.839991906    7.580789684
   51 SOLV  HW1     2090    4.077204804    3.888161964    7.499330918
   51 SOLV  HW2     2091    4.035387935    3.834081877    7.647632271
   52 SOLV  OW      2092    7.459086589    3.364352032    7.414836772
   52 SOLV  HW1     2093    7.480162665    3.292272250    7.480881196
   52 SOLV  HW2     2094    7.419848204    3.323557167    7.332388714
   53 SOLV  OW      2095    0.594393409    1.214311204    0.802244934
   53 SOLV  HW1     2096    0.553790943    1.166070528    0.879861501
   53 SOLV  HW2     2097    0.621586139    1.148103331    0.732408799
   54 SOLV  OW      2098    7.275191024    2.406935230    5.714764309
   54 SOLV  HW1     2099    7.255918663    2.389173272    5.618259686
   54 SOLV  HW2     2100    7.207988335    2.359303055    5.771465167
   55 SOLV  OW      2101    1.687577755    5.685426706    5.089065293
   55 SOLV  HW1     2102    1.703346361    5.595719329    5.047765417
   55 SOLV  HW2     2103    1.766400383    5.710551620    5.145255583
   56 SOLV  OW      2104    6.950342990    6.655097269    7.550220363
   56 SOLV  HW1     2105    7.010946273    6.733722311    7.538163933
   56 SOLV  HW2     2106    6.986780156    6.595638072    7.621906570
   57 SOLV  OW      2107    4.905343084    3.103619422    5.197333839
   57 SOLV  HW1     2108    4.919930558    3.009749669    5.166065915
   57 SOLV  HW2     2109    4.911688683    3.166036955    5.119450968
   58 SOLV  OW      2110    4.402579656    7.117863031    6.282084703
   58 SOLV  HW1     2111    4.479772271    7.128581214    6.344757184
   58 SOLV  HW2     2112    4.338905428    7.194001549    6.294325949
   59 SOLV  OW      2113    4.769121156    2.329880054    2.404688394
   59 SOLV  HW1     2114    4.679411330    2.333464178    2.448747814
   59 SOLV  HW2     2115    4.800336089    2.422845366    2.385070476
   60 SOLV  OW      2116    1.576501393    6.240192789    3.618270067
   60 SOLV  HW1     2117    1.620578922    6.151188133    3.606634113
   60 SOLV  HW2     2118    1.501748201    6.249197131    3.552460533
   61 SOLV  OW      2119    7.442567975    6.508410838    6.799763246
   61 SOLV  HW1     2120    7.422746938    6.602821653    6.826134133
   61 SOLV  HW2     2121    7.370246100    6.474793045    6.739422340
   62 SOLV  OW      2122    2.374404366    0.895890491    3.956116454
   62 SOLV  HW1     2123    2.437415446    0.878663938    4.031845068
   62 SOLV  HW2     2124    2.406511717    0.974508844    3.903294256
   63 SOLV  OW      2125    3.274801521    1.191659473    0.079370093
   63 SOLV  HW1     2126    3.267180330    1.277125070    0.027994045
   63 SOLV  HW2     2127    3.360576189    1.191241262    0.130793766
   64 SOLV  OW      2128    6.401357460    3.732445206    7.422036232
   64 SOLV  HW1     2129    6.394521789    3.738577780    7.322458735
   64 SOLV  HW2     2130    6.480179472    3.676003335    7.446600609
   65 SOLV  OW      2131    1.403883533    1.745258467    4.980404502
   65 SOLV  HW1     2132    1.308429814    1.721753261    4.962029122
   65 SOLV  HW2     2133    1.439838473    1.800048523    4.904860829
   66 SOLV  OW      2134    2.770561727    7.399345844    3.751528811
   66 SOLV  HW1     2135    2.830952775    7.330251176    3.711775196
   66 SOLV  HW2     2136    2.756127277    7.379204887    3.848418075
   67 SOLV  OW      2137    5.887019417    0.753643409    2.869912402
   67 SOLV  HW1     2138    5.797877854    0.737186789    2.912154213
   67 SOLV  HW2     2139    5.948483264    0.677663427    2.891140474
   68 SOLV  OW      2140    5.837690685    3.547681585    1.383165140
   68 SOLV  HW1     2141    5.935145455    3.542988112    1.405124184
   68 SOLV  HW2     2142    5.810290584    3.643375692    1.373498366
   69 SOLV  OW      2143    1.553919380    3.379514107    6.975499648
   69 SOLV  HW1     2144    1.601813609    3.317501199    6.913353656
   69 SOLV  HW2     2145    1.620727888    3.430756184    7.029466342
   70 SOLV  OW      2146    2.461486478    6.512777547    4.203348258
   70 SOLV  HW1     2147    2.411310983    6.470931186    4.127631093
   70 SOLV  HW2     2148    2.529435528    6.576561919    4.167068858
   71 SOLV  OW      2149    0.418903469    2.907065483    0.014145375
   71 SOLV  HW1     2150    0.417811442    3.001337306   -0.019217062
   71 SOLV  HW2     2151    0.394972004    2.845013173   -0.060541666
   72 SOLV  OW      2152    0.246449757    3.303966048    4.436064651
   72 SOLV  HW1     2153    0.315048351    3.352698698    4.490096232
   72 SOLV  HW2     2154    0.288537219    3.269334437    4.352223672
   73 SOLV  OW      2155    1.936278174    3.375143079    1.385717482
   73 SOLV  HW1     2156    1.933879427    3.324424238    1.471877780
   73 SOLV  HW2     2157    1.842900899    3.396806653    1.357203062
   74 SOLV  OW      2158    5.433200741    0.738575512    2.940336556
   74 SOLV  HW1     2159    5.368978599    0.664289714    2.959280347
   74 SOLV  HW2     2160    5.511099951    0.731982812    3.002705721
   75 SOLV  OW      2161    1.892738845    2.001845017    7.398244165
   75 SOLV  HW1     2162    1.795523178    1.980195432    7.389172685
   75 SOLV  HW2     2163    1.906409530    2.061058970    7.477670723
   76 SOLV  OW      2164    1.256261087    1.955409720    1.255618469
   76 SOLV  HW1     2165    1.310600015    2.018029205    1.199692971
   76 SOLV  HW2     2166    1.183886812    1.915022603    1.199649306
   77 SOLV  OW      2167    4.891934470    7.642558167    7.371500361
   77 SOLV  HW1     2168    4.897986576    7.712845583    7.300615956
   77 SOLV  HW2     2169    4.975712349    7.587943509    7.371501593
   78 SOLV  OW      2170    7.361551665    2.056187352    6.269134023
   78 SOLV  HW1     2171    7.410412080    2.132294677    6.311822883
   78 SOLV  HW2     2172    7.349098800    1.982890877    6.336025855
   79 SOLV  OW      2173    5.205297957    0.200101745    1.578678104
   79 SOLV  HW1     2174    5.123730628    0.189438312    1.521805656
   79 SOLV  HW2     2175    5.258483415    0.115429776    1.576860361
   80 SOLV  OW      2176    5.432874652    7.125219756    4.985704906
   80 SOLV  HW1     2177    5.363860012    7.175694189    4.933830227
   80 SOLV  HW2     2178    5.517576558    7.120588639    4.932735193
   81 SOLV  OW      2179    2.355219720    6.183318427    2.261158905
   81 SOLV  HW1     2180    2.453766391    6.175627951    2.245966204
   81 SOLV  HW2     2181    2.325888379    6.112917580    2.325848746
   82 SOLV  OW      2182    5.588092766    0.223026144    3.195918288
   82 SOLV  HW1     2183    5.562249058    0.139278499    3.244083369
   82 SOLV  HW2     2184    5.651410931    0.275827039    3.252524578
   83 SOLV  OW      2185    4.912915236    4.392580077    3.966578657
   83 SOLV  HW1     2186    4.885256522    4.353470341    3.878789629
   83 SOLV  HW2     2187    4.839563163    4.379784683    4.033341464
   84 SOLV  OW      2188    1.496955555    0.013089629    1.561001108
   84 SOLV  HW1     2189    1.449141759    0.099917808    1.547724565
   84 SOLV  HW2     2190    1.430688603   -0.058315782    1.583616200
   85 SOLV  OW      2191    5.558032549    0.326112131    0.336671194
   85 SOLV  HW1     2192    5.526001979    0.412622102    0.375291448
   85 SOLV  HW2     2193    5.635450711    0.343444648    0.275782391
   86 SOLV  OW      2194    2.893071033    6.776691711    3.098081793
   86 SOLV  HW1     2195    2.837231133    6.724781779    3.033360639
   86 SOLV  HW2     2196    2.844054226    6.859446715    3.125476858
   87 SOLV  OW      2197    5.508462741    0.529268724    7.600130447
   87 SOLV  HW1     2198    5.573406718    0.521456833    7.524478210
   87 SOLV  HW2     2199    5.556859606    0.558221902    7.682722073
   88 SOLV  OW      2200    1.934151795    5.232904781    5.528924255
   88 SOLV  HW1     2201    1.971414854    5.215059783    5.619990582
   88 SOLV  HW2     2202    1.891960485    5.323555297    5.527378270
   89 SOLV  OW      2203    5.647237226    7.486755560    6.690171472
   89 SOLV  HW1     2204    5.730309516    7.431230406    6.686175916
   89 SOLV  HW2     2205    5.665374569    7.570129500    6.742341633
   90 SOLV  OW      2206    3.675445634    3.123999528    6.335165378
   90 SOLV  HW1     2207    3.611168853    3.200277183    6.342373292
   90 SOLV  HW2     2208    3.703025431    3.094905129    6.426787134
   91 SOLV  OW      2209    1.901054620    0.964856606    6.936711579
   91 SOLV  HW1     2210    1.808191175    0.993327623    6.912896905
   91 SOLV  HW2     2211    1.963644896    0.990305130    6.862980949
   92 SOLV  OW      2212    6.101536405    0.417795738    6.752023615
   92 SOLV  HW1     2213    6.176177862    0.479539700    6.727169481
   92 SOLV  HW2     2214    6.062624098    0.377520486    6.669167583
   93 SOLV  OW      2215    3.034450501    3.384713237    0.044477722
   93 SOLV  HW1     2216    3.113311074    3.438720614    0.015055383
   93 SOLV  HW2     2217    3.013243191    3.316081127   -0.025101465
   94 SOLV  OW      2218    6.719226044    6.227757815    3.257170136
   94 SOLV  HW1     2219    6.619265920    6.230658940    3.258207056
   94 SOLV  HW2     2220    6.752518725    6.194831903    3.345538097
   95 SOLV  OW      2221    6.150442710    1.066673520    3.510039670
   95 SOLV  HW1     2222    6.232690009    1.087114094    3.563137148
   95 SOLV  HW2     2223    6.108682052    0.982536303    3.544372557
   96 SOLV  OW      2224    4.108175555    5.226799949    1.090790980
   96 SOLV  HW1     2225    4.039649013    5.164597813    1.052908759
   96 SOLV  HW2     2226    4.190603036    5.223976282    1.034242327
   97 SOLV  OW      2227    6.879489492    5.573250278    1.440499957
   97 SOLV  HW1     2228    6.786203556    5.605508377    1.456536227
   97 SOLV  HW2     2229    6.941932727    5.619135605    1.503724742
   98 SOLV  OW      2230    6.583830843    7.195610909    5.249556132
   98 SOLV  HW1     2231    6.519411520    7.159192328    5.182296233
   98 SOLV  HW2     2232    6.608876249    7.289114191    5.224458789
   99 SOLV  OW      2233    1.570003806    4.265894787    5.698526667
   99 SOLV  HW1     2234    1.517354915    4.191676100    5.657033665
   99 SOLV  HW2     2235    1.640395819    4.227447874    5.758265644
  100 SOLV  OW      2236    3.151506647    7.708749128    3.347416243
  100 SOLV  HW1     2237    3.126366405    7.750140580    3.434915627
  100 SOLV  HW2     2238    3.129717104    7.772057291    3.273128644
  101 SOLV  OW      2239    0.359864490    2.028325654    4.538661919
  101 SOLV  HW1     2240    0.320971001    2.056119020    4.450818645
  101 SOLV  HW2     2241    0.315055795    1.944562364    4.569926664
  102 SOLV  OW      2242    5.512453788    6.176589944    3.675682569
  102 SOLV  HW1     2243    5.430076395    6.227023285    3.701604629
  102 SOLV  HW2     2244    5.509237310    6.084861252    3.715392420
  103 SOLV  OW      2245    5.081180085    0.136048634    4.772323683
  103 SOLV  HW1     2246    5.022267769    0.216599129    4.765785733
  103 SOLV  HW2     2247    5.095418492    0.097695504    4.681065623
  104 SOLV  OW      2248    0.096489112    4.234639137    7.046695341
  104 SOLV  HW1     2249    0.102770624    4.253179600    7.144767753
  104 SOLV  HW2     2250    0.183457642    4.257355060    7.002856625
  105 SOLV  OW      2251    5.410847414    3.817235792    6.360237267
  105 SOLV  HW1     2252    5.489874797    3.839510418    6.417333793
  105 SOLV  HW2     2253    5.374156703    3.901094195    6.319951256
  106 SOLV  OW      2254    7.022096305    2.130255268    5.487721041
  106 SOLV  HW1     2255    6.922612398    2.130672053    5.477580401
  106 SOLV  HW2     2256    7.064753640    2.143308718    5.398222594
  107 SOLV  OW      2257    5.972574777    3.571853798    4.329398018
  107 SOLV  HW1     2258    5.931728779    3.494639294    4.378075914
  107 SOLV  HW2     2259    5.996282431    3.643692115    4.394813565
  108 SOLV  OW      2260    2.869893062    2.427889022    6.862026360
  108 SOLV  HW1     2261    2.779779440    2.471008510    6.866731578
  108 SOLV  HW2     2262    2.940569113    2.498603532    6.859534807
  109 SOLV  OW      2263    1.109892813    3.021896059    5.106731000
  109 SOLV  HW1     2264    1.059514674    2.950791259    5.155801343
  109 SOLV  HW2     2265    1.053074574    3.057950554    5.032748476
  110 SOLV  OW      2266    4.486763085    1.239274844    3.772750244
  110 SOLV  HW1     2267    4.561188720    1.196465590    3.824032658
  110 SOLV  HW2     2268    4.461373396    1.180721347    3.695753208
  111 SOLV  OW      2269    5.683135860    7.576047419    0.546934755
  111 SOLV  HW1     2270    5.688392991    7.533085558    0.637091308
  111 SOLV  HW2     2271    5.662618435    7.673350774    0.557542966
  112 SOLV  OW      2272    1.349040524    7.579154743    4.896504106
  112 SOLV  HW1     2273    1.349441974    7.557134338    4.798959282
  112 SOLV  HW2     2274    1.423856653    7.530748180    4.941884325
  113 SOLV  OW      2275    7.072858848    3.658529785    4.165925860
  113 SOLV  HW1     2276    7.139403867    3.614365760    4.105735364
  113 SOLV  HW2     2277    7.049788200    3.748784966    4.129549369
  114 SOLV  OW      2278    7.138484330    2.133698757    5.230641569
  114 SOLV  HW1     2279    7.156594195    2.225185325    5.194534354
  114 SOLV  HW2     2280    7.196407723    2.067200269    5.183479830
  115 SOLV  OW      2281    7.259879369    3.911558094    4.904464937
  115 SOLV  HW1     2282    7.323507376    3.876649523    4.973272781
  115 SOLV  HW2     2283    7.242708810    4.008652174    4.921181617
  116 SOLV  OW      2284    1.706299666    4.303670690    0.264065097
  116 SOLV  HW1     2285    1.669717585    4.300188423    0.171052503
  116 SOLV  HW2     2286    1.746876373    4.215248693    0.287234950
  117 SOLV  OW      2287    6.825588519    4.701044723    2.978365194
  117 SOLV  HW1     2288    6.796762702    4.776493735    2.919386860
  117 SOLV  HW2     2289    6.744925293    4.652928497    3.012720202
  118 SOLV  OW      2290    6.845494590    2.783267561    2.207578563
  118 SOLV  HW1     2291    6.840589471    2.699251020    2.153551118
  118 SOLV  HW2     2292    6.922469878    2.777535497    2.271168026
  119 SOLV  OW      2293    2.719915278    4.736763541    2.843828008
  119 SOLV  HW1     2294    2.675691987    4.752584410    2.932122882
  119 SOLV  HW2     2295    2.661168204    4.679130945    2.787001396
  120 SOLV  OW      2296    7.371460592    0.955353058    5.377656738
  120 SOLV  HW1     2297    7.382336096    0.936198016    5.280105596
  120 SOLV  HW2     2298    7.461567818    0.962756981    5.420403682
  121 SOLV  OW      2299    4.200683103    7.093535704    0.528948590
  121 SOLV  HW1     2300    4.169123196    7.003609397    0.559267372
  121 SOLV  HW2     2301    4.147665242    7.164723511    0.575027958
  122 SOLV  OW      2302    3.387234925    5.830044228    6.715115385
  122 SOLV  HW1     2303    3.362765946    5.747764652    6.766430505
  122 SOLV  HW2     2304    3.379156792    5.811815045    6.617113778
  123 SOLV  OW      2305    6.667296290    4.873974267    4.118779047
  123 SOLV  HW1     2306    6.759028505    4.834682541    4.125342050
  123 SOLV  HW2     2307    6.618051905    4.831141764    4.043003369
  124 SOLV  OW      2308    6.631134764    4.460221635    5.965174690
  124 SOLV  HW1     2309    6.542460803    4.414450584    5.971654936
  124 SOLV  HW2     2310    6.631756028    4.540271830    6.025104592
  125 SOLV  OW      2311    7.020196547    5.696873977    3.133386260
  125 SOLV  HW1     2312    7.081846560    5.722475531    3.207843288
  125 SOLV  HW2     2313    7.021261586    5.597528473    3.121926250
  126 SOLV  OW      2314    5.863417773    2.999569170    5.691249114
  126 SOLV  HW1     2315    5.944608282    3.031160543    5.740357042
  126 SOLV  HW2     2316    5.786427383    2.993240782    5.754761643
  127 SOLV  OW      2317    1.582986359    1.827241022    4.355448628
  127 SOLV  HW1     2318    1.501641241    1.876538541    4.386339079
  127 SOLV  HW2     2319    1.569519638    1.796456715    4.261255020
  128 SOLV  OW      2320    6.387795706    1.114806809    2.426266716
  128 SOLV  HW1     2321    6.389256100    1.128187081    2.525365015
  128 SOLV  HW2     2322    6.380097404    1.203538108    2.380779613
  129 SOLV  OW      2323    2.528754544    7.474883453    2.898725277
  129 SOLV  HW1     2324    2.518696293    7.530651254    2.981129455
  129 SOLV  HW2     2325    2.481564643    7.387650122    2.911570025
  130 SOLV  OW      2326    5.317280716    7.426206823    0.834932599
  130 SOLV  HW1     2327    5.366904936    7.347473933    0.798345465
  130 SOLV  HW2     2328    5.374166463    7.508064268    0.826971235
  131 SOLV  OW      2329    3.085082328    1.836992729    1.093956615
  131 SOLV  HW1     2330    3.075635706    1.927605040    1.135190399
  131 SOLV  HW2     2331    3.006115128    1.818644797    1.035411355
  132 SOLV  OW      2332    1.272705960    2.232988887    4.359040192
  132 SOLV  HW1     2333    1.285178649    2.139632254    4.392663580
  132 SOLV  HW2     2334    1.258208569    2.294621644    4.436452862
  133 SOLV  OW      2335    6.577975139    6.434644968    1.966485898
  133 SOLV  HW1     2336    6.592233236    6.374686313    1.887726338
  133 SOLV  HW2     2337    6.645800205    6.413779512    2.036954013
  134 SOLV  OW      2338    5.047056446    5.257336344    2.113267325
  134 SOLV  HW1     2339    5.138819923    5.292038575    2.093845590
  134 SOLV  HW2     2340    5.045449640    5.216730262    2.204648324
  135 SOLV  OW      2341    7.196341008    6.791620851    5.640722535
  135 SOLV  HW1     2342    7.270979418    6.835761310    5.690544866
  135 SOLV  HW2     2343    7.232461218    6.748246337    5.558166336
  136 SOLV  OW      2344    0.814625205    4.009374671    1.944381892
  136 SOLV  HW1     2345    0.846787199    3.954679872    1.867076943
  136 SOLV  HW2     2346    0.890905516    4.027306400    2.006524278
  137 SOLV  OW      2347    7.337091330    4.982925628    0.258729624
  137 SOLV  HW1     2348    7.286968280    4.951204384    0.339245793
  137 SOLV  HW2     2349    7.279934200    4.971875419    0.177413078
  138 SOLV  OW      2350    3.449340645    6.263386272    2.915571617
  138 SOLV  HW1     2351    3.514000233    6.202969625    2.962160884
  138 SOLV  HW2     2352    3.408239019    6.214970116    2.838317632
  139 SOLV  OW      2353    5.272068089    2.732487116    4.443872764
  139 SOLV  HW1     2354    5.292209698    2.774766857    4.532238025
  139 SOLV  HW2     2355    5.345557816    2.753482812    4.379373493
  140 SOLV  OW      2356    2.056995860    4.181079876    0.491440171
  140 SOLV  HW1     2357    2.041570054    4.273016451    0.527653322
  140 SOLV  HW2     2358    2.021676058    4.175707979    0.398031227
  141 SOLV  OW      2359    6.833533120    3.011503633    4.036257399
  141 SOLV  HW1     2360    6.814791312    3.027946283    3.939407752
  141 SOLV  HW2     2361    6.798852495    3.088118296    4.090377551
  142 SOLV  OW      2362    5.584521961    2.171316184    6.351695319
  142 SOLV  HW1     2363    5.520314742    2.219300885    6.411500508
  142 SOLV  HW2     2364    5.635360727    2.103596495    6.404904063
  143 SOLV  OW      2365    1.068144117    4.433310645    7.660549257
  143 SOLV  HW1     2366    1.061267716    4.456074439    7.563417514
  143 SOLV  HW2     2367    1.079931083    4.334544238    7.670858335
  144 SOLV  OW      2368    2.409240152    1.467857753    6.114042938
  144 SOLV  HW1     2369    2.442313307    1.459062553    6.208013809
  144 SOLV  HW2     2370    2.486823314    1.464882731    6.051005586
  145 SOLV  OW      2371    5.509919461    1.189355615    2.356347854
  145 SOLV  HW1     2372    5.436066298    1.256777804    2.357623378
  145 SOLV  HW2     2373    5.484275617    1.110785587    2.412657291
  146 SOLV  OW      2374    7.039601853    5.018006140    2.745781176
  146 SOLV  HW1     2375    7.098105918    5.082964447    2.697208042
  146 SOLV  HW2     2376    6.985691800    5.066678144    2.814529907
  147 SOLV  OW      2377    6.086556935    4.480838376    4.290302051
  147 SOLV  HW1     2378    6.022883590    4.503995459    4.216742508
  147 SOLV  HW2     2379    6.172767161    4.529556253    4.276308926
  148 SOLV  OW      2380    3.763782549    6.088152930    1.237328425
  148 SOLV  HW1     2381    3.762044444    6.027996491    1.157464586
  148 SOLV  HW2     2382    3.847692496    6.072095546    1.289302398
  149 SOLV  OW      2383    1.678476926    6.640429819    2.783284361
  149 SOLV  HW1     2384    1.633497657    6.641498794    2.693977158
  149 SOLV  HW2     2385    1.614482390    6.606862984    2.852407293
  150 SOLV  OW      2386    1.082088578    6.241723222    5.313557700
  150 SOLV  HW1     2387    1.098413546    6.305583047    5.388772411
  150 SOLV  HW2     2388    1.160949138    6.241834638    5.252053584
  151 SOLV  OW      2389    1.081883320    3.590543153    4.446575574
  151 SOLV  HW1     2390    0.983176143    3.576616088    4.438520792
  151 SOLV  HW2     2391    1.122653850    3.593572145    4.355303852
  152 SOLV  OW      2392    2.426612916    5.852805923    4.097149860
  152 SOLV  HW1     2393    2.503327867    5.907871087    4.130075446
  152 SOLV  HW2     2394    2.440625652    5.830455881    4.000684893
  153 SOLV  OW      2395    2.814878947    5.155912252    5.687801324
  153 SOLV  HW1     2396    2.807061795    5.240586179    5.740441530
  153 SOLV  HW2     2397    2.816659898    5.177437651    5.590152683
  154 SOLV  OW      2398    4.116570508    4.916573935    6.530669385
  154 SOLV  HW1     2399    4.041586735    4.867529462    6.486242784
  154 SOLV  HW2     2400    4.121133396    4.890233764    6.627038525
  155 SOLV  OW      2401    5.678914436    0.637784916    0.073771165
  155 SOLV  HW1     2402    5.708554384    0.721850165    0.028429255
  155 SOLV  HW2     2403    5.733982461    0.623053839    0.155941200
  156 SOLV  OW      2404    2.945011435    7.442907706    5.703319780
  156 SOLV  HW1     2405    2.867340237    7.490055207    5.661534407
  156 SOLV  HW2     2406    2.934233469    7.442607790    5.802745723
  157 SOLV  OW      2407    6.072319285    4.964372406    1.329981860
  157 SOLV  HW1     2408    5.974467591    4.976983848    1.313672041
  157 SOLV  HW2     2409    6.122154546    5.044704593    1.297345474
  158 SOLV  OW      2410    4.085803910    5.852717214    2.582310992
  158 SOLV  HW1     2411    4.003789241    5.908455485    2.595299961
  158 SOLV  HW2     2412    4.131974384    5.840410319    2.670166656
  159 SOLV  OW      2413    4.451281765    4.683995179    0.876780679
  159 SOLV  HW1     2414    4.370982621    4.678664144    0.936153800
  159 SOLV  HW2     2415    4.464932987    4.778681102    0.847629598
  160 SOLV  OW      2416    4.827253497    5.830695145    5.074923739
  160 SOLV  HW1     2417    4.836939196    5.925781280    5.045483372
  160 SOLV  HW2     2418    4.848895083    5.823605608    5.172305241
  161 SOLV  OW      2419    2.255488021    7.630746242    6.956572544
  161 SOLV  HW1     2420    2.286198375    7.561224929    6.891567442
  161 SOLV  HW2     2421    2.205785838    7.586757718    7.031383386
  162 SOLV  OW      2422    4.636057744    2.367407914    7.032464749
  162 SOLV  HW1     2423    4.640574849    2.465769521    7.014964994
  162 SOLV  HW2     2424    4.583599265    2.323018471    6.959805969
  163 SOLV  OW      2425    2.597757329    5.485947887    0.329046098
  163 SOLV  HW1     2426    2.595339038    5.515878483    0.233652079
  163 SOLV  HW2     2427    2.682225103    5.435119315    0.345881157
  164 SOLV  OW      2428    2.095052422    1.172286551    0.232598326
  164 SOLV  HW1     2429    2.190026206    1.199557901    0.248025432
  164 SOLV  HW2     2430    2.086599894    1.130816826    0.141986478
  165 SOLV  OW      2431    5.189522170    1.258499445    1.827575732
  165 SOLV  HW1     2432    5.119399560    1.189529576    1.845671720
  165 SOLV  HW2     2433    5.279110132    1.222597055    1.853775558
  166 SOLV  OW      2434    4.547659947    1.531880164    2.770801967
  166 SOLV  HW1     2435    4.478180085    1.459992087    2.768262311
  166 SOLV  HW2     2436    4.555464940    1.567388978    2.863967882
  167 SOLV  OW      2437    3.214797250    1.141403057    7.515238954
  167 SOLV  HW1     2438    3.238458455    1.068525182    7.579508693
  167 SOLV  HW2     2439    3.217066083    1.105548378    7.421907148
  168 SOLV  OW      2440    0.106661336    4.599158343    2.287626605
  168 SOLV  HW1     2441    0.085938963    4.583114225    2.191113039
  168 SOLV  HW2     2442    0.141752718    4.514952357    2.328609883
  169 SOLV  OW      2443    3.719570047    6.204415935    1.616101139
  169 SOLV  HW1     2444    3.702791788    6.294740223    1.655617910
  169 SOLV  HW2     2445    3.672980733    6.197470883    1.527881566
  170 SOLV  OW      2446    5.340797203    7.060153363    2.921316347
  170 SOLV  HW1     2447    5.439741613    7.072498575    2.913723299
  170 SOLV  HW2     2448    5.295582889    7.105504288    2.844511581
  171 SOLV  OW      2449    6.434181517    6.893285207    1.700590660
  171 SOLV  HW1     2450    6.526188229    6.918808011    1.670841987
  171 SOLV  HW2     2451    6.437273513    6.862423837    1.795668249
  172 SOLV  OW      2452    2.683874640    6.535476184    5.483604461
  172 SOLV  HW1     2453    2.614759072    6.602174048    5.455745555
  172 SOLV  HW2     2454    2.667105237    6.448643468    5.436908427
  173 SOLV  OW      2455    1.575875717    1.525655984    4.353723563
  173 SOLV  HW1     2456    1.637440136    1.594962065    4.391246986
  173 SOLV  HW2     2457    1.482830236    1.542645651    4.386210225
  174 SOLV  OW      2458    6.422790285    3.315028763    1.659285828
  174 SOLV  HW1     2459    6.407644469    3.372668341    1.578973957
  174 SOLV  HW2     2460    6.362582975    3.235294827    1.654898768
  175 SOLV  OW      2461    5.779486492    7.649994531    5.889133709
  175 SOLV  HW1     2462    5.758642805    7.592118324    5.967985927
  175 SOLV  HW2     2463    5.763493705    7.598534437    5.804885039
  176 SOLV  OW      2464    4.477943385    4.544669694    1.872285176
  176 SOLV  HW1     2465    4.403768060    4.604266153    1.903075521
  176 SOLV  HW2     2466    4.551122231    4.600242511    1.832810621
  177 SOLV  OW      2467    4.858385592    6.180614976    0.464885319
  177 SOLV  HW1     2468    4.939714030    6.133828151    0.430263831
  177 SOLV  HW2     2469    4.886036524    6.261698235    0.516487753
  178 SOLV  OW      2470    3.123539490    5.499133965    7.643070670
  178 SOLV  HW1     2471    3.135440238    5.577365544    7.581929479
  178 SOLV  HW2     2472    3.213193979    5.463819897    7.669810187
  179 SOLV  OW      2473    3.871302262    1.896844490    1.502601729
  179 SOLV  HW1     2474    3.912424751    1.807253291    1.519455796
  179 SOLV  HW2     2475    3.918372310    1.941297647    1.426378760
  180 SOLV  OW      2476    1.010803978    6.617930498    4.696948615
  180 SOLV  HW1     2477    0.999779599    6.679811102    4.774737030
  180 SOLV  HW2     2478    1.003235652    6.669805339    4.611781399
  181 SOLV  OW      2479    5.281236285    3.813908064    0.839721837
  181 SOLV  HW1     2480    5.250108053    3.898934628    0.797257575
  181 SOLV  HW2     2481    5.329737614    3.834885522    0.924628853
  182 SOLV  OW      2482    5.435498572    1.108706215    6.005004088
  182 SOLV  HW1     2483    5.481455290    1.025400090    6.035823073
  182 SOLV  HW2     2484    5.403375915    1.096244389    5.911118246
  183 SOLV  OW      2485    7.228640870    4.136570719    1.913138131
  183 SOLV  HW1     2486    7.183143150    4.219471540    1.880596636
  183 SOLV  HW2     2487    7.161914529    4.062377842    1.919807771
  184 SOLV  OW      2488    3.631984464    7.538696375    0.340379403
  184 SOLV  HW1     2489    3.534290174    7.555388587    0.353748619
  184 SOLV  HW2     2490    3.664712056    7.592732371    0.262852129
  185 SOLV  OW      2491    7.623920326    1.852739292    0.720461831
  185 SOLV  HW1     2492    7.524813204    1.839834735    0.724058496
  185 SOLV  HW2     2493    7.645680955    1.925727946    0.655648405
  186 SOLV  OW      2494    1.848833984    6.932387723    3.949430772
  186 SOLV  HW1     2495    1.929602043    6.981256862    3.916440165
  186 SOLV  HW2     2496    1.793413489    6.903203635    3.871476487
  187 SOLV  OW      2497    6.778061080    4.944367863    0.311199897
  187 SOLV  HW1     2498    6.751368551    5.039085811    0.293383692
  187 SOLV  HW2     2499    6.726256887    4.909265009    0.389209372
  188 SOLV  OW      2500    4.682000764    4.781032629    3.108344532
  188 SOLV  HW1     2501    4.651843992    4.718572443    3.180393383
  188 SOLV  HW2     2502    4.689712632    4.873547967    3.145534374
  189 SOLV  OW      2503    1.608553010    1.388975840    5.936788989
  189 SOLV  HW1     2504    1.688782117    1.448404928    5.931002998
  189 SOLV  HW2     2505    1.526665164    1.444781061    5.950278850
  190 SOLV  OW      2506    6.208107704    2.984357752    0.974149406
  190 SOLV  HW1     2507    6.227379628    2.886521503    0.981775490
  190 SOLV  HW2     2508    6.294189815    3.035231534    0.972377453
  191 SOLV  OW      2509    6.993187272    4.830973427    0.910456846
  191 SOLV  HW1     2510    7.036947477    4.877708863    0.987285731
  191 SOLV  HW2     2511    7.015587617    4.878554282    0.825391818
  192 SOLV  OW      2512    2.050742317    1.201753732    1.953127537
  192 SOLV  HW1     2513    2.048910336    1.280736753    1.891807375
  192 SOLV  HW2     2514    1.988404935    1.217585918    2.029711930
  193 SOLV  OW      2515    4.634025810    1.444148858    6.652426356
  193 SOLV  HW1     2516    4.612579850    1.393085693    6.735688368
  193 SOLV  HW2     2517    4.630397404    1.382594453    6.573699595
  194 SOLV  OW      2518    7.051295542    5.501390930    1.966970412
  194 SOLV  HW1     2519    7.119244034    5.474174336    1.898823890
  194 SOLV  HW2     2520    7.029876707    5.423317291    2.025684598
  195 SOLV  OW      2521    3.040719825    3.608557563    4.532727287
  195 SOLV  HW1     2522    2.997689803    3.521316888    4.555951449
  195 SOLV  HW2     2523    2.988017688    3.653541531    4.460611575
  196 SOLV  OW      2524    5.183285302    5.984936597    1.232873192
  196 SOLV  HW1     2525    5.124547403    5.992698185    1.152304457
  196 SOLV  HW2     2526    5.234166017    6.070127512    1.245337011
  197 SOLV  OW      2527    3.452311728    5.358893838    2.644480226
  197 SOLV  HW1     2528    3.478364066    5.319775835    2.732756210
  197 SOLV  HW2     2529    3.376244878    5.422524336    2.657383706
  198 SOLV  OW      2530    2.644479370    5.708695246    3.407512863
  198 SOLV  HW1     2531    2.567893681    5.749633042    3.457113611
  198 SOLV  HW2     2532    2.639152951    5.609063712    3.414347068
  199 SOLV  OW      2533    0.628806654    6.399043135    2.538549742
  199 SOLV  HW1     2534    0.712159020    6.365467800    2.494653627
  199 SOLV  HW2     2535    0.652876335    6.450044276    2.621140703
  200 SOLV  OW      2536    1.197060222    1.890233149    2.336653832
  200 SOLV  HW1     2537    1.285377327    1.933676576    2.354381074
  200 SOLV  HW2     2538    1.171548869    1.833460808    2.414932534
  201 SOLV  OW      2539    0.390838372    3.891008210    2.197391536
  201 SOLV  HW1     2540    0.312311283    3.887423997    2.259214419
  201 SOLV  HW2     2541    0.405377104    3.800803267    2.156734180
  202 SOLV  OW      2542    6.733512217    3.343078946    2.024994794
  202 SOLV  HW1     2543    6.754701209    3.349190372    2.122540808
  202 SOLV  HW2     2544    6.799315720    3.282433460    1.980344966
  203 SOLV  OW      2545    6.409213194    3.898823603    3.639979072
  203 SOLV  HW1     2546    6.406537000    3.821702314    3.703595479
  203 SOLV  HW2     2547    6.358575069    3.975821315    3.678824850
  204 SOLV  OW      2548    6.491506223    7.593775922    0.126896079
  204 SOLV  HW1     2549    6.457860867    7.604773817    0.033361529
  204 SOLV  HW2     2550    6.502488201    7.683754410    0.169144681
  205 SOLV  OW      2551    4.835758033    7.450468987    1.696303215
  205 SOLV  HW1     2552    4.927766516    7.486420045    1.680700940
  205 SOLV  HW2     2553    4.827088154    7.421328706    1.791577367
  206 SOLV  OW      2554    3.548763589    2.354511576    5.101607352
  206 SOLV  HW1     2555    3.470819261    2.292579317    5.092065904
  206 SOLV  HW2     2556    3.549101625    2.393701788    5.193617443
  207 SOLV  OW      2557    6.069868681    3.953249744    7.152229829
  207 SOLV  HW1     2558    6.009083214    3.905850949    7.215946836
  207 SOLV  HW2     2559    6.017851389    3.982258134    7.071892476
  208 SOLV  OW      2560    0.882272928    5.287551187    5.571167364
  208 SOLV  HW1     2561    0.976020437    5.254340721    5.581672231
  208 SOLV  HW2     2562    0.883786557    5.380367117    5.533955816
  209 SOLV  OW      2563    2.821557624    1.379823552    1.313505730
  209 SOLV  HW1     2564    2.903008928    1.326861269    1.337214160
  209 SOLV  HW2     2565    2.846143793    1.451167703    1.247878476
  210 SOLV  OW      2566    6.067366220    4.631548806    5.741720530
  210 SOLV  HW1     2567    6.088094777    4.628794571    5.643921994
  210 SOLV  HW2     2568    6.152705357    4.634117105    5.793801082
  211 SOLV  OW      2569    3.025840770    5.942000342    5.607726051
  211 SOLV  HW1     2570    3.073704564    5.975667072    5.688825426
  211 SOLV  HW2     2571    2.968843356    6.014993007    5.569980168
  212 SOLV  OW      2572    5.391519140    5.251354837    0.603084620
  212 SOLV  HW1     2573    5.372545159    5.348235114    0.587090235
  212 SOLV  HW2     2574    5.387035034    5.232277463    0.701153658
  213 SOLV  OW      2575    6.703010063    4.967571257    7.651382019
  213 SOLV  HW1     2576    6.635002004    5.032831043    7.684816104
  213 SOLV  HW2     2577    6.716299928    4.980705584    7.553133982
  214 SOLV  OW      2578    6.851859441    5.665685598    0.451961212
  214 SOLV  HW1     2579    6.946660535    5.696555404    0.459788059
  214 SOLV  HW2     2580    6.823819211    5.668193215    0.355998884
  215 SOLV  OW      2581    6.872994868    6.553631119    5.959648183
  215 SOLV  HW1     2582    6.840067091    6.623787036    5.896439748
  215 SOLV  HW2     2583    6.899989529    6.472324222    5.908055031
  216 SOLV  OW      2584    5.306765875    0.334725480    5.450778645
  216 SOLV  HW1     2585    5.324499995    0.360726717    5.545704636
  216 SOLV  HW2     2586    5.373117213    0.379689653    5.390968181
  217 SOLV  OW      2587    5.879247770    1.041422824    2.272894494
  217 SOLV  HW1     2588    5.976417947    1.027658659    2.292129713
  217 SOLV  HW2     2589    5.824772208    0.982998424    2.333064181
  218 SOLV  OW      2590    4.586676085    6.351477518    5.704235533
  218 SOLV  HW1     2591    4.516326813    6.395401126    5.648350700
  218 SOLV  HW2     2592    4.633063614    6.420534917    5.759739251
  219 SOLV  OW      2593    1.538885852    1.771884157    2.947810193
  219 SOLV  HW1     2594    1.475666272    1.704481411    2.986046046
  219 SOLV  HW2     2595    1.620625626    1.725358512    2.913813576
  220 SOLV  OW      2596    2.558709830    5.188322048    7.377665845
  220 SOLV  HW1     2597    2.552189213    5.119249237    7.449694095
  220 SOLV  HW2     2598    2.572192562    5.143253778    7.289412326
  221 SOLV  OW      2599    1.955310266    2.973085299    2.941918365
  221 SOLV  HW1     2600    1.871167827    3.019554670    2.914337597
  221 SOLV  HW2     2601    1.985565930    2.912515535    2.868325490
  222 SOLV  OW      2602    2.194103827    3.323325840    6.262536263
  222 SOLV  HW1     2603    2.206072625    3.224250343    6.269075832
  222 SOLV  HW2     2604    2.249750081    3.368285555    6.332421986
  223 SOLV  OW      2605    4.132434320    5.198448126    5.280045487
  223 SOLV  HW1     2606    4.178264971    5.250268713    5.207826776
  223 SOLV  HW2     2607    4.180531092    5.111994586    5.294669898
  224 SOLV  OW      2608    5.259774837    6.127479647    4.581563496
  224 SOLV  HW1     2609    5.270866376    6.126844104    4.680953244
  224 SOLV  HW2     2610    5.281614269    6.036982613    4.545026820
  225 SOLV  OW      2611    0.163361538    6.134155375    4.900581030
  225 SOLV  HW1     2612    0.167360231    6.035995120    4.919252699
  225 SOLV  HW2     2613    0.183021826    6.150497126    4.803904079
  226 SOLV  OW      2614    2.774167823    7.474491655    4.759038630
  226 SOLV  HW1     2615    2.779211509    7.521031767    4.847412758
  226 SOLV  HW2     2616    2.719489874    7.391267990    4.768284471
  227 SOLV  OW      2617    1.164617925    6.509144359    1.596508400
  227 SOLV  HW1     2618    1.184863189    6.606596027    1.606255619
  227 SOLV  HW2     2619    1.086701005    6.497301727    1.534942654
  228 SOLV  OW      2620    3.094156829    2.907007845    6.006625975
  228 SOLV  HW1     2621    3.168047617    2.969288955    6.032373554
  228 SOLV  HW2     2622    3.071736501    2.920044580    5.910038940
  229 SOLV  OW      2623    6.109594350    1.069596930    3.837916418
  229 SOLV  HW1     2624    6.124783491    1.065558103    3.936680992
  229 SOLV  HW2     2625    6.075461638    0.981245501    3.805817180
  230 SOLV  OW      2626    3.848212435    5.062981208    0.100247996
  230 SOLV  HW1     2627    3.798828886    5.104340595    0.176737980
  230 SOLV  HW2     2628    3.793656195    5.071500609    0.016875044
  231 SOLV  OW      2629    3.682039220    4.738231051    4.121023830
  231 SOLV  HW1     2630    3.621710658    4.777122904    4.051386553
  231 SOLV  HW2     2631    3.652122409    4.645347809    4.142912764
  232 SOLV  OW      2632    4.992377323    1.589023675    2.272492862
  232 SOLV  HW1     2633    5.090331364    1.569220720    2.276271762
  232 SOLV  HW2     2634    4.966365304    1.610651566    2.178381525
  233 SOLV  OW      2635    3.716696188    3.877600867    6.415547936
  233 SOLV  HW1     2636    3.779093692    3.844147784    6.344914807
  233 SOLV  HW2     2637    3.631374080    3.825551647    6.411994590
  234 SOLV  OW      2638    4.645592671    0.478003396    3.995888686
  234 SOLV  HW1     2639    4.557441151    0.523065511    4.010036175
  234 SOLV  HW2     2640    4.656667721    0.404666423    4.062973317
  235 SOLV  OW      2641    6.674360760    2.585279860    0.505214747
  235 SOLV  HW1     2642    6.687618995    2.596850218    0.603663899
  235 SOLV  HW2     2643    6.751547497    2.534487676    0.466950119
  236 SOLV  OW      2644    7.061294835    0.993541234    6.285377225
  236 SOLV  HW1     2645    7.157066540    1.022179948    6.288402478
  236 SOLV  HW2     2646    7.054625972    0.904198299    6.240938198
  237 SOLV  OW      2647    0.878868609    7.518106490    4.055614768
  237 SOLV  HW1     2648    0.794343960    7.514808035    4.108965790
  237 SOLV  HW2     2649    0.865853800    7.577508763    3.976219570
  238 SOLV  OW      2650    3.180049610    2.852425377    7.390219180
  238 SOLV  HW1     2651    3.118076788    2.774869977    7.402301358
  238 SOLV  HW2     2652    3.160436883    2.897489202    7.303120990
  239 SOLV  OW      2653    1.255423363    5.570530219    7.008253618
  239 SOLV  HW1     2654    1.335576381    5.535147175    6.960033114
  239 SOLV  HW2     2655    1.269899751    5.666908068    7.030688935
  240 SOLV  OW      2656    3.789877172    3.073717396    6.599541635
  240 SOLV  HW1     2657    3.836986439    2.993955074    6.637227229
  240 SOLV  HW2     2658    3.843347443    3.156060181    6.618570613
  241 SOLV  OW      2659    6.576882796    4.935279884    6.991795456
  241 SOLV  HW1     2660    6.592099529    4.861465707    6.926058722
  241 SOLV  HW2     2661    6.547430455    4.896540319    7.079163401
  242 SOLV  OW      2662    6.052240541    7.495423810    5.591329622
  242 SOLV  HW1     2663    6.015471676    7.422216549    5.533967502
  242 SOLV  HW2     2664    6.151627492    7.486170074    5.597513849
  243 SOLV  OW      2665    0.806005451    5.808492773    4.042675842
  243 SOLV  HW1     2666    0.888647689    5.844210433    3.999149262
  243 SOLV  HW2     2667    0.749783435    5.884640254    4.074935084
  244 SOLV  OW      2668    4.506742964    1.612450389    7.106866651
  244 SOLV  HW1     2669    4.552232752    1.673848350    7.042349105
  244 SOLV  HW2     2670    4.463588304    1.666255914    7.179283813
  245 SOLV  OW      2671    2.467381509    6.526809096    2.106028614
  245 SOLV  HW1     2672    2.455111611    6.572842363    2.193959919
  245 SOLV  HW2     2673    2.462516757    6.427804350    2.119289068
  246 SOLV  OW      2674    2.874488738    2.662831284    0.349917525
  246 SOLV  HW1     2675    2.940151145    2.680947264    0.423143454
  246 SOLV  HW2     2676    2.913015783    2.595829505    0.286449502
  247 SOLV  OW      2677    4.952471051    1.657141347    4.738239887
  247 SOLV  HW1     2678    5.036559159    1.697608276    4.774206234
  247 SOLV  HW2     2679    4.946715310    1.561450709    4.766736487
  248 SOLV  OW      2680    7.493370518    3.305270943    0.564321030
  248 SOLV  HW1     2681    7.415406402    3.249458077    0.535892658
  248 SOLV  HW2     2682    7.490543181    3.393168825    0.516701960
  249 SOLV  OW      2683    5.007006701    6.970449707    7.083525924
  249 SOLV  HW1     2684    5.068839692    7.049027668    7.085551997
  249 SOLV  HW2     2685    4.937287593    6.984726937    7.013260512
  250 SOLV  OW      2686    0.641816556    0.399962964    4.397430747
  250 SOLV  HW1     2687    0.721619332    0.422332496    4.453404953
  250 SOLV  HW2     2688    0.670858560    0.383193937    4.303211362
  251 SOLV  OW      2689    5.096390884    6.611656657    5.205910459
  251 SOLV  HW1     2690    5.093777845    6.672782716    5.126810337
  251 SOLV  HW2     2691    5.068916016    6.662000435    5.287829006
  252 SOLV  OW      2692    1.488316048    5.291978206    0.289356985
  252 SOLV  HW1     2693    1.395270340    5.279175503    0.254997439
  252 SOLV  HW2     2694    1.549035901    5.315010445    0.213300837
  253 SOLV  OW      2695    1.572772608    2.289057459    2.085661494
  253 SOLV  HW1     2696    1.587292117    2.385303217    2.108634972
  253 SOLV  HW2     2697    1.652740513    2.254023127    2.036880927
  254 SOLV  OW      2698    6.250879176    4.093781278    5.881230819
  254 SOLV  HW1     2699    6.344043109    4.093162152    5.917591197
  254 SOLV  HW2     2700    6.186990174    4.119500815    5.953747083
  255 SOLV  OW      2701    4.711103351    6.273934934    1.296574323
  255 SOLV  HW1     2702    4.656117373    6.313581490    1.223046970
  255 SOLV  HW2     2703    4.735455640    6.179858385    1.272948554
  256 SOLV  OW      2704    3.777071949    4.115135737    5.617565687
  256 SOLV  HW1     2705    3.781705880    4.091556879    5.714644315
  256 SOLV  HW2     2706    3.859596598    4.165242141    5.591477292
  257 SOLV  OW      2707    5.797619300    2.110127237    4.200622642
  257 SOLV  HW1     2708    5.769860951    2.075107665    4.111154812
  257 SOLV  HW2     2709    5.896825095    2.122664616    4.202177006
  258 SOLV  OW      2710    0.966733644    5.753400767    5.283252492
  258 SOLV  HW1     2711    0.913973334    5.824646643    5.329536553
  258 SOLV  HW2     2712    0.904320119    5.685195400    5.245116391
  259 SOLV  OW      2713    4.197654837    4.398093740    2.743120032
  259 SOLV  HW1     2714    4.135887815    4.363542213    2.672461346
  259 SOLV  HW2     2715    4.146524690    4.455961053    2.806670929
  260 SOLV  OW      2716    3.015529072    5.507443018    6.909250754
  260 SOLV  HW1     2717    2.978419754    5.441635640    6.843721218
  260 SOLV  HW2     2718    2.978811296    5.488155380    7.000253509
  261 SOLV  OW      2719    5.595835179    5.186794901    4.660203146
  261 SOLV  HW1     2720    5.545038502    5.128018851    4.597221622
  261 SOLV  HW2     2721    5.636701110    5.262616881    4.609384426
  262 SOLV  OW      2722    0.416923234    3.630924294    6.862621212
  262 SOLV  HW1     2723    0.504383675    3.674117528    6.840565419
  262 SOLV  HW2     2724    0.378825224    3.672978371    6.944970279
  263 SOLV  OW      2725    6.384196224    2.097308646    7.061284654
  263 SOLV  HW1     2726    6.402086855    2.014030407    7.008879694
  263 SOLV  HW2     2727    6.343504610    2.166274814    7.001372446
  264 SOLV  OW      2728    0.347387856    2.889304297    0.275345040
  264 SOLV  HW1     2729    0.365986999    2.893169182    0.177155731
  264 SOLV  HW2     2730    0.432437287    2.903712903    0.325950176
  265 SOLV  OW      2731    0.402986537    2.026316466    1.779128779
  265 SOLV  HW1     2732    0.319295281    1.992484131    1.822172567
  265 SOLV  HW2     2733    0.379765982    2.075345876    1.695114222
  266 SOLV  OW      2734    1.786155911    4.296894174    3.280446108
  266 SOLV  HW1     2735    1.844905109    4.279775433    3.359550172
  266 SOLV  HW2     2736    1.693716931    4.318776365    3.311720685
  267 SOLV  OW      2737    2.668377660    7.006909497    5.258413020
  267 SOLV  HW1     2738    2.702841095    6.954087042    5.336026882
  267 SOLV  HW2     2739    2.582384301    7.051199136    5.283815777
  268 SOLV  OW      2740    5.883665238    0.330881978    1.935582377
  268 SOLV  HW1     2741    5.965175093    0.380231668    1.905211329
  268 SOLV  HW2     2742    5.802654856    0.387275417    1.919499633
  269 SOLV  OW      2743    7.013578770    5.875027583    5.763693214
  269 SOLV  HW1     2744    7.015119294    5.806290452    5.836307581
  269 SOLV  HW2     2745    6.928628101    5.866566973    5.711617709
  270 SOLV  OW      2746    2.165017009    2.202333965    4.745990566
  270 SOLV  HW1     2747    2.155692586    2.183593621    4.648198087
  270 SOLV  HW2     2748    2.148757126    2.299536104    4.762984137
  271 SOLV  OW      2749    5.680107444    1.071741109    7.581569646
  271 SOLV  HW1     2750    5.766305467    1.111484506    7.550068149
  271 SOLV  HW2     2751    5.663161795    1.099608554    7.676111563
  272 SOLV  OW      2752    0.702188391    6.400018998    5.726850590
  272 SOLV  HW1     2753    0.639190092    6.442370872    5.791962100
  272 SOLV  HW2     2754    0.752017173    6.326011003    5.772036539
  273 SOLV  OW      2755    6.263023864    4.280533412    3.971156882
  273 SOLV  HW1     2756    6.186933869    4.318046736    3.918194492
  273 SOLV  HW2     2757    6.292443433    4.194020240    3.930513494
  274 SOLV  OW      2758    1.642918516    5.051407021    4.647110512
  274 SOLV  HW1     2759    1.617360874    4.968041134    4.696087203
  274 SOLV  HW2     2760    1.660344296    5.124681392    4.712905425
  275 SOLV  OW      2761    1.881074053    4.174917244    6.899655715
  275 SOLV  HW1     2762    1.862121154    4.271709558    6.883108334
  275 SOLV  HW2     2763    1.917208788    4.133306163    6.816202054
  276 SOLV  OW      2764    2.105440229    1.365458032    1.286649145
  276 SOLV  HW1     2765    2.168007019    1.287449778    1.288021418
  276 SOLV  HW2     2766    2.156978905    1.449180111    1.268316661
  277 SOLV  OW      2767    4.810990723    2.960435436    4.694431773
  277 SOLV  HW1     2768    4.790109246    2.993772567    4.602485912
  277 SOLV  HW2     2769    4.804851824    2.860627539    4.695875714
  278 SOLV  OW      2770    5.016216896    7.669569722    2.536567693
  278 SOLV  HW1     2771    5.069982701    7.585324610    2.540033512
  278 SOLV  HW2     2772    5.067266612    7.743496997    2.580507353
  279 SOLV  OW      2773    4.595845379    5.560779170    3.333128425
  279 SOLV  HW1     2774    4.686475283    5.544116062    3.371988714
  279 SOLV  HW2     2775    4.540719882    5.612888808    3.398299732
  280 SOLV  OW      2776    5.159647917    0.487287234    2.532554083
  280 SOLV  HW1     2777    5.235460347    0.475525935    2.596707638
  280 SOLV  HW2     2778    5.098415495    0.408443301    2.538524940
  281 SOLV  OW      2779    3.255707101    3.676145622    5.472503494
  281 SOLV  HW1     2780    3.174247697    3.618333216    5.477365331
  281 SOLV  HW2     2781    3.328170574    3.636408912    5.528820308
  282 SOLV  OW      2782    4.652192791    4.662005182    4.346881542
  282 SOLV  HW1     2783    4.557026296    4.692563376    4.343574800
  282 SOLV  HW2     2784    4.655802584    4.567832747    4.380345883
  283 SOLV  OW      2785    2.089159272    4.524014116    4.170673511
  283 SOLV  HW1     2786    2.015446812    4.584345107    4.201145856
  283 SOLV  HW2     2787    2.050030527    4.443612250    4.125880808
  284 SOLV  OW      2788    3.904103440    4.244500599    3.254945514
  284 SOLV  HW1     2789    3.947176966    4.162929210    3.293578338
  284 SOLV  HW2     2790    3.805024512    4.238893686    3.267335709
  285 SOLV  OW      2791    3.252589999    7.477652595    5.162022182
  285 SOLV  HW1     2792    3.223288760    7.382189215    5.156708562
  285 SOLV  HW2     2793    3.272815250    7.511449731    5.070105342
  286 SOLV  OW      2794    4.665950737    7.703204201    2.906795826
  286 SOLV  HW1     2795    4.619815761    7.703707353    2.995527061
  286 SOLV  HW2     2796    4.676628099    7.608873761    2.875337436
  287 SOLV  OW      2797    6.068012727    7.267815791    3.176931044
  287 SOLV  HW1     2798    6.026891409    7.279797175    3.267305102
  287 SOLV  HW2     2799    6.079598910    7.357153922    3.133497588
  288 SOLV  OW      2800    5.827429330    7.375570755    0.368636649
  288 SOLV  HW1     2801    5.762232810    7.435281525    0.415388288
  288 SOLV  HW2     2802    5.782234037    7.289891345    0.343776529
  289 SOLV  OW      2803    1.984378883    5.675933266    4.060060619
  289 SOLV  HW1     2804    2.047518388    5.712327898    3.991572047
  289 SOLV  HW2     2805    2.036200804    5.643198986    4.139083752
  290 SOLV  OW      2806    2.708495872    7.532081674    1.330701030
  290 SOLV  HW1     2807    2.674915770    7.536344315    1.424805330
  290 SOLV  HW2     2808    2.743186793    7.621880212    1.303606009
  291 SOLV  OW      2809    3.525828793    7.278618334    2.341280302
  291 SOLV  HW1     2810    3.622128032    7.298953900    2.323546256
  291 SOLV  HW2     2811    3.515970632    7.242252102    2.433918852
  292 SOLV  OW      2812    5.366893569    5.519324004    0.357717441
  292 SOLV  HW1     2813    5.380408031    5.446632826    0.290376162
  292 SOLV  HW2     2814    5.454573830    5.542324313    0.399962526
  293 SOLV  OW      2815    5.728875372    7.642330288    5.378867992
  293 SOLV  HW1     2816    5.779566650    7.661910522    5.462825461
  293 SOLV  HW2     2817    5.676713487    7.723254642    5.351808690
  294 SOLV  OW      2818    7.686450617    6.566414883    6.676055577
  294 SOLV  HW1     2819    7.598132247    6.534855499    6.710753156
  294 SOLV  HW2     2820    7.709765144    6.515571337    6.593161793
  295 SOLV  OW      2821    5.681166184    0.666797173    6.978170064
  295 SOLV  HW1     2822    5.745488082    0.715381976    7.037362737
  295 SOLV  HW2     2823    5.720033654    0.578380208    6.952220591
  296 SOLV  OW      2824    2.677528097    6.136061012    6.937939959
  296 SOLV  HW1     2825    2.762377636    6.164239127    6.982754822
  296 SOLV  HW2     2826    2.620821168    6.085344744    7.002855575
  297 SOLV  OW      2827    1.277519051    6.301440107    3.509847075
  297 SOLV  HW1     2828    1.294413834    6.203592955    3.497929567
  297 SOLV  HW2     2829    1.182886859    6.322175178    3.485022682
  298 SOLV  OW      2830    3.360258675    1.404261316    3.302109865
  298 SOLV  HW1     2831    3.345427886    1.315222921    3.345147839
  298 SOLV  HW2     2832    3.456739994    1.413743697    3.277585341
  299 SOLV  OW      2833    3.730649359    2.280289958    1.421873965
  299 SOLV  HW1     2834    3.776239275    2.362097301    1.456959794
  299 SOLV  HW2     2835    3.640000454    2.304832547    1.387488006
  300 SOLV  OW      2836    4.022322425    4.421184910    7.588917101
  300 SOLV  HW1     2837    3.924873433    4.398976563    7.592371326
  300 SOLV  HW2     2838    4.041832320    4.472612822    7.505394792
  301 SOLV  OW      2839    4.412759871    7.694063604    6.454117018
  301 SOLV  HW1     2840    4.460833153    7.606397427    6.456028578
  301 SOLV  HW2     2841    4.359009315    7.700748907    6.370056342
  302 SOLV  OW      2842    3.722233867    0.078140670    2.740206495
  302 SOLV  HW1     2843    3.650497332    0.045377282    2.801706820
  302 SOLV  HW2     2844    3.751465208    0.169420100    2.768760429
  303 SOLV  OW      2845    1.301474667    2.855059432    6.621949800
  303 SOLV  HW1     2846    1.260792820    2.909021653    6.548229332
  303 SOLV  HW2     2847    1.365656900    2.788841134    6.583254537
  304 SOLV  OW      2848    0.328987534    4.948245645    4.502049239
  304 SOLV  HW1     2849    0.315853332    4.882251686    4.428063642
  304 SOLV  HW2     2850    0.256757370    5.017313164    4.498296554
  305 SOLV  OW      2851    5.903857360    1.953494186    3.696049581
  305 SOLV  HW1     2852    5.952325250    1.969477780    3.610044803
  305 SOLV  HW2     2853    5.872258706    1.858668159    3.699359828
  306 SOLV  OW      2854    7.471218860    4.769222810    1.832838432
  306 SOLV  HW1     2855    7.541377813    4.824514251    1.877809265
  306 SOLV  HW2     2856    7.509373053    4.679884969    1.809073075
  307 SOLV  OW      2857    3.768767491    5.490753887    4.734615763
  307 SOLV  HW1     2858    3.770990336    5.392345168    4.752287481
  307 SOLV  HW2     2859    3.750276935    5.539516724    4.819949032
  308 SOLV  OW      2860    6.787999413    3.374881644    3.546029010
  308 SOLV  HW1     2861    6.747656362    3.450110467    3.598130860
  308 SOLV  HW2     2862    6.729907879    3.353917810    3.467369391
  309 SOLV  OW      2863    1.779628930    5.906711526    7.336573818
  309 SOLV  HW1     2864    1.795575755    6.003197209    7.357494582
  309 SOLV  HW2     2865    1.683262537    5.893097138    7.313559258
  310 SOLV  OW      2866    7.569417197    2.600676450    7.055252426
  310 SOLV  HW1     2867    7.505084333    2.574988993    6.983117978
  310 SOLV  HW2     2868    7.534578692    2.569423641    7.143634978
  311 SOLV  OW      2869    0.593030326    4.871094217    5.134727088
  311 SOLV  HW1     2870    0.667773719    4.876742239    5.200920582
  311 SOLV  HW2     2871    0.507600502    4.850852794    5.182602372
  312 SOLV  OW      2872    6.315271114    6.758148114    5.067715557
  312 SOLV  HW1     2873    6.351636238    6.685109485    5.125545526
  312 SOLV  HW2     2874    6.270307294    6.826714116    5.124972280
  313 SOLV  OW      2875    5.822416923    6.958888932    0.504169666
  313 SOLV  HW1     2876    5.882336723    6.934196664    0.428003107
  313 SOLV  HW2     2877    5.877481058    6.974443832    0.586190291
  314 SOLV  OW      2878    3.351794484    4.816139468    5.430584123
  314 SOLV  HW1     2879    3.345520236    4.915275491    5.419003281
  314 SOLV  HW2     2880    3.277863250    4.771917726    5.379790007
  315 SOLV  OW      2881    3.915385111    7.405913615    1.630611887
  315 SOLV  HW1     2882    3.957318501    7.451027041    1.551819939
  315 SOLV  HW2     2883    3.951553532    7.445712469    1.714930692
  316 SOLV  OW      2884    4.880675017    6.991155695    4.259826130
  316 SOLV  HW1     2885    4.859283740    7.084328271    4.289173992
  316 SOLV  HW2     2886    4.928460288    6.994033552    4.172017937
  317 SOLV  OW      2887    0.162252311    3.135696287    5.200467945
  317 SOLV  HW1     2888    0.141473668    3.072773539    5.125574494
  317 SOLV  HW2     2889    0.231764177    3.201125234    5.170682611
  318 SOLV  OW      2890    1.013107998    5.636484322    2.622329801
  318 SOLV  HW1     2891    1.093663640    5.620256463    2.565330030
  318 SOLV  HW2     2892    1.029595314    5.715295407    2.681646178
  319 SOLV  OW      2893    1.316479930    1.109227131    2.430553310
  319 SOLV  HW1     2894    1.328217965    1.013172767    2.405303859
  319 SOLV  HW2     2895    1.309191113    1.164794092    2.347723044
  320 SOLV  OW      2896    2.144854011    5.506948898    7.181938043
  320 SOLV  HW1     2897    2.196755389    5.557515698    7.113011821
  320 SOLV  HW2     2898    2.054647000    5.548691861    7.192973956
  321 SOLV  OW      2899    3.424423726    0.073746558    3.257292961
  321 SOLV  HW1     2900    3.333012646    0.051089752    3.290944992
  321 SOLV  HW2     2901    3.432166208    0.172815806    3.246023543
  322 SOLV  OW      2902    7.241185568    4.860267563    3.470877504
  322 SOLV  HW1     2903    7.186030617    4.836898570    3.390794516
  322 SOLV  HW2     2904    7.201047981    4.939384812    3.517038907
  323 SOLV  OW      2905    4.295694902    0.949273521    3.383879614
  323 SOLV  HW1     2906    4.240103358    0.963163067    3.301913650
  323 SOLV  HW2     2907    4.338998657    0.859213917    3.379893721
  324 SOLV  OW      2908    4.563046856    4.632196314    6.344738268
  324 SOLV  HW1     2909    4.582336193    4.570421661    6.420983693
  324 SOLV  HW2     2910    4.502490642    4.705495989    6.375748627
  325 SOLV  OW      2911    6.755612651    4.474450461    3.332470181
  325 SOLV  HW1     2912    6.797673510    4.404313888    3.390030634
  325 SOLV  HW2     2913    6.722093501    4.549069747    3.390001611
  326 SOLV  OW      2914    0.953220487    4.161275813    3.091648141
  326 SOLV  HW1     2915    0.959102767    4.114492754    3.179842811
  326 SOLV  HW2     2916    0.956910774    4.093865081    3.017866604
  327 SOLV  OW      2917    2.221701590    5.129811899    4.254376922
  327 SOLV  HW1     2918    2.269848811    5.076446131    4.184839394
  327 SOLV  HW2     2919    2.227940293    5.083002919    4.342533027
  328 SOLV  OW      2920    7.421448528    3.162485374    3.259963898
  328 SOLV  HW1     2921    7.494547387    3.210571506    3.308395998
  328 SOLV  HW2     2922    7.385560640    3.221002051    3.187236227
  329 SOLV  OW      2923    2.713932787    6.574203443    7.328507970
  329 SOLV  HW1     2924    2.699926360    6.582891175    7.229866677
  329 SOLV  HW2     2925    2.789914762    6.632822021    7.356656249
  330 SOLV  OW      2926    6.740270368    4.727368826    4.716160827
  330 SOLV  HW1     2927    6.790016562    4.676423197    4.786383945
  330 SOLV  HW2     2928    6.761483006    4.824757257    4.724340087
  331 SOLV  OW      2929    4.666688576    2.067667062    1.812089274
  331 SOLV  HW1     2930    4.590882037    2.118321338    1.770992662
  331 SOLV  HW2     2931    4.751038788    2.120581915    1.802793642
  332 SOLV  OW      2932    2.298971258    0.728696475    6.942899621
  332 SOLV  HW1     2933    2.214010295    0.737574467    6.994902120
  332 SOLV  HW2     2934    2.373174274    0.773999561    6.992325790
  333 SOLV  OW      2935    7.178526068    3.048537552    3.811392574
  333 SOLV  HW1     2936    7.090991289    3.043161773    3.763325951
  333 SOLV  HW2     2937    7.177283143    2.986592245    3.889896887
  334 SOLV  OW      2938    5.987057186    6.772234080    4.776794330
  334 SOLV  HW1     2939    6.037919608    6.686321891    4.782632768
  334 SOLV  HW2     2940    6.051244630    6.848403475    4.767847600
  335 SOLV  OW      2941    4.631473087    6.498923855    1.537237595
  335 SOLV  HW1     2942    4.725665471    6.465348922    1.535687559
  335 SOLV  HW2     2943    4.618869734    6.566157548    1.464281052
  336 SOLV  OW      2944    2.464076457    5.430894632    6.085872484
  336 SOLV  HW1     2945    2.529865595    5.501295635    6.112654903
  336 SOLV  HW2     2946    2.458785248    5.426472319    5.986101937
  337 SOLV  OW      2947    2.287554020    6.994771474    6.973018518
  337 SOLV  HW1     2948    2.240733790    6.947352677    6.898447824
  337 SOLV  HW2     2949    2.269346081    7.092905780    6.966728338
  338 SOLV  OW      2950    4.084210868    5.164276708    4.969769366
  338 SOLV  HW1     2951    4.136077260    5.244387785    4.999663100
  338 SOLV  HW2     2952    4.137919709    5.081619283    4.986639375
  339 SOLV  OW      2953    1.923103960    6.518185277    0.871676104
  339 SOLV  HW1     2954    2.004202236    6.464182703    0.894222465
  339 SOLV  HW2     2955    1.951210631    6.605055622    0.830871791
  340 SOLV  OW      2956    4.230479479    2.126627256    2.425790570
  340 SOLV  HW1     2957    4.130840769    2.126334494    2.434382918
  340 SOLV  HW2     2958    4.260014455    2.044043198    2.377735774
  341 SOLV  OW      2959    3.624329063    6.468895078    3.913781721
  341 SOLV  HW1     2960    3.533297061    6.489724801    3.949568466
  341 SOLV  HW2     2961    3.685740446    6.447024835    3.989622484
  342 SOLV  OW      2962    0.000673641    3.927924577    3.360107456
  342 SOLV  HW1     2963    0.077895441    3.965322283    3.308727562
  342 SOLV  HW2     2964   -0.066561218    3.890172824    3.296421887
  343 SOLV  OW      2965    5.409240972    3.903483110    2.150697317
  343 SOLV  HW1     2966    5.505593241    3.880594414    2.136772080
  343 SOLV  HW2     2967    5.377384151    3.862837313    2.236339705
  344 SOLV  OW      2968    7.458440198    7.433240613    2.786045737
  344 SOLV  HW1     2969    7.459290056    7.484457130    2.871941530
  344 SOLV  HW2     2970    7.543903921    7.449507175    2.736717301
  345 SOLV  OW      2971    3.406924042    6.746985064    4.296853428
  345 SOLV  HW1     2972    3.396193803    6.723371782    4.393439478
  345 SOLV  HW2     2973    3.502344595    6.734126890    4.269815312
  346 SOLV  OW      2974    5.732509818    0.524550779    6.075244479
  346 SOLV  HW1     2975    5.706958043    0.559421586    6.165425310
  346 SOLV  HW2     2976    5.812941596    0.573835165    6.042030284
  347 SOLV  OW      2977    3.516656544    7.239148129    3.093506793
  347 SOLV  HW1     2978    3.484649479    7.325060691    3.053550917
  347 SOLV  HW2     2979    3.438148644    7.185671670    3.124789745
  348 SOLV  OW      2980    6.642501199    3.563262580    6.268057730
  348 SOLV  HW1     2981    6.702393613    3.639548377    6.292446547
  348 SOLV  HW2     2982    6.558984587    3.567623551    6.322897623
  349 SOLV  OW      2983    0.870445208    7.168589338    3.473098364
  349 SOLV  HW1     2984    0.810822686    7.151120806    3.394729286
  349 SOLV  HW2     2985    0.816106021    7.168123616    3.557054848
  350 SOLV  OW      2986    2.776035459    5.559689679    1.484749813
  350 SOLV  HW1     2987    2.755565170    5.478552485    1.429984481
  350 SOLV  HW2     2988    2.776832472    5.535120766    1.581689224
  351 SOLV  OW      2989    6.956059163    1.577913500    6.243573558
  351 SOLV  HW1     2990    6.911228697    1.667042540    6.250481516
  351 SOLV  HW2     2991    6.934684877    1.523491556    6.324707657
  352 SOLV  OW      2992    2.408191751    6.195248753    0.745411780
  352 SOLV  HW1     2993    2.313993836    6.210726125    0.715592388
  352 SOLV  HW2     2994    2.439851999    6.274156562    0.798072082
  353 SOLV  OW      2995    4.184882951    6.990380210    3.864133166
  353 SOLV  HW1     2996    4.222622956    7.082989482    3.865203409
  353 SOLV  HW2     2997    4.250401342    6.928203354    3.821200984
  354 SOLV  OW      2998    0.469674094    5.397062655    0.647720192
  354 SOLV  HW1     2999    0.456606897    5.491181670    0.616534176
  354 SOLV  HW2     3000    0.399665231    5.374384267    0.715441258
  355 SOLV  OW      3001    5.079537671    0.401179683    3.977620434
  355 SOLV  HW1     3002    5.011217240    0.405583678    3.904720057
  355 SOLV  HW2     3003    5.095475273    0.492989061    4.013933061
  356 SOLV  OW      3004    1.896938401    5.327092619    6.173215668
  356 SOLV  HW1     3005    1.897116974    5.422933189    6.144647975
  356 SOLV  HW2     3006    1.874229540    5.321352122    6.270441653
  357 SOLV  OW      3007    2.947374938    1.856181714    5.363455382
  357 SOLV  HW1     3008    2.886183730    1.810172852    5.427789480
  357 SOLV  HW2     3009    2.927368620    1.825205274    5.270502597
  358 SOLV  OW      3010    6.186321254    7.361749203    2.778505239
  358 SOLV  HW1     3011    6.112681937    7.386238263    2.841588336
  358 SOLV  HW2     3012    6.216746644    7.268384359    2.797456808
  359 SOLV  OW      3013    1.263545823    2.469239539    7.409772045
  359 SOLV  HW1     3014    1.196503375    2.540267089    7.388280213
  359 SOLV  HW2     3015    1.277143966    2.465119355    7.508764696
  360 SOLV  OW      3016    0.789253047    0.017579652    2.611423050
  360 SOLV  HW1     3017    0.691241583    0.016375545    2.631277889
  360 SOLV  HW2     3018    0.840033081   -0.011441169    2.692547116
  361 SOLV  OW      3019    6.664453936    1.345166478    4.919305267
  361 SOLV  HW1     3020    6.617654487    1.432844432    4.908154082
  361 SOLV  HW2     3021    6.698329489    1.313961640    4.830533059
  362 SOLV  OW      3022    2.682253017    1.863765558    1.352571748
  362 SOLV  HW1     3023    2.745005778    1.834282956    1.424646325
  362 SOLV  HW2     3024    2.600114967    1.903060020    1.393938577
  363 SOLV  OW      3025    5.164542940    1.415946806    4.061069598
  363 SOLV  HW1     3026    5.209825289    1.501025741    4.087763225
  363 SOLV  HW2     3027    5.196761715    1.341346815    4.119363561
  364 SOLV  OW      3028    3.729019018    6.933352388    5.557848875
  364 SOLV  HW1     3029    3.635161531    6.925546675    5.591484097
  364 SOLV  HW2     3030    3.727733683    6.954540424    5.460120645
  365 SOLV  OW      3031    2.112133994    4.765286283    7.678122065
  365 SOLV  HW1     3032    2.198748079    4.814405734    7.687440169
  365 SOLV  HW2     3033    2.050586389    4.791910021    7.752314309
  366 SOLV  OW      3034    5.043481698    5.729195995    2.815172618
  366 SOLV  HW1     3035    5.091237313    5.787806152    2.749704907
  366 SOLV  HW2     3036    4.949336724    5.714915645    2.784601816
  367 SOLV  OW      3037    3.763073933    5.689049050    2.987017124
  367 SOLV  HW1     3038    3.846475008    5.659078319    2.940676319
  367 SOLV  HW2     3039    3.684013856    5.643473824    2.946105071
  368 SOLV  OW      3040    4.903922794    4.835718073    0.601232738
  368 SOLV  HW1     3041    4.836621840    4.879655369    0.541733609
  368 SOLV  HW2     3042    4.891169172    4.867574635    0.695160994
  369 SOLV  OW      3043    6.080185938    5.496774444    4.407661459
  369 SOLV  HW1     3044    6.108786956    5.447305494    4.489727624
  369 SOLV  HW2     3045    6.124504704    5.456699991    4.327474814
  370 SOLV  OW      3046    2.250589196    6.600236795    2.919782170
  370 SOLV  HW1     3047    2.293816323    6.688748569    2.937072904
  370 SOLV  HW2     3048    2.158717951    6.599747218    2.959294219
  371 SOLV  OW      3049    6.954824695    3.597552111    7.236375067
  371 SOLV  HW1     3050    6.881657408    3.549093215    7.284335681
  371 SOLV  HW2     3051    6.935476381    3.695671635    7.236535239
  372 SOLV  OW      3052    4.284285650    0.961060630    0.083484111
  372 SOLV  HW1     3053    4.348134590    0.908856778    0.140050866
  372 SOLV  HW2     3054    4.320549347    0.968569967   -0.009414806
  373 SOLV  OW      3055    5.885011178    4.520670666    4.098044335
  373 SOLV  HW1     3056    5.812944403    4.464341101    4.138477437
  373 SOLV  HW2     3057    5.843991805    4.600025052    4.053081175
  374 SOLV  OW      3058    6.236003917    3.714667469    5.538223052
  374 SOLV  HW1     3059    6.288257984    3.692196416    5.620481478
  374 SOLV  HW2     3060    6.211800713    3.630413988    5.490082802
  375 SOLV  OW      3061    5.027228329    5.249874032    3.462819991
  375 SOLV  HW1     3062    5.084412487    5.216274995    3.387968090
  375 SOLV  HW2     3063    5.020090395    5.179463505    3.533481595
  376 SOLV  OW      3064    0.049207998    5.774968818    5.886374645
  376 SOLV  HW1     3065    0.109375829    5.722745662    5.946827169
  376 SOLV  HW2     3066    0.022761358    5.718108979    5.808468822
  377 SOLV  OW      3067    4.485468608    2.258788873    0.265173420
  377 SOLV  HW1     3068    4.481480736    2.358671919    0.262183237
  377 SOLV  HW2     3069    4.436911045    2.225917830    0.346186165
  378 SOLV  OW      3070    4.931668501    3.324349282    7.691864350
  378 SOLV  HW1     3071    4.855734003    3.336967022    7.628018954
  378 SOLV  HW2     3072    4.999431341    3.262978025    7.651327765
  379 SOLV  OW      3073    2.536056536    0.052905351    3.356805299
  379 SOLV  HW1     3074    2.628742912    0.033497298    3.388965003
  379 SOLV  HW2     3075    2.515276613   -0.005146558    3.278065729
  380 SOLV  OW      3076    1.118157035    5.647964502    0.531898586
  380 SOLV  HW1     3077    1.210242303    5.679763734    0.554496724
  380 SOLV  HW2     3078    1.056934839    5.665717166    0.608958755
  381 SOLV  OW      3079    6.706569022    2.491410739    6.857246678
  381 SOLV  HW1     3080    6.805600244    2.479840526    6.849479141
  381 SOLV  HW2     3081    6.677414586    2.467638968    6.949909000
  382 SOLV  OW      3082    3.823148625    1.142644944    1.835397790
  382 SOLV  HW1     3083    3.861449404    1.050775755    1.845147137
  382 SOLV  HW2     3084    3.845925852    1.178807907    1.744980351
  383 SOLV  OW      3085    0.098800128    2.927027669    1.086082272
  383 SOLV  HW1     3086    0.035461857    2.888660873    1.153300194
  383 SOLV  HW2     3087    0.048898855    2.987551915    1.024046155
  384 SOLV  OW      3088    6.551274143    5.166923401    2.604907357
  384 SOLV  HW1     3089    6.627842077    5.151734341    2.542392972
  384 SOLV  HW2     3090    6.514888850    5.259069981    2.591252219
  385 SOLV  OW      3091    1.556670757    6.627841408    1.200852416
  385 SOLV  HW1     3092    1.493845644    6.601210493    1.273964317
  385 SOLV  HW2     3093    1.641766302    6.661937308    1.240823254
  386 SOLV  OW      3094    4.126317741    6.116690468    6.732675637
  386 SOLV  HW1     3095    4.176824360    6.186579155    6.783334559
  386 SOLV  HW2     3096    4.036638143    6.103257738    6.774851437
  387 SOLV  OW      3097    4.226513378    0.284535461    1.853533653
  387 SOLV  HW1     3098    4.283911889    0.212129252    1.891802423
  387 SOLV  HW2     3099    4.177364984    0.249452341    1.773813688
  388 SOLV  OW      3100    5.647558113    0.606387735    6.324447476
  388 SOLV  HW1     3101    5.706953311    0.669468249    6.374378538
  388 SOLV  HW2     3102    5.553293655    0.639585236    6.327933254
  389 SOLV  OW      3103    4.628189923    2.771453325    5.544970041
  389 SOLV  HW1     3104    4.577840608    2.685580190    5.554569088
  389 SOLV  HW2     3105    4.675193052    2.772828822    5.456708089
  390 SOLV  OW      3106    6.260681877    3.467713957    5.089923425
  390 SOLV  HW1     3107    6.223543024    3.377058827    5.110017359
  390 SOLV  HW2     3108    6.318990348    3.462606827    5.008834627
  391 SOLV  OW      3109    5.098794374    3.670727997    7.668075195
  391 SOLV  HW1     3110    5.186649317    3.677674467    7.715351244
  391 SOLV  HW2     3111    5.025705983    3.658471960    7.735228484
  392 SOLV  OW      3112    6.660552678    7.458727831    0.308310890
  392 SOLV  HW1     3113    6.603094899    7.486600438    0.231348379
  392 SOLV  HW2     3114    6.605335783    7.455417239    0.391626837
  393 SOLV  OW      3115    7.032543842    4.490582354    5.846849343
  393 SOLV  HW1     3116    7.008484636    4.420397400    5.779789304
  393 SOLV  HW2     3117    7.106431951    4.456928300    5.905242142
  394 SOLV  OW      3118    4.082438259    6.215688420    3.900958267
  394 SOLV  HW1     3119    4.029757501    6.291867829    3.938686480
  394 SOLV  HW2     3120    4.024975031    6.163412687    3.837974007
  395 SOLV  OW      3121    4.649810374    3.393482758    2.593123625
  395 SOLV  HW1     3122    4.637407007    3.422550406    2.688009022
  395 SOLV  HW2     3123    4.738584462    3.348463961    2.583410175
  396 SOLV  OW      3124    4.570763668    5.602089049    5.319924199
  396 SOLV  HW1     3125    4.481183665    5.572766142    5.353352977
  396 SOLV  HW2     3126    4.639846238    5.534771316    5.346340217
  397 SOLV  OW      3127    0.121451450    4.779344730    5.430914342
  397 SOLV  HW1     3128    0.099714721    4.681727707    5.430258637
  397 SOLV  HW2     3129    0.195792347    4.797349994    5.366484236
  398 SOLV  OW      3130    2.634738650    0.150756092    1.214567051
  398 SOLV  HW1     3131    2.720109650    0.118393910    1.255388247
  398 SOLV  HW2     3132    2.653864480    0.191499859    1.125258715
  399 SOLV  OW      3133    0.320016681    3.053416335    3.318326174
  399 SOLV  HW1     3134    0.337794359    2.960981037    3.352112935
  399 SOLV  HW2     3135    0.298693701    3.113515676    3.395367070
  400 SOLV  OW      3136    4.486148836    6.546859220    7.714692062
  400 SOLV  HW1     3137    4.572635164    6.596245689    7.723700201
  400 SOLV  HW2     3138    4.486951260    6.493431991    7.630164551
  401 SOLV  OW      3139    4.085526502    5.238852802    7.029518174
  401 SOLV  HW1     3140    3.995452485    5.198012402    7.044357752
  401 SOLV  HW2     3141    4.136188763    5.240026509    7.115735005
  402 SOLV  OW      3142    1.389943774    3.215248247    1.362399098
  402 SOLV  HW1     3143    1.389319805    3.314536042    1.350438242
  402 SOLV  HW2     3144    1.364980845    3.192884637    1.456622742
  403 SOLV  OW      3145    4.320625544    3.596316399    7.355903618
  403 SOLV  HW1     3146    4.361095897    3.638490640    7.274756060
  403 SOLV  HW2     3147    4.354869288    3.642211273    7.437893988
  404 SOLV  OW      3148    3.106184383    2.485470673    4.344946357
  404 SOLV  HW1     3149    3.064006576    2.456989860    4.258857606
  404 SOLV  HW2     3150    3.043144527    2.544931705    4.394863503
  405 SOLV  OW      3151    4.668903695    7.390635108    2.145768297
  405 SOLV  HW1     3152    4.625236609    7.446802101    2.075483769
  405 SOLV  HW2     3153    4.604557763    7.375092516    2.220730862
  406 SOLV  OW      3154    3.735900526    6.271306631    1.954008779
  406 SOLV  HW1     3155    3.653719587    6.310229734    1.995638934
  406 SOLV  HW2     3156    3.816983141    6.313479417    1.994614824
  407 SOLV  OW      3157    2.369280786    4.132624958    1.006300412
  407 SOLV  HW1     3158    2.388191631    4.096613668    0.914937255
  407 SOLV  HW2     3159    2.454298110    4.165595915    1.047368296
  408 SOLV  OW      3160    5.665642092    5.833102063    7.169041682
  408 SOLV  HW1     3161    5.730407984    5.810017832    7.096416600
  408 SOLV  HW2     3162    5.573701840    5.840856673    7.130456988
  409 SOLV  OW      3163    3.587721780    6.860025142    0.542366000
  409 SOLV  HW1     3164    3.584559731    6.930858909    0.471836398
  409 SOLV  HW2     3165    3.586670480    6.902902298    0.632710790
  410 SOLV  OW      3166    5.017280360    6.059978075    0.723721934
  410 SOLV  HW1     3167    4.964999396    6.006584311    0.657280888
  410 SOLV  HW2     3168    5.106887838    6.082367299    0.685409277
  411 SOLV  OW      3169    2.673761155    3.423223400    2.965515975
  411 SOLV  HW1     3170    2.624737718    3.446551832    2.881537073
  411 SOLV  HW2     3171    2.675914855    3.502772436    3.026074420
  412 SOLV  OW      3172    4.511140830    1.874889835    1.418691486
  412 SOLV  HW1     3173    4.506688695    1.895554581    1.320941495
  412 SOLV  HW2     3174    4.468366524    1.786153721    1.435960888
  413 SOLV  OW      3175    4.558486290    5.944445511    2.740618405
  413 SOLV  HW1     3176    4.468213672    5.944636826    2.783640174
  413 SOLV  HW2     3177    4.614377355    5.871908016    2.780799414
  414 SOLV  OW      3178    2.349660229    1.314574035    0.256543868
  414 SOLV  HW1     3179    2.291002291    1.394698185    0.268424748
  414 SOLV  HW2     3180    2.445217135    1.341005889    0.269656302
  415 SOLV  OW      3181    1.922328180    3.248961292    6.309547415
  415 SOLV  HW1     3182    2.018976271    3.273874937    6.303236435
  415 SOLV  HW2     3183    1.912205294    3.169738815    6.369736238
  416 SOLV  OW      3184    2.340785638    0.801519066    7.239619359
  416 SOLV  HW1     3185    2.415939912    0.788778347    7.304345562
  416 SOLV  HW2     3186    2.253703224    0.799117860    7.288720276
  417 SOLV  OW      3187    1.768897806    6.810379920    1.168377302
  417 SOLV  HW1     3188    1.770414307    6.822913127    1.069168288
  417 SOLV  HW2     3189    1.823617843    6.881928167    1.211832952
  418 SOLV  OW      3190    0.335247417    5.798775105    7.282147889
  418 SOLV  HW1     3191    0.342391254    5.877120504    7.220403073
  418 SOLV  HW2     3192    0.281362621    5.726734970    7.238466704
  419 SOLV  OW      3193    4.936419126    2.182762275    2.818992242
  419 SOLV  HW1     3194    4.859124766    2.166724169    2.880391663
  419 SOLV  HW2     3195    4.934297093    2.277416161    2.786780758
  420 SOLV  OW      3196    4.105958571    5.349462297    6.757239669
  420 SOLV  HW1     3197    4.156835941    5.435562263    6.757178494
  420 SOLV  HW2     3198    4.094375165    5.317679332    6.851353137
  421 SOLV  OW      3199    7.234718357    6.232396775    2.536333765
  421 SOLV  HW1     3200    7.158254258    6.182500750    2.577143930
  421 SOLV  HW2     3201    7.200785073    6.316193286    2.493573402
  422 SOLV  OW      3202    6.822189211    4.071072412    1.758748801
  422 SOLV  HW1     3203    6.867497128    3.982457274    1.768573880
  422 SOLV  HW2     3204    6.730858429    4.066458187    1.799238360
  423 SOLV  OW      3205    4.353615276    2.468715619    3.359425311
  423 SOLV  HW1     3206    4.283541089    2.426522823    3.416952953
  423 SOLV  HW2     3207    4.436664669    2.483098637    3.413239249
  424 SOLV  OW      3208    1.176463327    5.354675784    1.478697341
  424 SOLV  HW1     3209    1.241147726    5.417320704    1.435188456
  424 SOLV  HW2     3210    1.083968050    5.374426957    1.446200874
  425 SOLV  OW      3211    2.190172290    0.555710632    6.014627013
  425 SOLV  HW1     3212    2.094036905    0.530341198    6.025395882
  425 SOLV  HW2     3213    2.247129877    0.473721746    6.020560891
  426 SOLV  OW      3214    6.456922400    4.103313753    7.321886177
  426 SOLV  HW1     3215    6.522143077    4.027700319    7.316386746
  426 SOLV  HW2     3216    6.494821751    4.183437790    7.275570295
  427 SOLV  OW      3217    6.019021080    6.277588867    6.841493329
  427 SOLV  HW1     3218    6.116970806    6.297217138    6.836788561
  427 SOLV  HW2     3219    5.967369283    6.360138943    6.818710170
  428 SOLV  OW      3220    3.141022400    1.825345200    7.381646401
  428 SOLV  HW1     3221    3.128954759    1.729891447    7.408931316
  428 SOLV  HW2     3222    3.120243230    1.835052881    7.284304756
  429 SOLV  OW      3223    6.265917389    4.717089094    6.868380499
  429 SOLV  HW1     3224    6.228673384    4.768752122    6.945488644
  429 SOLV  HW2     3225    6.225567789    4.750603359    6.783230901
  430 SOLV  OW      3226    0.756421764    7.159812763    4.076510831
  430 SOLV  HW1     3227    0.759532282    7.226983678    4.002481976
  430 SOLV  HW2     3228    0.725782185    7.071757334    4.040327857
  431 SOLV  OW      3229    6.215853079    3.320074912    0.078313271
  431 SOLV  HW1     3230    6.151656821    3.263545817    0.026497696
  431 SOLV  HW2     3231    6.263006782    3.263471996    0.145945501
  432 SOLV  OW      3232    4.391516629    3.260161355    3.718976509
  432 SOLV  HW1     3233    4.461273844    3.198602139    3.755664773
  432 SOLV  HW2     3234    4.305813470    3.210029709    3.707001848
  433 SOLV  OW      3235    0.808072880    5.740773715    1.110299747
  433 SOLV  HW1     3236    0.716733714    5.779234205    1.096895373
  433 SOLV  HW2     3237    0.800205041    5.644525890    1.136301020
  434 SOLV  OW      3238    4.819610703    4.064702021    0.670172744
  434 SOLV  HW1     3239    4.813818795    4.063439165    0.570340027
  434 SOLV  HW2     3240    4.847265543    3.974403416    0.703082439
  435 SOLV  OW      3241    1.500189577    3.192989753    4.541313086
  435 SOLV  HW1     3242    1.474349923    3.287079734    4.519417871
  435 SOLV  HW2     3243    1.423165979    3.132047420    4.522460786
  436 SOLV  OW      3244    7.729280109    4.211433010    1.972610003
  436 SOLV  HW1     3245    7.797280140    4.165012610    1.915839811
  436 SOLV  HW2     3246    7.638623772    4.200175910    1.931911423
  437 SOLV  OW      3247    6.298450057    5.950838052    5.557351880
  437 SOLV  HW1     3248    6.332512101    6.006184898    5.633355555
  437 SOLV  HW2     3249    6.281760927    6.009627239    5.478198124
  438 SOLV  OW      3250    1.714486115    5.990720030    6.345072154
  438 SOLV  HW1     3251    1.653880511    6.037821821    6.280963061
  438 SOLV  HW2     3252    1.805779697    5.982907704    6.304997919
  439 SOLV  OW      3253    0.661190783    5.793163290    2.805957939
  439 SOLV  HW1     3254    0.689451803    5.851624978    2.729897192
  439 SOLV  HW2     3255    0.595747128    5.725054623    2.773094142
  440 SOLV  OW      3256    1.964984679    4.747862417    6.724938006
  440 SOLV  HW1     3257    1.966241646    4.648858171    6.710851111
  440 SOLV  HW2     3258    1.877754195    4.784943394    6.693035926
  441 SOLV  OW      3259    4.299113067    2.733778830    0.054729145
  441 SOLV  HW1     3260    4.350377963    2.682815808    0.123841432
  441 SOLV  HW2     3261    4.362084633    2.767708727   -0.015164840
  442 SOLV  OW      3262    4.151433795    2.064320937    1.687290664
  442 SOLV  HW1     3263    4.199496515    2.109428958    1.762503381
  442 SOLV  HW2     3264    4.186974755    1.971533752    1.675931357
  443 SOLV  OW      3265    2.610127927    1.673044252    4.380103633
  443 SOLV  HW1     3266    2.647638962    1.715597031    4.462467348
  443 SOLV  HW2     3267    2.534927349    1.612148045    4.405362209
  444 SOLV  OW      3268    2.979927535    3.667523801    3.203025549
  444 SOLV  HW1     3269    3.060029151    3.652415925    3.260964997
  444 SOLV  HW2     3270    2.965993211    3.765746726    3.190396103
  445 SOLV  OW      3271    3.131270007    4.265384029    2.845572012
  445 SOLV  HW1     3272    3.160172857    4.170073770    2.854652287
  445 SOLV  HW2     3273    3.160292267    4.300663172    2.756606424
  446 SOLV  OW      3274    5.956442156    0.425555107    5.261373671
  446 SOLV  HW1     3275    5.942305809    0.421219571    5.162463520
  446 SOLV  HW2     3276    5.947890975    0.333829771    5.300298299
  447 SOLV  OW      3277    6.155984383    2.005466701    7.597043325
  447 SOLV  HW1     3278    6.140427063    2.067484826    7.673942564
  447 SOLV  HW2     3279    6.254131010    1.998615041    7.579100787
  448 SOLV  OW      3280    3.837116473    5.797274483    0.123923733
  448 SOLV  HW1     3281    3.811090457    5.826956157    0.215812120
  448 SOLV  HW2     3282    3.904780405    5.723927264    0.130525320
  449 SOLV  OW      3283    6.326458649    3.482084343    2.551221290
  449 SOLV  HW1     3284    6.315380269    3.577853648    2.577818647
  449 SOLV  HW2     3285    6.386981818    3.476353396    2.471811504
  450 SOLV  OW      3286    3.491171150    2.936776415    0.049201963
  450 SOLV  HW1     3287    3.465054719    2.911093592   -0.043858764
  450 SOLV  HW2     3288    3.573004186    2.885945603    0.076062413
  451 SOLV  OW      3289    5.557868571    1.017658322    2.158875440
  451 SOLV  HW1     3290    5.592298778    0.939683731    2.211181790
  451 SOLV  HW2     3291    5.526308924    1.088676373    2.221817999
  452 SOLV  OW      3292    5.497225327    1.273955865    0.590809232
  452 SOLV  HW1     3293    5.522697594    1.231987696    0.503680357
  452 SOLV  HW2     3294    5.512394314    1.208593541    0.664966294
  453 SOLV  OW      3295    6.194964503    7.032117760    1.136187586
  453 SOLV  HW1     3296    6.292477965    7.050030896    1.123137886
  453 SOLV  HW2     3297    6.177150152    7.013556365    1.232821618
  454 SOLV  OW      3298    5.885352841    6.473639045    0.289106292
  454 SOLV  HW1     3299    5.959782382    6.463946893    0.223017173
  454 SOLV  HW2     3300    5.813045327    6.407944643    0.267722679
  455 SOLV  OW      3301    0.989061107    0.518617210    4.315294441
  455 SOLV  HW1     3302    0.975412893    0.453080043    4.240997331
  455 SOLV  HW2     3303    0.970854199    0.473939113    4.402894567
  456 SOLV  OW      3304    3.949559296    0.056763799    4.919503212
  456 SOLV  HW1     3305    3.985854511    0.005051122    4.841979243
  456 SOLV  HW2     3306    4.013406407    0.050941217    4.996256881
  457 SOLV  OW      3307    1.214302741    3.943439618    7.473775838
  457 SOLV  HW1     3308    1.313726799    3.949719110    7.464987184
  457 SOLV  HW2     3309    1.191060888    3.907263396    7.564068888
  458 SOLV  OW      3310    6.395816730    6.599381940    7.626908601
  458 SOLV  HW1     3311    6.351543335    6.612526795    7.715615137
  458 SOLV  HW2     3312    6.413712939    6.502016906    7.612711773
  459 SOLV  OW      3313    0.422061464    7.254648971    1.875661268
  459 SOLV  HW1     3314    0.335903815    7.258735268    1.926275733
  459 SOLV  HW2     3315    0.493568647    7.301233268    1.927798232
  460 SOLV  OW      3316    5.445280558    3.500835043    7.550311390
  460 SOLV  HW1     3317    5.446393280    3.403680531    7.574012616
  460 SOLV  HW2     3318    5.486200408    3.513543233    7.459956088
  461 SOLV  OW      3319    5.331544728    5.698869597    7.722873928
  461 SOLV  HW1     3320    5.412092186    5.678938582    7.778698278
  461 SOLV  HW2     3321    5.275531798    5.616436309    7.714578674
  462 SOLV  OW      3322    5.809489184    6.385330522    3.803220100
  462 SOLV  HW1     3323    5.778375026    6.291552016    3.818676932
  462 SOLV  HW2     3324    5.774869281    6.417840305    3.715209182
  463 SOLV  OW      3325    4.268367391    3.470503447    0.097919925
  463 SOLV  HW1     3326    4.213316766    3.488248155    0.016335297
  463 SOLV  HW2     3327    4.285357258    3.556530292    0.146005319
  464 SOLV  OW      3328    2.872478757    6.545753672    5.130075004
  464 SOLV  HW1     3329    2.846995407    6.642159823    5.137686958
  464 SOLV  HW2     3330    2.891200153    6.508950096    5.221159745
  465 SOLV  OW      3331    4.653707071    1.271907115    7.154137533
  465 SOLV  HW1     3332    4.615874393    1.285305391    7.245738698
  465 SOLV  HW2     3333    4.738736274    1.323803332    7.145292374
  466 SOLV  OW      3334    7.715710503    4.420899123    2.852022540
  466 SOLV  HW1     3335    7.813739682    4.408938818    2.867747810
  466 SOLV  HW2     3336    7.701608587    4.473648174    2.768244940
  467 SOLV  OW      3337    6.839739663    2.179901310    2.449543619
  467 SOLV  HW1     3338    6.867637514    2.229294101    2.367180859
  467 SOLV  HW2     3339    6.902455592    2.201722258    2.524324399
  468 SOLV  OW      3340    2.879198679    7.074455280    2.049036796
  468 SOLV  HW1     3341    2.822573426    7.074166103    2.131470701
  468 SOLV  HW2     3342    2.975207102    7.085860075    2.074612902
  469 SOLV  OW      3343    7.585269316    4.841261049    3.823913859
  469 SOLV  HW1     3344    7.540279025    4.804888663    3.742339065
  469 SOLV  HW2     3345    7.679972383    4.864797882    3.802032017
  470 SOLV  OW      3346    6.854654986    5.688558282    1.881018726
  470 SOLV  HW1     3347    6.887526604    5.753430973    1.812381700
  470 SOLV  HW2     3348    6.919012147    5.612372414    1.888359168
  471 SOLV  OW      3349    6.352455666    4.862628448    0.933990662
  471 SOLV  HW1     3350    6.269429433    4.875465866    0.988243484
  471 SOLV  HW2     3351    6.379687928    4.949963787    0.893587679
  472 SOLV  OW      3352    2.178615779    0.233340624    0.655020334
  472 SOLV  HW1     3353    2.093289423    0.284278767    0.666253934
  472 SOLV  HW2     3354    2.209990528    0.241353405    0.560400909
  473 SOLV  OW      3355    5.035484120    7.577772393    1.597547821
  473 SOLV  HW1     3356    5.056211089    7.624121577    1.683710215
  473 SOLV  HW2     3357    5.078996971    7.626818993    1.522031135
  474 SOLV  OW      3358    6.556473098    2.914574682    7.652064173
  474 SOLV  HW1     3359    6.614443691    2.982906957    7.607662117
  474 SOLV  HW2     3360    6.613594461    2.851470774    7.704566226
  475 SOLV  OW      3361    6.128197778    6.085290182    2.397805116
  475 SOLV  HW1     3362    6.030322540    6.083570612    2.418272268
  475 SOLV  HW2     3363    6.154893111    6.177700400    2.370435533
  476 SOLV  OW      3364    0.302090951    2.739983874    0.742331485
  476 SOLV  HW1     3365    0.289577974    2.667564820    0.674501929
  476 SOLV  HW2     3366    0.320587437    2.826488415    0.695675065
  477 SOLV  OW      3367    0.773584553    4.122281080    2.622908762
  477 SOLV  HW1     3368    0.809522580    4.047771481    2.679110030
  477 SOLV  HW2     3369    0.805033489    4.111055581    2.528638875
  478 SOLV  OW      3370    5.903971661    3.877246164    3.956490709
  478 SOLV  HW1     3371    5.875907404    3.933998781    3.879085601
  478 SOLV  HW2     3372    6.002756463    3.862127373    3.952624049
  479 SOLV  OW      3373    6.234825802    4.753949411    7.572483365
  479 SOLV  HW1     3374    6.175917647    4.685975475    7.528768302
  479 SOLV  HW2     3375    6.251390501    4.727502308    7.667498140
  480 SOLV  OW      3376    7.165487905    2.707854521    3.707635729
  480 SOLV  HW1     3377    7.070801138    2.677439739    3.718161766
  480 SOLV  HW2     3378    7.220817280    2.671011017    3.782352311
  481 SOLV  OW      3379    0.494993547    3.968451046    6.167045643
  481 SOLV  HW1     3380    0.485462505    3.875762728    6.130715641
  481 SOLV  HW2     3381    0.591129898    3.986264930    6.188076455
  482 SOLV  OW      3382    4.686068307    0.431172818    5.401060700
  482 SOLV  HW1     3383    4.600092079    0.395505925    5.364488497
  482 SOLV  HW2     3384    4.747932334    0.355136608    5.420881534
  483 SOLV  OW      3385    0.517833724    1.421558857    5.085013358
  483 SOLV  HW1     3386    0.508063662    1.365264157    5.167093645
  483 SOLV  HW2     3387    0.508169425    1.364004570    5.003799432
  484 SOLV  OW      3388    2.072186448    3.856651344    1.180737511
  484 SOLV  HW1     3389    1.976444272    3.849317959    1.152783814
  484 SOLV  HW2     3390    2.129511354    3.870452260    1.099959509
  485 SOLV  OW      3391    3.785441571    5.808743449    6.838728013
  485 SOLV  HW1     3392    3.717593536    5.750635340    6.883692867
  485 SOLV  HW2     3393    3.823312974    5.760656538    6.759638147
  486 SOLV  OW      3394    5.602543575    2.533987112    6.328767562
  486 SOLV  HW1     3395    5.529142722    2.488738005    6.379426368
  486 SOLV  HW2     3396    5.563512364    2.585476074    6.252433963
  487 SOLV  OW      3397    7.192953067    5.658784210    3.345895881
  487 SOLV  HW1     3398    7.113304073    5.605769927    3.375007763
  487 SOLV  HW2     3399    7.208878986    5.733278940    3.410693688
  488 SOLV  OW      3400    5.492575070    2.899219323    3.439262217
  488 SOLV  HW1     3401    5.436295683    2.899691319    3.356603760
  488 SOLV  HW2     3402    5.559008789    2.973839929    3.434754633
  489 SOLV  OW      3403    3.689066969    0.382413860    3.353599174
  489 SOLV  HW1     3404    3.758303817    0.439580786    3.397643654
  489 SOLV  HW2     3405    3.672902145    0.300873885    3.409199932
  490 SOLV  OW      3406    0.600504119    7.663406872    3.292869037
  490 SOLV  HW1     3407    0.528532112    7.701036893    3.351226067
  490 SOLV  HW2     3408    0.685537480    7.713772963    3.308171401
  491 SOLV  OW      3409    4.744282222    5.657421620    2.638738328
  491 SOLV  HW1     3410    4.704927909    5.680860419    2.727640280
  491 SOLV  HW2     3411    4.781463871    5.564645928    2.642182478
  492 SOLV  OW      3412    2.527471790    5.268622417    3.174176554
  492 SOLV  HW1     3413    2.580823584    5.185994873    3.192289541
  492 SOLV  HW2     3414    2.538401396    5.294988273    3.078327291
  493 SOLV  OW      3415    4.979407387    1.904639794    1.606376222
  493 SOLV  HW1     3416    4.937845646    1.866940308    1.523594800
  493 SOLV  HW2     3417    5.078927372    1.904938558    1.596524059
  494 SOLV  OW      3418    5.667337685    2.002038791    3.984421081
  494 SOLV  HW1     3419    5.593528210    1.984983630    4.049714313
  494 SOLV  HW2     3420    5.690034179    1.917044126    3.936854137
  495 SOLV  OW      3421    3.890598745    0.505962174    5.171301785
  495 SOLV  HW1     3422    3.835844455    0.450839264    5.234258020
  495 SOLV  HW2     3423    3.972218902    0.454753163    5.144547347
  496 SOLV  OW      3424    2.149510293    4.306110392    0.931921432
  496 SOLV  HW1     3425    2.175047806    4.368728788    0.858244448
  496 SOLV  HW2     3426    2.207510861    4.224730415    0.928081517
  497 SOLV  OW      3427    1.525472600    5.833257149    7.246582180
  497 SOLV  HW1     3428    1.481407769    5.783234573    7.172043023
  497 SOLV  HW2     3429    1.458635930    5.893307557    7.290477747
  498 SOLV  OW      3430    4.654112870    4.696182976    1.724243851
  498 SOLV  HW1     3431    4.752261106    4.713759284    1.731955492
  498 SOLV  HW2     3432    4.605123675    4.783112437    1.717557088
  499 SOLV  OW      3433    0.072880301    4.788123327    3.280242365
  499 SOLV  HW1     3434    0.154517528    4.844857794    3.291117197
  499 SOLV  HW2     3435    0.065979822    4.757532997    3.185277451
  500 SOLV  OW      3436    6.443861798    0.406405481    5.972605566
  500 SOLV  HW1     3437    6.419559143    0.446277428    5.884168742
  500 SOLV  HW2     3438    6.382632855    0.442062383    6.043182201
  501 SOLV  OW      3439    2.514202308    0.338804947    3.507127324
  501 SOLV  HW1     3440    2.482594959    0.428533615    3.537972000
  501 SOLV  HW2     3441    2.435716855    0.277806400    3.496134847
  502 SOLV  OW      3442    6.252962180    4.450284217    6.981679734
  502 SOLV  HW1     3443    6.267528727    4.539278769    6.938439486
  502 SOLV  HW2     3444    6.283667485    4.454033878    7.076784876
  503 SOLV  OW      3445    4.909095933    5.388840427    2.452332583
  503 SOLV  HW1     3446    4.917234000    5.480827070    2.413942346
  503 SOLV  HW2     3447    4.967674215    5.326047015    2.401077020
  504 SOLV  OW      3448    2.991747591    1.894558019    0.012959705
  504 SOLV  HW1     3449    3.068154688    1.934871440   -0.037425954
  504 SOLV  HW2     3450    2.907566858    1.943809020   -0.009172355
  505 SOLV  OW      3451    3.656224932    1.221881244    3.190180667
  505 SOLV  HW1     3452    3.637543976    1.151821050    3.259059279
  505 SOLV  HW2     3453    3.676489920    1.177970433    3.102643101
  506 SOLV  OW      3454    5.203578383    4.329297777    7.594655208
  506 SOLV  HW1     3455    5.184470799    4.231438889    7.586907006
  506 SOLV  HW2     3456    5.139955731    4.380348923    7.536799043
  507 SOLV  OW      3457    7.171834901    3.080843390    1.811156174
  507 SOLV  HW1     3458    7.120952451    2.995161171    1.819604407
  507 SOLV  HW2     3459    7.266606764    3.066245636    1.839564802
  508 SOLV  OW      3460    5.443340697    5.872900118    2.728006617
  508 SOLV  HW1     3461    5.503618578    5.804934659    2.686184901
  508 SOLV  HW2     3462    5.350198849    5.860348464    2.693819985
  509 SOLV  OW      3463    3.298677307    6.947185476    0.598753969
  509 SOLV  HW1     3464    3.290406592    6.855394563    0.559946287
  509 SOLV  HW2     3465    3.343824282    6.941748925    0.687817164
  510 SOLV  OW      3466    3.243274999    0.742467767    4.184199211
  510 SOLV  HW1     3467    3.329509944    0.749200371    4.134016940
  510 SOLV  HW2     3468    3.168935190    0.722996499    4.120211124
  511 SOLV  OW      3469    6.737818458    4.499854993    7.387401959
  511 SOLV  HW1     3470    6.640435146    4.477168537    7.389268591
  511 SOLV  HW2     3471    6.783969514    4.443001578    7.319289298
  512 SOLV  OW      3472    2.688238615    7.383172750    3.366962980
  512 SOLV  HW1     3473    2.756476527    7.310677055    3.357482709
  512 SOLV  HW2     3474    2.605401378    7.357679765    3.317064371
  513 SOLV  OW      3475    1.560147681    4.094066481    4.793480014
  513 SOLV  HW1     3476    1.553044395    4.011078870    4.738123411
  513 SOLV  HW2     3477    1.500962431    4.085788484    4.873668754
  514 SOLV  OW      3478    6.621082628    7.247057656    1.385208844
  514 SOLV  HW1     3479    6.570506227    7.232928155    1.300106338
  514 SOLV  HW2     3480    6.570856984    7.205576239    1.461081695
  515 SOLV  OW      3481    6.197485824    0.747857748    5.935746399
  515 SOLV  HW1     3482    6.200309407    0.843895938    5.963472642
  515 SOLV  HW2     3483    6.246666283    0.736660150    5.849398793
  516 SOLV  OW      3484    5.680617580    4.405798556    0.628610897
  516 SOLV  HW1     3485    5.669815277    4.326770308    0.688941438
  516 SOLV  HW2     3486    5.752198757    4.465649662    0.664608646
  517 SOLV  OW      3487    6.213787658    5.507741977    5.113787629
  517 SOLV  HW1     3488    6.140484728    5.447714808    5.081766556
  517 SOLV  HW2     3489    6.301333392    5.475599031    5.077670825
  518 SOLV  OW      3490    4.085482346    7.627191993    7.535133753
  518 SOLV  HW1     3491    3.986231744    7.639101554    7.532119823
  518 SOLV  HW2     3492    4.129989135    7.716428742    7.527546427
  519 SOLV  OW      3493    4.236442437    2.762964451    1.729516274
  519 SOLV  HW1     3494    4.195999829    2.735571018    1.816783348
  519 SOLV  HW2     3495    4.319339927    2.709522766    1.712979175
  520 SOLV  OW      3496    6.925562935    1.480756719    3.578798024
  520 SOLV  HW1     3497    6.936962432    1.564627831    3.525532151
  520 SOLV  HW2     3498    6.852355055    1.493490684    3.645730718
  521 SOLV  OW      3499    1.932927964    6.731700561    1.513140922
  521 SOLV  HW1     3500    1.913175652    6.711352137    1.417237342
  521 SOLV  HW2     3501    1.970235656    6.650195829    1.557489471
  522 SOLV  OW      3502    7.085523266    4.405082400    4.611195391
  522 SOLV  HW1     3503    7.122025847    4.313414170    4.594930418
  522 SOLV  HW2     3504    7.002860714    4.398582222    4.667094075
  523 SOLV  OW      3505    6.219804711    0.447533388    2.835709520
  523 SOLV  HW1     3506    6.155316713    0.432732097    2.760715028
  523 SOLV  HW2     3507    6.308003120    0.406564843    2.812374813
  524 SOLV  OW      3508    6.948183980    1.246148202    2.906146534
  524 SOLV  HW1     3509    6.916081512    1.340823160    2.908912275
  524 SOLV  HW2     3510    7.047281598    1.244170034    2.919462540
  525 SOLV  OW      3511    2.712155267    4.476134782    4.945275281
  525 SOLV  HW1     3512    2.647528460    4.547415696    4.972523385
  525 SOLV  HW2     3513    2.661734052    4.395962507    4.913179795
  526 SOLV  OW      3514    3.506835320    4.466357657    0.382432969
  526 SOLV  HW1     3515    3.573745962    4.474433707    0.308556341
  526 SOLV  HW2     3516    3.551756523    4.430535164    0.464291419
  527 SOLV  OW      3517    7.547791758    1.246187197    2.655523692
  527 SOLV  HW1     3518    7.550181832    1.255287647    2.755086875
  527 SOLV  HW2     3519    7.484937718    1.172606079    2.630292800
  528 SOLV  OW      3520    1.689101630    3.927177102    0.009398223
  528 SOLV  HW1     3521    1.657515885    3.835308076    0.033145116
  528 SOLV  HW2     3522    1.787448400    3.933980374    0.026222940
  529 SOLV  OW      3523    3.156995351    1.749321062    2.147205000
  529 SOLV  HW1     3524    3.219775357    1.813941787    2.103793360
  529 SOLV  HW2     3525    3.161608826    1.661406736    2.099754767
  530 SOLV  OW      3526    5.699371919    4.629632290    5.105508994
  530 SOLV  HW1     3527    5.756027435    4.549919726    5.126429978
  530 SOLV  HW2     3528    5.691558618    4.687233655    5.186888677
  531 SOLV  OW      3529    4.804620769    6.927888197    6.320762721
  531 SOLV  HW1     3530    4.802581498    6.872835638    6.404230257
  531 SOLV  HW2     3531    4.722174090    6.910024165    6.267050596
  532 SOLV  OW      3532    6.173365252    7.548882583    4.789001972
  532 SOLV  HW1     3533    6.129201818    7.517735817    4.704852736
  532 SOLV  HW2     3534    6.216420316    7.471093169    4.834791162
  533 SOLV  OW      3535    6.612093654    2.257768785    7.315222637
  533 SOLV  HW1     3536    6.643379822    2.341783384    7.359544870
  533 SOLV  HW2     3537    6.656645100    2.179032741    7.357854287
  534 SOLV  OW      3538    4.941666937    1.593327978    5.538311072
  534 SOLV  HW1     3539    4.961205727    1.568092698    5.633081686
  534 SOLV  HW2     3540    4.922067003    1.691259500    5.533283926
  535 SOLV  OW      3541    6.560389208    6.759957731    3.123031207
  535 SOLV  HW1     3542    6.616168875    6.724009175    3.197840181
  535 SOLV  HW2     3543    6.572959602    6.858963061    3.116711183
  536 SOLV  OW      3544    3.484941581    1.138745611    6.600609953
  536 SOLV  HW1     3545    3.550742741    1.112706312    6.529942508
  536 SOLV  HW2     3546    3.423344621    1.208812939    6.564581112
  537 SOLV  OW      3547    1.609754553    3.219658140    3.915683832
  537 SOLV  HW1     3548    1.571527947    3.272736695    3.840032701
  537 SOLV  HW2     3549    1.709604981    3.221046384    3.910242685
  538 SOLV  OW      3550    3.250006233    1.723730316    6.421228232
  538 SOLV  HW1     3551    3.257915648    1.822544507    6.408011765
  538 SOLV  HW2     3552    3.214901000    1.681633972    6.337580533
  539 SOLV  OW      3553    1.210802239    5.931763012    4.820829187
  539 SOLV  HW1     3554    1.210038190    5.831799672    4.823750031
  539 SOLV  HW2     3555    1.301130828    5.965187258    4.847760043
  540 SOLV  OW      3556    2.984910213    4.624805132    5.847137290
  540 SOLV  HW1     3557    2.902268687    4.655694507    5.800040260
  540 SOLV  HW2     3558    2.977869167    4.646562207    5.944497057
  541 SOLV  OW      3559    6.824558300    5.676410902    2.781460515
  541 SOLV  HW1     3560    6.790400199    5.673430114    2.875398535
  541 SOLV  HW2     3561    6.773722196    5.610994287    2.725439638
  542 SOLV  OW      3562    4.845376066    2.896690883    7.026451112
  542 SOLV  HW1     3563    4.920394435    2.915820461    7.089759696
  542 SOLV  HW2     3564    4.823373015    2.979500797    6.974876032
  543 SOLV  OW      3565    1.275026157    4.264415837    1.836963037
  543 SOLV  HW1     3566    1.279748534    4.194062292    1.907885503
  543 SOLV  HW2     3567    1.184614951    4.307122091    1.838378146
  544 SOLV  OW      3568    6.544248617    6.718363260    5.555517582
  544 SOLV  HW1     3569    6.600225474    6.643923757    5.591944359
  544 SOLV  HW2     3570    6.519161276    6.780559585    5.629704703
  545 SOLV  OW      3571    4.660478771    7.105643134    7.183715243
  545 SOLV  HW1     3572    4.726277246    7.180246914    7.173405323
  545 SOLV  HW2     3573    4.573433312    7.142297948    7.216593346
  546 SOLV  OW      3574    2.166144104    6.164016200    7.298737806
  546 SOLV  HW1     3575    2.218650769    6.239721482    7.259834942
  546 SOLV  HW2     3576    2.148012661    6.182246844    7.395383904
  547 SOLV  OW      3577    1.960015324    3.761464054    7.324525098
  547 SOLV  HW1     3578    1.916497529    3.848321626    7.348266025
  547 SOLV  HW2     3579    1.894877861    3.704027463    7.274928573
  548 SOLV  OW      3580    6.144878340    1.524695063    2.671689096
  548 SOLV  HW1     3581    6.210861543    1.520139528    2.596675007
  548 SOLV  HW2     3582    6.088948355    1.607021683    2.661907385
  549 SOLV  OW      3583    6.653134416    0.539697840    0.689650726
  549 SOLV  HW1     3584    6.714493112    0.461775956    0.676816764
  549 SOLV  HW2     3585    6.622230988    0.572808028    0.600487367
  550 SOLV  OW      3586    1.253254597    5.190325380    4.848838957
  550 SOLV  HW1     3587    1.185731108    5.167818676    4.919092023
  550 SOLV  HW2     3588    1.219444421    5.266271746    4.793246868
  551 SOLV  OW      3589    5.451578957    3.979546651    5.671227981
  551 SOLV  HW1     3590    5.386167309    4.040556384    5.626496503
  551 SOLV  HW2     3591    5.539604537    4.026103284    5.680484673
  552 SOLV  OW      3592    7.636384102    3.120797854    4.748805452
  552 SOLV  HW1     3593    7.696531363    3.191676369    4.711927580
  552 SOLV  HW2     3594    7.629595348    3.131182272    4.848040149
  553 SOLV  OW      3595    5.311785293    3.291323002    5.948842798
  553 SOLV  HW1     3596    5.277445276    3.222020146    5.885455637
  553 SOLV  HW2     3597    5.234792640    3.334858094    5.995499414
  554 SOLV  OW      3598    2.287576557    2.014561066    3.430935864
  554 SOLV  HW1     3599    2.363343287    1.952519203    3.451237461
  554 SOLV  HW2     3600    2.227718081    1.972786533    3.362571591
  555 SOLV  OW      3601    1.647975832    5.103710978    6.370375727
  555 SOLV  HW1     3602    1.618432471    5.070947182    6.280625098
  555 SOLV  HW2     3603    1.742816505    5.076268200    6.386298634
  556 SOLV  OW      3604    4.707930681    1.029898042    3.058487224
  556 SOLV  HW1     3605    4.779878697    0.960629342    3.063674275
  556 SOLV  HW2     3606    4.688650771    1.050791416    2.962605668
  557 SOLV  OW      3607    0.355787648    5.718141017    0.212350480
  557 SOLV  HW1     3608    0.329008480    5.760543953    0.125827339
  557 SOLV  HW2     3609    0.300386440    5.755944016    0.286532712
  558 SOLV  OW      3610    5.207099859    0.561490557    7.564734297
  558 SOLV  HW1     3611    5.305895771    0.562365992    7.580228205
  558 SOLV  HW2     3612    5.162529373    0.508490201    7.636885708
  559 SOLV  OW      3613    5.006642381    6.785845121    4.986750265
  559 SOLV  HW1     3614    5.075641070    6.858207187    4.988917274
  559 SOLV  HW2     3615    5.011271104    6.738017876    4.899041612
  560 SOLV  OW      3616    6.328897249    4.303166919    5.309079808
  560 SOLV  HW1     3617    6.344773409    4.371299492    5.380547797
  560 SOLV  HW2     3618    6.285296536    4.222517599    5.349035141
  561 SOLV  OW      3619    4.281072680    4.841305318    5.846169020
  561 SOLV  HW1     3620    4.279548271    4.798308621    5.936451097
  561 SOLV  HW2     3621    4.322754926    4.931947034    5.853141090
  562 SOLV  OW      3622    4.389814787    5.914135471    0.803432350
  562 SOLV  HW1     3623    4.317322564    5.975910498    0.772925197
  562 SOLV  HW2     3624    4.359372620    5.819424234    0.793184508
  563 SOLV  OW      3625    3.089298528    5.579334762    0.432099007
  563 SOLV  HW1     3626    3.001328334    5.618174181    0.404636671
  563 SOLV  HW2     3627    3.109003013    5.498719629    0.376292873
  564 SOLV  OW      3628    4.411858006    4.110745861    5.376163598
  564 SOLV  HW1     3629    4.333778875    4.053921273    5.402169845
  564 SOLV  HW2     3630    4.397917416    4.146215976    5.283702412
  565 SOLV  OW      3631    4.491945279    4.982832312    2.284825785
  565 SOLV  HW1     3632    4.512142269    4.995245176    2.381983422
  565 SOLV  HW2     3633    4.571143419    5.010734984    2.230505609
  566 SOLV  OW      3634    4.106996475    1.536243393    3.449099980
  566 SOLV  HW1     3635    4.199621296    1.573940727    3.450229938
  566 SOLV  HW2     3636    4.050294348    1.589080392    3.385896040
  567 SOLV  OW      3637    5.135629438    3.422207372    4.569791815
  567 SOLV  HW1     3638    5.164817333    3.424892571    4.474183922
  567 SOLV  HW2     3639    5.040445463    3.391915211    4.574723739
  568 SOLV  OW      3640    5.466385288    6.652320030    6.406221452
  568 SOLV  HW1     3641    5.524713373    6.730194952    6.429346490
  568 SOLV  HW2     3642    5.426466150    6.666342094    6.315606026
  569 SOLV  OW      3643    6.141548075    6.432670013    2.981232220
  569 SOLV  HW1     3644    6.154056467    6.519801830    3.028698833
  569 SOLV  HW2     3645    6.170676737    6.357801646    3.040794467
  570 SOLV  OW      3646    6.314747578    7.709813100    0.425220837
  570 SOLV  HW1     3647    6.341295292    7.799252320    0.389195788
  570 SOLV  HW2     3648    6.219224601    7.691532552    0.401915679
  571 SOLV  OW      3649    4.467300197    6.083680325    0.999674473
  571 SOLV  HW1     3650    4.453015993    6.046011001    1.091210709
  571 SOLV  HW2     3651    4.437546170    6.017099534    0.931237558
  572 SOLV  OW      3652    4.002518734    4.124001877    3.942181377
  572 SOLV  HW1     3653    4.082020982    4.064434924    3.953719538
  572 SOLV  HW2     3654    3.974787665    4.160154494    4.031198167
  573 SOLV  OW      3655    4.206696742    6.466193658    6.100716529
  573 SOLV  HW1     3656    4.185361017    6.537462990    6.167553045
  573 SOLV  HW2     3657    4.147048128    6.476273023    6.021079471
  574 SOLV  OW      3658    0.026446854    7.600587938    7.520571111
  574 SOLV  HW1     3659    0.064053647    7.551420519    7.599109933
  574 SOLV  HW2     3660    0.098721784    7.654462069    7.477282252
  575 SOLV  OW      3661    7.479292640    2.672399895    5.563725411
  575 SOLV  HW1     3662    7.515539937    2.627524777    5.645419251
  575 SOLV  HW2     3663    7.397648110    2.724822647    5.587962841
  576 SOLV  OW      3664    5.085696780    6.952169905    5.696290084
  576 SOLV  HW1     3665    5.069980432    6.983812720    5.602728814
  576 SOLV  HW2     3666    5.184052431    6.945309145    5.713054020
  577 SOLV  OW      3667    6.825249616    5.686154451    6.101480476
  577 SOLV  HW1     3668    6.842880035    5.667063747    6.004906061
  577 SOLV  HW2     3669    6.727707699    5.703858931    6.114669647
  578 SOLV  OW      3670    6.693631776    3.129861598    7.563549863
  578 SOLV  HW1     3671    6.700134726    3.222068083    7.601724938
  578 SOLV  HW2     3672    6.700452585    3.134511632    7.463883129
  579 SOLV  OW      3673    5.097325802    4.994185254    7.089043607
  579 SOLV  HW1     3674    5.016251893    4.950939280    7.049567544
  579 SOLV  HW2     3675    5.072162581    5.041146281    7.173677532
  580 SOLV  OW      3676    1.053328053    3.880914593    2.474123729
  580 SOLV  HW1     3677    0.954109138    3.886248291    2.485465869
  580 SOLV  HW2     3678    1.083726620    3.953343523    2.412225610
  581 SOLV  OW      3679    4.339783988    6.842576474    0.527995807
  581 SOLV  HW1     3680    4.365173048    6.875639138    0.437088768
  581 SOLV  HW2     3681    4.405259379    6.876828212    0.595386809
  582 SOLV  OW      3682    4.349455352    1.343652326    2.804968994
  582 SOLV  HW1     3683    4.299783221    1.329800143    2.719281288
  582 SOLV  HW2     3684    4.326598348    1.270277356    2.868962898
  583 SOLV  OW      3685    0.306064321    5.597588395    4.667108415
  583 SOLV  HW1     3686    0.394000925    5.640712975    4.646883035
  583 SOLV  HW2     3687    0.262551488    5.569011021    4.581718071
  584 SOLV  OW      3688    6.605532785    3.621286759    1.594934651
  584 SOLV  HW1     3689    6.628531774    3.564650723    1.674087565
  584 SOLV  HW2     3690    6.613760498    3.717866423    1.619559077
  585 SOLV  OW      3691    2.308630711    2.437274115    1.442111616
  585 SOLV  HW1     3692    2.311289878    2.524799673    1.393800063
  585 SOLV  HW2     3693    2.271405790    2.451012848    1.533912024
  586 SOLV  OW      3694    0.122637981    4.744778498    4.069369247
  586 SOLV  HW1     3695    0.033059288    4.788587898    4.061856099
  586 SOLV  HW2     3696    0.124584165    4.662892206    4.012003226
  587 SOLV  OW      3697    6.973116060    6.083558815    4.873331686
  587 SOLV  HW1     3698    6.999572867    6.057022595    4.966045649
  587 SOLV  HW2     3699    6.877264004    6.112091923    4.872921873
  588 SOLV  OW      3700    5.212725181    6.390450197    4.428989296
  588 SOLV  HW1     3701    5.303493036    6.410873180    4.392305289
  588 SOLV  HW2     3702    5.219380195    6.314963742    4.494251388
  589 SOLV  OW      3703    7.411753429    6.760283541    6.206486718
  589 SOLV  HW1     3704    7.326056496    6.715805680    6.232550455
  589 SOLV  HW2     3705    7.395591830    6.857929858    6.192150547
  590 SOLV  OW      3706    3.006608159    4.535530373    4.086031795
  590 SOLV  HW1     3707    2.924158678    4.481198931    4.101896335
  590 SOLV  HW2     3708    3.063310888    4.490637523    4.016960047
  591 SOLV  OW      3709    6.751583238    4.685207163    0.030146862
  591 SOLV  HW1     3710    6.798010292    4.665152543   -0.056130603
  591 SOLV  HW2     3711    6.739644278    4.784070829    0.039359958
  592 SOLV  OW      3712    0.206892339    7.636033148    6.940987340
  592 SOLV  HW1     3713    0.250607973    7.712087032    6.892960532
  592 SOLV  HW2     3714    0.230519031    7.639964230    7.038085766
  593 SOLV  OW      3715    3.627322069    5.312576569    3.190872086
  593 SOLV  HW1     3716    3.536833139    5.282286233    3.160943211
  593 SOLV  HW2     3717    3.634386462    5.411785889    3.180431301
  594 SOLV  OW      3718    2.531057781    7.469613826    3.605138476
  594 SOLV  HW1     3719    2.525660570    7.463110072    3.505488375
  594 SOLV  HW2     3720    2.596721229    7.402413600    3.639402223
  595 SOLV  OW      3721    2.431899906    4.403253529    2.809828933
  595 SOLV  HW1     3722    2.519269094    4.362799674    2.836881690
  595 SOLV  HW2     3723    2.445592263    4.499509614    2.786396897
  596 SOLV  OW      3724    0.609273827    1.604319417    4.672421598
  596 SOLV  HW1     3725    0.621119643    1.650814910    4.760168066
  596 SOLV  HW2     3726    0.658187866    1.654651716    4.601178056
  597 SOLV  OW      3727    4.362242337    5.283787460    6.363807566
  597 SOLV  HW1     3728    4.437068116    5.289475738    6.429917097
  597 SOLV  HW2     3729    4.318253248    5.373217874    6.355506888
  598 SOLV  OW      3730    6.010760508    4.809813521    5.337645568
  598 SOLV  HW1     3731    6.054412174    4.833501696    5.424450378
  598 SOLV  HW2     3732    5.911913945    4.822881531    5.345405680
  599 SOLV  OW      3733    7.510731061    5.336921819    0.042275287
  599 SOLV  HW1     3734    7.413662551    5.336830708    0.066339881
  599 SOLV  HW2     3735    7.551311703    5.248975102    0.067177016
  600 SOLV  OW      3736    2.019994643    2.018249200    0.246448491
  600 SOLV  HW1     3737    2.020062118    2.003964049    0.147473824
  600 SOLV  HW2     3738    2.102533565    1.977937916    0.285974931
  601 SOLV  OW      3739    6.689927303    1.019755629    7.505043566
  601 SOLV  HW1     3740    6.608628206    0.961606317    7.501771335
  601 SOLV  HW2     3741    6.685495220    1.078709698    7.585704986
  602 SOLV  OW      3742    3.042914541    1.518351296    4.576415399
  602 SOLV  HW1     3743    3.004889075    1.608495861    4.555725455
  602 SOLV  HW2     3744    2.968514183    1.454642878    4.596560794
  603 SOLV  OW      3745    1.303720286    4.178500317    3.493654191
  603 SOLV  HW1     3746    1.235162466    4.156867011    3.563165927
  603 SOLV  HW2     3747    1.261234772    4.176308602    3.403154521
  604 SOLV  OW      3748    6.275966314    4.805737021    6.112212013
  604 SOLV  HW1     3749    6.375811217    4.810602127    6.109583811
  604 SOLV  HW2     3750    6.237601521    4.875993790    6.052277533
  605 SOLV  OW      3751    5.758917211    1.021632917    0.544546307
  605 SOLV  HW1     3752    5.709968528    0.996842552    0.460932651
  605 SOLV  HW2     3753    5.694665750    1.024591840    0.621127531
  606 SOLV  OW      3754    4.424095924    5.333827913    1.732231801
  606 SOLV  HW1     3755    4.413329139    5.402284246    1.804340179
  606 SOLV  HW2     3756    4.394301090    5.244631056    1.766261279
  607 SOLV  OW      3757    6.173587243    6.582139626    6.137128304
  607 SOLV  HW1     3758    6.085388963    6.535044850    6.134962002
  607 SOLV  HW2     3759    6.246786782    6.515210496    6.149926620
  608 SOLV  OW      3760    4.353120770    1.533959554    1.413556701
  608 SOLV  HW1     3761    4.307182749    1.603953243    1.358869997
  608 SOLV  HW2     3762    4.427325549    1.575920883    1.465833946
  609 SOLV  OW      3763    3.765718495    4.338392517    7.567380035
  609 SOLV  HW1     3764    3.694954393    4.400028003    7.532832047
  609 SOLV  HW2     3765    3.771355512    4.257796751    7.508451609
  610 SOLV  OW      3766    1.816981565    1.940493797    0.438983042
  610 SOLV  HW1     3767    1.883260414    1.997526859    0.390446458
  610 SOLV  HW2     3768    1.726119500    1.981676023    0.431944429
  611 SOLV  OW      3769    6.365781058    3.463838115    4.813498148
  611 SOLV  HW1     3770    6.369361764    3.563538094    4.820505418
  611 SOLV  HW2     3771    6.273594282    3.435603501    4.786920797
  612 SOLV  OW      3772    3.879458390    1.121911822    4.533908019
  612 SOLV  HW1     3773    3.939119418    1.050044649    4.569645997
  612 SOLV  HW2     3774    3.931972315    1.181789694    4.473423550
  613 SOLV  OW      3775    3.277251164    4.899850277    5.035340467
  613 SOLV  HW1     3776    3.281323261    4.992608397    5.072502495
  613 SOLV  HW2     3777    3.282977993    4.903652909    4.935569006
  614 SOLV  OW      3778    2.416488945    4.062672142    4.678986086
  614 SOLV  HW1     3779    2.431352291    4.089316179    4.583743899
  614 SOLV  HW2     3780    2.422347312    3.963160336    4.687040614
  615 SOLV  OW      3781    2.417430952    0.976741721    4.354952475
  615 SOLV  HW1     3782    2.340896415    0.920126622    4.385566994
  615 SOLV  HW2     3783    2.494137213    0.917967458    4.329228005
  616 SOLV  OW      3784    0.376303070    4.458231964    6.551469678
  616 SOLV  HW1     3785    0.431446222    4.470738962    6.468990465
  616 SOLV  HW2     3786    0.342171628    4.546971006    6.582492757
  617 SOLV  OW      3787    5.080938400    3.293629524    6.402585337
  617 SOLV  HW1     3788    5.108966617    3.200142246    6.380764234
  617 SOLV  HW2     3789    5.147015448    3.334358728    6.465645444
  618 SOLV  OW      3790    0.215537118    3.529922180    4.744830970
  618 SOLV  HW1     3791    0.177776927    3.557806923    4.656521223
  618 SOLV  HW2     3792    0.180285652    3.589996712    4.816596585
  619 SOLV  OW      3793    1.976656021    2.446036175    1.623468741
  619 SOLV  HW1     3794    2.002276233    2.394250465    1.705088946
  619 SOLV  HW2     3795    1.948789558    2.382727483    1.551236885
  620 SOLV  OW      3796    5.469731827    2.505783569    4.513825772
  620 SOLV  HW1     3797    5.384011669    2.557210658    4.511112545
  620 SOLV  HW2     3798    5.544482100    2.566977058    4.539666948
  621 SOLV  OW      3799    1.878274179    6.334149866    0.660855313
  621 SOLV  HW1     3800    1.897841169    6.393709332    0.738764592
  621 SOLV  HW2     3801    1.939116856    6.357468549    0.584997417
  622 SOLV  OW      3802    7.544994579    7.020557895    2.671573864
  622 SOLV  HW1     3803    7.525561900    7.048794202    2.765523547
  622 SOLV  HW2     3804    7.516713550    7.092857360    2.608530738
  623 SOLV  OW      3805    6.912272235    5.073947061    6.109733216
  623 SOLV  HW1     3806    6.852000228    5.140469537    6.065663939
  623 SOLV  HW2     3807    6.901190040    4.984772003    6.065858316
  624 SOLV  OW      3808    3.539406505    1.523077520    7.489787184
  624 SOLV  HW1     3809    3.476665449    1.462990393    7.440243851
  624 SOLV  HW2     3810    3.500035436    1.546296512    7.578737647
  625 SOLV  OW      3811    2.072108214    2.796530005    7.139269021
  625 SOLV  HW1     3812    2.049597900    2.888754784    7.170724411
  625 SOLV  HW2     3813    1.987836656    2.747198503    7.117677588
  626 SOLV  OW      3814    0.667930355    4.534728618    5.673769066
  626 SOLV  HW1     3815    0.677193219    4.489608945    5.584998164
  626 SOLV  HW2     3816    0.606110468    4.481697381    5.731801594
  627 SOLV  OW      3817    0.469207195    3.693380725    5.615476962
  627 SOLV  HW1     3818    0.548552980    3.632555421    5.612982694
  627 SOLV  HW2     3819    0.401920495    3.663149266    5.547947867
  628 SOLV  OW      3820    1.502685067    3.538662380    3.381095091
  628 SOLV  HW1     3821    1.550072425    3.452174393    3.364532492
  628 SOLV  HW2     3822    1.552562215    3.613026680    3.336572807
  629 SOLV  OW      3823    4.680817370    5.315776716    0.581687353
  629 SOLV  HW1     3824    4.632388364    5.383681066    0.526504556
  629 SOLV  HW2     3825    4.770358645    5.297546034    0.541049487
  630 SOLV  OW      3826    0.111830883    1.864508856    5.171574917
  630 SOLV  HW1     3827    0.170884614    1.794823636    5.212297122
  630 SOLV  HW2     3828    0.141414604    1.882569613    5.077765492
  631 SOLV  OW      3829    3.844911031    0.240490452    0.328493534
  631 SOLV  HW1     3830    3.747473011    0.218031578    0.329695154
  631 SOLV  HW2     3831    3.872750174    0.272866632    0.418929917
  632 SOLV  OW      3832    3.248294145    2.981439537    5.710592983
  632 SOLV  HW1     3833    3.286099267    3.065269102    5.671285364
  632 SOLV  HW2     3834    3.148690391    2.988940082    5.715549107
  633 SOLV  OW      3835    0.666924893    4.648026179    3.829926698
  633 SOLV  HW1     3836    0.641855489    4.614548146    3.739082144
  633 SOLV  HW2     3837    0.621088246    4.592819111    3.899591235
  634 SOLV  OW      3838    3.681362331    3.734594424    5.805725823
  634 SOLV  HW1     3839    3.771137172    3.731638322    5.761774119
  634 SOLV  HW2     3840    3.659060584    3.644120992    5.842046110
  635 SOLV  OW      3841    7.184490780    1.615089298    2.287780361
  635 SOLV  HW1     3842    7.205621131    1.527097001    2.330335258
  635 SOLV  HW2     3843    7.203339587    1.610034862    2.189702902
  636 SOLV  OW      3844    5.279715689    4.500437045    5.726128831
  636 SOLV  HW1     3845    5.364221141    4.526561596    5.679477027
  636 SOLV  HW2     3846    5.202213008    4.546618980    5.682994435
  637 SOLV  OW      3847    2.011659417    7.347695804    2.691915186
  637 SOLV  HW1     3848    2.036129571    7.363108541    2.787649903
  637 SOLV  HW2     3849    2.014559398    7.434531177    2.642391058
  638 SOLV  OW      3850    1.868703232    0.775780646    6.032689747
  638 SOLV  HW1     3851    1.944344292    0.838131852    6.012883133
  638 SOLV  HW2     3852    1.803783148    0.776940026    5.956627265
  639 SOLV  OW      3853    4.270322272    3.052322318    1.647388867
  639 SOLV  HW1     3854    4.258615898    2.956026823    1.671713116
  639 SOLV  HW2     3855    4.200932416    3.078400402    1.580258643
  640 SOLV  OW      3856    0.407405657    5.093341795    5.465691357
  640 SOLV  HW1     3857    0.403794842    5.021575889    5.535237525
  640 SOLV  HW2     3858    0.315457335    5.109764866    5.429972993
  641 SOLV  OW      3859    3.590687624    1.104015778    1.219298463
  641 SOLV  HW1     3860    3.598240488    1.005929068    1.201315876
  641 SOLV  HW2     3861    3.575142557    1.152561769    1.133257563
  642 SOLV  OW      3862    4.980649992    4.167520940    2.341272581
  642 SOLV  HW1     3863    5.044060006    4.229644140    2.295213702
  642 SOLV  HW2     3864    4.937363387    4.107920894    2.273629442
  643 SOLV  OW      3865    6.049216643    1.315359879    7.401448299
  643 SOLV  HW1     3866    6.083180393    1.338548985    7.310288159
  643 SOLV  HW2     3867    6.009628180    1.396768067    7.443956435
  644 SOLV  OW      3868    5.532320711    5.701527862    6.216548431
  644 SOLV  HW1     3869    5.612068411    5.752565692    6.248748902
  644 SOLV  HW2     3870    5.448864178    5.749059028    6.244426990
  645 SOLV  OW      3871    0.589657602    3.086079552    1.380572704
  645 SOLV  HW1     3872    0.498340686    3.125114236    1.368784776
  645 SOLV  HW2     3873    0.656824369    3.143833380    1.334156562
  646 SOLV  OW      3874    1.679193329    2.615978781    1.149077317
  646 SOLV  HW1     3875    1.715194126    2.525833903    1.125071253
  646 SOLV  HW2     3876    1.732294247    2.654017189    1.224786991
  647 SOLV  OW      3877    5.538369498    0.219901153    2.063590872
  647 SOLV  HW1     3878    5.512000112    0.163361933    1.985425776
  647 SOLV  HW2     3879    5.548851235    0.314853586    2.033993990
  648 SOLV  OW      3880    6.716335522    6.660346202    6.757724341
  648 SOLV  HW1     3881    6.815669096    6.660177259    6.746129113
  648 SOLV  HW2     3882    6.691584412    6.600451227    6.833892372
  649 SOLV  OW      3883    2.018798664    1.877006186    6.196356057
  649 SOLV  HW1     3884    2.101722521    1.833727612    6.160991461
  649 SOLV  HW2     3885    2.012674153    1.970589756    6.161648440
  650 SOLV  OW      3886    1.957892128    5.743963153    1.707684313
  650 SOLV  HW1     3887    1.932682683    5.798164722    1.787851184
  650 SOLV  HW2     3888    1.955138795    5.646756660    1.730993743
  651 SOLV  OW      3889    7.309765986    1.887302265    6.482816338
  651 SOLV  HW1     3890    7.247140530    1.862160655    6.556613116
  651 SOLV  HW2     3891    7.335946942    1.805271238    6.431949304
  652 SOLV  OW      3892    5.161480017    5.462455214    6.749629974
  652 SOLV  HW1     3893    5.079554057    5.485131185    6.696944401
  652 SOLV  HW2     3894    5.220418498    5.402538812    6.695425614
  653 SOLV  OW      3895    7.536267623    5.822982006    3.146000982
  653 SOLV  HW1     3896    7.544853899    5.910072326    3.097594624
  653 SOLV  HW2     3897    7.452772348    5.823552179    3.201044368
  654 SOLV  OW      3898    5.632964102    1.767097471    5.840907776
  654 SOLV  HW1     3899    5.559606352    1.835057538    5.839673398
  654 SOLV  HW2     3900    5.602064122    1.685606855    5.889956877
  655 SOLV  OW      3901    4.895175223    0.893401419    3.964894984
  655 SOLV  HW1     3902    4.899413060    0.803166089    3.921980710
  655 SOLV  HW2     3903    4.967980053    0.951246977    3.928081174
  656 SOLV  OW      3904    3.930560392    2.600325676    3.529497588
  656 SOLV  HW1     3905    3.931538500    2.616023632    3.628253190
  656 SOLV  HW2     3906    3.896899998    2.508041327    3.510773551
  657 SOLV  OW      3907    6.110536367    3.182423583    4.212204750
  657 SOLV  HW1     3908    6.107514900    3.082470626    4.213505648
  657 SOLV  HW2     3909    6.024357189    3.217891261    4.175920493
  658 SOLV  OW      3910    3.670473951    4.765551444    5.522875101
  658 SOLV  HW1     3911    3.686095075    4.668751784    5.503186874
  658 SOLV  HW2     3912    3.593536370    4.798665901    5.468232530
  659 SOLV  OW      3913    3.579765860    2.079713679    4.827013347
  659 SOLV  HW1     3914    3.527598510    2.034065668    4.899099439
  659 SOLV  HW2     3915    3.667850622    2.109794817    4.863588335
  660 SOLV  OW      3916    2.728440970    2.657025109    7.186298176
  660 SOLV  HW1     3917    2.788068414    2.722369834    7.232947305
  660 SOLV  HW2     3918    2.645366229    2.703612555    7.155805564
  661 SOLV  OW      3919    2.511684674    0.783723275    1.310256339
  661 SOLV  HW1     3920    2.518667038    0.810388881    1.406389951
  661 SOLV  HW2     3921    2.597599281    0.804664904    1.263549010
  662 SOLV  OW      3922    4.678091578    5.663796518    0.621262234
  662 SOLV  HW1     3923    4.602087696    5.703547660    0.569849119
  662 SOLV  HW2     3924    4.672753123    5.693219949    0.716686420
  663 SOLV  OW      3925    2.002677120    3.924218016    0.102212835
  663 SOLV  HW1     3926    2.092195171    3.916916739    0.146198690
  663 SOLV  HW2     3927    2.013742628    3.918440858    0.002987403
  664 SOLV  OW      3928    2.732705924    3.706977002    5.351135884
  664 SOLV  HW1     3929    2.780121607    3.680642857    5.435157777
  664 SOLV  HW2     3930    2.771226582    3.792546353    5.316561472
  665 SOLV  OW      3931    4.663065646    1.491780622    2.043276378
  665 SOLV  HW1     3932    4.603261125    1.484270671    2.123078937
  665 SOLV  HW2     3933    4.652617817    1.410439903    1.986040505
  666 SOLV  OW      3934    4.907070390    7.288494250    1.919845102
  666 SOLV  HW1     3935    4.901925232    7.331668886    2.009905416
  666 SOLV  HW2     3936    4.851792154    7.205153746    1.919643624
  667 SOLV  OW      3937    4.772635324    7.037657905    2.763479225
  667 SOLV  HW1     3938    4.749912109    7.037238067    2.666085887
  667 SOLV  HW2     3939    4.761659087    6.945460612    2.800642585
  668 SOLV  OW      3940    4.608330343    0.325740229    3.704017591
  668 SOLV  HW1     3941    4.694298544    0.375502318    3.715632923
  668 SOLV  HW2     3942    4.606978391    0.246797243    3.765400301
  669 SOLV  OW      3943    4.606830074    5.937735169    6.179882865
  669 SOLV  HW1     3944    4.554456799    5.947235177    6.095216596
  669 SOLV  HW2     3945    4.616008262    6.027213346    6.223596918
  670 SOLV  OW      3946    6.991453209    2.835689531    0.383781972
  670 SOLV  HW1     3947    6.972043862    2.931585688    0.404491602
  670 SOLV  HW2     3948    6.907675996    2.790668290    0.352861553
  671 SOLV  OW      3949    2.574191580    1.508616625    1.153669068
  671 SOLV  HW1     3950    2.481901607    1.546809902    1.158726930
  671 SOLV  HW2     3951    2.580153107    1.427996516    1.212547181
  672 SOLV  OW      3952    3.700164572    3.815210290    0.458991286
  672 SOLV  HW1     3953    3.620443001    3.834386528    0.516234239
  672 SOLV  HW2     3954    3.733301205    3.722767113    0.477916983
  673 SOLV  OW      3955    5.925746400    7.397838262    5.032415932
  673 SOLV  HW1     3956    5.946007310    7.318287197    4.975292898
  673 SOLV  HW2     3957    6.007142535    7.422750447    5.084912747
  674 SOLV  OW      3958    6.867357355    6.390328879    6.472366942
  674 SOLV  HW1     3959    6.902681334    6.483738493    6.477728679
  674 SOLV  HW2     3960    6.935282043    6.331497111    6.428470654
  675 SOLV  OW      3961    4.481119612    0.592051458    2.809749416
  675 SOLV  HW1     3962    4.521122182    0.528622643    2.743582859
  675 SOLV  HW2     3963    4.392001671    0.623000099    2.776558410
  676 SOLV  OW      3964    4.898347897    7.201097362    4.749619881
  676 SOLV  HW1     3965    4.933762199    7.283844704    4.706024258
  676 SOLV  HW2     3966    4.810710521    7.221371817    4.793328441
  677 SOLV  OW      3967    5.949311683    4.214843766    6.297981625
  677 SOLV  HW1     3968    6.022189701    4.147496330    6.285549834
  677 SOLV  HW2     3969    5.886585984    4.183294176    6.369196373
  678 SOLV  OW      3970    4.655632975    6.279109847    0.258880185
  678 SOLV  HW1     3971    4.699637650    6.310670290    0.174801735
  678 SOLV  HW2     3972    4.725454622    6.260075648    0.327903869
  679 SOLV  OW      3973    5.613376290    5.873266278    2.983704222
  679 SOLV  HW1     3974    5.543317729    5.890793874    2.914520872
  679 SOLV  HW2     3975    5.651585670    5.781864859    2.970010691
  680 SOLV  OW      3976    4.073937037    3.759818011    0.608801968
  680 SOLV  HW1     3977    3.996620997    3.750506391    0.671535822
  680 SOLV  HW2     3978    4.130160525    3.677201871    0.612733379
  681 SOLV  OW      3979    7.176988439    3.316061719    5.672248138
  681 SOLV  HW1     3980    7.144337156    3.327368162    5.578407471
  681 SOLV  HW2     3981    7.099309962    3.319268778    5.735158893
  682 SOLV  OW      3982    5.190300108    1.199253057    4.227456917
  682 SOLV  HW1     3983    5.112792738    1.180686277    4.287868114
  682 SOLV  HW2     3984    5.274999107    1.170350802    4.272092525
  683 SOLV  OW      3985    6.437909600    5.450126590    5.642413114
  683 SOLV  HW1     3986    6.407563322    5.366007273    5.597636691
  683 SOLV  HW2     3987    6.406857985    5.529101647    5.589492666
  684 SOLV  OW      3988    4.131336326    1.387234733    0.498435459
  684 SOLV  HW1     3989    4.216744086    1.339686821    0.519562399
  684 SOLV  HW2     3990    4.132803462    1.417607767    0.403162678
  685 SOLV  OW      3991    1.316931027    0.673147519    4.796680669
  685 SOLV  HW1     3992    1.380313392    0.616237951    4.744281866
  685 SOLV  HW2     3993    1.280974666    0.745693325    4.737979417
  686 SOLV  OW      3994    5.411522538    0.553402486    0.207868610
  686 SOLV  HW1     3995    5.507350686    0.542084165    0.181595072
  686 SOLV  HW2     3996    5.383100462    0.475946540    0.264385734
  687 SOLV  OW      3997    0.291244404    5.334004461    4.365126309
  687 SOLV  HW1     3998    0.225460603    5.258886388    4.359534990
  687 SOLV  HW2     3999    0.365079112    5.309035033    4.427787335
  688 SOLV  OW      4000    2.974769161    2.309276357    5.584950410
  688 SOLV  HW1     4001    2.950020661    2.216212919    5.557961899
  688 SOLV  HW2     4002    2.948883700    2.373011409    5.512359941
  689 SOLV  OW      4003    5.191736066    5.731234701    4.140082488
  689 SOLV  HW1     4004    5.135220478    5.813726602    4.141125161
  689 SOLV  HW2     4005    5.143119863    5.656964899    4.186152282
  690 SOLV  OW      4006    6.752803072    2.803010355    2.910619542
  690 SOLV  HW1     4007    6.711502590    2.713504437    2.927484560
  690 SOLV  HW2     4008    6.786044121    2.841151564    2.996884622
  691 SOLV  OW      4009    5.862402983    3.468583883    5.069495694
  691 SOLV  HW1     4010    5.793679200    3.484029427    4.998500293
  691 SOLV  HW2     4011    5.871905426    3.551114394    5.125176504
  692 SOLV  OW      4012    4.094300026    5.190107660    0.009373110
  692 SOLV  HW1     4013    4.017621559    5.127077972    0.021592948
  692 SOLV  HW2     4014    4.077101707    5.248506854   -0.069969796
  693 SOLV  OW      4015    5.128041767    1.864867791    0.527700124
  693 SOLV  HW1     4016    5.158265385    1.801181183    0.598626878
  693 SOLV  HW2     4017    5.031470574    1.848707137    0.507381395
  694 SOLV  OW      4018    4.202248375    0.659575432    2.257965680
  694 SOLV  HW1     4019    4.109588668    0.642357574    2.224512212
  694 SOLV  HW2     4020    4.202397664    0.657999899    2.357960349
  695 SOLV  OW      4021    6.026989949    7.119842989    4.225441328
  695 SOLV  HW1     4022    6.065745250    7.063461874    4.152498838
  695 SOLV  HW2     4023    5.960372701    7.183481631    4.186535303
  696 SOLV  OW      4024    1.964609651    6.671660968    2.501897696
  696 SOLV  HW1     4025    1.899496540    6.734749313    2.544112972
  696 SOLV  HW2     4026    2.042552811    6.658329687    2.563127214
  697 SOLV  OW      4027    0.265663820    1.721256322    5.774826594
  697 SOLV  HW1     4028    0.362569048    1.710194624    5.752723242
  697 SOLV  HW2     4029    0.213191371    1.731624076    5.690323838
  698 SOLV  OW      4030    5.769743729    5.245533536    3.600237342
  698 SOLV  HW1     4031    5.840838356    5.309789393    3.571631151
  698 SOLV  HW2     4032    5.702075642    5.236042787    3.527213310
  699 SOLV  OW      4033    3.576475803    6.664024734    1.487088491
  699 SOLV  HW1     4034    3.519720314    6.667529345    1.404817516
  699 SOLV  HW2     4035    3.520216080    6.637031119    1.565242607
  700 SOLV  OW      4036    5.518376201    4.746496466    3.544844214
  700 SOLV  HW1     4037    5.524485087    4.845313577    3.530712347
  700 SOLV  HW2     4038    5.603777671    4.703343476    3.515753262
  701 SOLV  OW      4039    7.133918030    1.881282984    0.544241448
  701 SOLV  HW1     4040    7.088748497    1.797380993    0.574599781
  701 SOLV  HW2     4041    7.064945426    1.950865362    0.524175978
  702 SOLV  OW      4042    7.100844661    3.371408710    5.428870760
  702 SOLV  HW1     4043    7.018523951    3.385198141    5.373784211
  702 SOLV  HW2     4044    7.174210976    3.429965511    5.394376203
  703 SOLV  OW      4045    1.692546301    2.807105569    6.327116060
  703 SOLV  HW1     4046    1.738265972    2.718161277    6.327455578
  703 SOLV  HW2     4047    1.676298128    2.835852596    6.232717322
  704 SOLV  OW      4048    6.944365416    6.304336044    6.943446218
  704 SOLV  HW1     4049    6.908807521    6.317362049    6.850883444
  704 SOLV  HW2     4050    7.037731938    6.339809391    6.948562556
  705 SOLV  OW      4051    4.931426675    4.193755814    3.167460441
  705 SOLV  HW1     4052    4.883409095    4.194863547    3.079741354
  705 SOLV  HW2     4053    4.950289875    4.099175268    3.193922403
  706 SOLV  OW      4054    1.529247981    6.227308636    7.500749646
  706 SOLV  HW1     4055    1.505372032    6.307227340    7.445586682
  706 SOLV  HW2     4056    1.548733863    6.256161728    7.594503180
  707 SOLV  OW      4057    3.935422633    0.826405797    3.713237546
  707 SOLV  HW1     4058    3.836684433    0.832207567    3.727973865
  707 SOLV  HW2     4059    3.959890317    0.877707240    3.630960531
  708 SOLV  OW      4060    2.452779354    2.071603731    4.215951324
  708 SOLV  HW1     4061    2.504413467    1.986089853    4.220748892
  708 SOLV  HW2     4062    2.503522112    2.138129066    4.161168016
  709 SOLV  OW      4063    3.285290140    0.673289636    2.336487229
  709 SOLV  HW1     4064    3.323494865    0.618271826    2.262223939
  709 SOLV  HW2     4065    3.235368580    0.750984300    2.298109234
  710 SOLV  OW      4066    5.147585744    5.038040778    0.817315761
  710 SOLV  HW1     4067    5.150835497    4.951006660    0.768158069
  710 SOLV  HW2     4068    5.075120622    5.095290272    0.778932795
  711 SOLV  OW      4069    6.964201751    1.998093175    4.463806248
  711 SOLV  HW1     4070    7.056121411    1.998568504    4.503202799
  711 SOLV  HW2     4071    6.910466564    1.924771429    4.505495088
  712 SOLV  OW      4072    5.500008358    5.757761299    5.187161794
  712 SOLV  HW1     4073    5.456041985    5.733122615    5.100782368
  712 SOLV  HW2     4074    5.506123761    5.676897590    5.245686335
  713 SOLV  OW      4075    7.192970929    3.185336542    7.458848332
  713 SOLV  HW1     4076    7.182477986    3.177388612    7.557987859
  713 SOLV  HW2     4077    7.289863099    3.178726955    7.434970609
  714 SOLV  OW      4078    2.874844104    2.422528479    5.348874385
  714 SOLV  HW1     4079    2.813896635    2.369792960    5.289660912
  714 SOLV  HW2     4080    2.830939180    2.508996326    5.373318381
  715 SOLV  OW      4081    4.337639148    7.501492938    4.314051813
  715 SOLV  HW1     4082    4.386417049    7.568405974    4.370133887
  715 SOLV  HW2     4083    4.373347141    7.409973738    4.332784168
  716 SOLV  OW      4084    3.069984274    7.394507869    6.456665223
  716 SOLV  HW1     4085    3.063288420    7.487596186    6.420725557
  716 SOLV  HW2     4086    3.022067540    7.331625787    6.395414073
  717 SOLV  OW      4087    1.614360417    4.728840207    5.914456902
  717 SOLV  HW1     4088    1.564764240    4.783145797    5.982228342
  717 SOLV  HW2     4089    1.645173497    4.788314083    5.840192298
  718 SOLV  OW      4090    2.555537093    5.133970211    6.549212454
  718 SOLV  HW1     4091    2.600693179    5.191151701    6.617717779
  718 SOLV  HW2     4092    2.464857521    5.107743664    6.582244254
  719 SOLV  OW      4093    5.214338660    0.182305287    3.925547786
  719 SOLV  HW1     4094    5.313813192    0.184272056    3.915415912
  719 SOLV  HW2     4095    5.180591000    0.275160687    3.941061609
  720 SOLV  OW      4096    3.005967066    7.412869235    4.345889825
  720 SOLV  HW1     4097    2.992614112    7.501985600    4.302514547
  720 SOLV  HW2     4098    2.918918363    7.363704179    4.348490435
  721 SOLV  OW      4099    2.573503704    6.381726581    1.111015740
  721 SOLV  HW1     4100    2.665700611    6.419688676    1.118788748
  721 SOLV  HW2     4101    2.515375687    6.420489039    1.182572557
  722 SOLV  OW      4102    5.573792104    2.175653659    4.377881144
  722 SOLV  HW1     4103    5.642012301    2.214379613    4.315851310
  722 SOLV  HW2     4104    5.598046595    2.198083211    4.472273946
  723 SOLV  OW      4105    1.113887719    0.243951311    3.245814662
  723 SOLV  HW1     4106    1.014558808    0.235028577    3.238344915
  723 SOLV  HW2     4107    1.139399481    0.340293506    3.237509087
  724 SOLV  OW      4108    5.448797147    1.985679191    5.825652923
  724 SOLV  HW1     4109    5.437252166    2.065252899    5.766183864
  724 SOLV  HW2     4110    5.370440580    1.978584103    5.887391658
  725 SOLV  OW      4111    4.118045734    7.451501084    4.954099363
  725 SOLV  HW1     4112    4.025711953    7.468122159    4.988740783
  725 SOLV  HW2     4113    4.134772611    7.352995926    4.949775147
  726 SOLV  OW      4114    3.670610886    3.607144914    6.644720580
  726 SOLV  HW1     4115    3.609320880    3.572466517    6.715730645
  726 SOLV  HW2     4116    3.732723771    3.674729448    6.684415844
  727 SOLV  OW      4117    4.797065287    5.107752431    4.185798025
  727 SOLV  HW1     4118    4.753795171    5.081230540    4.271971339
  727 SOLV  HW2     4119    4.737833816    5.172005199    4.137168543
  728 SOLV  OW      4120    3.376653843    1.361110921    6.491448482
  728 SOLV  HW1     4121    3.337214257    1.382395496    6.402042964
  728 SOLV  HW2     4122    3.349255109    1.431070831    6.557453154
  729 SOLV  OW      4123    1.703003830    2.146075131    1.252729594
  729 SOLV  HW1     4124    1.662294304    2.214633615    1.313097904
  729 SOLV  HW2     4125    1.770282271    2.092494081    1.303763513
  730 SOLV  OW      4126    4.116749592    3.796547130    2.834402534
  730 SOLV  HW1     4127    4.118941910    3.847929486    2.748629492
  730 SOLV  HW2     4128    4.200550326    3.814298514    2.886018072
  731 SOLV  OW      4129    6.905945604    0.565801525    0.942487516
  731 SOLV  HW1     4130    6.860327339    0.555787425    0.854054238
  731 SOLV  HW2     4131    6.852822558    0.518668576    1.012901545
  732 SOLV  OW      4132    7.689930794    6.014861550    2.519497272
  732 SOLV  HW1     4133    7.782776406    6.011239709    2.556486439
  732 SOLV  HW2     4134    7.649902498    5.923224692    2.520926927
  733 SOLV  OW      4135    3.320770035    4.215117362    4.074661355
  733 SOLV  HW1     4136    3.260243029    4.138292433    4.095540857
  733 SOLV  HW2     4137    3.404125974    4.181000724    4.031195712
  734 SOLV  OW      4138    4.810841373    5.519449759    4.406256113
  734 SOLV  HW1     4139    4.769128158    5.578624595    4.475251211
  734 SOLV  HW2     4140    4.744340877    5.450914900    4.376547502
  735 SOLV  OW      4141    4.183717983    1.938277932    6.738129390
  735 SOLV  HW1     4142    4.233142419    1.891836940    6.811630175
  735 SOLV  HW2     4143    4.085316550    1.926385692    6.751459636
  736 SOLV  OW      4144    5.363934512    1.203911912    1.506792416
  736 SOLV  HW1     4145    5.419343037    1.235577685    1.583791733
  736 SOLV  HW2     4146    5.389569740    1.110049477    1.483677712
  737 SOLV  OW      4147    5.174974935    2.334707655    4.678562904
  737 SOLV  HW1     4148    5.221447853    2.301182508    4.596598263
  737 SOLV  HW2     4149    5.076927104    2.342461758    4.660444751
  738 SOLV  OW      4150    1.147397046    5.171095298    0.939635309
  738 SOLV  HW1     4151    1.088137674    5.092288908    0.922910716
  738 SOLV  HW2     4152    1.238694801    5.152421407    0.903334416
  739 SOLV  OW      4153    3.018819738    0.388013222    1.247220413
  739 SOLV  HW1     4154    3.028493029    0.322712738    1.322348093
  739 SOLV  HW2     4155    3.108530957    0.405730076    1.206725218
  740 SOLV  OW      4156    4.443920045    5.097393189    2.939770153
  740 SOLV  HW1     4157    4.402870177    5.010425460    2.967212280
  740 SOLV  HW2     4158    4.443898787    5.160256544    3.017550106
  741 SOLV  OW      4159    6.292684667    0.404770132    3.448753126
  741 SOLV  HW1     4160    6.280564886    0.309761189    3.419977239
  741 SOLV  HW2     4161    6.333122748    0.406983725    3.540193906
  742 SOLV  OW      4162    4.339708278    3.504937181    4.124591209
  742 SOLV  HW1     4163    4.268262437    3.446905090    4.163703158
  742 SOLV  HW2     4164    4.415931451    3.511885299    4.188962462
  743 SOLV  OW      4165    4.344604682    6.299971507    6.521348721
  743 SOLV  HW1     4166    4.308004386    6.226498308    6.578479105
  743 SOLV  HW2     4167    4.314835630    6.388309228    6.557570784
  744 SOLV  OW      4168    6.125361378    4.764376733    3.672502745
  744 SOLV  HW1     4169    6.059433555    4.790976246    3.602163373
  744 SOLV  HW2     4170    6.177462172    4.844697994    3.701409616
  745 SOLV  OW      4171    1.987006005    6.027122340    3.856353400
  745 SOLV  HW1     4172    1.971091424    6.024437902    3.757657158
  745 SOLV  HW2     4173    1.900320516    6.013937804    3.904448929
  746 SOLV  OW      4174    4.907739367    1.599462788    2.017486756
  746 SOLV  HW1     4175    4.835592810    1.546864951    2.062546010
  746 SOLV  HW2     4176    4.926672158    1.559850008    1.927629227
  747 SOLV  OW      4177    0.623933456    1.654777258    4.311777542
  747 SOLV  HW1     4178    0.568331440    1.604720886    4.245410161
  747 SOLV  HW2     4179    0.672223909    1.589816072    4.370513314
  748 SOLV  OW      4180    2.725870034    0.680740374    1.699368022
  748 SOLV  HW1     4181    2.774497426    0.672606610    1.612357654
  748 SOLV  HW2     4182    2.634968180    0.719198338    1.683261799
  749 SOLV  OW      4183    0.356746215    0.162217204    7.015254027
  749 SOLV  HW1     4184    0.392495591    0.247520007    6.977213247
  749 SOLV  HW2     4185    0.400208616    0.144310541    7.103526005
  750 SOLV  OW      4186    2.146141171    5.124693111    1.179486205
  750 SOLV  HW1     4187    2.195287930    5.137236345    1.093304559
  750 SOLV  HW2     4188    2.148817649    5.209738599    1.232041620
  751 SOLV  OW      4189    7.352060822    4.945083465    4.661146567
  751 SOLV  HW1     4190    7.368288594    4.847445437    4.675479061
  751 SOLV  HW2     4191    7.352197371    4.992176838    4.749374202
  752 SOLV  OW      4192    5.689677714    0.320514139    1.388105738
  752 SOLV  HW1     4193    5.740133778    0.403029715    1.362672217
  752 SOLV  HW2     4194    5.592646858    0.333088502    1.367408539
  753 SOLV  OW      4195    3.945271875    1.756288196    7.439871198
  753 SOLV  HW1     4196    3.941986706    1.855213102    7.454178072
  753 SOLV  HW2     4197    4.040608947    1.726492887    7.434907436
  754 SOLV  OW      4198    4.037053645    6.863143704    0.202418431
  754 SOLV  HW1     4199    4.117189167    6.821044933    0.244934159
  754 SOLV  HW2     4200    4.056449051    6.959240515    0.182650799
  755 SOLV  OW      4201    0.027531823    6.328498189    1.151519006
  755 SOLV  HW1     4202    0.043331629    6.229891071    1.156847823
  755 SOLV  HW2     4203    0.080033984    6.366586931    1.075399824
  756 SOLV  OW      4204    3.940906891    6.060300213    2.672179138
  756 SOLV  HW1     4205    3.977750626    6.056892222    2.765081977
  756 SOLV  HW2     4206    3.965152119    6.147636123    2.629911883
  757 SOLV  OW      4207    3.196984267    0.261914338    1.675152002
  757 SOLV  HW1     4208    3.169753777    0.343511301    1.726163422
  757 SOLV  HW2     4209    3.286310165    0.277311220    1.632896305
  758 SOLV  OW      4210    3.358862837    6.500398115    3.977732228
  758 SOLV  HW1     4211    3.297707282    6.421436747    3.972580824
  758 SOLV  HW2     4212    3.314135252    6.579909198    3.936759021
  759 SOLV  OW      4213    6.893114757    0.600465270    5.872463798
  759 SOLV  HW1     4214    6.858272860    0.506789491    5.876001533
  759 SOLV  HW2     4215    6.945632003    0.619629647    5.955387154
  760 SOLV  OW      4216    2.869085957    1.838191242    7.466694766
  760 SOLV  HW1     4217    2.965235821    1.862173003    7.453206030
  760 SOLV  HW2     4218    2.831819258    1.891439506    7.542705136
  761 SOLV  OW      4219    6.960598592    6.514792370    1.077931065
  761 SOLV  HW1     4220    6.888497292    6.579727175    1.102144865
  761 SOLV  HW2     4221    7.045884155    6.564339738    1.061411590
  762 SOLV  OW      4222    0.609199540    0.857639549    2.900948725
  762 SOLV  HW1     4223    0.533337813    0.921835888    2.889754062
  762 SOLV  HW2     4224    0.576312039    0.764329612    2.886350222
  763 SOLV  OW      4225    7.085196515    3.018229384    1.298423545
  763 SOLV  HW1     4226    6.988001723    2.999016608    1.312049015
  763 SOLV  HW2     4227    7.097046677    3.114543571    1.274242715
  764 SOLV  OW      4228    1.881861936    2.183167363    4.178758815
  764 SOLV  HW1     4229    1.925814848    2.223757374    4.098617982
  764 SOLV  HW2     4230    1.917936380    2.225816941    4.261713922
  765 SOLV  OW      4231    6.358337466    1.978954308    4.348871387
  765 SOLV  HW1     4232    6.270723562    2.016730309    4.318893358
  765 SOLV  HW2     4233    6.355158132    1.879139435    4.343513522
  766 SOLV  OW      4234    5.985509913    4.870792927    4.535084426
  766 SOLV  HW1     4235    6.064066056    4.927588381    4.510487260
  766 SOLV  HW2     4236    5.997792062    4.778901987    4.497575586
  767 SOLV  OW      4237    2.381735700    1.497010765    4.445200388
  767 SOLV  HW1     4238    2.388038793    1.397641621    4.454477074
  767 SOLV  HW2     4239    2.340707989    1.535643806    4.527820876
  768 SOLV  OW      4240    3.811780880    1.533678092    7.549541747
  768 SOLV  HW1     4241    3.717137266    1.533440242    7.517231564
  768 SOLV  HW2     4242    3.862120648    1.607524463    7.504663975
  769 SOLV  OW      4243    3.614503163    5.487278207    5.181061242
  769 SOLV  HW1     4244    3.673750357    5.482082349    5.261462081
  769 SOLV  HW2     4245    3.521606376    5.510880414    5.209601906
  770 SOLV  OW      4246    6.978174005    3.127464447    4.936760051
  770 SOLV  HW1     4247    6.921862562    3.162718102    5.011511531
  770 SOLV  HW2     4248    6.947383867    3.035493525    4.912369373
  771 SOLV  OW      4249    0.182327865    6.431366400    3.937088468
  771 SOLV  HW1     4250    0.212102425    6.335892235    3.936802216
  771 SOLV  HW2     4251    0.123540377    6.447689183    4.016330851
  772 SOLV  OW      4252    2.898706922    4.998400347    7.499805807
  772 SOLV  HW1     4253    2.973050185    4.949598409    7.545554431
  772 SOLV  HW2     4254    2.862454694    5.068756076    7.560939005
  773 SOLV  OW      4255    4.610562626    0.107561491    3.883968781
  773 SOLV  HW1     4256    4.703291863    0.070955432    3.891916699
  773 SOLV  HW2     4257    4.587497503    0.158187253    3.967075684
  774 SOLV  OW      4258    5.976697225    4.418833440    7.118748361
  774 SOLV  HW1     4259    6.074085062    4.400597911    7.105217382
  774 SOLV  HW2     4260    5.944553842    4.482116048    7.048292040
  775 SOLV  OW      4261    6.561222405    4.786290183    2.837685042
  775 SOLV  HW1     4262    6.569189742    4.839797433    2.753571591
  775 SOLV  HW2     4263    6.482127682    4.818044932    2.890003346
  776 SOLV  OW      4264    1.642487424    6.253941370    3.166119201
  776 SOLV  HW1     4265    1.542971658    6.249050255    3.174735895
  776 SOLV  HW2     4266    1.668770920    6.345214455    3.134816105
  777 SOLV  OW      4267    6.091390545    2.542690943    5.551979889
  777 SOLV  HW1     4268    6.040748605    2.456547064    5.556033945
  777 SOLV  HW2     4269    6.026970216    2.618957455    5.546053050
  778 SOLV  OW      4270    6.259466891    0.778408417    0.793429820
  778 SOLV  HW1     4271    6.351100983    0.739376656    0.802440161
  778 SOLV  HW2     4272    6.266588661    0.873626814    0.763695357
  779 SOLV  OW      4273    1.172311981    3.753402855    5.381503604
  779 SOLV  HW1     4274    1.231731553    3.682698793    5.419868349
  779 SOLV  HW2     4275    1.183362813    3.838066698    5.433575153
  780 SOLV  OW      4276    1.399133631    7.173128591    5.725820517
  780 SOLV  HW1     4277    1.464455296    7.201674195    5.655690063
  780 SOLV  HW2     4278    1.425387757    7.212642644    5.813851042
  781 SOLV  OW      4279    6.747832085    1.039915290    6.601179883
  781 SOLV  HW1     4280    6.680355639    1.082323493    6.661596731
  781 SOLV  HW2     4281    6.704223244    1.015299676    6.514611212
  782 SOLV  OW      4282    6.047803256    2.730237483    0.775501678
  782 SOLV  HW1     4283    5.975399839    2.685574039    0.828065669
  782 SOLV  HW2     4284    6.023941460    2.826235355    0.760837570
  783 SOLV  OW      4285    4.274676928    6.713635057    0.018592097
  783 SOLV  HW1     4286    4.355209829    6.662102565   -0.010748381
  783 SOLV  HW2     4287    4.224757013    6.661049294    0.087473566
  784 SOLV  OW      4288    0.398287978    3.545885765    7.683969117
  784 SOLV  HW1     4289    0.361808992    3.490556737    7.758866970
  784 SOLV  HW2     4290    0.357113144    3.516475113    7.597706229
  785 SOLV  OW      4291    2.743815728    7.592571284    5.598867466
  785 SOLV  HW1     4292    2.793611666    7.666297695    5.553189548
  785 SOLV  HW2     4293    2.646258987    7.614492187    5.600833799
  786 SOLV  OW      4294    6.507424178    3.545818441    5.455499973
  786 SOLV  HW1     4295    6.492345380    3.582057154    5.547482929
  786 SOLV  HW2     4296    6.580092301    3.597890993    5.410675163
  787 SOLV  OW      4297    4.313260214    0.087420181    3.345278976
  787 SOLV  HW1     4298    4.355541061    0.001519888    3.374177044
  787 SOLV  HW2     4299    4.333483008    0.103666973    3.248693927
  788 SOLV  OW      4300    3.953902742    0.280643804    3.899373775
  788 SOLV  HW1     4301    3.976301940    0.317045162    3.808960148
  788 SOLV  HW2     4302    4.024810653    0.307472395    3.964593898
  789 SOLV  OW      4303    5.956292354    2.028152127    2.327243851
  789 SOLV  HW1     4304    5.889480523    2.057225558    2.258753219
  789 SOLV  HW2     4305    5.979311579    1.931948564    2.312580891
  790 SOLV  OW      4306    2.236079617    0.577501180    7.508311679
  790 SOLV  HW1     4307    2.322645944    0.604870725    7.550247246
  790 SOLV  HW2     4308    2.175828872    0.657016064    7.501337039
  791 SOLV  OW      4309    3.156666975    4.104005062    3.170285140
  791 SOLV  HW1     4310    3.083714662    4.035676043    3.173555173
  791 SOLV  HW2     4311    3.132448031    4.181422425    3.228778793
  792 SOLV  OW      4312    2.684567876    7.613370305    7.169150502
  792 SOLV  HW1     4313    2.623309848    7.692413852    7.168183563
  792 SOLV  HW2     4314    2.773324453    7.639538741    7.131218196
  793 SOLV  OW      4315    4.399550258    5.325159639    5.519958082
  793 SOLV  HW1     4316    4.398324962    5.246555960    5.458136182
  793 SOLV  HW2     4317    4.338554229    5.396172098    5.484764518
  794 SOLV  OW      4318    6.620404948    0.220370847    3.016938408
  794 SOLV  HW1     4319    6.677371141    0.254263697    2.942051179
  794 SOLV  HW2     4320    6.552490986    0.289683481    3.041131870
  795 SOLV  OW      4321    5.906496469    2.140788921    0.564005161
  795 SOLV  HW1     4322    5.830385043    2.098003326    0.515239079
  795 SOLV  HW2     4323    5.943736062    2.215375417    0.508763250
  796 SOLV  OW      4324    2.186278036    4.181806533    3.323613603
  796 SOLV  HW1     4325    2.273497708    4.188155234    3.275093011
  796 SOLV  HW2     4326    2.197593487    4.215640510    3.417042672
  797 SOLV  OW      4327    4.306869229    6.510827877    5.255921077
  797 SOLV  HW1     4328    4.354277195    6.589616216    5.295244246
  797 SOLV  HW2     4329    4.348055103    6.487759034    5.167757002
  798 SOLV  OW      4330    2.323094936    0.546930627    4.228738317
  798 SOLV  HW1     4331    2.395896170    0.481383154    4.208608866
  798 SOLV  HW2     4332    2.237188418    0.514517883    4.189101519
  799 SOLV  OW      4333    1.047731776    1.418805690    1.051208433
  799 SOLV  HW1     4334    1.050663164    1.335294337    0.996261058
  799 SOLV  HW2     4335    1.102343166    1.406123957    1.134025131
  800 SOLV  OW      4336    3.636632251    0.222867539    5.391420263
  800 SOLV  HW1     4337    3.722186221    0.174095878    5.373991337
  800 SOLV  HW2     4338    3.560869915    0.157610134    5.393275196
  801 SOLV  OW      4339    4.261907744    5.147512582    1.908285843
  801 SOLV  HW1     4340    4.213942092    5.220519496    1.956976160
  801 SOLV  HW2     4341    4.296622958    5.080750832    1.974157320
  802 SOLV  OW      4342    6.620984643    3.337755420    0.315862336
  802 SOLV  HW1     4343    6.561039221    3.411741474    0.285295248
  802 SOLV  HW2     4344    6.574052303    3.283482772    0.385529785
  803 SOLV  OW      4345    5.563849159    1.073723929    0.774859756
  803 SOLV  HW1     4346    5.531592424    0.983021090    0.747794822
  803 SOLV  HW2     4347    5.636942951    1.064281998    0.842462484
  804 SOLV  OW      4348    5.660895407    6.729850711    7.371117729
  804 SOLV  HW1     4349    5.580503304    6.678276033    7.400759840
  804 SOLV  HW2     4350    5.700667300    6.777520652    7.449521681
  805 SOLV  OW      4351    5.623073167    4.685648666    6.547779977
  805 SOLV  HW1     4352    5.652398190    4.685156242    6.452169874
  805 SOLV  HW2     4353    5.617074770    4.780029553    6.580302260
  806 SOLV  OW      4354    1.552153550    3.522967867    4.691476575
  806 SOLV  HW1     4355    1.515893652    3.545443173    4.781931180
  806 SOLV  HW2     4356    1.476348218    3.506739028    4.628292821
  807 SOLV  OW      4357    1.763870992    1.177845040    4.946013026
  807 SOLV  HW1     4358    1.856805979    1.160470729    4.913406053
  807 SOLV  HW2     4359    1.762250560    1.173431983    5.045912189
  808 SOLV  OW      4360    0.900469471    5.222206820    0.694505413
  808 SOLV  HW1     4361    0.878220204    5.305422519    0.745319784
  808 SOLV  HW2     4362    0.878650775    5.142203314    0.750409334
  809 SOLV  OW      4363    3.283244576    0.423324938    4.078709634
  809 SOLV  HW1     4364    3.374753821    0.409381503    4.116566897
  809 SOLV  HW2     4365    3.227650166    0.474750920    4.144025075
  810 SOLV  OW      4366    4.721507316    0.384278491    3.371879631
  810 SOLV  HW1     4367    4.736450767    0.445437167    3.294174850
  810 SOLV  HW2     4368    4.728786461    0.436216667    3.457033188
  811 SOLV  OW      4369    6.327204832    5.223674184    5.533954846
  811 SOLV  HW1     4370    6.378191417    5.138824720    5.519714337
  811 SOLV  HW2     4371    6.229153639    5.203984089    5.534157148
  812 SOLV  OW      4372    5.103034592    2.060165006    1.957171018
  812 SOLV  HW1     4373    5.202640815    2.068289323    1.953879168
  812 SOLV  HW2     4374    5.078064207    1.972182442    1.997591106
  813 SOLV  OW      4375    7.161026675    4.647198588    0.145398581
  813 SOLV  HW1     4376    7.127547926    4.740076232    0.129439742
  813 SOLV  HW2     4377    7.228254636    4.623507729    0.075249891
  814 SOLV  OW      4378    6.796416591    4.188456453    3.199537997
  814 SOLV  HW1     4379    6.698440952    4.171506633    3.210282007
  814 SOLV  HW2     4380    6.811558804    4.285487715    3.180629652
  815 SOLV  OW      4381    6.611809809    1.936965096    6.230148710
  815 SOLV  HW1     4382    6.591907504    2.030993769    6.202509564
  815 SOLV  HW2     4383    6.632671807    1.882137886    6.149154198
  816 SOLV  OW      4384    4.891092004    1.784129834    4.472223875
  816 SOLV  HW1     4385    4.969216756    1.776413437    4.410266103
  816 SOLV  HW2     4386    4.904106392    1.722694389    4.550057025
  817 SOLV  OW      4387    5.945550288    7.217023229    3.413665232
  817 SOLV  HW1     4388    5.883321638    7.241411645    3.488058777
  817 SOLV  HW2     4389    5.991707584    7.131075369    3.435666122
  818 SOLV  OW      4390    2.335208020    5.740554910    0.827052902
  818 SOLV  HW1     4391    2.277460816    5.818071546    0.801430953
  818 SOLV  HW2     4392    2.350165966    5.741411062    0.925924230
  819 SOLV  OW      4393    2.346829026    1.762847431    7.001398100
  819 SOLV  HW1     4394    2.287302833    1.842160271    6.988435636
  819 SOLV  HW2     4395    2.363587253    1.749384113    7.099069578
  820 SOLV  OW      4396    6.109853919    3.584258708    1.433827759
  820 SOLV  HW1     4397    6.196943550    3.535308485    1.429431944
  820 SOLV  HW2     4398    6.110684720    3.646770971    1.511876074
  821 SOLV  OW      4399    7.195254055    5.887247340    3.693859708
  821 SOLV  HW1     4400    7.200678473    5.789536365    3.714466979
  821 SOLV  HW2     4401    7.255488087    5.937732609    3.755702604
  822 SOLV  OW      4402    6.425105170    4.769968015    7.218728126
  822 SOLV  HW1     4403    6.331703673    4.793774698    7.192060879
  822 SOLV  HW2     4404    6.434244194    4.777145814    7.318058971
  823 SOLV  OW      4405    7.406901872    3.614508884    4.401306369
  823 SOLV  HW1     4406    7.444046140    3.554389770    4.330542333
  823 SOLV  HW2     4407    7.447073813    3.590665497    4.489732478
  824 SOLV  OW      4408    5.531650746    6.169972083    0.256527726
  824 SOLV  HW1     4409    5.518060212    6.269051793    0.256896343
  824 SOLV  HW2     4410    5.590143274    6.144656100    0.179460296
  825 SOLV  OW      4411    3.209902898    1.604052116    3.439396063
  825 SOLV  HW1     4412    3.253772913    1.626389569    3.526448626
  825 SOLV  HW2     4413    3.259943897    1.529723485    3.394979297
  826 SOLV  OW      4414    4.762133419    4.395750025    2.253508630
  826 SOLV  HW1     4415    4.688131470    4.378978444    2.318653439
  826 SOLV  HW2     4416    4.817861540    4.313208270    2.244417393
  827 SOLV  OW      4417    4.020128682    5.957651865    5.876750925
  827 SOLV  HW1     4418    4.062200219    5.916709232    5.957716668
  827 SOLV  HW2     4419    3.950531620    5.895690921    5.840435160
  828 SOLV  OW      4420    2.115942893    1.347041543    6.464963730
  828 SOLV  HW1     4421    2.094538996    1.337490055    6.562186518
  828 SOLV  HW2     4422    2.163940747    1.265245897    6.433226152
  829 SOLV  OW      4423    1.615129586    7.493194551    1.035577913
  829 SOLV  HW1     4424    1.534040743    7.438489393    1.056398064
  829 SOLV  HW2     4425    1.587478151    7.586808995    1.013826518
  830 SOLV  OW      4426    5.544757019    4.837507574    5.609082234
  830 SOLV  HW1     4427    5.620841197    4.869549826    5.665528549
  830 SOLV  HW2     4428    5.533315663    4.738927449    5.621441442
  831 SOLV  OW      4429    5.603656230    1.380065887    5.367364391
  831 SOLV  HW1     4430    5.687561133    1.429607973    5.389893228
  831 SOLV  HW2     4431    5.600502935    1.294593824    5.419195910
  832 SOLV  OW      4432    6.024396581    4.410744086    3.873001359
  832 SOLV  HW1     4433    5.953003582    4.386300251    3.807374054
  832 SOLV  HW2     4434    5.987984716    4.403989361    3.965898541
  833 SOLV  OW      4435    2.659463919    6.920686965    2.255746785
  833 SOLV  HW1     4436    2.562000913    6.929184705    2.276497702
  833 SOLV  HW2     4437    2.673520325    6.844603051    2.192378965
  834 SOLV  OW      4438    3.793810721    5.731270654    1.717098725
  834 SOLV  HW1     4439    3.826218709    5.755706990    1.808499623
  834 SOLV  HW2     4440    3.848574939    5.655553361    1.681471882
  835 SOLV  OW      4441    7.475569477    5.069676551    2.710739871
  835 SOLV  HW1     4442    7.449411255    4.984199187    2.755581369
  835 SOLV  HW2     4443    7.526416834    5.049213753    2.627090729
  836 SOLV  OW      4444    4.539603106    5.489865105    4.696982435
  836 SOLV  HW1     4445    4.588424407    5.417903778    4.746359565
  836 SOLV  HW2     4446    4.600689632    5.567720414    4.682594945
  837 SOLV  OW      4447    2.655934752    4.410526579    1.538639657
  837 SOLV  HW1     4448    2.720932035    4.338725304    1.513711663
  837 SOLV  HW2     4449    2.569781530    4.368860852    1.567674342
  838 SOLV  OW      4450    6.904505092    6.325852508    4.482012952
  838 SOLV  HW1     4451    6.849310383    6.333689806    4.565042989
  838 SOLV  HW2     4452    6.996366812    6.361258141    4.499613705
  839 SOLV  OW      4453    4.688573530    5.577780215    5.027960426
  839 SOLV  HW1     4454    4.698204651    5.673109340    4.999331556
  839 SOLV  HW2     4455    4.663997880    5.574416961    5.124845383
  840 SOLV  OW      4456    2.816972377    7.647071543    6.753038486
  840 SOLV  HW1     4457    2.850206732    7.732004163    6.794066545
  840 SOLV  HW2     4458    2.752633309    7.602831786    6.815526308
  841 SOLV  OW      4459    3.625015813    7.123111934    7.053088745
  841 SOLV  HW1     4460    3.541085013    7.174733576    7.070201281
  841 SOLV  HW2     4461    3.608016110    7.025789494    7.068624413
  842 SOLV  OW      4462    6.422754572    7.329421279    6.515300444
  842 SOLV  HW1     4463    6.476516488    7.409685146    6.489466731
  842 SOLV  HW2     4464    6.472564505    7.246442842    6.490090515
  843 SOLV  OW      4465    1.455668219    5.546150612    3.460529474
  843 SOLV  HW1     4466    1.549408168    5.550157217    3.495144322
  843 SOLV  HW2     4467    1.392172707    5.537145507    3.537266795
  844 SOLV  OW      4468    3.261779888    3.738678376    6.302205710
  844 SOLV  HW1     4469    3.178996329    3.794329232    6.309385151
  844 SOLV  HW2     4470    3.245561661    3.649290907    6.344019500
  845 SOLV  OW      4471    5.098005211    2.848553369    2.619945722
  845 SOLV  HW1     4472    5.097441779    2.768931954    2.559432762
  845 SOLV  HW2     4473    5.126367937    2.929400509    2.568361233
  846 SOLV  OW      4474    2.675236684    4.432263661    0.089652244
  846 SOLV  HW1     4475    2.768791094    4.425260361    0.055031713
  846 SOLV  HW2     4476    2.619514762    4.359281993    0.050044716
  847 SOLV  OW      4477    5.731868538    1.933374896    1.041552937
  847 SOLV  HW1     4478    5.690665814    1.897680802    1.125387774
  847 SOLV  HW2     4479    5.661948570    1.940237650    0.970376979
  848 SOLV  OW      4480    2.275051931    4.895475841    5.672758200
  848 SOLV  HW1     4481    2.241078458    4.977918806    5.718039537
  848 SOLV  HW2     4482    2.286233863    4.913361747    5.575001175
  849 SOLV  OW      4483    3.879521851    4.487019715    1.694125112
  849 SOLV  HW1     4484    3.932946679    4.409531959    1.727934172
  849 SOLV  HW2     4485    3.782069856    4.465255348    1.699690846
  850 SOLV  OW      4486    1.694883005    5.740653898    4.199618036
  850 SOLV  HW1     4487    1.699678471    5.822244331    4.257237629
  850 SOLV  HW2     4488    1.780127721    5.731124478    4.148211959
  851 SOLV  OW      4489    6.354141379    6.839329113    6.110048889
  851 SOLV  HW1     4490    6.280246978    6.775686144    6.087889516
  851 SOLV  HW2     4491    6.422316011    6.792843503    6.166557251
  852 SOLV  OW      4492    4.907963279    6.469640960    0.208380466
  852 SOLV  HW1     4493    4.989983657    6.434611096    0.253626065
  852 SOLV  HW2     4494    4.861954227    6.394967034    0.160333993
  853 SOLV  OW      4495    3.331215992    1.762551984    6.099063895
  853 SOLV  HW1     4496    3.360172282    1.848922162    6.057790303
  853 SOLV  HW2     4497    3.397190037    1.735341270    6.169126120
  854 SOLV  OW      4498    5.214071872    1.382830627    3.270443668
  854 SOLV  HW1     4499    5.224562269    1.409436744    3.174612090
  854 SOLV  HW2     4500    5.247252277    1.456555948    3.329310317
  855 SOLV  OW      4501    5.198746738    5.467913320    7.269197503
  855 SOLV  HW1     4502    5.105151964    5.485621873    7.299635576
  855 SOLV  HW2     4503    5.255717611    5.445185023    7.348176974
  856 SOLV  OW      4504    0.882584869    3.036334211    6.653865171
  856 SOLV  HW1     4505    0.908805324    3.005931549    6.745460485
  856 SOLV  HW2     4506    0.915318503    2.970349715    6.586218188
  857 SOLV  OW      4507    5.282406591    2.280352226    2.639875825
  857 SOLV  HW1     4508    5.205466867    2.314555134    2.693837892
  857 SOLV  HW2     4509    5.274987602    2.314235117    2.546076725
  858 SOLV  OW      4510    3.202668005    5.006999187    4.601418049
  858 SOLV  HW1     4511    3.197079389    5.078885480    4.670719724
  858 SOLV  HW2     4512    3.235035316    5.046196819    4.515293225
  859 SOLV  OW      4513    3.827114636    6.773569343    7.381703577
  859 SOLV  HW1     4514    3.738597239    6.803121192    7.417666137
  859 SOLV  HW2     4515    3.813922819    6.695184507    7.321010425
  860 SOLV  OW      4516    4.275941758    5.909747757    6.243719705
  860 SOLV  HW1     4517    4.227270006    5.993008577    6.270189555
  860 SOLV  HW2     4518    4.364236823    5.934114979    6.203569492
  861 SOLV  OW      4519    5.984942721    1.079762286    7.480169922
  861 SOLV  HW1     4520    6.016851580    1.169842535    7.450690369
  861 SOLV  HW2     4521    6.061779757    1.027788582    7.517538937
  862 SOLV  OW      4522    3.360648121    5.559016970    0.224873962
  862 SOLV  HW1     4523    3.421233421    5.506943652    0.285022142
  862 SOLV  HW2     4524    3.327150120    5.639886281    0.273247900
  863 SOLV  OW      4525    6.889740950    2.865176326    4.918912014
  863 SOLV  HW1     4526    6.844943202    2.874631177    5.007822829
  863 SOLV  HW2     4527    6.893800416    2.768467393    4.893766611
  864 SOLV  OW      4528    0.005776026    0.395700792    1.425580234
  864 SOLV  HW1     4529    0.011910457    0.430961440    1.332194982
  864 SOLV  HW2     4530    0.019150197    0.470647268    1.490432836
  865 SOLV  OW      4531    5.104994712    4.395116706    5.915452631
  865 SOLV  HW1     4532    5.152456124    4.429196117    5.834286999
  865 SOLV  HW2     4533    5.082605511    4.298467646    5.902825720
  866 SOLV  OW      4534    1.840400023    6.370705483    1.190541538
  866 SOLV  HW1     4535    1.822552250    6.290546188    1.133480226
  866 SOLV  HW2     4536    1.815532334    6.350379313    1.285243478
  867 SOLV  OW      4537    6.302129497    0.527946527    1.148301531
  867 SOLV  HW1     4538    6.317903968    0.429319034    1.143256981
  867 SOLV  HW2     4539    6.388360884    0.576291870    1.133186936
  868 SOLV  OW      4540    5.494724209    1.602738814    2.631478200
  868 SOLV  HW1     4541    5.515137258    1.698153619    2.653372926
  868 SOLV  HW2     4542    5.419647971    1.570644947    2.689215146
  869 SOLV  OW      4543    6.543862837    2.547787301    6.285077716
  869 SOLV  HW1     4544    6.620724420    2.583035800    6.231679746
  869 SOLV  HW2     4545    6.522210957    2.454902390    6.254993351
  870 SOLV  OW      4546    5.019926773    2.255599344    3.403736969
  870 SOLV  HW1     4547    5.112982451    2.287698490    3.421403095
  870 SOLV  HW2     4548    4.958593927    2.290656888    3.474525868
  871 SOLV  OW      4549    5.717405947    0.359003909    0.132844796
  871 SOLV  HW1     4550    5.796153544    0.297524004    0.128260125
  871 SOLV  HW2     4551    5.744973382    0.450662368    0.103850492
  872 SOLV  OW      4552    3.875241015    2.795271116    5.927927548
  872 SOLV  HW1     4553    3.948489732    2.787700280    5.995595673
  872 SOLV  HW2     4554    3.870174126    2.710743650    5.874719950
  873 SOLV  OW      4555    2.671421941    7.071290929    4.636053297
  873 SOLV  HW1     4556    2.635433709    7.121839744    4.714484700
  873 SOLV  HW2     4557    2.617320452    6.988323673    4.622224382
  874 SOLV  OW      4558    2.681494398    6.476582690    7.045909835
  874 SOLV  HW1     4559    2.735912195    6.395288005    7.066685225
  874 SOLV  HW2     4560    2.722277240    6.525093008    6.968545800
  875 SOLV  OW      4561    6.032268094    6.951924255    6.151099098
  875 SOLV  HW1     4562    6.083743664    6.943233079    6.236401764
  875 SOLV  HW2     4563    5.998052450    7.045477861    6.142223115
  876 SOLV  OW      4564    0.513053123    4.245690226    7.089905494
  876 SOLV  HW1     4565    0.607605597    4.235384415    7.058999395
  876 SOLV  HW2     4566    0.450864519    4.224686284    7.014452991
  877 SOLV  OW      4567    6.250333235    1.550204564    7.507154757
  877 SOLV  HW1     4568    6.184094785    1.617421539    7.540256934
  877 SOLV  HW2     4569    6.216963666    1.458022376    7.526909994
  878 SOLV  OW      4570    2.586419625    2.077888671    7.434350421
  878 SOLV  HW1     4571    2.579718936    1.999057502    7.495526638
  878 SOLV  HW2     4572    2.656207667    2.060325305    7.364903792
  879 SOLV  OW      4573    4.928009569    1.780238081    0.246366252
  879 SOLV  HW1     4574    4.838969385    1.747164123    0.277666791
  879 SOLV  HW2     4575    4.954288477    1.731440027    0.163120480
  880 SOLV  OW      4576    3.180369911    0.957972547    3.701845560
  880 SOLV  HW1     4577    3.168919091    1.056803137    3.691773656
  880 SOLV  HW2     4578    3.277050159    0.934454699    3.691852900
  881 SOLV  OW      4579    3.612726422    6.167048714    7.226779873
  881 SOLV  HW1     4580    3.527088621    6.175683501    7.175853826
  881 SOLV  HW2     4581    3.594525592    6.177456078    7.324567344
  882 SOLV  OW      4582    7.323745471    7.163296872    1.857841134
  882 SOLV  HW1     4583    7.385056526    7.098439242    1.902967317
  882 SOLV  HW2     4584    7.231084353    7.125721015    1.855904889
  883 SOLV  OW      4585    2.595665686    2.824780050    0.928214055
  883 SOLV  HW1     4586    2.652760065    2.886243550    0.873770977
  883 SOLV  HW2     4587    2.575480994    2.742395012    0.875234038
  884 SOLV  OW      4588    4.657324057    7.503701040    0.722347855
  884 SOLV  HW1     4589    4.605717481    7.489236935    0.637912225
  884 SOLV  HW2     4590    4.750512013    7.469306034    0.710740107
  885 SOLV  OW      4591    6.847174374    6.808179345    4.934445456
  885 SOLV  HW1     4592    6.802562819    6.895983336    4.917075703
  885 SOLV  HW2     4593    6.903237878    6.815043993    5.016975416
  886 SOLV  OW      4594    1.611398663    6.301816844    6.878021121
  886 SOLV  HW1     4595    1.606075366    6.264390582    6.970610014
  886 SOLV  HW2     4596    1.519023382    6.317740787    6.843164711
  887 SOLV  OW      4597    7.405519099    4.946535998    1.389312443
  887 SOLV  HW1     4598    7.492885894    4.992970914    1.403885294
  887 SOLV  HW2     4599    7.415546457    4.878790379    1.316432367
  888 SOLV  OW      4600    0.943849333    4.397918990    3.874655460
  888 SOLV  HW1     4601    0.889027518    4.371929779    3.795152661
  888 SOLV  HW2     4602    0.907119050    4.482019562    3.914398347
  889 SOLV  OW      4603    7.137604778    4.466297218    2.127317564
  889 SOLV  HW1     4604    7.166169790    4.437597197    2.035871897
  889 SOLV  HW2     4605    7.076791826    4.545349589    2.119940910
  890 SOLV  OW      4606    3.607319523    2.679908446    7.045805401
  890 SOLV  HW1     4607    3.677250003    2.750940417    7.037691869
  890 SOLV  HW2     4608    3.550918198    2.697741582    7.126442960
  891 SOLV  OW      4609    1.512892253    5.082290244    2.515648053
  891 SOLV  HW1     4610    1.526020399    5.056636459    2.611406015
  891 SOLV  HW2     4611    1.479230885    5.003338458    2.464330019
  892 SOLV  OW      4612    3.019773191    7.415891102    1.388265651
  892 SOLV  HW1     4613    2.959625755    7.357746402    1.443067547
  892 SOLV  HW2     4614    3.054951787    7.490319444    1.445050905
  893 SOLV  OW      4615    1.342677504    2.180920950    2.444340891
  893 SOLV  HW1     4616    1.441485494    2.172363182    2.431486821
  893 SOLV  HW2     4617    1.307074859    2.251389384    2.382956028
  894 SOLV  OW      4618    5.162567060    4.290880708    3.038475840
  894 SOLV  HW1     4619    5.076219060    4.257469368    3.076280285
  894 SOLV  HW2     4620    5.143997700    4.362691675    2.971395017
  895 SOLV  OW      4621    3.215606206    2.039536861    1.452989501
  895 SOLV  HW1     4622    3.191223589    2.044698239    1.549841533
  895 SOLV  HW2     4623    3.308691831    2.004124265    1.443909659
  896 SOLV  OW      4624    6.562444820    4.472343587    0.472164798
  896 SOLV  HW1     4625    6.589296116    4.508535478    0.382884967
  896 SOLV  HW2     4626    6.640787465    4.426964199    0.514647499
  897 SOLV  OW      4627    4.485686049    0.970105587    5.096828456
  897 SOLV  HW1     4628    4.568903149    1.020559690    5.119874933
  897 SOLV  HW2     4629    4.494839075    0.875196902    5.127000290
  898 SOLV  OW      4630    6.186760648    7.665705796    7.249372981
  898 SOLV  HW1     4631    6.205627592    7.604948260    7.326536285
  898 SOLV  HW2     4632    6.260816244    7.732336419    7.240553338
  899 SOLV  OW      4633    6.028382987    2.328415340    5.997794028
  899 SOLV  HW1     4634    6.029126143    2.381518427    5.913051709
  899 SOLV  HW2     4635    5.984556110    2.381758442    6.070150569
  900 SOLV  OW      4636    6.090325537    7.718194616    6.986175309
  900 SOLV  HW1     4637    6.149766360    7.708794962    7.066050168
  900 SOLV  HW2     4638    6.024000666    7.643353399    6.985013206
  901 SOLV  OW      4639    3.346698932    3.959774494    4.662575509
  901 SOLV  HW1     4640    3.269587862    4.004089985    4.616858212
  901 SOLV  HW2     4641    3.312750220    3.902575402    4.737246530
  902 SOLV  OW      4642    2.080327076    6.075955202    5.194162101
  902 SOLV  HW1     4643    2.054955072    6.108727378    5.103145631
  902 SOLV  HW2     4644    1.998040202    6.066010860    5.250123841
  903 SOLV  OW      4645    6.445401047    1.372926015    0.617959547
  903 SOLV  HW1     4646    6.506064960    1.339507362    0.690105488
  903 SOLV  HW2     4647    6.487010665    1.452293269    0.573559914
  904 SOLV  OW      4648    7.493965040    1.827709426    2.767734796
  904 SOLV  HW1     4649    7.457482635    1.743629036    2.727721514
  904 SOLV  HW2     4650    7.567953133    1.862608699    2.710208481
  905 SOLV  OW      4651    5.269821065    3.867426456    6.707661051
  905 SOLV  HW1     4652    5.312628680    3.952641715    6.677539139
  905 SOLV  HW2     4653    5.326248528    3.825023955    6.778508463
  906 SOLV  OW      4654    4.565305377    1.070720312    6.623742795
  906 SOLV  HW1     4655    4.563777341    0.970731528    6.622428825
  906 SOLV  HW2     4656    4.553815213    1.105438301    6.530660427
  907 SOLV  OW      4657    0.581314963    2.854109808    3.243295821
  907 SOLV  HW1     4658    0.659396228    2.914423252    3.226955752
  907 SOLV  HW2     4659    0.545419045    2.870244839    3.335233483
  908 SOLV  OW      4660    0.142994499    5.283834932    7.239721096
  908 SOLV  HW1     4661    0.121782564    5.336415657    7.322094467
  908 SOLV  HW2     4662    0.174758875    5.192636669    7.265680946
  909 SOLV  OW      4663    5.654161746    3.346217228    4.251543217
  909 SOLV  HW1     4664    5.584721792    3.401409195    4.205354001
  909 SOLV  HW2     4665    5.610196823    3.269148366    4.297683266
  910 SOLV  OW      4666    3.409784835    6.712783357    4.563609604
  910 SOLV  HW1     4667    3.453772494    6.799834673    4.585712467
  910 SOLV  HW2     4668    3.329105488    6.700593944    4.621433786
  911 SOLV  OW      4669    5.803285713    6.422805086    5.109353268
  911 SOLV  HW1     4670    5.741890302    6.371448009    5.049399460
  911 SOLV  HW2     4671    5.771771080    6.414939434    5.203938233
  912 SOLV  OW      4672    3.642159337    0.607252398    7.610519947
  912 SOLV  HW1     4673    3.569703359    0.551991449    7.651726739
  912 SOLV  HW2     4674    3.717675589    0.547843844    7.582780280
  913 SOLV  OW      4675    5.813454390    2.745966051    6.153761756
  913 SOLV  HW1     4676    5.791322586    2.730721649    6.250083314
  913 SOLV  HW2     4677    5.829449663    2.843458125    6.138287280
  914 SOLV  OW      4678    2.927346007    5.031084262    2.242846177
  914 SOLV  HW1     4679    2.942516715    5.128996785    2.229254567
  914 SOLV  HW2     4680    2.879339519    4.993492619    2.163574582
  915 SOLV  OW      4681    4.547886656    0.798729981    6.949964038
  915 SOLV  HW1     4682    4.460986398    0.779152380    6.904499386
  915 SOLV  HW2     4683    4.530288089    0.844045314    7.037363152
  916 SOLV  OW      4684    5.031831975    6.942591306    3.313077508
  916 SOLV  HW1     4685    5.106510958    6.965429990    3.250602684
  916 SOLV  HW2     4686    5.059829147    6.866967495    3.372227282
  917 SOLV  OW      4687    2.890497105    0.027078373    7.069244815
  917 SOLV  HW1     4688    2.957938975   -0.046703345    7.066185918
  917 SOLV  HW2     4689    2.907297854    0.090714768    6.993947863
  918 SOLV  OW      4690    4.016146554    3.244235378    4.865137144
  918 SOLV  HW1     4691    4.068821783    3.166396983    4.830958860
  918 SOLV  HW2     4692    3.932409144    3.211229048    4.908729519
  919 SOLV  OW      4693    7.595554751    0.034182707    4.633295148
  919 SOLV  HW1     4694    7.651016433    0.055420762    4.713760159
  919 SOLV  HW2     4695    7.613054202   -0.060038043    4.604697193
  920 SOLV  OW      4696    6.455177233    4.157500385    7.621371310
  920 SOLV  HW1     4697    6.382245049    4.124448774    7.681290182
  920 SOLV  HW2     4698    6.437617364    4.127214817    7.527690530
  921 SOLV  OW      4699    4.807302493    1.035022111    7.006544529
  921 SOLV  HW1     4700    4.735056949    1.104173256    7.005976755
  921 SOLV  HW2     4701    4.804840087    0.983565582    6.920825713
  922 SOLV  OW      4702    0.220112212    5.624596167    7.072437023
  922 SOLV  HW1     4703    0.279786715    5.544352598    7.071266130
  922 SOLV  HW2     4704    0.124600696    5.595053290    7.074918088
  923 SOLV  OW      4705    6.408795500    3.676485055    6.358512554
  923 SOLV  HW1     4706    6.361310666    3.755295229    6.397698925
  923 SOLV  HW2     4707    6.348945150    3.596438060    6.361948524
  924 SOLV  OW      4708    2.036830172    4.913397779    2.315123989
  924 SOLV  HW1     4709    1.941554068    4.895012933    2.290918103
  924 SOLV  HW2     4710    2.044909919    4.922003352    2.414432000
  925 SOLV  OW      4711    5.533125561    4.211837704    3.274953368
  925 SOLV  HW1     4712    5.592439345    4.132708691    3.289866418
  925 SOLV  HW2     4713    5.453577571    4.184149169    3.221034138
  926 SOLV  OW      4714    4.129314451    0.435174637    1.457441930
  926 SOLV  HW1     4715    4.056116805    0.483372699    1.505599002
  926 SOLV  HW2     4716    4.139766751    0.343477245    1.495943234
  927 SOLV  OW      4717    1.148554173    1.678704261    4.951037979
  927 SOLV  HW1     4718    1.069560152    1.628177585    4.985780655
  927 SOLV  HW2     4719    1.118993551    1.741092861    4.878692662
  928 SOLV  OW      4720    3.224399179    6.387419321    2.274416452
  928 SOLV  HW1     4721    3.173213539    6.433191114    2.201718544
  928 SOLV  HW2     4722    3.288360030    6.322006172    2.234017032
  929 SOLV  OW      4723    6.608239139    2.013134548    5.266326378
  929 SOLV  HW1     4724    6.651759507    1.938190566    5.216412925
  929 SOLV  HW2     4725    6.520709072    2.035371349    5.223361048
  930 SOLV  OW      4726    2.149645883    4.718725756    5.233236151
  930 SOLV  HW1     4727    2.157976739    4.701463863    5.135082610
  930 SOLV  HW2     4728    2.187115474    4.641138086    5.284006524
  931 SOLV  OW      4729    4.147989240    6.873664587    4.873642261
  931 SOLV  HW1     4730    4.219941796    6.931220562    4.834757563
  931 SOLV  HW2     4731    4.189328660    6.794433951    4.918536179
  932 SOLV  OW      4732    5.855859031    1.541903326    2.259801835
  932 SOLV  HW1     4733    5.827222055    1.448642464    2.237801418
  932 SOLV  HW2     4734    5.829192469    1.563665099    2.353700117
  933 SOLV  OW      4735    4.111879984    7.390875873    0.843750210
  933 SOLV  HW1     4736    4.173022433    7.468910267    0.830624303
  933 SOLV  HW2     4737    4.136241617    7.343324313    0.928280516
  934 SOLV  OW      4738    6.702824258    3.567893681    6.597658561
  934 SOLV  HW1     4739    6.725721126    3.650777941    6.648724797
  934 SOLV  HW2     4740    6.643694802    3.509654369    6.653459476
  935 SOLV  OW      4741    0.561294111    0.273019493    2.530699031
  935 SOLV  HW1     4742    0.593845236    0.305652645    2.441946545
  935 SOLV  HW2     4743    0.553753008    0.173314578    2.528813378
  936 SOLV  OW      4744    4.009232226    0.216418553    6.968328984
  936 SOLV  HW1     4745    4.066189538    0.140906403    6.935843917
  936 SOLV  HW2     4746    3.925084920    0.220261168    6.914421842
  937 SOLV  OW      4747    2.261710675    6.021189648    3.672130254
  937 SOLV  HW1     4748    2.183137838    6.082263179    3.662237733
  937 SOLV  HW2     4749    2.345525201    6.075425058    3.678054877
  938 SOLV  OW      4750    4.095569055    1.757549257    4.289241034
  938 SOLV  HW1     4751    4.166667886    1.798696671    4.346278650
  938 SOLV  HW2     4752    4.127847092    1.751765564    4.194762927
  939 SOLV  OW      4753    4.640431366    6.891824753    7.339303780
  939 SOLV  HW1     4754    4.610147963    6.913060879    7.432221159
  939 SOLV  HW2     4755    4.663986623    6.976592953    7.291751690
  940 SOLV  OW      4756    2.720462130    5.854994462    5.521201997
  940 SOLV  HW1     4757    2.650085827    5.926011274    5.518834843
  940 SOLV  HW2     4758    2.786537462    5.871118184    5.447882060
  941 SOLV  OW      4759    3.005395020    4.355605191    0.793883142
  941 SOLV  HW1     4760    3.090302385    4.399235348    0.764075003
  941 SOLV  HW2     4761    2.981934330    4.281724444    0.730696125
  942 SOLV  OW      4762    6.908485848    3.045799529    0.013549949
  942 SOLV  HW1     4763    6.823915338    3.040623613   -0.039576565
  942 SOLV  HW2     4764    6.889953541    3.089659714    0.101494388
  943 SOLV  OW      4765    7.546083887    7.006459819    1.540347514
  943 SOLV  HW1     4766    7.566663290    7.053812713    1.625996221
  943 SOLV  HW2     4767    7.600024163    7.046580010    1.466304839
  944 SOLV  OW      4768    6.831806201    1.383691529    6.717660386
  944 SOLV  HW1     4769    6.889007979    1.391965517    6.636045902
  944 SOLV  HW2     4770    6.861628301    1.304789994    6.771387614
  945 SOLV  OW      4771    6.607636374    5.644883565    5.284965926
  945 SOLV  HW1     4772    6.605209711    5.700562494    5.201926513
  945 SOLV  HW2     4773    6.541213171    5.680325738    5.350793951
  946 SOLV  OW      4774    1.466486706    6.123865981    6.223040496
  946 SOLV  HW1     4775    1.441295586    6.194981564    6.288689891
  946 SOLV  HW2     4776    1.395311500    6.053638043    6.221058017
  947 SOLV  OW      4777    7.426247123    7.176642081    5.609020303
  947 SOLV  HW1     4778    7.508240907    7.189478684    5.553232361
  947 SOLV  HW2     4779    7.439596822    7.219744907    5.698261239
  948 SOLV  OW      4780    2.606098175    2.213134688    4.053290845
  948 SOLV  HW1     4781    2.600968184    2.133777921    3.992642889
  948 SOLV  HW2     4782    2.595833579    2.296850125    3.999548668
  949 SOLV  OW      4783    7.090105812    4.793168804    3.209041792
  949 SOLV  HW1     4784    7.051209712    4.707617442    3.243247831
  949 SOLV  HW2     4785    7.131229332    4.777504142    3.119234497
  950 SOLV  OW      4786    1.002817973    2.365753981    0.153427989
  950 SOLV  HW1     4787    1.069642975    2.303227844    0.113093835
  950 SOLV  HW2     4788    1.042103842    2.457567792    0.158781624
  951 SOLV  OW      4789    0.779050288    0.565885747    2.810977570
  951 SOLV  HW1     4790    0.844972448    0.490967158    2.817421773
  951 SOLV  HW2     4791    0.793401233    0.629491436    2.886795637
  952 SOLV  OW      4792    6.656799816    6.692162048    4.346377232
  952 SOLV  HW1     4793    6.739938427    6.645242150    4.316576278
  952 SOLV  HW2     4794    6.664598194    6.789802886    4.326201264
  953 SOLV  OW      4795    6.344000444    6.399016633    5.518343851
  953 SOLV  HW1     4796    6.409155094    6.381305021    5.592120350
  953 SOLV  HW2     4797    6.270257048    6.331566850    5.522120031
  954 SOLV  OW      4798    6.922443655    4.797368865    4.170836125
  954 SOLV  HW1     4799    6.970859478    4.861081949    4.230807484
  954 SOLV  HW2     4800    6.964644509    4.706929753    4.177305064
  955 SOLV  OW      4801    1.937176433    1.914274193    5.108630371
  955 SOLV  HW1     4802    2.033454982    1.895789396    5.128392200
  955 SOLV  HW2     4803    1.927753843    1.943762076    5.013533640
  956 SOLV  OW      4804    5.780556122    0.234723717    6.140413640
  956 SOLV  HW1     4805    5.855685382    0.179435507    6.104374483
  956 SOLV  HW2     4806    5.769690798    0.316788644    6.084295808
  957 SOLV  OW      4807    7.442858220    5.263896167    0.487755176
  957 SOLV  HW1     4808    7.454388202    5.167767972    0.512816149
  957 SOLV  HW2     4809    7.528685216    5.299112267    0.450404395
  958 SOLV  OW      4810    7.684581391    4.781369575    6.005108844
  958 SOLV  HW1     4811    7.638603478    4.809409911    6.089380298
  958 SOLV  HW2     4812    7.616153887    4.758743090    5.935772074
  959 SOLV  OW      4813    2.553716510    4.297570034    7.063850991
  959 SOLV  HW1     4814    2.606736982    4.347478576    6.995297183
  959 SOLV  HW2     4815    2.456261646    4.305481870    7.042837138
  960 SOLV  OW      4816    3.904268246    6.058212990    4.851609852
  960 SOLV  HW1     4817    3.981596073    6.071907404    4.789699229
  960 SOLV  HW2     4818    3.828739611    6.117765180    4.824242451
  961 SOLV  OW      4819    5.498939599    6.852142121    7.732151028
  961 SOLV  HW1     4820    5.473800540    6.833992301    7.827232889
  961 SOLV  HW2     4821    5.577991011    6.796137722    7.707324699
  962 SOLV  OW      4822    4.782172219    3.117611100    6.857877681
  962 SOLV  HW1     4823    4.777821738    3.112848190    6.758076557
  962 SOLV  HW2     4824    4.737226080    3.201271289    6.889225120
  963 SOLV  OW      4825    4.044482373    7.626757024    3.730484194
  963 SOLV  HW1     4826    4.077500713    7.696905106    3.667314304
  963 SOLV  HW2     4827    4.032999621    7.666611836    3.821484884
  964 SOLV  OW      4828    7.606114131    2.098072109    4.390473448
  964 SOLV  HW1     4829    7.593756771    2.197296839    4.392304816
  964 SOLV  HW2     4830    7.586703966    2.060405612    4.481060928
  965 SOLV  OW      4831    0.766065691    6.243368381    6.098419944
  965 SOLV  HW1     4832    0.754336212    6.333010455    6.141160212
  965 SOLV  HW2     4833    0.677611625    6.196955454    6.093553154
  966 SOLV  OW      4834    2.794877066    1.598907362    7.333592723
  966 SOLV  HW1     4835    2.809724309    1.689769414    7.372645897
  966 SOLV  HW2     4836    2.825397902    1.529309868    7.398601052
  967 SOLV  OW      4837    1.897657828    2.994232241    1.020047883
  967 SOLV  HW1     4838    1.838993002    2.995368688    1.101035692
  967 SOLV  HW2     4839    1.840826773    2.993357376    0.937759271
  968 SOLV  OW      4840    4.525382618    0.345598526    5.019041179
  968 SOLV  HW1     4841    4.514486019    0.404585891    4.939021400
  968 SOLV  HW2     4842    4.622295459    0.339443149    5.042945147
  969 SOLV  OW      4843    3.907029823    6.594136707    7.709415718
  969 SOLV  HW1     4844    3.899450651    6.497215110    7.732872840
  969 SOLV  HW2     4845    3.969750839    6.604939025    7.632274435
  970 SOLV  OW      4846    7.076216082    2.744056917    2.810392397
  970 SOLV  HW1     4847    7.018139625    2.817330576    2.774900133
  970 SOLV  HW2     4848    7.048610586    2.722028905    2.903957134
  971 SOLV  OW      4849    7.148876177    3.789936988    3.308910728
  971 SOLV  HW1     4850    7.079834662    3.795446328    3.381051938
  971 SOLV  HW2     4851    7.114367210    3.834493688    3.226295988
  972 SOLV  OW      4852    1.466401196    2.892075988    1.629130713
  972 SOLV  HW1     4853    1.543370730    2.951892072    1.606785207
  972 SOLV  HW2     4854    1.479442017    2.803184814    1.585201217
  973 SOLV  OW      4855    5.130833627    2.206712066    5.004455736
  973 SOLV  HW1     4856    5.148385848    2.127975640    4.945344645
  973 SOLV  HW2     4857    5.209847694    2.267992066    5.002654676
  974 SOLV  OW      4858    5.491414916    4.687268419    0.607197966
  974 SOLV  HW1     4859    5.506262162    4.600958994    0.558910027
  974 SOLV  HW2     4860    5.579293069    4.723792021    0.637936171
  975 SOLV  OW      4861    0.218936281    6.736181478    3.444203331
  975 SOLV  HW1     4862    0.146397376    6.668048646    3.434401332
  975 SOLV  HW2     4863    0.292029302    6.716653842    3.378811478
  976 SOLV  OW      4864    0.854538795    5.944934233    5.440920719
  976 SOLV  HW1     4865    0.804539637    6.028748726    5.462754482
  976 SOLV  HW2     4866    0.948702252    5.952823844    5.473670085
  977 SOLV  OW      4867    1.260446898    5.000698064    5.929805838
  977 SOLV  HW1     4868    1.241993867    4.918085445    5.983047683
  977 SOLV  HW2     4869    1.328619643    4.980474352    5.859495874
  978 SOLV  OW      4870    5.378878746    7.319178086    6.685098537
  978 SOLV  HW1     4871    5.386816134    7.360762336    6.594492923
  978 SOLV  HW2     4872    5.470061520    7.307393873    6.724449109
  979 SOLV  OW      4873    2.072307590    1.232714201    4.132976982
  979 SOLV  HW1     4874    2.025179211    1.162023385    4.185719584
  979 SOLV  HW2     4875    2.029176144    1.321308036    4.150030527
  980 SOLV  OW      4876    7.612696073    4.169003080    0.799237528
  980 SOLV  HW1     4877    7.564059451    4.087092877    0.768820257
  980 SOLV  HW2     4878    7.552549823    4.223782837    0.857405984
  981 SOLV  OW      4879    6.782569568    6.987863752    5.192807675
  981 SOLV  HW1     4880    6.881494170    6.994416179    5.205959124
  981 SOLV  HW2     4881    6.744024303    7.079694515    5.183682703
  982 SOLV  OW      4882    7.091039286    0.583358554    6.860342047
  982 SOLV  HW1     4883    7.122377144    0.490512733    6.880320991
  982 SOLV  HW2     4884    7.092453409    0.637773983    6.944237276
  983 SOLV  OW      4885    1.906909473    5.712204844    3.727759916
  983 SOLV  HW1     4886    1.832900579    5.769278757    3.763358452
  983 SOLV  HW2     4887    1.988922488    5.725454967    3.783439210
  984 SOLV  OW      4888    4.034271992    7.601115027    2.042597905
  984 SOLV  HW1     4889    3.984713345    7.516491515    2.062164631
  984 SOLV  HW2     4890    4.125770711    7.596146325    2.082639249
  985 SOLV  OW      4891    6.451665568    2.443277560    1.601509466
  985 SOLV  HW1     4892    6.465340659    2.346569121    1.623010168
  985 SOLV  HW2     4893    6.462375999    2.457356574    1.503077068
  986 SOLV  OW      4894    0.144591579    5.863569881    4.855326809
  986 SOLV  HW1     4895    0.197853448    5.779289161    4.863163285
  986 SOLV  HW2     4896    0.097885569    5.865365500    4.766914210
  987 SOLV  OW      4897    5.866079416    7.656256979    3.790672240
  987 SOLV  HW1     4898    5.915027818    7.575840988    3.824418342
  987 SOLV  HW2     4899    5.804694774    7.629200227    3.716501670
  988 SOLV  OW      4900    1.171025514    4.537410040    4.759210558
  988 SOLV  HW1     4901    1.137330609    4.450180015    4.723757044
  988 SOLV  HW2     4902    1.160327917    4.539333363    4.858625135
  989 SOLV  OW      4903    0.301216304    1.089025726    4.001392264
  989 SOLV  HW1     4904    0.251953201    1.174922683    3.987431109
  989 SOLV  HW2     4905    0.235894954    1.016099083    4.021759851
  990 SOLV  OW      4906    4.874696008    5.514426804    0.488738887
  990 SOLV  HW1     4907    4.949055393    5.581279683    0.486938293
  990 SOLV  HW2     4908    4.789436785    5.560111513    0.514148696
  991 SOLV  OW      4909    1.773785149    2.197641334    1.960959710
  991 SOLV  HW1     4910    1.757170435    2.102552870    1.987111941
  991 SOLV  HW2     4911    1.834868709    2.200236601    1.881814911
  992 SOLV  OW      4912    0.959323713    2.887229583    6.451687011
  992 SOLV  HW1     4913    0.975336054    2.790000296    6.468763836
  992 SOLV  HW2     4914    0.993459006    2.911152073    6.360780490
  993 SOLV  OW      4915    7.246342448    2.596316221    2.048118720
  993 SOLV  HW1     4916    7.194080633    2.512070841    2.061274034
  993 SOLV  HW2     4917    7.188774563    2.675035551    2.070271061
  994 SOLV  OW      4918    7.643337259    3.783324752    4.003395654
  994 SOLV  HW1     4919    7.586340082    3.733040395    4.068392980
  994 SOLV  HW2     4920    7.732918740    3.800854496    4.044257070
  995 SOLV  OW      4921    2.113715108    5.668646435    2.767159208
  995 SOLV  HW1     4922    2.038050743    5.714996393    2.721025703
  995 SOLV  HW2     4923    2.086292348    5.644715731    2.860309490
  996 SOLV  OW      4924    3.221809414    0.854970309    1.340170569
  996 SOLV  HW1     4925    3.276748944    0.937538673    1.353048127
  996 SOLV  HW2     4926    3.125902146    0.880392385    1.327628786
  997 SOLV  OW      4927    0.676667610    0.289160314    1.385850813
  997 SOLV  HW1     4928    0.741215491    0.340707979    1.329478227
  997 SOLV  HW2     4929    0.664922249    0.197477475    1.347670572
  998 SOLV  OW      4930    5.662262443    6.064231498    6.036350013
  998 SOLV  HW1     4931    5.700763473    6.069796916    6.128483155
  998 SOLV  HW2     4932    5.590141985    5.994971208    6.034511898
  999 SOLV  OW      4933    3.499050140    2.432855751    1.292202751
  999 SOLV  HW1     4934    3.412925552    2.382598160    1.299841062
  999 SOLV  HW2     4935    3.497202518    2.489826435    1.210029663
 1000 SOLV  OW      4936    6.525782243    4.433089335    1.832005533
 1000 SOLV  HW1     4937    6.478879555    4.502169839    1.887046766
 1000 SOLV  HW2     4938    6.603728510    4.474937428    1.785372129
 1001 SOLV  OW      4939    2.813764819    4.141309268    3.504079776
 1001 SOLV  HW1     4940    2.891384618    4.165582820    3.445877855
 1001 SOLV  HW2     4941    2.807058599    4.206541369    3.579586931
 1002 SOLV  OW      4942    4.227190141    5.766342138    1.538577351
 1002 SOLV  HW1     4943    4.291006464    5.840787450    1.518908108
 1002 SOLV  HW2     4944    4.145987393    5.775985104    1.481003989
 1003 SOLV  OW      4945    2.416872794    4.848048059    2.866257852
 1003 SOLV  HW1     4946    2.355373548    4.769509109    2.859093955
 1003 SOLV  HW2     4947    2.473157133    4.838899556    2.948416911
 1004 SOLV  OW      4948    3.385461612    3.548103086    0.407421286
 1004 SOLV  HW1     4949    3.297824489    3.507601929    0.381327461
 1004 SOLV  HW2     4950    3.370744729    3.641823882    0.439065692
 1005 SOLV  OW      4951    0.800867104    7.084192728    5.328381426
 1005 SOLV  HW1     4952    0.873491725    7.030120938    5.370846959
 1005 SOLV  HW2     4953    0.723191489    7.024863793    5.307216789
 1006 SOLV  OW      4954    5.039305777    3.230541379    1.812782678
 1006 SOLV  HW1     4955    5.005328119    3.266571320    1.899667436
 1006 SOLV  HW2     4956    4.985949327    3.149990558    1.786973224
 1007 SOLV  OW      4957    6.454623970    5.698276714    3.064827680
 1007 SOLV  HW1     4958    6.504977030    5.781511996    3.041632810
 1007 SOLV  HW2     4959    6.518968384    5.627365901    3.093688748
 1008 SOLV  OW      4960    3.760410100    2.277914041    1.768755655
 1008 SOLV  HW1     4961    3.745698264    2.208386503    1.698390706
 1008 SOLV  HW2     4962    3.689015460    2.270465161    1.838390340
 1009 SOLV  OW      4963    4.106426611    4.801947054    7.512896505
 1009 SOLV  HW1     4964    4.191849365    4.828346797    7.557685584
 1009 SOLV  HW2     4965    4.035559742    4.869267282    7.534012530
 1010 SOLV  OW      4966    5.905582558    2.989887695    0.729774442
 1010 SOLV  HW1     4967    5.809296441    2.996221396    0.703501136
 1010 SOLV  HW2     4968    5.923758611    3.052999054    0.805193351
 1011 SOLV  OW      4969    7.589622736    4.446605829    7.079177585
 1011 SOLV  HW1     4970    7.563668440    4.479147431    6.988241915
 1011 SOLV  HW2     4971    7.687997562    4.428728752    7.081337693
 1012 SOLV  OW      4972    7.158321402    4.023585262    5.924099798
 1012 SOLV  HW1     4973    7.076730821    4.034436741    5.867292612
 1012 SOLV  HW2     4974    7.143268776    4.067396627    6.012733129
 1013 SOLV  OW      4975    1.567397706    2.784184474    2.733275228
 1013 SOLV  HW1     4976    1.657673245    2.742892674    2.745396329
 1013 SOLV  HW2     4977    1.530941957    2.811319838    2.822360614
 1014 SOLV  OW      4978    5.333844246    2.234918336    5.737040223
 1014 SOLV  HW1     4979    5.368078791    2.232233001    5.643111934
 1014 SOLV  HW2     4980    5.235863866    2.254939336    5.736226022
 1015 SOLV  OW      4981    6.076449573    4.497996309    2.344635567
 1015 SOLV  HW1     4982    5.989790801    4.487724797    2.295786748
 1015 SOLV  HW2     4983    6.088480659    4.421264294    2.407634460
 1016 SOLV  OW      4984    6.141690274    5.356045158    0.492044557
 1016 SOLV  HW1     4985    6.074167977    5.429649190    0.497044042
 1016 SOLV  HW2     4986    6.103582802    5.279330181    0.440426368
 1017 SOLV  OW      4987    6.495786984    5.280833436    3.825793346
 1017 SOLV  HW1     4988    6.566009656    5.351753675    3.832050267
 1017 SOLV  HW2     4989    6.406226317    5.320832539    3.845260532
 1018 SOLV  OW      4990    7.052752036    7.441919024    1.679050607
 1018 SOLV  HW1     4991    7.105595816    7.453580420    1.763152064
 1018 SOLV  HW2     4992    7.060281421    7.347206393    1.647836110
 1019 SOLV  OW      4993    1.283572237    7.527222497    4.638384241
 1019 SOLV  HW1     4994    1.281175247    7.538007351    4.538988877
 1019 SOLV  HW2     4995    1.254510083    7.434635762    4.662560236
 1020 SOLV  OW      4996    6.505806976    5.849530270    0.962488182
 1020 SOLV  HW1     4997    6.484911813    5.905946363    0.882609340
 1020 SOLV  HW2     4998    6.488541567    5.902071248    1.045814522
 1021 SOLV  OW      4999    0.855807323    5.758437897    2.197790139
 1021 SOLV  HW1     5000    0.953243103    5.773522259    2.214543111
 1021 SOLV  HW2     5001    0.808428498    5.746681351    2.285076034
 1022 SOLV  OW      5002    4.531698510    7.317630548    0.303333982
 1022 SOLV  HW1     5003    4.557536927    7.231626637    0.347348906
 1022 SOLV  HW2     5004    4.439846459    7.309015393    0.264726079
 1023 SOLV  OW      5005    0.375102463    3.780554732    4.236619448
 1023 SOLV  HW1     5006    0.384680455    3.722063097    4.156067796
 1023 SOLV  HW2     5007    0.413198110    3.870897274    4.216909629
 1024 SOLV  OW      5008    5.373640406    2.553597452    5.365038593
 1024 SOLV  HW1     5009    5.367810786    2.545600387    5.464557243
 1024 SOLV  HW2     5010    5.322398222    2.478952781    5.322562901
 1025 SOLV  OW      5011    5.384655500    0.969012374    3.463233879
 1025 SOLV  HW1     5012    5.329049188    1.051930327    3.457363401
 1025 SOLV  HW2     5013    5.467386508    0.988059197    3.516098930
 1026 SOLV  OW      5014    0.942513996    7.331920813    1.330688777
 1026 SOLV  HW1     5015    0.962209510    7.234421756    1.320325797
 1026 SOLV  HW2     5016    1.028169498    7.382118908    1.342718399
 1027 SOLV  OW      5017    1.572377242    7.483272421    5.029798092
 1027 SOLV  HW1     5018    1.651257999    7.435345857    4.991296644
 1027 SOLV  HW2     5019    1.594298833    7.514649844    5.122190220
 1028 SOLV  OW      5020    3.553775325    1.136647878    0.619991161
 1028 SOLV  HW1     5021    3.574440266    1.228629043    0.586609208
 1028 SOLV  HW2     5022    3.477766431    1.141040003    0.684838161
 1029 SOLV  OW      5023    6.910960082    7.318147668    4.984972760
 1029 SOLV  HW1     5024    6.988209544    7.298683232    5.045432935
 1029 SOLV  HW2     5025    6.916156309    7.259293113    4.904282847
 1030 SOLV  OW      5026    3.980906621    4.835958010    2.119288177
 1030 SOLV  HW1     5027    4.078509041    4.856428260    2.126690236
 1030 SOLV  HW2     5028    3.965204836    4.739868040    2.142095730
 1031 SOLV  OW      5029    5.943333116    0.963042905    5.804632127
 1031 SOLV  HW1     5030    5.890310296    1.038000852    5.764989879
 1031 SOLV  HW2     5031    5.881746523    0.888435047    5.829977026
 1032 SOLV  OW      5032    3.342296736    4.736325975    6.534256506
 1032 SOLV  HW1     5033    3.347954659    4.744728395    6.633750926
 1032 SOLV  HW2     5034    3.359892487    4.825363848    6.492251776
 1033 SOLV  OW      5035    6.043261609    5.702297358    6.333017782
 1033 SOLV  HW1     5036    6.073110448    5.607110595    6.340086937
 1033 SOLV  HW2     5037    6.044795705    5.730660185    6.237128831
 1034 SOLV  OW      5038    1.059601375    3.950378163    5.970175169
 1034 SOLV  HW1     5039    1.002679923    3.869531512    5.985191349
 1034 SOLV  HW2     5040    1.118312619    3.965038990    6.049797839
 1035 SOLV  OW      5041    7.490012750    2.392064487    5.077757046
 1035 SOLV  HW1     5042    7.545345474    2.325270612    5.027971114
 1035 SOLV  HW2     5043    7.512949805    2.388437230    5.175032654
 1036 SOLV  OW      5044    4.739503205    1.898231800    5.730098768
 1036 SOLV  HW1     5045    4.648198825    1.857684083    5.734683262
 1036 SOLV  HW2     5046    4.771009611    1.898723644    5.635185208
 1037 SOLV  OW      5047    0.149905134    1.548468605    4.526609457
 1037 SOLV  HW1     5048    0.214105022    1.621670115    4.503771775
 1037 SOLV  HW2     5049    0.063546918    1.563692079    4.478524953
 1038 SOLV  OW      5050    5.697937125    5.506797076    6.493626448
 1038 SOLV  HW1     5051    5.623974438    5.516572844    6.560228746
 1038 SOLV  HW2     5052    5.717255732    5.595664216    6.452017134
 1039 SOLV  OW      5053    4.982053682    6.610613152    6.672911483
 1039 SOLV  HW1     5054    5.063268643    6.577359016    6.624955658
 1039 SOLV  HW2     5055    4.919899586    6.534180538    6.690128734
 1040 SOLV  OW      5056    6.802110138    2.909397419    3.152799220
 1040 SOLV  HW1     5057    6.888043937    2.957598673    3.135656491
 1040 SOLV  HW2     5058    6.811682468    2.852192432    3.234272149
 1041 SOLV  OW      5059    2.430618841    1.905789304    2.010488179
 1041 SOLV  HW1     5060    2.444971446    1.898690775    1.911771390
 1041 SOLV  HW2     5061    2.499856377    1.851649432    2.058200054
 1042 SOLV  OW      5062    2.654035955    7.599799105    1.605948756
 1042 SOLV  HW1     5063    2.576297008    7.662598133    1.609754975
 1042 SOLV  HW2     5064    2.737576632    7.648628932    1.631210556
 1043 SOLV  OW      5065    5.932896076    6.458306034    6.222600712
 1043 SOLV  HW1     5066    6.015293132    6.447238041    6.278188091
 1043 SOLV  HW2     5067    5.904329470    6.554135496    6.224090057
 1044 SOLV  OW      5068    4.625789090    1.078855114    6.087008319
 1044 SOLV  HW1     5069    4.631388306    1.018376268    6.007557571
 1044 SOLV  HW2     5070    4.659671906    1.169627638    6.062235339
 1045 SOLV  OW      5071    3.265375185    3.115581340    4.624430074
 1045 SOLV  HW1     5072    3.329845578    3.058570872    4.675371725
 1045 SOLV  HW2     5073    3.229672017    3.064031745    4.546522845
 1046 SOLV  OW      5074    6.595162704    7.052736302    0.634890014
 1046 SOLV  HW1     5075    6.651766300    7.132660474    0.655141755
 1046 SOLV  HW2     5076    6.648951177    6.986023524    0.583351503
 1047 SOLV  OW      5077    0.865665540    6.394156332    4.666997147
 1047 SOLV  HW1     5078    0.907975767    6.317128989    4.714730984
 1047 SOLV  HW2     5079    0.925067844    6.474315417    4.673903475
 1048 SOLV  OW      5080    3.094221611    7.643612584    5.304480835
 1048 SOLV  HW1     5081    3.118933758    7.736738787    5.277680193
 1048 SOLV  HW2     5082    3.162011705    7.579491628    5.268503110
 1049 SOLV  OW      5083    5.728589004    4.432097920    6.179517438
 1049 SOLV  HW1     5084    5.776076027    4.519483751    6.189945770
 1049 SOLV  HW2     5085    5.792647442    4.357168906    6.196315418
 1050 SOLV  OW      5086    2.528706391    6.939257949    7.692311213
 1050 SOLV  HW1     5087    2.551486974    6.984926810    7.778307800
 1050 SOLV  HW2     5088    2.436400291    6.965438233    7.664129078
 1051 SOLV  OW      5089    3.676869417    7.236050139    1.022638097
 1051 SOLV  HW1     5090    3.702354265    7.206783256    1.114810370
 1051 SOLV  HW2     5091    3.736859224    7.191915416    0.955892301
 1052 SOLV  OW      5092    4.041889946    7.091671845    3.413775625
 1052 SOLV  HW1     5093    3.976165039    7.149671694    3.365631714
 1052 SOLV  HW2     5094    4.127897492    7.141357226    3.425420758
 1053 SOLV  OW      5095    6.449551894    7.115604784    3.623789940
 1053 SOLV  HW1     5096    6.472896026    7.210306009    3.601689923
 1053 SOLV  HW2     5097    6.533238376    7.061164192    3.629656274
 1054 SOLV  OW      5098    3.584837875    0.349047619    0.144352512
 1054 SOLV  HW1     5099    3.522181666    0.384161369    0.074763031
 1054 SOLV  HW2     5100    3.539131748    0.348889806    0.233303905
 1055 SOLV  OW      5101    4.669362778    3.346116761    0.908339464
 1055 SOLV  HW1     5102    4.756112059    3.350209123    0.858743334
 1055 SOLV  HW2     5103    4.616358626    3.267599307    0.876314755
 1056 SOLV  OW      5104    5.655516456    2.100427222    2.646365534
 1056 SOLV  HW1     5105    5.752961705    2.094931693    2.624546370
 1056 SOLV  HW2     5106    5.603393654    2.115769625    2.562403179
 1057 SOLV  OW      5107    6.374022904    6.634551812    4.322625773
 1057 SOLV  HW1     5108    6.466163575    6.673295730    4.325944143
 1057 SOLV  HW2     5109    6.329082022    6.647879692    4.410969261
 1058 SOLV  OW      5110    3.069029079    7.524928542    6.828964314
 1058 SOLV  HW1     5111    3.068829293    7.505160241    6.926998538
 1058 SOLV  HW2     5112    2.974800599    7.531539028    6.796119351
 1059 SOLV  OW      5113    3.662353672    4.717726318    6.266405519
 1059 SOLV  HW1     5114    3.728690017    4.702631820    6.193115345
 1059 SOLV  HW2     5115    3.706285950    4.767075684    6.341469564
 1060 SOLV  OW      5116    5.772285337    1.742028188    6.165001220
 1060 SOLV  HW1     5117    5.710736487    1.686534760    6.109019611
 1060 SOLV  HW2     5118    5.742713852    1.837527942    6.162359133
 1061 SOLV  OW      5119    2.090737248    1.461162868    3.637159851
 1061 SOLV  HW1     5120    2.112136601    1.528044917    3.565953498
 1061 SOLV  HW2     5121    1.993074519    1.465124913    3.658321734
 1062 SOLV  OW      5122    0.567177563    7.015648889    1.880200629
 1062 SOLV  HW1     5123    0.611452385    7.009731309    1.790723507
 1062 SOLV  HW2     5124    0.505848103    7.094625503    1.881867945
 1063 SOLV  OW      5125    6.121745952    0.690209722    0.005719421
 1063 SOLV  HW1     5126    6.074192538    0.739549661    0.078559798
 1063 SOLV  HW2     5127    6.194948501    0.634764183    0.045324299
 1064 SOLV  OW      5128    1.172053238    0.680292642    2.289217158
 1064 SOLV  HW1     5129    1.091530874    0.730112551    2.321405110
 1064 SOLV  HW2     5130    1.173983038    0.681142304    2.189230403
 1065 SOLV  OW      5131    5.333100522    0.653345130    6.624546381
 1065 SOLV  HW1     5132    5.235265734    0.634216697    6.616537373
 1065 SOLV  HW2     5133    5.380281683    0.571977272    6.658528157
 1066 SOLV  OW      5134    4.051638126    6.578311643    3.902342622
 1066 SOLV  HW1     5135    4.107729519    6.537172611    3.830488236
 1066 SOLV  HW2     5136    4.110524190    6.608899680    3.977164801
 1067 SOLV  OW      5137    0.728581438    5.880438907    5.781877439
 1067 SOLV  HW1     5138    0.651434803    5.858754933    5.841711680
 1067 SOLV  HW2     5139    0.812387467    5.885780170    5.836191348
 1068 SOLV  OW      5140    4.573634769    0.333361518    7.352948399
 1068 SOLV  HW1     5141    4.592771766    0.256478131    7.413978858
 1068 SOLV  HW2     5142    4.626432183    0.413087023    7.382241990
 1069 SOLV  OW      5143    0.292316387    4.869856260    1.766180899
 1069 SOLV  HW1     5144    0.231737568    4.839656767    1.692561441
 1069 SOLV  HW2     5145    0.265799725    4.961692896    1.795583527
 1070 SOLV  OW      5146    4.718222361    2.104233631    0.315275204
 1070 SOLV  HW1     5147    4.786569112    2.073564271    0.249020271
 1070 SOLV  HW2     5148    4.633052167    2.126039225    0.267608549
 1071 SOLV  OW      5149    5.507504864    7.097095051    1.564565482
 1071 SOLV  HW1     5150    5.554976509    7.012459489    1.588746647
 1071 SOLV  HW2     5151    5.447527696    7.124321598    1.639817366
 1072 SOLV  OW      5152    4.870141359    0.722213375    2.641995265
 1072 SOLV  HW1     5153    4.910807941    0.690650760    2.556254186
 1072 SOLV  HW2     5154    4.914201826    0.807379865    2.670400562
 1073 SOLV  OW      5155    6.654247156    4.195426133    6.364121237
 1073 SOLV  HW1     5156    6.676398661    4.109562446    6.410361796
 1073 SOLV  HW2     5157    6.696082160    4.271639653    6.413545568
 1074 SOLV  OW      5158    3.109462566    6.030728179    2.975924861
 1074 SOLV  HW1     5159    3.071931284    6.115260319    3.013966832
 1074 SOLV  HW2     5160    3.064776567    5.952188923    3.018775910
 1075 SOLV  OW      5161    7.119906994    4.796211939    5.157616867
 1075 SOLV  HW1     5162    7.100244961    4.758351492    5.067163321
 1075 SOLV  HW2     5163    7.139250004    4.721683351    5.221437919
 1076 SOLV  OW      5164    7.687291908    4.900550404    0.374336231
 1076 SOLV  HW1     5165    7.654752107    4.854600875    0.291684542
 1076 SOLV  HW2     5166    7.740709005    4.836327098    0.429322030
 1077 SOLV  OW      5167    3.972982139    2.516200245    2.085390768
 1077 SOLV  HW1     5168    4.020205386    2.515596733    2.173544297
 1077 SOLV  HW2     5169    4.032936400    2.477704127    2.015213412
 1078 SOLV  OW      5170    3.308584108    5.111788045    6.281374113
 1078 SOLV  HW1     5171    3.238366282    5.077633860    6.343847799
 1078 SOLV  HW2     5172    3.370845059    5.037311587    6.257316792
 1079 SOLV  OW      5173    7.305278234    2.776893770    6.446163027
 1079 SOLV  HW1     5174    7.328137616    2.736593513    6.357533599
 1079 SOLV  HW2     5175    7.206642866    2.792641194    6.451151335
 1080 SOLV  OW      5176    1.946199608    4.565566100    6.407216274
 1080 SOLV  HW1     5177    1.944173619    4.488786992    6.471265633
 1080 SOLV  HW2     5178    1.874122938    4.553860037    6.338883617
 1081 SOLV  OW      5179    2.896988843    6.063436682    0.042261708
 1081 SOLV  HW1     5180    2.880034458    5.988496772   -0.021753911
 1081 SOLV  HW2     5181    2.916455966    6.026029688    0.132943701
 1082 SOLV  OW      5182    5.291192349    5.730924864    1.211507115
 1082 SOLV  HW1     5183    5.300284163    5.721157542    1.112392530
 1082 SOLV  HW2     5184    5.240250341    5.814458192    1.232215426
 1083 SOLV  OW      5185    7.529487007    4.661195084    4.646427266
 1083 SOLV  HW1     5186    7.599816372    4.728025829    4.622152048
 1083 SOLV  HW2     5187    7.570240895    4.588575066    4.701809899
 1084 SOLV  OW      5188    0.021206328    2.864049982    6.378799848
 1084 SOLV  HW1     5189   -0.057599238    2.924437518    6.390829733
 1084 SOLV  HW2     5190    0.088319678    2.882137385    6.450704321
 1085 SOLV  OW      5191    0.130874204    0.488560827    1.916310486
 1085 SOLV  HW1     5192    0.230811414    0.489658145    1.912708944
 1085 SOLV  HW2     5193    0.100249820    0.527104522    2.003362330
 1086 SOLV  OW      5194    2.673575282    4.955771223    3.817376082
 1086 SOLV  HW1     5195    2.596189984    5.019105034    3.816778849
 1086 SOLV  HW2     5196    2.749631866    4.996582558    3.867891015
 1087 SOLV  OW      5197    0.706475978    5.674499053    3.465556940
 1087 SOLV  HW1     5198    0.713982332    5.574970471    3.471702640
 1087 SOLV  HW2     5199    0.624789000    5.704832011    3.514619777
 1088 SOLV  OW      5200    1.482650558    6.173109540    0.354473009
 1088 SOLV  HW1     5201    1.450827421    6.255532076    0.307617208
 1088 SOLV  HW2     5202    1.579689489    6.182761367    0.376650451
 1089 SOLV  OW      5203    6.511276327    1.857995890    0.053300363
 1089 SOLV  HW1     5204    6.585373588    1.862349178    0.120313035
 1089 SOLV  HW2     5205    6.500624743    1.763788519    0.021495839
 1090 SOLV  OW      5206    4.122147698    3.565554998    7.643186351
 1090 SOLV  HW1     5207    4.140591866    3.658735626    7.611895839
 1090 SOLV  HW2     5208    4.035239651    3.534160147    7.604934623
 1091 SOLV  OW      5209    0.715114255    4.781794349    1.053196305
 1091 SOLV  HW1     5210    0.809874793    4.792540007    1.023090316
 1091 SOLV  HW2     5211    0.653976809    4.824893890    0.986818532
 1092 SOLV  OW      5212    2.945846813    5.306374287    1.785099666
 1092 SOLV  HW1     5213    3.039758054    5.311158772    1.751047553
 1092 SOLV  HW2     5214    2.925935393    5.213011393    1.814907489
 1093 SOLV  OW      5215    1.156762694    3.370019892    1.510224811
 1093 SOLV  HW1     5216    1.086158483    3.399332688    1.574702625
 1093 SOLV  HW2     5217    1.158925277    3.270110955    1.506340831
 1094 SOLV  OW      5218    2.928029798    5.091300847    0.258166657
 1094 SOLV  HW1     5219    2.876433115    5.053209051    0.334902233
 1094 SOLV  HW2     5220    2.877525881    5.076031721    0.173209534
 1095 SOLV  OW      5221    3.899709784    0.780495949    6.977744679
 1095 SOLV  HW1     5222    3.976544208    0.785067502    6.913892035
 1095 SOLV  HW2     5223    3.825093015    0.838049880    6.944256504
 1096 SOLV  OW      5224    3.871493491    6.283242411    1.097448126
 1096 SOLV  HW1     5225    3.817910924    6.218591471    1.151771685
 1096 SOLV  HW2     5226    3.967709293    6.255982571    1.098583793
 1097 SOLV  OW      5227    1.370588773    2.131011867    0.773710828
 1097 SOLV  HW1     5228    1.317593201    2.062597959    0.823801632
 1097 SOLV  HW2     5229    1.460014484    2.093102662    0.749962353
 1098 SOLV  OW      5230    3.103817702    2.749237901    2.896338664
 1098 SOLV  HW1     5231    3.151751835    2.788541135    2.974818486
 1098 SOLV  HW2     5232    3.036430990    2.682654808    2.928388043
 1099 SOLV  OW      5233    5.834849940    4.097478452    1.853794426
 1099 SOLV  HW1     5234    5.834194790    4.177396686    1.793673396
 1099 SOLV  HW2     5235    5.744880257    4.053835835    1.852173206
 1100 SOLV  OW      5236    3.282460305    3.124601076    1.142995048
 1100 SOLV  HW1     5237    3.370147450    3.118725298    1.095267886
 1100 SOLV  HW2     5238    3.286142510    3.069476448    1.226356857
 1101 SOLV  OW      5239    2.715904323    6.898494505    6.178251073
 1101 SOLV  HW1     5240    2.633752960    6.883518148    6.123219790
 1101 SOLV  HW2     5241    2.753191665    6.810306236    6.207130509
 1102 SOLV  OW      5242    5.675409066    6.093165027    0.003500858
 1102 SOLV  HW1     5243    5.583039372    6.054853177    0.002222310
 1102 SOLV  HW2     5244    5.670518024    6.192321891   -0.008568229
 1103 SOLV  OW      5245    2.869549869    7.512549559    5.208355725
 1103 SOLV  HW1     5246    2.952915701    7.553338882    5.245609307
 1103 SOLV  HW2     5247    2.843418545    7.433573837    5.263865925
 1104 SOLV  OW      5248    2.438897280    0.767208543    3.318756256
 1104 SOLV  HW1     5249    2.447950107    0.804152302    3.226265050
 1104 SOLV  HW2     5250    2.391593232    0.679177249    3.314987855
 1105 SOLV  OW      5251    3.015998435    6.545588450    6.656486363
 1105 SOLV  HW1     5252    3.066522644    6.622224080    6.616786053
 1105 SOLV  HW2     5253    2.990122029    6.481658136    6.584063604
 1106 SOLV  OW      5254    3.312078048    0.591727295    2.847254527
 1106 SOLV  HW1     5255    3.310019242    0.592199452    2.947232505
 1106 SOLV  HW2     5256    3.373664669    0.519603050    2.815549729
 1107 SOLV  OW      5257    3.998708419    1.075242632    1.208284099
 1107 SOLV  HW1     5258    3.959342752    1.155819227    1.252546833
 1107 SOLV  HW2     5259    4.051775675    1.023104227    1.275118520
 1108 SOLV  OW      5260    5.018634239    5.801780667    6.137261974
 1108 SOLV  HW1     5261    5.096863157    5.853361293    6.172209277
 1108 SOLV  HW2     5262    5.035211289    5.776666165    6.041888512
 1109 SOLV  OW      5263    0.378125923    6.494427390    6.232146231
 1109 SOLV  HW1     5264    0.288251463    6.502699295    6.275223887
 1109 SOLV  HW2     5265    0.448004915    6.531158246    6.293541097
 1110 SOLV  OW      5266    3.477915251    4.871282856    2.183541177
 1110 SOLV  HW1     5267    3.418518938    4.870256101    2.263995099
 1110 SOLV  HW2     5268    3.571935764    4.890363133    2.211787989
 1111 SOLV  OW      5269    2.069826276    4.594550146    7.462784800
 1111 SOLV  HW1     5270    2.086013532    4.652640040    7.542567649
 1111 SOLV  HW2     5271    2.148505727    4.599760759    7.401269721
 1112 SOLV  OW      5272    0.553232981    6.043215171    1.186147363
 1112 SOLV  HW1     5273    0.637154169    6.092026715    1.162142010
 1112 SOLV  HW2     5274    0.524870971    6.069130191    1.278481298
 1113 SOLV  OW      5275    6.672701989    0.127184048    6.400742776
 1113 SOLV  HW1     5276    6.711637365    0.209682845    6.359757789
 1113 SOLV  HW2     5277    6.639006242    0.066807575    6.328485200
 1114 SOLV  OW      5278    6.619262178    3.324527305    3.348574210
 1114 SOLV  HW1     5279    6.648073107    3.264189869    3.274205102
 1114 SOLV  HW2     5280    6.597493403    3.414878253    3.311639065
 1115 SOLV  OW      5281    4.291871993    4.583183344    5.811474881
 1115 SOLV  HW1     5282    4.382372985    4.564117525    5.849502713
 1115 SOLV  HW2     5283    4.292175337    4.673440199    5.768421183
 1116 SOLV  OW      5284    1.952351163    5.898622014    6.198279398
 1116 SOLV  HW1     5285    1.923262314    5.935374209    6.109934786
 1116 SOLV  HW2     5286    2.050205115    5.915152590    6.210648284
 1117 SOLV  OW      5287    6.837042779    4.712899224    0.528599638
 1117 SOLV  HW1     5288    6.934309310    4.716796113    0.505668830
 1117 SOLV  HW2     5289    6.825321328    4.728096309    0.626749476
 1118 SOLV  OW      5290    4.687156953    0.148281748    5.224582563
 1118 SOLV  HW1     5291    4.733494236    0.151636481    5.313146252
 1118 SOLV  HW2     5292    4.715987638    0.066363245    5.174984782
 1119 SOLV  OW      5293    2.456728584    4.723372196    4.110123915
 1119 SOLV  HW1     5294    2.529334017    4.687983078    4.169096362
 1119 SOLV  HW2     5295    2.405790346    4.646973975    4.070497111
 1120 SOLV  OW      5296    7.324946484    7.068202226    0.173299640
 1120 SOLV  HW1     5297    7.256581971    7.013748150    0.221890779
 1120 SOLV  HW2     5298    7.369692393    7.011487844    0.104152730
 1121 SOLV  OW      5299    5.756753308    4.914518903    4.670076235
 1121 SOLV  HW1     5300    5.690667238    4.853507574    4.626353139
 1121 SOLV  HW2     5301    5.843272985    4.911283186    4.620023704
 1122 SOLV  OW      5302    5.562120364    5.212912849    6.099761781
 1122 SOLV  HW1     5303    5.600503260    5.294590351    6.142861001
 1122 SOLV  HW2     5304    5.517266281    5.156582209    6.169166053
 1123 SOLV  OW      5305    2.629698307    6.418517355    5.065876922
 1123 SOLV  HW1     5306    2.609777621    6.352552728    4.993395939
 1123 SOLV  HW2     5307    2.718604756    6.460991234    5.048752444
 1124 SOLV  OW      5308    7.496508854    1.479453472    3.727649407
 1124 SOLV  HW1     5309    7.569909355    1.436324503    3.675173999
 1124 SOLV  HW2     5310    7.425580749    1.411811321    3.747526985
 1125 SOLV  OW      5311    5.055898660    6.101326334    2.577977661
 1125 SOLV  HW1     5312    5.049623472    6.074882668    2.481734497
 1125 SOLV  HW2     5313    5.111406870    6.184103457    2.586234392
 1126 SOLV  OW      5314    5.592410105    2.344493296    5.089377403
 1126 SOLV  HW1     5315    5.569339400    2.427109593    5.140794982
 1126 SOLV  HW2     5316    5.549377667    2.348281923    4.999181688
 1127 SOLV  OW      5317    1.729546431    5.308213823    3.278028476
 1127 SOLV  HW1     5318    1.780699620    5.224965923    3.256699183
 1127 SOLV  HW2     5319    1.783168461    5.365232455    3.340280294
 1128 SOLV  OW      5320    6.583291437    0.385447225    0.053603441
 1128 SOLV  HW1     5321    6.639786483    0.370012212    0.134670385
 1128 SOLV  HW2     5322    6.582090713    0.302615977   -0.002426453
 1129 SOLV  OW      5323    6.391647154    2.831323453    2.078555403
 1129 SOLV  HW1     5324    6.478862733    2.875262182    2.100114600
 1129 SOLV  HW2     5325    6.337286815    2.822448639    2.162030563
 1130 SOLV  OW      5326    5.364686153    3.191800101    3.725767284
 1130 SOLV  HW1     5327    5.329680396    3.239143124    3.806605856
 1130 SOLV  HW2     5328    5.396326306    3.100542209    3.751699514
 1131 SOLV  OW      5329    7.400442768    7.033806784    6.199614144
 1131 SOLV  HW1     5330    7.334027336    7.107730467    6.188381095
 1131 SOLV  HW2     5331    7.486071573    7.058800910    6.154395123
 1132 SOLV  OW      5332    3.447002027    2.804940530    1.839224637
 1132 SOLV  HW1     5333    3.517100022    2.775302960    1.774356022
 1132 SOLV  HW2     5334    3.482974210    2.798644623    1.932318012
 1133 SOLV  OW      5335    6.985925095    4.700775065    6.372081237
 1133 SOLV  HW1     5336    6.944236533    4.789649078    6.391184415
 1133 SOLV  HW2     5337    7.058755731    4.711981105    6.304468577
 1134 SOLV  OW      5338    1.116820939    3.741650932    3.680196472
 1134 SOLV  HW1     5339    1.135687914    3.829277244    3.635843074
 1134 SOLV  HW2     5340    1.192975078    3.678934403    3.663803911
 1135 SOLV  OW      5341    6.482043088    0.877912571    1.383739078
 1135 SOLV  HW1     5342    6.504718774    0.975134083    1.377801782
 1135 SOLV  HW2     5343    6.415400158    0.863655455    1.456930145
 1136 SOLV  OW      5344    0.854846017    3.071841236    0.899497091
 1136 SOLV  HW1     5345    0.815790234    3.009309398    0.831936233
 1136 SOLV  HW2     5346    0.807782795    3.159930931    0.894470022
 1137 SOLV  OW      5347    2.241851760    5.425035532    1.728466817
 1137 SOLV  HW1     5348    2.277989830    5.404329429    1.637552843
 1137 SOLV  HW2     5349    2.287419435    5.367436350    1.796333848
 1138 SOLV  OW      5350    0.424475861    2.698837223    2.313359727
 1138 SOLV  HW1     5351    0.330216384    2.723406019    2.290711878
 1138 SOLV  HW2     5352    0.487291041    2.760706120    2.266158831
 1139 SOLV  OW      5353    5.714447986    7.382273710    4.605359917
 1139 SOLV  HW1     5354    5.631654347    7.326179550    4.605656716
 1139 SOLV  HW2     5355    5.704441729    7.456087244    4.538629965
 1140 SOLV  OW      5356    4.041065669    4.979874389    3.288037668
 1140 SOLV  HW1     5357    4.013344000    5.059344310    3.342051956
 1140 SOLV  HW2     5358    4.039071414    5.003317883    3.190837747
 1141 SOLV  OW      5359    3.270636381    5.768304973    1.843741767
 1141 SOLV  HW1     5360    3.249014626    5.708995541    1.921297842
 1141 SOLV  HW2     5361    3.366719811    5.756591975    1.818626177
 1142 SOLV  OW      5362    1.785061592    6.828975952    6.255621500
 1142 SOLV  HW1     5363    1.707403248    6.870992777    6.302582399
 1142 SOLV  HW2     5364    1.851070539    6.899775180    6.230486074
 1143 SOLV  OW      5365    2.657496482    3.049257174    6.263843586
 1143 SOLV  HW1     5366    2.649709788    2.949715662    6.269576383
 1143 SOLV  HW2     5367    2.735752678    3.073293528    6.206396245
 1144 SOLV  OW      5368    1.115533355    1.880098480    1.804422079
 1144 SOLV  HW1     5369    1.088929710    1.847475350    1.895130349
 1144 SOLV  HW2     5370    1.033512306    1.898104377    1.750122981
 1145 SOLV  OW      5371    5.132010212    5.354556719    2.889192312
 1145 SOLV  HW1     5372    5.135048081    5.323606076    2.984243666
 1145 SOLV  HW2     5373    5.219921685    5.335971714    2.845282664
 1146 SOLV  OW      5374    0.107116515    3.740865156    5.513048261
 1146 SOLV  HW1     5375    0.084275473    3.723739625    5.608896734
 1146 SOLV  HW2     5376    0.044061663    3.690219883    5.454216826
 1147 SOLV  OW      5377    1.937588396    4.047842876    5.208055766
 1147 SOLV  HW1     5378    2.000575015    4.124346645    5.194574775
 1147 SOLV  HW2     5379    1.989779820    3.963190427    5.218631684
 1148 SOLV  OW      5380    5.292397244    6.006775066    1.759311332
 1148 SOLV  HW1     5381    5.315465357    5.910370051    1.772565809
 1148 SOLV  HW2     5382    5.367594740    6.063862112    1.792296803
 1149 SOLV  OW      5383    0.041174360    3.352039584    5.403968429
 1149 SOLV  HW1     5384    0.103123870    3.410656094    5.456198885
 1149 SOLV  HW2     5385    0.090395806    3.312115898    5.326605584
 1150 SOLV  OW      5386    0.305327487    4.008903907    0.931441081
 1150 SOLV  HW1     5387    0.356969437    3.928570173    0.961100042
 1150 SOLV  HW2     5388    0.368842595    4.080447094    0.902330666
 1151 SOLV  OW      5389    7.404150419    4.879244223    2.877751474
 1151 SOLV  HW1     5390    7.315603076    4.841067222    2.851220920
 1151 SOLV  HW2     5391    7.428419850    4.846698066    2.969149995
 1152 SOLV  OW      5392    2.381904128    2.690840043    0.037865242
 1152 SOLV  HW1     5393    2.399369376    2.710078646    0.134437900
 1152 SOLV  HW2     5394    2.410128430    2.769287094   -0.017368555
 1153 SOLV  OW      5395    4.868767161    3.273599871    4.194478741
 1153 SOLV  HW1     5396    4.773194004    3.244153234    4.194158410
 1153 SOLV  HW2     5397    4.876202842    3.362116398    4.240423610
 1154 SOLV  OW      5398    4.731936418    1.622832816    2.606367343
 1154 SOLV  HW1     5399    4.660206194    1.613243488    2.675394216
 1154 SOLV  HW2     5400    4.706980684    1.570472173    2.524897175
 1155 SOLV  OW      5401    2.904466595    4.790957150    0.335333401
 1155 SOLV  HW1     5402    2.892167829    4.854623732    0.411470944
 1155 SOLV  HW2     5403    2.847398615    4.819634411    0.258375998
 1156 SOLV  OW      5404    3.533878658    2.971014343    6.689076733
 1156 SOLV  HW1     5405    3.627130854    2.992555968    6.660068752
 1156 SOLV  HW2     5406    3.525177765    2.986529443    6.787488711
 1157 SOLV  OW      5407    4.790975805    1.014397863    3.699627471
 1157 SOLV  HW1     5408    4.798604056    0.915421261    3.711689520
 1157 SOLV  HW2     5409    4.787813443    1.058722776    3.789211590
 1158 SOLV  OW      5410    7.411476856    3.266379094    4.495947798
 1158 SOLV  HW1     5411    7.428807793    3.203237048    4.420353035
 1158 SOLV  HW2     5412    7.334544220    3.232879269    4.550361939
 1159 SOLV  OW      5413    6.356479816    3.890029478    5.360090124
 1159 SOLV  HW1     5414    6.312931481    3.872027650    5.271880113
 1159 SOLV  HW2     5415    6.328237535    3.820342873    5.426026167
 1160 SOLV  OW      5416    6.683869837    2.017094670    7.125849484
 1160 SOLV  HW1     5417    6.690818099    2.015809716    7.225606698
 1160 SOLV  HW2     5418    6.590928399    2.042705389    7.099252957
 1161 SOLV  OW      5419    2.858751658    6.044191004    6.443298399
 1161 SOLV  HW1     5420    2.843477571    5.945405016    6.440220917
 1161 SOLV  HW2     5421    2.813090742    6.082476755    6.523615019
 1162 SOLV  OW      5422    1.707886433    4.567656608    7.729839758
 1162 SOLV  HW1     5423    1.789893017    4.525284330    7.768325728
 1162 SOLV  HW2     5424    1.630597071    4.504823437    7.738783367
 1163 SOLV  OW      5425    2.127105885    4.537214287    5.444325151
 1163 SOLV  HW1     5426    2.170747985    4.519258430    5.532498816
 1163 SOLV  HW2     5427    2.030382659    4.512292903    5.449338405
 1164 SOLV  OW      5428    6.717863944    2.822772144    6.627045042
 1164 SOLV  HW1     5429    6.686531225    2.902168803    6.574928366
 1164 SOLV  HW2     5430    6.707508899    2.740259168    6.571492552
 1165 SOLV  OW      5431    6.376105654    0.139583087    3.207958793
 1165 SOLV  HW1     5432    6.393563457    0.236109273    3.188471222
 1165 SOLV  HW2     5433    6.460745164    0.087500736    3.196760885
 1166 SOLV  OW      5434    5.986267721    7.459286210    4.611868266
 1166 SOLV  HW1     5435    5.989840774    7.365906800    4.576243954
 1166 SOLV  HW2     5436    5.904741616    7.470140113    4.668765017
 1167 SOLV  OW      5437    4.051337867    6.329028898    5.334224843
 1167 SOLV  HW1     5438    4.043734257    6.250144300    5.273224848
 1167 SOLV  HW2     5439    4.118397075    6.393369479    5.297279138
 1168 SOLV  OW      5440    2.165638294    4.854547130    1.603838074
 1168 SOLV  HW1     5441    2.221004489    4.771541855    1.610653506
 1168 SOLV  HW2     5442    2.129921429    4.863223012    1.510828463
 1169 SOLV  OW      5443    4.353042729    1.713497704    2.577497328
 1169 SOLV  HW1     5444    4.401299969    1.655088792    2.642774582
 1169 SOLV  HW2     5445    4.303972732    1.785255045    2.626939403
 1170 SOLV  OW      5446    1.237547876    2.846876868    2.027682769
 1170 SOLV  HW1     5447    1.240913495    2.943563715    2.053019952
 1170 SOLV  HW2     5448    1.308624576    2.827680942    1.959998503
 1171 SOLV  OW      5449    3.219511876    4.081040916    6.177373923
 1171 SOLV  HW1     5450    3.178167941    4.167580810    6.149035778
 1171 SOLV  HW2     5451    3.316727510    4.081301713    6.153910256
 1172 SOLV  OW      5452    5.026225846    2.330221343    0.593549046
 1172 SOLV  HW1     5453    5.062449385    2.265567020    0.526398633
 1172 SOLV  HW2     5454    5.100388862    2.361855364    0.652714699
 1173 SOLV  OW      5455    6.866793749    4.311129270    7.259008582
 1173 SOLV  HW1     5456    6.896602054    4.265536250    7.342881559
 1173 SOLV  HW2     5457    6.841792481    4.242388087    7.190807002
 1174 SOLV  OW      5458    5.471704092    2.712691568    6.148687042
 1174 SOLV  HW1     5459    5.525830932    2.652856193    6.089610241
 1174 SOLV  HW2     5460    5.395181724    2.750544927    6.096615330
 1175 SOLV  OW      5461    0.411194913    5.851178792    6.137837440
 1175 SOLV  HW1     5462    0.455230914    5.829136605    6.224881645
 1175 SOLV  HW2     5463    0.458425794    5.928338376    6.095207443
 1176 SOLV  OW      5464    0.536574009    2.742065711    4.286775758
 1176 SOLV  HW1     5465    0.612794132    2.757679592    4.349611921
 1176 SOLV  HW2     5466    0.561073505    2.775445931    4.195742069
 1177 SOLV  OW      5467    5.672747626    6.586435670    1.044671287
 1177 SOLV  HW1     5468    5.623886477    6.673426823    1.037818525
 1177 SOLV  HW2     5469    5.619629363    6.514744731    0.999497930
 1178 SOLV  OW      5470    2.454436076    5.600633372    5.727254264
 1178 SOLV  HW1     5471    2.455712190    5.501877606    5.742990783
 1178 SOLV  HW2     5472    2.545050931    5.638536654    5.746071629
 1179 SOLV  OW      5473    0.833959936    5.857998844    0.760447780
 1179 SOLV  HW1     5474    0.831868389    5.908760585    0.674304129
 1179 SOLV  HW2     5475    0.834127089    5.922326448    0.837023099
 1180 SOLV  OW      5476    5.796504086    0.423297683    5.043372694
 1180 SOLV  HW1     5477    5.696810161    0.416894333    5.038694232
 1180 SOLV  HW2     5478    5.827115737    0.503954068    4.992785007
 1181 SOLV  OW      5479    4.134816219    1.663966877    7.221677757
 1181 SOLV  HW1     5480    4.052185834    1.713907486    7.195607615
 1181 SOLV  HW2     5481    4.213845260    1.724975205    7.215864287
 1182 SOLV  OW      5482    3.407192460    6.973543709    2.993937784
 1182 SOLV  HW1     5483    3.401824835    7.002052791    3.089646105
 1182 SOLV  HW2     5484    3.353790589    7.036421728    2.937402600
 1183 SOLV  OW      5485    2.888184994    7.046856483    0.778049067
 1183 SOLV  HW1     5486    2.972670442    7.019071322    0.823785914
 1183 SOLV  HW2     5487    2.829060580    6.967106760    0.765971649
 1184 SOLV  OW      5488    2.743793378    6.612264816    2.926041142
 1184 SOLV  HW1     5489    2.731263278    6.531716217    2.983979795
 1184 SOLV  HW2     5490    2.684936845    6.604863840    2.845524443
 1185 SOLV  OW      5491    1.661483636    3.702785273    4.125234133
 1185 SOLV  HW1     5492    1.742565897    3.704462510    4.183753792
 1185 SOLV  HW2     5493    1.623290628    3.610367893    4.123868813
 1186 SOLV  OW      5494    3.523209581    0.809495509    4.448376704
 1186 SOLV  HW1     5495    3.553290985    0.715207912    4.462754666
 1186 SOLV  HW2     5496    3.562535409    0.844403859    4.363308473
 1187 SOLV  OW      5497    3.487101151    4.497295825    6.247686202
 1187 SOLV  HW1     5498    3.555094023    4.569459670    6.260757574
 1187 SOLV  HW2     5499    3.417936413    4.528125644    6.182361875
 1188 SOLV  OW      5500    0.846013753    2.313376577    5.705402593
 1188 SOLV  HW1     5501    0.851852463    2.399315615    5.756214118
 1188 SOLV  HW2     5502    0.894176675    2.241597542    5.755696321
 1189 SOLV  OW      5503    3.848473174    5.219622710    1.525211156
 1189 SOLV  HW1     5504    3.888462244    5.185191634    1.610164487
 1189 SOLV  HW2     5505    3.920079816    5.228783603    1.456000072
 1190 SOLV  OW      5506    3.033817071    1.690530593    1.324374140
 1190 SOLV  HW1     5507    2.970444526    1.636404125    1.269091298
 1190 SOLV  HW2     5508    3.061904801    1.771630118    1.273034214
 1191 SOLV  OW      5509    1.839696133    4.488397173    5.124936170
 1191 SOLV  HW1     5510    1.754656644    4.496262639    5.072895392
 1191 SOLV  HW2     5511    1.889887369    4.407356020    5.094686707
 1192 SOLV  OW      5512    7.381041781    4.457510480    2.230439565
 1192 SOLV  HW1     5513    7.293385653    4.468926391    2.183666181
 1192 SOLV  HW2     5514    7.416551291    4.365713965    2.212718173
 1193 SOLV  OW      5515    1.808637516    6.785490231    5.491355535
 1193 SOLV  HW1     5516    1.833537495    6.866173060    5.437761944
 1193 SOLV  HW2     5517    1.887317111    6.724069611    5.497603068
 1194 SOLV  OW      5518    0.155741719    6.389549178    7.527016265
 1194 SOLV  HW1     5519    0.142837715    6.385695716    7.626113712
 1194 SOLV  HW2     5520    0.143896245    6.483724332    7.495515598
 1195 SOLV  OW      5521    7.575255092    2.214186716    1.665185206
 1195 SOLV  HW1     5522    7.566274004    2.149216621    1.740682090
 1195 SOLV  HW2     5523    7.660995559    2.264764360    1.674779554
 1196 SOLV  OW      5524    6.460187149    1.270126313    4.387459026
 1196 SOLV  HW1     5525    6.545018054    1.315318958    4.359842230
 1196 SOLV  HW2     5526    6.431847505    1.206009266    4.316133933
 1197 SOLV  OW      5527    5.706165643    6.009544325    4.838377729
 1197 SOLV  HW1     5528    5.798024995    6.010124829    4.798836304
 1197 SOLV  HW2     5529    5.712049929    5.988582519    4.935988827
 1198 SOLV  OW      5530    6.421209653    1.551675181    6.520145444
 1198 SOLV  HW1     5531    6.368118199    1.539073317    6.436336181
 1198 SOLV  HW2     5532    6.461981155    1.464451862    6.547187348
 1199 SOLV  OW      5533    2.123879898    0.486342210    0.859278299
 1199 SOLV  HW1     5534    2.047322454    0.500222948    0.796458443
 1199 SOLV  HW2     5535    2.191318830    0.425967371    0.816770864
 1200 SOLV  OW      5536    0.374159950    0.730492274    1.342512517
 1200 SOLV  HW1     5537    0.328767211    0.798461516    1.400129698
 1200 SOLV  HW2     5538    0.311958211    0.701660676    1.269713510
 1201 SOLV  OW      5539    6.693594736    3.198279966    4.668502560
 1201 SOLV  HW1     5540    6.769439959    3.262042024    4.654946584
 1201 SOLV  HW2     5541    6.639643122    3.227034251    4.747649520
 1202 SOLV  OW      5542    4.873626708    2.490094087    4.815312621
 1202 SOLV  HW1     5543    4.887987744    2.530424125    4.905685737
 1202 SOLV  HW2     5544    4.848934827    2.561961729    4.750309807
 1203 SOLV  OW      5545    0.118294732    4.886407362    7.182001904
 1203 SOLV  HW1     5546    0.191896869    4.927929842    7.128535445
 1203 SOLV  HW2     5547    0.030498870    4.924527245    7.153040311
 1204 SOLV  OW      5548    1.443422065    4.541764767    3.726530716
 1204 SOLV  HW1     5549    1.345070063    4.551089558    3.742022120
 1204 SOLV  HW2     5550    1.461405000    4.456901393    3.676783007
 1205 SOLV  OW      5551    4.676470408    2.768285826    4.123685125
 1205 SOLV  HW1     5552    4.578195385    2.769944327    4.105219108
 1205 SOLV  HW2     5553    4.722860386    2.715559623    4.052484500
 1206 SOLV  OW      5554    4.661470650    0.515203270    1.900825176
 1206 SOLV  HW1     5555    4.737197413    0.580502229    1.898989370
 1206 SOLV  HW2     5556    4.668426943    0.458423596    1.982858479
 1207 SOLV  OW      5557    3.778231361    4.024966009    2.423536175
 1207 SOLV  HW1     5558    3.812628355    3.947074254    2.475991360
 1207 SOLV  HW2     5559    3.701737099    4.066895665    2.472447876
 1208 SOLV  OW      5560    3.080250958    5.221681573    1.398649154
 1208 SOLV  HW1     5561    3.050522641    5.139392862    1.350205454
 1208 SOLV  HW2     5562    3.130785367    5.195495990    1.480884187
 1209 SOLV  OW      5563    5.659203034    2.566646635    5.544075538
 1209 SOLV  HW1     5564    5.639575119    2.470273799    5.562209011
 1209 SOLV  HW2     5565    5.728078862    2.573607153    5.471898972
 1210 SOLV  OW      5566    6.710927597    1.677776929    7.386206898
 1210 SOLV  HW1     5567    6.667104961    1.685660063    7.475756775
 1210 SOLV  HW2     5568    6.641659854    1.685196147    7.314452935
 1211 SOLV  OW      5569    1.838114544    5.788149814    1.472850468
 1211 SOLV  HW1     5570    1.781371673    5.869727937    1.461592249
 1211 SOLV  HW2     5571    1.860545618    5.776259391    1.569581668
 1212 SOLV  OW      5572    2.875902683    1.128632256    7.230691570
 1212 SOLV  HW1     5573    2.882069331    1.133895388    7.330372061
 1212 SOLV  HW2     5574    2.966035166    1.107593271    7.192805587
 1213 SOLV  OW      5575    3.060554530    3.728799331    7.414457465
 1213 SOLV  HW1     5576    3.070148043    3.824508328    7.387084423
 1213 SOLV  HW2     5577    3.017053468    3.677233923    7.340632154
 1214 SOLV  OW      5578    6.105941733    0.376024237    5.948048873
 1214 SOLV  HW1     5579    6.141229603    0.436412587    6.019530818
 1214 SOLV  HW2     5580    6.063640624    0.430919561    5.875946785
 1215 SOLV  OW      5581    7.445236581    6.901605762    2.244751612
 1215 SOLV  HW1     5582    7.527427484    6.891624684    2.300845273
 1215 SOLV  HW2     5583    7.376446917    6.953607100    2.295400469
 1216 SOLV  OW      5584    0.506634543    6.104876651    3.859134137
 1216 SOLV  HW1     5585    0.539000209    6.066385259    3.945577415
 1216 SOLV  HW2     5586    0.565988480    6.074212200    3.784714213
 1217 SOLV  OW      5587    0.842007900    0.954652226    2.990117043
 1217 SOLV  HW1     5588    0.761286609    0.898243839    2.972678209
 1217 SOLV  HW2     5589    0.866180782    1.004804022    2.907037237
 1218 SOLV  OW      5590    6.427526046    4.222409137    6.518739297
 1218 SOLV  HW1     5591    6.515746162    4.205792703    6.474663209
 1218 SOLV  HW2     5592    6.382499215    4.135028781    6.537147736
 1219 SOLV  OW      5593    3.914964572    0.908306908    1.934789739
 1219 SOLV  HW1     5594    3.858033692    0.877889454    2.011180666
 1219 SOLV  HW2     5595    4.008766159    0.922145328    1.966596603
 1220 SOLV  OW      5596    4.543904440    7.646146612    4.140813694
 1220 SOLV  HW1     5597    4.633615223    7.666201549    4.180181036
 1220 SOLV  HW2     5598    4.495331200    7.581596971    4.199770236
 1221 SOLV  OW      5599    0.839753784    0.776216805    3.269196571
 1221 SOLV  HW1     5600    0.890982554    0.861349046    3.280589065
 1221 SOLV  HW2     5601    0.808026167    0.744226230    3.358480536
 1222 SOLV  OW      5602    1.988870816    6.116812876    6.575652496
 1222 SOLV  HW1     5603    2.035845539    6.101709584    6.662639110
 1222 SOLV  HW2     5604    1.891919432    6.134396944    6.592757713
 1223 SOLV  OW      5605    7.588858054    4.599318320    1.351726399
 1223 SOLV  HW1     5606    7.635502580    4.674379600    1.398540919
 1223 SOLV  HW2     5607    7.647797915    4.518525050    1.351373331
 1224 SOLV  OW      5608    5.808538525    0.148968925    3.039344566
 1224 SOLV  HW1     5609    5.802986550    0.062368789    2.989631162
 1224 SOLV  HW2     5610    5.731428791    0.156049270    3.102635817
 1225 SOLV  OW      5611    3.246934973    0.896134781    2.609318242
 1225 SOLV  HW1     5612    3.341623371    0.866613910    2.622135023
 1225 SOLV  HW2     5613    3.245682399    0.985431598    2.564305236
 1226 SOLV  OW      5614    4.183583040    3.228159948    7.555425568
 1226 SOLV  HW1     5615    4.119504499    3.249898536    7.481783095
 1226 SOLV  HW2     5616    4.216723770    3.312937563    7.596853039
 1227 SOLV  OW      5617    7.653982503    3.619736335    5.027849930
 1227 SOLV  HW1     5618    7.584386765    3.592629388    4.961354062
 1227 SOLV  HW2     5619    7.723866171    3.674895082    4.982310955
 1228 SOLV  OW      5620    0.539298422    3.410188287    4.276015872
 1228 SOLV  HW1     5621    0.460169954    3.467976830    4.296041326
 1228 SOLV  HW2     5622    0.611610594    3.465771131    4.234988357
 1229 SOLV  OW      5623    1.589325311    0.843301511    1.028669710
 1229 SOLV  HW1     5624    1.499497755    0.850157122    1.072093187
 1229 SOLV  HW2     5625    1.615526511    0.747065921    1.021337603
 1230 SOLV  OW      5626    5.444115750    1.024794688    6.912392131
 1230 SOLV  HW1     5627    5.479210965    0.952760877    6.852563470
 1230 SOLV  HW2     5628    5.345690250    1.012485741    6.925153235
 1231 SOLV  OW      5629    3.845022304    0.906404434    6.594899318
 1231 SOLV  HW1     5630    3.857638336    0.972834678    6.668585720
 1231 SOLV  HW2     5631    3.784557186    0.945022104    6.525225322
 1232 SOLV  OW      5632    2.848875295    6.203397186    1.893918482
 1232 SOLV  HW1     5633    2.824765012    6.135763110    1.824305341
 1232 SOLV  HW2     5634    2.916842190    6.266661100    1.856772357
 1233 SOLV  OW      5635    0.779294030    3.283114844    0.450425926
 1233 SOLV  HW1     5636    0.865483469    3.247744723    0.414062782
 1233 SOLV  HW2     5637    0.753820305    3.231284846    0.532075527
 1234 SOLV  OW      5638    2.387666907    6.738056746    6.619944123
 1234 SOLV  HW1     5639    2.343501599    6.817741645    6.578693131
 1234 SOLV  HW2     5640    2.484607368    6.737258184    6.595371618
 1235 SOLV  OW      5641    3.416028920    1.140078079    4.476772465
 1235 SOLV  HW1     5642    3.365747569    1.074711093    4.533344442
 1235 SOLV  HW2     5643    3.351382726    1.194407472    4.423194428
 1236 SOLV  OW      5644    4.411224127    4.169741008    0.776129818
 1236 SOLV  HW1     5645    4.370749211    4.081726391    0.751295078
 1236 SOLV  HW2     5646    4.460949076    4.206858979    0.697700145
 1237 SOLV  OW      5647    3.500851926    1.094675521    2.449895155
 1237 SOLV  HW1     5648    3.459473354    1.118792498    2.362101357
 1237 SOLV  HW2     5649    3.528787700    0.998661387    2.448302489
 1238 SOLV  OW      5650    2.651954216    0.554965443    0.075057227
 1238 SOLV  HW1     5651    2.632651201    0.643220111    0.117952909
 1238 SOLV  HW2     5652    2.713004592    0.501957625    0.133916616
 1239 SOLV  OW      5653    3.139595971    1.544775708    7.377620652
 1239 SOLV  HW1     5654    3.113022336    1.584094072    7.289588969
 1239 SOLV  HW2     5655    3.058556069    1.508741881    7.423835274
 1240 SOLV  OW      5656    5.239700078    4.761477005    1.341975941
 1240 SOLV  HW1     5657    5.237090446    4.809766806    1.254436506
 1240 SOLV  HW2     5658    5.166025595    4.794993468    1.400717514
 1241 SOLV  OW      5659    6.008044068    1.465962984    1.511508111
 1241 SOLV  HW1     5660    6.084968059    1.498906171    1.566270478
 1241 SOLV  HW2     5661    5.924824914    1.514481959    1.538374866
 1242 SOLV  OW      5662    3.581912031    4.674082690    2.000500713
 1242 SOLV  HW1     5663    3.570530289    4.707921631    1.907082379
 1242 SOLV  HW2     5664    3.529223218    4.731341781    2.063325202
 1243 SOLV  OW      5665    4.103635044    6.253915020    6.286409889
 1243 SOLV  HW1     5666    4.169804313    6.240178294    6.360131230
 1243 SOLV  HW2     5667    4.144280058    6.311512443    6.215471114
 1244 SOLV  OW      5668    1.810779245    5.228419325    5.941442199
 1244 SOLV  HW1     5669    1.893374027    5.222366466    5.885377588
 1244 SOLV  HW2     5670    1.835407406    5.256993331    6.034063325
 1245 SOLV  OW      5671    5.069415227    5.530318463    1.143558811
 1245 SOLV  HW1     5672    5.107455593    5.582395466    1.219995842
 1245 SOLV  HW2     5673    5.068786347    5.587364479    1.061419060
 1246 SOLV  OW      5674    6.184984842    2.855065232    5.740357293
 1246 SOLV  HW1     5675    6.106692920    2.811100769    5.696318029
 1246 SOLV  HW2     5676    6.162367430    2.950224344    5.761214696
 1247 SOLV  OW      5677    5.739082289    3.717211138    3.379065076
 1247 SOLV  HW1     5678    5.734987536    3.654360647    3.456749722
 1247 SOLV  HW2     5679    5.833837466    3.726040145    3.348318461
 1248 SOLV  OW      5680    2.446968482    6.888306694    1.676426947
 1248 SOLV  HW1     5681    2.363947632    6.832605957    1.673885637
 1248 SOLV  HW2     5682    2.430558669    6.970062661    1.731637012
 1249 SOLV  OW      5683    0.272995006    5.124691841    0.127193648
 1249 SOLV  HW1     5684    0.252781564    5.035498668    0.167660683
 1249 SOLV  HW2     5685    0.320496171    5.111784409    0.040138861
 1250 SOLV  OW      5686    2.032553466    5.865154143    6.766764940
 1250 SOLV  HW1     5687    2.116976389    5.819970219    6.737909672
 1250 SOLV  HW2     5688    2.054830339    5.943218245    6.825170144
 1251 SOLV  OW      5689    1.281485057    1.577724710    5.312348053
 1251 SOLV  HW1     5690    1.372342236    1.539393978    5.329012680
 1251 SOLV  HW2     5691    1.290285504    1.663385046    5.261488570
 1252 SOLV  OW      5692    2.328490330    2.189661538    6.455243036
 1252 SOLV  HW1     5693    2.412762064    2.135819580    6.454374973
 1252 SOLV  HW2     5694    2.306456888    2.215541016    6.549297571
 1253 SOLV  OW      5695    4.997668749    2.719174646    6.493398578
 1253 SOLV  HW1     5696    5.087330472    2.760424869    6.477247575
 1253 SOLV  HW2     5697    4.954105437    2.763724128    6.571623431
 1254 SOLV  OW      5698    4.119973358    3.527312793    1.416918024
 1254 SOLV  HW1     5699    4.155484196    3.502615894    1.507087224
 1254 SOLV  HW2     5700    4.195102822    3.559157629    1.359100759
 1255 SOLV  OW      5701    5.115519884    6.810086959    1.268032356
 1255 SOLV  HW1     5702    5.114358948    6.887938015    1.205268689
 1255 SOLV  HW2     5703    5.148323087    6.840018825    1.357639243
 1256 SOLV  OW      5704    4.384956438    0.180943819    4.812816001
 1256 SOLV  HW1     5705    4.369536798    0.100613184    4.870354779
 1256 SOLV  HW2     5706    4.327752857    0.256418789    4.844951770
 1257 SOLV  OW      5707    1.856548990    3.347148016    0.223237489
 1257 SOLV  HW1     5708    1.934290044    3.380998492    0.276251510
 1257 SOLV  HW2     5709    1.832898419    3.413796392    0.152535989
 1258 SOLV  OW      5710    5.759902394    5.151094902    5.912173797
 1258 SOLV  HW1     5711    5.689170697    5.184815423    5.974317630
[truncated: 7,221,107 more chars]
