# Supplementary material for: Flexible Gaussian Accelerated Molecular Dynamics to Enhance Biological Sampling
Source: J Chem Theory Comput. 2023 Aug 31;19(18):6521–31. doi: 10.1021/acs.jctc.3c00619 (PMC10536968; doi:10.1021/acs.jctc.3c00619)
Supplement: Supplementary file 2 — ct3c00619_si_002.zip [file ct3c00619_si_002.zip › nglycoprotein/eq/eq_glyco_5ngh_repl3_6.cnf]

TITLE
	MD++
	Automatically generated input file
	ogracia Mon Nov  7 03:29:07 2022

	final configuration
END
TIMESTEP
         500000 1100.000000000
END
POSITION
# first 24 chars ignored
    1 GLU   H1         1    1.088869626    0.808441626    1.174746607
    1 GLU   H2         2    1.043558153    0.956734735    1.181286123
    1 GLU   N          3    1.055313833    0.876531184    1.239845058
    1 GLU   H3         4    0.969312287    0.837339077    1.272534888
    1 GLU   CA         5    1.160895800    0.901295575    1.339094148
    1 GLU   CB         6    1.150476162    0.789818957    1.443371488
    1 GLU   CG         7    1.177225547    0.828378746    1.588996027
    1 GLU   CD         8    1.326064853    0.840700801    1.622166462
    1 GLU   OE1        9    1.382280800    0.946820628    1.587491575
    1 GLU   OE2       10    1.394654841    0.744313411    1.662537409
    1 GLU   C         11    1.290691844    0.897516791    1.258154888
    1 GLU   O         12    1.293507245    0.856918202    1.142075900
    2 GLY   N         13    1.400257310    0.947227505    1.314839746
    2 GLY   H         14    1.404193023    0.956543906    1.414332130
    2 GLY   CA        15    1.526840048    0.982924220    1.249193445
    2 GLY   C         16    1.503664205    1.071850433    1.126861759
    2 GLY   O         17    1.468882547    1.188661658    1.143475093
    3 ASN   N         18    1.519675074    1.010043297    1.010175117
    3 ASN   H         19    1.562048267    0.919713271    1.016879846
    3 ASN   CA        20    1.483985806    1.063801037    0.878087742
    3 ASN   CB        21    1.565123161    0.996679896    0.767084964
    3 ASN   CG        22    1.715138039    0.987858311    0.795832104
    3 ASN   OD1       23    1.779305951    1.078359055    0.848945430
    3 ASN   ND2       24    1.758575089    0.862468567    0.787048202
    3 ASN   HD21      25    1.857387674    0.847544504    0.790695120
    3 ASN   HD22      26    1.695464045    0.785052862    0.782303914
    3 ASN   C         27    1.331474627    1.058982860    0.866815255
    3 ASN   O         28    1.282463445    0.954998300    0.823039960
    4 ASP   N         29    1.267743671    1.149006586    0.941132234
    4 ASP   H         30    1.285072840    1.181361329    1.034157811
    4 ASP   CA        31    1.121558690    1.154594568    0.926750839
    4 ASP   CB        32    1.056585208    1.252518045    1.024717029
    4 ASP   CG        33    1.085095895    1.230085173    1.173353499
    4 ASP   OD1       34    1.201703660    1.222367986    1.217688890
    4 ASP   OD2       35    0.985077899    1.199755774    1.241914346
    4 ASP   C         36    1.069514291    1.199873000    0.790173621
    4 ASP   O         37    1.110518323    1.304814447    0.740817706
    5 VAL   N         38    0.987977656    1.110345447    0.735167899
    5 VAL   H         39    0.966455188    1.025494995    0.783511861
    5 VAL   CA        40    0.931732539    1.106807592    0.599386490
    5 VAL   CB        41    1.019437795    1.031092823    0.499460448
    5 VAL   CG1       42    1.138139651    1.112291862    0.447228343
    5 VAL   CG2       43    1.053257419    0.886681754    0.537037787
    5 VAL   C         44    0.783615281    1.068932714    0.593130730
    5 VAL   O         45    0.724204381    0.995663877    0.672085648
    6 ARG   N         46    0.724807238    1.156123713    0.511716585
    6 ARG   H         47    0.778128068    1.237290679    0.487841160
    6 ARG   CA        48    0.583732964    1.155576757    0.470361308
    6 ARG   CB        49    0.498491309    1.230779855    0.572768571
    6 ARG   CG        50    0.545836798    1.374585653    0.594863324
    6 ARG   CD        51    0.441877842    1.455776306    0.672371970
    6 ARG   NE        52    0.466498555    1.449033589    0.817131078
    6 ARG   HE        53    0.554513084    1.482133614    0.851133770
    6 ARG   CZ        54    0.398735010    1.384072191    0.912755537
    6 ARG   NH1       55    0.292034636    1.304442573    0.897706213
    6 ARG   HH11      56    0.254522494    1.263015906    0.980621631
    6 ARG   HH12      57    0.260756132    1.288255079    0.804121511
    6 ARG   NH2       58    0.450194686    1.397178203    1.035778366
    6 ARG   HH21      59    0.406794585    1.346257309    1.110090715
    6 ARG   HH22      60    0.525428032    1.457438417    1.062373722
    6 ARG   C         61    0.549136423    1.198909722    0.327755674
    6 ARG   O         62    0.455907155    1.139263122    0.274094535
    7 ARG   N         63    0.610830899    1.302365137    0.271342712
    7 ARG   H         64    0.670606300    1.371487297    0.311974698
    7 ARG   CA        65    0.592194424    1.345018121    0.131902069
    7 ARG   CB        66    0.628987286    1.493168447    0.121581065
    7 ARG   CG        67    0.535958603    1.574677510    0.031520915
    7 ARG   CD        68    0.545434313    1.726372472    0.048990363
    7 ARG   NE        69    0.439982512    1.781558211   -0.037266492
    7 ARG   HE        70    0.356617333    1.730139131   -0.057422869
    7 ARG   CZ        71    0.443912295    1.899955351   -0.099873802
    7 ARG   NH1       72    0.553746702    1.976592855   -0.095625992
    7 ARG   HH11      73    0.552499779    2.071366573   -0.127489082
    7 ARG   HH12      74    0.642975513    1.932422521   -0.086339840
    7 ARG   NH2       75    0.336232770    1.957325325   -0.155277881
    7 ARG   HH21      76    0.354370770    2.034482694   -0.216250889
    7 ARG   HH22      77    0.244544226    1.952440266   -0.115674854
    7 ARG   C         78    0.667869186    1.257567920    0.031728788
    7 ARG   O         79    0.608044550    1.172154271   -0.033485660
    8 ASN   N         80    0.800681044    1.264055605    0.028785066
    8 ASN   H         81    0.850022093    1.332778544    0.082108188
    8 ASN   CA        82    0.874458405    1.179332876    7.682424418
    8 ASN   CB        83    0.942197128    1.264664255    7.574988940
    8 ASN   CG        84    0.850170186    1.361238043    7.500055808
    8 ASN   OD1       85    0.824145703    1.474949210    7.539022988
    8 ASN   ND2       86    0.822129175    1.323055189    7.375783375
    8 ASN   HD21      87    0.762374757    1.375792783    7.315396105
    8 ASN   HD22      88    0.881121863    1.250837356    7.339679564
    8 ASN   C         89    0.971545600    1.089862413    0.011308517
    8 ASN   O         90    1.044530492    1.143724873    0.094389074
    9 PHE   N         91    0.970155748    0.964254064    7.716044869
    9 PHE   H         92    0.926211277    0.916890466    7.639710358
    9 PHE   CA        93    1.051479918    0.857281602    0.027207306
    9 PHE   CB        94    0.971602537    0.791824159    0.140109318
    9 PHE   CG        95    0.824927994    0.761505393    0.108843062
    9 PHE   CD1       96    0.720092067    0.848609218    0.136176105
    9 PHE   HD1       97    0.732198299    0.955734290    0.152257278
    9 PHE   CD2       98    0.791680457    0.631941077    0.071018637
    9 PHE   HD2       99    0.868290791    0.559026880    0.044609378
    9 PHE   CE1      100    0.589075722    0.804504781    0.121723989
    9 PHE   HE1      101    0.497135661    0.858152711    0.145152368
    9 PHE   CE2      102    0.661736564    0.582807832    0.066583022
    9 PHE   HE2      103    0.643771598    0.475310560    0.068177753
    9 PHE   CZ       104    0.558518529    0.674228719    0.084148235
    9 PHE   HZ       105    0.461836737    0.656194278    0.037155293
    9 PHE   C        106    1.111153226    0.744882688    7.690716711
    9 PHE   O        107    1.046318795    0.696762392    7.597914731
   10 ASP   N        108    1.231618007    0.694447891    7.715929531
   10 ASP   H        109    1.297450092    0.721758911    7.786085721
   10 ASP   CA       110    1.288830308    0.585922265    7.634943402
   10 ASP   CB       111    1.439063945    0.568416535    7.658100276
   10 ASP   CG       112    1.505511233    0.453961845    7.581316503
   10 ASP   OD1      113    1.625083964    0.478332233    7.554235608
   10 ASP   OD2      114    1.441396125    0.362445968    7.525263729
   10 ASP   C        115    1.212802523    0.455280730    7.658638515
   10 ASP   O        116    1.218698109    0.382687153    7.757771374
   11 VAL   N        117    1.127008247    0.425102405    7.561589265
   11 VAL   H        118    1.094595901    0.493121975    7.495832500
   11 VAL   CA       119    1.042547845    0.305477602    7.548649968
   11 VAL   CB       120    0.956941326    0.305490408    7.421836357
   11 VAL   CG1      121    0.844629070    0.406994461    7.444089101
   11 VAL   CG2      122    1.042764132    0.359255618    7.307151391
   11 VAL   C        123    1.111298159    0.168822777    7.551789556
   11 VAL   O        124    1.082190220    0.071526451    7.621190187
   12 SER   N        125    1.233946657    0.165516174    7.500436466
   12 SER   H        126    1.283337088    0.251611991    7.488268880
   12 SER   CA       127    1.315846964    0.043751872    7.491644333
   12 SER   CB       128    1.430391941    0.053053445    7.390618957
   12 SER   OG       129    1.484446325   -0.075696920    7.359733913
   12 SER   HG       130    1.415299951   -0.124284575    7.306273862
   12 SER   C        131    1.376477774    0.000437997    7.625289059
   12 SER   O        132    1.390013399   -0.118638701    7.653023866
   13 LYSH  N        133    1.403825774    0.098511848    7.710860819
   13 LYSH  H        134    1.415635703    0.190437834    7.673292691
   13 LYSH  CA       135    1.452734479    0.078034854    0.099530758
   13 LYSH  CB       136    1.527713186    0.198499843    0.156771003
   13 LYSH  CG       137    1.657771491    0.235782500    0.085330580
   13 LYSH  CD       138    1.730220238    0.353625367    0.150727316
   13 LYSH  CE       139    1.853298763    0.398681310    0.071778893
   13 LYSH  NZ       140    1.951291248    0.290663860    0.053451598
   13 LYSH  HZ1      141    2.016049928    0.319637058   -0.017024853
   13 LYSH  HZ2      142    1.909364761    0.203596916    0.027732501
   13 LYSH  HZ3      143    2.002740760    0.273327506    0.137438947
   13 LYSH  C        144    1.346615314    0.027356234    0.197424815
   13 LYSH  O        145    1.377683993   -0.051192798    0.286840162
   14 ILE   N        146    1.225514584    0.077987401    0.175976795
   14 ILE   H        147    1.214693260    0.158074242    0.117072001
   14 ILE   CA       148    1.100199205    0.036808395    0.240867096
   14 ILE   CB       149    0.990001575    0.138861652    0.270053685
   14 ILE   CG1      150    0.928509952    0.208579640    0.148529205
   14 ILE   CG2      151    1.032541965    0.239882977    0.376805377
   14 ILE   CD       152    0.799540551    0.278452843    0.192053994
   14 ILE   C        153    1.029448738    7.663274312    0.181487333
   14 ILE   O        154    0.930565376    7.615385851    0.236806610
   15 SER   N        155    1.081070334    7.600197305    0.076374595
   15 SER   H        156    1.171521037    7.623821279    0.040860855
   15 SER   CA       157    1.032957127    7.467997312    0.033746170
   15 SER   CB       158    1.083623191    7.450422158    7.638885140
   15 SER   OG       159    1.224283583    7.430310007    7.622755760
   15 SER   HG       160    1.266842575    7.519228137    7.639571659
   15 SER   C        161    1.080584425    7.351219998    0.120385288
   15 SER   O        162    1.145978426    7.371831148    0.222501576
   16 GLY   N        163    1.057896834    7.227595598    0.076864328
   16 GLY   H        164    0.983961585    7.212277499    0.011284268
   16 GLY   CA       165    1.102807594    7.103581638    0.141795448
   16 GLY   C        166    1.003888428    7.071046158    0.253873140
   16 GLY   O        167    0.884572666    7.098623320    0.242250623
   17 TYR   N        168    1.048037940    6.999809639    0.357155421
   17 TYR   H        169    1.143594866    6.985748831    0.383047962
   17 TYR   CA       170    0.953902639    6.939169032    0.452374635
   17 TYR   CB       171    1.024772062    6.822308666    0.521150161
   17 TYR   CG       172    1.008146053    6.695275392    0.437527116
   17 TYR   CD1      173    0.881722821    6.639473603    0.422552510
   17 TYR   HD1      174    0.821040435    6.634252699    0.512943175
   17 TYR   CD2      175    1.116613245    6.654517163    0.360769417
   17 TYR   HD2      176    1.210810840    6.708232947    0.371757138
   17 TYR   CE1      177    0.864492874    6.541861265    0.325123391
   17 TYR   HE1      178    0.764435509    6.500325173    0.313114119
   17 TYR   CE2      179    1.095844152    6.557890095    0.263050833
   17 TYR   HE2      180    1.184998248    6.520153983    0.212966115
   17 TYR   CZ       181    0.970117234    6.501729550    0.244176108
   17 TYR   OH       182    0.935482464    6.454181841    0.121556517
   17 TYR   HH       183    0.835926969    6.462242609    0.116730992
   17 TYR   C        184    0.893991014    7.029004826    0.560774938
   17 TYR   O        185    0.966092331    7.103353964    0.627133473
   18 TRP   N        186    0.765462301    7.013096352    0.591043895
   18 TRP   H        187    0.718359874    6.943589316    0.536724453
   18 TRP   CA       188    0.695401078    7.098982244    0.687615348
   18 TRP   CB       189    0.622832280    7.207940078    0.608432018
   18 TRP   CG       190    0.719466866    7.313424848    0.554176941
   18 TRP   CD1      191    0.746076749    7.337518846    0.426118572
   18 TRP   HD1      192    0.721666055    7.269966285    0.344129254
   18 TRP   CD2      193    0.760638707    7.424772048    0.626453933
   18 TRP   NE1      194    0.805206390    7.456286305    0.416653012
   18 TRP   HE1      195    0.835221488    7.495693445    0.329779995
   18 TRP   CE2      196    0.813307506    7.515623237    0.535406622
   18 TRP   CE3      197    0.765658084    7.451405096    0.762785875
   18 TRP   HE3      198    0.730624985    7.375577653    0.832806751
   18 TRP   CZ2      199    0.869458799    7.634645895    0.580162671
   18 TRP   HZ2      200    0.943154685    7.682919340    0.515963456
   18 TRP   CZ3      201    0.825562330    7.568671130    0.807279616
   18 TRP   HZ3      202    0.833688311    7.588756456    0.914096637
   18 TRP   CH2      203    0.873043113    7.662419506    0.716309780
   18 TRP   HH2      204    0.889022879    7.765603619    0.747600870
   18 TRP   C        205    0.588412443    7.027632560    0.770528324
   18 TRP   O        206    0.544692440    6.916660534    0.740450977
   19 TYR   N        207    0.570851458    7.069753014    0.895459160
   19 TYR   H        208    0.634381528    7.127264524    0.946993411
   19 TYR   CA       209    0.469286211    7.009840530    0.983231002
   19 TYR   CB       210    0.529451144    6.970220299    1.118197225
   19 TYR   CG       211    0.584960023    6.827843244    1.110897662
   19 TYR   CD1      212    0.503085712    6.716241898    1.123651093
   19 TYR   HD1      213    0.402959323    6.728097785    1.082259122
   19 TYR   CD2      214    0.722978880    6.811579683    1.113355466
   19 TYR   HD2      215    0.784492556    6.895727093    1.081494707
   19 TYR   CE1      216    0.557403162    6.591247427    1.150987473
   19 TYR   HE1      217    0.490366570    6.505410610    1.155551281
   19 TYR   CE2      218    0.779871821    6.686640353    1.135095714
   19 TYR   HE2      219    0.888205971    6.678761132    1.125926697
   19 TYR   CZ       220    0.695586431    6.578798084    1.159322360
   19 TYR   OH       221    0.736432151    6.460195854    1.211883801
   19 TYR   HH       222    0.835094026    6.451680490    1.197980516
   19 TYR   C        223    0.356487301    7.108845192    1.012983111
   19 TYR   O        224    0.380064222    7.223553505    1.050616159
   20 SER   N        225    0.230178011    7.072114386    0.993311370
   20 SER   H        226    0.206597053    6.989597654    0.941963338
   20 SER   CA       227    0.119251218    7.153802500    1.044636682
   20 SER   CB       228    7.732964871    7.100960421    0.994964996
   20 SER   OG       229    7.717520775    7.129346336    0.855664505
   20 SER   HG       230    7.659983170    7.210265514    0.843739537
   20 SER   C        231    0.121683042    7.155963155    1.197609645
   20 SER   O        232    0.110499158    7.049196609    1.257658764
   21 VAL   N        233    0.132294384    7.272123368    1.261518594
   21 VAL   H        234    0.142225864    7.358900997    1.212810366
   21 VAL   CA       235    0.143881993    7.279561614    1.407879411
   21 VAL   CB       236    0.284188973    7.314058199    1.458231259
   21 VAL   CG1      237    0.398569627    7.221763879    1.415704178
   21 VAL   CG2      238    0.326801667    7.457323969    1.425551438
   21 VAL   C        239    0.033228391    7.351633230    1.485160344
   21 VAL   O        240   -0.006291956    7.303064916    1.591029093
   22 LEU   N        241    7.722001757    7.453465207    1.423837926
   22 LEU   H        242    7.742069660    7.473096860    1.327853179
   22 LEU   CA       243    7.619461358    7.538440607    1.486100145
   22 LEU   CB       244    7.674050274    7.668894312    1.544502055
   22 LEU   CG       245    7.745691663    7.642441881    1.677081865
   22 LEU   CD1      246    7.830638516    7.762415603    1.719499230
   22 LEU   CD2      247    7.641464833    7.605959657    1.782998925
   22 LEU   C        248    7.505105651    7.575208378    1.391325175
   22 LEU   O        249    7.524845719    7.621463266    1.279071999
   23 LEU   N        250    7.383355806    7.583505110    1.444212403
   23 LEU   H        251    7.372548895    7.579642981    1.543555119
   23 LEU   CA       252    7.260942840    7.609004670    1.366913738
   23 LEU   CB       253    7.178487885    7.480879998    1.352837215
   23 LEU   CG       254    7.074297238    7.480002027    1.240799576
   23 LEU   CD1      255    7.141357434    7.483272427    1.103310600
   23 LEU   CD2      256    6.991544002    7.351987927    1.253928891
   23 LEU   C        257    7.173667567    7.714034155    1.435911388
   23 LEU   O        258    7.152144780    7.716697108    1.556990064
   24 ALA   N        259    7.126635843    0.062438559    1.357830005
   24 ALA   H        260    7.152627717    0.056384251    1.261457176
   24 ALA   CA       261    7.026184388    0.162540719    1.396566233
   24 ALA   CB       262    7.109166855    0.290631721    1.407398143
   24 ALA   C        263    6.914875170    0.171659777    1.291978195
   24 ALA   O        264    6.943517370    0.196452283    1.174951488
   25 SER   N        265    6.794498877    0.140118181    1.338932417
   25 SER   H        266    6.768339621    0.114139307    1.431896830
   25 SER   CA       267    6.682985268    0.125097358    1.244334461
   25 SER   CB       268    6.619260378    7.735079830    1.257722835
   25 SER   OG       269    6.713880243    7.637572531    1.213114023
   25 SER   HG       270    6.766264367    7.660657310    1.131120414
   25 SER   C        271    6.573401976    0.228517051    1.270881821
   25 SER   O        272    6.565435495    0.293946940    1.374743154
   26 ASP   N        273    6.489191655    0.252817084    1.170834492
   26 ASP   H        274    6.518677219    0.252652999    1.075270703
   26 ASP   CA       275    6.358948972    0.319787171    1.183621333
   26 ASP   CB       276    6.320229284    0.390230914    1.053430200
   26 ASP   CG       277    6.193793614    0.476080882    1.046075685
   26 ASP   OD1      278    6.091722809    0.417379185    1.004082387
   26 ASP   OD2      279    6.199396416    0.598675585    1.069858202
   26 ASP   C        280    6.256326709    0.221593178    1.240541683
   26 ASP   O        281    6.277491864    0.171134145    1.350709427
   27 VAL   N        282    6.138977342    0.214701741    1.178314944
   27 VAL   H        283    6.117731543    0.280048904    1.105662906
   27 VAL   CA       284    6.027919715    0.123991443    1.210712092
   27 VAL   CB       285    5.902169216    0.143063651    1.125671183
   27 VAL   CG1      286    5.846691430    0.283685537    1.149327324
   27 VAL   CG2      287    5.917644774    0.116580942    0.975774047
   27 VAL   C        288    6.058270945    7.722468506    1.211123070
   27 VAL   O        289    6.096818493    7.659763922    1.112571969
   28 ARG   N        290    6.027355711    7.665790733    1.327408642
   28 ARG   H        291    6.005442682    7.726199202    1.404038295
   28 ARG   CA       292    6.062003107    7.528266007    1.366098536
   28 ARG   CB       293    6.024832008    7.492825991    1.510235139
   28 ARG   CG       294    6.105980244    7.585855291    1.600623841
   28 ARG   CD       295    6.089543527    7.558071418    1.750192537
   28 ARG   NE       296    6.168716108    7.441780512    1.792802957
   28 ARG   HE       297    6.132441020    7.354733524    1.759544997
   28 ARG   CZ       298    6.273951355    7.441553568    1.875751101
   28 ARG   NH1      299    6.324586429    7.553603278    1.928987929
   28 ARG   HH11     300    6.400292917    7.554486465    1.994315077
   28 ARG   HH12     301    6.287268575    7.642580168    1.902711608
   28 ARG   NH2      302    6.330091636    7.323152513    1.903775687
   28 ARG   HH21     303    6.389119782    7.304062500    1.982199543
   28 ARG   HH22     304    6.297600269    7.252229592    1.841216155
   28 ARG   C        305    6.023294722    7.414227974    1.271711674
   28 ARG   O        306    6.107570042    7.329962012    1.241258128
   29 GLU   N        307    5.909097751    7.432569750    1.206037874
   29 GLU   H        308    5.846819108    7.504206336    1.237525207
   29 GLU   CA       309    5.856033762    7.331892038    1.112979256
   29 GLU   CB       310    5.717113919    7.362190458    1.056479909
   29 GLU   CG       311    5.715722141    7.488838232    0.970659204
   29 GLU   CD       312    5.585514722    7.492528280    0.890401464
   29 GLU   OE1      313    5.476345452    7.529140051    0.939021961
   29 GLU   OE2      314    5.593277164    7.480339277    0.766243708
   29 GLU   C        315    5.948313365    7.280090450    1.002468096
   29 GLU   O        316    5.960277045    7.164732374    0.961500843
   30 LYSH  N        317    6.030881772    7.372318098    0.953805600
   30 LYSH  H        318    6.018675184    7.468325301    0.979006736
   30 LYSH  CA       319    6.126520917    7.362410659    0.842603759
   30 LYSH  CB       320    6.167035567    7.494037382    0.775930045
   30 LYSH  CG       321    6.042096955    7.569582927    0.730169688
   30 LYSH  CD       322    5.969148363    7.510719280    0.609239250
   30 LYSH  CE       323    5.875302067    7.617335768    0.552364903
   30 LYSH  NZ       324    5.845405985    7.620954545    0.408470175
   30 LYSH  HZ1      325    5.764589200    7.676290387    0.388299253
   30 LYSH  HZ2      326    5.836619438    7.528952249    0.370281078
   30 LYSH  HZ3      327    5.925113484    7.658494737    0.361168976
   30 LYSH  C        328    6.250633257    7.280677957    0.879019397
   30 LYSH  O        329    6.290908910    7.181804044    0.817922557
   31 THR   N        330    6.310714090    7.321845111    0.990310853
   31 THR   H        331    6.254363090    7.380798434    1.048196689
   31 THR   CA       332    6.430410684    7.255395123    1.043880634
   31 THR   CB       333    6.520983343    7.353327115    1.118820732
   31 THR   OG1      334    6.645001196    7.288589817    1.148485349
   31 THR   HG1      335    6.710565447    7.294009343    1.073163852
   31 THR   CG2      336    6.457664833    7.411908246    1.245189009
   31 THR   C        337    6.404626046    7.126648263    1.122437134
   31 THR   O        338    6.488099509    7.036995772    1.111258956
   32 GLU   N        339    6.301866297    7.121143746    1.206701020
   32 GLU   H        340    6.240185715    7.199865007    1.206741514
   32 GLU   CA       341    6.264854135    7.005450995    1.289496614
   32 GLU   CB       342    6.171894581    7.057087125    1.399515113
   32 GLU   CG       343    6.243896145    7.151364260    1.496153992
   32 GLU   CD       344    6.176291821    7.135447950    1.632481614
   32 GLU   OE1      345    6.068999801    7.197243835    1.649652906
   32 GLU   OE2      346    6.239095245    7.082844215    1.726881325
   32 GLU   C        347    6.200854191    6.892107296    1.209077054
   32 GLU   O        348    6.149414093    6.914455795    1.099608374
   33 GLU   N        349    6.212275637    6.773260049    1.267693931
   33 GLU   H        350    6.245788490    6.772719784    1.361915764
   33 GLU   CA       351    6.186392309    6.635849653    1.222291156
   33 GLU   CB       352    6.037015513    6.604807853    1.233774761
   33 GLU   CG       353    6.002719083    6.584970375    1.381553371
   33 GLU   CD       354    5.850508483    6.576089351    1.394153074
   33 GLU   OE1      355    5.791000947    6.663035369    1.461405613
   33 GLU   OE2      356    5.789585183    6.479805532    1.342745811
   33 GLU   C        357    6.254729383    6.599283342    1.090371349
   33 GLU   O        358    6.362984353    6.637362659    1.046085620
   34 ASN   N        359    6.193781386    6.497069555    1.030957841
   34 ASN   H        360    6.104091378    6.470383261    1.066230069
   34 ASN   CA       361    6.230376300    6.441982880    0.899671629
   34 ASN   CB       362    6.180502874    6.297683461    0.889711086
   34 ASN   CG       363    6.254734552    6.202789460    0.984002358
   34 ASN   OD1      364    6.374825330    6.209651161    1.009665338
   34 ASN   ND2      365    6.178193344    6.127455645    1.062457309
   34 ASN   HD21     366    6.224484685    6.059732244    1.119637259
   34 ASN   HD22     367    6.079204485    6.141166009    1.065932688
   34 ASN   C        368    6.197446467    6.537513080    0.784766695
   34 ASN   O        369    6.080232352    6.565531528    0.760154970
   35 SER   N        370    6.297396433    6.587293312    0.712511231
   35 SER   H        371    6.390876885    6.551785575    0.713653465
   35 SER   CA       372    6.294551929    6.717194894    0.643753837
   35 SER   CB       373    6.284236168    6.837529685    0.737693474
   35 SER   OG       374    6.280674774    6.960396227    0.664617923
   35 SER   HG       375    6.299420215    7.031366361    0.732530873
   35 SER   C        376    6.424039994    6.741027540    0.565799399
   35 SER   O        377    6.533636569    6.752318074    0.620491765
   36 SER   N        378    6.395957980    6.801699336    0.450819559
   36 SER   H        379    6.307632484    6.844942142    0.432652150
   36 SER   CA       380    6.498880085    6.837223599    0.352057376
   36 SER   CB       381    6.431574756    6.918513571    0.241273091
   36 SER   OG       382    6.367257016    7.034698733    0.294321895
   36 SER   HG       383    6.352448064    7.097069297    0.217568885
   36 SER   C        384    6.612819611    6.924859233    0.404476737
   36 SER   O        385    6.729554585    6.920642574    0.365917344
   37 MET   N        386    6.577496495    7.014481606    0.496193026
   37 MET   H        387    6.480058541    7.034916923    0.505681762
   37 MET   CA       388    6.667229239    7.109814460    0.563060173
   37 MET   CB       389    6.578136277    7.209233000    0.637822927
   37 MET   CG       390    6.500082181    7.307342767    0.550105321
   37 MET   SD       391    6.604383563    7.438110592    0.475845542
   37 MET   CE       392    6.519887500    7.456393978    0.320269790
   37 MET   C        393    6.786175395    7.047256818    0.636206506
   37 MET   O        394    6.885332589    7.114168637    0.664862636
   38 ARG   N        395    6.775574644    6.920219002    0.674157125
   38 ARG   H        396    6.703593279    6.859488671    0.640534745
   38 ARG   CA       397    6.872403040    6.853425654    0.762328911
   38 ARG   CB       398    6.807476742    6.736181888    0.836141246
   38 ARG   CG       399    6.718068043    6.792114114    0.946995651
   38 ARG   CD       400    6.661003415    6.694439292    1.049992402
   38 ARG   NE       401    6.613812106    6.784040710    1.156535384
   38 ARG   HE       402    6.579452625    6.875123906    1.133661113
   38 ARG   CZ       403    6.624105297    6.753842993    1.286680905
   38 ARG   NH1      404    6.661858650    6.630780870    1.323918169
   38 ARG   HH11     405    6.670771213    6.617078890    1.422573369
   38 ARG   HH12     406    6.676305041    6.549517702    1.267459745
   38 ARG   NH2      407    6.628659051    6.855546306    1.373808006
   38 ARG   HH21     408    6.628908150    6.846885640    1.473432302
   38 ARG   HH22     409    6.660906856    6.943474402    1.338755424
   38 ARG   C        410    7.004950832    6.804707761    0.703423150
   38 ARG   O        411    7.065382427    6.716345868    0.764006179
   39 VAL   N        412    7.054689348    6.885634441    0.610325765
   39 VAL   H        413    7.029650041    6.970163128    0.563112047
   39 VAL   CA       414    7.184777967    6.864803874    0.545109018
   39 VAL   CB       415    7.191171934    6.935489457    0.409559819
   39 VAL   CG1      416    7.099506489    6.862893535    0.310887776
   39 VAL   CG2      417    7.148034427    7.082259358    0.412850598
   39 VAL   C        418    7.306187458    6.896897487    0.632508268
   39 VAL   O        419    7.312770423    7.005462848    0.689957983
   40 PHE   N        420    7.412128097    6.816627091    0.627442664
   40 PHE   H        421    7.419409006    6.736486193    0.568076178
   40 PHE   CA       422    7.535034501    6.855312189    0.698202808
   40 PHE   CB       423    7.573215085    6.748310657    0.800665182
   40 PHE   CG       424    7.471880213    6.741300918    0.915074626
   40 PHE   CD1      425    7.365509436    6.652257137    0.906359896
   40 PHE   HD1      426    7.343539183    6.596156521    0.815525021
   40 PHE   CD2      427    7.484185151    6.823323660    1.026617310
   40 PHE   HD2      428    7.573569425    6.881589568    1.048846198
   40 PHE   CE1      429    7.268110612    6.648355927    1.005444944
   40 PHE   HE1      430    7.184259567    6.580258118    0.990862876
   40 PHE   CE2      431    7.387052499    6.817381464    1.125854291
   40 PHE   HE2      432    7.391203712    6.885333719    1.210973443
   40 PHE   CZ       433    7.280325951    6.728655180    1.118238344
   40 PHE   HZ       434    7.206083180    6.726031376    1.197989323
   40 PHE   C        435    7.653568108    6.864747627    0.601900238
   40 PHE   O        436    7.664833545    6.775211826    0.518309410
   41 VAL   N        437    7.746128154    6.959157818    0.616331932
   41 VAL   H        438    7.739819932    7.024791571    0.691523332
   41 VAL   CA       439    0.104342371    6.984939532    0.518506477
   41 VAL   CB       440    0.144761328    7.132354626    0.525066916
   41 VAL   CG1      441    0.260128816    7.160758944    0.428692130
   41 VAL   CG2      442    0.024031188    7.214193797    0.478847381
   41 VAL   C        443    0.227272311    6.896401113    0.539803912
   41 VAL   O        444    0.267398627    6.871128746    0.653287298
   42 ASN   N        445    0.273759306    6.829161221    0.434884083
   42 ASN   H        446    0.237209167    6.829688405    0.341806819
   42 ASN   CA       447    0.401344756    6.757390158    0.448329158
   42 ASN   CB       448    0.383266172    6.608924730    0.416078966
   42 ASN   CG       449    0.316570617    6.589858761    0.279716213
   42 ASN   OD1      450    0.193658660    6.590824938    0.275172147
   42 ASN   ND2      451    0.385645444    6.554291899    0.171784747
   42 ASN   HD21     452    0.330414179    6.561939410    0.088781629
   42 ASN   HD22     453    0.473543301    6.508560380    0.158273669
   42 ASN   C        454    0.521151847    6.822503093    0.378945203
   42 ASN   O        455    0.627257100    6.843171094    0.437634639
   43 HISB  N        456    0.490992529    6.889130157    0.267851305
   43 HISB  H        457    0.397059789    6.909946769    0.240555490
   43 HISB  CA       458    0.594570495    6.922335065    0.168957310
   43 HISB  CB       459    0.637768558    6.798304439    0.090459751
   43 HISB  CG       460    0.756525995    6.818854080    7.744640007
   43 HISB  ND1      461    0.746223924    6.852814956    7.616460189
   43 HISB  CD2      462    0.885208687    6.795019281    7.768340995
   43 HISB  HD2      463    0.933351180    6.757607579    7.858693697
   43 HISB  CE1      464    0.869631093    6.854691551    7.566884287
   43 HISB  HE1      465    0.886046688    6.862077530    7.459381163
   43 HISB  NE2      466    0.958225789    6.821547470    7.660381616
   43 HISB  HE2      467    1.058216961    6.822379192    7.661395622
   43 HISB  C        468    0.543861221    7.032226300    0.075340830
   43 HISB  O        469    0.435534614    7.029705629    0.017122446
   44 ILE   N        470    0.632575880    7.128218814    0.050715900
   44 ILE   H        471    0.716412447    7.127139647    0.105215624
   44 ILE   CA       472    0.611750439    7.242854236    7.709513766
   44 ILE   CB       473    0.601563845    7.367239287    0.049584508
   44 ILE   CG1      474    0.485954253    7.363053181    0.149728841
   44 ILE   CG2      475    0.614681319    7.504873487   -0.015958405
   44 ILE   CD       476    0.473979575    7.477194275    0.250916659
   44 ILE   C        477    0.731476847    7.253690597    7.614849579
   44 ILE   O        478    0.845422244    7.235779214    7.657587781
   45 GLU   N        479    0.696781170    7.254208768    7.486450582
   45 GLU   H        480    0.605610696    7.246294645    7.446135997
   45 GLU   CA       481    0.792912651    7.261042951    7.375446323
   45 GLU   CB       482    0.859193467    7.135488754    7.318390371
   45 GLU   CG       483    0.751271370    7.045112298    7.258441973
   45 GLU   CD       484    0.809306796    6.914483596    7.203921521
   45 GLU   OE1      485    0.931805023    6.890238999    7.209415666
   45 GLU   OE2      486    0.736162317    6.844277937    7.130805315
   45 GLU   C        487    0.759412482    7.367263005    7.270535608
   45 GLU   O        488    0.646423958    7.374744978    7.222497203
   46 VAL   N        489    0.862484182    7.434946218    7.220694594
   46 VAL   H        490    0.957127836    7.402685887    7.219062132
   46 VAL   CA       491    0.848837583    7.554022843    7.135565792
   46 VAL   CB       492    0.953154574    7.658261197    7.176349506
   46 VAL   CG1      493    0.933500403    7.789054367    7.099421978
   46 VAL   CG2      494    0.942684314    7.681203283    7.327256523
   46 VAL   C        495    0.843206010    7.530507793    6.984488920
   46 VAL   O        496    0.943141634    7.500799833    6.919215775
   47 LEU   N        497    0.722804751    7.550090656    6.931500555
   47 LEU   H        498    0.652995871    7.598668633    6.984103262
   47 LEU   CA       499    0.693324075    7.528620598    6.789105840
   47 LEU   CB       500    0.546195404    7.493116731    6.766736711
   47 LEU   CG       501    0.511113487    7.363188661    6.839499356
   47 LEU   CD1      502    0.364920968    7.337363800    6.802489651
   47 LEU   CD2      503    0.594014048    7.254432103    6.770912927
   47 LEU   C        504    0.720679576    7.654292757    6.706231595
   47 LEU   O        505    0.755482368    7.761275470    6.755947728
   48 SER   N        506    0.698090544    7.638200776    6.576151103
   48 SER   H        507    0.663698601    7.551529251    6.540023614
   48 SER   CA       508    0.734591993    7.738056508    6.474625187
   48 SER   CB       509    0.694814276    7.692898702    6.333954903
   48 SER   OG       510    0.552696813    7.680618335    6.323876397
   48 SER   HG       511    0.527501743    7.586551554    6.346615969
   48 SER   C        512    0.673861476    0.128299856    6.496660522
   48 SER   O        513    0.754746262    0.213898935    6.532178962
   49 ASN   N        514    0.545696674    0.159370148    6.513992721
   49 ASN   H        515    0.487924420    0.077767058    6.516186801
   49 ASN   CA       516    0.473594250    0.287396827    6.518571760
   49 ASN   CB       517    0.326547085    0.262414980    6.484468825
   49 ASN   CG       518    0.263168816    0.393597401    6.437696882
   49 ASN   OD1      519    0.297609630    0.438188054    6.328351701
   49 ASN   ND2      520    0.160564155    0.441233564    6.507650041
   49 ASN   HD21     521    0.144408911    0.392218641    6.593313851
   49 ASN   C        522    0.492519159    0.349976026    6.656899578
   49 ASN   O        523    0.391921444    0.393314070    6.712876447
   50 SER   N        524    0.607004480    0.331853581    6.722129171
   50 SER   H        525    0.692995905    0.284930793    6.702003631
   50 SER   CA       526    0.626839439    0.356301038    6.865729859
   50 SER   CB       527    0.610190068    0.504670501    6.899138127
   50 SER   OG       528    0.700622270    0.581168977    6.819024583
   50 SER   HG       529    0.790189128    0.577714801    6.863362050
   50 SER   C        530    0.531438714    0.281473084    6.959041678
   50 SER   O        531    0.489383747    0.334889474    7.061541877
   51 SER   N        532    0.469143693    0.180457529    6.899027348
   51 SER   H        533    0.481104756    0.170655795    6.800230518
   51 SER   CA       534    0.369317201    0.101976609    6.973054625
   51 SER   CB       535    0.289394976    0.009156250    6.881383092
   51 SER   OG       536    0.266317577    0.065890380    6.752178948
   51 SER   HG       537    0.189556054    0.129446230    6.760442199
   51 SER   C        538    0.425026370    0.012990135    7.084332257
   51 SER   O        539    0.539588815   -0.029404353    7.070037049
   52 LEU   N        540    0.344774942    7.742534089    7.188687302
   52 LEU   H        541    0.252363881    7.780389492    7.193894866
   52 LEU   CA       542    0.397354839    7.656423941    7.295598433
   52 LEU   CB       543    0.382288672    7.731321847    7.428149839
   52 LEU   CG       544    0.508376640    0.055475632    7.475451617
   52 LEU   CD1      545    0.535581887    0.181688274    7.393359364
   52 LEU   CD2      546    0.472010175    0.090711458    7.619817582
   52 LEU   C        547    0.313445695    7.529436166    7.311292038
   52 LEU   O        548    0.199142579    7.530281815    7.356737417
   53 LEU   N        549    0.373442531    7.418071475    7.270216431
   53 LEU   H        550    0.469131435    7.410198462    7.242228552
   53 LEU   CA       551    0.318568562    7.281754238    7.266599006
   53 LEU   CB       552    0.397703135    7.196761284    7.166990449
   53 LEU   CG       553    0.347690625    7.053752197    7.145691555
   53 LEU   CD1      554    0.201476832    7.062414796    7.101434516
   53 LEU   CD2      555    0.427083095    6.964479130    7.050108861
   53 LEU   C        556    0.308581805    7.213705412    7.403263483
   53 LEU   O        557    0.409764396    7.176888777    7.462723972
   54 PHE   N        558    0.184710836    7.213234226    7.451661644
   54 PHE   H        559    0.113313866    7.275796648    7.420247740
   54 PHE   CA       560    0.154422351    7.143134582    7.577263661
   54 PHE   CB       561    0.019856865    7.201706057    7.620511849
   54 PHE   CG       562    0.034505121    7.327529196    7.706293141
   54 PHE   CD1      563    0.039560016    7.449718856    7.640237116
   54 PHE   HD1      564    0.008666786    7.452997065    7.535765371
   54 PHE   CD2      565    0.058666321    7.319368825    0.094485923
   54 PHE   HD2      566    0.070417255    7.219674159    0.136943988
   54 PHE   CE1      567    0.060412719    7.564422634    7.715919706
   54 PHE   HE1      568    0.074928296    7.662926406    7.671566005
   54 PHE   CE2      569    0.069435430    7.432985735    0.173821833
   54 PHE   HE2      570    0.107670207    7.420481389    0.275119224
   54 PHE   CZ       571    0.069471079    7.554191733    0.105794193
   54 PHE   HZ       572    0.055013379    7.644786501    0.164654274
   54 PHE   C        573    0.126842316    6.995221587    7.549534807
   54 PHE   O        574    0.038444802    6.961612191    7.470876476
   55 ASN   N        575    0.231530417    6.914209411    7.562491418
   55 ASN   H        576    0.310245474    6.975592580    7.568633431
   55 ASN   CA       577    0.228370248    6.768478326    7.543385416
   55 ASN   CB       578    0.374616891    6.730326707    7.519588966
   55 ASN   CG       579    0.445802713    6.762823772    7.388118885
   55 ASN   OD1      580    0.403678274    6.713668415    7.283538228
   55 ASN   ND2      581    0.571370227    6.806652262    7.388921886
   55 ASN   HD21     582    0.606762752    6.831492466    7.298757946
   55 ASN   HD22     583    0.629813664    6.810762911    7.469961516
   55 ASN   C        584    0.159214650    6.686590340    7.652577923
   55 ASN   O        585    0.220174599    6.591168815    7.700627845
   56 MET   N        586    0.026982688    6.700595119    7.655515783
   56 MET   H        587   -0.020106275    6.726928114    7.571310336
   56 MET   CA       588    7.688764137    6.655053413    0.016726730
   56 MET   CB       589    7.566142479    6.746474813    0.021114202
   56 MET   CG       590    7.593567419    6.896946660    0.016740763
   56 MET   SD       591    7.696679923    6.965266892    0.151613139
   56 MET   CE       592    7.564947159    7.029742861    0.252475351
   56 MET   C        593    7.660269668    6.504774055    0.020618954
   56 MET   O        594    7.685308110    6.438023430   -0.079617865
   57 HISH  N        595    7.594724420    6.464864203    0.129246499
   57 HISH  H        596    7.574868664    6.525474910    0.206270599
   57 HISH  CA       597    7.556720875    6.326018813    0.159056637
   57 HISH  CB       598    7.668666320    6.258124182    0.238240393
   57 HISH  CG       599    0.049024255    6.225472389    0.162410624
   57 HISH  ND1      600    0.173694186    6.267034330    0.182887313
   57 HISH  HD1      601    0.203551125    6.307283384    0.269426596
   57 HISH  CD2      602    0.050468204    6.145765071    0.055947871
   57 HISH  HD2      603   -0.015806585    6.061130900    0.037900540
   57 HISH  CE1      604    0.250001058    6.226090678    0.081942781
   57 HISH  HE1      605    0.357931752    6.218632041    0.095276804
   57 HISH  NE2      606    0.173510014    6.148613909    0.005534416
   57 HISH  HE2      607    0.203898349    6.111549890   -0.082236629
   57 HISH  C        608    7.425942753    6.318463918    0.238106620
   57 HISH  O        609    7.417358357    6.351131896    0.356390434
   58 ILE   N        610    7.315971173    6.289644684    0.169062799
   58 ILE   H        611    7.318270786    6.223298743    0.094277223
   58 ILE   CA       612    7.187205503    6.289893336    0.239967478
   58 ILE   CB       613    7.082553771    6.359025769    0.152355465
   58 ILE   CG1      614    7.114492011    6.508613019    0.148360124
   58 ILE   CG2      615    6.934656094    6.323089840    0.168022498
   58 ILE   CD       616    7.058924625    6.582895778    0.026676644
   58 ILE   C        617    7.138615668    6.148563044    0.272734391
   58 ILE   O        618    7.147085554    6.050509850    0.198968103
   59 LYSH  N        619    7.091734374    6.138302024    0.396766234
   59 LYSH  H        620    7.061122566    6.221438973    0.443156437
   59 LYSH  CA       621    7.049346152    6.011077794    0.457011306
   59 LYSH  CB       622    7.039099148    6.051011005    0.604358047
   59 LYSH  CG       623    7.011580932    5.945192831    0.711388672
   59 LYSH  CD       624    6.973812405    6.009336739    0.845059878
   59 LYSH  CE       625    6.900479244    5.911590665    0.937121689
   59 LYSH  NZ       626    6.852774207    5.971482045    1.062607263
   59 LYSH  HZ1      627    6.814154846    5.898329812    1.118797875
   59 LYSH  HZ2      628    6.782249110    6.040502034    1.046408285
   59 LYSH  HZ3      629    6.934192523    6.005029173    1.109994167
   59 LYSH  C        630    6.919935719    5.950084325    0.402744851
   59 LYSH  O        631    6.815848799    5.981063233    0.460514050
   60 VAL   N        632    6.940305915    5.859564609    0.307441534
   60 VAL   H        633    7.029654365    5.847679050    0.264134003
   60 VAL   CA       634    6.827387286    5.784371247    0.250799635
   60 VAL   CB       635    6.784648090    5.821997771    0.108778459
   60 VAL   CG1      636    6.711449799    5.955985096    0.098759875
   60 VAL   CG2      637    6.898407724    5.829129054    0.006715813
   60 VAL   C        638    6.834459139    5.633395063    0.274621863
   60 VAL   O        639    6.932607912    5.570134893    0.235958104
   61 ASP   N        640    6.742717319    5.583071799    0.356727596
   61 ASP   H        641    6.653888304    5.624416219    0.376727586
   61 ASP   CA       642    6.742197678    5.448398661    0.415663074
   61 ASP   CB       643    6.712148425    5.347080237    0.305019701
   61 ASP   CG       644    6.581992407    5.375800870    0.229896938
   61 ASP   OD1      645    6.481812424    5.432335290    0.278783996
   61 ASP   OD2      646    6.579617428    5.339555771    0.110295762
   61 ASP   C        647    6.871873140    5.420010495    0.491756796
   61 ASP   O        648    6.951116419    5.337522591    0.446517366
   62 GLY   N        649    6.890629386    5.502319592    0.594530019
   62 GLY   H        650    6.825042871    5.577792337    0.592851498
   62 GLY   CA       651    7.004525194    5.480031635    0.684758650
   62 GLY   C        652    7.139691188    5.533088322    0.636523785
   62 GLY   O        653    7.227283592    5.569047188    0.715031502
   63 LYSH  N        654    7.166861842    5.515285922    0.507543493
   63 LYSH  H        655    7.100548735    5.465700178    0.451461361
   63 LYSH  CA       656    7.287718619    5.549479900    0.431143636
   63 LYSH  CB       657    7.292653015    5.445299479    0.319201754
   63 LYSH  CG       658    7.438534802    5.425089439    0.277709477
   63 LYSH  CD       659    7.443650422    5.330429639    0.157627649
   63 LYSH  CE       660    7.585716749    5.298864111    0.110408270
   63 LYSH  NZ       661    7.576673098    5.203066410   -0.000732038
   63 LYSH  HZ1      662    7.522789691    5.123826369    0.027866742
   63 LYSH  HZ2      663    7.667944211    5.174094998   -0.029547371
   63 LYSH  HZ3      664    7.531724285    5.242045792   -0.081107206
   63 LYSH  C        665    7.299871121    5.694262941    0.383167940
   63 LYSH  O        666    7.206324274    5.739054980    0.317049926
   64 CYS1  N        667    7.413072717    5.760512767    0.405265144
   64 CYS1  H        668    7.483578315    5.740597723    0.473326191
   64 CYS1  CA       669    7.418989525    5.895810252    0.348107108
   64 CYS1  CB       670    7.502354114    5.990238632    0.434968132
   64 CYS1  SG       671    7.435581931    6.024016923    0.601965087
   64 CYS1  C        672    7.466553214    5.906839729    0.203094834
   64 CYS1  O        673    7.582720954    5.939169127    0.178807295
   65 THR   N        674    7.375743334    5.900747903    0.106113523
   65 THR   H        675    7.279678022    5.915885936    0.129415022
   65 THR   CA       676    7.404881340    5.893309663    7.710660410
   65 THR   CB       677    7.298305499    5.823400323    7.626050969
   65 THR   OG1      678    7.176763451    5.898345685    7.633623031
   65 THR   HG1      679    7.120108935    5.828075020    7.676638946
   65 THR   CG2      680    7.268890922    5.683726732    7.681154871
   65 THR   C        681    7.442256096    6.023232058    7.638989354
   65 THR   O        682    7.398353844    6.130401589    7.680447961
   66 GLU   N        683    7.537585099    6.017270523    7.546424228
   66 GLU   H        684    7.579056560    5.926288457    7.547952700
   66 GLU   CA       685    7.599665792    6.135525796    7.485001399
   66 GLU   CB       686    7.697927069    6.093359376    7.375565776
   66 GLU   CG       687    7.649400820    6.010390024    7.256529796
   66 GLU   CD       688    7.745508874    6.014668337    7.137570434
   66 GLU   OE1      689    7.845467653    5.939809193    7.132258875
   66 GLU   OE2      690    7.721173156    6.104930171    7.054591504
   66 GLU   C        691    7.506898648    6.232787360    7.411879461
   66 GLU   O        692    7.419257368    6.187270384    7.338547505
   67 ILE   N        693    7.533370299    6.362800693    7.421145764
   67 ILE   H        694    7.617588358    6.393898220    7.465211311
   67 ILE   CA       695    7.457389287    6.469318407    7.354140063
   67 ILE   CB       696    7.327134836    6.490032586    7.431715875
   67 ILE   CG1      697    7.244738204    6.595758480    7.357961198
   67 ILE   CG2      698    7.348205596    6.530734591    7.577689377
   67 ILE   CD       699    7.104476424    6.624350747    7.411979843
   67 ILE   C        700    7.547453307    6.591230014    7.333208575
   67 ILE   O        701    7.611442014    6.639320150    7.426598699
   68 ALA   N        702    7.539525604    6.646530818    7.212505332
   68 ALA   H        703    7.464257914    6.635682990    7.147566484
   68 ALA   CA       704    7.629338612    6.758281786    7.179990155
   68 ALA   CB       705    7.718119506    6.712585039    7.064064949
   68 ALA   C        706    7.555940262    6.890635586    7.157468814
   68 ALA   O        707    7.510724698    6.926264179    7.048771586
   69 LEU   N        708    7.584730338    6.978848922    7.252757155
   69 LEU   H        709    7.659487783    6.955094662    7.314774920
   69 LEU   CA       710    7.522183502    7.110912691    7.268755774
   69 LEU   CB       711    7.455163669    7.129094241    7.405084461
   69 LEU   CG       712    7.332697466    7.038252864    7.417649134
   69 LEU   CD1      713    7.273566381    7.054293818    7.557833221
   69 LEU   CD2      714    7.225285524    7.078966906    7.316596077
   69 LEU   C        715    7.614917464    7.227630241    7.234377117
   69 LEU   O        716    7.681842462    7.285237688    7.320000467
   70 VAL   N        717    7.608614013    7.253254164    7.104025600
   70 VAL   H        718    7.537103956    7.199086542    7.059842630
   70 VAL   CA       719    7.685148974    7.365913403    7.048750929
   70 VAL   CB       720    7.688154494    7.357544842    6.896009883
   70 VAL   CG1      721    7.767307408    7.476233574    6.840714038
   70 VAL   CG2      722    7.735908705    7.223814689    6.839056652
   70 VAL   C        723    7.618432002    7.495841899    7.094293401
   70 VAL   O        724    7.531863222    7.546442608    7.023071771
   71 SER   N        725    7.670099623    7.555725534    7.201220136
   71 SER   H        726    7.707247458    7.486539588    7.263119363
   71 SER   CA       727    7.630887009    7.692095160    7.239573748
   71 SER   CB       728    7.665513833    7.719645099    7.386030491
   71 SER   OG       729    7.608232452    7.846729106    7.417892350
   71 SER   HG       730    7.637117618    7.872246691    7.510166151
   71 SER   C        731    7.707869825    0.038363413    7.147323966
   71 SER   O        732    7.830812605    0.041851213    7.148680163
   72 ASP   N        733    7.629130000    0.118652912    7.076333313
   72 ASP   H        734    7.537748682    0.127140502    7.116041569
   72 ASP   CA       735    7.693091509    0.199483578    6.971540763
   72 ASP   CB       736    7.669171356    0.149783449    6.828817476
   72 ASP   CG       737    7.739324941    0.223662180    6.714653077
   72 ASP   OD1      738    7.688793401    0.216858459    6.600519929
   72 ASP   OD2      739    7.836908336    0.297151198    6.741144093
   72 ASP   C        740    7.654062043    0.346193288    6.990499720
   72 ASP   O        741    7.537567244    0.376908333    7.015260423
   73 LYSH  N        742    0.003118050    0.431902979    6.961588797
   73 LYSH  H        743    0.075218390    0.401014485    6.899567692
   73 LYSH  CA       744    7.734687538    0.576046067    6.984887522
   73 LYSH  CB       745    7.863141987    0.657621547    6.968984085
   73 LYSH  CG       746    0.114380296    0.741452774    7.096970455
   73 LYSH  CD       747    0.245641113    0.820053380    7.098603637
   73 LYSH  CE       748    0.375893660    0.739833456    7.101647679
   73 LYSH  NZ       749    0.486394037    0.827039501    7.059291436
   73 LYSH  HZ1      750    0.573731958    0.779696341    7.070726521
   73 LYSH  HZ2      751    0.487181229    0.915060763    7.106742383
   73 LYSH  HZ3      752    0.477441058    0.845807353    6.961469848
   73 LYSH  C        753    7.637280094    0.639876566    6.885658742
   73 LYSH  O        754    7.669957619    0.638016256    6.767099712
   74 THR   N        755    7.523176482    0.687128500    6.934984807
   74 THR   H        756    7.508960472    0.695559981    7.033602206
   74 THR   CA       757    7.415595867    0.740051811    6.849924937
   74 THR   CB       758    7.283296426    0.726728020    6.925625657
   74 THR   OG1      759    7.177419935    0.747691996    6.831826329
   74 THR   HG1      760    7.126959442    0.662528878    6.846048578
   74 THR   CG2      761    7.260265239    0.822959254    7.042321877
   74 THR   C        762    7.442201592    0.880650403    6.795740570
   74 THR   O        763    7.547240483    0.938338220    6.823475327
   75 GLU   N        764    7.348069264    0.926367648    6.713655507
   75 GLU   H        765    7.253424894    0.894096094    6.712290806
   75 GLU   CA       766    7.370718144    1.061986002    6.661619004
   75 GLU   CB       767    7.272509740    1.101376106    6.551090739
   75 GLU   CG       768    7.293937622    1.036579971    6.414150265
   75 GLU   CD       769    7.186914847    1.079013824    6.313375788
   75 GLU   OE1      770    7.218708217    1.147442667    6.213718355
   75 GLU   OE2      771    7.069516970    1.039992378    6.331342636
   75 GLU   C        772    7.378647267    1.179177726    6.759675581
   75 GLU   O        773    7.460672912    1.270229490    6.749124127
   76 LYSH  N        774    7.312191716    1.158144310    6.872959240
   76 LYSH  H        775    7.237863880    1.091722357    6.864993596
   76 LYSH  CA       776    7.321238515    1.246156525    6.990351874
   76 LYSH  CB       777    7.211209067    1.211714448    7.090938133
   76 LYSH  CG       778    7.074092704    1.267645547    7.052455496
   76 LYSH  CD       779    6.967303764    1.249786015    7.160562662
   76 LYSH  CE       780    6.933263214    1.107265753    7.204637213
   76 LYSH  NZ       781    6.856991647    1.114099843    7.330118269
   76 LYSH  HZ1      782    6.835887009    1.207893292    7.357641120
   76 LYSH  HZ2      783    6.912627503    1.068651886    7.399682272
   76 LYSH  HZ3      784    6.770167160    1.064602539    7.326730052
   76 LYSH  C        785    7.446613003    1.243476054    7.078025554
   76 LYSH  O        786    7.500322983    1.140971828    7.119716731
   77 ASP   N        787    7.471041534    1.360467284    7.136379802
   77 ASP   H        788    7.422183191    1.444818524    7.114051999
   77 ASP   CA       789    7.595306778    1.382134756    7.211888426
   77 ASP   CB       790    7.609367731    1.522501355    7.271129333
   77 ASP   CG       791    7.746858770    1.543599719    7.334841075
   77 ASP   OD1      792    7.852604817    1.496752959    7.287427116
   77 ASP   OD2      793    7.748761774    1.623034869    7.431350869
   77 ASP   C        794    7.624787438    1.281171045    7.323007799
   77 ASP   O        795    7.544562254    1.254823886    7.412443129
   78 GLY   N        796    7.728662365    1.200633343    7.302632115
   78 GLY   H        797    7.761397132    1.183496875    7.209701468
   78 GLY   CA       798    0.043538612    1.109885433    7.399419909
   78 GLY   C        799    7.706321756    0.991362724    7.444417411
   78 GLY   O        800    7.750584196    0.908830643    7.524155880
   79 GLU   N        801    7.585910700    0.979168568    7.389266735
   79 GLU   H        802    7.558329397    1.039124340    7.314133029
   79 GLU   CA       803    7.494816617    0.868199376    7.420769194
   79 GLU   CB       804    7.346683840    0.903363099    7.405633602
   79 GLU   CG       805    7.321120113    1.020112234    7.501147239
   79 GLU   CD       806    7.173434471    1.059858276    7.505729729
   79 GLU   OE1      807    7.105472599    0.996527205    7.589367577
   79 GLU   OE2      808    7.133791596    1.163044349    7.447355940
   79 GLU   C        809    7.515519280    0.741836952    7.337044147
   79 GLU   O        810    7.536476162    0.742888105    7.215847466
   80 TYR   N        811    7.498145878    0.631308603    7.408962891
   80 TYR   H        812    7.473344331    0.639481186    7.505496510
   80 TYR   CA       813    7.517254806    0.495964841    7.354850234
   80 TYR   CB       814    7.620962563    0.420443570    7.438217685
   80 TYR   CG       815    7.770328359    0.436322665    7.409141360
   80 TYR   CD1      816    0.102063545    0.534112808    7.466826409
   80 TYR   HD1      817    0.062444323    0.602035293    7.542302208
   80 TYR   CD2      818    0.076775432    0.336576384    7.329409959
   80 TYR   HD2      819    0.016969936    0.253232780    7.292581427
   80 TYR   CE1      820    0.238379322    0.536003996    7.439729407
   80 TYR   HE1      821    0.299138486    0.606431430    7.496555866
   80 TYR   CE2      822    0.211310614    0.342249722    7.294927937
   80 TYR   HE2      823    0.254804412    0.266818967    7.229364486
   80 TYR   CZ       824    0.290724062    0.439622523    7.354356544
   80 TYR   OH       825    0.409052867    0.464634747    7.292178312
   80 TYR   HH       826    0.431222817    0.395471267    7.223431759
   80 TYR   C        827    7.385392284    0.418532492    7.349373377
   80 TYR   O        828    7.348626709    0.370285759    7.456383898
   81 SER   N        829    7.342103146    0.375997647    7.231022103
   81 SER   H        830    7.397766545    0.384999133    7.148424161
   81 SER   CA       831    7.225211516    0.287907758    7.217338964
   81 SER   CB       832    7.113809157    0.343184015    7.128192795
   81 SER   OG       833    7.162836518    0.392058260    7.003062519
   81 SER   HG       834    7.081441151    0.431016844    6.959962976
   81 SER   C        835    7.252822553    0.142701225    7.177777870
   81 SER   O        836    7.342003053    0.110278302    7.099508650
   82 VAL   N        837    7.161102147    0.056625826    7.221005634
   82 VAL   H        838    7.109042764    0.080115163    7.303101247
   82 VAL   CA       839    7.138884866    7.668652758    7.170958337
   82 VAL   CB       840    7.244075682    7.577473329    7.234456264
   82 VAL   CG1      841    7.221861102    7.564110675    7.385234904
   82 VAL   CG2      842    7.241766864    7.439399876    7.168560255
   82 VAL   C        843    6.993907122    7.620838249    7.181217420
   82 VAL   O        844    6.931974716    7.654842558    7.281913584
   83 GLU   N        845    6.950916260    7.532099555    7.091945118
   83 GLU   H        846    7.012487956    7.479345121    7.033407610
   83 GLU   CA       847    6.807221932    7.501148836    7.090243726
   83 GLU   CB       848    6.761342403    7.478947848    6.945974942
   83 GLU   CG       849    6.780030807    7.584109745    6.836406406
   83 GLU   CD       850    6.753503661    7.531929435    6.695062650
   83 GLU   OE1      851    6.837723120    7.552452415    6.605002564
   83 GLU   OE2      852    6.653417891    7.461425302    6.669853326
   83 GLU   C        853    6.765574401    7.394335076    7.191580713
   83 GLU   O        854    6.660646219    7.332080174    7.175940175
   84 TYR   N        855    6.842721058    7.373348288    7.297873824
   84 TYR   H        856    6.914185393    7.434212595    7.263379882
   84 TYR   CA       857    6.805775766    7.287452266    7.411316101
   84 TYR   CB       858    6.927521750    7.267470051    7.501806296
   84 TYR   CG       859    6.904765709    7.153256333    7.601018616
   84 TYR   CD1      860    6.882234868    7.025269971    7.551707217
   84 TYR   HD1      861    6.912819456    6.997315899    7.450901747
   84 TYR   CD2      862    6.895006200    7.177716065    7.737504409
   84 TYR   HD2      863    6.895336991    7.280707158    7.773203473
   84 TYR   CE1      864    6.851642952    6.920933288    7.638290318
   84 TYR   HE1      865    6.838692730    6.820422773    7.598154622
   84 TYR   CE2      866    6.872536620    7.072374168    0.076906322
   84 TYR   HE2      867    6.896770109    7.093565682    0.181043750
   84 TYR   CZ       868    6.839204314    6.947523521    0.025701357
   84 TYR   OH       869    6.766426632    6.859318148    0.099292892
   84 TYR   HH       870    6.775513982    6.896229620    0.191783169
   84 TYR   C        871    6.679186137    7.333120461    7.484119838
   84 TYR   O        872    6.683229143    7.441601579    7.541961151
   85 ASP   N        873    6.579939214    7.244666515    7.487975591
   85 ASP   H        874    6.574240529    7.171169850    7.420400182
   85 ASP   CA       875    6.459874579    7.262724463    7.570867115
   85 ASP   CB       876    6.461738478    7.234209482    7.721178317
   85 ASP   CG       877    6.328490242    7.199640331    7.787961810
   85 ASP   OD1      878    6.315424817    7.247500374    7.902705744
   85 ASP   OD2      879    6.230434681    7.143134903    7.734869382
   85 ASP   C        880    6.385763277    7.391840921    7.535577616
   85 ASP   O        881    6.367694229    7.481136824    7.618230388
   86 GLY   N        882    6.329474807    7.399868732    7.415332896
   86 GLY   H        883    6.325998958    7.330493436    7.343383489
   86 GLY   CA       884    6.288080070    7.526947439    7.354109400
   86 GLY   C        885    6.406838221    7.608179186    7.302038531
   86 GLY   O        886    6.436592871    7.583833832    7.185191539
   87 TYR   N        887    6.461439219    7.702607824    7.378136386
   87 TYR   H        888    6.448466913    7.708812110    7.477104672
   87 TYR   CA       889    6.567999067    0.047326820    7.338431016
   87 TYR   CB       890    6.513433262    0.162648947    7.253973672
   87 TYR   CG       891    6.546828252    0.146341112    7.105559797
   87 TYR   CD1      892    6.440516525    0.122882442    7.019139780
   87 TYR   HD1      893    6.347648172    0.079200982    7.055848159
   87 TYR   CD2      894    6.673168014    0.177242918    7.056564966
   87 TYR   HD2      895    6.755931679    0.201967514    7.123034116
   87 TYR   CE1      896    6.458923777    0.145084878    6.883174703
   87 TYR   HE1      897    6.389985864    0.100610795    6.811421587
   87 TYR   CE2      898    6.689274148    0.198614477    6.920169360
   87 TYR   HE2      899    6.784982892    0.235494198    6.883302952
   87 TYR   CZ       900    6.580470739    0.191200670    6.833984875
   87 TYR   OH       901    6.607924777    0.157942474    6.705011925
   87 TYR   HH       902    6.558206753    0.074918594    6.679810581
   87 TYR   C        903    6.642999058    0.109748785    7.456294839
   87 TYR   O        904    6.589655066    0.192601717    7.529906938
   88 ASN   N        905    6.745673316    0.033109461    7.492020568
   88 ASN   H        906    6.760373378   -0.053007456    7.443361143
   88 ASN   CA       907    6.839368755    0.054307251    7.603301075
   88 ASN   CB       908    6.916916937   -0.074642039    7.630958782
   88 ASN   CG       909    6.876324149    7.606093649    0.013554306
   88 ASN   OD1      910    6.775504147    7.644243105    0.072779801
   88 ASN   ND2      911    6.950648290    7.512761683    0.072324925
   88 ASN   HD21     912    6.919594784    7.475171993    0.159627089
   88 ASN   HD22     913    7.042436165    7.485844952    0.043180867
   88 ASN   C        914    6.941145365    0.160737326    7.561842960
   88 ASN   O        915    7.025647605    0.139874120    7.474925225
   89 VAL   N        916    6.920950126    0.278749723    7.619766411
   89 VAL   H        917    6.850977633    0.304058955    7.686587207
   89 VAL   CA       918    7.004882521    0.395348427    7.588637695
   89 VAL   CB       919    6.920419977    0.509884468    7.532418174
   89 VAL   CG1      920    7.010302609    0.628835241    7.498028850
   89 VAL   CG2      921    6.849465147    0.466657466    7.403946892
   89 VAL   C        922    7.089514071    0.439304286    7.708274053
   89 VAL   O        923    7.041593480    0.512330451    7.794865899
   90 PHE   N        924    7.217531941    0.407559158    7.691168754
   90 PHE   H        925    7.253292042    0.368740682    7.606237618
   90 PHE   CA       926    7.319973351    0.433887328    0.044807254
   90 PHE   CB       927    7.431612628    0.330163974    0.031196574
   90 PHE   CG       928    7.383492917    0.185482863    0.043875804
   90 PHE   CD1      929    7.396464857    0.131956232    0.171494197
   90 PHE   HD1      930    7.425992643    0.196750629    0.254021416
   90 PHE   CD2      931    7.343826101    0.108482281    7.683622302
   90 PHE   HD2      932    7.345372113    0.151052854    7.583291339
   90 PHE   CE1      933    7.384070346    7.743619777    0.192920379
   90 PHE   HE1      934    7.393979631    7.702091866    0.293218950
   90 PHE   CE2      935    7.328904238    7.720235599    7.704011855
   90 PHE   HE2      936    7.315863845    7.653494314    7.618826791
   90 PHE   CZ       937    7.353506669    7.666504793    0.081385393
   90 PHE   HZ       938    7.339623794    7.558874819    0.091654185
   90 PHE   C        939    7.378045283    0.575353007    0.039651350
   90 PHE   O        940    7.391409420    0.631773036   -0.068824966
   91 ARG   N        941    7.437999194    0.605695416    0.154434977
   91 ARG   H        942    7.405530396    0.564082971    0.239376657
   91 ARG   CA       943    7.518103705    0.726140164    0.180624636
   91 ARG   CB       944    7.420017535    0.842832449    0.193748610
   91 ARG   CG       945    7.489341509    0.971588692    0.238747611
   91 ARG   CD       946    7.392623792    1.082986199    0.279296229
   91 ARG   NE       947    7.320165961    1.033187054    0.397104590
   91 ARG   HE       948    7.244639962    0.972111430    0.373344120
   91 ARG   CZ       949    7.322193836    1.089100168    0.518853997
   91 ARG   NH1      950    7.384118404    1.205113046    0.544588776
   91 ARG   HH11     951    7.396205697    1.240773872    0.637222531
   91 ARG   HH12     952    7.411414324    1.267254330    0.471159018
   91 ARG   NH2      953    7.251085749    1.032678420    0.617417598
   91 ARG   HH21     954    7.267437855    1.073844953    0.707071853
   91 ARG   HH22     955    7.188752780    0.954578167    0.613321994
   91 ARG   C        956    7.615525012    0.707725141    0.297145950
   91 ARG   O        957    7.590476990    0.626383995    0.385944293
   92 ILE   N        958    7.739555107    0.732444175    0.255997617
   92 ILE   H        959    7.766918516    0.757513255    0.163147400
   92 ILE   CA       960    0.100709935    0.718058083    0.352890530
   92 ILE   CB       961    0.229562544    0.667332839    0.287856937
   92 ILE   CG1      962    0.202112107    0.527552147    0.232053944
   92 ILE   CG2      963    0.335659703    0.637558345    0.393988016
   92 ILE   CD       964    0.156830323    0.524934471    0.085943538
   92 ILE   C        965    0.130027901    0.848386184    0.427474635
   92 ILE   O        966    0.181052293    0.940669318    0.364137084
   93 VAL   N        967    0.063336637    0.850108783    0.542523552
   93 VAL   H        968   -0.011951326    0.788043288    0.564428558
   93 VAL   CA       969    0.085033937    0.956341931    0.641772900
   93 VAL   CB       970   -0.017589138    0.946173078    0.754789921
   93 VAL   CG1      971   -0.157884164    0.982033006    0.705405280
   93 VAL   CG2      972   -0.023262591    0.802555345    0.807209295
   93 VAL   C        973    0.227496957    0.959823078    0.697460089
   93 VAL   O        974    0.294754283    1.061866391    0.711236352
   94 GLU   N        975    0.291063072    0.846007634    0.723781944
   94 GLU   H        976    0.226405496    0.769732114    0.722166763
   94 GLU   CA       977    0.427291118    0.850286601    0.778853352
   94 GLU   CB       978    0.432189496    0.872178937    0.930214448
   94 GLU   CG       979    0.570325098    0.928508925    0.964157645
   94 GLU   CD       980    0.593426711    0.940999513    1.114882706
   94 GLU   OE1      981    0.534503831    1.032678247    1.176103885
   94 GLU   OE2      982    0.672439891    0.862520060    1.171630815
   94 GLU   C        983    0.495855333    0.716600110    0.749889812
   94 GLU   O        984    0.452257994    0.609435566    0.791666399
   95 THR   N        985    0.619330080    0.731543053    0.702749195
   95 THR   H        986    0.674615055    0.814390198    0.693720628
   95 THR   CA       987    0.707713647    0.616995670    0.676724362
   95 THR   CB       988    0.719581600    0.578050310    0.529238004
   95 THR   OG1      989    0.799230343    0.459442962    0.523132149
   95 THR   HG1      990    0.853504848    0.427340615    0.445513013
   95 THR   CG2      991    0.772573291    0.693467734    0.443903302
   95 THR   C        992    0.839608437    0.644978807    0.749069369
   95 THR   O        993    0.880179940    0.759693318    0.767086935
   96 ASP   N        994    0.901276009    0.539705331    0.802033849
   96 ASP   H        995    0.862907595    0.449472585    0.782349815
   96 ASP   CA       996    1.032308629    0.539544669    0.868662133
   96 ASP   CB       997    1.011188638    0.506028449    1.016453784
   96 ASP   CG       998    1.138783761    0.500010103    1.100653521
   96 ASP   OD1      999    1.176824974    0.608321639    1.150101530
   96 ASP   OD2     1000    1.200944683    0.391637792    1.104702069
   96 ASP   C       1001    1.113965751    0.426608768    0.805495521
   96 ASP   O       1002    1.080586395    0.308886037    0.792962905
   97 TYR   N       1003    1.234355880    0.468562270    0.767596666
   97 TYR   H       1004    1.269729219    0.559931795    0.787637440
   97 TYR   CA      1005    1.337063753    0.381151187    0.709108118
   97 TYR   CB      1006    1.456653072    0.464797311    0.663122679
   97 TYR   CG      1007    1.443656822    0.548078991    0.535429401
   97 TYR   CD1     1008    1.411210851    0.682875588    0.545178056
   97 TYR   HD1     1009    1.394265059    0.724893419    0.644315778
   97 TYR   CD2     1010    1.461484435    0.481629309    0.414636462
   97 TYR   HD2     1011    1.486804856    0.375672827    0.410950143
   97 TYR   CE1     1012    1.404048586    0.758146667    0.428531098
   97 TYR   HE1     1013    1.364319591    0.859646378    0.428915151
   97 TYR   CE2     1014    1.448385381    0.558784935    0.299760586
   97 TYR   HE2     1015    1.468453338    0.511085778    0.203828249
   97 TYR   CZ      1016    1.417890065    0.694268429    0.305857150
   97 TYR   OH      1017    1.390692086    0.770680121    0.196678288
   97 TYR   HH      1018    1.391092989    0.866577495    0.225024170
   97 TYR   C       1019    1.393927810    0.270552939    0.798250243
   97 TYR   O       1020    1.392604606    0.155407002    0.755008920
   98 THR   N       1021    1.404107644    0.292816594    0.928983260
   98 THR   H       1022    1.360719514    0.357771818    0.991431341
   98 THR   CA      1023    1.447375609    0.190138172    1.024868225
   98 THR   CB      1024    1.546770262    0.240949026    1.129517863
   98 THR   OG1     1025    1.488330958    0.336082913    1.218867165
   98 THR   HG1     1026    1.447371791    0.281612037    1.292051909
   98 THR   CG2     1027    1.666467948    0.298666414    1.053667813
   98 THR   C       1028    1.347347681    0.084803397    1.072955588
   98 THR   O       1029    1.362808733   -0.035934226    1.055253954
   99 ASP   N       1030    1.232195867    0.124865199    1.126111083
   99 ASP   H       1031    1.210682737    0.222530797    1.125786958
   99 ASP   CA      1032    1.136308291    0.040150129    1.198483946
   99 ASP   CB      1033    1.122685806    0.085459324    1.343991656
   99 ASP   CG      1034    1.247935192    0.082000035    1.431797870
   99 ASP   OD1     1035    1.266384032   -0.009962402    1.514426436
   99 ASP   OD2     1036    1.331656189    0.174392251    1.422928142
   99 ASP   C       1037    0.999442866    0.030538605    1.130747213
   99 ASP   O       1038    0.946398763   -0.078086838    1.108036699
  100 TYR   N       1039    0.932799648    0.139051715    1.092360147
  100 TYR   H       1040    0.990224626    0.218558977    1.072803939
  100 TYR   CA      1041    0.787081915    0.134024924    1.073625948
  100 TYR   CB      1042    0.731166966    0.179214476    1.208698292
  100 TYR   CG      1043    0.766201567    0.326043773    1.233677934
  100 TYR   CD1     1044    0.678174447    0.426546272    1.195347831
  100 TYR   HD1     1045    0.597464663    0.409074183    1.124195882
  100 TYR   CD2     1046    0.871494727    0.366751264    1.314764873
  100 TYR   HD2     1047    0.947468040    0.295435843    1.346715637
  100 TYR   CE1     1048    0.698931943    0.558135656    1.234993250
  100 TYR   HE1     1049    0.636823685    0.639469659    1.197492756
  100 TYR   CE2     1050    0.896106218    0.497618061    1.354604411
  100 TYR   HE2     1051    0.974577232    0.511881701    1.428899730
  100 TYR   CZ      1052    0.805186647    0.595564759    1.316399204
  100 TYR   OH      1053    0.836730436    0.726830026    1.332841061
  100 TYR   HH      1054    0.761857175    0.778629301    1.291494910
  100 TYR   C       1055    0.721084249    0.200633515    0.952711816
  100 TYR   O       1056    0.776630826    0.299481765    0.905029618
  101 ILE   N       1057    0.606015657    0.151141678    0.908005033
  101 ILE   H       1058    0.585499402    0.054921311    0.925929845
  101 ILE   CA      1059    0.523417381    0.220320142    0.807995230
  101 ILE   CB      1060    0.554353639    0.187171079    0.661860355
  101 ILE   CG1     1061    0.475466765    0.268526571    0.559058598
  101 ILE   CG2     1062    0.547426111    0.036741605    0.634747722
  101 ILE   CD      1063    0.521955852    0.249743542    0.414508067
  101 ILE   C       1064    0.376626626    0.225067477    0.850840646
  101 ILE   O       1065    0.314501055    0.126027862    0.889042055
  102 ILE   N       1066    0.327673793    0.348116825    0.863205577
  102 ILE   H       1067    0.385592461    0.425570975    0.837777596
  102 ILE   CA      1068    0.186395804    0.371331590    0.896556456
  102 ILE   CB      1069    0.175759869    0.489288701    0.993416618
  102 ILE   CG1     1070    0.270881264    0.469712820    1.111626515
  102 ILE   CG2     1071    0.033230520    0.499671393    1.048082769
  102 ILE   CD      1072    0.257134498    0.582494895    1.214096635
  102 ILE   C       1073    0.114751672    0.399253106    0.764291024
  102 ILE   O       1074    0.126832633    0.504076006    0.701061186
  103 PHE   N       1075    0.018892388    0.311805230    0.735088496
  103 PHE   H       1076   -0.007354460    0.241608534    0.801309719
  103 PHE   CA      1077    7.675463708    0.336564658    0.623039090
  103 PHE   CB      1078    7.642163571    0.207814566    0.547355887
  103 PHE   CG      1079    7.762652222    0.155640976    0.468807687
  103 PHE   CD1     1080    0.102587632    0.067274265    0.529641099
  103 PHE   HD1     1081    0.081477644    0.031986792    0.630593051
  103 PHE   CD2     1082    0.027350510    0.179306003    0.332480169
  103 PHE   HD2     1083   -0.056329578    0.214459854    0.272135862
  103 PHE   CE1     1084    0.212661736    0.013445478    0.464003084
  103 PHE   HE1     1085    0.272709779   -0.066477965    0.507437404
  103 PHE   CE2     1086    0.137744014    0.129024131    0.264613240
  103 PHE   HE2     1087    0.145995676    0.135884499    0.156149989
  103 PHE   CZ      1088    0.228776844    0.046875010    0.330049056
  103 PHE   HZ      1089    0.315051521    0.013485387    0.272413903
  103 PHE   C       1090    7.540538976    0.391471487    0.669847488
  103 PHE   O       1091    7.504914874    0.379172083    0.786943194
  104 HISB  N       1092    7.481403359    0.480051279    0.590199924
  104 HISB  H       1093    7.502881827    0.522489649    0.502239700
  104 HISB  CA      1094    7.348526435    0.534539326    0.621507333
  104 HISB  CB      1095    7.346138581    0.679118914    0.671487463
  104 HISB  CG      1096    7.203655356    0.727488222    0.699164924
  104 HISB  ND1     1097    7.121576092    0.788287964    0.614001768
  104 HISB  CD2     1098    7.133549816    0.702531863    0.809389467
  104 HISB  HD2     1099    7.165910857    0.655047465    0.902012039
  104 HISB  CE1     1100    7.001819277    0.805844904    0.669128697
  104 HISB  HE1     1101    6.920831365    0.861565846    0.622032934
  104 HISB  NE2     1102    7.012728790    0.755254569    0.791649682
  104 HISB  HE2     1103    6.941345651    0.741203645    0.860257084
  104 HISB  C       1104    7.265484973    0.517808272    0.494108758
  104 HISB  O       1105    7.304015804    0.558231897    0.384522008
  105 LEU   N       1106    7.172408964    0.423775999    0.507662633
  105 LEU   H       1107    7.154515286    0.431758177    0.605726965
  105 LEU   CA      1108    7.083002641    0.376858266    0.400806413
  105 LEU   CB      1109    7.092695314    0.225602695    0.421742080
  105 LEU   CG      1110    7.001580371    0.141963072    0.331672807
  105 LEU   CD1     1111    7.045205562    0.151796445    0.185365547
  105 LEU   CD2     1112    6.999810160   -0.006477530    0.368681538
  105 LEU   C       1113    6.946208905    0.440740046    0.425674785
  105 LEU   O       1114    6.915042944    0.492735696    0.532704904
  106 VAL   N       1115    6.870826200    0.447173330    0.316290234
  106 VAL   H       1116    6.910535627    0.450608696    0.224572000
  106 VAL   CA      1117    6.732011699    0.494395159    0.305655087
  106 VAL   CB      1118    6.717607426    0.644972145    0.282654616
  106 VAL   CG1     1119    6.574374461    0.698775268    0.281729497
  106 VAL   CG2     1120    6.808897905    0.738734756    0.361933177
  106 VAL   C       1121    6.663080955    0.401299944    0.205701463
  106 VAL   O       1122    6.696583723    0.416676573    0.088351951
  107 ASN   N       1123    6.593676970    0.295799853    0.247464492
  107 ASN   H       1124    6.577155587    0.300927348    0.345955795
  107 ASN   CA      1125    6.530795555    0.208930664    0.146933298
  107 ASN   CB      1126    6.483646857    0.081721548    0.217670378
  107 ASN   CG      1127    6.419382194    7.727709221    0.123975578
  107 ASN   OD1     1128    6.297283441    7.713623860    0.119239750
  107 ASN   ND2     1129    6.497386643    7.646444331    0.053278923
  107 ASN   HD21    1130    6.453031244    7.580685295   -0.007605799
  107 ASN   HD22    1131    6.596856109    7.656186142    0.056372310
  107 ASN   C       1132    6.404644391    0.285199108    0.106018407
  107 ASN   O       1133    6.321737490    0.313317355    0.192403443
  108 PHE   N       1134    6.399658526    0.304114335    7.722920196
  108 PHE   H       1135    6.477370584    0.274066912    7.667621526
  108 PHE   CA      1136    6.283526336    0.359691527    7.651995746
  108 PHE   CB      1137    6.333498139    0.440107178    7.531808245
  108 PHE   CG      1138    6.386561225    0.572003850    7.588314839
  108 PHE   CD1     1139    6.297922026    0.672232469    7.625974207
  108 PHE   HD1     1140    6.191291275    0.654571995    7.640046694
  108 PHE   CD2     1141    6.524586682    0.586101482    7.596680316
  108 PHE   HD2     1142    6.584652878    0.508415811    7.549383484
  108 PHE   CE1     1143    6.351891713    0.786981604    7.682901163
  108 PHE   HE1     1144    6.284639726    0.862380682    7.723804650
  108 PHE   CE2     1145    6.576438660    0.704170963    7.648552078
  108 PHE   HE2     1146    6.682215270    0.728344904    7.638165740
  108 PHE   CZ      1147    6.489291623    0.799613200    7.699718995
  108 PHE   HZ      1148    6.533905201    0.880212014    7.757980532
  108 PHE   C       1149    6.187728772    0.253803588    7.597076687
  108 PHE   O       1150    6.221323625    0.179770812    7.504775739
  109 LYSH  N       1151    6.061247384    0.291131692    7.614305809
  109 LYSH  H       1152    6.042995450    0.382995126    7.649321922
  109 LYSH  CA      1153    5.943946538    0.210865591    7.576828893
  109 LYSH  CB      1154    5.902768399    0.115772782    7.689386176
  109 LYSH  CG      1155    5.994180980    7.741827140    7.698129689
  109 LYSH  CD      1156    5.948624194    7.610455536    7.761965229
  109 LYSH  CE      1157    6.058944219    7.506874708    7.739388686
  109 LYSH  NZ      1158    6.044810420    7.375720250    7.804262536
  109 LYSH  HZ1     1159    6.006210580    7.387482859    7.895760964
  109 LYSH  HZ2     1160    6.134831612    7.333140375    7.813383755
  109 LYSH  HZ3     1161    5.985119110    7.316231986    7.750429008
  109 LYSH  C       1162    5.824943097    0.306542896    7.567097672
  109 LYSH  O       1163    5.839026531    0.425671606    7.594269277
  110 GLU   N       1164    5.719149435    0.254112543    7.505864295
  110 GLU   H       1165    5.725259746    0.161522176    7.468586388
  110 GLU   CA      1166    5.587773247    0.318620820    7.492068615
  110 GLU   CB      1167    5.493848140    0.213191436    7.433112512
  110 GLU   CG      1168    5.432341022    0.266275690    7.303459049
  110 GLU   CD      1169    5.383153261    0.148707343    7.218800074
  110 GLU   OE1     1170    5.266940225    0.158687884    7.173839981
  110 GLU   OE2     1171    5.463969366    0.061147277    7.181055889
  110 GLU   C       1172    5.545813196    0.395065386    7.617800784
  110 GLU   O       1173    5.546167980    0.335896542    7.725643311
  111 LYSH  N       1174    5.481590350    0.510062125    7.599296295
  111 LYSH  H       1175    5.468789847    0.533711449    7.502980091
  111 LYSH  CA      1176    5.437875989    0.605346375    7.702359607
  111 LYSH  CB      1177    5.316721715    0.547553100    7.775788137
  111 LYSH  CG      1178    5.241846926    0.645353385    0.118102799
  111 LYSH  CD      1179    5.129809389    0.576065048    0.195934943
  111 LYSH  CE      1180    5.022411156    0.666211115    0.257157484
  111 LYSH  NZ      1181    5.065102464    0.771742835    0.350168201
  111 LYSH  HZ1     1182    5.087318815    0.854400208    0.298455280
  111 LYSH  HZ2     1183    5.148310782    0.745605733    0.399088366
  111 LYSH  HZ3     1184    4.994334740    0.794088393    0.417205269
  111 LYSH  C       1185    5.540438048    0.658317881    0.054354243
  111 LYSH  O       1186    5.549985630    0.780022685    0.069438168
  112 ASP   N       1187    5.621188895    0.568635833    0.110269764
  112 ASP   H       1188    5.620170366    0.474270353    0.077165338
  112 ASP   CA      1189    5.716554716    0.601867631    0.217104376
  112 ASP   CB      1190    5.641748189    0.564181477    0.345141524
  112 ASP   CG      1191    5.664333914    0.654546620    0.466520394
  112 ASP   OD1     1192    5.779009191    0.700022627    0.486683638
  112 ASP   OD2     1193    5.569772260    0.690713612    0.539834587
  112 ASP   C       1194    5.849748360    0.527002592    0.208992746
  112 ASP   O       1195    5.852019934    0.422624500    0.143952169
  113 SER   N       1196    5.939803587    0.562631355    0.300158432
  113 SER   H       1197    5.898783313    0.617778032    0.372806605
  113 SER   CA      1198    6.078883194    0.515810756    0.308737243
  113 SER   CB      1199    6.168710746    0.618949871    0.240151963
  113 SER   OG      1200    6.125227781    0.754513741    0.253662534
  113 SER   HG      1201    6.161610296    0.801268312    0.334230458
  113 SER   C       1202    6.146512436    0.479242478    0.441023971
  113 SER   O       1203    6.097868118    0.527682309    0.543098335
  114 PHE   N       1204    6.233503765    0.378648299    0.439218457
  114 PHE   H       1205    6.249576025    0.329895600    0.353392984
  114 PHE   CA      1206    6.293397177    0.313649413    0.556693312
  114 PHE   CB      1207    6.262050808    0.164568644    0.542353384
  114 PHE   CG      1208    6.320693604    0.081864892    0.656956379
  114 PHE   CD1     1209    6.434574841    0.004961410    0.636081589
  114 PHE   HD1     1210    6.470419475   -0.012538452    0.534651105
  114 PHE   CD2     1211    6.265829663    0.089121277    0.784473286
  114 PHE   HD2     1212    6.169813771    0.139092627    0.797366615
  114 PHE   CE1     1213    6.500255059    7.691897320    0.742028193
  114 PHE   HE1     1214    6.587354769    7.628718574    0.724641201
  114 PHE   CE2     1215    6.329164208    0.026297761    0.891075713
  114 PHE   HE2     1216    6.278049328    0.018223516    0.987008093
  114 PHE   CZ      1217    6.449036646    7.707512803    0.870304543
  114 PHE   HZ      1218    6.506516186    7.669959969    0.954967303
  114 PHE   C       1219    6.441407992    0.342958336    0.582064693
  114 PHE   O       1220    6.525318487    0.293345079    0.507054795
  115 GLN   N       1221    6.465282097    0.443651720    0.665608416
  115 GLN   H       1222    6.394111594    0.484034084    0.723088185
  115 GLN   CA      1223    6.600020690    0.487709844    0.704488647
  115 GLN   CB      1224    6.579285953    0.609373700    0.794902441
  115 GLN   CG      1225    6.564748092    0.731042169    0.703288200
  115 GLN   CD      1226    6.591510293    0.864604575    0.772957143
  115 GLN   OE1     1227    6.706212073    0.908260119    0.781037514
  115 GLN   NE2     1228    6.483355870    0.917608499    0.829338679
  115 GLN   HE21    1229    6.499115788    1.005938954    0.873488382
  115 GLN   HE22    1230    6.399316360    0.868268893    0.851764526
  115 GLN   C       1231    6.676364063    0.381216730    0.783465441
  115 GLN   O       1232    6.627704195    0.332742883    0.885501878
  116 MET   N       1233    6.802500355    0.365095194    0.744527591
  116 MET   H       1234    6.856943548    0.424648756    0.685470219
  116 MET   CA      1235    6.886767364    0.270763460    0.819424164
  116 MET   CB      1236    6.904802411    0.140354399    0.741489554
  116 MET   CG      1237    6.978428146    0.029251886    0.816618617
  116 MET   SD      1238    6.865340499   -0.082746258    0.906929739
  116 MET   CE      1239    6.870993969   -0.221298357    0.795326813
  116 MET   C       1240    7.024380577    0.333733254    0.841852514
  116 MET   O       1241    7.077254961    0.409618071    0.760774290
  117 MET   N       1242    7.083811016    0.287703778    0.951571380
  117 MET   H       1243    7.039863186    0.235191477    1.024442793
  117 MET   CA      1244    7.224328553    0.321028610    0.978996080
  117 MET   CB      1245    7.240340304    0.435528894    1.079201531
  117 MET   CG      1246    7.385128133    0.483948880    1.089078420
  117 MET   SD      1247    7.386156924    0.641663497    1.181889483
  117 MET   CE      1248    7.382902349    0.575825975    1.347223411
  117 MET   C       1249    7.287519161    0.190500298    1.027722275
  117 MET   O       1250    7.228922121    0.110503372    1.100494591
  118 GLU   N       1251    7.402728750    0.162755421    0.967336658
  118 GLU   H       1252    7.431387585    0.203633036    0.880685954
  118 GLU   CA      1253    7.485503097    0.046766776    1.003504333
  118 GLU   CB      1254    7.464025014   -0.063800637    0.899934693
  118 GLU   CG      1255    7.515585902    7.548272481    0.946347019
  118 GLU   CD      1256    7.487961392    7.427662695    0.856352246
  118 GLU   OE1     1257    7.588401891    7.358937124    0.827851701
  118 GLU   OE2     1258    7.380246348    7.422894205    0.793101913
  118 GLU   C       1259    7.628682020    0.087080589    1.039368634
  118 GLU   O       1260    7.675888911    0.182490754    0.977733346
  119 LEU   N       1261    7.689547046    0.011769937    1.130547854
  119 LEU   H       1262    7.641475119   -0.048356653    1.194387026
  119 LEU   CA      1263    0.085983487    0.022737030    1.152879153
  119 LEU   CB      1264    0.122959967    0.085451880    1.287464000
  119 LEU   CG      1265    0.254668606    0.162185305    1.300688994
  119 LEU   CD1     1266    0.250778843    0.249598612    1.426197855
  119 LEU   CD2     1267    0.378382610    0.072920756    1.312395586
  119 LEU   C       1268    0.152894928    7.635114065    1.132378378
  119 LEU   O       1269    0.107639595    7.536200922    1.189813964
  120 SER   N       1270    0.241983948    7.635496084    1.033626566
  120 SER   H       1271    0.239959100    7.715057142    0.973072437
  120 SER   CA      1272    0.337456433    7.532645245    0.989818844
  120 SER   CB      1273    0.334826972    7.512901975    0.838118418
  120 SER   OG      1274    0.205078348    7.460249931    0.809064859
  120 SER   HG      1275    0.212837286    7.360580304    0.811755686
  120 SER   C       1276    0.481552359    7.559640277    1.033617198
  120 SER   O       1277    0.525600700    7.672330889    1.011492532
  121 ALA   N       1278    0.536946079    7.472223812    1.117177457
  121 ALA   H       1279    0.495846423    7.381099384    1.119844191
  121 ALA   CA      1280    0.675992621    7.473589603    1.164898139
  121 ALA   CB      1281    0.669300334    7.458804283    1.317037201
  121 ALA   C       1282    0.758838801    7.354194156    1.117013975
  121 ALA   O       1283    0.702503984    7.251342761    1.079907227
  122 ARG   N       1284    0.887995882    7.382762774    1.103099809
  122 ARG   H       1285    0.915008090    7.478975785    1.106753796
  122 ARG   CA      1286    0.984493289    7.278584542    1.065070066
  122 ARG   CB      1287    1.129120453    7.327543320    1.055114584
  122 ARG   CG      1288    1.148699483    7.413828411    0.930306318
  122 ARG   CD      1289    1.124467872    7.343016346    0.796872259
  122 ARG   NE      1290    1.172972636    7.437200464    0.694972845
  122 ARG   HE      1291    1.180850471    7.530993286    0.728720399
  122 ARG   CZ      1292    1.175195423    7.417246821    0.562490164
  122 ARG   NH1     1293    1.112608299    7.315843986    0.501202862
  122 ARG   HH11    1294    1.119968190    7.312044501    0.401546701
  122 ARG   HH12    1295    1.075642148    7.237222064    0.550712719
  122 ARG   NH2     1296    1.277430851    7.471916642    0.495314783
  122 ARG   HH21    1297    1.277863308    7.465783901    0.395510777
  122 ARG   HH22    1298    1.353271463    7.509433609    0.548601059
  122 ARG   C       1299    0.988675334    7.156673792    1.157441391
  122 ARG   O       1300    0.996201469    7.046249838    1.103772929
  123 GLU   N       1301    1.000250648    7.186227310    1.286602560
  123 GLU   H       1302    1.012267367    7.279977333    1.319282263
  123 GLU   CA      1303    0.993653489    7.086573553    1.394474732
  123 GLU   CB      1304    1.050232443    7.144517854    1.524282949
  123 GLU   CG      1305    1.201694977    7.159351594    1.508636213
  123 GLU   CD      1306    1.266777158    7.224649044    1.630723062
  123 GLU   OE1     1307    1.332682520    7.147579289    1.703794910
  123 GLU   OE2     1308    1.247297305    7.344592211    1.660033491
  123 GLU   C       1309    0.846909859    7.050619804    1.418698847
  123 GLU   O       1310    0.760746993    7.137543524    1.406410989
  124 PRO   N       1311    0.822706500    6.925738380    1.457543566
  124 PRO   CA      1312    0.689083288    6.877355229    1.495151899
  124 PRO   CB      1313    0.720117868    6.734537546    1.540416207
  124 PRO   CG      1314    0.849737163    6.685904627    1.475286935
  124 PRO   CD      1315    0.922365411    6.820415597    1.481769103
  124 PRO   C       1316    0.626646673    6.952369830    1.612983413
  124 PRO   O       1317    0.511567793    6.994806572    1.603633580
  125 ASP   N       1318    0.703233787    6.978964806    1.718426886
  125 ASP   H       1319    0.783312772    6.923303902    1.740584040
  125 ASP   CA      1320    0.656997857    7.077453066    1.817276281
  125 ASP   CB      1321    0.714726407    7.044047641    1.954967034
  125 ASP   CG      1322    0.655654272    7.118884167    2.074613067
  125 ASP   OD1     1323    0.540919010    7.168413814    2.077095724
  125 ASP   OD2     1324    0.733252550    7.117208684    2.172595866
  125 ASP   C       1325    0.686412568    7.223843019    1.783835452
  125 ASP   O       1326    0.779122062    7.249411949    1.707144757
  126 THR   N       1327    0.631988224    7.316354407    1.862391021
  126 THR   H       1328    0.593245988    7.287762439    1.950035148
  126 THR   CA      1329    0.640320235    7.461184885    1.838647282
  126 THR   CB      1330    0.527338265    7.518623666    1.752923096
  126 THR   OG1     1331    0.554698642    7.655946507    1.723866883
  126 THR   HG1     1332    0.643100665    7.674295185    1.680860185
  126 THR   CG2     1333    0.388693323    7.505166863    1.816211234
  126 THR   C       1334    0.658780341    7.534490017    1.971680409
  126 THR   O       1335    0.580970733    7.512086404    2.064269145
  127 SER   N       1336    0.735650355    7.642880933    1.966137180
  127 SER   H       1337    0.761532272    7.667272619    1.872668732
  127 SER   CA      1338    0.774440342    7.740895584    2.068580796
  127 SER   CB      1339    0.875768995    0.087989804    2.005233696
  127 SER   OG      1340    0.907032265    0.198283757    2.090698120
  127 SER   HG      1341    0.999840991    0.222338728    2.062266488
  127 SER   C       1342    0.656493549    0.071831976    2.125110881
  127 SER   O       1343    0.570189703    0.127739965    2.057639554
  128 GLU   N       1344    0.671556648    0.082930836    2.256789251
  128 GLU   H       1345    0.754051230    0.053065496    2.304774358
  128 GLU   CA      1346    0.581997125    0.170598481    2.333616182
  128 GLU   CB      1347    0.607045170    0.153812862    2.483618395
  128 GLU   CG      1348    0.742826274    0.176927960    2.550229414
  128 GLU   CD      1349    0.837047443    0.058957544    2.525537573
  128 GLU   OE1     1350    0.855333152   -0.024473868    2.616796146
  128 GLU   OE2     1351    0.888350496    0.040080260    2.413125056
  128 GLU   C       1352    0.574424237    0.316973379    2.289703255
  128 GLU   O       1353    0.466747247    0.376406459    2.288511135
  129 GLU   N       1354    0.685603397    0.367669434    2.237182244
  129 GLU   H       1355    0.773447037    0.320764364    2.246345259
  129 GLU   CA      1356    0.695228290    0.504070989    2.183190721
  129 GLU   CB      1357    0.842757183    0.544231484    2.177312319
  129 GLU   CG      1358    0.918240910    0.543372264    2.310401386
  129 GLU   CD      1359    0.866819097    0.642627902    2.414866736
  129 GLU   OE1     1360    0.907444144    0.760208355    2.402548875
  129 GLU   OE2     1361    0.782472480    0.601438681    2.497408093
  129 GLU   C       1362    0.629920899    0.508617874    2.044895542
  129 GLU   O       1363    0.567525464    0.611367521    2.018829979
  130 VAL   N       1364    0.644272825    0.407088473    1.960191809
  130 VAL   H       1365    0.698329939    0.327243619    1.986711754
  130 VAL   CA      1366    0.570341304    0.404008830    1.833159649
  130 VAL   CB      1367    0.629046607    0.298539726    1.739137648
  130 VAL   CG1     1368    0.555297494    0.271813899    1.607776727
  130 VAL   CG2     1369    0.771592976    0.334612399    1.696803486
  130 VAL   C       1370    0.418401010    0.392259505    1.846859059
  130 VAL   O       1371    0.340627282    0.471214020    1.793507742
  131 ARG   N       1372    0.379842128    0.316561322    1.949204731
  131 ARG   H       1373    0.443289272    0.249973806    1.988476346
  131 ARG   CA      1374    0.241211086    0.300084852    1.995279267
  131 ARG   CB      1375    0.240118328    0.200259452    2.111218120
  131 ARG   CG      1376    0.274567154    0.055758326    2.074583432
  131 ARG   CD      1377    0.227858895    7.723950225    2.196178434
  131 ARG   NE      1378    0.279970720    7.586513671    2.194885610
  131 ARG   HE      1379    0.367216950    7.581528214    2.243498313
  131 ARG   CZ      1380    0.220173039    7.476945108    2.146168410
  131 ARG   NH1     1381    0.087264836    7.477143002    2.129101228
  131 ARG   HH11    1382    0.037230915    7.397828814    2.094392286
  131 ARG   HH12    1383    0.032019136    7.551982478    2.165788946
  131 ARG   NH2     1384    0.296801778    7.367179358    2.151813733
  131 ARG   HH21    1385    0.255480240    7.281491204    2.121004179
  131 ARG   HH22    1386    0.396691186    7.370247499    2.148504409
  131 ARG   C       1387    0.174042500    0.428560827    2.044163998
  131 ARG   O       1388    0.053109246    0.444860378    2.028712287
  132 LYSH  N       1389    0.244908038    0.507919343    2.123970705
  132 LYSH  H       1390    0.336426137    0.481689444    2.154571104
  132 LYSH  CA      1391    0.202837758    0.644003234    2.160276899
  132 LYSH  CB      1392    0.312809034    0.699688702    2.250909896
  132 LYSH  CG      1393    0.259247095    0.674851129    2.392057236
  132 LYSH  CD      1394    0.354104561    0.737017108    2.494758082
  132 LYSH  CE      1395    0.309948353    0.743759817    2.641092148
  132 LYSH  NZ      1396    0.423272715    0.796259563    2.718633174
  132 LYSH  HZ1     1397    0.502557398    0.738466028    2.699289506
  132 LYSH  HZ2     1398    0.408964251    0.783537470    2.816784209
  132 LYSH  HZ3     1399    0.452874028    0.890154806    2.701100273
  132 LYSH  C       1400    0.188874666    0.739987575    2.041970215
  132 LYSH  O       1401    0.090992695    0.814430742    2.039190970
  133 ARG   N       1402    0.276903336    0.730272386    1.942762366
  133 ARG   H       1403    0.336788710    0.650828264    1.932704853
  133 ARG   CA      1404    0.277897919    0.827298219    1.832323116
  133 ARG   CB      1405    0.417358765    0.827846331    1.769391491
  133 ARG   CG      1406    0.527987123    0.873615034    1.864665179
  133 ARG   CD      1407    0.526045838    1.025901697    1.879252121
  133 ARG   NE      1408    0.598779694    1.088618108    1.767972345
  133 ARG   HE      1409    0.647208248    1.027681649    1.705191953
  133 ARG   CZ      1410    0.625398717    1.219465655    1.756787704
  133 ARG   NH1     1411    0.544990583    1.312823679    1.809463406
  133 ARG   HH11    1412    0.576133177    1.406424165    1.825845852
  133 ARG   HH12    1413    0.454461941    1.292461854    1.846735139
  133 ARG   NH2     1414    0.739568065    1.263499117    1.702202110
  133 ARG   HH21    1415    0.745851558    1.362856312    1.692843259
  133 ARG   HH22    1416    0.819422845    1.208625368    1.677488893
  133 ARG   C       1417    0.171899538    0.804230920    1.724413405
  133 ARG   O       1418    0.105895336    0.903304472    1.693448368
  134 PHE   N       1419    0.132735667    0.677530383    1.714234488
  134 PHE   H       1420    0.196331310    0.602703484    1.733166644
  134 PHE   CA      1421    0.007074565    0.628996127    1.655371315
  134 PHE   CB      1422    0.006770483    0.475988914    1.656138560
  134 PHE   CG      1423   -0.094826755    0.403925157    1.567272180
  134 PHE   CD1     1424    7.674708998    0.402087656    1.429889400
  134 PHE   HD1     1425    7.756088898    0.463274246    1.390958546
  134 PHE   CD2     1426    7.550892645    0.321171115    1.611085707
  134 PHE   HD2     1427    7.534295030    0.312972110    1.718506869
  134 PHE   CE1     1428    7.603684855    0.323052661    1.340268622
  134 PHE   HE1     1429    7.637470239    0.314044522    1.237018596
  134 PHE   CE2     1430    7.472499696    0.243170116    1.526865339
  134 PHE   HE2     1431    7.401949429    0.171609159    1.569100597
  134 PHE   CZ      1432    7.504226996    0.240578853    1.391553018
  134 PHE   HZ      1433    7.442967162    0.183819327    1.321506355
  134 PHE   C       1434    7.628514021    0.687670935    1.717299708
  134 PHE   O       1435    7.541273729    0.725408532    1.639221674
  135 VAL   N       1436    7.630744021    0.715800616    1.847269335
  135 VAL   H       1437    7.709828753    0.685501441    1.900438629
  135 VAL   CA      1438    7.513345741    0.771941037    1.915635080
  135 VAL   CB      1439    7.528673534    0.769414373    2.067844767
  135 VAL   CG1     1440    7.411480255    0.834270045    2.141773431
  135 VAL   CG2     1441    7.534848993    0.621943811    2.108133602
  135 VAL   C       1442    7.505467210    0.919687307    1.876691896
  135 VAL   O       1443    7.397005851    0.958307612    1.833388994
  136 GLU   N       1444    7.615426967    0.992707833    1.860392186
  136 GLU   H       1445    7.700213568    0.945401827    1.884336465
  136 GLU   CA      1446    7.607528625    1.129530069    1.807264247
  136 GLU   CB      1447    7.741834590    1.201253732    1.792233096
  136 GLU   CG      1448    0.044045532    1.245927138    1.929501541
  136 GLU   CD      1449    0.184187712    1.304804089    1.912107077
  136 GLU   OE1     1450    0.207211040    1.426856216    1.926079378
  136 GLU   OE2     1451    0.277336095    1.225722061    1.885776529
  136 GLU   C       1452    7.549920406    1.140055880    1.665919414
  136 GLU   O       1453    7.455354344    1.216415715    1.647068249
  137 TYR   N       1454    7.572679694    1.035441818    1.587016319
  137 TYR   H       1455    7.662918988    1.002164675    1.614403903
  137 TYR   CA      1456    7.503256761    1.015000438    1.459061028
  137 TYR   CB      1457    7.575027320    0.914415039    1.368811777
  137 TYR   CG      1458    7.698524416    0.971317707    1.298686648
  137 TYR   CD1     1459    7.682737766    1.050754872    1.185725732
  137 TYR   HD1     1460    7.584668781    1.077566708    1.146451963
  137 TYR   CD2     1461    0.074349394    0.945832150    1.355496590
  137 TYR   HD2     1462    0.090652156    0.894332719    1.450163635
  137 TYR   CE1     1463    0.043132292    1.104063237    1.117662884
  137 TYR   HE1     1464    0.029156304    1.167466880    1.030115021
  137 TYR   CE2     1465    0.184014162    0.998509815    1.288279027
  137 TYR   HE2     1466    0.273590721    1.003298540    1.350181881
  137 TYR   CZ      1467    0.166043799    1.082197103    1.178760006
  137 TYR   OH      1468    0.275450410    1.142547126    1.125085943
  137 TYR   HH      1469    0.353432963    1.089747704    1.158707731
  137 TYR   C       1470    7.359972385    0.962848260    1.471736373
  137 TYR   O       1471    7.281575977    1.003033191    1.385892987
  138 CYSH  N       1472    7.334479078    0.856685329    1.547694800
  138 CYSH  H       1473    7.409300443    0.794591441    1.571094612
  138 CYSH  CA      1474    7.197315499    0.819691488    1.585484323
  138 CYSH  CB      1475    7.186200463    0.718809862    1.699994712
  138 CYSH  SG      1476    7.264063284    0.555489944    1.672528059
  138 CYSH  HG      1477    7.208090077    0.499476309    1.779385155
  138 CYSH  C       1478    7.108793740    0.938189399    1.624656364
  138 CYSH  O       1479    6.998568539    0.956987488    1.573401018
  139 GLN   N       1480    7.146950696    1.029328395    1.713688098
  139 GLN   H       1481    7.230199363    1.012199314    1.766386151
  139 GLN   CA      1482    7.081868516    1.157306598    1.745257637
  139 GLN   CB      1483    7.145343170    1.227993685    1.865202849
  139 GLN   CG      1484    7.139939268    1.134734092    1.986381301
  139 GLN   CD      1485    7.218800665    1.187990720    2.106181050
  139 GLN   OE1     1486    7.341472640    1.181284060    2.112142447
  139 GLN   NE2     1487    7.134560602    1.247274298    2.190295382
  139 GLN   HE21    1488    7.163903699    1.280619733    2.279880185
  139 GLN   HE22    1489    7.037817774    1.252536605    2.165556674
  139 GLN   C       1490    7.052665934    1.258052295    1.633854852
  139 GLN   O       1491    6.936097921    1.285455944    1.605750231
  140 LYSH  N       1492    7.156173206    1.272699832    1.551625098
  140 LYSH  H       1493    7.248052264    1.282287513    1.589925482
  140 LYSH  CA      1494    7.146807588    1.362661754    1.435727787
  140 LYSH  CB      1495    7.286634551    1.377378330    1.375358756
  140 LYSH  CG      1496    7.383945953    1.460066891    1.459632040
  140 LYSH  CD      1497    7.529302932    1.449802048    1.412983759
  140 LYSH  CE      1498    7.620671335    1.524703289    1.510218155
  140 LYSH  NZ      1499    7.762547896    1.515709677    1.472804237
  140 LYSH  HZ1     1500    7.782262820    1.581089396    1.399749463
  140 LYSH  HZ2     1501    7.786296600    1.421802805    1.447954759
  140 LYSH  HZ3     1502    7.828583429    1.530863543    1.546354378
  140 LYSH  C       1503    7.052703640    1.311530152    1.326445151
  140 LYSH  O       1504    6.978402374    1.399486551    1.283149323
  141 HISA  N       1505    7.051123841    1.181163642    1.300115136
  141 HISA  H       1506    7.111013264    1.115326667    1.345707944
  141 HISA  CA      1507    6.959125809    1.113128769    1.207815443
  141 HISA  CB      1508    7.026178324    0.983869904    1.160843795
  141 HISA  CG      1509    7.152947839    0.994676997    1.075837025
  141 HISA  ND1     1510    7.265913863    0.926458163    1.092396433
  141 HISA  HD1     1511    7.277277329    0.847949732    1.153290736
  141 HISA  CD2     1512    7.177982829    1.067103708    0.967132444
  141 HISA  HD2     1513    7.101544653    1.131244433    0.923267667
  141 HISA  CE1     1514    7.355445037    0.951313951    0.997219765
  141 HISA  HE1     1515    7.460072647    0.920762012    0.997987525
  141 HISA  NE2     1516    7.300091136    1.044111579    0.919665440
  141 HISA  C       1517    6.819788354    1.082778480    1.263261276
  141 HISA  O       1518    6.738950570    1.019305374    1.195693912
  142 GLY   N       1519    6.804371817    1.118310172    1.390507861
  142 GLY   H       1520    6.825098709    1.115017701    1.488280607
  142 GLY   CA      1521    6.680935423    1.079656020    1.460340128
  142 GLY   C       1522    6.633265653    0.937900500    1.492555577
  142 GLY   O       1523    6.516486558    0.901343906    1.504966031
  143 ILE   N       1524    6.735943631    0.856824275    1.516488776
  143 ILE   H       1525    6.832651388    0.882130059    1.513982732
  143 ILE   CA      1526    6.719486991    0.718713074    1.564094010
  143 ILE   CB      1527    6.829540366    0.630705060    1.504477036
  143 ILE   CG1     1528    6.826640795    0.623394073    1.351679666
  143 ILE   CG2     1529    6.803762304    0.484016673    1.539463125
  143 ILE   CD      1530    6.965274917    0.597323636    1.292451611
  143 ILE   C       1531    6.727147195    0.716150133    1.716872009
  143 ILE   O       1532    6.787734657    0.800112725    1.783263845
  144 VAL   N       1533    6.618264573    0.654064647    1.761375523
  144 VAL   H       1534    6.569761148    0.579509796    1.715670531
  144 VAL   CA      1535    6.592270859    0.640346322    1.905419660
  144 VAL   CB      1536    6.441060025    0.640521160    1.928804225
  144 VAL   CG1     1537    6.373525712    0.770269954    1.883892185
  144 VAL   CG2     1538    6.368274885    0.511936129    1.889073920
  144 VAL   C       1539    6.665070388    0.522502894    1.970419240
  144 VAL   O       1540    6.645221576    0.410492063    1.923620344
  145 LYSH  N       1541    6.705741941    0.537601435    2.096149754
  145 LYSH  H       1542    6.676088097    0.615288922    2.151694856
  145 LYSH  CA      1543    6.787939853    0.433611712    2.159712448
  145 LYSH  CB      1544    6.823387121    0.481002233    2.300819332
  145 LYSH  CG      1545    6.698956048    0.527650099    2.376646622
  145 LYSH  CD      1546    6.716977618    0.577378366    2.520220929
  145 LYSH  CE      1547    6.595751459    0.648580203    2.580581596
  145 LYSH  NZ      1548    6.469617355    0.575627539    2.561116202
  145 LYSH  HZ1     1549    6.392505549    0.625970003    2.600098185
  145 LYSH  HZ2     1550    6.479349828    0.483466213    2.598687064
  145 LYSH  HZ3     1551    6.453259907    0.565834130    2.462950640
  145 LYSH  C       1552    6.740124480    0.288486221    2.167703112
  145 LYSH  O       1553    6.815504174    0.192029338    2.155695397
  146 GLU   N       1554    6.608834216    0.276848619    2.185489406
  146 GLU   H       1555    6.545101937    0.353494586    2.193519381
  146 GLU   CA      1556    6.537767619    0.148226289    2.181124435
  146 GLU   CB      1557    6.389078698    0.178889569    2.200144016
  146 GLU   CG      1558    6.346793366    0.240767686    2.333544873
  146 GLU   CD      1559    6.310947629    0.389272394    2.325315482
  146 GLU   OE1     1560    6.210447306    0.431285186    2.386630570
  146 GLU   OE2     1561    6.394430315    0.459882412    2.264738226
  146 GLU   C       1562    6.554652327    0.071505829    2.049814973
  146 GLU   O       1563    6.557772264   -0.051425207    2.046781332
  147 ASN   N       1564    6.575999710    0.150196236    1.944723839
  147 ASN   H       1565    6.583280825    0.249819978    1.949419568
  147 ASN   CA      1566    6.584933383    0.094136168    1.809116789
  147 ASN   CB      1567    6.482516126    0.152212062    1.711410311
  147 ASN   CG      1568    6.334325144    0.139242083    1.747173171
  147 ASN   OD1     1569    6.300843871    0.107038347    1.861062832
  147 ASN   ND2     1570    6.245259618    0.153313386    1.649418332
  147 ASN   HD21    1571    6.149564231    0.145908399    1.677459082
  147 ASN   HD22    1572    6.274388420    0.135456359    1.555442941
  147 ASN   C       1573    6.724345000    0.088125501    1.746369947
  147 ASN   O       1574    6.745324912    0.077527929    1.625626878
  148 ILE   N       1575    6.816840062    0.095113198    1.841693918
  148 ILE   H       1576    6.798283625    0.118699440    1.937091661
  148 ILE   CA      1577    6.959119653    0.065403487    1.819722291
  148 ILE   CB      1578    7.044227517    0.165880327    1.897651908
  148 ILE   CG1     1579    7.010319488    0.311617130    1.865670917
  148 ILE   CG2     1580    7.191219911    0.144294162    1.861077398
  148 ILE   CD      1581    7.090901491    0.422416229    1.933804615
  148 ILE   C       1582    6.987991932    7.668843733    1.859128366
  148 ILE   O       1583    6.941258102    7.637432689    1.968493461
  149 PHE   N       1584    7.064649426    7.592199239    1.782059261
  149 PHE   H       1585    7.121558277    7.626266833    1.707221195
  149 PHE   CA      1586    7.094181662    7.451887597    1.814461618
  149 PHE   CB      1587    7.008534458    7.357450565    1.729875263
  149 PHE   CG      1588    6.858824021    7.389003533    1.730172518
  149 PHE   CD1     1589    6.788041794    7.359147423    1.846020525
  149 PHE   HD1     1590    6.834279999    7.317635896    1.935573683
  149 PHE   CD2     1591    6.800315571    7.449509385    1.619554790
  149 PHE   HD2     1592    6.855527784    7.464045469    1.526704052
  149 PHE   CE1     1593    6.652836091    7.391184685    1.842243678
  149 PHE   HE1     1594    6.587140637    7.355553538    1.921597603
  149 PHE   CE2     1595    6.667121982    7.489152325    1.622506349
  149 PHE   HE2     1596    6.630190387    7.552343706    1.541742747
  149 PHE   CZ      1597    6.594003933    7.460679092    1.737230552
  149 PHE   HZ      1598    6.485959041    7.475048882    1.738342743
  149 PHE   C       1599    7.242894435    7.432681635    1.783988876
  149 PHE   O       1600    7.310007430    7.516024944    1.723325704
  150 ASP   N       1601    7.293304898    7.352934320    1.877733585
  150 ASP   H       1602    7.224150651    7.309330661    1.935327525
  150 ASP   CA      1603    7.427733371    7.293541280    1.881404401
  150 ASP   CB      1604    7.476325330    7.262004353    2.023013022
  150 ASP   CG      1605    7.595837830    7.166486598    2.022138212
  150 ASP   OD1     1606    7.581210197    7.042813907    2.011366644
  150 ASP   OD2     1607    7.713015159    7.206235962    2.039794859
  150 ASP   C       1608    7.422637073    7.168307832    1.793644077
  150 ASP   O       1609    7.339776692    7.081268446    1.819877311
  151 LEU   N       1610    7.507363878    7.158452325    1.691599201
  151 LEU   H       1611    7.567377879    7.235254011    1.669229972
  151 LEU   CA      1612    7.515448329    7.036367919    1.610093406
  151 LEU   CB      1613    7.499973141    7.062377574    1.460109864
  151 LEU   CG      1614    7.367097033    7.132903928    1.432186689
  151 LEU   CD1     1615    7.382848327    7.172447805    1.285214801
  151 LEU   CD2     1616    7.251850530    7.033833822    1.449830181
  151 LEU   C       1617    7.646132104    6.961391712    1.636775643
  151 LEU   O       1618    7.683576895    6.873061039    1.559798450
  152 THR   N       1619    7.712623560    6.982367640    1.750036074
  152 THR   H       1620    7.682364355    7.052542129    1.814533175
  152 THR   CA      1621    0.097717603    6.926656079    1.776018546
  152 THR   CB      1622    0.183338670    7.004353684    1.876228227
  152 THR   OG1     1623    0.123531899    6.999507097    2.006030260
  152 THR   HG1     1624    0.058274909    7.075278811    2.007064691
  152 THR   CG2     1625    0.218536057    7.140564695    1.816054116
  152 THR   C       1626    0.091555785    6.775807530    1.800853697
  152 THR   O       1627    0.192506187    6.705578235    1.797917718
  153 GLU   N       1628    7.724298944    6.721157866    1.837149465
  153 GLU   H       1629    7.629203972    6.740145755    1.861610745
  153 GLU   CA      1630    7.715922632    6.578575131    1.871938606
  153 GLU   CB      1631    7.661849850    6.577479926    2.015068271
  153 GLU   CG      1632    0.021726814    6.607194023    2.118948091
  153 GLU   CD      1633   -0.039430940    6.594666539    2.258623026
  153 GLU   OE1     1634   -0.028782387    6.491544278    2.328453948
  153 GLU   OE2     1635   -0.092829948    6.698070273    2.304242566
  153 GLU   C       1636    7.622534234    6.480916800    1.800172661
  153 GLU   O       1637    7.647468323    6.360542150    1.795703227
  154 VAL   N       1638    7.546051630    6.540453973    1.709078720
  154 VAL   H       1639    7.490712956    6.617883461    1.739774971
  154 VAL   CA      1640    7.472259001    6.458585499    1.611799416
  154 VAL   CB      1641    7.363750570    6.527617658    1.528890248
  154 VAL   CG1     1642    7.235897170    6.549827699    1.609949403
  154 VAL   CG2     1643    7.415540125    6.658291736    1.468445660
  154 VAL   C       1644    7.557153201    6.382768016    1.509537302
  154 VAL   O       1645    7.667434918    6.426860670    1.477538761
  155 ASP   N       1646    7.529083170    6.263529550    1.457725174
  155 ASP   H       1647    7.439496811    6.222323045    1.474391031
  155 ASP   CA      1648    7.589523853    6.194649929    1.342784219
  155 ASP   CB      1649    7.532228404    6.055116529    1.317070724
  155 ASP   CG      1650    7.604106508    5.990597629    1.198412631
  155 ASP   OD1     1651    7.556416287    5.982278256    1.083178918
  155 ASP   OD2     1652    7.708144379    5.926646196    1.225058895
  155 ASP   C       1653    7.579331717    6.284022625    1.219005415
  155 ASP   O       1654    7.482886610    6.298827280    1.144112504
  156 ARG   N       1655    7.677317283    6.370308869    1.193632539
  156 ARG   H       1656    7.760062040    6.361900014    1.249165440
  156 ARG   CA      1657    7.698236369    6.447439175    1.070245887
  156 ARG   CB      1658    7.794909951    6.560270359    1.106745691
  156 ARG   CG      1659    7.721360185    6.646767647    1.209304686
  156 ARG   CD      1660    0.055783369    6.753210255    1.281484539
  156 ARG   NE      1661    0.164943473    6.681024024    1.348406330
  156 ARG   HE      1662    0.168106309    6.581162225    1.352598236
  156 ARG   CZ      1663    0.254437843    6.740840217    1.428189139
  156 ARG   NH1     1664    0.258115222    6.870984808    1.459871214
  156 ARG   HH11    1665    0.334165763    6.898733371    1.518566659
  156 ARG   HH12    1666    0.187631398    6.935435894    1.430260593
  156 ARG   NH2     1667    0.317646847    6.662043050    1.516232007
  156 ARG   HH21    1668    0.399141667    6.690821947    1.566524877
  156 ARG   HH22    1669    0.277959302    6.575512471    1.546833641
  156 ARG   C       1670    7.742732084    6.369122639    0.946561167
  156 ARG   O       1671    7.847312849    6.381345258    0.882981280
  157 CYS2  N       1672    7.664605929    6.268779683    0.907574453
  157 CYS2  H       1673    7.578742292    6.248241934    0.954557756
  157 CYS2  CA      1674    7.687159144    6.172661804    0.798658772
  157 CYS2  CB      1675    7.647650026    6.219314244    0.658388393
  157 CYS2  SG      1676    7.469889954    6.224666587    0.615215144
  157 CYS2  C       1677    0.082484194    6.121088286    0.789661851
  157 CYS2  O       1678    0.139182602    6.121496438    0.680504784
  158 LEU   N       1679    0.128690167    6.054596387    0.895179177
  158 LEU   H       1680    0.059116133    6.030768092    0.962950357
  158 LEU   CA      1681    0.267663747    6.015886287    0.923406356
  158 LEU   CB      1682    0.287973542    5.989101642    1.072670632
  158 LEU   CG      1683    0.242884203    6.100741070    1.167095809
  158 LEU   CD1     1684    0.301822806    6.068170073    1.304496093
  158 LEU   CD2     1685    0.286158468    6.235198830    1.108280731
  158 LEU   C       1686    0.331391446    5.911723155    0.831202028
  158 LEU   O       1687    0.441948681    5.926735950    0.779427085
  159 GLN   N       1688    0.255529254    5.804518239    0.810133671
  159 GLN   H       1689    0.161171886    5.799161029    0.842835606
  159 GLN   CA      1690    0.309822571    5.686171547    0.741902236
  159 GLN   CB      1691    0.221333854    5.561457803    0.736890029
  159 GLN   CG      1692    0.302678172    5.436273755    0.703421814
  159 GLN   CD      1693    0.389553802    5.388603461    0.819983459
  159 GLN   OE1     1694    0.496439971    5.444869007    0.843188335
  159 GLN   NE2     1695    0.336363142    5.299407885    0.903056024
  159 GLN   HE21    1696    0.388890810    5.282638862    0.986470750
  159 GLN   HE22    1697    0.257980922    5.248158107    0.868009724
  159 GLN   C       1698    0.336086502    5.724283440    0.596086799
  159 GLN   O       1699    0.446242375    5.702802344    0.545773939
  160 ALA   N       1700    0.240847048    5.800636608    0.543279984
  160 ALA   H       1701    0.146977711    5.776607505    0.567981693
  160 ALA   CA      1702    0.257512776    5.868630773    0.414009627
  160 ALA   CB      1703    0.119814596    5.922012920    0.373986232
  160 ALA   C       1704    0.364831202    5.976141848    0.395689066
  160 ALA   O       1705    0.396827932    5.991618167    0.277931298
  161 ARG   N       1706    0.429727338    6.029412693    0.498837638
  161 ARG   H       1707    0.414571337    6.006087716    0.594895433
  161 ARG   CA      1708    0.531867025    6.133413677    0.479752187
  161 ARG   CB      1709    0.570331965    6.192782641    0.615424916
  161 ARG   CG      1710    0.453122374    6.277533203    0.665291163
  161 ARG   CD      1711    0.493921322    6.352951605    0.791993647
  161 ARG   NE      1712    0.611034117    6.438029041    0.766438162
  161 ARG   HE      1713    0.699113751    6.390680536    0.766664961
  161 ARG   CZ      1714    0.601128105    6.571656253    0.766511504
  161 ARG   NH1     1715    0.488104427    6.642398281    0.753202415
  161 ARG   HH11    1716    0.493776591    6.742173623    0.756644159
  161 ARG   HH12    1717    0.398238769    6.599903599    0.742364777
  161 ARG   NH2     1718    0.710343458    6.644687062    0.740217850
  161 ARG   HH21    1719    0.696373907    6.743698347    0.740507143
  161 ARG   HH22    1720    0.804975036    6.613312127    0.732567605
  161 ARG   C       1721    0.657103389    6.096818424    0.399823578
  161 ARG   O       1722    0.730821262    6.008711384    0.443792000
  162 GLY   N       1723    0.683703625    6.162996510    0.287565803
  162 GLY   H       1724    0.768999493    6.138570326    0.241426942
  162 GLY   CA      1725    0.607542936    6.275280033    0.230987440
  162 GLY   C       1726    0.636727315    6.331731969    0.091810055
  162 GLY   O1      1727    0.615102921    6.279753782   -0.019786373
  162 GLY   O2      1728    0.664852917    6.453036592    0.102592655
  163 fA4P  HO4     1729    7.010070800    0.297601296    6.333580970
  163 fA4P  O4      1730    7.030845454    0.391871966    6.307469639
  163 fA4P  C4      1731    7.147296799    0.433656555    6.380176704
  163 fA4P  C3      1732    7.268074391    0.341975838    6.369626152
  163 fA4P  O3      1733    7.235490777    0.209031641    6.412738971
  163 fA4P  HO3     1734    7.321223280    0.165761615    6.440634253
  163 fA4P  C2      1735    7.326461826    0.338068567    6.229338792
  163 fA4P  O2      1736    7.429955511    0.249114262    6.184927568
  163 fA4P  HO2     1737    7.520674103    0.267945696    6.222574187
  163 fA4P  C6      1738    7.084422975    0.672539066    6.380181085
  163 fA4P  C5      1739    7.197952847    0.574702296    6.354763990
  163 fA4P  O5      1740    7.254293598    0.573067987    6.222793728
  163 fA4P  C1      1741    7.363165692    0.482520797    6.199463984
  164 SIA   HO8     1742    0.734673528    0.755858403    5.091370927
  164 SIA   O8      1743    0.722412750    0.780934192    5.187399338
  164 SIA   C8      1744    0.588676893    0.823624136    5.217152811
  164 SIA   C7      1745    0.495201785    0.707411055    5.246492524
  164 SIA   O7      1746    0.449385860    0.637602800    5.129777712
  164 SIA   HO7     1747    0.467694478    0.539314218    5.132248178
  164 SIA   C9      1748    0.521249487    0.909161049    5.111120566
  164 SIA   O9      1749    0.603386312    1.023819889    5.084629604
  164 SIA   HO9     1750    0.555028274    1.085028616    5.022059883
  164 SIA   C5      1751    0.381891764    0.580795599    5.429248451
  164 SIA   N5      1752    0.277431411    0.684147172    5.433569963
  164 SIA   HN5     1753    0.258487155    0.778112749    5.462086186
  164 SIA   C5A     1754    0.162573298    0.671426704    5.367729524
  164 SIA   O5A     1755    0.130693384    0.582094533    5.289420103
  164 SIA   C5B     1756    0.067853274    0.789300478    5.390982891
  164 SIA   C4      1757    0.407732889    0.516006273    5.564308716
  164 SIA   O4      1758    0.287295060    0.467078590    5.625099354
  164 SIA   HO4     1759    0.261754943    0.527248586    5.700789465
  164 SIA   C3      1760    0.492560727    0.389907222    5.561102302
  164 SIA   C1      1761    0.660676354    0.297506075    5.415485120
  164 SIA   O1A     1762    0.680892705    0.202845310    5.494582906
  164 SIA   O1B     1763    0.657114627    0.262253567    5.295612256
  164 SIA   C6      1764    0.515047173    0.632547376    5.377288062
  164 SIA   O6      1765    0.618167650    0.533419636    5.365798313
  164 SIA   C2      1766    0.602023651    0.429353333    5.463278702
  165 LB6P  O6      1767    0.696111738    0.482053451    5.557960495
  165 LB6P  C6      1768    0.833936956    0.511333458    5.530701032
  165 LB6P  C3      1769    1.028103890    0.368534927    5.836696600
  165 LB6P  O3      1770    1.073572919    0.235432139    5.865152827
  165 LB6P  HO3     1771    1.009957233    0.160965400    5.844961153
  165 LB6P  C2      1772    0.970786005    0.451503096    5.950428028
  165 LB6P  O2      1773    1.073416082    0.478370350    6.047071809
  165 LB6P  HO2     1774    1.035887677    0.541290230    6.115147431
  165 LB6P  C4      1775    0.941351859    0.369419513    5.711879834
  165 LB6P  O4      1776    0.824511332    0.291838155    5.742296736
  165 LB6P  HO4     1777    0.765223773    0.280468665    5.662567592
  165 LB6P  C5      1778    0.914591151    0.509603075    5.659542130
  165 LB6P  O5      1779    0.850621133    0.579047841    5.767620729
  165 LB6P  C1      1780    0.921310238    0.583025045    5.892442830
  166 NAG   O4      1781    0.841002203    0.662250716    5.981144789
  166 NAG   C4      1782    0.818598419    0.802181494    5.958509723
  166 NAG   C3      1783    0.940181572    0.884549731    5.919295082
  166 NAG   O3      1784    1.043056878    0.891835295    6.019082733
  166 NAG   HO3     1785    1.124693650    0.919084304    5.968155804
  166 NAG   C2      1786    0.908837993    1.033045390    5.910732535
  166 NAG   N2      1787    1.014620303    1.133916309    5.895116703
  166 NAG   HN2     1788    1.081854238    1.134884464    5.821099036
  166 NAG   C7      1789    1.019596656    1.237102974    5.978889191
  166 NAG   O7      1790    1.086829173    1.334303188    5.944818114
  166 NAG   C8      1791    0.926978393    1.260801044    6.098324009
  166 NAG   C6      1792    0.573625975    0.772078262    5.911229669
  166 NAG   O6      1793    0.466712894    0.760321765    5.816229468
  166 NAG   HO6     1794    0.398356568    0.704021389    5.862694474
  166 NAG   C5      1795    0.703328276    0.836998480    5.865749461
  166 NAG   O5      1796    0.687923329    0.979558994    5.859997586
  166 NAG   C1      1797    0.803187427    1.042212861    5.801833696
  167 MA2P  O2      1798    0.758657346    1.172900139    5.762699089
  167 MA2P  C2      1799    0.758932535    1.219139148    5.626845757
  167 MA2P  C4      1800    0.872742725    1.338801585    5.447804272
  167 MA2P  O4      1801    0.794906542    1.455757847    5.477101243
  167 MA2P  HO4     1802    0.841004767    1.529608024    5.526318098
  167 MA2P  C3      1803    0.896212653    1.257910531    5.574347624
  167 MA2P  O3      1804    0.985160080    1.146598927    5.557311239
  167 MA2P  HO3     1805    1.077694561    1.174168040    5.583365490
  167 MA2P  C6      1806    0.892761462    1.141902723    5.268426778
  167 MA2P  O6      1807    0.848351480    1.096116885    5.139882752
  167 MA2P  HO6     1808    0.751941351    1.069571403    5.141217701
  167 MA2P  C5      1809    0.812362476    1.247837663    5.342039908
  167 MA2P  O5      1810    0.692977449    1.187722278    5.394254408
  167 MA2P  C1      1811    0.699108846    1.125276515    5.523323827
  168 SIA   HO8     1812    1.167307900    1.508928066    4.198891031
  168 SIA   O8      1813    1.117616206    1.577615899    4.251926310
  168 SIA   C8      1814    0.985932283    1.520789221    4.247099873
  168 SIA   C7      1815    0.911864286    1.618565900    4.336871624
  168 SIA   O7      1816    0.821108817    1.717464679    4.286130787
  168 SIA   HO7     1817    0.866493832    1.793472172    4.239604531
  168 SIA   C9      1818    0.921311192    1.507401013    4.110158498
  168 SIA   O9      1819    0.988953611    1.418716714    4.019848782
  168 SIA   HO9     1820    0.916637114    1.392810521    3.955824048
  168 SIA   C5      1821    0.843962573    1.618707260    4.567117202
  168 SIA   N5      1822    0.975036274    1.650224541    4.625718824
  168 SIA   HN5     1823    1.058051046    1.631190636    4.678107981
  168 SIA   C5A     1824    1.010289174    1.778127427    4.634948221
  168 SIA   O5A     1825    0.945151900    1.875198075    4.596694382
  168 SIA   C5B     1826    1.148687488    1.807013031    4.693397994
  168 SIA   C4      1827    0.773636646    1.535064411    4.672789405
  168 SIA   O4      1828    0.752301805    1.597595045    4.800177490
  168 SIA   HO4     1829    0.724431314    1.547508373    4.882124725
  168 SIA   C3      1830    0.636350069    1.490214628    4.625398354
  168 SIA   C1      1831    0.713889703    1.273332751    4.531005728
  168 SIA   O1A     1832    0.696454414    1.205997150    4.634880115
  168 SIA   O1B     1833    0.793676535    1.212195862    4.456686389
  168 SIA   C6      1834    0.852344761    1.529242941    4.444507390
  168 SIA   O6      1835    0.721880878    1.483825422    4.405653873
  168 SIA   C2      1836    0.646310820    1.405767960    4.499400100
  169 LB6P  O6      1837    0.512059075    1.383259126    4.453956504
  169 LB6P  C6      1838    0.431572553    1.492580146    4.407426168
  169 LB6P  C3      1839    0.084341091    1.416891826    4.252267189
  169 LB6P  O3      1840   -0.004535137    1.469122132    4.152441247
  169 LB6P  HO3     1841   -0.025519842    1.560743643    4.186574742
  169 LB6P  C2      1842    0.014297926    1.381333565    4.382400248
  169 LB6P  O2      1843   -0.108647668    1.308116378    4.371517201
  169 LB6P  HO2     1844   -0.160110091    1.330438023    4.454310241
  169 LB6P  C4      1845    0.206466404    1.503045490    4.279995685
  169 LB6P  O4      1846    0.171733763    1.637709385    4.315426436
  169 LB6P  HO4     1847    0.150670841    1.690523370    4.233157046
  169 LB6P  C5      1848    0.294625402    1.431977880    4.381411981
  169 LB6P  O5      1849    0.219881773    1.402418097    4.500302105
  169 LB6P  C1      1850    0.109491723    1.313160235    4.479344364
  170 NAG   O4      1851    0.067376310    1.287795488    4.614168433
  170 NAG   C4      1852    0.030527739    1.394528646    4.702738397
  170 NAG   C3      1853    7.636506314    1.364796322    4.746594555
  170 NAG   O3      1854    7.548480788    1.362505572    4.633277710
  170 NAG   HO3     1855    7.460796790    1.320092322    4.655918099
  170 NAG   C2      1856    7.579529816    1.461097868    4.849492276
  170 NAG   N2      1857    7.445734996    1.431187521    4.902526553
  170 NAG   HN2     1858    7.432828794    1.347848452    4.956266914
  170 NAG   C7      1859    7.347855538    1.520159876    4.888715541
  170 NAG   O7      1860    7.352925608    1.636020562    4.847733510
  170 NAG   C8      1861    7.225674620    1.469790252    4.965788221
  170 NAG   C6      1862    0.261049585    1.429331615    4.809542835
  170 NAG   O6      1863    0.349599371    1.396927903    4.917723434
  170 NAG   HO6     1864    0.340204506    1.471276691    4.983947329
  170 NAG   C5      1865    0.112248571    1.406287921    4.830360181
  170 NAG   O5      1866    0.059669530    1.510313359    4.914078959
  170 NAG   C1      1867   -0.067178465    1.463762547    4.962407669
  171 MA2P  O2      1868   -0.108385769    1.542233188    5.075263652
  171 MA2P  C2      1869   -0.029656766    1.532105617    5.194818747
  171 MA2P  C4      1870    7.563693207    1.602208508    5.374521024
  171 MA2P  O4      1871    7.542168367    1.691791026    5.484544241
  171 MA2P  HO4     1872    7.524036079    1.784225227    5.450963860
  171 MA2P  C3      1873    7.692748300    1.636700756    5.301989381
  171 MA2P  O3      1874    7.700090099    1.775396397    5.265892722
  171 MA2P  HO3     1875    7.795243268    1.798513772    5.245568936
  171 MA2P  C6      1876    7.437858974    1.436754947    5.497695693
  171 MA2P  O6      1877    7.320075139    1.418929472    5.417678880
  171 MA2P  HO6     1878    7.285337572    1.506175298    5.383305753
  171 MA2P  C5      1879    7.571392194    1.460529671    5.429075107
  171 MA2P  O5      1880    7.596611390    1.362329434    5.327517260
  171 MA2P  C1      1881    7.719855824    1.395776130    5.262042932
  172 MB6P  O6      1882    7.816805232    1.369734739    5.364600908
  172 MB6P  C6      1883    7.906881034    1.259534101    5.346274559
  172 MB6P  C3      1884    0.441149457    1.133688836    5.554598312
  172 MB6P  O3      1885    0.568723498    1.068894771    5.543673597
  172 MB6P  C2      1886    0.360759308    1.038701135    5.641883221
  172 MB6P  O2      1887    0.365972579    0.898618897    5.611131973
  172 MB6P  HO2     1888    0.401438375    0.850261479    5.691155044
  172 MB6P  C4      1889    0.358777634    1.150362887    5.427938929
  172 MB6P  O4      1890    0.433243604    1.223212272    5.329233124
  172 MB6P  HO4     1891    0.523278259    1.184126989    5.310069109
  172 MB6P  C5      1892    0.233524864    1.223495010    5.473429985
  172 MB6P  O5      1893    0.147903293    1.144469384    5.557201948
  172 MB6P  C1      1894    0.225540442    1.102115628    5.670209861
  173 NAG   O4      1895    0.126388621    1.032816647    5.747414916
  173 NAG   C4      1896    0.115904096    0.997954318    5.886219991
  173 NAG   C3      1897    0.057413955    1.111703884    5.968361684
  173 NAG   O3      1898    0.155185471    1.215479159    5.984596801
  173 NAG   HO3     1899    0.226456454    1.179810741    6.045009194
  173 NAG   C2      1900    0.031920593    1.060914059    6.109344657
  173 NAG   N2      1901   -0.055509286    1.160608115    6.172774100
  173 NAG   HN2     1902   -0.138437022    1.186662913    6.123343101
  173 NAG   C7      1903    7.716545050    1.208519018    6.294577960
  173 NAG   O7      1904    7.801066930    1.160363658    6.369836238
  173 NAG   C8      1905    7.625768976    1.316754643    6.353335734
  173 NAG   C6      1906    0.066921424    0.761460140    5.821481527
  173 NAG   O6      1907    0.186884092    0.689355450    5.853136355
  173 NAG   HO6     1908    0.163632924    0.634024161    5.933125925
  173 NAG   C5      1909    0.019678558    0.881362237    5.902085894
  173 NAG   O5      1910    0.017814017    0.838446189    6.039018214
  173 NAG   C1      1911   -0.053128296    0.935216019    6.117746084
  174 NAG   O4      1912   -0.077201831    0.879451714    6.247766190
  174 NAG   C4      1913    0.001150812    0.768480415    6.294008921
  174 NAG   C3      1914    0.071634305    0.800246022    6.424894817
  174 NAG   O3      1915    0.161809600    0.911053908    6.411397235
  174 NAG   HO3     1916    0.111990866    0.995415135    6.391332195
  174 NAG   C2      1917    0.158443012    0.685261065    6.473343282
  174 NAG   N2      1918    0.201848239    0.701252575    6.612882923
  174 NAG   HN2     1919    0.126202402    0.708861052    6.677852230
  174 NAG   C7      1920    0.323232246    0.714001836    6.665751372
  174 NAG   O7      1921    0.338304618    0.770444918    6.773983339
  174 NAG   C8      1922    0.446746656    0.693490156    6.577806426
  174 NAG   C6      1923    7.557342907    0.618398262    6.210564681
  174 NAG   O6      1924    7.473763686    0.524989707    6.280445098
  174 NAG   C5      1925    7.665008364    0.643905265    6.314782898
  174 NAG   O5      1926    7.754398152    0.538022863    6.352119430
  174 NAG   C1      1927    7.824756344    0.557372234    6.475685072
  175 NA+   NA      1928    0.484751613    2.857136919    4.265968154
  176 NA+   NA      1929    1.084597530    5.928814954    7.425734530
  177 NA+   NA      1930    7.625593830    0.139690628    5.281306271
  178 NA+   NA      1931    1.889829398    2.562675456    2.779402191
  179 NA+   NA      1932    7.747722700    0.098233317    5.701832457
  180 NA+   NA      1933    1.757119964    2.584922698    1.188801532
  181 NA+   NA      1934    2.068811200    0.119463102    2.137649277
  182 NA+   NA      1935    6.175100836    5.508139691    7.455317967
  183 NA+   NA      1936    6.918388603    5.424453644    2.372721199
  184 NA+   NA      1937    3.406439414    7.056883770    4.542775886
  185 NA+   NA      1938    0.238575498    6.583544229    2.687645473
    1 SOLV  OW      1939    0.105343361    5.429930706    4.721526043
    1 SOLV  HW1     1940    0.116365937    5.356123722    4.788104665
    1 SOLV  HW2     1941    0.135417271    5.516219268    4.762164263
    2 SOLV  OW      1942    3.083635081    2.776771797    5.524317610
    2 SOLV  HW1     1943    2.997902039    2.729248551    5.504500171
    2 SOLV  HW2     1944    3.080736925    2.868591892    5.484795942
    3 SOLV  OW      1945    7.112285773    2.758650377    3.598097654
    3 SOLV  HW1     1946    7.115628798    2.659296217    3.587183765
    3 SOLV  HW2     1947    7.194515565    2.789711521    3.645794074
    4 SOLV  OW      1948    4.998217396    2.018395814    0.415699686
    4 SOLV  HW1     1949    4.994934919    2.002127282    0.514322046
    4 SOLV  HW2     1950    4.905277018    2.030566356    0.380833763
    5 SOLV  OW      1951    6.813066509    0.738977682    4.798454853
    5 SOLV  HW1     1952    6.910763231    0.739563323    4.777085506
    5 SOLV  HW2     1953    6.794921111    0.671013601    4.869540797
    6 SOLV  OW      1954    3.165988574    7.077275570    7.261880471
    6 SOLV  HW1     1955    3.221598570    6.998985539    7.289801108
    6 SOLV  HW2     1956    3.110022951    7.107590615    7.339017573
    7 SOLV  OW      1957    5.938627370    3.273872901    5.123532598
    7 SOLV  HW1     1958    5.849252474    3.233830609    5.143749803
    7 SOLV  HW2     1959    5.981470244    3.223539028    5.048492984
    8 SOLV  OW      1960    1.361009758    1.976708261    0.861106832
    8 SOLV  HW1     1961    1.415045241    1.919785657    0.923074399
    8 SOLV  HW2     1962    1.263744507    1.958288290    0.875253563
    9 SOLV  OW      1963    5.890397463    4.166743005    6.693528307
    9 SOLV  HW1     1964    5.858010819    4.073626678    6.676732811
    9 SOLV  HW2     1965    5.812231472    4.229003658    6.697437574
   10 SOLV  OW      1966    4.118098151    6.982532951    2.289734702
   10 SOLV  HW1     1967    4.195184922    7.046018293    2.284355900
   10 SOLV  HW2     1968    4.136387594    6.902954882    2.231990105
   11 SOLV  OW      1969    6.316826330    7.526973913    3.328662458
   11 SOLV  HW1     1970    6.284733711    7.446301518    3.279029827
   11 SOLV  HW2     1971    6.318606178    7.507256903    3.426690041
   12 SOLV  OW      1972    1.231391323    1.203824322    3.271028489
   12 SOLV  HW1     1973    1.144561929    1.234031567    3.310395291
   12 SOLV  HW2     1974    1.300070248    1.196665784    3.343371081
   13 SOLV  OW      1975    1.331703330    1.529698274    1.138613698
   13 SOLV  HW1     1976    1.306073519    1.433336159    1.130925889
   13 SOLV  HW2     1977    1.250503944    1.584198552    1.159544114
   14 SOLV  OW      1978    1.025530007    0.016638764    3.759735195
   14 SOLV  HW1     1979    1.050676687   -0.042138642    3.682829553
   14 SOLV  HW2     1980    0.983048333    0.100330395    3.725201961
   15 SOLV  OW      1981    1.982560322    5.804643482    4.560086224
   15 SOLV  HW1     1982    2.003579005    5.873545055    4.490715083
   15 SOLV  HW2     1983    1.889873112    5.769987815    4.545608705
   16 SOLV  OW      1984    2.936770115    5.989329246    0.832073967
   16 SOLV  HW1     1985    2.901955875    6.067241464    0.779927885
   16 SOLV  HW2     1986    2.867902944    5.916828039    0.833618120
   17 SOLV  OW      1987    4.629585734    2.212146028    1.335880661
   17 SOLV  HW1     1988    4.562226403    2.277329106    1.301017208
   17 SOLV  HW2     1989    4.701244665    2.198494670    1.267468788
   18 SOLV  OW      1990    7.690228884    3.982011352    1.806105563
   18 SOLV  HW1     1991    7.719944608    4.045572338    1.734843098
   18 SOLV  HW2     1992    7.590709238    3.986148357    1.815051898
   19 SOLV  OW      1993    1.563662608    4.393200568    2.874308129
   19 SOLV  HW1     1994    1.606118909    4.369160066    2.787007917
   19 SOLV  HW2     1995    1.593624795    4.328853099    2.944759898
   20 SOLV  OW      1996    0.931343424    2.301355245    5.033388169
   20 SOLV  HW1     1997    0.831693578    2.309368968    5.036094302
   20 SOLV  HW2     1998    0.970432176    2.344163067    5.114881445
   21 SOLV  OW      1999    4.504931122    7.257242410    1.169829580
   21 SOLV  HW1     2000    4.558814559    7.179422326    1.202110451
   21 SOLV  HW2     2001    4.518907540    7.335110760    1.231006530
   22 SOLV  OW      2002    5.737195691    6.087430491    6.681905164
   22 SOLV  HW1     2003    5.696416703    6.006098493    6.723421706
   22 SOLV  HW2     2004    5.738639275    6.161796515    6.748755909
   23 SOLV  OW      2005    5.260821047    7.594497522    7.076994217
   23 SOLV  HW1     2006    5.235003568    7.612609224    6.982088974
   23 SOLV  HW2     2007    5.326838859    7.663251527    7.107261169
   24 SOLV  OW      2008    7.622399455    2.234937381    0.085223039
   24 SOLV  HW1     2009    7.702143024    2.294478333    0.075433729
   24 SOLV  HW2     2010    7.568262547    2.237688439    0.001189824
   25 SOLV  OW      2011    3.580660449    5.539873295    2.213178283
   25 SOLV  HW1     2012    3.536096614    5.545735831    2.302507390
   25 SOLV  HW2     2013    3.596063518    5.632024360    2.177528865
   26 SOLV  OW      2014    5.672957549    2.297113741    5.091737081
   26 SOLV  HW1     2015    5.637276410    2.390251595    5.099054584
   26 SOLV  HW2     2016    5.639211266    2.242393554    5.168341650
   27 SOLV  OW      2017    4.905437769    3.327907887    2.703948506
   27 SOLV  HW1     2018    4.866652149    3.248663894    2.751039035
   27 SOLV  HW2     2019    4.981594523    3.364480171    2.757464186
   28 SOLV  OW      2020    0.814945086    1.383409515    2.348979800
   28 SOLV  HW1     2021    0.828599992    1.284524329    2.342927166
   28 SOLV  HW2     2022    0.722195613    1.406115547    2.319260193
   29 SOLV  OW      2023    0.585199900    4.388814589    5.274357742
   29 SOLV  HW1     2024    0.490099723    4.363922051    5.292732457
   29 SOLV  HW2     2025    0.588486410    4.454494920    5.199014492
   30 SOLV  OW      2026    0.270418179    5.985613978    6.397075652
   30 SOLV  HW1     2027    0.288717014    5.950534473    6.305235708
   30 SOLV  HW2     2028    0.194381749    6.050460524    6.393423092
   31 SOLV  OW      2029    7.160122520    4.555395567    3.576976219
   31 SOLV  HW1     2030    7.162336098    4.633661213    3.514757318
   31 SOLV  HW2     2031    7.180068071    4.586215647    3.670002084
   32 SOLV  OW      2032    2.583489459    6.937546550    3.244882655
   32 SOLV  HW1     2033    2.491916562    6.928859064    3.205653547
   32 SOLV  HW2     2034    2.651653098    6.931813533    3.171938806
   33 SOLV  OW      2035    1.974958015    5.714823099    0.441127619
   33 SOLV  HW1     2036    1.936396031    5.658739917    0.514402859
   33 SOLV  HW2     2037    2.071739821    5.731894166    0.459658397
   34 SOLV  OW      2038    3.044288556    1.532501834    2.780021046
   34 SOLV  HW1     2039    3.125126724    1.573516176    2.737779584
   34 SOLV  HW2     2040    3.072841655    1.463537405    2.846579323
   35 SOLV  OW      2041    4.505893601    3.403062456    0.744657375
   35 SOLV  HW1     2042    4.544257002    3.475964925    0.801357524
   35 SOLV  HW2     2043    4.574467661    3.372746474    0.678476650
   36 SOLV  OW      2044    0.109332446    1.174370539    2.242437161
   36 SOLV  HW1     2045    0.012215789    1.164438815    2.220720534
   36 SOLV  HW2     2046    0.134001753    1.271281526    2.241196282
   37 SOLV  OW      2047    3.670146521    4.679437854    2.586872137
   37 SOLV  HW1     2048    3.672535443    4.708296694    2.682594908
   37 SOLV  HW2     2049    3.690286437    4.581653861    2.581042277
   38 SOLV  OW      2050    0.425054940    1.508567529    2.050558374
   38 SOLV  HW1     2051    0.351089012    1.469136916    1.996005916
   38 SOLV  HW2     2052    0.457423073    1.592580197    2.007017983
   39 SOLV  OW      2053    4.639827511    0.700479158    2.863593040
   39 SOLV  HW1     2054    4.627864408    0.664801396    2.770935399
   39 SOLV  HW2     2055    4.683612212    0.790290555    2.859315799
   40 SOLV  OW      2056    4.845528927    5.029431461    4.519044638
   40 SOLV  HW1     2057    4.921870645    5.092449896    4.533272244
   40 SOLV  HW2     2058    4.793830068    5.019986218    4.604131740
   41 SOLV  OW      2059    2.873289330    6.204284147    1.770480769
   41 SOLV  HW1     2060    2.914138834    6.119802396    1.735924346
   41 SOLV  HW2     2061    2.810222073    6.241147005    1.702190176
   42 SOLV  OW      2062    1.802461660    0.808955682    4.077778501
   42 SOLV  HW1     2063    1.868502486    0.876691175    4.110215492
   42 SOLV  HW2     2064    1.784358811    0.742637469    4.150413596
   43 SOLV  OW      2065    7.237443654    2.231472588    6.856853688
   43 SOLV  HW1     2066    7.255521716    2.220761449    6.954630645
   43 SOLV  HW2     2067    7.161041892    2.172584509    6.830457431
   44 SOLV  OW      2068    4.441856032    6.517713379    3.850508375
   44 SOLV  HW1     2069    4.511455654    6.511437238    3.922049150
   44 SOLV  HW2     2070    4.478803259    6.481705523    3.764835003
   45 SOLV  OW      2071    4.966334372    1.148745828    0.985550579
   45 SOLV  HW1     2072    5.048154463    1.200300760    1.011026064
   45 SOLV  HW2     2073    4.925412984    1.108576700    1.067485500
   46 SOLV  OW      2074    5.265962277    3.421160502    6.495985491
   46 SOLV  HW1     2075    5.223369478    3.332199171    6.479458321
   46 SOLV  HW2     2076    5.277435921    3.434839172    6.594385654
   47 SOLV  OW      2077    4.938251684    3.431691446    6.201247946
   47 SOLV  HW1     2078    4.888831383    3.507412181    6.158519858
   47 SOLV  HW2     2079    4.977611812    3.462302026    6.287939916
   48 SOLV  OW      2080    0.023601934    1.267043638    0.214443191
   48 SOLV  HW1     2081   -0.028082275    1.344391117    0.251153071
   48 SOLV  HW2     2082    0.052848993    1.287817392    0.121091603
   49 SOLV  OW      2083    4.372913370    6.908104065    2.996948747
   49 SOLV  HW1     2084    4.322132785    6.993379075    3.009237062
   49 SOLV  HW2     2085    4.342248195    6.862839770    2.913209451
   50 SOLV  OW      2086    2.362239744    6.378813002    2.349019487
   50 SOLV  HW1     2087    2.287027204    6.313878663    2.360344472
   50 SOLV  HW2     2088    2.388364670    6.383039100    2.252576230
   51 SOLV  OW      2089    0.032918001    5.182049990    7.041224394
   51 SOLV  HW1     2090    0.023943465    5.082444686    7.041090863
   51 SOLV  HW2     2091    0.007587085    5.217899410    6.951363897
   52 SOLV  OW      2092    5.723678037    7.471231129    6.292673835
   52 SOLV  HW1     2093    5.759437825    7.554466871    6.335040616
   52 SOLV  HW2     2094    5.720461794    7.483108025    6.193424140
   53 SOLV  OW      2095    6.729549992    0.998503408    4.205327988
   53 SOLV  HW1     2096    6.651853871    0.989073984    4.267587039
   53 SOLV  HW2     2097    6.799112041    1.056718621    4.247445632
   54 SOLV  OW      2098    2.198544114    6.172673021    1.199964718
   54 SOLV  HW1     2099    2.139416533    6.099932609    1.234815493
   54 SOLV  HW2     2100    2.233876480    6.226436979    1.276533654
   55 SOLV  OW      2101    1.722954728    7.539553626    2.130930012
   55 SOLV  HW1     2102    1.709652337    7.532742413    2.032043284
   55 SOLV  HW2     2103    1.818480690    7.562011834    2.150221677
   56 SOLV  OW      2104    3.273840901    1.193282354    3.900432414
   56 SOLV  HW1     2105    3.322053518    1.189015410    3.812916178
   56 SOLV  HW2     2106    3.176407026    1.176255280    3.885653516
   57 SOLV  OW      2107    7.000404317    0.223028523    5.195451663
   57 SOLV  HW1     2108    7.037353718    0.253487561    5.107652184
   57 SOLV  HW2     2109    6.960180410    0.300967456    5.243506452
   58 SOLV  OW      2110    7.242460723    5.295562129    6.465776386
   58 SOLV  HW1     2111    7.179322591    5.362291103    6.426246129
   58 SOLV  HW2     2112    7.288238900    5.335895921    6.545018913
   59 SOLV  OW      2113    3.225880512    7.582242806    0.880751434
   59 SOLV  HW1     2114    3.282510566    7.575373384    0.798609557
   59 SOLV  HW2     2115    3.215868496    7.491683313    0.921983980
   60 SOLV  OW      2116    5.691603720    3.742675691    2.563308771
   60 SOLV  HW1     2117    5.592542531    3.729361354    2.566628691
   60 SOLV  HW2     2118    5.714819070    3.830578692    2.604968494
   61 SOLV  OW      2119    4.896714930    7.162087455    2.868334273
   61 SOLV  HW1     2120    4.820024036    7.136364417    2.927141653
   61 SOLV  HW2     2121    4.981418847    7.124088995    2.905520584
   62 SOLV  OW      2122    2.034273381    1.830163385    1.167664821
   62 SOLV  HW1     2123    2.045429596    1.784748862    1.256064051
   62 SOLV  HW2     2124    2.041050253    1.762485584    1.094349458
   63 SOLV  OW      2125    6.688739965    1.117186925    0.300229661
   63 SOLV  HW1     2126    6.738686097    1.183299978    0.356215396
   63 SOLV  HW2     2127    6.753601388    1.063463047    0.246315477
   64 SOLV  OW      2128    7.146758768    4.734491364    4.097570216
   64 SOLV  HW1     2129    7.194712426    4.650623043    4.071753442
   64 SOLV  HW2     2130    7.183571557    4.768632926    4.184063244
   65 SOLV  OW      2131    5.785095213    7.725841297    6.379831085
   65 SOLV  HW1     2132    5.856985259    7.712074417    6.447975545
   65 SOLV  HW2     2133    5.700292344    7.752321712    6.425751067
   66 SOLV  OW      2134    4.066794083    7.654377639    6.819108682
   66 SOLV  HW1     2135    4.113641547    7.742097496    6.829688446
   66 SOLV  HW2     2136    4.058479728    7.632563282    6.721865111
   67 SOLV  OW      2137    6.501605051    5.735305922    4.181236741
   67 SOLV  HW1     2138    6.469395799    5.701391787    4.092839328
   67 SOLV  HW2     2139    6.569472180    5.807284443    4.166581481
   68 SOLV  OW      2140    0.774817332    4.393247679    3.270097009
   68 SOLV  HW1     2141    0.684845532    4.362607391    3.301180806
   68 SOLV  HW2     2142    0.769502810    4.489090033    3.242027465
   69 SOLV  OW      2143    1.742973947    5.481152106    5.899544403
   69 SOLV  HW1     2144    1.673304254    5.534847853    5.851958095
   69 SOLV  HW2     2145    1.788152306    5.538382428    5.967992028
   70 SOLV  OW      2146    7.271618141    4.153030669    4.879955866
   70 SOLV  HW1     2147    7.222776311    4.079577059    4.832828764
   70 SOLV  HW2     2148    7.319442543    4.209659893    4.812815318
   71 SOLV  OW      2149    4.327178673    7.181488276    3.766367315
   71 SOLV  HW1     2150    4.407784291    7.132027703    3.733842113
   71 SOLV  HW2     2151    4.311531549    7.159957522    3.862767583
   72 SOLV  OW      2152    6.011465962    4.518737125    0.382667568
   72 SOLV  HW1     2153    6.023366601    4.510172896    0.283740658
   72 SOLV  HW2     2154    6.002016495    4.615315582    0.406848864
   73 SOLV  OW      2155    3.925489867    1.315655152    0.881544733
   73 SOLV  HW1     2156    3.841211176    1.294900183    0.931221107
   73 SOLV  HW2     2157    3.931673214    1.414279058    0.866169238
   74 SOLV  OW      2158    1.493570925    5.227262661    6.721353459
   74 SOLV  HW1     2159    1.451283352    5.209051628    6.810131202
   74 SOLV  HW2     2160    1.538423202    5.316621061    6.723517661
   75 SOLV  OW      2161    7.275017881    4.320150453    0.908279032
   75 SOLV  HW1     2162    7.199658174    4.255102405    0.917838292
   75 SOLV  HW2     2163    7.293393477    4.335815802    0.811229275
   76 SOLV  OW      2164    6.314469973    6.369862068    5.911086243
   76 SOLV  HW1     2165    6.276608206    6.453409288    5.871257823
   76 SOLV  HW2     2166    6.368998827    6.393102674    5.991636428
   77 SOLV  OW      2167    4.014511103    1.007792633    2.845430402
   77 SOLV  HW1     2168    3.922686300    1.025791264    2.880704298
   77 SOLV  HW2     2169    4.014220227    1.016493188    2.745810273
   78 SOLV  OW      2170    3.662256945    3.643437534    2.387420389
   78 SOLV  HW1     2171    3.692902627    3.582433231    2.460502500
   78 SOLV  HW2     2172    3.570225228    3.676640733    2.408141788
   79 SOLV  OW      2173    3.140179242    0.013714318    6.618526392
   79 SOLV  HW1     2174    3.111919045    0.038005362    6.525721948
   79 SOLV  HW2     2175    3.235988626    0.039077582    6.631891770
   80 SOLV  OW      2176    3.169982548    5.715226208    0.307694598
   80 SOLV  HW1     2177    3.096722000    5.755774851    0.253012335
   80 SOLV  HW2     2178    3.154138866    5.734920691    0.404454896
   81 SOLV  OW      2179    4.988994184    7.728204186    5.590692331
   81 SOLV  HW1     2180    5.027947442    7.678227111    5.513319367
   81 SOLV  HW2     2181    4.983470992    7.667644984    5.670087686
   82 SOLV  OW      2182    1.400766176    0.134664028    6.595713953
   82 SOLV  HW1     2183    1.425133442    0.209587208    6.657312808
   82 SOLV  HW2     2184    1.471595383    0.124619227    6.525828315
   83 SOLV  OW      2185    5.317429747    6.589974171    2.517814752
   83 SOLV  HW1     2186    5.355957905    6.682189118    2.521493717
   83 SOLV  HW2     2187    5.251211102    6.584492886    2.443071811
   84 SOLV  OW      2188    1.920259596    0.105229224    3.874677585
   84 SOLV  HW1     2189    1.841414281    0.043981458    3.880504783
   84 SOLV  HW2     2190    1.906610315    0.170065478    3.799766074
   85 SOLV  OW      2191    4.429627684    7.463571780    7.674786388
   85 SOLV  HW1     2192    4.403895063    7.481106507    7.769823153
   85 SOLV  HW2     2193    4.494179060    7.387267102    7.671286825
   86 SOLV  OW      2194    4.145388251    3.465677613    6.348952075
   86 SOLV  HW1     2195    4.186342373    3.471974197    6.439971912
   86 SOLV  HW2     2196    4.178217738    3.541304007    6.292344647
   87 SOLV  OW      2197    3.491619767    6.389710377    1.041631047
   87 SOLV  HW1     2198    3.416658286    6.418616973    0.982074952
   87 SOLV  HW2     2199    3.510224165    6.461324900    1.108913043
   88 SOLV  OW      2200    1.820622521    7.147988465    1.546889648
   88 SOLV  HW1     2201    1.892464691    7.143678197    1.616327253
   88 SOLV  HW2     2202    1.736193544    7.181940491    1.588367149
   89 SOLV  OW      2203    6.702019929    6.386515714    0.915331137
   89 SOLV  HW1     2204    6.679736684    6.290792408    0.896838944
   89 SOLV  HW2     2205    6.801367365    6.397722314    0.917777287
   90 SOLV  OW      2206    5.410459121    5.148783719    5.470246135
   90 SOLV  HW1     2207    5.341681892    5.219999224    5.484372268
   90 SOLV  HW2     2208    5.426823202    5.137238715    5.372264744
   91 SOLV  OW      2209    3.222285020    1.619934127    0.842293111
   91 SOLV  HW1     2210    3.222914099    1.649977523    0.937680246
   91 SOLV  HW2     2211    3.316072795    1.602604434    0.812206385
   92 SOLV  OW      2212    1.141969524    4.395975873    6.595306543
   92 SOLV  HW1     2213    1.172615249    4.406369375    6.689934822
   92 SOLV  HW2     2214    1.044391786    4.374094535    6.594104138
   93 SOLV  OW      2215    2.333994459    5.038309926    7.131740403
   93 SOLV  HW1     2216    2.300863632    5.043360682    7.037514319
   93 SOLV  HW2     2217    2.347677789    4.942557298    7.157153587
   94 SOLV  OW      2218    3.569640251    2.965824896    5.699629807
   94 SOLV  HW1     2219    3.515860573    3.048862325    5.714260537
   94 SOLV  HW2     2220    3.535302999    2.917672886    5.618983232
   95 SOLV  OW      2221    3.639632585    6.681410014    0.298598899
   95 SOLV  HW1     2222    3.732757759    6.658822465    0.327190868
   95 SOLV  HW2     2223    3.591063817    6.597520883    0.274029752
   96 SOLV  OW      2224    3.869745954    3.575795976    5.063102687
   96 SOLV  HW1     2225    3.946391105    3.553092962    5.123198495
   96 SOLV  HW2     2226    3.783682577    3.554575051    5.109407906
   97 SOLV  OW      2227    0.049842867    6.369350192    3.555823102
   97 SOLV  HW1     2228    0.147359420    6.367104541    3.533789635
   97 SOLV  HW2     2229    0.011603285    6.457690903    3.528737910
   98 SOLV  OW      2230    1.036440339    1.544495786    3.344955343
   98 SOLV  HW1     2231    1.042503289    1.451128199    3.309633214
   98 SOLV  HW2     2232    0.949316263    1.585013083    3.317213306
   99 SOLV  OW      2233    2.181216463    2.227520134    1.563296801
   99 SOLV  HW1     2234    2.260914870    2.287919046    1.563656961
   99 SOLV  HW2     2235    2.211602142    2.132299485    1.560183466
  100 SOLV  OW      2236    5.635174199    5.355792030    3.538167843
  100 SOLV  HW1     2237    5.707510174    5.378913842    3.603238912
  100 SOLV  HW2     2238    5.646404712    5.261063530    3.508139657
  101 SOLV  OW      2239    6.482201060    2.767193439    3.648898874
  101 SOLV  HW1     2240    6.472418799    2.682343544    3.700921521
  101 SOLV  HW2     2241    6.486022270    2.844698043    3.711985168
  102 SOLV  OW      2242    4.719917269    4.705818956    5.330990152
  102 SOLV  HW1     2243    4.665278893    4.777365254    5.374548003
  102 SOLV  HW2     2244    4.769222171    4.744387510    5.252996759
  103 SOLV  OW      2245    2.674621316    6.622960044    2.130480583
  103 SOLV  HW1     2246    2.593724580    6.655209313    2.179646979
  103 SOLV  HW2     2247    2.670353988    6.523500087    2.120935351
  104 SOLV  OW      2248    1.815731496    6.374195747    7.547863686
  104 SOLV  HW1     2249    1.897298847    6.320564608    7.526130260
  104 SOLV  HW2     2250    1.803535743    6.377561642    7.647069337
  105 SOLV  OW      2251    6.722742995    1.936389972    0.909025766
  105 SOLV  HW1     2252    6.816540735    1.951974487    0.940019732
  105 SOLV  HW2     2253    6.683099356    1.859976871    0.959926488
  106 SOLV  OW      2254    5.176686686    4.714735757    6.561941072
  106 SOLV  HW1     2255    5.156996367    4.730776957    6.658669421
  106 SOLV  HW2     2256    5.219309642    4.624922645    6.551066624
  107 SOLV  OW      2257    7.065610299    5.462290936    2.558033360
  107 SOLV  HW1     2258    7.132166179    5.534738155    2.540097110
  107 SOLV  HW2     2259    7.091561418    5.413043630    2.641106801
  108 SOLV  OW      2260    1.947661195    6.182485643    7.093857864
  108 SOLV  HW1     2261    1.891697771    6.174084759    7.176294920
  108 SOLV  HW2     2262    1.896223462    6.231467243    7.023477348
  109 SOLV  OW      2263    2.166088960    3.581509368    5.819092844
  109 SOLV  HW1     2264    2.183226522    3.497524772    5.870615526
  109 SOLV  HW2     2265    2.190358967    3.660600822    5.875281589
  110 SOLV  OW      2266    6.237206988    3.572820681    7.050956471
  110 SOLV  HW1     2267    6.332540991    3.603031384    7.050200525
  110 SOLV  HW2     2268    6.201372428    3.573291557    6.957589550
  111 SOLV  OW      2269    3.282546709    6.194169452    0.744668435
  111 SOLV  HW1     2270    3.364435296    6.170282480    0.692465608
  111 SOLV  HW2     2271    3.255348984    6.116432477    0.801400430
  112 SOLV  OW      2272    0.964483637    5.361648019    0.295900489
  112 SOLV  HW1     2273    1.061684881    5.358369041    0.272602904
  112 SOLV  HW2     2274    0.947832535    5.437648679    0.358735500
  113 SOLV  OW      2275    2.363286885    6.565098977    4.637556036
  113 SOLV  HW1     2276    2.410919518    6.652781792    4.644223961
  113 SOLV  HW2     2277    2.413747327    6.504357689    4.576189182
  114 SOLV  OW      2278    5.024842628    6.043853103    5.286954434
  114 SOLV  HW1     2279    5.074189138    6.093350341    5.358486150
  114 SOLV  HW2     2280    5.087184140    5.980352276    5.241315294
  115 SOLV  OW      2281    4.318329724    5.225917513    2.544336434
  115 SOLV  HW1     2282    4.239025750    5.226956497    2.605257250
  115 SOLV  HW2     2283    4.340877134    5.131418197    2.520609917
  116 SOLV  OW      2284    7.039609431    4.232778181    3.809610073
  116 SOLV  HW1     2285    7.003091582    4.295612267    3.740907253
  116 SOLV  HW2     2286    7.139353619    4.230271971    3.802792188
  117 SOLV  OW      2287    7.548958537    4.671478520    5.231819660
  117 SOLV  HW1     2288    7.598987160    4.599374394    5.183864998
  117 SOLV  HW2     2289    7.482944931    4.630155480    5.294559026
  118 SOLV  OW      2290    5.404963584    3.741690300    7.738402956
  118 SOLV  HW1     2291    5.416371755    3.824979281    7.792574560
  118 SOLV  HW2     2292    5.447909636    3.664892622    7.785936348
  119 SOLV  OW      2293    1.270115720    2.673747082    6.921881018
  119 SOLV  HW1     2294    1.322265069    2.608249408    6.976584092
  119 SOLV  HW2     2295    1.285144646    2.766089605    6.957219476
  120 SOLV  OW      2296    4.324527531    5.771843637    7.075924376
  120 SOLV  HW1     2297    4.233193463    5.804067725    7.100844659
  120 SOLV  HW2     2298    4.316661107    5.688735270    7.020857040
  121 SOLV  OW      2299    7.377672575    0.244266836    5.598212797
  121 SOLV  HW1     2300    7.300040146    0.293126162    5.558368415
  121 SOLV  HW2     2301    7.389686893    0.272733690    5.693327852
  122 SOLV  OW      2302    4.916137946    2.987271874    3.502867264
  122 SOLV  HW1     2303    4.834475536    2.979552273    3.445652821
  122 SOLV  HW2     2304    4.889652552    3.015458972    3.595093939
  123 SOLV  OW      2305    2.450337049    7.494202454    4.423965842
  123 SOLV  HW1     2306    2.501915828    7.487205723    4.338568997
  123 SOLV  HW2     2307    2.379668447    7.564338367    4.414546461
  124 SOLV  OW      2308    2.312876041    2.919082515    6.578784563
  124 SOLV  HW1     2309    2.338000836    3.012983527    6.555304804
  124 SOLV  HW2     2310    2.259941187    2.918989366    6.663636331
  125 SOLV  OW      2311    3.139139747    2.678249430    5.788864292
  125 SOLV  HW1     2312    3.047990313    2.668645983    5.828858639
  125 SOLV  HW2     2313    3.132227520    2.726075797    5.701315368
  126 SOLV  OW      2314    0.768791184    6.434206943    6.091917381
  126 SOLV  HW1     2315    0.698076011    6.368680408    6.065317748
  126 SOLV  HW2     2316    0.772216081    6.440866459    6.191646154
  127 SOLV  OW      2317    3.844925306    2.525579571    1.773042251
  127 SOLV  HW1     2318    3.775170958    2.589649106    1.805149980
  127 SOLV  HW2     2319    3.885235828    2.559969070    1.688225809
  128 SOLV  OW      2320    3.486295529    6.106667625    2.093920228
  128 SOLV  HW1     2321    3.573885654    6.084244570    2.051176573
  128 SOLV  HW2     2322    3.420691875    6.133481625    2.023358942
  129 SOLV  OW      2323    6.960455569    6.790164235    1.597829001
  129 SOLV  HW1     2324    6.980354344    6.783096842    1.695573996
  129 SOLV  HW2     2325    6.927403281    6.882248403    1.577140677
  130 SOLV  OW      2326    4.733447031    4.698746147    6.247594796
  130 SOLV  HW1     2327    4.816121739    4.709794521    6.302772078
  130 SOLV  HW2     2328    4.729468818    4.771117162    6.178686435
  131 SOLV  OW      2329    6.289630590    6.868694857    7.670709163
  131 SOLV  HW1     2330    6.253414447    6.956779305    7.701227026
  131 SOLV  HW2     2331    6.380586540    6.881927354    7.631292154
  132 SOLV  OW      2332    5.961530659    1.196505564    6.311782173
  132 SOLV  HW1     2333    5.872263469    1.217844556    6.272061245
  132 SOLV  HW2     2334    6.017200389    1.279518820    6.315142753
  133 SOLV  OW      2335    6.699696240    7.371047709    3.719301025
  133 SOLV  HW1     2336    6.760787557    7.415419441    3.784867440
  133 SOLV  HW2     2337    6.729416734    7.276684563    3.704664952
  134 SOLV  OW      2338    4.870808976    7.149431040    2.604175914
  134 SOLV  HW1     2339    4.907850015    7.227393756    2.553661470
  134 SOLV  HW2     2340    4.884045449    7.163949294    2.702236653
  135 SOLV  OW      2341    3.108360445    0.073262503    2.781710157
  135 SOLV  HW1     2342    3.018519954    0.113609622    2.764366768
  135 SOLV  HW2     2343    3.168952001    0.092443942    2.704504652
  136 SOLV  OW      2344    6.227862540    1.707424128    1.569918026
  136 SOLV  HW1     2345    6.156613811    1.755451661    1.518745213
  136 SOLV  HW2     2346    6.298228494    1.675042351    1.506659420
  137 SOLV  OW      2347    0.503426425    0.637980822    4.808971047
  137 SOLV  HW1     2348    0.452658216    0.723775102    4.816960039
  137 SOLV  HW2     2349    0.593614837    0.648618672    4.850859659
  138 SOLV  OW      2350    3.897905348    5.833499712    5.979848867
  138 SOLV  HW1     2351    3.981036119    5.873349472    6.018595014
  138 SOLV  HW2     2352    3.907144977    5.733987107    5.976410102
  139 SOLV  OW      2353    6.033135405    3.240208852    2.984424984
  139 SOLV  HW1     2354    6.112266760    3.291919699    2.951772799
  139 SOLV  HW2     2355    6.054369926    3.199348704    3.073201830
  140 SOLV  OW      2356    4.998994628    7.590019685    6.421297035
  140 SOLV  HW1     2357    4.962957247    7.614005169    6.331152939
  140 SOLV  HW2     2358    4.927785300    7.544225064    6.474532201
  141 SOLV  OW      2359    5.134690401    6.650799263    6.321742642
  141 SOLV  HW1     2360    5.085435767    6.563889140    6.317047632
  141 SOLV  HW2     2361    5.115725860    6.704330337    6.239425326
  142 SOLV  OW      2362    3.548232021    1.440644836    2.546960266
  142 SOLV  HW1     2363    3.533428017    1.374303807    2.473602054
  142 SOLV  HW2     2364    3.587000072    1.524518987    2.508700153
  143 SOLV  OW      2365    3.649650341    4.744102772    6.501330942
  143 SOLV  HW1     2366    3.597896896    4.700217596    6.574795990
  143 SOLV  HW2     2367    3.733951501    4.782939419    6.538564978
  144 SOLV  OW      2368    2.222388033    3.462645889    7.243777263
  144 SOLV  HW1     2369    2.215485472    3.435485574    7.339778628
  144 SOLV  HW2     2370    2.280406499    3.397537965    7.194824562
  145 SOLV  OW      2371    3.644824151    7.737895168    4.534833794
  145 SOLV  HW1     2372    3.735540186    7.741665063    4.576760269
  145 SOLV  HW2     2373    3.617737503    7.829657266    4.505722660
  146 SOLV  OW      2374    0.901408907    2.711374631    4.422501588
  146 SOLV  HW1     2375    0.885982044    2.633263152    4.483019368
  146 SOLV  HW2     2376    0.997344299    2.713238339    4.394312776
  147 SOLV  OW      2377    4.766270294    4.236001879    6.702567752
  147 SOLV  HW1     2378    4.830323627    4.305435752    6.735371758
  147 SOLV  HW2     2379    4.814182036    4.148879102    6.691888750
  148 SOLV  OW      2380    0.440416168    1.064998800    2.654594958
  148 SOLV  HW1     2381    0.355244671    1.073366465    2.602852128
  148 SOLV  HW2     2382    0.508850654    1.127111867    2.616382673
  149 SOLV  OW      2383    5.679629277    1.372478463    5.829628003
  149 SOLV  HW1     2384    5.712234159    1.466279571    5.817869288
  149 SOLV  HW2     2385    5.750858155    1.308573621    5.800600905
  150 SOLV  OW      2386    5.514905456    2.720379157    1.955252851
  150 SOLV  HW1     2387    5.446951572    2.692882423    1.887224481
  150 SOLV  HW2     2388    5.520557697    2.650681155    2.026750943
  151 SOLV  OW      2389    4.748089708    7.347984217    1.067115338
  151 SOLV  HW1     2390    4.768224309    7.379587469    1.159838918
  151 SOLV  HW2     2391    4.677069106    7.277657550    1.070578273
  152 SOLV  OW      2392    3.828913557    2.890520027    7.242940987
  152 SOLV  HW1     2393    3.916517072    2.849136967    7.218150319
  152 SOLV  HW2     2394    3.824605860    2.983626546    7.206690646
  153 SOLV  OW      2395    4.404075040    5.808815195    1.207498086
  153 SOLV  HW1     2396    4.328185535    5.869686947    1.230672448
  153 SOLV  HW2     2397    4.384644541    5.762855016    1.120828189
  154 SOLV  OW      2398    1.320791419    0.208632738    5.768569468
  154 SOLV  HW1     2399    1.335719616    0.205428345    5.669743613
  154 SOLV  HW2     2400    1.223537073    0.222649409    5.787145902
  155 SOLV  OW      2401    5.074526007    2.858141305    1.934769896
  155 SOLV  HW1     2402    5.152449525    2.861398851    1.872167205
  155 SOLV  HW2     2403    5.104658039    2.823714371    2.023700356
  156 SOLV  OW      2404    4.100088326    1.634142826    4.297629142
  156 SOLV  HW1     2405    4.026608773    1.643616362    4.364792835
  156 SOLV  HW2     2406    4.139209110    1.724088140    4.278150860
  157 SOLV  OW      2407    4.703690188    5.881132062    2.908489761
  157 SOLV  HW1     2408    4.720197937    5.977998500    2.927094990
  157 SOLV  HW2     2409    4.605631915    5.865816413    2.896171732
  158 SOLV  OW      2410    2.339488119    5.407022981    6.536172078
  158 SOLV  HW1     2411    2.275407673    5.371145755    6.604055469
  158 SOLV  HW2     2412    2.405140451    5.467628166    6.581099149
  159 SOLV  OW      2413    5.532794848    4.610665758    7.443618648
  159 SOLV  HW1     2414    5.542721172    4.523622822    7.395382064
  159 SOLV  HW2     2415    5.589781373    4.679941769    7.399402785
  160 SOLV  OW      2416    4.276368907    1.220083895    7.507608936
  160 SOLV  HW1     2417    4.247857619    1.293377787    7.445829602
  160 SOLV  HW2     2418    4.359351320    1.247762440    7.556078577
  161 SOLV  OW      2419    6.594042910    4.499551432    3.042714600
  161 SOLV  HW1     2420    6.608071336    4.595368444    3.017741075
  161 SOLV  HW2     2421    6.496037190    4.479830775    3.045414870
  162 SOLV  OW      2422    5.924822377    1.738453547    4.363800333
  162 SOLV  HW1     2423    5.943972218    1.707553484    4.456968653
  162 SOLV  HW2     2424    6.010101678    1.741949025    4.311674870
  163 SOLV  OW      2425    3.168523408    1.402009308    1.920739877
  163 SOLV  HW1     2426    3.221523721    1.479587034    1.955009033
  163 SOLV  HW2     2427    3.160258778    1.408640071    1.821294498
  164 SOLV  OW      2428    2.335381953    3.186238003    6.834483472
  164 SOLV  HW1     2429    2.268365006    3.112569096    6.825372286
  164 SOLV  HW2     2430    2.404109350    3.177868614    6.762317646
  165 SOLV  OW      2431    6.888572140    0.308883582    4.564609972
  165 SOLV  HW1     2432    6.865137020    0.211687315    4.566946336
  165 SOLV  HW2     2433    6.806269328    0.363388978    4.580644592
  166 SOLV  OW      2434    4.303805994    3.511715319    6.847264681
  166 SOLV  HW1     2435    4.258323023    3.439057806    6.898779094
  166 SOLV  HW2     2436    4.402934300    3.501334663    6.855470740
  167 SOLV  OW      2437    4.106781292    5.507275310    3.291074934
  167 SOLV  HW1     2438    4.177418081    5.549242475    3.348092275
  167 SOLV  HW2     2439    4.035020699    5.469320689    3.349483595
  168 SOLV  OW      2440    3.916883643    5.353058389    3.444950113
  168 SOLV  HW1     2441    3.911339998    5.359243865    3.544612420
  168 SOLV  HW2     2442    3.831357766    5.315632917    3.409086151
  169 SOLV  OW      2443    7.353483631    6.432345924    3.746161800
  169 SOLV  HW1     2444    7.383130241    6.504093635    3.683112618
  169 SOLV  HW2     2445    7.373125736    6.460375272    3.840131905
  170 SOLV  OW      2446    5.111347704    3.588197520    6.339117557
  170 SOLV  HW1     2447    5.104191576    3.676440768    6.385628572
  170 SOLV  HW2     2448    5.177732836    3.530644546    6.386888108
  171 SOLV  OW      2449    7.648875724    1.704646204    2.528102504
  171 SOLV  HW1     2450    7.616821074    1.762926488    2.602784018
  171 SOLV  HW2     2451    7.622004623    1.609964759    2.545842979
  172 SOLV  OW      2452    5.098902347    5.215616908    3.500189016
  172 SOLV  HW1     2453    5.072900322    5.127207078    3.539034888
  172 SOLV  HW2     2454    5.113311193    5.281508509    3.574027338
  173 SOLV  OW      2455    4.042719162    5.995192598    3.617855544
  173 SOLV  HW1     2456    4.119887925    5.963459728    3.672973618
  173 SOLV  HW2     2457    4.065247548    5.986398034    3.520824199
  174 SOLV  OW      2458    2.781107007    7.319644629    4.322571421
  174 SOLV  HW1     2459    2.787802405    7.222149247    4.301362583
  174 SOLV  HW2     2460    2.759828797    7.331240516    4.419590633
  175 SOLV  OW      2461    3.853775496    1.409301843    5.925698640
  175 SOLV  HW1     2462    3.793369186    1.481163106    5.891217063
  175 SOLV  HW2     2463    3.947620337    1.443660497    5.929513000
  176 SOLV  OW      2464    2.233433898    2.104642557    7.096468955
  176 SOLV  HW1     2465    2.152011328    2.160803647    7.111232904
  176 SOLV  HW2     2466    2.209058632    2.007956741    7.104171005
  177 SOLV  OW      2467    3.638392814    3.872269770    6.345787081
  177 SOLV  HW1     2468    3.573675218    3.885709715    6.420839097
  177 SOLV  HW2     2469    3.632174235    3.949251929    6.282250879
  178 SOLV  OW      2470    2.562940038    7.410304741    0.054495801
  178 SOLV  HW1     2471    2.624179501    7.397454267   -0.023519712
  178 SOLV  HW2     2472    2.611759638    7.388738314    0.139072481
  179 SOLV  OW      2473    1.174385465    5.028386129    4.184603293
  179 SOLV  HW1     2474    1.171180376    4.981018449    4.096583449
  179 SOLV  HW2     2475    1.173673080    4.961173354    4.258652571
  180 SOLV  OW      2476    5.848316539    3.432722148    4.915925863
  180 SOLV  HW1     2477    5.899839955    3.376876831    4.980951955
  180 SOLV  HW2     2478    5.796949787    3.502742421    4.965527672
  181 SOLV  OW      2479    1.107803514    2.378016419    4.787141417
  181 SOLV  HW1     2480    1.042514140    2.377870735    4.711386689
  181 SOLV  HW2     2481    1.116634917    2.285345926    4.823688568
  182 SOLV  OW      2482    4.327813722    0.921887061    7.375541503
  182 SOLV  HW1     2483    4.265208092    0.868758810    7.318447849
  182 SOLV  HW2     2484    4.283400172    1.007078770    7.403318803
  183 SOLV  OW      2485    6.360712087    6.001709721    5.825004698
  183 SOLV  HW1     2486    6.427964499    5.973789475    5.893556218
  183 SOLV  HW2     2487    6.396827119    5.983467640    5.733546097
  184 SOLV  OW      2488    1.570862566    7.623305690    5.974251338
  184 SOLV  HW1     2489    1.549482798    7.525845519    5.980915730
  184 SOLV  HW2     2490    1.520925719    7.673275350    6.045027737
  185 SOLV  OW      2491    3.756713195    5.405567273    5.338187606
  185 SOLV  HW1     2492    3.707228718    5.471189619    5.395165565
  185 SOLV  HW2     2493    3.696437731    5.372342589    5.265630778
  186 SOLV  OW      2494    5.865043028    6.963101738    2.349301834
  186 SOLV  HW1     2495    5.916148379    7.026603334    2.291373043
  186 SOLV  HW2     2496    5.918031848    6.943220196    2.431756781
  187 SOLV  OW      2497    6.952449280    5.565196464    7.494954491
  187 SOLV  HW1     2498    6.873897929    5.536748033    7.549925685
  187 SOLV  HW2     2499    6.936276728    5.657005194    7.458747055
  188 SOLV  OW      2500    3.311113234    1.479218554    1.518691323
  188 SOLV  HW1     2501    3.232505452    1.440876275    1.567191733
  188 SOLV  HW2     2502    3.372652012    1.522930258    1.584295170
  189 SOLV  OW      2503    3.925529522    6.083409231    4.606038391
  189 SOLV  HW1     2504    4.008453485    6.037682123    4.573878023
  189 SOLV  HW2     2505    3.880280506    6.026131395    4.674400210
  190 SOLV  OW      2506    6.295293192    4.405511625    0.142361829
  190 SOLV  HW1     2507    6.370118880    4.343845588    0.117868675
  190 SOLV  HW2     2508    6.325336247    4.467045562    0.215247955
  191 SOLV  OW      2509    5.513849618    3.926286022    3.115138729
  191 SOLV  HW1     2510    5.609884976    3.904326341    3.132313664
  191 SOLV  HW2     2511    5.457404732    3.845950011    3.134113830
  192 SOLV  OW      2512    1.564334474    6.787022389    3.827568807
  192 SOLV  HW1     2513    1.608919629    6.867466622    3.866844169
  192 SOLV  HW2     2514    1.475443820    6.813229060    3.789974556
  193 SOLV  OW      2515    4.018012010    6.267616413    6.327622154
  193 SOLV  HW1     2516    4.068289567    6.349965300    6.301303694
  193 SOLV  HW2     2517    3.949436716    6.246741313    6.257884225
  194 SOLV  OW      2518    0.363820447    3.549955418    7.292716099
  194 SOLV  HW1     2519    0.397762343    3.620455139    7.230432859
  194 SOLV  HW2     2520    0.388871838    3.459693573    7.257693078
  195 SOLV  OW      2521    3.849176171    0.761695396    3.095377033
  195 SOLV  HW1     2522    3.878190132    0.825188000    3.166988721
  195 SOLV  HW2     2523    3.894531290    0.785401280    3.009456422
  196 SOLV  OW      2524    6.169494196    6.323851368    0.465380984
  196 SOLV  HW1     2525    6.076991126    6.358529897    0.480940860
  196 SOLV  HW2     2526    6.216590427    6.382840173    0.399777521
  197 SOLV  OW      2527    0.786160090    2.308623669    5.720837042
  197 SOLV  HW1     2528    0.836316122    2.225211305    5.697886141
  197 SOLV  HW2     2529    0.756089871    2.304257912    5.816108635
  198 SOLV  OW      2530    7.091941631    6.087388756    2.473537634
  198 SOLV  HW1     2531    7.181581425    6.092894493    2.429536145
  198 SOLV  HW2     2532    7.102431288    6.099972786    2.572195163
  199 SOLV  OW      2533    5.156620348    7.102491178    3.642169529
  199 SOLV  HW1     2534    5.197293149    7.188885702    3.612452988
  199 SOLV  HW2     2535    5.090027398    7.071873191    3.574131027
  200 SOLV  OW      2536    6.889016534    2.349938737    1.779767344
  200 SOLV  HW1     2537    6.820790799    2.322263016    1.847449413
  200 SOLV  HW2     2538    6.980655279    2.332090235    1.815618365
  201 SOLV  OW      2539    4.114724790    1.436485154    6.263561372
  201 SOLV  HW1     2540    4.090318852    1.414854235    6.358104039
  201 SOLV  HW2     2541    4.192223173    1.379900999    6.235383941
  202 SOLV  OW      2542    2.979708531    5.144607933    6.576357493
  202 SOLV  HW1     2543    3.007682948    5.201194424    6.653926060
  202 SOLV  HW2     2544    2.886261890    5.112062704    6.590847499
  203 SOLV  OW      2545    5.088041419    5.755233258    3.134015545
  203 SOLV  HW1     2546    5.122866046    5.767428408    3.041061924
  203 SOLV  HW2     2547    5.144496010    5.807553646    3.197869296
  204 SOLV  OW      2548    5.349427687    0.567789058    6.659463475
  204 SOLV  HW1     2549    5.260706267    0.536033723    6.692953939
  204 SOLV  HW2     2550    5.347410700    0.667217706    6.648913665
  205 SOLV  OW      2551    1.623702589    2.089688912    6.570248290
  205 SOLV  HW1     2552    1.526682174    2.110177377    6.557245281
  205 SOLV  HW2     2553    1.677996722    2.143012500    6.505358828
  206 SOLV  OW      2554    5.912778392    7.130971621    6.757565890
  206 SOLV  HW1     2555    5.961272977    7.093506848    6.678530450
  206 SOLV  HW2     2556    5.927300650    7.229832019    6.761763680
  207 SOLV  OW      2557    5.799098409    1.354535332    4.858097759
  207 SOLV  HW1     2558    5.742894369    1.304727874    4.924141695
  207 SOLV  HW2     2559    5.872716724    1.402149609    4.906208387
  208 SOLV  OW      2560    5.696943469    6.293170652    6.883061094
  208 SOLV  HW1     2561    5.674883206    6.288449012    6.980490921
  208 SOLV  HW2     2562    5.651632277    6.372538578    6.842451864
  209 SOLV  OW      2563    0.109731137    5.027431460    1.246469314
  209 SOLV  HW1     2564    0.070785159    4.981116151    1.326090317
  209 SOLV  HW2     2565    0.176292158    4.967326131    1.202217195
  210 SOLV  OW      2566    2.156706264    5.270337905    1.115083802
  210 SOLV  HW1     2567    2.176031089    5.229898215    1.204486170
  210 SOLV  HW2     2568    2.159147538    5.199010259    1.045026702
  211 SOLV  OW      2569    2.537891025    4.751236599    1.463187670
  211 SOLV  HW1     2570    2.568081191    4.803827382    1.383659658
  211 SOLV  HW2     2571    2.487973782    4.811183414    1.525769242
  212 SOLV  OW      2572    1.472588865    7.328062039    7.583793043
  212 SOLV  HW1     2573    1.379847009    7.359267586    7.604450133
  212 SOLV  HW2     2574    1.491557962    7.342012352    7.486596996
  213 SOLV  OW      2575    0.693494009    7.095822174    5.283526757
  213 SOLV  HW1     2576    0.685334776    7.010442999    5.334961156
  213 SOLV  HW2     2577    0.607156218    7.146053559    5.288438786
  214 SOLV  OW      2578    0.464518918    5.762292687    5.854460541
  214 SOLV  HW1     2579    0.435083508    5.856178889    5.836557577
  214 SOLV  HW2     2580    0.526131001    5.761143162    5.933227151
  215 SOLV  OW      2581    3.105951042    4.617077669    5.660947230
  215 SOLV  HW1     2582    3.132860853    4.573878439    5.747034615
  215 SOLV  HW2     2583    3.147897460    4.707638654    5.654576261
  216 SOLV  OW      2584    4.592828083    6.551328113    6.730902937
  216 SOLV  HW1     2585    4.658364682    6.612334497    6.686350697
  216 SOLV  HW2     2586    4.543581378    6.601542946    6.802000070
  217 SOLV  OW      2587    6.188882531    4.612229669    5.575467779
  217 SOLV  HW1     2588    6.117901753    4.590348577    5.508500672
  217 SOLV  HW2     2589    6.204332544    4.533133764    5.634685558
  218 SOLV  OW      2590    6.967087717    3.140130653    7.252022501
  218 SOLV  HW1     2591    6.950021395    3.072244511    7.323438254
  218 SOLV  HW2     2592    6.891446368    3.205488547    7.249436689
  219 SOLV  OW      2593    2.877508039    0.320647672    7.438748858
  219 SOLV  HW1     2594    2.909964433    0.408811141    7.473034492
  219 SOLV  HW2     2595    2.863030284    0.326601738    7.339973447
  220 SOLV  OW      2596    2.826864531    4.402358713    1.721449346
  220 SOLV  HW1     2597    2.871077205    4.378964150    1.634850848
  220 SOLV  HW2     2598    2.727557309    4.399645080    1.709955977
  221 SOLV  OW      2599    4.120545575    2.335817772    3.824211790
  221 SOLV  HW1     2600    4.212141213    2.295816530    3.827686568
  221 SOLV  HW2     2601    4.070515051    2.311763600    3.907399574
  222 SOLV  OW      2602    5.080014919    5.170625835    2.495975833
  222 SOLV  HW1     2603    5.178817438    5.160312384    2.507510086
  222 SOLV  HW2     2604    5.033002398    5.132150264    2.575416718
  223 SOLV  OW      2605    5.818326797    4.759989884    3.148616629
  223 SOLV  HW1     2606    5.781127926    4.677358402    3.106309383
  223 SOLV  HW2     2607    5.898314796    4.790706561    3.097042542
  224 SOLV  OW      2608    6.529995410    6.905698126    2.486563131
  224 SOLV  HW1     2609    6.622485141    6.912250612    2.524015898
  224 SOLV  HW2     2610    6.476943513    6.985675494    2.514653541
  225 SOLV  OW      2611    7.715850847    7.745213928    3.308518576
  225 SOLV  HW1     2612    7.640663560    7.679362248    3.311746864
  225 SOLV  HW2     2613    7.682014353    7.835693415    3.334374105
  226 SOLV  OW      2614    3.449878612    3.099463880    5.331223856
  226 SOLV  HW1     2615    3.501231329    3.128509426    5.411965723
  226 SOLV  HW2     2616    3.512125088    3.091039600    5.253414075
  227 SOLV  OW      2617    3.019605915    2.046777070    6.911375861
  227 SOLV  HW1     2618    3.035117792    2.143328097    6.890422524
  227 SOLV  HW2     2619    2.967819121    2.039084330    6.996585455
  228 SOLV  OW      2620    5.332922077    0.675234692    5.363114223
  228 SOLV  HW1     2621    5.382788973    0.740184289    5.420514895
  228 SOLV  HW2     2622    5.300595140    0.599102503    5.419317545
  229 SOLV  OW      2623    4.292246831    5.055847271    2.792881410
  229 SOLV  HW1     2624    4.221491625    5.088976582    2.855314663
  229 SOLV  HW2     2625    4.249186091    5.015239375    2.712268227
  230 SOLV  OW      2626    7.308953946    1.501140462    5.897583141
  230 SOLV  HW1     2627    7.373006465    1.425117428    5.886653599
  230 SOLV  HW2     2628    7.275327017    1.529541954    5.807782274
  231 SOLV  OW      2629    0.423308643    1.143979885    7.026236922
  231 SOLV  HW1     2630    0.347119303    1.125439858    6.964161211
  231 SOLV  HW2     2631    0.391821847    1.202305567    7.101127585
  232 SOLV  OW      2632    5.904629671    1.494417997    3.422333204
  232 SOLV  HW1     2633    5.858518118    1.528331113    3.504342495
  232 SOLV  HW2     2634    5.991966285    1.452974582    3.447956133
  233 SOLV  OW      2635    0.625757923    4.049888787    7.143541122
  233 SOLV  HW1     2636    0.671630474    3.985308999    7.082492396
  233 SOLV  HW2     2637    0.686014906    4.071693766    7.220322735
  234 SOLV  OW      2638    6.858872198    2.317011503    6.966464187
  234 SOLV  HW1     2639    6.872693750    2.314909782    6.867439479
  234 SOLV  HW2     2640    6.762227211    2.333401235    6.986274035
  235 SOLV  OW      2641    2.449663802    5.501186092    3.471654471
  235 SOLV  HW1     2642    2.499470251    5.477368058    3.388265120
  235 SOLV  HW2     2643    2.369332093    5.555861072    3.448009143
  236 SOLV  OW      2644    4.431294664    4.361795435    5.424391186
  236 SOLV  HW1     2645    4.399446007    4.294357117    5.491018240
  236 SOLV  HW2     2646    4.372814153    4.358725698    5.343323041
  237 SOLV  OW      2647    3.872485819    4.875512615    6.613028886
  237 SOLV  HW1     2648    3.931082537    4.871396457    6.532091583
  237 SOLV  HW2     2649    3.916538710    4.931466560    6.683242176
  238 SOLV  OW      2650    1.989022711    6.850821434    7.270480358
  238 SOLV  HW1     2651    1.942967975    6.836775349    7.182835259
  238 SOLV  HW2     2652    1.921364116    6.850317672    7.344114692
  239 SOLV  OW      2653    1.845665444    0.167337874    4.555414968
  239 SOLV  HW1     2654    1.862444063    0.121095742    4.468342918
  239 SOLV  HW2     2655    1.811875950    0.101137524    4.622326609
  240 SOLV  OW      2656    1.335609514    5.067807968    5.189657833
  240 SOLV  HW1     2657    1.293199067    4.991507981    5.238454940
  240 SOLV  HW2     2658    1.270159104    5.143048884    5.182143693
  241 SOLV  OW      2659    6.256590569    1.438298948    3.249021245
  241 SOLV  HW1     2660    6.200388528    1.426297987    3.167184205
  241 SOLV  HW2     2661    6.222122484    1.379308915    3.322042348
  242 SOLV  OW      2662    5.935019267    0.060131711    2.802355118
  242 SOLV  HW1     2663    5.968704989    0.091560273    2.891118518
  242 SOLV  HW2     2664    5.910428838    0.139132049    2.746179710
  243 SOLV  OW      2665    6.561622385    7.617791453    3.801256918
  243 SOLV  HW1     2666    6.585704832    7.523902211    3.776630439
  243 SOLV  HW2     2667    6.641464432    7.663457961    3.840517070
  244 SOLV  OW      2668    3.023310642    3.839462595    4.410134457
  244 SOLV  HW1     2669    3.018318219    3.868090468    4.314442129
  244 SOLV  HW2     2670    2.943938209    3.782735096    4.432121849
  245 SOLV  OW      2671    1.837941466    4.727714031    4.530763224
  245 SOLV  HW1     2672    1.929376160    4.725783310    4.490292273
  245 SOLV  HW2     2673    1.845392825    4.720689665    4.630246895
  246 SOLV  OW      2674    4.305723734    0.976910866    1.467761617
  246 SOLV  HW1     2675    4.247316134    1.042571419    1.420024531
  246 SOLV  HW2     2676    4.388731375    1.022927174    1.499285336
  247 SOLV  OW      2677    4.408785573    4.525198050    4.048422739
  247 SOLV  HW1     2678    4.428057947    4.580716010    4.129331862
  247 SOLV  HW2     2679    4.468264825    4.444798244    4.048253985
  248 SOLV  OW      2680    6.556169857    0.793853109    5.193682861
  248 SOLV  HW1     2681    6.458653932    0.771702055    5.194931867
  248 SOLV  HW2     2682    6.588585633    0.806839462    5.287395684
  249 SOLV  OW      2683    7.279509900    1.234459138    5.236060401
  249 SOLV  HW1     2684    7.182198304    1.257523583    5.236038903
  249 SOLV  HW2     2685    7.328583126    1.297108491    5.296627358
  250 SOLV  OW      2686    5.968315210    5.799409449    2.490569483
  250 SOLV  HW1     2687    5.971339946    5.802355363    2.590480270
  250 SOLV  HW2     2688    6.047397041    5.748674592    2.456335106
  251 SOLV  OW      2689    2.997383735    5.761529790    4.096742030
  251 SOLV  HW1     2690    3.091251421    5.794164143    4.107934512
  251 SOLV  HW2     2691    2.990402199    5.708495175    4.012243843
  252 SOLV  OW      2692    3.540647969    0.247679518    5.100824638
  252 SOLV  HW1     2693    3.558974983    0.164863305    5.153805549
  252 SOLV  HW2     2694    3.449709049    0.282429513    5.123712623
  253 SOLV  OW      2695    3.345807229    5.420704360    4.429285638
  253 SOLV  HW1     2696    3.353206113    5.322031658    4.414764053
  253 SOLV  HW2     2697    3.256041859    5.442057585    4.467861386
  254 SOLV  OW      2698    6.397347430    4.239368760    0.872516684
  254 SOLV  HW1     2699    6.397833108    4.327594929    0.919610208
  254 SOLV  HW2     2700    6.418596970    4.166646264    0.937798971
  255 SOLV  OW      2701    6.077952781    6.506502018    1.958808610
  255 SOLV  HW1     2702    5.981590218    6.533196152    1.960646733
  255 SOLV  HW2     2703    6.105621322    6.488071638    1.864487983
  256 SOLV  OW      2704    6.328584827    6.496956460    0.299718147
  256 SOLV  HW1     2705    6.284441083    6.572599604    0.251439311
  256 SOLV  HW2     2706    6.399504998    6.457151339    0.241517858
  257 SOLV  OW      2707    2.036130694    2.358385148    2.274879263
  257 SOLV  HW1     2708    2.108316738    2.387748928    2.337557546
  257 SOLV  HW2     2709    2.062252296    2.381022176    2.181035152
  258 SOLV  OW      2710    3.508869894    7.467685823    4.559550900
  258 SOLV  HW1     2711    3.442494126    7.515186125    4.617339588
  258 SOLV  HW2     2712    3.568752703    7.534664060    4.515625166
  259 SOLV  OW      2713    6.196511701    1.852928117    1.984340442
  259 SOLV  HW1     2714    6.277046244    1.880260887    1.931722346
  259 SOLV  HW2     2715    6.225388268    1.816071184    2.072710208
  260 SOLV  OW      2716    4.542059824    0.399239268    0.698284766
  260 SOLV  HW1     2717    4.606666273    0.360708926    0.632381830
  260 SOLV  HW2     2718    4.485932157    0.325911616    0.736683615
  261 SOLV  OW      2719    0.553850200    5.563084990    4.189431543
  261 SOLV  HW1     2720    0.610776004    5.515289205    4.122521561
  261 SOLV  HW2     2721    0.457486880    5.552282004    4.164952910
  262 SOLV  OW      2722    4.278763647    4.233829317    1.828634983
  262 SOLV  HW1     2723    4.376931331    4.244664831    1.812899998
  262 SOLV  HW2     2724    4.235720736    4.323949494    1.833875031
  263 SOLV  OW      2725    3.068264401    4.171772844    1.155174292
  263 SOLV  HW1     2726    3.056260927    4.153081951    1.057672705
  263 SOLV  HW2     2727    3.024598786    4.258783484    1.178030735
  264 SOLV  OW      2728    7.091600624    5.120891359    0.830252834
  264 SOLV  HW1     2729    7.069515051    5.119622540    0.927784418
  264 SOLV  HW2     2730    7.007488445    5.111750104    0.776929630
  265 SOLV  OW      2731    6.242864636    3.555463081    1.000684343
  265 SOLV  HW1     2732    6.179662273    3.535486230    0.925798655
  265 SOLV  HW2     2733    6.191362217    3.566514767    1.085694818
  266 SOLV  OW      2734    6.601002451    5.082466715    6.290069711
  266 SOLV  HW1     2735    6.585742828    5.004315036    6.350576557
  266 SOLV  HW2     2736    6.609885530    5.050356931    6.195774374
  267 SOLV  OW      2737    5.859290407    1.222167601    0.934994163
  267 SOLV  HW1     2738    5.791576030    1.211978197    0.862107348
  267 SOLV  HW2     2739    5.825453280    1.178329343    1.018269213
  268 SOLV  OW      2740    1.325662633    1.903378494    5.716708654
  268 SOLV  HW1     2741    1.299674296    1.918751787    5.621366998
  268 SOLV  HW2     2742    1.250327581    1.930618212    5.776578247
  269 SOLV  OW      2743    6.178832104    0.908854299    3.180602793
  269 SOLV  HW1     2744    6.263606591    0.856060069    3.185706842
  269 SOLV  HW2     2745    6.195764397    1.002190050    3.212252272
  270 SOLV  OW      2746    4.391442700    5.375420351    5.004823328
  270 SOLV  HW1     2747    4.487969831    5.400613020    4.997909803
  270 SOLV  HW2     2748    4.336033417    5.458126998    5.014382135
  271 SOLV  OW      2749    3.400472659    5.642643785    0.179639037
  271 SOLV  HW1     2750    3.463951337    5.604954383    0.247104520
  271 SOLV  HW2     2751    3.315805643    5.670082036    0.225248533
  272 SOLV  OW      2752    0.449869917    2.793753614    6.535878884
  272 SOLV  HW1     2753    0.366597630    2.835680839    6.499695151
  272 SOLV  HW2     2754    0.435871982    2.769294777    6.631832946
  273 SOLV  OW      2755    3.218317823    0.114639763    6.921621636
  273 SOLV  HW1     2756    3.278195263    0.055299941    6.975412640
  273 SOLV  HW2     2757    3.191457025    0.067510761    6.837613844
  274 SOLV  OW      2758    3.719520498    4.798225209    1.079353035
  274 SOLV  HW1     2759    3.733689364    4.741863835    1.160743652
  274 SOLV  HW2     2760    3.632779962    4.847327850    1.087524282
  275 SOLV  OW      2761    7.648958232    3.273370893    6.987366903
  275 SOLV  HW1     2762    7.555829253    3.305998308    6.971125567
  275 SOLV  HW2     2763    7.712580407    3.350368843    6.982384914
  276 SOLV  OW      2764    2.774602996    3.889645127    7.473066091
  276 SOLV  HW1     2765    2.816739276    3.909833000    7.561490713
  276 SOLV  HW2     2766    2.828547303    3.820109990    7.425561342
  277 SOLV  OW      2767    4.449409627    4.127576934    3.033939899
  277 SOLV  HW1     2768    4.481746453    4.198458126    2.971236026
  277 SOLV  HW2     2769    4.377528742    4.165131867    3.092456780
  278 SOLV  OW      2770    6.452866873    6.048339849    3.976505335
  278 SOLV  HW1     2771    6.357632844    6.019471403    3.986433446
  278 SOLV  HW2     2772    6.491133607    6.068523451    4.066669876
  279 SOLV  OW      2773    3.926092146    2.779398634    3.896974425
  279 SOLV  HW1     2774    3.993835901    2.776550892    3.823471560
  279 SOLV  HW2     2775    3.885263906    2.688802170    3.908167721
  280 SOLV  OW      2776    5.449943562    7.654757781    2.862890783
  280 SOLV  HW1     2777    5.409468209    7.745394685    2.850711526
  280 SOLV  HW2     2778    5.470854294    7.615312759    2.773401225
  281 SOLV  OW      2779    5.113857303    2.877550474    4.812977325
  281 SOLV  HW1     2780    5.165298312    2.851626624    4.731235470
  281 SOLV  HW2     2781    5.059736221    2.959412904    4.793706537
  282 SOLV  OW      2782    4.075477828    6.447437951    4.401827928
  282 SOLV  HW1     2783    4.119305813    6.511184101    4.465209021
  282 SOLV  HW2     2784    4.075276798    6.486745014    4.309868689
  283 SOLV  OW      2785    3.805521288    2.560108219    0.618528379
  283 SOLV  HW1     2786    3.880267340    2.604423939    0.668000619
  283 SOLV  HW2     2787    3.729384929    2.543366001    0.681148562
  284 SOLV  OW      2788    5.493750241    7.387063233    7.205842894
  284 SOLV  HW1     2789    5.420457376    7.455044622    7.202921027
  284 SOLV  HW2     2790    5.461541990    7.305391838    7.253739734
  285 SOLV  OW      2791    7.044241625    7.640975968    3.262099997
  285 SOLV  HW1     2792    7.112094449    7.577918277    3.224401947
  285 SOLV  HW2     2793    6.955775397    7.624762920    3.218370754
  286 SOLV  OW      2794    3.755263615    1.690996716    0.511673602
  286 SOLV  HW1     2795    3.735886339    1.598619437    0.544727949
  286 SOLV  HW2     2796    3.675002910    1.726827127    0.463966335
  287 SOLV  OW      2797    6.369962376    4.012015997    6.846148839
  287 SOLV  HW1     2798    6.360538996    3.983033992    6.941400333
  287 SOLV  HW2     2799    6.459070998    3.983063651    6.811177887
  288 SOLV  OW      2800    0.090076126    6.152305155    4.543796812
  288 SOLV  HW1     2801    0.168400269    6.169609091    4.484066186
  288 SOLV  HW2     2802    0.039900279    6.072405226    4.510629380
  289 SOLV  OW      2803    7.541205927    2.738265623    2.569835494
  289 SOLV  HW1     2804    7.476310496    2.706122287    2.638806874
  289 SOLV  HW2     2805    7.492401802    2.757977469    2.484798589
  290 SOLV  OW      2806    7.594944093    3.346611666    4.221511816
  290 SOLV  HW1     2807    7.664948482    3.412506730    4.193960804
  290 SOLV  HW2     2808    7.510675402    3.364311991    4.170647160
  291 SOLV  OW      2809    0.628268318    6.704726522    6.066633343
  291 SOLV  HW1     2810    0.595106892    6.727344688    5.975043313
  291 SOLV  HW2     2811    0.674836810    6.616262716    6.064291370
  292 SOLV  OW      2812    7.536843213    1.452144520    2.525571813
  292 SOLV  HW1     2813    7.503162542    1.471578804    2.433432093
  292 SOLV  HW2     2814    7.471569375    1.393176428    2.573151029
  293 SOLV  OW      2815    0.457765939    3.438390652    5.258268152
  293 SOLV  HW1     2816    0.448317952    3.535542833    5.280034279
  293 SOLV  HW2     2817    0.370095515    3.392400427    5.272422178
  294 SOLV  OW      2818    2.665868789    0.269132310    1.504109972
  294 SOLV  HW1     2819    2.613477606    0.209538963    1.443237880
  294 SOLV  HW2     2820    2.639060834    0.364254639    1.488790047
  295 SOLV  OW      2821    6.129706874    2.154554428    1.230893441
  295 SOLV  HW1     2822    6.208387708    2.214383751    1.215736497
  295 SOLV  HW2     2823    6.071252764    2.193751812    1.301947033
  296 SOLV  OW      2824    4.714519730    2.568847118    1.545900960
  296 SOLV  HW1     2825    4.673778318    2.578239010    1.455050354
  296 SOLV  HW2     2826    4.808765688    2.536600382    1.536971515
  297 SOLV  OW      2827    1.274484911    5.706879604    1.312813032
  297 SOLV  HW1     2828    1.200574106    5.685584559    1.376716619
  297 SOLV  HW2     2829    1.292135936    5.627467507    1.254639936
  298 SOLV  OW      2830    6.834169056    4.051754055    6.941166827
  298 SOLV  HW1     2831    6.910459290    4.086108543    6.995947644
  298 SOLV  HW2     2832    6.869492472    3.995320280    6.866542648
  299 SOLV  OW      2833    5.080585334    6.628269508    1.058744376
  299 SOLV  HW1     2834    5.120561226    6.538294415    1.041240008
  299 SOLV  HW2     2835    5.079243373    6.645529627    1.157234182
  300 SOLV  OW      2836    6.074031968    5.498895140    6.861842284
  300 SOLV  HW1     2837    6.006113743    5.559818627    6.820891139
  300 SOLV  HW2     2838    6.156293824    5.551093862    6.884422735
  301 SOLV  OW      2839    6.497114260    5.862639084    0.605390686
  301 SOLV  HW1     2840    6.494245611    5.824791197    0.512874403
  301 SOLV  HW2     2841    6.404835466    5.863414672    0.643938974
  302 SOLV  OW      2842    5.953612394    2.260585696    7.374036568
  302 SOLV  HW1     2843    6.026456723    2.278408226    7.440199120
  302 SOLV  HW2     2844    5.916570367    2.347431708    7.341066938
  303 SOLV  OW      2845    7.218601142    2.848394396    4.670493672
  303 SOLV  HW1     2846    7.240802687    2.932951846    4.621925687
  303 SOLV  HW2     2847    7.218215263    2.865674453    4.768997108
  304 SOLV  OW      2848    0.100788517    1.846119475    1.857583529
  304 SOLV  HW1     2849    0.184021236    1.833198701    1.803664831
  304 SOLV  HW2     2850    0.067476829    1.757290950    1.889232679
  305 SOLV  OW      2851    1.655032735    4.508581160    6.730109681
  305 SOLV  HW1     2852    1.637364947    4.444475186    6.655421886
  305 SOLV  HW2     2853    1.673084536    4.599441356    6.692446547
  306 SOLV  OW      2854    4.508040361    0.645261592    1.751863351
  306 SOLV  HW1     2855    4.415393901    0.612494855    1.733299072
  306 SOLV  HW2     2856    4.536485814    0.614971038    1.842830159
  307 SOLV  OW      2857    2.648112864    7.231897001    0.259734995
  307 SOLV  HW1     2858    2.661355563    7.178239965    0.343084325
  307 SOLV  HW2     2859    2.729784490    7.225112781    0.202418541
  308 SOLV  OW      2860    7.653438520    5.590567883    3.938760607
  308 SOLV  HW1     2861    7.588051182    5.645202116    3.991117608
  308 SOLV  HW2     2862    7.672765483    5.636044120    3.851811972
  309 SOLV  OW      2863    1.892977922    4.679912300    2.884727653
  309 SOLV  HW1     2864    1.892275322    4.779717391    2.891066594
  309 SOLV  HW2     2865    1.887419294    4.652593297    2.788683364
  310 SOLV  OW      2866    0.539148303    2.905287906    3.436574582
  310 SOLV  HW1     2867    0.555558801    2.979143862    3.371172499
  310 SOLV  HW2     2868    0.539059308    2.817605413    3.388479658
  311 SOLV  OW      2869    2.777195064    0.874472322    5.285039696
  311 SOLV  HW1     2870    2.781470226    0.834213332    5.376485684
  311 SOLV  HW2     2871    2.850933617    0.837150699    5.228726925
  312 SOLV  OW      2872    7.383958607    2.168266927    3.437654161
  312 SOLV  HW1     2873    7.471640720    2.137600925    3.474710832
  312 SOLV  HW2     2874    7.321792971    2.090273046    3.430301756
  313 SOLV  OW      2875    7.087202182    0.890293839    2.506296308
  313 SOLV  HW1     2876    7.051176424    0.980378752    2.530550521
  313 SOLV  HW2     2877    7.028775046    0.848709236    2.436594369
  314 SOLV  OW      2878    7.103621987    1.731367123    1.113429808
  314 SOLV  HW1     2879    7.129518118    1.639459783    1.083695431
  314 SOLV  HW2     2880    7.004821442    1.734897481    1.128515369
  315 SOLV  OW      2881    5.681796451    7.654060322    4.306958607
  315 SOLV  HW1     2882    5.752299708    7.713155690    4.346163488
  315 SOLV  HW2     2883    5.714360307    7.616378039    4.220243008
  316 SOLV  OW      2884    6.255317408    2.622101561    6.521279639
  316 SOLV  HW1     2885    6.308955089    2.538545128    6.509327506
  316 SOLV  HW2     2886    6.160361160    2.604761163    6.495124589
  317 SOLV  OW      2887    5.420613384    4.850540540    5.492452315
  317 SOLV  HW1     2888    5.392941839    4.944925142    5.474357263
  317 SOLV  HW2     2889    5.501829171    4.828679414    5.438344466
  318 SOLV  OW      2890    5.638671364    2.096697048    2.695783543
  318 SOLV  HW1     2891    5.691276580    2.049528866    2.625004988
  318 SOLV  HW2     2892    5.559141113    2.041377022    2.720609421
  319 SOLV  OW      2893    6.401055631    0.887879778    5.522534622
  319 SOLV  HW1     2894    6.481721936    0.831539976    5.504631080
  319 SOLV  HW2     2895    6.427404350    0.984346805    5.523765208
  320 SOLV  OW      2896    1.820669485    5.292238868    6.145201227
  320 SOLV  HW1     2897    1.747481678    5.350765209    6.110298356
  320 SOLV  HW2     2898    1.855822342    5.330298010    6.230733283
  321 SOLV  OW      2899    6.145331563    0.978514480    7.092165162
  321 SOLV  HW1     2900    6.152940347    1.028771768    7.178293570
  321 SOLV  HW2     2901    6.103023117    1.037104189    7.023034809
  322 SOLV  OW      2902    0.550053554    4.132376586    5.367613475
  322 SOLV  HW1     2903    0.587360195    4.104492305    5.456113854
  322 SOLV  HW2     2904    0.575497454    4.227316055    5.349155714
  323 SOLV  OW      2905    7.252214644    7.532944395    6.624159649
  323 SOLV  HW1     2906    7.296802389    7.446400745    6.647041910
  323 SOLV  HW2     2907    7.309049251    7.609018184    6.655528654
  324 SOLV  OW      2908    2.069022084    5.035350456    4.539479624
  324 SOLV  HW1     2909    2.150742622    5.091131670    4.524981124
  324 SOLV  HW2     2910    2.001794391    5.055625817    4.468280598
  325 SOLV  OW      2911    4.649088840    7.342662639    3.261043996
  325 SOLV  HW1     2912    4.631727864    7.254734179    3.216671017
  325 SOLV  HW2     2913    4.727567234    7.334074517    3.322436645
  326 SOLV  OW      2914    5.551518247    5.514689325    7.089346663
  326 SOLV  HW1     2915    5.613876833    5.571381725    7.143187046
  326 SOLV  HW2     2916    5.558246782    5.419651541    7.119741568
  327 SOLV  OW      2917    4.006203539    6.930313115    6.401787943
  327 SOLV  HW1     2918    4.054410000    7.012778445    6.372174878
  327 SOLV  HW2     2919    3.916811816    6.926133856    6.357145019
  328 SOLV  OW      2920    5.014039560    0.718360004    5.206611112
  328 SOLV  HW1     2921    4.949696377    0.700833928    5.281138461
  328 SOLV  HW2     2922    5.104955822    0.735723789    5.244482709
  329 SOLV  OW      2923    2.609307009    5.187159132    5.275000024
  329 SOLV  HW1     2924    2.545713429    5.264303404    5.277138319
  329 SOLV  HW2     2925    2.648110384    5.178510841    5.183231829
  330 SOLV  OW      2926    4.984913765    2.018350661    4.577707930
  330 SOLV  HW1     2927    4.974837357    1.938660085    4.518131035
  330 SOLV  HW2     2928    4.928156966    2.093120732    4.543216722
  331 SOLV  OW      2929    0.238470284    5.646466232    1.447535819
  331 SOLV  HW1     2930    0.265891476    5.567874347    1.502972449
  331 SOLV  HW2     2931    0.319434529    5.699808711    1.423016792
  332 SOLV  OW      2932    3.386529950    3.719569493    2.494320794
  332 SOLV  HW1     2933    3.309599462    3.659534706    2.516206499
  332 SOLV  HW2     2934    3.356679230    3.814916955    2.498705239
  333 SOLV  OW      2935    0.265370116    2.089001965    0.521555949
  333 SOLV  HW1     2936    0.346493595    2.100306497    0.578936369
  333 SOLV  HW2     2937    0.230355887    1.995838138    0.531346070
  334 SOLV  OW      2938    3.048341835    4.248362078    1.832988410
  334 SOLV  HW1     2939    2.976837823    4.305251852    1.792339735
  334 SOLV  HW2     2940    3.065263467    4.169153080    1.774326634
  335 SOLV  OW      2941    5.767063330    0.838978685    6.357116891
  335 SOLV  HW1     2942    5.717508341    0.759448180    6.322174385
  335 SOLV  HW2     2943    5.742830637    0.919652672    6.303207472
  336 SOLV  OW      2944    4.641728157    2.157309170    6.103001217
  336 SOLV  HW1     2945    4.553302224    2.199569076    6.122922226
  336 SOLV  HW2     2946    4.695609060    2.151595133    6.187060414
  337 SOLV  OW      2947    6.817872143    4.508054719    7.732795420
  337 SOLV  HW1     2948    6.729046890    4.553588291    7.738980046
  337 SOLV  HW2     2949    6.887240063    4.574108505    7.704047500
  338 SOLV  OW      2950    5.894014727    2.537118812    0.279814228
  338 SOLV  HW1     2951    5.812406375    2.536357108    0.222025908
  338 SOLV  HW2     2952    5.973870133    2.560551473    0.224370753
  339 SOLV  OW      2953    4.131750727    7.363206651    2.738333295
  339 SOLV  HW1     2954    4.154541702    7.280447860    2.789631910
  339 SOLV  HW2     2955    4.215964088    7.409508955    2.710689835
  340 SOLV  OW      2956    7.524174480    2.880512214    5.224015318
  340 SOLV  HW1     2957    7.621585964    2.901514499    5.215558744
  340 SOLV  HW2     2958    7.474092908    2.963745345    5.247800987
  341 SOLV  OW      2959    2.020081467    5.196387946    2.342677484
  341 SOLV  HW1     2960    2.097807389    5.167813686    2.398747176
  341 SOLV  HW2     2961    1.943878630    5.133149949    2.356666252
  342 SOLV  OW      2962    0.616373200    3.443437907    7.422090114
  342 SOLV  HW1     2963    0.589335518    3.477689364    7.512075405
  342 SOLV  HW2     2964    0.540996938    3.456102651    7.357596159
  343 SOLV  OW      2965    3.474130657    4.142088249    3.553485759
  343 SOLV  HW1     2966    3.445885892    4.237867688    3.548013361
  343 SOLV  HW2     2967    3.571065556    4.134549453    3.530073585
  344 SOLV  OW      2968    2.296598770    5.464128141    5.082662354
  344 SOLV  HW1     2969    2.390167378    5.470595776    5.047949438
  344 SOLV  HW2     2970    2.237008351    5.427504782    5.011180962
  345 SOLV  OW      2971    7.153299037    4.724472719    4.790610014
  345 SOLV  HW1     2972    7.099361900    4.780226487    4.853715141
  345 SOLV  HW2     2973    7.129102449    4.747902051    4.696442794
  346 SOLV  OW      2974    2.504036876    0.147346006    1.051623338
  346 SOLV  HW1     2975    2.540313765    0.058207785    1.024415415
  346 SOLV  HW2     2976    2.467604263    0.141518875    1.144577940
  347 SOLV  OW      2977    1.852858001    7.649900457    2.528462569
  347 SOLV  HW1     2978    1.799155010    7.682705578    2.606188756
  347 SOLV  HW2     2979    1.850609961    7.549943250    2.526232555
  348 SOLV  OW      2980    4.354602219    3.574642584    1.256020783
  348 SOLV  HW1     2981    4.392769531    3.482251694    1.258943718
  348 SOLV  HW2     2982    4.255529006    3.570184731    1.268906709
  349 SOLV  OW      2983    2.249282050    6.376633268    5.308219101
  349 SOLV  HW1     2984    2.181485131    6.444503976    5.336452044
  349 SOLV  HW2     2985    2.204362123    6.288323275    5.294671305
  350 SOLV  OW      2986    6.699797659    2.711083071    5.796758184
  350 SOLV  HW1     2987    6.746914624    2.705167266    5.708741623
  350 SOLV  HW2     2988    6.734425456    2.639939548    5.857925427
  351 SOLV  OW      2989    1.171347689    0.337052248    3.569636939
  351 SOLV  HW1     2990    1.079126426    0.315941691    3.602055245
  351 SOLV  HW2     2991    1.238513124    0.300061588    3.633838017
  352 SOLV  OW      2992    0.206122129    0.672570915    4.488475237
  352 SOLV  HW1     2993    0.133900331    0.689337933    4.555590071
  352 SOLV  HW2     2994    0.166423721    0.631540472    4.406364991
  353 SOLV  OW      2995    3.155479516    0.800085826    5.411621044
  353 SOLV  HW1     2996    3.168583969    0.761553025    5.320268809
  353 SOLV  HW2     2997    3.224827193    0.870144081    5.428486757
  354 SOLV  OW      2998    1.164254741    6.460351391    0.685993352
  354 SOLV  HW1     2999    1.195681733    6.365648614    0.692744081
  354 SOLV  HW2     3000    1.089361916    6.465968293    0.619953281
  355 SOLV  OW      3001    0.556961291    3.104783156    0.259777668
  355 SOLV  HW1     3002    0.574472006    3.031000918    0.194575197
  355 SOLV  HW2     3003    0.464881787    3.140978924    0.245184129
  356 SOLV  OW      3004    3.645914578    6.168513263    4.694000626
  356 SOLV  HW1     3005    3.648713520    6.246056890    4.757095450
  356 SOLV  HW2     3006    3.634014935    6.202034538    4.600531003
  357 SOLV  OW      3007    7.495131104    4.112111068    5.423214084
  357 SOLV  HW1     3008    7.478753288    4.209962506    5.410636801
  357 SOLV  HW2     3009    7.547882009    4.097651168    5.506937502
  358 SOLV  OW      3010    2.006665370    7.305104961    7.514571920
  358 SOLV  HW1     3011    2.067293301    7.241995464    7.562975249
  358 SOLV  HW2     3012    1.931600824    7.332060309    7.574904932
  359 SOLV  OW      3013    0.175720044    2.891368019    6.741606001
  359 SOLV  HW1     3014    0.142129224    2.797346529    6.747228643
  359 SOLV  HW2     3015    0.214447080    2.907527605    6.650836850
  360 SOLV  OW      3016    0.836554763    2.556233162    7.377812664
  360 SOLV  HW1     3017    0.797971148    2.490263937    7.313307410
  360 SOLV  HW2     3018    0.909512182    2.512576972    7.430470408
  361 SOLV  OW      3019    0.689788646    7.010776752    5.889150458
  361 SOLV  HW1     3020    0.778020784    7.050357898    5.914646455
  361 SOLV  HW2     3021    0.616824661    7.076007607    5.909712452
  362 SOLV  OW      3022    5.592163776    2.430484501    0.665328263
  362 SOLV  HW1     3023    5.511131576    2.469782055    0.621860111
  362 SOLV  HW2     3024    5.566056521    2.387503686    0.751763298
  363 SOLV  OW      3025    0.483175981    6.524303555    5.318292039
  363 SOLV  HW1     3026    0.535667777    6.501683782    5.236227904
  363 SOLV  HW2     3027    0.523789584    6.604077794    5.362880250
  364 SOLV  OW      3028    4.971411964    5.840231764    7.056216240
  364 SOLV  HW1     3029    5.062984155    5.807848825    7.032392725
  364 SOLV  HW2     3030    4.951416988    5.923987386    7.005354907
  365 SOLV  OW      3031    3.792614902    6.020892021    4.865129248
  365 SOLV  HW1     3032    3.726172235    6.050961269    4.796695684
  365 SOLV  HW2     3033    3.831163704    6.100705816    4.911450699
  366 SOLV  OW      3034    5.295218908    7.725163869    4.600203871
  366 SOLV  HW1     3035    5.288938015    7.765441892    4.691517757
  366 SOLV  HW2     3036    5.372723936    7.662061007    4.596894212
  367 SOLV  OW      3037    3.546929512    2.352076042    5.642578107
  367 SOLV  HW1     3038    3.563325179    2.450310496    5.633488296
  367 SOLV  HW2     3039    3.539966567    2.328286496    5.739464521
  368 SOLV  OW      3040    2.809034771    3.731296030    2.204713190
  368 SOLV  HW1     3041    2.739741899    3.673456721    2.247778386
  368 SOLV  HW2     3042    2.772733090    3.768909964    2.119455740
  369 SOLV  OW      3043    7.040511513    2.168712893    4.600851058
  369 SOLV  HW1     3044    7.137315275    2.143808414    4.597630121
  369 SOLV  HW2     3045    7.003684427    2.147630110    4.691409826
  370 SOLV  OW      3046    3.338221251    4.884625296    6.683707426
  370 SOLV  HW1     3047    3.346033180    4.914507867    6.588587756
  370 SOLV  HW2     3048    3.304633644    4.960333648    6.739758249
  371 SOLV  OW      3049    0.867370667    5.838686771    5.458457064
  371 SOLV  HW1     3050    0.950806566    5.892034464    5.444522064
  371 SOLV  HW2     3051    0.864709104    5.804986115    5.552578781
  372 SOLV  OW      3052    5.541979024    5.640549401    6.162723858
  372 SOLV  HW1     3053    5.500667733    5.731284678    6.154946688
  372 SOLV  HW2     3054    5.470599074    5.570801277    6.156394851
  373 SOLV  OW      3055    1.994562491    4.405725846    2.964570144
  373 SOLV  HW1     3056    1.929829633    4.465347014    2.917069617
  373 SOLV  HW2     3057    2.022412427    4.448569050    3.050536347
  374 SOLV  OW      3058    5.683492152    0.740246959    3.761576682
  374 SOLV  HW1     3059    5.677571835    0.654514027    3.812711890
  374 SOLV  HW2     3060    5.625904595    0.809236076    3.805441581
  375 SOLV  OW      3061    5.178811791    0.590134273    2.116160343
  375 SOLV  HW1     3062    5.174305570    0.646925850    2.033965102
  375 SOLV  HW2     3063    5.146413930    0.497964974    2.094785785
  376 SOLV  OW      3064    3.937964222    5.842934459    0.043845982
  376 SOLV  HW1     3065    3.973950952    5.790683215   -0.033450561
  376 SOLV  HW2     3066    3.878911627    5.784173978    0.099162809
  377 SOLV  OW      3067    0.326076715    2.340524527    5.620284014
  377 SOLV  HW1     3068    0.349264657    2.286628655    5.701262720
  377 SOLV  HW2     3069    0.230648703    2.369862460    5.626005436
  378 SOLV  OW      3070    0.226455893    2.659404569    2.763420151
  378 SOLV  HW1     3071    0.202886685    2.582408214    2.822729530
  378 SOLV  HW2     3072    0.183544877    2.742713320    2.798344915
  379 SOLV  OW      3073    7.063821254    0.721116556    5.641369619
  379 SOLV  HW1     3074    7.097223292    0.675387804    5.723790374
  379 SOLV  HW2     3075    7.008802494    0.800493581    5.667296018
  380 SOLV  OW      3076    5.885981221    3.612751934    0.634531547
  380 SOLV  HW1     3077    5.930416533    3.610781308    0.544959766
  380 SOLV  HW2     3078    5.815827789    3.684020739    0.635358036
  381 SOLV  OW      3079    7.082086459    5.982033478    3.808464209
  381 SOLV  HW1     3080    7.059941398    5.885490809    3.822282925
  381 SOLV  HW2     3081    7.144252253    5.991143408    3.730655146
  382 SOLV  OW      3082    5.831516217    5.159254066    0.195428589
  382 SOLV  HW1     3083    5.828827136    5.132539311    0.291766096
  382 SOLV  HW2     3084    5.874290959    5.086442759    0.141850818
  383 SOLV  OW      3085    1.273850355    2.355526841    3.638784445
  383 SOLV  HW1     3086    1.367697941    2.331857078    3.663931388
  383 SOLV  HW2     3087    1.265926133    2.358977023    3.539158860
  384 SOLV  OW      3088    1.753226381    5.226280367    3.506573425
  384 SOLV  HW1     3089    1.852276789    5.219335041    3.518496211
  384 SOLV  HW2     3090    1.716587985    5.137216071    3.479618646
  385 SOLV  OW      3091    3.026947814    3.093528401    6.544769799
  385 SOLV  HW1     3092    3.105933211    3.123580416    6.598245244
  385 SOLV  HW2     3093    2.958650984    3.166541833    6.542310424
  386 SOLV  OW      3094    6.751357898    0.251151386    4.022896092
  386 SOLV  HW1     3095    6.709459654    0.218884034    4.107778687
  386 SOLV  HW2     3096    6.754580937    0.176211800    3.956750239
  387 SOLV  OW      3097    2.703307833    3.993691262    1.769984635
  387 SOLV  HW1     3098    2.677202121    3.901753341    1.799439185
  387 SOLV  HW2     3099    2.716295070    4.051948748    1.850228188
  388 SOLV  OW      3100    5.620681932    2.100938002    6.986804548
  388 SOLV  HW1     3101    5.664967189    2.017689216    6.953484801
  388 SOLV  HW2     3102    5.533097212    2.113067237    6.940076430
  389 SOLV  OW      3103    4.494274765    1.890041093    6.311567809
  389 SOLV  HW1     3104    4.586648061    1.906289123    6.346278946
  389 SOLV  HW2     3105    4.490703707    1.913069128    6.214312456
  390 SOLV  OW      3106    2.016769029    1.906184892    4.058296855
  390 SOLV  HW1     3107    1.917377548    1.903054521    4.047735928
  390 SOLV  HW2     3108    2.053519491    1.813229494    4.055355429
  391 SOLV  OW      3109    0.427723889    4.970599065    5.872950010
  391 SOLV  HW1     3110    0.375795667    4.975814794    5.787638747
  391 SOLV  HW2     3111    0.395211957    5.041007292    5.936095434
  392 SOLV  OW      3112    1.336751566    6.164311539    5.991080018
  392 SOLV  HW1     3113    1.278198518    6.092769422    5.952958358
  392 SOLV  HW2     3114    1.313065375    6.252254272    5.949788440
  393 SOLV  OW      3115    2.768755557    5.879994074    0.495398142
  393 SOLV  HW1     3116    2.755414541    5.827574320    0.579514999
  393 SOLV  HW2     3117    2.796575922    5.818308489    0.421760991
  394 SOLV  OW      3118    1.003825853    1.782543073    6.024046711
  394 SOLV  HW1     3119    1.046923842    1.784483127    6.114261971
  394 SOLV  HW2     3120    1.037425016    1.703534560    5.972775809
  395 SOLV  OW      3121    4.770738968    0.935262294    2.866837505
  395 SOLV  HW1     3122    4.700315050    1.005959778    2.860210740
  395 SOLV  HW2     3123    4.851575515    0.972904645    2.912115189
  396 SOLV  OW      3124    3.721041150    1.198658268    1.364083083
  396 SOLV  HW1     3125    3.752460533    1.112704009    1.404409293
  396 SOLV  HW2     3126    3.625546320    1.214345717    1.389303412
  397 SOLV  OW      3127    1.666463125    3.518054510    7.728788508
  397 SOLV  HW1     3128    1.731215706    3.586980493    7.696259611
  397 SOLV  HW2     3129    1.601600594    3.496238032    7.655859482
  398 SOLV  OW      3130    6.736451198    1.855216183    2.897273241
  398 SOLV  HW1     3131    6.704398937    1.839633705    2.803839653
  398 SOLV  HW2     3132    6.657853311    1.862514422    2.958665931
  399 SOLV  OW      3133    6.897045590    4.620328844    3.982197332
  399 SOLV  HW1     3134    6.959169812    4.695241454    4.005219399
  399 SOLV  HW2     3135    6.927488441    4.536627943    4.027680179
  400 SOLV  OW      3136    0.983614383    6.661514898    0.804615736
  400 SOLV  HW1     3137    1.038020987    6.577759302    0.799463408
  400 SOLV  HW2     3138    1.014528180    6.716604984    0.882145973
  401 SOLV  OW      3139    6.105347180    2.765874136    2.168483284
  401 SOLV  HW1     3140    6.158906054    2.832730554    2.220090245
  401 SOLV  HW2     3141    6.140866015    2.759589551    2.075206179
  402 SOLV  OW      3142    1.678069199    7.623556515    1.271609209
  402 SOLV  HW1     3143    1.608743445    7.598087124    1.204180380
  402 SOLV  HW2     3144    1.633940842    7.667853712    1.349659437
  403 SOLV  OW      3145    2.419327352    1.234626591    1.440261884
  403 SOLV  HW1     3146    2.368539887    1.284234812    1.369824742
  403 SOLV  HW2     3147    2.369202853    1.151808639    1.465372170
  404 SOLV  OW      3148    2.868292730    4.595657106    4.207658367
  404 SOLV  HW1     3149    2.862052226    4.641547146    4.296295552
  404 SOLV  HW2     3150    2.963180412    4.596917341    4.176096916
  405 SOLV  OW      3151    6.265540698    3.539752000    0.451110195
  405 SOLV  HW1     3152    6.249342529    3.532343285    0.352701245
  405 SOLV  HW2     3153    6.194929309    3.597400174    0.492247812
  406 SOLV  OW      3154    5.169118619    6.676305404    1.857135246
  406 SOLV  HW1     3155    5.255255014    6.638616214    1.823052207
  406 SOLV  HW2     3156    5.143388633    6.755711739    1.802052378
  407 SOLV  OW      3157    1.483754686    3.796320332    2.272499097
  407 SOLV  HW1     3158    1.456610335    3.866125286    2.206224125
  407 SOLV  HW2     3159    1.485910171    3.836403344    2.364099290
  408 SOLV  OW      3160    3.139472856    0.403529900    5.719416315
  408 SOLV  HW1     3161    3.049435942    0.362546259    5.734086970
  408 SOLV  HW2     3162    3.157834039    0.470310933    5.791559308
  409 SOLV  OW      3163    2.575420114    6.517975338    1.784703542
  409 SOLV  HW1     3164    2.557643447    6.436118445    1.839324392
  409 SOLV  HW2     3165    2.553185687    6.599337457    1.838423094
  410 SOLV  OW      3166    2.601019898    6.443301955    3.517175159
  410 SOLV  HW1     3167    2.603969334    6.343611519    3.509791383
  410 SOLV  HW2     3168    2.532840027    6.469651494    3.585428598
  411 SOLV  OW      3169    0.088935869    3.742158555    5.754150951
  411 SOLV  HW1     3170    0.100849301    3.720900588    5.851145520
  411 SOLV  HW2     3171    0.011277426    3.690526276    5.718026317
  412 SOLV  OW      3172    3.175323406    1.136623850    1.976054138
  412 SOLV  HW1     3173    3.177647419    1.090182594    1.887514036
  412 SOLV  HW2     3174    3.167269529    1.235271880    1.961728862
  413 SOLV  OW      3175    4.955737203    5.975277389    1.755898649
  413 SOLV  HW1     3176    4.972249256    5.925874595    1.670528347
  413 SOLV  HW2     3177    4.909229768    5.915045862    1.820787205
  414 SOLV  OW      3178    3.947432319    0.471098672    7.713710442
  414 SOLV  HW1     3179    3.879570884    0.463985236    7.786814597
  414 SOLV  HW2     3180    3.904910200    0.511221435    7.632580992
  415 SOLV  OW      3181    7.359732087    7.214233798    6.356895472
  415 SOLV  HW1     3182    7.262460927    7.231735717    6.372173850
  415 SOLV  HW2     3183    7.413570334    7.288805377    6.396162241
  416 SOLV  OW      3184    6.108940158    4.434279014    4.968716976
  416 SOLV  HW1     3185    6.046760323    4.512290064    4.961665788
  416 SOLV  HW2     3186    6.059062383    4.350002863    4.948476115
  417 SOLV  OW      3187    1.243024486    5.320793114    0.504357326
  417 SOLV  HW1     3188    1.234777470    5.366560721    0.415818460
  417 SOLV  HW2     3189    1.236085860    5.388502646    0.577630951
  418 SOLV  OW      3190    0.170919744    1.133950835    2.814252887
  418 SOLV  HW1     3191    0.219857837    1.205447534    2.764304289
  418 SOLV  HW2     3192    0.074619280    1.159439343    2.823087362
  419 SOLV  OW      3193    2.601436353    1.370063959    4.519936533
  419 SOLV  HW1     3194    2.585432016    1.302285438    4.448163674
  419 SOLV  HW2     3195    2.531900411    1.360243764    4.591137943
  420 SOLV  OW      3196    1.878690886    3.431872054    7.337929143
  420 SOLV  HW1     3197    1.793196130    3.449461066    7.289114827
  420 SOLV  HW2     3198    1.955092005    3.470637872    7.286338045
  421 SOLV  OW      3199    0.207684049    1.878855453    5.291786142
  421 SOLV  HW1     3200    0.174193249    1.971932283    5.277121023
  421 SOLV  HW2     3201    0.296428653    1.882245739    5.337751952
  422 SOLV  OW      3202    5.741882338    3.479997814    2.520575911
  422 SOLV  HW1     3203    5.741321128    3.567248068    2.569449750
  422 SOLV  HW2     3204    5.751547917    3.496828899    2.422470176
  423 SOLV  OW      3205    6.428929674    3.283897632    6.276054625
  423 SOLV  HW1     3206    6.496122476    3.218558963    6.310950309
  423 SOLV  HW2     3207    6.344951897    3.235434955    6.251544091
  424 SOLV  OW      3208    0.521538715    1.553011756    5.880564880
  424 SOLV  HW1     3209    0.493091256    1.586645293    5.970349058
  424 SOLV  HW2     3210    0.441902934    1.547393932    5.820330632
  425 SOLV  OW      3211    1.981151333    1.421526985    3.994423408
  425 SOLV  HW1     3212    2.019989485    1.509182634    4.022876229
  425 SOLV  HW2     3213    1.881496756    1.428946003    3.990498939
  426 SOLV  OW      3214    0.400922550    4.131591680    2.623095122
  426 SOLV  HW1     3215    0.370184012    4.043985197    2.660264962
  426 SOLV  HW2     3216    0.498054343    4.144129416    2.643331100
  427 SOLV  OW      3217    4.231921973    4.557785293    4.698316235
  427 SOLV  HW1     3218    4.309544329    4.528558829    4.754194247
  427 SOLV  HW2     3219    4.214009003    4.654860640    4.714353361
  428 SOLV  OW      3220    1.776501479    6.473344099    6.534820888
  428 SOLV  HW1     3221    1.721455966    6.390739622    6.522717779
  428 SOLV  HW2     3222    1.868159537    6.457996578    6.497899234
  429 SOLV  OW      3223    1.474910535    6.408089517    0.510288988
  429 SOLV  HW1     3224    1.396453005    6.346385378    0.504085343
  429 SOLV  HW2     3225    1.498858819    6.421972582    0.606389135
  430 SOLV  OW      3226    7.520713769    6.261795554    6.753734988
  430 SOLV  HW1     3227    7.533999637    6.168494994    6.787207836
  430 SOLV  HW2     3228    7.584091612    6.279507212    6.678425836
  431 SOLV  OW      3229    5.881008348    6.611175377    0.952954631
  431 SOLV  HW1     3230    5.963710580    6.604349049    0.897141215
  431 SOLV  HW2     3231    5.880106791    6.699120870    1.000558574
  432 SOLV  OW      3232    1.208843937    5.807624675    4.125491660
  432 SOLV  HW1     3233    1.227033594    5.897608912    4.085820176
  432 SOLV  HW2     3234    1.205220674    5.739213220    4.052632174
  433 SOLV  OW      3235    7.631913741    5.299246021    6.269751186
  433 SOLV  HW1     3236    7.605805421    5.368042143    6.202023791
  433 SOLV  HW2     3237    7.651239429    5.344077569    6.357033119
  434 SOLV  OW      3238    6.160055928    1.909584258    6.215753312
  434 SOLV  HW1     3239    6.213980050    1.951110056    6.289027867
  434 SOLV  HW2     3240    6.194704441    1.940589551    6.127212505
  435 SOLV  OW      3241    6.547541005    3.037328316    3.262916829
  435 SOLV  HW1     3242    6.566829355    2.939435499    3.269762244
  435 SOLV  HW2     3243    6.615897228    3.088470033    3.315011485
  436 SOLV  OW      3244    5.271429817    3.001380409    0.228896563
  436 SOLV  HW1     3245    5.281603707    3.057970070    0.147068571
  436 SOLV  HW2     3246    5.254668669    2.906543536    0.201940698
  437 SOLV  OW      3247    4.758563206    7.286628785    0.710065744
  437 SOLV  HW1     3248    4.851707160    7.319408179    0.725928427
  437 SOLV  HW2     3249    4.693299875    7.351462666    0.749296864
  438 SOLV  OW      3250    3.413896434    0.048857612    0.736400205
  438 SOLV  HW1     3251    3.377680640   -0.034488718    0.694643625
  438 SOLV  HW2     3252    3.360239907    0.127494881    0.705760123
  439 SOLV  OW      3253    1.433080158    4.617422400    6.482813629
  439 SOLV  HW1     3254    1.337816732    4.610675930    6.453131840
  439 SOLV  HW2     3255    1.442479266    4.692911433    6.547733732
  440 SOLV  OW      3256    6.848520223    7.076384192    3.459098267
  440 SOLV  HW1     3257    6.813033305    7.046571075    3.370487595
  440 SOLV  HW2     3258    6.926673283    7.019426103    3.484550764
  441 SOLV  OW      3259    0.817212746    2.181301118    6.489676855
  441 SOLV  HW1     3260    0.836674823    2.270498889    6.448854427
  441 SOLV  HW2     3261    0.752725855    2.131485397    6.431700368
  442 SOLV  OW      3262    2.153572374    5.807846921    6.657825930
  442 SOLV  HW1     3263    2.216866672    5.775742414    6.728288529
  442 SOLV  HW2     3264    2.151314509    5.742010014    6.582578265
  443 SOLV  OW      3265    0.629571047    5.454895751    0.579830421
  443 SOLV  HW1     3266    0.585942298    5.531007627    0.627843193
  443 SOLV  HW2     3267    0.727804995    5.455612312    0.598569250
  444 SOLV  OW      3268    6.358820746    6.780257799    2.970555037
  444 SOLV  HW1     3269    6.415409333    6.833734718    3.033308086
  444 SOLV  HW2     3270    6.264547115    6.778642135    3.003869097
  445 SOLV  OW      3271    2.464751079    2.473534303    2.968742722
  445 SOLV  HW1     3272    2.491877378    2.473843514    2.872484391
  445 SOLV  HW2     3273    2.537211232    2.514864178    3.023906280
  446 SOLV  OW      3274    3.153575733    5.844959958    0.595306989
  446 SOLV  HW1     3275    3.131053268    5.813386258    0.687488122
  446 SOLV  HW2     3276    3.114581166    5.935899649    0.580784887
  447 SOLV  OW      3277    0.478391963    2.844267436    0.861073782
  447 SOLV  HW1     3278    0.397413612    2.797849770    0.896984309
  447 SOLV  HW2     3279    0.473696154    2.941608125    0.883532496
  448 SOLV  OW      3280    2.963936541    4.136097645    2.955582504
  448 SOLV  HW1     3281    2.936194826    4.075620186    2.880919796
  448 SOLV  HW2     3282    3.040497256    4.094974420    3.005068330
  449 SOLV  OW      3283    3.413754901    0.905693353    4.440678397
  449 SOLV  HW1     3284    3.333955515    0.913376006    4.500464782
  449 SOLV  HW2     3285    3.419379906    0.812664549    4.404411060
  450 SOLV  OW      3286    1.870874629    4.109431712    5.823215430
  450 SOLV  HW1     3287    1.835701609    4.087154447    5.914145346
  450 SOLV  HW2     3288    1.794319189    4.124766177    5.760720137
  451 SOLV  OW      3289    2.513020348    3.794750948    7.662015172
  451 SOLV  HW1     3290    2.584666966    3.729059767    7.638503899
  451 SOLV  HW2     3291    2.536257952    3.839998391    7.748119732
  452 SOLV  OW      3292    1.228886987    5.647148399    5.498331066
  452 SOLV  HW1     3293    1.250998224    5.732305798    5.450779309
  452 SOLV  HW2     3294    1.139374277    5.614376543    5.468077490
  453 SOLV  OW      3295    2.616568881    1.362768428    2.222171056
  453 SOLV  HW1     3296    2.628003418    1.452195549    2.178888088
  453 SOLV  HW2     3297    2.704797521    1.331088651    2.257004837
  454 SOLV  OW      3298    2.706648584    1.966025304    4.396433409
  454 SOLV  HW1     3299    2.758600757    1.883039536    4.376031411
  454 SOLV  HW2     3300    2.704003937    1.980182613    4.495399966
  455 SOLV  OW      3301    4.344153108    7.368402034    2.104989823
  455 SOLV  HW1     3302    4.366340263    7.271028479    2.099883432
  455 SOLV  HW2     3303    4.260559460    7.380758115    2.158481423
  456 SOLV  OW      3304    4.648592108    3.138866959    3.019026795
  456 SOLV  HW1     3305    4.627066552    3.236277550    3.012111452
  456 SOLV  HW2     3306    4.672685618    3.116707240    3.113517028
  457 SOLV  OW      3307    5.638548984    2.961251508    0.063787679
  457 SOLV  HW1     3308    5.543451156    2.932212860    0.053073191
  457 SOLV  HW2     3309    5.699175060    2.883338985    0.047795680
  458 SOLV  OW      3310    1.148035745    7.231061166    5.753441747
  458 SOLV  HW1     3311    1.212066066    7.300391788    5.786535011
  458 SOLV  HW2     3312    1.059824918    7.273874946    5.733753080
  459 SOLV  OW      3313    6.279490806    6.212138130    3.120611520
  459 SOLV  HW1     3314    6.203297059    6.274407665    3.102756595
  459 SOLV  HW2     3315    6.328910880    6.242472388    3.202093133
  460 SOLV  OW      3316    5.174114737    6.424275534    7.065255763
  460 SOLV  HW1     3317    5.089523107    6.426401625    7.011948806
  460 SOLV  HW2     3318    5.215426048    6.333443001    7.058570534
  461 SOLV  OW      3319    4.961910633    6.733864876    4.587377657
  461 SOLV  HW1     3320    4.889673861    6.751936659    4.654136801
  461 SOLV  HW2     3321    5.051052414    6.739785542    4.632324998
  462 SOLV  OW      3322    7.668309174    1.760948096    0.167768672
  462 SOLV  HW1     3323    7.665666776    1.857805425    0.192531690
  462 SOLV  HW2     3324    7.645797736    1.750710452    0.070866863
  463 SOLV  OW      3325    3.978745858    2.739664155    6.981701051
  463 SOLV  HW1     3326    3.901861984    2.682004300    7.009375373
  463 SOLV  HW2     3327    3.946323619    2.810671580    6.919184820
  464 SOLV  OW      3328    5.835317257    0.964738228    0.504590824
  464 SOLV  HW1     3329    5.808284598    0.868990085    0.514664696
  464 SOLV  HW2     3330    5.900737038    0.988609938    0.576370345
  465 SOLV  OW      3331    0.072432158    5.640509025    0.130279657
  465 SOLV  HW1     3332   -0.003984295    5.606004387    0.075765610
  465 SOLV  HW2     3333    0.049111404    5.635279190    0.227391052
  466 SOLV  OW      3334    2.920463090    6.085295667    5.410885872
  466 SOLV  HW1     3335    2.876018511    6.145929778    5.344932743
  466 SOLV  HW2     3336    2.916865908    6.126670395    5.501862690
  467 SOLV  OW      3337    1.422923755    5.858192001    1.541978026
  467 SOLV  HW1     3338    1.346532096    5.814541173    1.494431930
  467 SOLV  HW2     3339    1.395712454    5.880054550    1.635696687
  468 SOLV  OW      3340    4.213690201    4.299383072    6.779600234
  468 SOLV  HW1     3341    4.125315361    4.278299378    6.821401166
  468 SOLV  HW2     3342    4.282172125    4.233938388    6.811680039
  469 SOLV  OW      3343    3.032764436    1.508729769    5.483653622
  469 SOLV  HW1     3344    3.082682947    1.507966292    5.396999812
  469 SOLV  HW2     3345    3.025031839    1.415299943    5.518473015
  470 SOLV  OW      3346    2.023283064    1.958074101    1.467522366
  470 SOLV  HW1     3347    2.120672086    1.941514453    1.483096934
  470 SOLV  HW2     3348    1.969471394    1.901999407    1.530460990
  471 SOLV  OW      3349    4.706453749    2.719615626    0.500280539
  471 SOLV  HW1     3350    4.738661354    2.628034877    0.524272847
  471 SOLV  HW2     3351    4.757471775    2.753180694    0.421094039
  472 SOLV  OW      3352    7.289081227    1.885928070    5.510796727
  472 SOLV  HW1     3353    7.344746934    1.949624900    5.457452809
  472 SOLV  HW2     3354    7.326404715    1.878454241    5.603277163
  473 SOLV  OW      3355    6.291318385    2.922726531    5.755275930
  473 SOLV  HW1     3356    6.264064950    2.833572520    5.719072993
  473 SOLV  HW2     3357    6.216302062    2.987807819    5.743498819
  474 SOLV  OW      3358    6.130852396    0.085478338    3.400312568
  474 SOLV  HW1     3359    6.170007025    0.071505908    3.309354419
  474 SOLV  HW2     3360    6.031385752    0.092851104    3.392990340
  475 SOLV  OW      3361    5.456442006    6.573915267    7.375633630
  475 SOLV  HW1     3362    5.464619450    6.560131022    7.276926597
  475 SOLV  HW2     3363    5.491816313    6.664314296    7.399687043
  476 SOLV  OW      3364    5.722146493    3.985208422    5.319113655
  476 SOLV  HW1     3365    5.756524266    4.072907756    5.285520445
  476 SOLV  HW2     3366    5.666982053    4.000269473    5.401159166
  477 SOLV  OW      3367    4.104685084    4.825441848    2.082894382
  477 SOLV  HW1     3368    4.158487355    4.899263621    2.042187407
  477 SOLV  HW2     3369    4.166162004    4.758575103    2.124736073
  478 SOLV  OW      3370    2.063455887    7.180435391    0.002945190
  478 SOLV  HW1     3371    2.131098911    7.246995397    0.034503142
  478 SOLV  HW2     3372    2.105117337    7.089575237   -0.000286120
  479 SOLV  OW      3373    0.601672594    2.442782567    0.257961243
  479 SOLV  HW1     3374    0.536613177    2.456584449    0.332650515
  479 SOLV  HW2     3375    0.676497243    2.508601997    0.266370318
  480 SOLV  OW      3376    3.157409889    7.051267481    6.004139383
  480 SOLV  HW1     3377    3.122916342    7.100957704    5.924498170
  480 SOLV  HW2     3378    3.253174467    7.075559820    6.019651783
  481 SOLV  OW      3379    0.995428547    6.108713083    0.549009924
  481 SOLV  HW1     3380    1.051734984    6.032435850    0.580838766
  481 SOLV  HW2     3381    1.032296417    6.143657426    0.462862730
  482 SOLV  OW      3382    2.058473722    3.196261147    7.640680399
  482 SOLV  HW1     3383    2.080240079    3.264482378    7.710493536
  482 SOLV  HW2     3384    2.108556894    3.111843356    7.659838534
  483 SOLV  OW      3385    0.624915213    6.517177370    5.081060933
  483 SOLV  HW1     3386    0.595452887    6.460363193    5.004222954
  483 SOLV  HW2     3387    0.633000674    6.612219450    5.051033845
  484 SOLV  OW      3388    1.630902424    4.909164082    4.243306328
  484 SOLV  HW1     3389    1.592946811    4.996179595    4.274761380
  484 SOLV  HW2     3390    1.601170435    4.891853193    4.149402632
  485 SOLV  OW      3391    0.095582611    3.687356229    0.854150117
  485 SOLV  HW1     3392    0.155603106    3.674894461    0.775131365
  485 SOLV  HW2     3393    0.145049983    3.735933647    0.926225016
  486 SOLV  OW      3394    1.099901746    7.729698423    4.747582158
  486 SOLV  HW1     3395    1.076403701    7.752869941    4.653175027
  486 SOLV  HW2     3396    1.024298977    7.755095692    4.807921872
  487 SOLV  OW      3397    3.989478794    6.624435794    5.137377223
  487 SOLV  HW1     3398    3.959571266    6.695469827    5.201105485
  487 SOLV  HW2     3399    4.088226198    6.631717756    5.123323586
  488 SOLV  OW      3400    7.106517459    3.197534175    2.249242471
  488 SOLV  HW1     3401    7.089763100    3.120928820    2.187171560
  488 SOLV  HW2     3402    7.199232741    3.190852422    2.286133824
  489 SOLV  OW      3403    6.190680661    6.010784309    3.967075612
  489 SOLV  HW1     3404    6.137623818    5.932132359    3.998710768
  489 SOLV  HW2     3405    6.137755611    6.094477190    3.981087478
  490 SOLV  OW      3406    5.529559842    2.643944975    1.625636989
  490 SOLV  HW1     3407    5.477360219    2.609922266    1.547421843
  490 SOLV  HW2     3408    5.560746973    2.566719017    1.681003451
  491 SOLV  OW      3409    2.116594668    1.339501950    2.395786703
  491 SOLV  HW1     3410    2.058145000    1.324607703    2.475556787
  491 SOLV  HW2     3411    2.198062120    1.281944668    2.402965418
  492 SOLV  OW      3412    6.357437894    0.554914528    5.671412927
  492 SOLV  HW1     3413    6.319113846    0.509153033    5.591170266
  492 SOLV  HW2     3414    6.298676979    0.538115825    5.750575201
  493 SOLV  OW      3415    6.124952841    4.031335278    5.434196935
  493 SOLV  HW1     3416    6.096297750    4.038339507    5.338639275
  493 SOLV  HW2     3417    6.201336246    4.093733635    5.450732302
  494 SOLV  OW      3418    0.182779253    1.799342271    4.089853836
  494 SOLV  HW1     3419    0.149443542    1.890869450    4.112470242
  494 SOLV  HW2     3420    0.264106011    1.806831584    4.032149217
  495 SOLV  OW      3421    3.255721589    1.540800255    6.425898688
  495 SOLV  HW1     3422    3.269191626    1.451105919    6.383770044
  495 SOLV  HW2     3423    3.243518909    1.609682569    6.354430663
  496 SOLV  OW      3424    1.403198110    5.750930418    2.916053026
  496 SOLV  HW1     3425    1.408602757    5.718231270    3.010401047
  496 SOLV  HW2     3426    1.315564499    5.796914304    2.901707755
  497 SOLV  OW      3427    3.177441407    5.711349346    5.733295078
  497 SOLV  HW1     3428    3.251029499    5.779053556    5.734954463
  497 SOLV  HW2     3429    3.115820641    5.727228995    5.810447654
  498 SOLV  OW      3430    1.846419058    7.630163906    0.842842118
  498 SOLV  HW1     3431    1.838587222    7.698903133    0.915057942
  498 SOLV  HW2     3432    1.770884685    7.565066093    0.850478880
  499 SOLV  OW      3433    6.729238975    7.299631047    2.323821437
  499 SOLV  HW1     3434    6.725885325    7.361939566    2.245667649
  499 SOLV  HW2     3435    6.804515484    7.325924898    2.384183654
  500 SOLV  OW      3436    7.156850804    4.666084550    5.612303726
  500 SOLV  HW1     3437    7.135485375    4.649719563    5.708603936
  500 SOLV  HW2     3438    7.144336408    4.763055374    5.591372988
  501 SOLV  OW      3439    5.774444253    6.284985522    4.207052859
  501 SOLV  HW1     3440    5.778192959    6.366527248    4.149271611
  501 SOLV  HW2     3441    5.845530987    6.290551560    4.277176758
  502 SOLV  OW      3442    7.160861164    2.263002143    7.645625133
  502 SOLV  HW1     3443    7.131347244    2.260040820    7.741133538
  502 SOLV  HW2     3444    7.082895937    2.243667360    7.586050262
  503 SOLV  OW      3445    6.711552785    3.364844752    7.491492401
  503 SOLV  HW1     3446    6.649069314    3.409290834    7.555669356
  503 SOLV  HW2     3447    6.669579559    3.361775926    7.400788417
  504 SOLV  OW      3448    6.468961780    5.148140398    7.662152441
  504 SOLV  HW1     3449    6.516536265    5.222297083    7.709454157
  504 SOLV  HW2     3450    6.375168709    5.176306837    7.641917175
  505 SOLV  OW      3451    0.930096321    6.473287984    4.341535009
  505 SOLV  HW1     3452    0.946547279    6.538859391    4.267835729
  505 SOLV  HW2     3453    0.969678160    6.384821592    4.316863894
  506 SOLV  OW      3454    1.160291649    3.895834315    6.223298183
  506 SOLV  HW1     3455    1.217406804    3.944046995    6.289744523
  506 SOLV  HW2     3456    1.077455798    3.949050207    6.205749728
  507 SOLV  OW      3457    5.849889662    0.544902147    5.418904160
  507 SOLV  HW1     3458    5.916808338    0.557221363    5.492196279
  507 SOLV  HW2     3459    5.757734331    0.544005925    5.457739720
  508 SOLV  OW      3460    1.129718098    0.856493985    2.269925414
  508 SOLV  HW1     3461    1.043506202    0.818191469    2.303124621
  508 SOLV  HW2     3462    1.202468760    0.788648000    2.280221989
  509 SOLV  OW      3463    7.565400819    1.883230692    6.922308939
  509 SOLV  HW1     3464    7.589680021    1.891066467    7.019007164
  509 SOLV  HW2     3465    7.615833111    1.951673125    6.869644214
  510 SOLV  OW      3466    3.512931029    3.810064090    7.093150625
  510 SOLV  HW1     3467    3.505796995    3.883658819    7.025813800
  510 SOLV  HW2     3468    3.548787909    3.727829939    7.048956473
  511 SOLV  OW      3469    1.673564685    1.148367231    6.439941062
  511 SOLV  HW1     3470    1.646850932    1.114510147    6.530163374
  511 SOLV  HW2     3471    1.773221498    1.155029306    6.435032817
  512 SOLV  OW      3472    4.460487437    3.645134801    3.449666988
  512 SOLV  HW1     3473    4.435867804    3.738019842    3.477379405
  512 SOLV  HW2     3474    4.377708417    3.594620874    3.425219426
  513 SOLV  OW      3475    1.190939797    7.035877904    4.647915125
  513 SOLV  HW1     3476    1.252984934    7.015836519    4.723746243
  513 SOLV  HW2     3477    1.204137283    6.968352122    4.575336065
  514 SOLV  OW      3478    5.891449144    3.220471833    0.888765178
  514 SOLV  HW1     3479    5.838995551    3.241097566    0.971367564
  514 SOLV  HW2     3480    5.924954038    3.126347132    0.893217419
  515 SOLV  OW      3481    5.861523028    7.449274332    3.527040229
  515 SOLV  HW1     3482    5.840257183    7.543896310    3.551420538
  515 SOLV  HW2     3483    5.788967876    7.412805632    3.468664552
  516 SOLV  OW      3484    1.154661162    5.920415665    5.395077027
  516 SOLV  HW1     3485    1.228466832    5.980035114    5.426695403
  516 SOLV  HW2     3486    1.164197757    5.904875289    5.296745688
  517 SOLV  OW      3487    2.323820843    3.582570183    1.680449904
  517 SOLV  HW1     3488    2.279718942    3.496679874    1.706511972
  517 SOLV  HW2     3489    2.257558370    3.657228042    1.686521058
  518 SOLV  OW      3490    3.700647323    7.403510634    4.754638914
  518 SOLV  HW1     3491    3.731431870    7.432097047    4.663882097
  518 SOLV  HW2     3492    3.611855418    7.358142298    4.746939963
  519 SOLV  OW      3493    4.517245247    5.558309892    5.336825385
  519 SOLV  HW1     3494    4.492960841    5.638076881    5.281606489
  519 SOLV  HW2     3495    4.530381393    5.586366663    5.431913500
  520 SOLV  OW      3496    0.255006707    2.701892331    0.948749765
  520 SOLV  HW1     3497    0.173293670    2.704294536    1.006358845
  520 SOLV  HW2     3498    0.302402887    2.614797670    0.961776752
  521 SOLV  OW      3499    5.774706794    5.016289698    2.403821666
  521 SOLV  HW1     3500    5.817871279    5.096323405    2.362193134
  521 SOLV  HW2     3501    5.722783352    5.044610638    2.484465444
  522 SOLV  OW      3502    5.662546344    7.076125174    6.869657569
  522 SOLV  HW1     3503    5.752020476    7.084672913    6.825807530
  522 SOLV  HW2     3504    5.625345099    7.167227468    6.887488453
  523 SOLV  OW      3505    6.258745749    7.581015405    6.970847275
  523 SOLV  HW1     3506    6.345413405    7.598634460    7.017534881
  523 SOLV  HW2     3507    6.247240204    7.482504161    6.958018344
  524 SOLV  OW      3508    6.777473694    4.093130509    6.130701853
  524 SOLV  HW1     3509    6.830512855    4.177156145    6.119379280
  524 SOLV  HW2     3510    6.691957537    4.113864579    6.178226908
  525 SOLV  OW      3511    0.741604788    6.399726090    6.371924053
  525 SOLV  HW1     3512    0.766826263    6.307948172    6.402620930
  525 SOLV  HW2     3513    0.752937043    6.464378291    6.447377483
  526 SOLV  OW      3514    0.033750158    6.627357369    2.576804302
  526 SOLV  HW1     3515   -0.028679676    6.704955875    2.567710497
  526 SOLV  HW2     3516    0.013307031    6.559687034    2.506062123
  527 SOLV  OW      3517    2.875889857    6.619479715    4.624050962
  527 SOLV  HW1     3518    2.832418214    6.554745973    4.561428652
  527 SOLV  HW2     3519    2.971083914    6.592657692    4.638894562
  528 SOLV  OW      3520    5.347732778    6.943155485    7.576179455
  528 SOLV  HW1     3521    5.300790303    6.866828129    7.531768585
  528 SOLV  HW2     3522    5.394767722    6.910230249    7.658065626
  529 SOLV  OW      3523    4.087153159    4.480681603    1.669727337
  529 SOLV  HW1     3524    4.076726056    4.519776180    1.761185178
  529 SOLV  HW2     3525    4.173615592    4.511463750    1.629999191
  530 SOLV  OW      3526    6.492219705    2.593363077    4.713553074
  530 SOLV  HW1     3527    6.533624142    2.659174358    4.776452077
  530 SOLV  HW2     3528    6.543904002    2.592044618    4.627944958
  531 SOLV  OW      3529    6.954837907    4.622764086    2.520659131
  531 SOLV  HW1     3530    6.986755592    4.709227786    2.481837799
  531 SOLV  HW2     3531    6.990992549    4.546682886    2.466749871
  532 SOLV  OW      3532    1.224671289    5.804364041    6.223380541
  532 SOLV  HW1     3533    1.139924850    5.851885395    6.199687470
  532 SOLV  HW2     3534    1.275645415    5.858501793    6.290255640
  533 SOLV  OW      3535    3.876059600    4.485612708    6.683385831
  533 SOLV  HW1     3536    3.796912108    4.517593676    6.735471212
  533 SOLV  HW2     3537    3.906727302    4.397751770    6.719990501
  534 SOLV  OW      3538    4.613886493    4.602717374    1.105288937
  534 SOLV  HW1     3539    4.595130272    4.528787297    1.040605445
  534 SOLV  HW2     3540    4.634801641    4.563931717    1.195064158
  535 SOLV  OW      3541    4.943933529    4.740914884    6.417393755
  535 SOLV  HW1     3542    5.039668836    4.728567071    6.443544036
  535 SOLV  HW2     3543    4.925089346    4.838343307    6.404980322
  536 SOLV  OW      3544    3.943928541    0.407113849    0.259383357
  536 SOLV  HW1     3545    3.860881667    0.401057398    0.314774179
  536 SOLV  HW2     3546    3.978316643    0.501009103    0.261060819
  537 SOLV  OW      3547    7.147896547    6.103063611    6.297953741
  537 SOLV  HW1     3548    7.193400252    6.120881934    6.385207784
  537 SOLV  HW2     3549    7.117190417    6.189506824    6.258128567
  538 SOLV  OW      3550    5.547447025    0.690390359    3.528029730
  538 SOLV  HW1     3551    5.521777219    0.596375930    3.550472868
  538 SOLV  HW2     3552    5.610719570    0.725083570    3.597270767
  539 SOLV  OW      3553    1.521740296    5.300893467    0.609499026
  539 SOLV  HW1     3554    1.510562088    5.257387743    0.520155353
  539 SOLV  HW2     3555    1.432619806    5.331387474    0.643078904
  540 SOLV  OW      3556    3.535737628    5.905911486    2.826774337
  540 SOLV  HW1     3557    3.588889817    5.852712944    2.892701212
  540 SOLV  HW2     3558    3.538365039    6.002610858    2.852151192
  541 SOLV  OW      3559    7.426806284    5.934973780    2.107846024
  541 SOLV  HW1     3560    7.432901363    5.993442101    2.188751301
  541 SOLV  HW2     3561    7.487153349    5.970494733    2.036447059
  542 SOLV  OW      3562    1.611875565    5.203991508    5.393280574
  542 SOLV  HW1     3563    1.616167657    5.113607724    5.350692653
  542 SOLV  HW2     3564    1.680644446    5.210024699    5.465640260
  543 SOLV  OW      3565    7.373773806    3.334986537    2.593609517
  543 SOLV  HW1     3566    7.277300877    3.308638905    2.594255068
  543 SOLV  HW2     3567    7.402369734    3.359002258    2.686384084
  544 SOLV  OW      3568    0.186498806    2.707081506    7.222719049
  544 SOLV  HW1     3569    0.150934880    2.685399442    7.313640819
  544 SOLV  HW2     3570    0.151707933    2.796250386    7.193732886
  545 SOLV  OW      3571    3.177865824    3.197642487    5.437064602
  545 SOLV  HW1     3572    3.255831239    3.235753730    5.387362228
  545 SOLV  HW2     3573    3.134829783    3.126234018    5.381837546
  546 SOLV  OW      3574    0.134949641    5.808896478    6.900538435
  546 SOLV  HW1     3575    0.111858449    5.868276007    6.977625620
  546 SOLV  HW2     3576    0.181685186    5.862370932    6.830127150
  547 SOLV  OW      3577    5.219654045    7.300498704    2.002924315
  547 SOLV  HW1     3578    5.258510168    7.385861907    2.037638746
  547 SOLV  HW2     3579    5.163742899    7.319723398    1.922264120
  548 SOLV  OW      3580    0.639308394    5.924420533    3.305960230
  548 SOLV  HW1     3581    0.633965892    5.896050716    3.210209500
  548 SOLV  HW2     3582    0.652226475    6.023477750    3.310685089
  549 SOLV  OW      3583    5.346584993    6.605902677    5.902583423
  549 SOLV  HW1     3584    5.334954460    6.703574369    5.920653067
  549 SOLV  HW2     3585    5.339350405    6.555054412    5.988394782
  550 SOLV  OW      3586    4.289594587    6.586810810    7.613209407
  550 SOLV  HW1     3587    4.200016083    6.555740337    7.645016781
  550 SOLV  HW2     3588    4.310242138    6.544294863    7.525076547
  551 SOLV  OW      3589    5.272193671    7.187231891    7.687461432
  551 SOLV  HW1     3590    5.287247767    7.100187921    7.640592324
  551 SOLV  HW2     3591    5.176887595    7.215225066    7.675925035
  552 SOLV  OW      3592    5.153812101    0.910726714    4.129409520
  552 SOLV  HW1     3593    5.107712426    0.989826098    4.169654463
  552 SOLV  HW2     3594    5.233964623    0.887317493    4.184446698
  553 SOLV  OW      3595    1.312651356    2.741381234    4.542096277
  553 SOLV  HW1     3596    1.310084268    2.832667297    4.582861481
  553 SOLV  HW2     3597    1.256786793    2.740352070    4.459153277
  554 SOLV  OW      3598    0.898786093    7.493572136    6.003193406
  554 SOLV  HW1     3599    0.946822441    7.576577043    6.031551279
  554 SOLV  HW2     3600    0.884941072    7.434328299    6.082565323
  555 SOLV  OW      3601    1.876672229    6.548112211    5.688056550
  555 SOLV  HW1     3602    1.897730383    6.466416172    5.634354923
  555 SOLV  HW2     3603    1.889393858    6.629473473    5.631311763
  556 SOLV  OW      3604    2.077025481    4.849314487    7.429678010
  556 SOLV  HW1     3605    2.142087284    4.773367873    7.430476892
  556 SOLV  HW2     3606    2.061398430    4.878804579    7.335404016
  557 SOLV  OW      3607    1.352987213    6.071504118    6.245748821
  557 SOLV  HW1     3608    1.370384488    6.137057441    6.319246752
  557 SOLV  HW2     3609    1.352558935    6.119294712    6.157898752
  558 SOLV  OW      3610    3.574100010    0.081828325    1.818529959
  558 SOLV  HW1     3611    3.605778462    0.176049206    1.807559591
  558 SOLV  HW2     3612    3.518365430    0.056016649    1.739606748
  559 SOLV  OW      3613    2.294041808    2.337834219    2.437697506
  559 SOLV  HW1     3614    2.290517724    2.274449813    2.360431785
  559 SOLV  HW2     3615    2.306585327    2.286324452    2.522487590
  560 SOLV  OW      3616    1.205022714    4.970365748    3.498857480
  560 SOLV  HW1     3617    1.157097128    4.904810508    3.440486365
  560 SOLV  HW2     3618    1.139558174    5.014194780    3.560460979
  561 SOLV  OW      3619    3.998208485    0.204281841    0.045800896
  561 SOLV  HW1     3620    3.967872041    0.280731513    0.102694451
  561 SOLV  HW2     3621    3.978154847    0.224145424   -0.050141148
  562 SOLV  OW      3622    4.957899415    3.974794553    3.837884646
  562 SOLV  HW1     3623    4.873492173    3.922820518    3.824632920
  562 SOLV  HW2     3624    5.025778635    3.945873373    3.770375741
  563 SOLV  OW      3625    7.346573778    5.378068889    7.013613278
  563 SOLV  HW1     3626    7.338159126    5.279254521    7.000699223
  563 SOLV  HW2     3627    7.319759823    5.401863604    7.106976786
  564 SOLV  OW      3628    5.164817538    7.507989760    1.221905892
  564 SOLV  HW1     3629    5.110131240    7.472406611    1.297702848
  564 SOLV  HW2     3630    5.147893119    7.453152678    1.140001331
  565 SOLV  OW      3631    0.261972313    2.525271771    6.438007866
  565 SOLV  HW1     3632    0.331102268    2.526704508    6.510250173
  565 SOLV  HW2     3633    0.301150617    2.485139123    6.355204710
  566 SOLV  OW      3634    1.643327715    3.954534887    3.885614190
  566 SOLV  HW1     3635    1.597655338    3.868834445    3.909511336
  566 SOLV  HW2     3636    1.574655463    4.024735511    3.866705902
  567 SOLV  OW      3637    3.172723041    7.608679263    4.383791381
  567 SOLV  HW1     3638    3.140776113    7.678241934    4.448151860
  567 SOLV  HW2     3639    3.106246242    7.598777833    4.309733701
  568 SOLV  OW      3640    5.144969587    1.117714046    1.273481710
  568 SOLV  HW1     3641    5.146101489    1.176726145    1.354216168
  568 SOLV  HW2     3642    5.053347181    1.079472578    1.261453977
  569 SOLV  OW      3643    4.621581378    7.173820742    3.568711793
  569 SOLV  HW1     3644    4.584923025    7.266707272    3.563559086
  569 SOLV  HW2     3645    4.549933413    7.108312377    3.544764775
  570 SOLV  OW      3646    3.868842090    0.338983759    4.800671001
  570 SOLV  HW1     3647    3.923450813    0.315114113    4.720358673
  570 SOLV  HW2     3648    3.797668333    0.270049970    4.814243883
  571 SOLV  OW      3649    4.652283761    5.868345278    0.317155615
  571 SOLV  HW1     3650    4.653849040    5.810138704    0.235846354
  571 SOLV  HW2     3651    4.641461299    5.963855995    0.289549054
  572 SOLV  OW      3652    0.039144982    1.956856934    6.266605028
  572 SOLV  HW1     3653   -0.009364844    1.872136839    6.244906708
  572 SOLV  HW2     3654   -0.014275266    2.009911879    6.332430238
  573 SOLV  OW      3655    4.957515204    4.439435663    1.215235397
  573 SOLV  HW1     3656    4.926292396    4.413253882    1.123913738
  573 SOLV  HW2     3657    5.037190602    4.384420930    1.240238685
  574 SOLV  OW      3658    7.185139740    7.337669960    0.020101811
  574 SOLV  HW1     3659    7.172757187    7.359392928    0.116934108
  574 SOLV  HW2     3660    7.280988513    7.314747257    0.003095687
  575 SOLV  OW      3661    0.797632329    6.199462300    5.706906774
  575 SOLV  HW1     3662    0.827984375    6.293117544    5.689333761
  575 SOLV  HW2     3663    0.735038023    6.170577790    5.634457300
  576 SOLV  OW      3664    2.958129326    2.835099249    6.351909330
  576 SOLV  HW1     3665    3.008281712    2.915969469    6.382673241
  576 SOLV  HW2     3666    2.871138352    2.829216258    6.400894686
  577 SOLV  OW      3667    1.906692508    1.905352473    7.187004187
  577 SOLV  HW1     3668    1.865636397    1.814188907    7.189332376
  577 SOLV  HW2     3669    1.892920218    1.945789275    7.096577979
  578 SOLV  OW      3670    4.511320017    5.232958742    0.384981031
  578 SOLV  HW1     3671    4.450977016    5.153492259    0.378240141
  578 SOLV  HW2     3672    4.605439676    5.202219148    0.399058857
  579 SOLV  OW      3673    6.615608979    6.841009530    4.399041247
  579 SOLV  HW1     3674    6.606882118    6.932959889    4.360694360
  579 SOLV  HW2     3675    6.569516505    6.837383146    4.487719314
  580 SOLV  OW      3676    0.880097620    7.596777851    4.552454411
  580 SOLV  HW1     3677    0.923549790    7.615376150    4.464321767
  580 SOLV  HW2     3678    0.884927594    7.498812241    4.571967588
  581 SOLV  OW      3679    2.919610423    2.219394648    4.799592926
  581 SOLV  HW1     3680    2.938548175    2.227844059    4.897428748
  581 SOLV  HW2     3681    2.836047323    2.269648607    4.777377105
  582 SOLV  OW      3682    1.530265170    7.735772586    3.705544740
  582 SOLV  HW1     3683    1.568551561    7.818885534    3.665199265
  582 SOLV  HW2     3684    1.449607761    7.759193415    3.759833642
  583 SOLV  OW      3685    4.148074286    5.377145922    0.397611131
  583 SOLV  HW1     3686    4.216227261    5.398470028    0.327607909
  583 SOLV  HW2     3687    4.170390563    5.426186836    0.481854392
  584 SOLV  OW      3688    5.741752250    3.284193415    5.528035478
  584 SOLV  HW1     3689    5.745419363    3.281585513    5.627941033
  584 SOLV  HW2     3690    5.678367797    3.214161004    5.495183868
  585 SOLV  OW      3691    6.136391855    4.406839270    4.068610495
  585 SOLV  HW1     3692    6.099480784    4.397310913    4.161069460
  585 SOLV  HW2     3693    6.100468996    4.490305206    4.026840078
  586 SOLV  OW      3694    3.851537009    0.912466642    1.997243497
  586 SOLV  HW1     3695    3.840394801    0.972393979    1.917956295
  586 SOLV  HW2     3696    3.777031122    0.928652467    2.061963817
  587 SOLV  OW      3697    1.424209592    4.269201067    2.063752878
  587 SOLV  HW1     3698    1.446155425    4.261415167    2.161011207
  587 SOLV  HW2     3699    1.481584567    4.339790093    2.022199865
  588 SOLV  OW      3700    2.790058948    3.657139253    2.813736432
  588 SOLV  HW1     3701    2.711416430    3.711343572    2.784089785
  588 SOLV  HW2     3702    2.801704092    3.666649086    2.912608200
  589 SOLV  OW      3703    1.094052517    5.109351364    6.131364737
  589 SOLV  HW1     3704    1.138457313    5.125205250    6.043168317
  589 SOLV  HW2     3705    1.014562223    5.169433248    6.139917130
  590 SOLV  OW      3706    2.479037444    7.736453011    3.923643143
  590 SOLV  HW1     3707    2.521265523    7.822542265    3.895239552
  590 SOLV  HW2     3708    2.463011684    7.679102599    3.843297333
  591 SOLV  OW      3709    3.294336976    7.167981755    3.727279693
  591 SOLV  HW1     3710    3.390941579    7.142184611    3.725435265
  591 SOLV  HW2     3711    3.284683025    7.257941338    3.769886831
  592 SOLV  OW      3712    7.594184329    7.567473573    0.428856860
  592 SOLV  HW1     3713    7.639131017    7.538539119    0.513370698
  592 SOLV  HW2     3714    7.655855962    7.626603113    0.376892819
  593 SOLV  OW      3715    5.241130288    1.817649443    4.392706415
  593 SOLV  HW1     3716    5.285983335    1.832143725    4.304505049
  593 SOLV  HW2     3717    5.302911027    1.845081823    4.466407800
  594 SOLV  OW      3718    5.093086235    4.169062972    0.942328032
  594 SOLV  HW1     3719    5.187032895    4.186690303    0.971741317
  594 SOLV  HW2     3720    5.093415188    4.135535314    0.848107445
  595 SOLV  OW      3721    3.711795184    5.612943535    2.915043379
  595 SOLV  HW1     3722    3.715536527    5.583134020    3.010430745
  595 SOLV  HW2     3723    3.782970913    5.681261387    2.898671785
  596 SOLV  OW      3724    7.098665590    5.094262711    7.419622336
  596 SOLV  HW1     3725    7.062186988    5.046159076    7.499351442
  596 SOLV  HW2     3726    7.069017432    5.189747022    7.421877005
  597 SOLV  OW      3727    6.523518570    0.336527820    2.699137060
  597 SOLV  HW1     3728    6.583385666    0.265018358    2.663028263
  597 SOLV  HW2     3729    6.504812078    0.318677095    2.795743647
  598 SOLV  OW      3730    5.071412610    6.894260064    1.732536920
  598 SOLV  HW1     3731    5.009256169    6.958402285    1.777528158
  598 SOLV  HW2     3732    5.037807147    6.874332925    1.640474787
  599 SOLV  OW      3733    2.493546078    3.610729110    5.728875700
  599 SOLV  HW1     3734    2.520869957    3.515154189    5.739839843
  599 SOLV  HW2     3735    2.420525494    3.632158234    5.793760934
  600 SOLV  OW      3736    5.064519414    1.332736690    5.935841454
  600 SOLV  HW1     3737    4.970685772    1.300119911    5.947385481
  600 SOLV  HW2     3738    5.122737092    1.292376075    6.006435214
  601 SOLV  OW      3739    4.332083338    6.936745583    6.718302259
  601 SOLV  HW1     3740    4.417810849    6.965486125    6.675568145
  601 SOLV  HW2     3741    4.343556792    6.934265553    6.817617617
  602 SOLV  OW      3742    6.439150811    1.391081263    5.250019711
  602 SOLV  HW1     3743    6.524378231    1.377465414    5.300545220
  602 SOLV  HW2     3744    6.400445929    1.480280874    5.273412069
  603 SOLV  OW      3745    0.413870560    4.936532107    5.576178350
  603 SOLV  HW1     3746    0.465329181    4.923107427    5.491483211
  603 SOLV  HW2     3747    0.364780624    4.852448709    5.599018207
  604 SOLV  OW      3748    2.700380661    1.915921640    4.671790510
  604 SOLV  HW1     3749    2.607430104    1.940523070    4.699302472
  604 SOLV  HW2     3750    2.715491752    1.818541062    4.688837669
  605 SOLV  OW      3751    5.957392959    6.178306583    1.714197686
  605 SOLV  HW1     3752    6.033703238    6.117521992    1.692203169
  605 SOLV  HW2     3753    5.908360791    6.201918940    1.630293007
  606 SOLV  OW      3754    0.987165868    6.187191763    3.469634652
  606 SOLV  HW1     3755    0.948721923    6.156251081    3.556617585
  606 SOLV  HW2     3756    1.019984627    6.108245691    3.417752358
  607 SOLV  OW      3757    2.920036607    6.608397871    0.089608206
  607 SOLV  HW1     3758    2.843269252    6.600918248    0.025947420
  607 SOLV  HW2     3759    2.965803497    6.696336407    0.076416972
  608 SOLV  OW      3760    2.166922075    5.307303139    4.800947997
  608 SOLV  HW1     3761    2.073390909    5.286553454    4.772263227
  608 SOLV  HW2     3762    2.230065857    5.286543468    4.726226263
  609 SOLV  OW      3763    3.864026875    2.278448389    0.942461015
  609 SOLV  HW1     3764    3.864533116    2.179663329    0.926883900
  609 SOLV  HW2     3765    3.942819499    2.319780535    0.896803133
  610 SOLV  OW      3766    2.461996715    5.682540238    0.202982795
  610 SOLV  HW1     3767    2.431033809    5.775009065    0.225174465
  610 SOLV  HW2     3768    2.464115556    5.627230424    0.286276945
  611 SOLV  OW      3769    7.366279929    1.976978736    1.976323196
  611 SOLV  HW1     3770    7.440218099    1.927446078    2.021943725
  611 SOLV  HW2     3771    7.313432514    2.027916457    2.044249783
  612 SOLV  OW      3772    4.086614955    0.706355313    3.526278574
  612 SOLV  HW1     3773    3.988854588    0.688251849    3.537010370
  612 SOLV  HW2     3774    4.129475194    0.712323445    3.616430311
  613 SOLV  OW      3775    6.333898436    4.794524044    6.398875493
  613 SOLV  HW1     3776    6.286498099    4.882480633    6.403174208
  613 SOLV  HW2     3777    6.350499325    4.770263577    6.303286185
  614 SOLV  OW      3778    1.505257229    2.577289202    2.634509379
  614 SOLV  HW1     3779    1.584964863    2.627933642    2.601618154
  614 SOLV  HW2     3780    1.508653867    2.483593093    2.599732139
  615 SOLV  OW      3781    7.130386943    6.849329922    3.401115261
  615 SOLV  HW1     3782    7.138610643    6.915200971    3.326316454
  615 SOLV  HW2     3783    7.140358445    6.756577754    3.365072901
  616 SOLV  OW      3784    6.040195397    5.126396942    5.687223991
  616 SOLV  HW1     3785    6.117453653    5.127983403    5.750706215
  616 SOLV  HW2     3786    6.061652538    5.182441898    5.607224684
  617 SOLV  OW      3787    1.405894393    2.690485691    6.650803328
  617 SOLV  HW1     3788    1.472282282    2.704314175    6.724310800
  617 SOLV  HW2     3789    1.315986588    2.671471216    6.690260278
  618 SOLV  OW      3790    1.134776449    1.478478154    3.788143042
  618 SOLV  HW1     3791    1.095935651    1.446800892    3.874684572
  618 SOLV  HW2     3792    1.183457897    1.403141476    3.743917017
  619 SOLV  OW      3793    5.722198914    3.365514692    3.628767419
  619 SOLV  HW1     3794    5.737742599    3.323017790    3.539582377
  619 SOLV  HW2     3795    5.632265705    3.409250789    3.629609798
  620 SOLV  OW      3796    0.928962773    4.016502386    3.542573496
  620 SOLV  HW1     3797    0.937689053    4.008001888    3.443310314
  620 SOLV  HW2     3798    0.864327268    3.948054600    3.576317130
  621 SOLV  OW      3799    5.319824469    1.916835661    3.436372121
  621 SOLV  HW1     3800    5.229204690    1.878849282    3.417749166
  621 SOLV  HW2     3801    5.324263885    2.010711917    3.402178781
  622 SOLV  OW      3802    1.051385927    6.558362488    6.825404202
  622 SOLV  HW1     3803    1.079721817    6.570254275    6.920565208
  622 SOLV  HW2     3804    0.958436122    6.521555079    6.822676879
  623 SOLV  OW      3805    4.266374338    1.986223515    0.541642481
  623 SOLV  HW1     3806    4.217476108    1.937171461    0.613783156
  623 SOLV  HW2     3807    4.216667993    2.069906823    0.518666846
  624 SOLV  OW      3808    4.386635058    5.861108708    6.092454983
  624 SOLV  HW1     3809    4.358435252    5.881225661    6.186271844
  624 SOLV  HW2     3810    4.442656651    5.778270747    6.091543371
  625 SOLV  OW      3811    3.039549880    3.370158034    4.700150191
  625 SOLV  HW1     3812    3.063042550    3.465466360    4.719278280
  625 SOLV  HW2     3813    3.021069933    3.359360844    4.602460642
  626 SOLV  OW      3814    6.728477620    1.915238360    2.238810071
  626 SOLV  HW1     3815    6.707463678    2.000921482    2.285912598
  626 SOLV  HW2     3816    6.687771860    1.916586636    2.147470162
  627 SOLV  OW      3817    6.750926092    5.505097069    1.957444209
  627 SOLV  HW1     3818    6.707573164    5.584972241    1.915704086
  627 SOLV  HW2     3819    6.821939073    5.470022071    1.896382099
  628 SOLV  OW      3820    6.354592490    4.658782571    7.415537309
  628 SOLV  HW1     3821    6.452271617    4.643215987    7.400779080
  628 SOLV  HW2     3822    6.316382519    4.582959778    7.468379259
  629 SOLV  OW      3823    1.055428235    3.708000056    4.427593561
  629 SOLV  HW1     3824    1.138566770    3.749997193    4.464003625
  629 SOLV  HW2     3825    1.048965915    3.726483631    4.329522248
  630 SOLV  OW      3826    7.265230103    5.107916898    4.231596807
  630 SOLV  HW1     3827    7.256792292    5.191115211    4.286431464
  630 SOLV  HW2     3828    7.196760924    5.108971624    4.158721478
  631 SOLV  OW      3829    3.683746890    1.151596756    2.605519521
  631 SOLV  HW1     3830    3.675509450    1.051972718    2.608193448
  631 SOLV  HW2     3831    3.664137761    1.184168634    2.513028699
  632 SOLV  OW      3832    4.025748955    2.072910736    3.661673237
  632 SOLV  HW1     3833    4.066953105    2.151089459    3.708473445
  632 SOLV  HW2     3834    4.060284911    1.988070940    3.701815828
  633 SOLV  OW      3835    6.337641073    3.324210920    5.724924453
  633 SOLV  HW1     3836    6.277806377    3.347174693    5.648162296
  633 SOLV  HW2     3837    6.423347602    3.286183797    5.690135923
  634 SOLV  OW      3838    2.492741386    2.476653099    3.626105005
  634 SOLV  HW1     3839    2.566240132    2.419402671    3.662440622
  634 SOLV  HW2     3840    2.429092577    2.419936893    3.573817052
  635 SOLV  OW      3841    2.993820824    1.586169115    7.397446210
  635 SOLV  HW1     3842    3.065787148    1.568113726    7.464504409
  635 SOLV  HW2     3843    3.022711762    1.660152647    7.336686806
  636 SOLV  OW      3844    7.541898950    5.034172821    6.357030045
  636 SOLV  HW1     3845    7.547751106    5.108333127    6.290188437
  636 SOLV  HW2     3846    7.615523049    5.043823402    6.424023787
  637 SOLV  OW      3847    1.242511966    4.990011379    7.583332271
  637 SOLV  HW1     3848    1.231711215    5.006329822    7.681407731
  637 SOLV  HW2     3849    1.255880902    4.892238398    7.567103683
  638 SOLV  OW      3850    5.286551819    6.367692218    4.423713953
  638 SOLV  HW1     3851    5.291340352    6.307011027    4.503064139
  638 SOLV  HW2     3852    5.201270652    6.419841018    4.426753694
  639 SOLV  OW      3853    6.874281795    3.016036052    7.523729531
  639 SOLV  HW1     3854    6.908300660    2.930664949    7.563176787
  639 SOLV  HW2     3855    6.775244438    3.021500574    7.536505213
  640 SOLV  OW      3856    0.136112783    6.389645879    7.477318561
  640 SOLV  HW1     3857    0.066952246    6.419668132    7.543025463
  640 SOLV  HW2     3858    0.226811988    6.396704819    7.518859557
  641 SOLV  OW      3859    6.737964297    7.036074828    4.905032196
  641 SOLV  HW1     3860    6.786208182    7.058716854    4.989656945
  641 SOLV  HW2     3861    6.794714792    7.061153866    4.826598243
  642 SOLV  OW      3862    4.004173348    5.444870038    7.372471819
  642 SOLV  HW1     3863    3.969970164    5.492871182    7.291679159
  642 SOLV  HW2     3864    3.952171606    5.360456875    7.385573271
  643 SOLV  OW      3865    3.400868148    5.501055084    0.892451481
  643 SOLV  HW1     3866    3.382117711    5.553229195    0.975686742
  643 SOLV  HW2     3867    3.457647970    5.421839232    0.914873096
  644 SOLV  OW      3868    7.211307020    0.114385957    4.842247226
  644 SOLV  HW1     3869    7.167892639    0.197259589    4.877585573
  644 SOLV  HW2     3870    7.186370310    0.036548088    4.899875276
  645 SOLV  OW      3871    5.692435287    4.574566429    2.527034719
  645 SOLV  HW1     3872    5.781536522    4.604169384    2.561480726
  645 SOLV  HW2     3873    5.621448306    4.636383755    2.560817891
  646 SOLV  OW      3874    2.251478527    0.983348221    4.643916091
  646 SOLV  HW1     3875    2.234169567    1.045913914    4.567838078
  646 SOLV  HW2     3876    2.336501283    1.009323168    4.689722364
  647 SOLV  OW      3877    6.667027075    2.332041644    3.726467650
  647 SOLV  HW1     3878    6.734108917    2.323943616    3.652740068
  647 SOLV  HW2     3879    6.617420187    2.245731041    3.736004557
  648 SOLV  OW      3880    5.337610938    0.295973770    0.918555773
  648 SOLV  HW1     3881    5.421243005    0.242336854    0.929974425
  648 SOLV  HW2     3882    5.274274389    0.246636661    0.858923884
  649 SOLV  OW      3883    5.831543408    4.175033331    1.178608757
  649 SOLV  HW1     3884    5.826403403    4.180476240    1.278335217
  649 SOLV  HW2     3885    5.741558628    4.194397012    1.139504320
  650 SOLV  OW      3886    5.593580728    7.624909008    6.822312193
  650 SOLV  HW1     3887    5.588723295    7.695141022    6.751282030
  650 SOLV  HW2     3888    5.522561358    7.641710126    6.890688555
  651 SOLV  OW      3889    2.479137310    2.357914495    1.193285765
  651 SOLV  HW1     3890    2.513850527    2.294903714    1.123815298
  651 SOLV  HW2     3891    2.394019186    2.321841995    1.231431378
  652 SOLV  OW      3892    1.226684872    6.868043564    4.442640411
  652 SOLV  HW1     3893    1.243536360    6.889175936    4.346362664
  652 SOLV  HW2     3894    1.244324177    6.770983774    4.459018741
  653 SOLV  OW      3895    0.001516343    6.081472974    5.468632757
  653 SOLV  HW1     3896   -0.020197691    6.131873155    5.385027936
  653 SOLV  HW2     3897    0.037779496    5.991382741    5.444756748
  654 SOLV  OW      3898    1.920120616    5.613937279    6.101275019
  654 SOLV  HW1     3899    1.996272961    5.612570463    6.036464679
  654 SOLV  HW2     3900    1.935707204    5.545427513    6.172442821
  655 SOLV  OW      3901    1.390126949    3.176989859    1.612427094
  655 SOLV  HW1     3902    1.477012409    3.127991588    1.605252099
  655 SOLV  HW2     3903    1.360904507    3.179169116    1.708044402
  656 SOLV  OW      3904    4.000469077    6.880201746    3.280324756
  656 SOLV  HW1     3905    3.994003751    6.875343206    3.180643954
  656 SOLV  HW2     3906    3.936377069    6.815138736    3.321075536
  657 SOLV  OW      3907    4.381081437    4.757626794    3.882510313
  657 SOLV  HW1     3908    4.408584125    4.666390621    3.912860730
  657 SOLV  HW2     3909    4.293956217    4.782049428    3.925105114
  658 SOLV  OW      3910    5.899167279    2.024537251    0.394347700
  658 SOLV  HW1     3911    5.862016547    1.976490079    0.473801313
  658 SOLV  HW2     3912    5.824448544    2.066781986    0.343024944
  659 SOLV  OW      3913    7.085206113    5.181346076    6.095674155
  659 SOLV  HW1     3914    7.036422576    5.265457021    6.072285559
  659 SOLV  HW2     3915    7.172008098    5.204323825    6.139707665
  660 SOLV  OW      3916    1.389563406    4.781089960    0.515320946
  660 SOLV  HW1     3917    1.456079010    4.779493905    0.440656889
  660 SOLV  HW2     3918    1.395632419    4.695789969    0.567172906
  661 SOLV  OW      3919    0.597096274    0.607768916    2.685721471
  661 SOLV  HW1     3920    0.630346236    0.549262882    2.759701255
  661 SOLV  HW2     3921    0.662539120    0.606303189    2.610113610
  662 SOLV  OW      3922    4.576638008    5.943933053    5.280100043
  662 SOLV  HW1     3923    4.639044881    5.932024311    5.357333633
  662 SOLV  HW2     3924    4.499372230    6.000882250    5.308174945
  663 SOLV  OW      3925    3.835191024    3.742951067    0.974266483
  663 SOLV  HW1     3926    3.805584036    3.699349456    0.889282484
  663 SOLV  HW2     3927    3.756183139    3.756390390    1.034091849
  664 SOLV  OW      3928    6.221910377    1.855907267    6.775229639
  664 SOLV  HW1     3929    6.136156251    1.871497788    6.726191752
  664 SOLV  HW2     3930    6.231478533    1.923809012    6.848026231
  665 SOLV  OW      3931    2.946204048    3.599202886    7.089183318
  665 SOLV  HW1     3932    2.868720323    3.623995745    7.031019937
  665 SOLV  HW2     3933    2.930941196    3.634071573    7.181663498
  666 SOLV  OW      3934    3.363227777    3.051090767    4.392591807
  666 SOLV  HW1     3935    3.399001129    3.141348924    4.368608310
  666 SOLV  HW2     3936    3.393077653    3.026879187    4.484918386
  667 SOLV  OW      3937    5.015841884    6.657526569    7.662718354
  667 SOLV  HW1     3938    5.052444814    6.569610337    7.693229938
  667 SOLV  HW2     3939    4.918461016    6.662561620    7.684889714
  668 SOLV  OW      3940    4.912106901    5.936576164    0.710236412
  668 SOLV  HW1     3941    4.860139646    6.004386690    0.762225838
  668 SOLV  HW2     3942    5.008418533    5.940865695    0.736831021
  669 SOLV  OW      3943    4.235720205    5.128723407    0.283916329
  669 SOLV  HW1     3944    4.215831437    5.226095760    0.272758646
  669 SOLV  HW2     3945    4.153654978    5.081420316    0.315996888
  670 SOLV  OW      3946    1.323431597    7.090090931    4.074505567
  670 SOLV  HW1     3947    1.415316645    7.052251635    4.085777474
  670 SOLV  HW2     3948    1.256184372    7.016210871    4.079112264
  671 SOLV  OW      3949    7.018298737    4.190501712    3.208959869
  671 SOLV  HW1     3950    7.029928131    4.170388560    3.111687655
  671 SOLV  HW2     3951    6.933777552    4.242241270    3.222406650
  672 SOLV  OW      3952    3.208128642    4.754506177    2.746665765
  672 SOLV  HW1     3953    3.224967450    4.655992940    2.742997457
  672 SOLV  HW2     3954    3.234403839    4.796057037    2.659574168
  673 SOLV  OW      3955    6.917630281    6.991238244    7.129367730
  673 SOLV  HW1     3956    6.932077038    6.908431699    7.075180742
  673 SOLV  HW2     3957    6.823388591    6.993160959    7.162783344
  674 SOLV  OW      3958    3.656766096    1.287417159    6.361072828
  674 SOLV  HW1     3959    3.681973979    1.223906132    6.434096173
  674 SOLV  HW2     3960    3.736196251    1.304280422    6.302694649
  675 SOLV  OW      3961    2.979250571    1.495654724    6.790310387
  675 SOLV  HW1     3962    3.016786591    1.422227960    6.846889612
  675 SOLV  HW2     3963    3.053815703    1.553067862    6.756467232
  676 SOLV  OW      3964    4.138095384    1.545194149    4.857844726
  676 SOLV  HW1     3965    4.231310572    1.509105983    4.861055537
  676 SOLV  HW2     3966    4.089364262    1.504751919    4.780440841
  677 SOLV  OW      3967    6.566852932    5.631743626    1.725129816
  677 SOLV  HW1     3968    6.607308395    5.721179426    1.705986551
  677 SOLV  HW2     3969    6.592739802    5.567368505    1.653105565
  678 SOLV  OW      3970    0.943793302    7.091752992    3.329856831
  678 SOLV  HW1     3971    0.850671994    7.121704203    3.309055592
  678 SOLV  HW2     3972    0.997985240    7.090629260    3.245813223
  679 SOLV  OW      3973    5.147114090    0.424540466    1.072333404
  679 SOLV  HW1     3974    5.088669266    0.473576950    1.007671000
  679 SOLV  HW2     3975    5.199495703    0.354699483    1.023548355
  680 SOLV  OW      3976    7.250852274    4.991721473    5.741854795
  680 SOLV  HW1     3977    7.291327646    5.073802806    5.782179270
  680 SOLV  HW2     3978    7.178097868    4.957726496    5.801460074
  681 SOLV  OW      3979    5.993492806    0.538131562    6.546246833
  681 SOLV  HW1     3980    6.050964384    0.466304877    6.585484671
  681 SOLV  HW2     3981    5.949655955    0.504010683    6.463086483
  682 SOLV  OW      3982    6.389091525    3.645322710    5.401312670
  682 SOLV  HW1     3983    6.424484223    3.696264477    5.479758432
  682 SOLV  HW2     3984    6.296020340    3.675792735    5.381044805
  683 SOLV  OW      3985    6.324117652    2.201338371    0.791387523
  683 SOLV  HW1     3986    6.340378316    2.186097606    0.693894981
  683 SOLV  HW2     3987    6.332679397    2.298877138    0.811742109
  684 SOLV  OW      3988    3.409146292    6.569635454    5.888836705
  684 SOLV  HW1     3989    3.358668152    6.506810576    5.829622288
  684 SOLV  HW2     3990    3.399320169    6.663013786    5.854409629
  685 SOLV  OW      3991    6.284521881    4.440176295    1.422946771
  685 SOLV  HW1     3992    6.295116049    4.539537170    1.419051271
  685 SOLV  HW2     3993    6.204762524    4.413047239    1.369072717
  686 SOLV  OW      3994    3.644951595    6.277314821    6.857984547
  686 SOLV  HW1     3995    3.701615779    6.298786484    6.937543304
  686 SOLV  HW2     3996    3.703712852    6.259843089    6.778970115
  687 SOLV  OW      3997    4.643034795    1.054156037    7.691365307
  687 SOLV  HW1     3998    4.613612139    1.122683944    7.757996892
  687 SOLV  HW2     3999    4.584489631    0.973396866    7.698568872
  688 SOLV  OW      4000    5.328680978    3.233349221    3.515986090
  688 SOLV  HW1     4001    5.386515789    3.169341301    3.465389325
  688 SOLV  HW2     4002    5.272710032    3.285646942    3.451689337
  689 SOLV  OW      4003    5.469390346    2.422978009    4.132471568
  689 SOLV  HW1     4004    5.490754393    2.477243655    4.051229854
  689 SOLV  HW2     4005    5.382476360    2.453767061    4.171193011
  690 SOLV  OW      4006    6.942283792    5.301869306    7.348625481
  690 SOLV  HW1     4007    6.970917659    5.390940993    7.383951776
  690 SOLV  HW2     4008    6.865645768    5.314116521    7.285553244
  691 SOLV  OW      4009    7.686275046    4.421943643    3.435567330
  691 SOLV  HW1     4010    7.674958265    4.477845962    3.353419425
  691 SOLV  HW2     4011    7.690537693    4.325397079    3.409838051
  692 SOLV  OW      4012    2.275735357    6.475792800    4.306405203
  692 SOLV  HW1     4013    2.313681165    6.566880607    4.322672084
  692 SOLV  HW2     4014    2.178161859    6.475947092    4.328333836
  693 SOLV  OW      4015    4.547041036    1.980205604    6.706303250
  693 SOLV  HW1     4016    4.556401363    2.058467036    6.644745670
  693 SOLV  HW2     4017    4.458116613    1.936821253    6.691744111
  694 SOLV  OW      4018    4.725892745    7.660148429    5.577738766
  694 SOLV  HW1     4019    4.821512012    7.689203135    5.573923001
  694 SOLV  HW2     4020    4.669852591    7.734665842    5.613910553
  695 SOLV  OW      4021    2.383346610    5.644385033    6.204662360
  695 SOLV  HW1     4022    2.384760500    5.620618664    6.107528026
  695 SOLV  HW2     4023    2.353189645    5.739140567    6.215334713
  696 SOLV  OW      4024    3.197716558    4.256753683    6.520631340
  696 SOLV  HW1     4025    3.109813154    4.210717300    6.533097446
  696 SOLV  HW2     4026    3.182166604    4.353786335    6.502070500
  697 SOLV  OW      4027    0.374927078    2.165355284    1.381611394
  697 SOLV  HW1     4028    0.315544431    2.093302746    1.417444279
  697 SOLV  HW2     4029    0.369240108    2.245735118    1.440844886
  698 SOLV  OW      4030    3.399480006    7.661955229    4.734556261
  698 SOLV  HW1     4031    3.452701514    7.641507950    4.816710593
  698 SOLV  HW2     4032    3.407171214    7.759369996    4.713272046
  699 SOLV  OW      4033    2.582175366    0.482191841    3.669592386
  699 SOLV  HW1     4034    2.607237994    0.529378773    3.754133490
  699 SOLV  HW2     4035    2.609927029    0.537550488    3.591061622
  700 SOLV  OW      4036    5.368721634    0.329535709    3.385638669
  700 SOLV  HW1     4037    5.326930604    0.241275352    3.364062806
  700 SOLV  HW2     4038    5.459972829    0.334017835    3.344956779
  701 SOLV  OW      4039    7.202745554    4.012543732    2.423565503
  701 SOLV  HW1     4040    7.273845952    3.943281006    2.411366560
  701 SOLV  HW2     4041    7.232999090    4.079809915    2.491102578
  702 SOLV  OW      4042    3.865638384    6.152460159    6.753323636
  702 SOLV  HW1     4043    3.897043850    6.187970146    6.665266480
  702 SOLV  HW2     4044    3.924489786    6.187402627    6.826241137
  703 SOLV  OW      4045    2.733330904    4.013306397    3.956345467
  703 SOLV  HW1     4046    2.762602807    3.987896602    3.864163840
  703 SOLV  HW2     4047    2.711397948    4.110844846    3.958625533
  704 SOLV  OW      4048    3.559570727    4.358149021    1.857438158
  704 SOLV  HW1     4049    3.487274206    4.325671906    1.918431560
  704 SOLV  HW2     4050    3.545933498    4.319646457    1.766151478
  705 SOLV  OW      4051    5.338603618    1.826190062    0.250611028
  705 SOLV  HW1     4052    5.370340137    1.731616128    0.257679926
  705 SOLV  HW2     4053    5.386350544    1.882485922    0.318082028
  706 SOLV  OW      4054    2.285520866    5.292457780    2.539189708
  706 SOLV  HW1     4055    2.238332514    5.211515621    2.504218135
  706 SOLV  HW2     4056    2.296119723    5.284611164    2.638323026
  707 SOLV  OW      4057    2.926417579    1.551926476    3.603990802
  707 SOLV  HW1     4058    2.969985195    1.461957142    3.607045944
  707 SOLV  HW2     4059    2.994280617    1.622508099    3.624353884
  708 SOLV  OW      4060    6.520300958    3.381669707    0.274581627
  708 SOLV  HW1     4061    6.435743758    3.406053590    0.227074366
  708 SOLV  HW2     4062    6.498148422    3.339957800    0.362733669
  709 SOLV  OW      4063    0.271107270    4.222711864    4.977205801
  709 SOLV  HW1     4064    0.219289386    4.304869423    4.953403160
  709 SOLV  HW2     4065    0.367318769    4.246643076    4.990327893
  710 SOLV  OW      4066    3.098634350    5.194651414    6.021969691
  710 SOLV  HW1     4067    3.001851398    5.198434953    6.046874736
  710 SOLV  HW2     4068    3.107737423    5.158971888    5.928988104
  711 SOLV  OW      4069    3.006484290    7.632313258    1.085523198
  711 SOLV  HW1     4070    2.968901180    7.539833324    1.091586411
  711 SOLV  HW2     4071    3.083019349    7.633013661    1.021152682
  712 SOLV  OW      4072    1.752327198    1.027251642    2.794643732
  712 SOLV  HW1     4073    1.710825144    1.013238280    2.704748237
  712 SOLV  HW2     4074    1.681070440    1.049827968    2.861072177
  713 SOLV  OW      4075    0.293885481    4.131675659    7.631152589
  713 SOLV  HW1     4076    0.385475163    4.091883286    7.625723374
  713 SOLV  HW2     4077    0.290124444    4.214396657    7.575076003
  714 SOLV  OW      4078    0.460757906    7.069199980    3.026736583
  714 SOLV  HW1     4079    0.389018054    7.027608082    3.082638899
  714 SOLV  HW2     4080    0.422300539    7.145201536    2.974331476
  715 SOLV  OW      4081    2.405654800    6.359479941    3.888175685
  715 SOLV  HW1     4082    2.453734940    6.303372860    3.955571689
  715 SOLV  HW2     4083    2.380731212    6.447092250    3.929463553
  716 SOLV  OW      4084    1.028622161    5.455337752    6.001602009
  716 SOLV  HW1     4085    1.033343534    5.432433998    5.904367909
  716 SOLV  HW2     4086    1.118974444    5.443963582    6.042935068
  717 SOLV  OW      4087    2.981924472    7.537740987    2.866042988
  717 SOLV  HW1     4088    3.022403846    7.626223393    2.842971838
  717 SOLV  HW2     4089    2.985368623    7.524346800    2.965081809
  718 SOLV  OW      4090    5.053563558    1.486335817    2.529402522
  718 SOLV  HW1     4091    4.991811845    1.411402873    2.505459712
  718 SOLV  HW2     4092    5.038218969    1.513042847    2.624548488
  719 SOLV  OW      4093    0.152496424    7.439760617    5.141431304
  719 SOLV  HW1     4094    0.116227915    7.483118114    5.058931506
  719 SOLV  HW2     4095    0.172748541    7.509904521    5.209776953
  720 SOLV  OW      4096    4.829957961    6.498625249    2.625074556
  720 SOLV  HW1     4097    4.799218691    6.466135476    2.535634593
  720 SOLV  HW2     4098    4.841822469    6.597876548    2.622181906
  721 SOLV  OW      4099    0.811937141    4.299419608    0.693058841
  721 SOLV  HW1     4100    0.839736105    4.203547254    0.686946136
  721 SOLV  HW2     4101    0.865480944    4.353815861    0.628439802
  722 SOLV  OW      4102    7.423139480    2.236484830    4.286499721
  722 SOLV  HW1     4103    7.385623819    2.201800291    4.372473023
  722 SOLV  HW2     4104    7.396748971    2.175604360    4.211673626
  723 SOLV  OW      4105    4.015578674    4.978633470    0.262742901
  723 SOLV  HW1     4106    4.058400055    4.997705176    0.174402378
  723 SOLV  HW2     4107    3.919032385    5.004478238    0.259238810
  724 SOLV  OW      4108    4.650312351    1.638266763    7.478955709
  724 SOLV  HW1     4109    4.637650906    1.591962146    7.566688945
  724 SOLV  HW2     4110    4.746660839    1.633798996    7.452526979
  725 SOLV  OW      4111    7.059218150    0.324416646    4.945608119
  725 SOLV  HW1     4112    6.968301188    0.318770067    4.904329867
  725 SOLV  HW2     4113    7.094838070    0.417280425    4.935161162
  726 SOLV  OW      4114    2.758831762    4.473807150    4.861433734
  726 SOLV  HW1     4115    2.783850537    4.404149404    4.928692539
  726 SOLV  HW2     4116    2.772066285    4.564664227    4.901077957
  727 SOLV  OW      4117    0.892001869    3.181968001    5.183355722
  727 SOLV  HW1     4118    0.840780742    3.263143790    5.211430821
  727 SOLV  HW2     4119    0.879707420    3.167103065    5.085227276
  728 SOLV  OW      4120    3.570313003    0.102233589    6.057596627
  728 SOLV  HW1     4121    3.575615073    0.056447856    6.146349605
  728 SOLV  HW2     4122    3.546081870    0.198320275    6.071073788
  729 SOLV  OW      4123    6.360844852    7.250496517    4.714933184
  729 SOLV  HW1     4124    6.407439213    7.168939991    4.749272560
  729 SOLV  HW2     4125    6.275261748    7.223791692    4.670616024
  730 SOLV  OW      4126    0.274044318    5.849113077    5.252226934
  730 SOLV  HW1     4127    0.250202481    5.932416985    5.202288630
  730 SOLV  HW2     4128    0.194224004    5.816740934    5.303045285
  731 SOLV  OW      4129    2.768149860    1.605134411    3.365392257
  731 SOLV  HW1     4130    2.859586585    1.593963641    3.326457101
  731 SOLV  HW2     4131    2.775647363    1.622466490    3.463600225
  732 SOLV  OW      4132    1.388822537    5.916811652    1.154137514
  732 SOLV  HW1     4133    1.355952366    5.843552028    1.213754369
  732 SOLV  HW2     4134    1.390632245    6.002886632    1.205023283
  733 SOLV  OW      4135    0.235730923    2.281067692    1.706860530
  733 SOLV  HW1     4136    0.146545882    2.318398603    1.681281918
  733 SOLV  HW2     4137    0.300940413    2.355918307    1.718978638
  734 SOLV  OW      4138    6.937212536    3.692369944    5.659573834
  734 SOLV  HW1     4139    6.891760826    3.603545812    5.652796965
  734 SOLV  HW2     4140    6.952721516    3.714598677    5.755838206
  735 SOLV  OW      4141    6.914268959    5.375148245    1.758024656
  735 SOLV  HW1     4142    7.009310891    5.354670377    1.781459672
  735 SOLV  HW2     4143    6.910160631    5.412905921    1.665510160
  736 SOLV  OW      4144    3.401122635    1.473060032    5.824139911
  736 SOLV  HW1     4145    3.451996573    1.501981865    5.905237628
  736 SOLV  HW2     4146    3.355721536    1.552254519    5.783294120
  737 SOLV  OW      4147    1.587928740    5.405996025    5.209593946
  737 SOLV  HW1     4148    1.604973413    5.325863229    5.266948840
  737 SOLV  HW2     4149    1.489547042    5.423347026    5.204980266
  738 SOLV  OW      4150    6.530714134    1.142733145    5.160006077
  738 SOLV  HW1     4151    6.478285668    1.226432116    5.175680663
  738 SOLV  HW2     4152    6.467886320    1.066023751    5.146958585
  739 SOLV  OW      4153    2.761070878    1.175651259    3.745558509
  739 SOLV  HW1     4154    2.706495083    1.115105801    3.803499876
  739 SOLV  HW2     4155    2.700948925    1.241404198    3.700134520
  740 SOLV  OW      4156    5.668618685    5.416973097    1.251830238
  740 SOLV  HW1     4157    5.710588851    5.418109014    1.342596808
  740 SOLV  HW2     4158    5.570340952    5.433405784    1.260359485
  741 SOLV  OW      4159    5.686071479    3.468606991    1.345973532
  741 SOLV  HW1     4160    5.655654464    3.425808939    1.431089786
  741 SOLV  HW2     4161    5.720827228    3.398312862    1.283906504
  742 SOLV  OW      4162    4.044024572    3.735416008    4.270311324
  742 SOLV  HW1     4163    3.975822021    3.737296657    4.343430966
  742 SOLV  HW2     4164    4.051460759    3.642501815    4.234073016
  743 SOLV  OW      4165    0.452886250    7.175105601    2.507192080
  743 SOLV  HW1     4166    0.469034934    7.081402056    2.476196277
  743 SOLV  HW2     4167    0.500973518    7.190382079    2.593540742
  744 SOLV  OW      4168    2.140950702    4.376740656    0.804698239
  744 SOLV  HW1     4169    2.058359424    4.331313103    0.771306446
  744 SOLV  HW2     4170    2.115655813    4.447734006    0.870425457
  745 SOLV  OW      4171    6.653040959    3.157897798    7.684780765
  745 SOLV  HW1     4172    6.693798461    3.233915411    7.634182929
  745 SOLV  HW2     4173    6.658012310    3.176707294    7.782869719
  746 SOLV  OW      4174    1.655389578    3.696086993    6.274562027
  746 SOLV  HW1     4175    1.630719544    3.789943361    6.250400826
  746 SOLV  HW2     4176    1.576162737    3.650086735    6.314666841
  747 SOLV  OW      4177    4.990291820    6.999686291    4.271180452
  747 SOLV  HW1     4178    4.962713857    6.961612219    4.182909628
  747 SOLV  HW2     4179    5.053411027    7.075831213    4.256356796
  748 SOLV  OW      4180    6.468037068    3.315365146    3.192097686
  748 SOLV  HW1     4181    6.479862114    3.216534512    3.201724251
  748 SOLV  HW2     4182    6.544881756    3.353236105    3.140516307
  749 SOLV  OW      4183    6.902755320    7.359642197    0.335222560
  749 SOLV  HW1     4184    6.975716811    7.359903922    0.403607840
  749 SOLV  HW2     4185    6.824004728    7.410285467    0.370344600
  750 SOLV  OW      4186    2.730275917    4.692837483    0.802078385
  750 SOLV  HW1     4187    2.741758991    4.627585709    0.727165203
  750 SOLV  HW2     4188    2.814998374    4.698098204    0.854955745
  751 SOLV  OW      4189    1.015051945    0.298332271    6.515426030
  751 SOLV  HW1     4190    1.045927286    0.251744040    6.598357345
  751 SOLV  HW2     4191    0.915575993    0.291026763    6.508180574
  752 SOLV  OW      4192    3.703017202    4.829774652    7.727767378
  752 SOLV  HW1     4193    3.634384544    4.867602930    7.789895907
  752 SOLV  HW2     4194    3.658050526    4.795783586    7.645160477
  753 SOLV  OW      4195    2.610318075    1.570134113    6.676035053
  753 SOLV  HW1     4196    2.621618439    1.628061541    6.756770262
  753 SOLV  HW2     4197    2.531524553    1.509926394    6.688994010
  754 SOLV  OW      4198    1.254273458    1.955517100    1.693084427
  754 SOLV  HW1     4199    1.175510539    1.948010633    1.754240383
  754 SOLV  HW2     4200    1.313874437    1.876208707    1.705648522
  755 SOLV  OW      4201    4.608358637    7.670384438    6.464557062
  755 SOLV  HW1     4202    4.646899784    7.608396391    6.532923134
  755 SOLV  HW2     4203    4.678099996    7.736217682    6.436203405
  756 SOLV  OW      4204    1.422890200    4.102071997    1.101325286
  756 SOLV  HW1     4205    1.514563331    4.064256725    1.088439825
  756 SOLV  HW2     4206    1.423160924    4.199079125    1.077045701
  757 SOLV  OW      4207    5.860912312    6.223903854    1.462161793
  757 SOLV  HW1     4208    5.830887695    6.303660891    1.409829222
  757 SOLV  HW2     4209    5.815431596    6.142018123    1.427125644
  758 SOLV  OW      4210    2.168387951    0.594318518    4.348841098
  758 SOLV  HW1     4211    2.267678068    0.585473888    4.340767774
  758 SOLV  HW2     4212    2.125104291    0.561825893    4.264741907
  759 SOLV  OW      4213    7.725136125    1.693379429    1.235693653
  759 SOLV  HW1     4214    7.756918169    1.776534910    1.281262458
  759 SOLV  HW2     4215    7.641654299    1.713341742    1.184374349
  760 SOLV  OW      4216    5.890890393    0.179436795    4.281768146
  760 SOLV  HW1     4217    5.965979866    0.120509035    4.251924810
  760 SOLV  HW2     4218    5.925340448    0.246703963    4.347264832
  761 SOLV  OW      4219    5.900865046    6.178463926    1.124720074
  761 SOLV  HW1     4220    5.861136550    6.086697882    1.126234914
  761 SOLV  HW2     4221    5.828274521    6.246376879    1.135676688
  762 SOLV  OW      4222    6.236859851    1.665088574    6.517175221
  762 SOLV  HW1     4223    6.235867234    1.669478912    6.617081627
  762 SOLV  HW2     4224    6.231030791    1.757626017    6.479702085
  763 SOLV  OW      4225    0.838704362    5.927170253    2.648114166
  763 SOLV  HW1     4226    0.785877629    6.003287930    2.610474133
  763 SOLV  HW2     4227    0.889479230    5.958352640    2.728431625
  764 SOLV  OW      4228    4.503121686    4.020879288    1.154449828
  764 SOLV  HW1     4229    4.532447277    3.990651765    1.245156959
  764 SOLV  HW2     4230    4.436160556    3.956252039    1.117830732
  765 SOLV  OW      4231    5.713135251    4.185228324    4.913812906
  765 SOLV  HW1     4232    5.698948432    4.264117632    4.973617328
  765 SOLV  HW2     4233    5.659261680    4.107915711    4.947304532
  766 SOLV  OW      4234    6.469641433    3.398173942    4.407626004
  766 SOLV  HW1     4235    6.440329807    3.345630597    4.327741759
  766 SOLV  HW2     4236    6.391886126    3.449326439    4.444218469
  767 SOLV  OW      4237    1.058921290    2.802053907    6.003556725
  767 SOLV  HW1     4238    1.005962712    2.886413823    5.994593860
  767 SOLV  HW2     4239    0.997599184    2.723344239    5.996785678
  768 SOLV  OW      4240    7.403876014    2.086521800    3.064728946
  768 SOLV  HW1     4241    7.503260153    2.086499640    3.075890601
  768 SOLV  HW2     4242    7.369269430    1.993171698    3.074210361
  769 SOLV  OW      4243    2.056025814    2.073589226    6.776271454
  769 SOLV  HW1     4244    2.009215165    2.161787626    6.781880088
  769 SOLV  HW2     4245    2.000784687    2.003614782    6.821588026
  770 SOLV  OW      4246    6.509216564    5.925854096    7.189239173
  770 SOLV  HW1     4247    6.473954624    6.007629990    7.234747871
  770 SOLV  HW2     4248    6.520278900    5.852537153    7.256351470
  771 SOLV  OW      4249    3.961626741    6.980863240    5.856106017
  771 SOLV  HW1     4250    3.937131555    6.953430822    5.763104273
  771 SOLV  HW2     4251    3.964851622    6.900037974    5.914917460
  772 SOLV  OW      4252    7.426389070    5.532426896    6.304133459
  772 SOLV  HW1     4253    7.408747518    5.630627835    6.297280324
  772 SOLV  HW2     4254    7.425757812    5.492003473    6.212661306
  773 SOLV  OW      4255    4.821310537    5.396401121    6.387363155
  773 SOLV  HW1     4256    4.885931625    5.412218807    6.462032803
  773 SOLV  HW2     4257    4.871162503    5.366819225    6.305868809
  774 SOLV  OW      4258    4.552648301    0.740797180    5.456215611
  774 SOLV  HW1     4259    4.544891140    0.706151024    5.362730720
  774 SOLV  HW2     4260    4.495805803    0.822462301    5.466298126
  775 SOLV  OW      4261    4.196783397    0.343079127    5.829777874
  775 SOLV  HW1     4262    4.234990693    0.251866713    5.814875791
  775 SOLV  HW2     4263    4.267566790    0.411878905    5.813718923
  776 SOLV  OW      4264    5.848228198    3.946464219    6.066983849
  776 SOLV  HW1     4265    5.792035508    4.028279751    6.079240426
  776 SOLV  HW2     4266    5.887853401    3.946714430    5.975161267
  777 SOLV  OW      4267    1.935329287    3.832428834    4.819025845
  777 SOLV  HW1     4268    1.842593219    3.846083789    4.853861436
  777 SOLV  HW2     4269    2.000730500    3.840810830    4.894220194
  778 SOLV  OW      4270    3.623687026    2.774666377    0.540224536
  778 SOLV  HW1     4271    3.686519108    2.712917588    0.587560643
  778 SOLV  HW2     4272    3.545882662    2.795022680    0.599667902
  779 SOLV  OW      4273    2.171502341    6.152392147    1.657637644
  779 SOLV  HW1     4274    2.208928932    6.198491385    1.738110384
  779 SOLV  HW2     4275    2.233594599    6.079328064    1.629215252
  780 SOLV  OW      4276    7.702504799    7.660446819    2.475874177
  780 SOLV  HW1     4277    7.771457417    7.588767925    2.486336613
  780 SOLV  HW2     4278    7.631316730    7.629257798    2.412936340
  781 SOLV  OW      4279    1.169192026    4.964407646    4.675973825
  781 SOLV  HW1     4280    1.240904376    4.900556401    4.703933375
  781 SOLV  HW2     4281    1.093924061    4.960846656    4.741726417
  782 SOLV  OW      4282    1.561332541    0.939478291    4.657570223
  782 SOLV  HW1     4283    1.461800522    0.944929764    4.649591982
  782 SOLV  HW2     4284    1.589685713    0.843598508    4.655804119
  783 SOLV  OW      4285    4.788847724    3.476064938    5.830996293
  783 SOLV  HW1     4286    4.718973182    3.477988153    5.759485427
  783 SOLV  HW2     4287    4.829912552    3.384963233    5.835001950
  784 SOLV  OW      4288    3.203581612    6.741366032    0.469258855
  784 SOLV  HW1     4289    3.127887121    6.805057064    0.483941201
  784 SOLV  HW2     4290    3.223176647    6.692717209    0.554411800
  785 SOLV  OW      4291    4.353641415    2.760007871    2.789767338
  785 SOLV  HW1     4292    4.354160760    2.859362696    2.801096351
  785 SOLV  HW2     4293    4.407142255    2.735421954    2.708939452
  786 SOLV  OW      4294    4.274460894    4.310787200    4.372128640
  786 SOLV  HW1     4295    4.369646130    4.307816985    4.341592910
  786 SOLV  HW2     4296    4.264308883    4.380834495    4.442780604
  787 SOLV  OW      4297    7.147578284    5.872397885    2.264782372
  787 SOLV  HW1     4298    7.054975006    5.907879157    2.277715781
  787 SOLV  HW2     4299    7.213039773    5.947899915    2.268754179
  788 SOLV  OW      4300    1.636767983    0.446198918    5.477458320
  788 SOLV  HW1     4301    1.575046257    0.432067018    5.554858030
  788 SOLV  HW2     4302    1.727728934    0.470228409    5.511349960
  789 SOLV  OW      4303    3.574443050    3.003182949    4.076869363
  789 SOLV  HW1     4304    3.510175544    2.962900192    4.142050216
  789 SOLV  HW2     4305    3.653190393    2.942518369    4.065907087
  790 SOLV  OW      4306    4.386178564    1.106721370    5.156476759
  790 SOLV  HW1     4307    4.378339080    1.205460430    5.170277529
  790 SOLV  HW2     4308    4.300682333    1.071516006    5.118366425
  791 SOLV  OW      4309    3.332120632    7.693797557    5.334302406
  791 SOLV  HW1     4310    3.264080769    7.714795712    5.264080655
  791 SOLV  HW2     4311    3.324042337    7.759534504    5.409233997
  792 SOLV  OW      4312    5.086744871    2.931049082    5.983722995
  792 SOLV  HW1     4313    5.171168369    2.930723832    6.037334927
  792 SOLV  HW2     4314    5.083319338    3.013669418    5.927475838
  793 SOLV  OW      4315    5.674295139    4.982921375    7.518342719
  793 SOLV  HW1     4316    5.667796731    5.070672641    7.470813099
  793 SOLV  HW2     4317    5.582370679    4.948851647    7.538107058
  794 SOLV  OW      4318    4.686369885    1.532867657    1.115725379
  794 SOLV  HW1     4319    4.630053632    1.614985079    1.106408693
  794 SOLV  HW2     4320    4.652261519    1.461907835    1.054057867
  795 SOLV  OW      4321    2.761256494    3.524471164    1.944651338
  795 SOLV  HW1     4322    2.833246099    3.495762680    1.881445937
  795 SOLV  HW2     4323    2.675106939    3.480512606    1.919206804
  796 SOLV  OW      4324    6.058173842    0.142811793    3.046465901
  796 SOLV  HW1     4325    6.071953766    0.221757734    3.106292289
  796 SOLV  HW2     4326    6.124041250    0.071316645    3.069949274
  797 SOLV  OW      4327    7.736629219    6.480230205    3.937188800
  797 SOLV  HW1     4328    7.674815639    6.523802059    3.871750728
  797 SOLV  HW2     4329    7.740774824    6.535081896    4.020709088
  798 SOLV  OW      4330    6.428224601    5.246946878    4.154939025
  798 SOLV  HW1     4331    6.329548276    5.260667707    4.163693215
  798 SOLV  HW2     4332    6.446358727    5.152877544    4.126236022
  799 SOLV  OW      4333    6.509771823    0.950752261    6.265833888
  799 SOLV  HW1     4334    6.426392803    0.906218937    6.233182719
  799 SOLV  HW2     4335    6.485612407    1.032770332    6.317706235
  800 SOLV  OW      4336    5.588480753    2.211979760    4.603362342
  800 SOLV  HW1     4337    5.529633144    2.292767903    4.606794192
  800 SOLV  HW2     4338    5.575228014    2.157566543    4.686218003
  801 SOLV  OW      4339    0.066170501    3.527186505    6.994794494
  801 SOLV  HW1     4340    0.019177642    3.589373921    7.057453404
  801 SOLV  HW2     4341    0.036388649    3.545515093    6.901099234
  802 SOLV  OW      4342    5.585154989    3.263183280    0.369772377
  802 SOLV  HW1     4343    5.542075142    3.351892020    0.386395680
  802 SOLV  HW2     4344    5.684601602    3.273434010    0.372360351
  803 SOLV  OW      4345    1.904225558    2.843909761    0.173051928
  803 SOLV  HW1     4346    1.863177456    2.934891984    0.179265675
  803 SOLV  HW2     4347    1.970675194    2.842371356    0.098329826
  804 SOLV  OW      4348    4.338933022    2.638793732    3.855808172
  804 SOLV  HW1     4349    4.268033837    2.623173112    3.787038273
  804 SOLV  HW2     4350    4.422931236    2.592047051    3.828258176
  805 SOLV  OW      4351    6.946467372    1.378313609    4.450600707
  805 SOLV  HW1     4352    6.873099404    1.419785885    4.504443982
  805 SOLV  HW2     4353    6.954871008    1.281608106    4.474665664
  806 SOLV  OW      4354    5.265630313    4.236250510    4.930038008
  806 SOLV  HW1     4355    5.181377237    4.278883078    4.897116315
  806 SOLV  HW2     4356    5.254720979    4.210759085    5.026126945
  807 SOLV  OW      4357    1.682362385    6.681338830    6.992439483
  807 SOLV  HW1     4358    1.717263223    6.588652397    6.978615196
  807 SOLV  HW2     4359    1.602536587    6.695937522    6.933987528
  808 SOLV  OW      4360    2.418518533    2.637655015    4.933901279
  808 SOLV  HW1     4361    2.427575304    2.541053295    4.958140296
  808 SOLV  HW2     4362    2.333746734    2.651335348    4.882638572
  809 SOLV  OW      4363    7.159691003    5.255788259    5.531813958
  809 SOLV  HW1     4364    7.082830116    5.251808699    5.467954258
  809 SOLV  HW2     4365    7.232955591    5.195853165    5.499541626
  810 SOLV  OW      4366    3.387361136    6.424659790    2.918316050
  810 SOLV  HW1     4367    3.417368158    6.519299523    2.906362212
  810 SOLV  HW2     4368    3.466486465    6.366922811    2.938455018
  811 SOLV  OW      4369    1.743476878    7.689838842    3.381151102
  811 SOLV  HW1     4370    1.842200111    7.704006645    3.388526492
  811 SOLV  HW2     4371    1.718913205    7.603195250    3.424635259
  812 SOLV  OW      4372    5.702841126    0.620281344    4.731310619
  812 SOLV  HW1     4373    5.678391956    0.559343089    4.655886728
  812 SOLV  HW2     4374    5.760938183    0.571233620    4.796264503
  813 SOLV  OW      4375    3.597470241    3.524633026    7.526256510
  813 SOLV  HW1     4376    3.607227885    3.558736575    7.619761327
  813 SOLV  HW2     4377    3.544476603    3.590060313    7.472290849
  814 SOLV  OW      4378    5.182751697    0.082381445    5.191716756
  814 SOLV  HW1     4379    5.195960675    0.035003143    5.104648862
  814 SOLV  HW2     4380    5.198392861    0.018541531    5.267081030
  815 SOLV  OW      4381    3.549479945    1.460916017    0.298810226
  815 SOLV  HW1     4382    3.558315108    1.362339299    0.284459040
  815 SOLV  HW2     4383    3.456685355    1.489827231    0.275257831
  816 SOLV  OW      4384    0.449445295    5.432897296    2.796360448
  816 SOLV  HW1     4385    0.391337082    5.363202134    2.838405783
  816 SOLV  HW2     4386    0.507615603    5.474406044    2.866324195
  817 SOLV  OW      4387    4.557289424    6.314904542    0.036958893
  817 SOLV  HW1     4388    4.656816955    6.323585242    0.041508027
  817 SOLV  HW2     4389    4.530218970    6.290272378   -0.056111875
  818 SOLV  OW      4390    5.014446170    6.090915370    5.874620199
  818 SOLV  HW1     4391    4.976456997    6.179327001    5.901856873
  818 SOLV  HW2     4392    4.954681739    6.048520989    5.806556993
  819 SOLV  OW      4393    4.710872591    2.806180483    6.088509987
  819 SOLV  HW1     4394    4.616919509    2.772117152    6.092259271
  819 SOLV  HW2     4395    4.721365910    2.866329124    6.009304491
  820 SOLV  OW      4396    2.555917086    3.727813467    3.274099526
  820 SOLV  HW1     4397    2.650541901    3.705964618    3.297989220
  820 SOLV  HW2     4398    2.493875202    3.675086527    3.332173006
  821 SOLV  OW      4399    4.845990852    1.288453040    2.516843529
  821 SOLV  HW1     4400    4.912926821    1.252390564    2.581808918
  821 SOLV  HW2     4401    4.837339744    1.225568809    2.439563956
  822 SOLV  OW      4402    1.996659676    4.025845273    7.008153509
  822 SOLV  HW1     4403    2.067014716    4.053950569    6.942869389
  822 SOLV  HW2     4404    1.953899532    3.941114731    6.976625437
  823 SOLV  OW      4405    2.532092861    0.526446468    0.314361730
  823 SOLV  HW1     4406    2.606110231    0.468334927    0.348213377
  823 SOLV  HW2     4407    2.485750177    0.480580587    0.238532280
  824 SOLV  OW      4408    3.589335450    5.191274758    2.878344338
  824 SOLV  HW1     4409    3.658101068    5.138046725    2.828953236
  824 SOLV  HW2     4410    3.500614803    5.145638864    2.871460618
  825 SOLV  OW      4411    3.117081036    4.201275283    5.646410209
  825 SOLV  HW1     4412    3.065853196    4.230334937    5.727235178
  825 SOLV  HW2     4413    3.118729327    4.275593691    5.579511782
  826 SOLV  OW      4414    1.162680227    6.543825814    3.547302720
  826 SOLV  HW1     4415    1.170515392    6.624469460    3.488692079
  826 SOLV  HW2     4416    1.155019671    6.461932960    3.490427148
  827 SOLV  OW      4417    0.981554317    4.541439182    6.136267081
  827 SOLV  HW1     4418    1.072695419    4.579430243    6.152077564
  827 SOLV  HW2     4419    0.930153292    4.602254843    6.075774567
  828 SOLV  OW      4420    1.722902870    0.829107069    3.787134919
  828 SOLV  HW1     4421    1.750394159    0.824739883    3.883190303
  828 SOLV  HW2     4422    1.630086020    0.865778407    3.780680630
  829 SOLV  OW      4423    7.667976519    1.709078857    4.020507653
  829 SOLV  HW1     4424    7.651785138    1.689620950    3.923755533
  829 SOLV  HW2     4425    7.762585855    1.738946449    4.033101947
  830 SOLV  OW      4426    1.503030307    0.364146406    5.978288022
  830 SOLV  HW1     4427    1.427749782    0.350339703    5.913915420
  830 SOLV  HW2     4428    1.482502023    0.317132247    6.064134922
  831 SOLV  OW      4429    3.075042161    2.924852639    2.591149202
  831 SOLV  HW1     4430    3.093231606    2.846922571    2.651132210
  831 SOLV  HW2     4431    3.160339314    2.974018737    2.573626503
  832 SOLV  OW      4432    2.819110891    2.658498725    5.527055671
  832 SOLV  HW1     4433    2.770237264    2.654883093    5.614232622
  832 SOLV  HW2     4434    2.831806873    2.565661358    5.492105201
  833 SOLV  OW      4435    4.709806355    1.787544774    5.616769710
  833 SOLV  HW1     4436    4.643730185    1.807238745    5.544330627
  833 SOLV  HW2     4437    4.666627361    1.801365178    5.705909283
  834 SOLV  OW      4438    1.431222874    3.986089009    3.583384161
  834 SOLV  HW1     4439    1.351187799    4.011174528    3.637849211
  834 SOLV  HW2     4440    1.461619786    3.894357418    3.609126733
  835 SOLV  OW      4441    6.478986026    2.558126996    5.605618945
  835 SOLV  HW1     4442    6.473533399    2.541329346    5.704054546
  835 SOLV  HW2     4443    6.544288074    2.631783197    5.587958385
  836 SOLV  OW      4444    1.887054510    0.076213888    4.311066154
  836 SOLV  HW1     4445    1.976388247    0.121060907    4.314173148
  836 SOLV  HW2     4446    1.846551486    0.088874880    4.220509297
  837 SOLV  OW      4447    0.867670391    7.448998251    2.720395641
  837 SOLV  HW1     4448    0.962447064    7.455550812    2.751641474
  837 SOLV  HW2     4449    0.847049551    7.526117991    2.660153064
  838 SOLV  OW      4450    4.712627784    7.746643763    5.146943268
  838 SOLV  HW1     4451    4.657626197    7.822599138    5.112193602
  838 SOLV  HW2     4452    4.654763293    7.685674746    5.201131538
  839 SOLV  OW      4453    3.128056481    0.362437261    1.367489878
  839 SOLV  HW1     4454    3.060348645    0.434182290    1.351055379
  839 SOLV  HW2     4455    3.156869326    0.323183681    1.280136349
  840 SOLV  OW      4456    1.676589960    7.080255271    4.385170857
  840 SOLV  HW1     4457    1.581045033    7.109281263    4.390650021
  840 SOLV  HW2     4458    1.733020086    7.140573528    4.441550113
  841 SOLV  OW      4459    5.812083402    2.955324092    4.347403503
  841 SOLV  HW1     4460    5.743871725    2.987366640    4.281660964
  841 SOLV  HW2     4461    5.903372941    2.981679018    4.316207381
  842 SOLV  OW      4462    4.283779905    5.892651834    0.888983256
  842 SOLV  HW1     4463    4.341609931    5.812836713    0.905914593
  842 SOLV  HW2     4464    4.259107777    5.895972916    0.792124400
  843 SOLV  OW      4465    1.072809726    4.315004465    6.259454302
  843 SOLV  HW1     4466    1.172060919    4.303766651    6.264393950
  843 SOLV  HW2     4467    1.051312929    4.402915171    6.216897259
  844 SOLV  OW      4468    4.924993710    2.966315543    7.115310133
  844 SOLV  HW1     4469    4.944939078    3.049602566    7.063664422
  844 SOLV  HW2     4470    4.910372765    2.989463166    7.211498330
  845 SOLV  OW      4471    5.152312265    3.395431561    0.126326154
  845 SOLV  HW1     4472    5.159222246    3.378625681    0.224661343
  845 SOLV  HW2     4473    5.070932409    3.349774653    0.090371737
  846 SOLV  OW      4474    5.953061089    2.649765688    3.626990569
  846 SOLV  HW1     4475    5.923823409    2.598468824    3.546274330
  846 SOLV  HW2     4476    5.989073264    2.586417227    3.695484441
  847 SOLV  OW      4477    5.727599286    1.246709573    1.348221053
  847 SOLV  HW1     4478    5.640709225    1.199914984    1.364404948
  847 SOLV  HW2     4479    5.803163970    1.186620167    1.374311788
  848 SOLV  OW      4480    2.505546000    2.481944682    7.190985500
  848 SOLV  HW1     4481    2.456319640    2.488017932    7.277826065
  848 SOLV  HW2     4482    2.587443816    2.539195825    7.195038895
  849 SOLV  OW      4483    5.993236059    5.401322235    1.151373412
  849 SOLV  HW1     4484    6.032535793    5.493008946    1.144270585
  849 SOLV  HW2     4485    5.894245641    5.408369317    1.163723319
  850 SOLV  OW      4486    2.247027251    3.995574033    5.551307321
  850 SOLV  HW1     4487    2.332387810    3.994306309    5.499216564
  850 SOLV  HW2     4488    2.172018050    3.964127342    5.493116416
  851 SOLV  OW      4489    7.561891586    3.501503760    1.312106084
  851 SOLV  HW1     4490    7.516962033    3.573272587    1.365325078
  851 SOLV  HW2     4491    7.660519223    3.504791071    1.328337819
  852 SOLV  OW      4492    5.515527394    2.632025503    3.904791236
  852 SOLV  HW1     4493    5.451682012    2.706411636    3.884994175
  852 SOLV  HW2     4494    5.609254327    2.666718764    3.901176980
  853 SOLV  OW      4495    6.102822920    7.662957908    2.666954148
  853 SOLV  HW1     4496    6.135773073    7.577423956    2.706930822
  853 SOLV  HW2     4497    6.032390921    7.702372866    2.725994381
  854 SOLV  OW      4498    4.283850927    6.800630365    5.886234816
  854 SOLV  HW1     4499    4.369758349    6.828975658    5.928876830
  854 SOLV  HW2     4500    4.206975337    6.838133804    5.938056243
  855 SOLV  OW      4501    6.928647269    3.782560951    5.409241180
  855 SOLV  HW1     4502    7.027748711    3.795110307    5.404475755
  855 SOLV  HW2     4503    6.902027539    3.763126399    5.503660725
  856 SOLV  OW      4504    3.968668154    1.183454522    3.837205059
  856 SOLV  HW1     4505    3.999936512    1.215524190    3.747788523
  856 SOLV  HW2     4506    3.870900853    1.162854582    3.832889363
  857 SOLV  OW      4507    4.514882865    2.290620866    7.674902601
  857 SOLV  HW1     4508    4.505020650    2.195696954    7.645000449
  857 SOLV  HW2     4509    4.478626148    2.351668823    7.604472084
  858 SOLV  OW      4510    5.161314561    4.381993284    1.524957819
  858 SOLV  HW1     4511    5.106830684    4.299408461    1.510362630
  858 SOLV  HW2     4512    5.106008423    4.450416604    1.572510087
  859 SOLV  OW      4513    0.879395709    4.595338787    5.255595022
  859 SOLV  HW1     4514    0.973500880    4.594795926    5.289440637
  859 SOLV  HW2     4515    0.826807248    4.524200432    5.302235029
  860 SOLV  OW      4516    6.900549263    5.716401470    5.884157957
  860 SOLV  HW1     4517    6.989842467    5.761025869    5.890217922
  860 SOLV  HW2     4518    6.841132799    5.750749955    5.956898368
  861 SOLV  OW      4519    1.559393610    4.077962581    7.194014623
  861 SOLV  HW1     4520    1.648005891    4.057609263    7.235672768
  861 SOLV  HW2     4521    1.569641299    4.153307872    7.129055655
  862 SOLV  OW      4522    7.148077625    5.416041936    4.825521750
  862 SOLV  HW1     4523    7.243674315    5.445198016    4.829073658
  862 SOLV  HW2     4524    7.112533803    5.406974274    4.918558592
  863 SOLV  OW      4525    2.224227457    3.699373394    4.208786766
  863 SOLV  HW1     4526    2.180956582    3.630134180    4.266539233
  863 SOLV  HW2     4527    2.322836123    3.683044229    4.205406881
  864 SOLV  OW      4528    5.031970320    1.939329240    3.940707804
  864 SOLV  HW1     4529    4.934445672    1.960404040    3.933897419
  864 SOLV  HW2     4530    5.083945014    2.003545642    3.884347536
  865 SOLV  OW      4531    6.228367117    0.513491381    6.330147783
  865 SOLV  HW1     4532    6.229143653    0.608925381    6.360032830
  865 SOLV  HW2     4533    6.179082086    0.457991450    6.397170812
  866 SOLV  OW      4534    3.705983874    6.713398658    5.941802887
  866 SOLV  HW1     4535    3.648843507    6.660411334    5.879121625
  866 SOLV  HW2     4536    3.695597984    6.677665451    6.034629684
  867 SOLV  OW      4537    2.091184442    7.706942805    7.474210453
  867 SOLV  HW1     4538    2.141660853    7.702370433    7.560425144
  867 SOLV  HW2     4539    2.087143945    7.615862795    7.433103593
  868 SOLV  OW      4540    4.997592682    3.635598091    1.763593624
  868 SOLV  HW1     4541    4.966648270    3.730686771    1.765126036
  868 SOLV  HW2     4542    5.067135040    3.622056134    1.834178448
  869 SOLV  OW      4543    1.579752115    7.724244488    1.498267522
  869 SOLV  HW1     4544    1.494001965    7.774566525    1.509038878
  869 SOLV  HW2     4545    1.567724935    7.630526396    1.531034486
  870 SOLV  OW      4546    3.626719923    5.787028335    2.070750609
  870 SOLV  HW1     4547    3.609058564    5.787090600    1.972315165
  870 SOLV  HW2     4548    3.689485651    5.861524004    2.093383715
  871 SOLV  OW      4549    1.437545998    0.334293048    6.772396632
  871 SOLV  HW1     4550    1.519785566    0.354913400    6.825432718
  871 SOLV  HW2     4551    1.365310999    0.399171492    6.796359172
  872 SOLV  OW      4552    7.272713116    5.004151898    6.439017302
  872 SOLV  HW1     4553    7.361764890    5.009337127    6.393802117
  872 SOLV  HW2     4554    7.230126211    5.094637940    6.439205544
  873 SOLV  OW      4555    2.132893474    3.915023658    7.249465062
  873 SOLV  HW1     4556    2.102125369    3.966975414    7.169738948
  873 SOLV  HW2     4557    2.212899817    3.860345364    7.224743456
  874 SOLV  OW      4558    6.372545089    7.741025759    2.717946215
  874 SOLV  HW1     4559    6.293561803    7.703041704    2.669773017
  874 SOLV  HW2     4560    6.345497686    7.824809062    2.765385864
  875 SOLV  OW      4561    0.563227619    0.457909726    3.341192562
  875 SOLV  HW1     4562    0.603829000    0.391204176    3.403669928
  875 SOLV  HW2     4563    0.517887818    0.409909143    3.266081123
  876 SOLV  OW      4564    1.472348659    4.157789375    5.791762157
  876 SOLV  HW1     4565    1.525232370    4.199131217    5.865874215
  876 SOLV  HW2     4566    1.532789773    4.138245604    5.714539257
  877 SOLV  OW      4567    5.243208350    1.827442793    3.680289582
  877 SOLV  HW1     4568    5.149928851    1.791388089    3.679325883
  877 SOLV  HW2     4569    5.268870339    1.855916971    3.587918073
  878 SOLV  OW      4570    1.133861355    1.493239805    2.806009784
  878 SOLV  HW1     4571    1.198981027    1.481406822    2.880972460
  878 SOLV  HW2     4572    1.081302433    1.409026281    2.793943451
  879 SOLV  OW      4573    1.811424839    6.442597704    2.057974702
  879 SOLV  HW1     4574    1.878243781    6.385657464    2.105875698
  879 SOLV  HW2     4575    1.788313053    6.400281908    1.970358054
  880 SOLV  OW      4576    7.342266695    2.642356502    6.591405335
  880 SOLV  HW1     4577    7.287721393    2.559334395    6.579830772
  880 SOLV  HW2     4578    7.404807518    2.652187484    6.513985613
  881 SOLV  OW      4579    2.574920887    7.620964727    7.589230426
  881 SOLV  HW1     4580    2.512500647    7.607172647    7.512320418
  881 SOLV  HW2     4581    2.536435949    7.578800940    7.671344283
  882 SOLV  OW      4582    5.372843544    6.726798365    1.371907002
  882 SOLV  HW1     4583    5.436949071    6.761724958    1.303554685
  882 SOLV  HW2     4584    5.418097525    6.657010724    1.427433619
  883 SOLV  OW      4585    4.668502494    2.613410045    2.853666342
  883 SOLV  HW1     4586    4.649282352    2.684949588    2.920855555
  883 SOLV  HW2     4587    4.664240295    2.652183685    2.761578760
  884 SOLV  OW      4588    6.594620585    5.902253160    5.060992280
  884 SOLV  HW1     4589    6.557384475    5.899676193    5.153774684
  884 SOLV  HW2     4590    6.559220562    5.982601355    5.013110231
  885 SOLV  OW      4591    7.413714184    4.803768665    1.434401104
  885 SOLV  HW1     4592    7.441679885    4.865852486    1.507637117
  885 SOLV  HW2     4593    7.340872994    4.743814881    1.467562215
  886 SOLV  OW      4594    0.617404402    1.465223172    1.335133422
  886 SOLV  HW1     4595    0.710347651    1.440546103    1.362601323
  886 SOLV  HW2     4596    0.560506573    1.383018537    1.332523548
  887 SOLV  OW      4597    1.584955101    5.142619884    6.468714787
  887 SOLV  HW1     4598    1.516227041    5.171554008    6.402074718
  887 SOLV  HW2     4599    1.547241277    5.150456901    6.561007002
  888 SOLV  OW      4600    5.045213957    1.845207338    3.420439877
  888 SOLV  HW1     4601    4.981589343    1.823519041    3.346391924
  888 SOLV  HW2     4602    4.998477357    1.835782549    3.508351311
  889 SOLV  OW      4603    7.241422568    6.965763809    6.716944663
  889 SOLV  HW1     4604    7.175095309    7.028293606    6.675805606
  889 SOLV  HW2     4605    7.213851010    6.944989722    6.810805237
  890 SOLV  OW      4606    3.798615197    4.728118352    2.343889599
  890 SOLV  HW1     4607    3.777491762    4.718755311    2.441183424
  890 SOLV  HW2     4608    3.857604035    4.807696093    2.330118578
  891 SOLV  OW      4609    4.927234255    4.713501652    5.897522639
  891 SOLV  HW1     4610    5.007686907    4.696941613    5.954570842
  891 SOLV  HW2     4611    4.955822639    4.726504539    5.802575537
  892 SOLV  OW      4612    6.572751975    6.334315568    7.292449941
  892 SOLV  HW1     4613    6.655660620    6.355728880    7.344112929
  892 SOLV  HW2     4614    6.517576169    6.417091510    7.282195613
  893 SOLV  OW      4615    1.762958716    7.491503959    5.025594298
  893 SOLV  HW1     4616    1.713055626    7.414557189    5.065473190
  893 SOLV  HW2     4617    1.850133139    7.502964110    5.073245798
  894 SOLV  OW      4618    2.471956411    1.087515075    4.800293018
  894 SOLV  HW1     4619    2.426750623    1.070037618    4.887772950
  894 SOLV  HW2     4620    2.564644791    1.050030244    4.802618119
  895 SOLV  OW      4621    5.474088732    1.794018522    0.939186346
  895 SOLV  HW1     4622    5.451662853    1.882695179    0.979602740
  895 SOLV  HW2     4623    5.529763712    1.741277954    1.003378874
  896 SOLV  OW      4624    6.171145561    6.177460745    4.840519922
  896 SOLV  HW1     4625    6.215971590    6.237075736    4.907139715
  896 SOLV  HW2     4626    6.218857456    6.183671738    4.752847374
  897 SOLV  OW      4627    7.576129534    5.769201901    0.804897345
  897 SOLV  HW1     4628    7.499470131    5.794091558    0.864104159
  897 SOLV  HW2     4629    7.660257723    5.766047070    0.858879329
  898 SOLV  OW      4630    4.327894955    3.482656496    7.241244098
  898 SOLV  HW1     4631    4.229754018    3.477340516    7.222753934
  898 SOLV  HW2     4632    4.343496614    3.538932815    7.322430673
  899 SOLV  OW      4633    4.208663373    2.650454798    0.251105885
  899 SOLV  HW1     4634    4.272339894    2.615800278    0.319998357
  899 SOLV  HW2     4635    4.231324730    2.611095850    0.162004475
  900 SOLV  OW      4636    1.191399724    3.196452448    2.377683204
  900 SOLV  HW1     4637    1.223609893    3.283390342    2.415181830
  900 SOLV  HW2     4638    1.113122662    3.213014471    2.317681827
  901 SOLV  OW      4639    0.677239808    2.844913322    3.013865178
  901 SOLV  HW1     4640    0.670200883    2.771391086    3.081294079
  901 SOLV  HW2     4641    0.725179631    2.811284919    2.932794041
  902 SOLV  OW      4642    7.110962537    7.052775476    3.196228283
  902 SOLV  HW1     4643    7.050493527    7.131729864    3.185672296
  902 SOLV  HW2     4644    7.153542385    7.031433221    3.108290399
  903 SOLV  OW      4645    1.116172457    5.941904916    5.115267330
  903 SOLV  HW1     4646    1.127562129    5.963739341    5.018347323
  903 SOLV  HW2     4647    1.061424747    5.858729452    5.124461258
  904 SOLV  OW      4648    7.122156269    6.005702648    5.325364940
  904 SOLV  HW1     4649    7.064279165    5.926538058    5.305754422
  904 SOLV  HW2     4650    7.081112708    6.059568164    5.398953480
  905 SOLV  OW      4651    4.954804809    1.519399432    2.782167906
  905 SOLV  HW1     4652    4.934988940    1.606806363    2.826539115
  905 SOLV  HW2     4653    4.874933540    1.459624534    2.789158639
  906 SOLV  OW      4654    1.613336361    0.228858863    3.547801289
  906 SOLV  HW1     4655    1.616362641    0.312766160    3.602131657
  906 SOLV  HW2     4656    1.605599508    0.252196683    3.450863897
  907 SOLV  OW      4657    3.517244702    4.103526236    2.983811057
  907 SOLV  HW1     4658    3.537542227    4.200779174    2.995270932
  907 SOLV  HW2     4659    3.433670125    4.080817005    3.033820980
  908 SOLV  OW      4660    3.979816395    7.686500637    7.556729162
  908 SOLV  HW1     4661    4.051944777    7.689486284    7.625939236
  908 SOLV  HW2     4662    3.931460969    7.774026857    7.555207450
  909 SOLV  OW      4663    5.722159034    6.909044344    2.797131921
  909 SOLV  HW1     4664    5.747933619    6.824873097    2.844592163
  909 SOLV  HW2     4665    5.804477855    6.961311274    2.774922836
  910 SOLV  OW      4666    0.929777076    2.287273003    7.505739296
  910 SOLV  HW1     4667    1.029354013    2.280934915    7.512504519
  910 SOLV  HW2     4668    0.889132554    2.198810624    7.528628574
  911 SOLV  OW      4669    0.188486480    7.108867219    6.013003913
  911 SOLV  HW1     4670    0.210938679    7.013011659    5.995426079
  911 SOLV  HW2     4671    0.089128977    7.120216340    6.013756235
  912 SOLV  OW      4672    3.694963400    7.262667397    2.783074524
  912 SOLV  HW1     4673    3.716514064    7.207081473    2.863360067
  912 SOLV  HW2     4674    3.596117909    7.276944453    2.778006104
  913 SOLV  OW      4675    4.135452881    4.834313216    3.980391276
  913 SOLV  HW1     4676    4.076925696    4.868155554    3.906697562
  913 SOLV  HW2     4677    4.155938656    4.909021450    4.043640515
  914 SOLV  OW      4678    4.636947286    4.330088224    0.203511755
  914 SOLV  HW1     4679    4.565983150    4.352756918    0.270234246
  914 SOLV  HW2     4680    4.611198874    4.246809428    0.154488363
  915 SOLV  OW      4681    5.520940791    7.021563558    5.595799363
  915 SOLV  HW1     4682    5.519190722    6.968145526    5.680329375
  915 SOLV  HW2     4683    5.460954783    7.101012941    5.605354263
  916 SOLV  OW      4684    3.889061410    2.110879366    6.556370131
  916 SOLV  HW1     4685    3.839198748    2.169474505    6.492479835
  916 SOLV  HW2     4686    3.926462153    2.166653460    6.630478320
  917 SOLV  OW      4687    4.644622699    0.061173031    3.828795490
  917 SOLV  HW1     4688    4.705189131    0.032165124    3.902902000
  917 SOLV  HW2     4689    4.589697392    0.139020844    3.859198967
  918 SOLV  OW      4690    6.407695652    2.557888311    7.267221463
  918 SOLV  HW1     4691    6.360788520    2.499217125    7.201197797
  918 SOLV  HW2     4692    6.402793346    2.652985336    7.236657266
  919 SOLV  OW      4693    4.791954959    4.384920335    3.058076004
  919 SOLV  HW1     4694    4.849311512    4.404403640    3.137640953
  919 SOLV  HW2     4695    4.764639193    4.288723675    3.059457152
  920 SOLV  OW      4696    2.083480809    6.137610943    3.559668976
  920 SOLV  HW1     4697    2.064810073    6.143117716    3.657763633
  920 SOLV  HW2     4698    2.180154969    6.157055686    3.543012904
  921 SOLV  OW      4699    2.452175224    0.268658442    4.709077669
  921 SOLV  HW1     4700    2.390166974    0.195670922    4.680283497
  921 SOLV  HW2     4701    2.457280715    0.270576556    4.808935483
  922 SOLV  OW      4702    6.606358080    4.909740780    0.562686116
  922 SOLV  HW1     4703    6.604259583    4.845260821    0.639103114
  922 SOLV  HW2     4704    6.700184582    4.941173648    0.548187956
  923 SOLV  OW      4705    1.659895535    3.620681331    5.757783895
  923 SOLV  HW1     4706    1.733954292    3.662508270    5.810388627
  923 SOLV  HW2     4707    1.652097768    3.524032910    5.782272332
  924 SOLV  OW      4708    2.983922933    2.005525991    7.165736707
  924 SOLV  HW1     4709    2.993736468    1.929455037    7.229910855
  924 SOLV  HW2     4710    2.935248887    2.080656347    7.210319830
  925 SOLV  OW      4711    7.578107601    4.171075782    0.447525049
  925 SOLV  HW1     4712    7.570682792    4.107390610    0.370775355
  925 SOLV  HW2     4713    7.550190647    4.125064109    0.531816223
  926 SOLV  OW      4714    6.965092976    2.588428752    0.320642835
  926 SOLV  HW1     4715    7.014588931    2.522921596    0.377744865
  926 SOLV  HW2     4716    6.995754702    2.681168115    0.342111274
  927 SOLV  OW      4717    0.403307650    2.252750263    4.008009444
  927 SOLV  HW1     4718    0.381397915    2.188228585    4.081210974
  927 SOLV  HW2     4719    0.319513649    2.297705044    3.977039555
  928 SOLV  OW      4720    3.742667719    5.255070400    4.166623642
  928 SOLV  HW1     4721    3.819768601    5.310097079    4.198678506
  928 SOLV  HW2     4722    3.732913311    5.174320611    4.224798186
  929 SOLV  OW      4723    3.240306464    2.229669823    0.194817623
  929 SOLV  HW1     4724    3.292402765    2.288165349    0.256995474
  929 SOLV  HW2     4725    3.232972722    2.274144033    0.105542793
  930 SOLV  OW      4726    4.848825580    1.003606373    4.502791122
  930 SOLV  HW1     4727    4.787129620    0.926561635    4.518900560
  930 SOLV  HW2     4728    4.915439637    1.009058329    4.577186727
  931 SOLV  OW      4729    5.280680500    1.263526666    2.839843364
  931 SOLV  HW1     4730    5.321594853    1.285003294    2.928536497
  931 SOLV  HW2     4731    5.324632430    1.182194863    2.801699431
  932 SOLV  OW      4732    5.352406775    4.558096349    6.135424419
  932 SOLV  HW1     4733    5.361345875    4.462112039    6.108808372
  932 SOLV  HW2     4734    5.294651050    4.605802713    6.069169599
  933 SOLV  OW      4735    3.547202743    2.459249592    2.415222965
  933 SOLV  HW1     4736    3.542520857    2.460962286    2.315340394
  933 SOLV  HW2     4737    3.469681143    2.509829568    2.453082205
  934 SOLV  OW      4738    0.869148940    5.494130005    0.684387848
  934 SOLV  HW1     4739    0.865548571    5.593633506    0.693744042
  934 SOLV  HW2     4740    0.880736763    5.452581229    0.774614405
  935 SOLV  OW      4741    5.104092072    2.559208017    6.341113908
  935 SOLV  HW1     4742    5.039675677    2.528527165    6.271048167
  935 SOLV  HW2     4743    5.109982286    2.490347084    6.413387220
  936 SOLV  OW      4744    1.468105308    0.247406981    4.685482524
  936 SOLV  HW1     4745    1.443012060    0.153099945    4.707351587
  936 SOLV  HW2     4746    1.505308862    0.251326222    4.592734185
  937 SOLV  OW      4747    2.529741917    6.885846787    6.012024472
  937 SOLV  HW1     4748    2.533434841    6.795496197    5.969349445
  937 SOLV  HW2     4749    2.621782360    6.913471521    6.039655779
  938 SOLV  OW      4750    7.688936683    6.373121600    6.575910288
  938 SOLV  HW1     4751    7.766897820    6.390908250    6.635973815
  938 SOLV  HW2     4752    7.653348786    6.459806834    6.540968320
  939 SOLV  OW      4753    2.688444987    4.954845441    3.050843903
  939 SOLV  HW1     4754    2.667846388    4.880489394    2.987216485
  939 SOLV  HW2     4755    2.693411066    4.918622653    3.143928781
  940 SOLV  OW      4756    5.954213301    2.393213698    6.672642880
  940 SOLV  HW1     4757    5.864724256    2.361868515    6.640846775
  940 SOLV  HW2     4758    6.002214761    2.317494655    6.716963549
  941 SOLV  OW      4759    0.536276418    5.778634378    1.631636219
  941 SOLV  HW1     4760    0.601172960    5.819071971    1.696094413
  941 SOLV  HW2     4761    0.447733045    5.766711420    1.676575004
  942 SOLV  OW      4762    1.043910104    2.223741182    0.688863207
  942 SOLV  HW1     4763    1.047438159    2.297984311    0.621949821
  942 SOLV  HW2     4764    0.989936277    2.252689759    0.767923720
  943 SOLV  OW      4765    2.101273088    2.263099070    5.528551386
  943 SOLV  HW1     4766    2.059201358    2.247047032    5.439253583
  943 SOLV  HW2     4767    2.054587094    2.338825024    5.574242289
  944 SOLV  OW      4768    4.560373997    4.240924656    1.798553962
  944 SOLV  HW1     4769    4.543727625    4.339234683    1.806261418
  944 SOLV  HW2     4770    4.620645179    4.223341590    1.720710715
  945 SOLV  OW      4771    0.667515820    7.596007378    3.590219203
  945 SOLV  HW1     4772    0.594060400    7.531161026    3.570205544
  945 SOLV  HW2     4773    0.728083863    7.557317360    3.659759993
  946 SOLV  OW      4774    2.722497172    3.753300820    6.889881615
  946 SOLV  HW1     4775    2.659700952    3.785980392    6.819251346
  946 SOLV  HW2     4776    2.699652698    3.796282385    6.977235579
  947 SOLV  OW      4777    0.745557328    6.365131202    4.076007633
  947 SOLV  HW1     4778    0.756440061    6.462972320    4.058383646
  947 SOLV  HW2     4779    0.689924311    6.352054396    4.158079740
  948 SOLV  OW      4780    6.647561081    5.771861123    3.177420876
  948 SOLV  HW1     4781    6.670207811    5.847362444    3.115872033
  948 SOLV  HW2     4782    6.583969380    5.804012102    3.247591898
  949 SOLV  OW      4783    5.527855932    6.080109939    1.851025814
  949 SOLV  HW1     4784    5.602419696    6.146041059    1.841278689
  949 SOLV  HW2     4785    5.480867979    6.095569960    1.937944558
  950 SOLV  OW      4786    0.033416347    2.329790313    6.367865742
  950 SOLV  HW1     4787    0.121755750    2.376559666    6.371129970
  950 SOLV  HW2     4788   -0.014628635    2.343260467    6.454538034
  951 SOLV  OW      4789    1.338701815    1.374928389    4.427933521
  951 SOLV  HW1     4790    1.331730864    1.412568797    4.335543275
  951 SOLV  HW2     4791    1.403410118    1.298677497    4.428048941
  952 SOLV  OW      4792    3.662705721    4.397518354    1.557106439
  952 SOLV  HW1     4793    3.564866039    4.403541419    1.576921226
  952 SOLV  HW2     4794    3.714153606    4.444876428    1.628603728
  953 SOLV  OW      4795    4.322821827    3.817168018    1.614598524
  953 SOLV  HW1     4796    4.386822805    3.775559197    1.679206275
  953 SOLV  HW2     4797    4.244651477    3.756239928    1.601228579
  954 SOLV  OW      4798    4.712809596    5.733453465    0.816282510
  954 SOLV  HW1     4799    4.639143852    5.790025018    0.779202796
  954 SOLV  HW2     4800    4.800567517    5.765384119    0.780494488
  955 SOLV  OW      4801    7.142229187    4.787172496    6.557195446
  955 SOLV  HW1     4802    7.190482804    4.807992618    6.472109296
  955 SOLV  HW2     4803    7.114453744    4.872437372    6.601464997
  956 SOLV  OW      4804    6.313771241    3.850374420    7.324254873
  956 SOLV  HW1     4805    6.232878020    3.810157454    7.367154281
  956 SOLV  HW2     4806    6.395911579    3.818385595    7.371489972
  957 SOLV  OW      4807    1.089951411    6.223858444    5.164335627
  957 SOLV  HW1     4808    1.172517220    6.246826013    5.215883829
  957 SOLV  HW2     4809    1.072635944    6.125600904    5.171222371
  958 SOLV  OW      4810    5.215322388    5.408481709    5.397956493
  958 SOLV  HW1     4811    5.149406686    5.466873324    5.350587420
  958 SOLV  HW2     4812    5.209259932    5.424450171    5.496478841
  959 SOLV  OW      4813    4.381364150    4.036077744    0.430715559
  959 SOLV  HW1     4814    4.382116146    4.029488494    0.530505058
  959 SOLV  HW2     4815    4.299615466    3.990902329    0.394964704
  960 SOLV  OW      4816    7.411452185    4.685388795    3.199764675
  960 SOLV  HW1     4817    7.432087938    4.650178570    3.108471748
  960 SOLV  HW2     4818    7.312431132    4.685774144    3.213715909
  961 SOLV  OW      4819    4.906036335    0.870426789    7.033632264
  961 SOLV  HW1     4820    4.812481962    0.901835041    7.017424873
  961 SOLV  HW2     4821    4.970366761    0.933769007    6.990609690
  962 SOLV  OW      4822    4.093379212    1.865066393    3.828891381
  962 SOLV  HW1     4823    4.119414730    1.769798038    3.844629820
  962 SOLV  HW2     4824    3.993661575    1.872573581    3.827607081
  963 SOLV  OW      4825    5.510829551    0.054534468    1.009862992
  963 SOLV  HW1     4826    5.569486663    0.119288607    0.961200564
  963 SOLV  HW2     4827    5.490046996   -0.022956950    0.950155980
  964 SOLV  OW      4828    4.354098980    5.863353584    2.554280993
  964 SOLV  HW1     4829    4.382801667    5.803495218    2.629078476
  964 SOLV  HW2     4830    4.382010178    5.823320864    2.466989737
  965 SOLV  OW      4831    5.144669021    6.757888054    0.540487723
  965 SOLV  HW1     4832    5.109498952    6.704293993    0.463726439
  965 SOLV  HW2     4833    5.228682572    6.715833207    0.574760457
  966 SOLV  OW      4834    7.524947122    3.193159532    2.392729305
  966 SOLV  HW1     4835    7.475115129    3.253660568    2.454841769
  966 SOLV  HW2     4836    7.470184828    3.111429022    2.374764797
  967 SOLV  OW      4837    7.567608261    6.236743817    4.440957258
  967 SOLV  HW1     4838    7.467673889    6.237014736    4.437140296
  967 SOLV  HW2     4839    7.599979024    6.143997328    4.459713621
  968 SOLV  OW      4840    7.111583025    5.119874667    2.601033840
  968 SOLV  HW1     4841    7.164077770    5.119244742    2.515914410
  968 SOLV  HW2     4842    7.014236959    5.129134088    2.580073383
  969 SOLV  OW      4843    6.220133887    5.286376408    7.332342114
  969 SOLV  HW1     4844    6.196971094    5.297160029    7.235653674
  969 SOLV  HW2     4845    6.195305117    5.194308158    7.362480955
  970 SOLV  OW      4846    1.342261161    1.350640681    1.811622562
  970 SOLV  HW1     4847    1.406659907    1.401144786    1.754145357
  970 SOLV  HW2     4848    1.273790996    1.413662764    1.848249525
  971 SOLV  OW      4849    5.655871967    4.302375453    6.729958977
  971 SOLV  HW1     4850    5.599427762    4.375211450    6.768825571
  971 SOLV  HW2     4851    5.629032383    4.286543873    6.634929831
  972 SOLV  OW      4852    7.496486415    4.436685064    7.287698917
  972 SOLV  HW1     4853    7.492930057    4.527502057    7.245972629
  972 SOLV  HW2     4854    7.450738782    4.370775611    7.227995993
  973 SOLV  OW      4855    2.626166268    5.860640365    4.863525799
  973 SOLV  HW1     4856    2.603987553    5.946579488    4.817454918
  973 SOLV  HW2     4857    2.594700880    5.864606623    4.958373536
  974 SOLV  OW      4858    2.380827331    7.496206225    7.375871393
  974 SOLV  HW1     4859    2.416779705    7.580559481    7.335949683
  974 SOLV  HW2     4860    2.291518105    7.475793374    7.335759312
  975 SOLV  OW      4861    5.517050505    5.024219063    1.064381723
  975 SOLV  HW1     4862    5.448237065    5.051263205    1.131723689
  975 SOLV  HW2     4863    5.584033274    4.963832444    1.107605367
  976 SOLV  OW      4864    4.499837972    5.615372601    6.050761599
  976 SOLV  HW1     4865    4.475385457    5.574795848    5.962687018
  976 SOLV  HW2     4866    4.527604149    5.543170836    6.114144962
  977 SOLV  OW      4867    2.629765223    7.251523396    5.005566488
  977 SOLV  HW1     4868    2.595746230    7.231266512    4.913730362
  977 SOLV  HW2     4869    2.561610475    7.305274511    5.055236574
  978 SOLV  OW      4870    5.362811228    5.566670894    3.052521515
  978 SOLV  HW1     4871    5.322957085    5.635290697    2.991658236
  978 SOLV  HW2     4872    5.355657168    5.476370842    3.010141367
  979 SOLV  OW      4873    3.285239035    0.707379069    1.053970745
  979 SOLV  HW1     4874    3.224631850    0.635922469    1.019031990
  979 SOLV  HW2     4875    3.335792284    0.748263089    0.977991667
  980 SOLV  OW      4876    2.423754037    3.125512033    4.355994029
  980 SOLV  HW1     4877    2.375896578    3.195215880    4.302583834
  980 SOLV  HW2     4878    2.418014713    3.037562222    4.308734336
  981 SOLV  OW      4879    5.926964865    6.497835116    6.096941684
  981 SOLV  HW1     4880    5.832588724    6.529768427    6.088267295
  981 SOLV  HW2     4881    5.932592330    6.430062488    6.170270018
  982 SOLV  OW      4882    4.147096091    3.633623705    0.915645665
  982 SOLV  HW1     4883    4.235406914    3.589669444    0.899239087
  982 SOLV  HW2     4884    4.080717817    3.601207678    0.848228946
  983 SOLV  OW      4885    0.112449940    7.335469293    4.702723235
  983 SOLV  HW1     4886    0.158968308    7.263129549    4.753757016
  983 SOLV  HW2     4887    0.089813958    7.410660495    4.764653702
  984 SOLV  OW      4888    6.661799843    5.953909503    4.167261781
  984 SOLV  HW1     4889    6.761436860    5.952138080    4.158845574
  984 SOLV  HW2     4890    6.636709919    5.969726186    4.262770021
  985 SOLV  OW      4891    6.283717437    4.589621392    3.396837330
  985 SOLV  HW1     4892    6.352873341    4.517481006    3.400667525
  985 SOLV  HW2     4893    6.200790478    4.558785314    3.443460031
  986 SOLV  OW      4894    6.332529345    5.720793218    7.549575047
  986 SOLV  HW1     4895    6.353886218    5.673911814    7.635291723
  986 SOLV  HW2     4896    6.312677530    5.817009621    7.568274536
  987 SOLV  OW      4897    0.391603057    6.974473195    5.750072661
  987 SOLV  HW1     4898    0.346706191    6.963826266    5.838800737
  987 SOLV  HW2     4899    0.322313401    6.981201530    5.678271818
  988 SOLV  OW      4900    0.153150300    2.422215339    7.455902434
  988 SOLV  HW1     4901    0.104851273    2.508910356    7.468258336
  988 SOLV  HW2     4902    0.182014583    2.387165524    7.545007676
  989 SOLV  OW      4903    3.401559272    2.345496501    7.322913222
  989 SOLV  HW1     4904    3.307968879    2.346188279    7.287672341
  989 SOLV  HW2     4905    3.399548656    2.338508852    7.422656091
  990 SOLV  OW      4906    4.489723282    6.579223957    4.427342385
  990 SOLV  HW1     4907    4.463972313    6.633936055    4.347696493
  990 SOLV  HW2     4908    4.511497531    6.486093154    4.398144955
  991 SOLV  OW      4909    0.970691730    3.903349527    3.848556618
  991 SOLV  HW1     4910    1.038020174    3.903994342    3.774608246
  991 SOLV  HW2     4911    0.924090529    3.991772490    3.851948241
  992 SOLV  OW      4912    4.686055216    3.852392768    0.618517215
  992 SOLV  HW1     4913    4.686368447    3.916592885    0.541847535
  992 SOLV  HW2     4914    4.722230897    3.897663778    0.700014516
  993 SOLV  OW      4915    2.031934674    3.913832298    5.390004415
  993 SOLV  HW1     4916    2.025037667    3.839413010    5.323553875
  993 SOLV  HW2     4917    2.010726346    3.879022533    5.481328123
  994 SOLV  OW      4918    4.495892042    0.712300064    2.445048301
  994 SOLV  HW1     4919    4.523458692    0.808433184    2.444584112
  994 SOLV  HW2     4920    4.404928758    0.703925382    2.485757114
  995 SOLV  OW      4921    5.660786836    4.415370006    4.466262024
  995 SOLV  HW1     4922    5.576424673    4.449220987    4.424566360
  995 SOLV  HW2     4923    5.728067115    4.396493748    4.394719253
  996 SOLV  OW      4924    6.080708266    2.281477986    6.028606781
  996 SOLV  HW1     4925    6.073982784    2.355240635    6.095804002
  996 SOLV  HW2     4926    6.017458339    2.208051464    6.053297804
  997 SOLV  OW      4927    1.792316957    2.746693678    3.106066528
  997 SOLV  HW1     4928    1.701487616    2.739585192    3.147291468
  997 SOLV  HW2     4929    1.788831372    2.809650135    3.028450230
  998 SOLV  OW      4930    1.769587759    2.627259460    5.506565894
  998 SOLV  HW1     4931    1.676150439    2.614684942    5.473206692
  998 SOLV  HW2     4932    1.768926020    2.689519067    5.584826525
  999 SOLV  OW      4933    3.717476521    4.875467574    3.725566580
  999 SOLV  HW1     4934    3.687265743    4.780985201    3.738288313
  999 SOLV  HW2     4935    3.641933446    4.929991306    3.689210769
 1000 SOLV  OW      4936    3.683190279    7.083980312    0.082253595
 1000 SOLV  HW1     4937    3.729256733    7.169873826    0.059888814
 1000 SOLV  HW2     4938    3.701660380    7.060122879    0.177593160
 1001 SOLV  OW      4939    3.343016705    0.875194165    5.882676473
 1001 SOLV  HW1     4940    3.316849958    0.827649794    5.966681154
 1001 SOLV  HW2     4941    3.315136540    0.971056464    5.888591249
 1002 SOLV  OW      4942    7.350433220    3.988846055    7.062445223
 1002 SOLV  HW1     4943    7.428711644    3.943599221    7.019700391
 1002 SOLV  HW2     4944    7.343484302    3.960175181    7.158004331
 1003 SOLV  OW      4945    3.785409471    5.672970513    0.214999097
 1003 SOLV  HW1     4946    3.825148738    5.598856091    0.160889600
 1003 SOLV  HW2     4947    3.724267616    5.634601112    0.284204712
 1004 SOLV  OW      4948    0.863928513    5.010594439    6.668181210
 1004 SOLV  HW1     4949    0.881837381    5.034516458    6.763619581
 1004 SOLV  HW2     4950    0.936288900    5.048171291    6.610273503
 1005 SOLV  OW      4951    6.422053753    1.228412646    6.356841036
 1005 SOLV  HW1     4952    6.509776248    1.262217571    6.322728110
 1005 SOLV  HW2     4953    6.390329131    1.287249040    6.431228126
 1006 SOLV  OW      4954    3.268388198    4.434200003    5.975775354
 1006 SOLV  HW1     4955    3.309779841    4.525009571    5.969303193
 1006 SOLV  HW2     4956    3.323793688    4.376537024    6.035831057
 1007 SOLV  OW      4957    5.806180261    4.790264851    7.659837418
 1007 SOLV  HW1     4958    5.802079095    4.699505877    7.618030953
 1007 SOLV  HW2     4959    5.752777142    4.854638866    7.605011155
 1008 SOLV  OW      4960    4.843019171    2.837444121    4.500831247
 1008 SOLV  HW1     4961    4.875115817    2.745520518    4.523666224
 1008 SOLV  HW2     4962    4.743111062    2.837697359    4.496378562
 1009 SOLV  OW      4963    5.251468771    1.175812915    0.988407524
 1009 SOLV  HW1     4964    5.261603454    1.150105801    1.084521150
 1009 SOLV  HW2     4965    5.282783915    1.269924481    0.975611490
 1010 SOLV  OW      4966    2.381892544    0.506539418    2.067006566
 1010 SOLV  HW1     4967    2.466613079    0.458530041    2.044217001
 1010 SOLV  HW2     4968    2.399017177    0.570620630    2.141853755
 1011 SOLV  OW      4969    0.341964089    3.510878566    6.903933175
 1011 SOLV  HW1     4970    0.394510099    3.430298969    6.931242510
 1011 SOLV  HW2     4971    0.248170243    3.502450894    6.937573744
 1012 SOLV  OW      4972    4.539711100    5.582384976    2.259844583
 1012 SOLV  HW1     4973    4.593315867    5.548932666    2.182324519
 1012 SOLV  HW2     4974    4.565568309    5.676885267    2.279918817
 1013 SOLV  OW      4975    5.279964482    4.980212207    7.000198179
 1013 SOLV  HW1     4976    5.304428016    5.075656442    7.017323314
 1013 SOLV  HW2     4977    5.182651579    4.966871670    7.019000997
 1014 SOLV  OW      4978    1.771214342    1.600082038    7.477061263
 1014 SOLV  HW1     4979    1.840669920    1.548473675    7.527203600
 1014 SOLV  HW2     4980    1.736290302    1.544399558    7.401685717
 1015 SOLV  OW      4981    7.578015100    1.781937452    2.096921277
 1015 SOLV  HW1     4982    7.599990468    1.695195463    2.052262186
 1015 SOLV  HW2     4983    7.662539626    1.826792507    2.125993201
 1016 SOLV  OW      4984    4.573058310    5.234232851    7.299211538
 1016 SOLV  HW1     4985    4.574728799    5.323735402    7.254619462
 1016 SOLV  HW2     4986    4.483604884    5.191739265    7.285277155
 1017 SOLV  OW      4987    6.321131007    3.768307935    1.358709127
 1017 SOLV  HW1     4988    6.232565115    3.813168143    1.346656405
 1017 SOLV  HW2     4989    6.306969822    3.674882865    1.391462245
 1018 SOLV  OW      4990    6.207468649    3.691104919    3.815974369
 1018 SOLV  HW1     4991    6.191777466    3.789854907    3.817999092
 1018 SOLV  HW2     4992    6.303606408    3.673072618    3.795138061
 1019 SOLV  OW      4993    0.706480382    5.112177788    2.899377889
 1019 SOLV  HW1     4994    0.639506533    5.063299426    2.955297506
 1019 SOLV  HW2     4995    0.760909645    5.046308676    2.847413121
 1020 SOLV  OW      4996    3.491156683    1.752273905    0.901048737
 1020 SOLV  HW1     4997    3.487828717    1.692815579    0.820702412
 1020 SOLV  HW2     4998    3.473082667    1.698243512    0.983243280
 1021 SOLV  OW      4999    3.950643900    1.422713752    2.427289533
 1021 SOLV  HW1     5000    3.873810869    1.371713768    2.388592924
 1021 SOLV  HW2     5001    4.021973806    1.358775478    2.456022789
 1022 SOLV  OW      5002    4.484059842    7.369004078    0.612987169
 1022 SOLV  HW1     5003    4.486858427    7.285215318    0.667511808
 1022 SOLV  HW2     5004    4.541391638    7.357857489    0.531807402
 1023 SOLV  OW      5005    4.840079053    3.400873776    3.604443471
 1023 SOLV  HW1     5006    4.873604663    3.362225480    3.690374470
 1023 SOLV  HW2     5007    4.876905890    3.493122680    3.592796465
 1024 SOLV  OW      5008    4.397555637    6.740030998    1.249153761
 1024 SOLV  HW1     5009    4.334295232    6.811624244    1.278719131
 1024 SOLV  HW2     5010    4.481791762    6.745793332    1.302750499
 1025 SOLV  OW      5011    5.719270544    5.119544060    6.031696668
 1025 SOLV  HW1     5012    5.687333418    5.181133909    6.103726138
 1025 SOLV  HW2     5013    5.767021821    5.172348697    5.961462227
 1026 SOLV  OW      5014    1.051552800    6.042904207    6.528891341
 1026 SOLV  HW1     5015    1.017626493    5.950276949    6.512440340
 1026 SOLV  HW2     5016    0.997734022    6.085687642    6.601517137
 1027 SOLV  OW      5017    2.190634743    6.673515869    7.344510698
 1027 SOLV  HW1     5018    2.223334470    6.586242875    7.308281950
 1027 SOLV  HW2     5019    2.146638795    6.725604902    7.271370692
 1028 SOLV  OW      5020    6.512116973    3.302116000    2.558494884
 1028 SOLV  HW1     5021    6.493907439    3.356689562    2.640297412
 1028 SOLV  HW2     5022    6.430102318    3.250384768    2.534021172
 1029 SOLV  OW      5023    4.389224014    5.183584022    3.783172024
 1029 SOLV  HW1     5024    4.460715287    5.222872225    3.725315542
 1029 SOLV  HW2     5025    4.300923628    5.223819457    3.758963282
 1030 SOLV  OW      5026    2.834484778    0.647185918    2.351317562
 1030 SOLV  HW1     5027    2.818344951    0.744153594    2.369711085
 1030 SOLV  HW2     5028    2.825300322    0.629901387    2.253244360
 1031 SOLV  OW      5029    1.526866579    4.027436697    6.579579885
 1031 SOLV  HW1     5030    1.586667752    3.950638835    6.556608534
 1031 SOLV  HW2     5031    1.447399494    3.993813527    6.630139073
 1032 SOLV  OW      5032    5.637064549    7.411204550    0.135482029
 1032 SOLV  HW1     5033    5.619960049    7.344449360    0.063006853
 1032 SOLV  HW2     5034    5.563664881    7.479126147    0.136215179
 1033 SOLV  OW      5035    1.664334883    0.979603540    6.185309358
 1033 SOLV  HW1     5036    1.730292770    1.024496996    6.125011023
 1033 SOLV  HW2     5037    1.643518727    1.039671913    6.262511675
 1034 SOLV  OW      5038    1.177139565    1.772224044    0.663519389
 1034 SOLV  HW1     5039    1.126296719    1.731217091    0.739251511
 1034 SOLV  HW2     5040    1.274909414    1.771042979    0.684528504
 1035 SOLV  OW      5041    5.334571987    1.868556603    5.842293415
 1035 SOLV  HW1     5042    5.415972288    1.906363775    5.798178328
 1035 SOLV  HW2     5043    5.302543506    1.789130403    5.790649079
 1036 SOLV  OW      5044    4.137886176    2.495034967    5.481243972
 1036 SOLV  HW1     5045    4.206746813    2.554166618    5.439272374
 1036 SOLV  HW2     5046    4.127975293    2.518830644    5.577864558
 1037 SOLV  OW      5047    2.378147040    6.194033466    7.357219033
 1037 SOLV  HW1     5048    2.340115988    6.124720217    7.295976102
 1037 SOLV  HW2     5049    2.429592511    6.149252286    7.430358285
 1038 SOLV  OW      5050    0.999838708    4.693219035    3.138365361
 1038 SOLV  HW1     5051    1.052025489    4.614396176    3.171001455
 1038 SOLV  HW2     5052    1.015251387    4.705073349    3.040266006
 1039 SOLV  OW      5053    0.499977208    3.865882448    6.779503285
 1039 SOLV  HW1     5054    0.500188317    3.965885858    6.778569905
 1039 SOLV  HW2     5055    0.440225662    3.832014324    6.706811042
 1040 SOLV  OW      5056    1.603159714    6.388127796    4.747355590
 1040 SOLV  HW1     5057    1.642584200    6.384582132    4.655513741
 1040 SOLV  HW2     5058    1.545229470    6.469228068    4.755631492
 1041 SOLV  OW      5059    5.277221908    7.068505075    5.238130876
 1041 SOLV  HW1     5060    5.186412335    7.098663808    5.267206821
 1041 SOLV  HW2     5061    5.268838336    6.984559357    5.184426566
 1042 SOLV  OW      5062    6.613851867    0.952650317    7.374134209
 1042 SOLV  HW1     5063    6.671345332    0.899745150    7.436559939
 1042 SOLV  HW2     5064    6.519252041    0.920950787    7.381022622
 1043 SOLV  OW      5065    0.789227252    2.580808027    5.291079594
 1043 SOLV  HW1     5066    0.696585528    2.561234027    5.258918687
 1043 SOLV  HW2     5067    0.808940266    2.678067492    5.278674846
 1044 SOLV  OW      5068    7.456382857    5.264047317    2.560548627
 1044 SOLV  HW1     5069    7.387780368    5.269119277    2.633140823
 1044 SOLV  HW2     5070    7.436640882    5.185812238    2.501463075
 1045 SOLV  OW      5071    3.517563776    7.396046056    3.454465117
 1045 SOLV  HW1     5072    3.592176734    7.329690792    3.459931602
 1045 SOLV  HW2     5073    3.496214113    7.429785846    3.546148119
 1046 SOLV  OW      5074    1.031188966    3.628243634    1.792918317
 1046 SOLV  HW1     5075    0.947079437    3.679570453    1.775815290
 1046 SOLV  HW2     5076    1.060920788    3.643460891    1.887182646
 1047 SOLV  OW      5077    3.512362274    4.521341410    4.145074801
 1047 SOLV  HW1     5078    3.609600238    4.503387078    4.160051249
 1047 SOLV  HW2     5079    3.496246418    4.538536874    4.047882424
 1048 SOLV  OW      5080    2.432755288    2.729148437    5.207108390
 1048 SOLV  HW1     5081    2.404529164    2.649824522    5.261077494
 1048 SOLV  HW2     5082    2.417113862    2.710693094    5.110070593
 1049 SOLV  OW      5083    4.578394595    3.858885693    5.226052293
 1049 SOLV  HW1     5084    4.626636002    3.942261726    5.199166990
 1049 SOLV  HW2     5085    4.616871606    3.780792661    5.176832270
 1050 SOLV  OW      5086    3.234804358    4.887441766    5.616092357
 1050 SOLV  HW1     5087    3.324827731    4.910408074    5.579078335
 1050 SOLV  HW2     5088    3.197027458    4.966950511    5.663556052
 1051 SOLV  OW      5089    5.201368374    4.681830568    2.681540352
 1051 SOLV  HW1     5090    5.167761359    4.758041006    2.736894612
 1051 SOLV  HW2     5091    5.138324364    4.665427373    2.605659632
 1052 SOLV  OW      5092    5.598809416    2.626828995    5.800637143
 1052 SOLV  HW1     5093    5.614592189    2.681351705    5.718299195
 1052 SOLV  HW2     5094    5.516509476    2.571311039    5.788564941
 1053 SOLV  OW      5095    2.135908601    7.490490410    6.732387801
 1053 SOLV  HW1     5096    2.083863001    7.439791536    6.663665712
 1053 SOLV  HW2     5097    2.136525858    7.439195666    6.818238382
 1054 SOLV  OW      5098    3.741977095    7.418334246    1.721397611
 1054 SOLV  HW1     5099    3.837158387    7.390713722    1.734777445
 1054 SOLV  HW2     5100    3.682201045    7.339193123    1.734237422
 1055 SOLV  OW      5101    4.311981206    0.539055984    1.035052319
 1055 SOLV  HW1     5102    4.269826294    0.456837020    0.996778404
 1055 SOLV  HW2     5103    4.378096311    0.576063144    0.969775131
 1056 SOLV  OW      5104    4.843106502    1.724668466    0.821611141
 1056 SOLV  HW1     5105    4.914654057    1.693498929    0.759073291
 1056 SOLV  HW2     5106    4.874101834    1.713301559    0.916012180
 1057 SOLV  OW      5107    2.587560347    4.445750125    4.642022758
 1057 SOLV  HW1     5108    2.641428101    4.372265985    4.600793715
 1057 SOLV  HW2     5109    2.629526463    4.473330036    4.728507654
 1058 SOLV  OW      5110    6.470468326    7.291987024    6.760610341
 1058 SOLV  HW1     5111    6.488010201    7.195633305    6.740406435
 1058 SOLV  HW2     5112    6.546470092    7.347489931    6.726771284
 1059 SOLV  OW      5113    6.494877686    4.392096799    3.816212075
 1059 SOLV  HW1     5114    6.533571393    4.384887295    3.908148802
 1059 SOLV  HW2     5115    6.432659870    4.315465061    3.800149450
 1060 SOLV  OW      5116    2.509356473    0.276580214    4.213971695
 1060 SOLV  HW1     5117    2.529914823    0.323865694    4.128278663
 1060 SOLV  HW2     5118    2.518652809    0.340481852    4.290338875
 1061 SOLV  OW      5119    7.695654529    1.028800155    5.087166608
 1061 SOLV  HW1     5120    7.782882553    1.066313443    5.055798163
 1061 SOLV  HW2     5121    7.682113564    0.938109109    5.047245580
 1062 SOLV  OW      5122    1.747114470    0.533525960    1.381589169
 1062 SOLV  HW1     5123    1.718167283    0.617626653    1.427314836
 1062 SOLV  HW2     5124    1.670063674    0.495018378    1.330776266
 1063 SOLV  OW      5125    6.665770496    0.798927778    6.463872298
 1063 SOLV  HW1     5126    6.589256587    0.820342668    6.403139363
 1063 SOLV  HW2     5127    6.730345141    0.875290935    6.464304302
 1064 SOLV  OW      5128    3.689271026    0.530421870    2.581638348
 1064 SOLV  HW1     5129    3.725959272    0.437490035    2.577438292
 1064 SOLV  HW2     5130    3.762123067    0.593853628    2.607502350
 1065 SOLV  OW      5131    4.634903604    4.914996729    1.861630907
 1065 SOLV  HW1     5132    4.667928526    5.001012595    1.900516658
 1065 SOLV  HW2     5133    4.575474642    4.934371575    1.783564978
 1066 SOLV  OW      5134    3.375047144    4.116113970    4.061670950
 1066 SOLV  HW1     5135    3.295533162    4.155611601    4.107707451
 1066 SOLV  HW2     5136    3.445380599    4.094437386    4.129384695
 1067 SOLV  OW      5137    3.645870913    2.740086041    1.760937656
 1067 SOLV  HW1     5138    3.707157495    2.783257812    1.694754941
 1067 SOLV  HW2     5139    3.552801243    2.773982179    1.747188371
 1068 SOLV  OW      5140    2.969870696    5.164134851    7.468656681
 1068 SOLV  HW1     5141    3.012508628    5.250521625    7.441805480
 1068 SOLV  HW2     5142    2.872594164    5.179097910    7.486404109
 1069 SOLV  OW      5143    6.508971426    6.927754827    7.438594528
 1069 SOLV  HW1     5144    6.537303785    6.898938098    7.530075649
 1069 SOLV  HW2     5145    6.556499879    6.872551384    7.370070358
 1070 SOLV  OW      5146    7.312686462    5.518887930    5.523759488
 1070 SOLV  HW1     5147    7.291654213    5.421116947    5.523475957
 1070 SOLV  HW2     5148    7.231535027    5.570500427    5.496333716
 1071 SOLV  OW      5149    7.407515446    2.345268325    1.940176925
 1071 SOLV  HW1     5150    7.452820822    2.256168187    1.943398100
 1071 SOLV  HW2     5151    7.375038299    2.369450760    2.031621565
 1072 SOLV  OW      5152    6.131174694    6.102057530    0.293642333
 1072 SOLV  HW1     5153    6.159619453    6.180389179    0.348914412
 1072 SOLV  HW2     5154    6.201355686    6.030943865    0.298040488
 1073 SOLV  OW      5155    1.160179425    5.658769875    5.753898963
 1073 SOLV  HW1     5156    1.206642885    5.671731693    5.666294792
 1073 SOLV  HW2     5157    1.218756727    5.691857094    5.827895117
 1074 SOLV  OW      5158    6.038895126    4.428832476    2.033716665
 1074 SOLV  HW1     5159    5.972091602    4.357116455    2.053612446
 1074 SOLV  HW2     5160    6.040568123    4.494619932    2.109021848
 1075 SOLV  OW      5161    1.795420646    4.711576612    2.121653071
 1075 SOLV  HW1     5162    1.788327609    4.612580915    2.133941950
 1075 SOLV  HW2     5163    1.707084433    4.754030979    2.141549009
 1076 SOLV  OW      5164    5.327408346    2.857389188    3.944447258
 1076 SOLV  HW1     5165    5.272583252    2.902096445    3.873755359
 1076 SOLV  HW2     5166    5.373125157    2.926830694    4.000032769
 1077 SOLV  OW      5167    3.628434487    1.417743310    5.384349402
 1077 SOLV  HW1     5168    3.709465090    1.476358020    5.384501154
 1077 SOLV  HW2     5169    3.547435268    1.472828541    5.404509188
 1078 SOLV  OW      5170    5.594025016    4.507732229    5.381024955
 1078 SOLV  HW1     5171    5.519267792    4.511629551    5.447339257
 1078 SOLV  HW2     5172    5.672883102    4.462185955    5.422357077
 1079 SOLV  OW      5173    5.980827749    2.672382168    5.933079861
 1079 SOLV  HW1     5174    5.927206121    2.592939334    5.904557735
 1079 SOLV  HW2     5175    6.073807968    2.643394901    5.955802904
 1080 SOLV  OW      5176    0.943318845    7.230832830    6.835714482
 1080 SOLV  HW1     5177    0.953126337    7.192052027    6.744053824
 1080 SOLV  HW2     5178    0.959716012    7.329422086    6.832102022
 1081 SOLV  OW      5179    4.917078314    1.414762902    6.285735420
 1081 SOLV  HW1     5180    5.010500998    1.415689726    6.250056885
 1081 SOLV  HW2     5181    4.919608860    1.411243003    6.385649244
 1082 SOLV  OW      5182    6.115398145    1.725704101    2.521321496
 1082 SOLV  HW1     5183    6.104561054    1.681412954    2.432311926
 1082 SOLV  HW2     5184    6.187094840    1.795180387    2.515447883
 1083 SOLV  OW      5185    4.966550699    6.347092524    7.530417099
 1083 SOLV  HW1     5186    4.873519778    6.326551212    7.500031327
 1083 SOLV  HW2     5187    5.029391202    6.339090302    7.453041457
 1084 SOLV  OW      5188    4.869299196    2.915440860    6.798277722
 1084 SOLV  HW1     5189    4.792974945    2.934796158    6.859933257
 1084 SOLV  HW2     5190    4.936042502    2.857486936    6.845053731
 1085 SOLV  OW      5191    6.962906964    2.167295039    7.166630952
 1085 SOLV  HW1     5192    7.059180125    2.157870347    7.141242166
 1085 SOLV  HW2     5193    6.915923847    2.223727974    7.098735066
 1086 SOLV  OW      5194    4.157661723    4.933294756    7.113985750
 1086 SOLV  HW1     5195    4.129390973    4.846525238    7.154873513
 1086 SOLV  HW2     5196    4.081972424    4.998488943    7.118546723
 1087 SOLV  OW      5197    0.627250345    3.592821249    2.443772311
 1087 SOLV  HW1     5198    0.597219838    3.556944072    2.355392725
 1087 SOLV  HW2     5199    0.547433658    3.610772607    2.501295891
 1088 SOLV  OW      5200    3.073176341    5.245827089    0.555807765
 1088 SOLV  HW1     5201    3.113863083    5.324155336    0.602824858
 1088 SOLV  HW2     5202    3.105832153    5.243041464    0.461324025
 1089 SOLV  OW      5203    3.844234735    6.701929766    3.722938133
 1089 SOLV  HW1     5204    3.754024073    6.744048821    3.713461994
 1089 SOLV  HW2     5205    3.875264529    6.669209335    3.633673241
 1090 SOLV  OW      5206    5.450488918    1.396899892    4.052726361
 1090 SOLV  HW1     5207    5.364771250    1.414800959    4.004415231
 1090 SOLV  HW2     5208    5.430565015    1.357085519    4.142279478
 1091 SOLV  OW      5209    3.445475598    4.544929627    4.907642651
 1091 SOLV  HW1     5210    3.508390237    4.467234451    4.905042687
 1091 SOLV  HW2     5211    3.357811891    4.518162612    4.867640467
 1092 SOLV  OW      5212    2.047095437    3.453715401    0.491207125
 1092 SOLV  HW1     5213    2.014568107    3.446141204    0.585472351
 1092 SOLV  HW2     5214    2.108022281    3.532617188    0.483224303
 1093 SOLV  OW      5215    1.555838192    7.430043768    3.274572611
 1093 SOLV  HW1     5216    1.631092447    7.365521659    3.261339580
 1093 SOLV  HW2     5217    1.552398050    7.493505895    3.197357791
 1094 SOLV  OW      5218    2.590997909    2.921028237    7.717688523
 1094 SOLV  HW1     5219    2.679470843    2.967230341    7.711418106
 1094 SOLV  HW2     5220    2.517708311    2.989056347    7.716208780
 1095 SOLV  OW      5221    3.288998338    1.496040253    3.805040757
 1095 SOLV  HW1     5222    3.262566435    1.411805271    3.852006853
 1095 SOLV  HW2     5223    3.384224529    1.517696124    3.826557034
 1096 SOLV  OW      5224    6.967203769    2.110783895    6.758964654
 1096 SOLV  HW1     5225    6.894185579    2.042642062    6.763967562
 1096 SOLV  HW2     5226    7.031019592    2.085929429    6.686096618
 1097 SOLV  OW      5227    0.542678600    5.272780255    5.030078070
 1097 SOLV  HW1     5228    0.471197450    5.248320709    5.095603547
 1097 SOLV  HW2     5229    0.624109969    5.303307383    5.079458292
 1098 SOLV  OW      5230    3.900052159    6.601929284    1.381106877
 1098 SOLV  HW1     5231    3.850695862    6.519510327    1.408910213
 1098 SOLV  HW2     5232    3.998412827    6.583896735    1.382442671
 1099 SOLV  OW      5233    7.629647762    2.410295614    4.194585573
 1099 SOLV  HW1     5234    7.680096292    2.419815470    4.280411218
 1099 SOLV  HW2     5235    7.557612670    2.341818688    4.205707094
 1100 SOLV  OW      5236    1.820766543    1.385910058    0.287031136
 1100 SOLV  HW1     5237    1.838899927    1.306300991    0.229280648
 1100 SOLV  HW2     5238    1.875169960    1.379458470    0.370698149
 1101 SOLV  OW      5239    7.454553775    1.156465374    5.019858087
 1101 SOLV  HW1     5240    7.540580340    1.109152823    5.038906649
 1101 SOLV  HW2     5241    7.407095021    1.175213426    5.105870135
 1102 SOLV  OW      5242    6.348793656    6.459128686    7.706491376
 1102 SOLV  HW1     5243    6.293820221    6.381203202    7.736608815
 1102 SOLV  HW2     5244    6.306701074    6.543981065    7.738581787
 1103 SOLV  OW      5245    0.105229576    3.534846203    0.413128573
 1103 SOLV  HW1     5246    0.066749632    3.444679255    0.432899405
 1103 SOLV  HW2     5247    0.191693105    3.524130065    0.364028953
 1104 SOLV  OW      5248    6.785986873    3.770895008    6.137820300
 1104 SOLV  HW1     5249    6.831917853    3.743327700    6.053368017
 1104 SOLV  HW2     5250    6.853349770    3.807835730    6.201846396
 1105 SOLV  OW      5251    6.874327982    5.461809482    5.685829936
 1105 SOLV  HW1     5252    6.903900959    5.524245768    5.758141176
 1105 SOLV  HW2     5253    6.919426127    5.373339627    5.697703212
 1106 SOLV  OW      5254    2.125761583    4.721492305    3.681895747
 1106 SOLV  HW1     5255    2.092071214    4.650530232    3.620001655
 1106 SOLV  HW2     5256    2.225445375    4.726556887    3.675658841
 1107 SOLV  OW      5257    7.211303871    4.847010327    7.124861814
 1107 SOLV  HW1     5258    7.177759277    4.766563663    7.075825868
 1107 SOLV  HW2     5259    7.285291251    4.820009242    7.186491519
 1108 SOLV  OW      5260    5.983657571    4.670095143    4.401284785
 1108 SOLV  HW1     5261    6.072315797    4.716072344    4.406538364
 1108 SOLV  HW2     5262    5.971523012    4.611850724    4.481672314
 1109 SOLV  OW      5263    7.627458939    3.694639044    0.364747851
 1109 SOLV  HW1     5264    7.567506251    3.657814726    0.435818686
 1109 SOLV  HW2     5265    7.716685059    3.649765555    0.369884356
 1110 SOLV  OW      5266    0.495767233    4.602097822    4.676211682
 1110 SOLV  HW1     5267    0.422005473    4.595757740    4.608976152
 1110 SOLV  HW2     5268    0.514643183    4.511290601    4.713618395
 1111 SOLV  OW      5269    2.271428716    0.222338298    2.511198288
 1111 SOLV  HW1     5270    2.328941437    0.232895417    2.592331911
 1111 SOLV  HW2     5271    2.242108450    0.312438629    2.479197690
 1112 SOLV  OW      5272    3.284206356    5.365714156    6.951775932
 1112 SOLV  HW1     5273    3.294102156    5.294175530    7.020955158
 1112 SOLV  HW2     5274    3.199075429    5.351625686    6.901222779
 1113 SOLV  OW      5275    6.326406860    0.977908529    5.081232348
 1113 SOLV  HW1     5276    6.310510977    0.903709892    5.146373934
 1113 SOLV  HW2     5277    6.279957011    0.957168720    4.995128931
 1114 SOLV  OW      5278    4.442752356    1.805830126    0.827845957
 1114 SOLV  HW1     5279    4.502324347    1.729199334    0.803751228
 1114 SOLV  HW2     5280    4.479221367    1.890109627    0.788240850
 1115 SOLV  OW      5281    4.567703914    2.819775439    4.505844526
 1115 SOLV  HW1     5282    4.498533573    2.787464432    4.570444276
 1115 SOLV  HW2     5283    4.525379806    2.834861982    4.416498851
 1116 SOLV  OW      5284    7.035088090    2.600127196    6.829350683
 1116 SOLV  HW1     5285    6.978896617    2.679393933    6.853029990
 1116 SOLV  HW2     5286    6.983511192    2.539667539    6.768639930
 1117 SOLV  OW      5287    0.059513101    6.830758337    4.334676285
 1117 SOLV  HW1     5288    0.065371230    6.786277341    4.424057373
 1117 SOLV  HW2     5289    0.048022590    6.761337360    4.263609674
 1118 SOLV  OW      5290    7.166035555    7.527067738    5.333833902
 1118 SOLV  HW1     5291    7.112440069    7.444445412    5.316434074
 1118 SOLV  HW2     5292    7.108906885    7.607693658    5.318426269
 1119 SOLV  OW      5293    5.880160842    1.867398501    7.216829255
 1119 SOLV  HW1     5294    5.814217499    1.794116486    7.200059638
 1119 SOLV  HW2     5295    5.839587820    1.935376174    7.277926065
 1120 SOLV  OW      5296    4.322203680    7.584805029    1.331302151
 1120 SOLV  HW1     5297    4.372151520    7.571718580    1.245655628
 1120 SOLV  HW2     5298    4.244207938    7.645362513    1.315465746
 1121 SOLV  OW      5299    4.136134684    0.285584813    5.502895565
 1121 SOLV  HW1     5300    4.040647442    0.275369914    5.530818923
 1121 SOLV  HW2     5301    4.156610801    0.382493230    5.489063245
 1122 SOLV  OW      5302    0.537858868    4.948313837    4.997234875
 1122 SOLV  HW1     5303    0.586588572    5.001342170    4.927842052
 1122 SOLV  HW2     5304    0.599823209    4.927654062    5.072967340
 1123 SOLV  OW      5305    1.449655432    4.509618279    2.457327631
 1123 SOLV  HW1     5306    1.474362295    4.586937959    2.515745396
 1123 SOLV  HW2     5307    1.493460856    4.426550672    2.491711978
 1124 SOLV  OW      5308    4.122229233    7.693960826    5.505049700
 1124 SOLV  HW1     5309    4.104231314    7.746624344    5.588140117
 1124 SOLV  HW2     5310    4.103773046    7.597194900    5.522283659
 1125 SOLV  OW      5311    7.055419266    7.393553668    5.072829171
 1125 SOLV  HW1     5312    7.112491747    7.323573055    5.115809216
 1125 SOLV  HW2     5313    6.970691736    7.351844097    5.039914902
 1126 SOLV  OW      5314    3.315913985    3.339339881    3.414349556
 1126 SOLV  HW1     5315    3.337843736    3.271262061    3.344448174
 1126 SOLV  HW2     5316    3.218760191    3.362455321    3.409018605
 1127 SOLV  OW      5317    0.343447386    4.666254581    6.582912911
 1127 SOLV  HW1     5318    0.317564820    4.635500168    6.491339566
 1127 SOLV  HW2     5319    0.358196779    4.586791457    6.641815302
 1128 SOLV  OW      5320    6.603259960    3.234312103    5.727086691
 1128 SOLV  HW1     5321    6.635804672    3.141906806    5.747182951
 1128 SOLV  HW2     5322    6.640036166    3.264161960    5.639006180
 1129 SOLV  OW      5323    7.739745674    5.828243425    6.605574275
 1129 SOLV  HW1     5324    7.781650866    5.743174355    6.573815611
 1129 SOLV  HW2     5325    7.810479194    5.888371968    6.642757779
 1130 SOLV  OW      5326    6.183875991    3.180251464    6.193135386
 1130 SOLV  HW1     5327    6.103221414    3.220632383    6.236328600
 1130 SOLV  HW2     5328    6.188043013    3.082739852    6.214941971
 1131 SOLV  OW      5329    7.259061691    5.843105669    1.907090388
 1131 SOLV  HW1     5330    7.199629160    5.762694131    1.905316508
 1131 SOLV  HW2     5331    7.313211540    5.842663953    1.991167032
 1132 SOLV  OW      5332    6.874492266    5.694726118    4.510646351
 1132 SOLV  HW1     5333    6.806220748    5.738643335    4.569057415
 1132 SOLV  HW2     5334    6.904820296    5.609444407    4.553176352
 1133 SOLV  OW      5335    6.555881273    0.167399095    5.564907029
 1133 SOLV  HW1     5336    6.467452481    0.189144205    5.606249487
 1133 SOLV  HW2     5337    6.552190070    0.185903050    5.466694918
 1134 SOLV  OW      5338    0.945871445    1.100863084    2.711889464
 1134 SOLV  HW1     5339    1.028596171    1.133950756    2.757312594
 1134 SOLV  HW2     5340    0.947970428    1.127295771    2.615461818
 1135 SOLV  OW      5341    1.689507062    5.900010740    1.408755974
 1135 SOLV  HW1     5342    1.592507653    5.889052213    1.430501707
 1135 SOLV  HW2     5343    1.699305020    5.960602696    1.329797720
 1136 SOLV  OW      5344    1.838319644    6.337261280    3.518515953
 1136 SOLV  HW1     5345    1.862419308    6.248484927    3.557756569
 1136 SOLV  HW2     5346    1.848884193    6.333724533    3.419129543
 1137 SOLV  OW      5347    1.883710246    0.728577226    6.826641099
 1137 SOLV  HW1     5348    1.978222447    0.761272754    6.826333898
 1137 SOLV  HW2     5349    1.832261216    0.774723458    6.754355849
 1138 SOLV  OW      5350    2.000287305    0.893117748    0.208343502
 1138 SOLV  HW1     5351    1.946114424    0.843270308    0.276033557
 1138 SOLV  HW2     5352    2.091481503    0.911014882    0.245284138
 1139 SOLV  OW      5353    7.669918368    7.186691241    5.986399897
 1139 SOLV  HW1     5354    7.646635199    7.256626628    6.053991199
 1139 SOLV  HW2     5355    7.593883730    7.122339566    5.977501270
 1140 SOLV  OW      5356    5.289490497    0.888529929    7.054323906
 1140 SOLV  HW1     5357    5.317244885    0.897320078    7.149999652
 1140 SOLV  HW2     5358    5.321474749    0.800901801    7.018272411
 1141 SOLV  OW      5359    1.505924461    2.344783211    2.454869480
 1141 SOLV  HW1     5360    1.449572276    2.361542928    2.373967922
 1141 SOLV  HW2     5361    1.487028439    2.253166401    2.490234882
 1142 SOLV  OW      5362    5.947776307    5.858865143    3.174715982
 1142 SOLV  HW1     5363    5.882052741    5.928197478    3.145136414
 1142 SOLV  HW2     5364    5.913619584    5.768066094    3.150419970
 1143 SOLV  OW      5365    1.480658208    7.653987447    2.502744319
 1143 SOLV  HW1     5366    1.501758887    7.751623706    2.498062664
 1143 SOLV  HW2     5367    1.434961472    7.625706490    2.418411941
 1144 SOLV  OW      5368    5.073625308    3.802940654    5.328534248
 1144 SOLV  HW1     5369    4.982151849    3.801005881    5.288153166
 1144 SOLV  HW2     5370    5.100377930    3.897728272    5.345892364
 1145 SOLV  OW      5371    5.617509593    5.529187009    1.967148172
 1145 SOLV  HW1     5372    5.559743159    5.591053280    2.020412836
 1145 SOLV  HW2     5373    5.632842028    5.567925010    1.876232115
 1146 SOLV  OW      5374    5.922780796    0.438312392    4.758122086
 1146 SOLV  HW1     5375    5.980749102    0.504327698    4.710335552
 1146 SOLV  HW2     5376    5.883696862    0.374288208    4.691977017
 1147 SOLV  OW      5377    2.647451995    6.742179066    0.782679196
 1147 SOLV  HW1     5378    2.667509796    6.820352053    0.841739289
 1147 SOLV  HW2     5379    2.598102858    6.672691256    0.835000763
 1148 SOLV  OW      5380    3.746523304    3.810707759    4.692531623
 1148 SOLV  HW1     5381    3.773363976    3.729223697    4.743911390
 1148 SOLV  HW2     5382    3.766244563    3.892332792    4.746848872
 1149 SOLV  OW      5383    1.721338358    5.505500767    4.708825802
 1149 SOLV  HW1     5384    1.629125396    5.475167278    4.684781230
 1149 SOLV  HW2     5385    1.751987347    5.457160549    4.790833766
 1150 SOLV  OW      5386    1.631790543    2.805729669    7.463804829
 1150 SOLV  HW1     5387    1.665998562    2.872840832    7.529575354
 1150 SOLV  HW2     5388    1.609788222    2.720610847    7.511456049
 1151 SOLV  OW      5389    6.847355555    1.294270941    3.404994952
 1151 SOLV  HW1     5390    6.811649964    1.204113958    3.380535013
 1151 SOLV  HW2     5391    6.944991228    1.298328291    3.383730083
 1152 SOLV  OW      5392    6.863309294    1.727662104    6.261674714
 1152 SOLV  HW1     5393    6.941469204    1.747015485    6.320987192
 1152 SOLV  HW2     5394    6.801263071    1.664321755    6.307932339
 1153 SOLV  OW      5395    5.020771515    7.178201569    5.239031982
 1153 SOLV  HW1     5396    4.989918975    7.203574987    5.147348959
 1153 SOLV  HW2     5397    4.988239571    7.086185609    5.260853828
 1154 SOLV  OW      5398    4.248063697    7.148737829    3.508341793
 1154 SOLV  HW1     5399    4.251621723    7.187643502    3.600403390
 1154 SOLV  HW2     5400    4.299672359    7.206993607    3.445538444
 1155 SOLV  OW      5401    0.077801192    1.973295211    3.285318931
 1155 SOLV  HW1     5402    0.104142624    1.877555567    3.297152892
 1155 SOLV  HW2     5403    0.155957312    2.032145233    3.306013137
 1156 SOLV  OW      5404    4.713238934    1.574868637    6.198390257
 1156 SOLV  HW1     5405    4.650327177    1.563577139    6.275306955
 1156 SOLV  HW2     5406    4.785623063    1.506104206    6.204185038
 1157 SOLV  OW      5407    6.932840272    5.184919122    2.318578831
 1157 SOLV  HW1     5408    6.989192663    5.156555544    2.240979358
 1157 SOLV  HW2     5409    6.839767764    5.150354601    2.306555191
 1158 SOLV  OW      5410    0.224955269    0.243983929    5.018519776
 1158 SOLV  HW1     5411    0.286168568    0.320552099    4.998716734
 1158 SOLV  HW2     5412    0.254507623    0.198594315    5.102593226
 1159 SOLV  OW      5413    3.538816337    6.712229063    6.510791868
 1159 SOLV  HW1     5414    3.599396195    6.643519911    6.550923264
 1159 SOLV  HW2     5415    3.570050738    6.803553567    6.536976404
 1160 SOLV  OW      5416    2.695398455    0.351584098    2.964658055
 1160 SOLV  HW1     5417    2.601458504    0.369133736    2.994107839
 1160 SOLV  HW2     5418    2.750394910    0.323935764    3.043467407
 1161 SOLV  OW      5419    1.270391250    7.531090857    4.070576968
 1161 SOLV  HW1     5420    1.180137833    7.572538471    4.082334085
 1161 SOLV  HW2     5421    1.262697704    7.450690596    4.011599333
 1162 SOLV  OW      5422    5.923050138    1.697549473    7.555884098
 1162 SOLV  HW1     5423    5.855497632    1.771255224    7.558330181
 1162 SOLV  HW2     5424    5.876563899    1.609449965    7.564788717
 1163 SOLV  OW      5425    2.072844558    6.416755814    4.858402265
 1163 SOLV  HW1     5426    2.026725692    6.385419488    4.941423456
 1163 SOLV  HW2     5427    2.167978665    6.439171201    4.879578548
 1164 SOLV  OW      5428    2.930945689    4.812427178    3.378409457
 1164 SOLV  HW1     5429    2.998962306    4.853611348    3.439065583
 1164 SOLV  HW2     5430    2.975424623    4.745127063    3.319300901
 1165 SOLV  OW      5431    2.519992609    5.498776007    6.716312348
 1165 SOLV  HW1     5432    2.544919040    5.557966626    6.792961537
 1165 SOLV  HW2     5433    2.519061813    5.403507715    6.746725757
 1166 SOLV  OW      5434    2.949345334    0.528772712    3.087331645
 1166 SOLV  HW1     5435    2.942456977    0.486847462    2.996806418
 1166 SOLV  HW2     5436    3.025997977    0.488176281    3.137093643
 1167 SOLV  OW      5437    3.059562047    3.718269955    2.751171458
 1167 SOLV  HW1     5438    3.112289986    3.666791430    2.683561390
 1167 SOLV  HW2     5439    2.964127039    3.688479460    2.748705939
 1168 SOLV  OW      5440    5.686704591    5.906328654    2.476689228
 1168 SOLV  HW1     5441    5.735754644    5.861686078    2.551538999
 1168 SOLV  HW2     5442    5.589999157    5.881135537    2.480521408
 1169 SOLV  OW      5443    3.553256790    4.890779235    0.213021529
 1169 SOLV  HW1     5444    3.605558989    4.965336236    0.254342174
 1169 SOLV  HW2     5445    3.579833592    4.804078914    0.255191894
 1170 SOLV  OW      5446    6.950161703    5.647095529    6.745891454
 1170 SOLV  HW1     5447    7.044840630    5.677601791    6.756232906
 1170 SOLV  HW2     5448    6.948677212    5.557646222    6.701190192
 1171 SOLV  OW      5449    3.728994702    4.018765671    5.883974074
 1171 SOLV  HW1     5450    3.666608889    3.941204477    5.874289768
 1171 SOLV  HW2     5451    3.710699795    4.085457754    5.811732387
 1172 SOLV  OW      5452    6.487571455    3.510559342    7.713173317
 1172 SOLV  HW1     5453    6.406296459    3.480373586    7.763020174
 1172 SOLV  HW2     5454    6.534693377    3.581230044    7.765960941
 1173 SOLV  OW      5455    7.300492904    5.964785730    6.853622429
 1173 SOLV  HW1     5456    7.400375799    5.959920215    6.854812777
 1173 SOLV  HW2     5457    7.266491576    5.930117909    6.766194047
 1174 SOLV  OW      5458    5.191659567    5.745638603    1.461346788
 1174 SOLV  HW1     5459    5.122102375    5.817452990    1.463818602
 1174 SOLV  HW2     5460    5.194954936    5.699388422    1.549956306
 1175 SOLV  OW      5461    3.769837847    4.577199517    4.189711784
 1175 SOLV  HW1     5462    3.766375303    4.550039313    4.285897730
 1175 SOLV  HW2     5463    3.833159192    4.517463267    4.140483992
 1176 SOLV  OW      5464    7.699745786    7.441312491    4.487661322
 1176 SOLV  HW1     5465    7.753043696    7.382672142    4.548672665
 1176 SOLV  HW2     5466    7.729919067    7.536118071    4.497819540
 1177 SOLV  OW      5467    1.575242228    4.443382670    1.928359650
 1177 SOLV  HW1     5468    1.534946067    4.518386763    1.875897426
 1177 SOLV  HW2     5469    1.627834517    4.384369072    1.867097623
 1178 SOLV  OW      5470    2.154223348    0.402162729    5.035412710
 1178 SOLV  HW1     5471    2.120895021    0.349448385    4.957232233
 1178 SOLV  HW2     5472    2.080914795    0.411850441    5.102745142
 1179 SOLV  OW      5473    5.907717756    0.952362885    5.660141233
 1179 SOLV  HW1     5474    5.892165810    0.963213000    5.561955865
 1179 SOLV  HW2     5475    5.959390309    0.868333024    5.676597134
 1180 SOLV  OW      5476    6.774723153    3.049723405    4.955886215
 1180 SOLV  HW1     5477    6.809960739    3.140379089    4.979161978
 1180 SOLV  HW2     5478    6.839999823    2.979993320    4.985526000
 1181 SOLV  OW      5479    1.684670108    3.265689826    4.178212496
 1181 SOLV  HW1     5480    1.607299426    3.203573692    4.165688135
 1181 SOLV  HW2     5481    1.740808984    3.233987182    4.254663747
 1182 SOLV  OW      5482    0.975567339    0.104259264    6.157315902
 1182 SOLV  HW1     5483    1.019313050    0.183952863    6.198989134
 1182 SOLV  HW2     5484    0.902883844    0.134580427    6.095678706
 1183 SOLV  OW      5485    3.987899568    2.428043340    4.143992448
 1183 SOLV  HW1     5486    4.032154564    2.392619349    4.226383597
 1183 SOLV  HW2     5487    4.045847450    2.498275470    4.102626856
 1184 SOLV  OW      5488    1.521916216    1.151318648    7.717353794
 1184 SOLV  HW1     5489    1.593898710    1.206961089    7.675834473
 1184 SOLV  HW2     5490    1.455609339    1.210971699    7.762589338
 1185 SOLV  OW      5491    1.269814379    1.492788733    2.572349349
 1185 SOLV  HW1     5492    1.358261119    1.485183160    2.618405345
 1185 SOLV  HW2     5493    1.198007872    1.507615893    2.640362377
 1186 SOLV  OW      5494    4.708207576    4.182657792    6.191911501
 1186 SOLV  HW1     5495    4.614248140    4.178763739    6.157878847
 1186 SOLV  HW2     5496    4.745964293    4.273733758    6.175141307
 1187 SOLV  OW      5497    1.701848449    1.142132367    4.590943577
 1187 SOLV  HW1     5498    1.649433247    1.069540733    4.635475553
 1187 SOLV  HW2     5499    1.784240031    1.103237841    4.549727106
 1188 SOLV  OW      5500    5.797178650    5.283848742    1.603271377
 1188 SOLV  HW1     5501    5.852378950    5.234843088    1.670735195
 1188 SOLV  HW2     5502    5.852384036    5.355656052    1.560891784
 1189 SOLV  OW      5503    5.808986913    6.320558853    4.672013928
 1189 SOLV  HW1     5504    5.862308816    6.296965749    4.753267175
 1189 SOLV  HW2     5505    5.769390352    6.411679639    4.683457973
 1190 SOLV  OW      5506    5.490088527    5.846306590    0.705803675
 1190 SOLV  HW1     5507    5.480692364    5.927103337    0.647622287
 1190 SOLV  HW2     5508    5.574507163    5.798053177    0.682425753
 1191 SOLV  OW      5509    6.486962028    5.186075591    6.852121069
 1191 SOLV  HW1     5510    6.402659832    5.187886584    6.905892693
 1191 SOLV  HW2     5511    6.521681258    5.279254322    6.841454519
 1192 SOLV  OW      5512    6.590739851    7.292292746    2.971779006
 1192 SOLV  HW1     5513    6.689371892    7.276181673    2.975462057
 1192 SOLV  HW2     5514    6.565058017    7.358063617    3.042602579
 1193 SOLV  OW      5515    2.275884774    5.988552940    0.045996353
 1193 SOLV  HW1     5516    2.327122759    5.977980690    0.131218964
 1193 SOLV  HW2     5517    2.309807455    6.068511137   -0.003560612
 1194 SOLV  OW      5518    6.645298135    5.883969417    1.671632225
 1194 SOLV  HW1     5519    6.716511706    5.901492142    1.603636871
 1194 SOLV  HW2     5520    6.675858199    5.916679763    1.761063269
 1195 SOLV  OW      5521    6.239347952    0.576452324    4.753805089
 1195 SOLV  HW1     5522    6.193385477    0.544640196    4.836735035
 1195 SOLV  HW2     5523    6.178065057    0.636859684    4.702842194
 1196 SOLV  OW      5524    7.734686154    1.380334239    0.856567364
 1196 SOLV  HW1     5525    7.638769477    1.352672967    0.862589227
 1196 SOLV  HW2     5526    7.761345947    1.387415012    0.760440115
 1197 SOLV  OW      5527    2.150951949    4.737860609    6.990322292
 1197 SOLV  HW1     5528    2.247889931    4.756819033    7.005976994
 1197 SOLV  HW2     5529    2.108204318    4.816916064    6.946456258
 1198 SOLV  OW      5530    3.728050293    5.046754737    7.331839101
 1198 SOLV  HW1     5531    3.654997632    5.106196837    7.298197920
 1198 SOLV  HW2     5532    3.796443126    5.101843466    7.379688178
 1199 SOLV  OW      5533    2.335652025    4.353894465    0.174056398
 1199 SOLV  HW1     5534    2.320597413    4.452750920    0.172425211
 1199 SOLV  HW2     5535    2.298612685    4.313177433    0.090557296
 1200 SOLV  OW      5536    3.264227686    3.221824863    2.756413366
 1200 SOLV  HW1     5537    3.263095848    3.184965438    2.663453251
 1200 SOLV  HW2     5538    3.358699690    3.239330048    2.784162971
 1201 SOLV  OW      5539    1.937663097    3.433831514    6.711734263
 1201 SOLV  HW1     5540    2.000173200    3.368551970    6.668923468
 1201 SOLV  HW2     5541    1.919020153    3.405345701    6.805769536
 1202 SOLV  OW      5542    5.542573580    2.986176423    4.564342711
 1202 SOLV  HW1     5543    5.458278877    2.932757570    4.570873899
 1202 SOLV  HW2     5544    5.615940839    2.938714809    4.612988728
 1203 SOLV  OW      5545    7.399780109    2.626761587    2.954154469
 1203 SOLV  HW1     5546    7.466366262    2.700892742    2.945736798
 1203 SOLV  HW2     5547    7.442138837    2.549076303    3.000745125
 1204 SOLV  OW      5548    6.626292320    6.564596087    4.429163507
 1204 SOLV  HW1     5549    6.628627366    6.664571537    4.430041964
 1204 SOLV  HW2     5550    6.713932931    6.529512277    4.396153935
 1205 SOLV  OW      5551    5.545584948    7.739919748    3.822921058
 1205 SOLV  HW1     5552    5.465040052    7.780068576    3.779305654
 1205 SOLV  HW2     5553    5.609922284    7.709622800    3.752604091
 1206 SOLV  OW      5554    5.763092979    1.229182875    5.336230385
 1206 SOLV  HW1     5555    5.679183368    1.279803898    5.316276874
 1206 SOLV  HW2     5556    5.828727010    1.289846371    5.381101944
 1207 SOLV  OW      5557    0.114160878    4.181522968    2.993399220
 1207 SOLV  HW1     5558    0.045588419    4.253682433    3.003027498
 1207 SOLV  HW2     5559    0.070519931    4.092312667    3.005186243
 1208 SOLV  OW      5560    6.066506151    6.837066271    4.050047424
 1208 SOLV  HW1     5561    6.047418470    6.785420386    4.133532626
 1208 SOLV  HW2     5562    6.028768116    6.929287427    4.058560094
 1209 SOLV  OW      5563    2.732326542    0.669114840    6.445736463
 1209 SOLV  HW1     5564    2.742902857    0.634604723    6.352469921
 1209 SOLV  HW2     5565    2.647573288    0.721788412    6.452358456
 1210 SOLV  OW      5566    1.209061574    0.130772413    4.091694571
 1210 SOLV  HW1     5567    1.113799458    0.150985995    4.068937958
 1210 SOLV  HW2     5568    1.252516998    0.084043540    4.014692279
 1211 SOLV  OW      5569    5.167534080    3.935004824    3.646746169
 1211 SOLV  HW1     5570    5.192866627    3.886413062    3.563087719
 1211 SOLV  HW2     5571    5.232927572    3.913013300    3.719145369
 1212 SOLV  OW      5572    6.858849952    6.482634280    4.354444926
 1212 SOLV  HW1     5573    6.905862239    6.494254199    4.441936731
 1212 SOLV  HW2     5574    6.914288704    6.522357579    4.281311085
 1213 SOLV  OW      5575    1.237806423    7.681023097    5.686974651
 1213 SOLV  HW1     5576    1.287440504    7.758629535    5.725880899
 1213 SOLV  HW2     5577    1.145960446    7.677116088    5.726332067
 1214 SOLV  OW      5578    4.479730079    6.954683162    4.312397659
 1214 SOLV  HW1     5579    4.559749342    7.003953423    4.278182007
 1214 SOLV  HW2     5580    4.402187874    7.017503322    4.318891044
 1215 SOLV  OW      5581    4.052532126    6.336964356    4.711807366
 1215 SOLV  HW1     5582    4.122044818    6.265090543    4.713269173
 1215 SOLV  HW2     5583    3.967705486    6.300483390    4.673420718
 1216 SOLV  OW      5584    6.590902182    2.910767911    4.412489607
 1216 SOLV  HW1     5585    6.638191654    2.929261137    4.326330494
 1216 SOLV  HW2     5586    6.629552522    2.828794832    4.454776315
 1217 SOLV  OW      5587    2.380533129    1.903992738    6.785228281
 1217 SOLV  HW1     5588    2.472643187    1.902999332    6.746287518
 1217 SOLV  HW2     5589    2.342536257    1.996260352    6.778552219
 1218 SOLV  OW      5590    5.697102139    6.178071936    6.440717703
 1218 SOLV  HW1     5591    5.604942419    6.211446676    6.460575954
 1218 SOLV  HW2     5592    5.734563149    6.133357605    6.521951887
 1219 SOLV  OW      5593    2.417100288    3.728635812    5.975506348
 1219 SOLV  HW1     5594    2.403383075    3.713740342    6.073443068
 1219 SOLV  HW2     5595    2.452767739    3.820855817    5.960510025
 1220 SOLV  OW      5596    4.001902378    7.374188732    2.013645808
 1220 SOLV  HW1     5597    4.060024562    7.361257116    2.093986233
 1220 SOLV  HW2     5598    3.928786128    7.438817607    2.035487899
 1221 SOLV  OW      5599    5.352117802    7.055137629    1.152735143
 1221 SOLV  HW1     5600    5.408710297    6.972931872    1.146317180
 1221 SOLV  HW2     5601    5.328900495    7.086860861    1.060777581
 1222 SOLV  OW      5602    6.155365276    6.117205831    6.136717476
 1222 SOLV  HW1     5603    6.136415862    6.206390570    6.177790506
 1222 SOLV  HW2     5604    6.166064528    6.127669101    6.037843817
 1223 SOLV  OW      5605    3.909788346    4.401868351    5.298880180
 1223 SOLV  HW1     5606    3.909096511    4.326372175    5.364463752
 1223 SOLV  HW2     5607    3.986518594    4.462771452    5.318993981
 1224 SOLV  OW      5608    4.738958000    2.614064434    0.024167230
 1224 SOLV  HW1     5609    4.734967285    2.572558697    0.115066928
 1224 SOLV  HW2     5610    4.733097902    2.713536351    0.032676102
 1225 SOLV  OW      5611    1.354705322    1.420425837    6.079232608
 1225 SOLV  HW1     5612    1.391359790    1.513453532    6.077222778
 1225 SOLV  HW2     5613    1.393141969    1.371155805    6.157314117
 1226 SOLV  OW      5614    7.177974837    7.203692596    5.222313639
 1226 SOLV  HW1     5615    7.176661205    7.117750421    5.171185112
 1226 SOLV  HW2     5616    7.239453056    7.194881160    5.300701422
 1227 SOLV  OW      5617    5.047744156    5.496293669    3.217549778
 1227 SOLV  HW1     5618    5.090284464    5.585458714    3.202012671
 1227 SOLV  HW2     5619    4.998348280    5.497644833    3.304496339
 1228 SOLV  OW      5620    7.175693198    5.752467850    5.898089602
 1228 SOLV  HW1     5621    7.189671928    5.812391957    5.819252024
 1228 SOLV  HW2     5622    7.223010856    5.790434183    5.977595997
 1229 SOLV  OW      5623    5.465826318    5.232552944    0.425070659
 1229 SOLV  HW1     5624    5.454011254    5.168636335    0.349068318
 1229 SOLV  HW2     5625    5.480989876    5.324632583    0.389115369
 1230 SOLV  OW      5626    0.078523262    5.998423453    5.733397121
 1230 SOLV  HW1     5627   -0.002650082    5.972298536    5.785645129
 1230 SOLV  HW2     5628    0.050504545    6.043533048    5.648653627
 1231 SOLV  OW      5629    7.188724179    6.406248054    7.006639592
 1231 SOLV  HW1     5630    7.093688848    6.397287178    7.036438674
 1231 SOLV  HW2     5631    7.240908552    6.326671028    7.037368123
 1232 SOLV  OW      5632    0.862533515    4.160786476    3.836054033
 1232 SOLV  HW1     5633    0.766485326    4.157522326    3.863727963
 1232 SOLV  HW2     5634    0.872015133    4.219257053    3.755474902
 1233 SOLV  OW      5635    5.002806423    5.227678415    4.629750689
 1233 SOLV  HW1     5636    4.957874501    5.283787666    4.699280665
 1233 SOLV  HW2     5637    5.055988392    5.155658794    4.674318725
 1234 SOLV  OW      5638    6.694857468    6.940675663    5.909787444
 1234 SOLV  HW1     5639    6.783138016    6.984202568    5.927497445
 1234 SOLV  HW2     5640    6.657825176    6.904439589    5.995328126
 1235 SOLV  OW      5641    0.781137469    4.688558746    4.160905692
 1235 SOLV  HW1     5642    0.685127652    4.705432264    4.183249860
 1235 SOLV  HW2     5643    0.802279745    4.729165697    4.071990914
 1236 SOLV  OW      5644    3.854405921    6.514952365    1.093737594
 1236 SOLV  HW1     5645    3.938077802    6.551611959    1.134438676
 1236 SOLV  HW2     5646    3.843598699    6.419164750    1.120371770
 1237 SOLV  OW      5647    2.841928347    3.566753298    4.099848221
 1237 SOLV  HW1     5648    2.929917963    3.541665435    4.059494537
 1237 SOLV  HW2     5649    2.856884860    3.605991096    4.190604225
 1238 SOLV  OW      5650    5.539624413    5.199647868    1.675115801
 1238 SOLV  HW1     5651    5.615860350    5.230156692    1.618028655
 1238 SOLV  HW2     5652    5.562440055    5.213718745    1.771464335
 1239 SOLV  OW      5653    6.140574106    2.312138406    3.352793936
 1239 SOLV  HW1     5654    6.079348153    2.278417172    3.424307960
 1239 SOLV  HW2     5655    6.173507202    2.403297221    3.377399546
 1240 SOLV  OW      5656    5.896666184    5.565447608    3.449883927
 1240 SOLV  HW1     5657    5.868638493    5.496206679    3.383388389
 1240 SOLV  HW2     5658    5.969842320    5.528767514    3.507340070
 1241 SOLV  OW      5659    1.301004510    1.196573091    4.925101191
 1241 SOLV  HW1     5660    1.359066400    1.136097340    4.870572847
 1241 SOLV  HW2     5661    1.220015140    1.146430805    4.955569368
 1242 SOLV  OW      5662    4.539198252    5.881519735    5.817017652
 1242 SOLV  HW1     5663    4.494894640    5.890904960    5.906175387
 1242 SOLV  HW2     5664    4.476577514    5.912146916    5.745319860
 1243 SOLV  OW      5665    0.677755509    4.209492155    3.566544184
 1243 SOLV  HW1     5666    0.718275984    4.118067072    3.567573638
 1243 SOLV  HW2     5667    0.748544280    4.277077334    3.545986409
 1244 SOLV  OW      5668    4.173097656    0.465417173    4.878954111
 1244 SOLV  HW1     5669    4.140614793    0.547589450    4.925795326
 1244 SOLV  HW2     5670    4.195576044    0.487819320    4.784115284
 1245 SOLV  OW      5671    4.356635593    0.273842088    0.457190853
 1245 SOLV  HW1     5672    4.346975480    0.351510217    0.394934526
 1245 SOLV  HW2     5673    4.449964451    0.238301825    0.451886907
 1246 SOLV  OW      5674    3.131705711    0.916080458    1.450891175
 1246 SOLV  HW1     5675    3.191629692    0.837061291    1.437984603
 1246 SOLV  HW2     5676    3.044361028    0.899486855    1.405099479
 1247 SOLV  OW      5677    3.755713851    7.562382909    4.059485077
 1247 SOLV  HW1     5678    3.658300682    7.570123783    4.038209729
 1247 SOLV  HW2     5679    3.778126747    7.623263691    4.135597132
 1248 SOLV  OW      5680    5.539148631    7.598570338    2.615386276
 1248 SOLV  HW1     5681    5.622040339    7.594606058    2.559590187
 1248 SOLV  HW2     5682    5.474178638    7.662372049    2.574032117
 1249 SOLV  OW      5683    5.982833761    2.176547932    3.850703437
 1249 SOLV  HW1     5684    5.989824273    2.235744850    3.931006231
 1249 SOLV  HW2     5685    5.916511188    2.103859358    3.868573462
 1250 SOLV  OW      5686    3.279537578    0.699899844    1.360366365
 1250 SOLV  HW1     5687    3.335645052    0.623645865    1.392595777
 1250 SOLV  HW2     5688    3.243932472    0.678905514    1.269300945
 1251 SOLV  OW      5689    7.712429906    2.733144892    0.603742130
 1251 SOLV  HW1     5690    7.808315533    2.737057464    0.631885515
 1251 SOLV  HW2     5691    7.662329786    2.671603843    0.664602896
 1252 SOLV  OW      5692    3.576181979    4.475524170    7.706733774
 1252 SOLV  HW1     5693    3.592704359    4.439775379    7.614807071
 1252 SOLV  HW2     5694    3.662630459    4.506162470    7.746600608
 1253 SOLV  OW      5695    5.415049483    7.635212498    5.873831428
 1253 SOLV  HW1     5696    5.335552625    7.694090070    5.859166283
 1253 SOLV  HW2     5697    5.492137299    7.669302044    5.820009735
 1254 SOLV  OW      5698    7.334546198    4.647193554    2.261698666
 1254 SOLV  HW1     5699    7.393699829    4.578876242    2.218858709
 1254 SOLV  HW2     5700    7.243065446    4.641868090    2.221642876
 1255 SOLV  OW      5701    4.224768154    3.940502999    4.266182703
 1255 SOLV  HW1     5702    4.184128680    4.018190536    4.218069908
 1255 SOLV  HW2     5703    4.157408181    3.866950860    4.273558800
 1256 SOLV  OW      5704    4.309847401    4.248781106    5.643489615
 1256 SOLV  HW1     5705    4.361023596    4.217916625    5.723666758
 1256 SOLV  HW2     5706    4.229417684    4.300291888    5.673114848
 1257 SOLV  OW      5707    1.614080131    5.516148304    1.204158059
 1257 SOLV  HW1     5708    1.668819583    5.447894094    1.155733377
 1257 SOLV  HW2     5709    1.633444318    5.606907006    1.166904326
 1258 SOLV  OW      5710    6.771913143    6.571839329    7.164416580
 1258 SOLV  HW1     5711    6.774163992    6.538745923    7.258763149
[truncated: 7,221,107 more chars]
