# Supplementary material for: Flexible Gaussian Accelerated Molecular Dynamics to Enhance Biological Sampling
Source: J Chem Theory Comput. 2023 Aug 31;19(18):6521–31. doi: 10.1021/acs.jctc.3c00619 (PMC10536968; doi:10.1021/acs.jctc.3c00619)
Supplement: Supplementary file 2 — ct3c00619_si_002.zip [file ct3c00619_si_002.zip › nglycoprotein/eq/eq_glyco_5ngh_repl4_6.cnf]

TITLE
	MD++
	Automatically generated input file
	ogracia Mon Nov  7 03:29:40 2022

	final configuration
END
TIMESTEP
         500000 1100.000000000
END
POSITION
# first 24 chars ignored
    1 GLU   H1         1    1.973700094    1.002573186    6.361541028
    1 GLU   H2         2    1.956054209    0.845988092    6.336489602
    1 GLU   N          3    1.932046584    0.935854430    6.299792241
    1 GLU   H3         4    1.833371002    0.942623385    6.285068519
    1 GLU   CA         5    1.975890920    0.949013639    6.160105199
    1 GLU   CB         6    2.028761618    1.091718119    6.144321832
    1 GLU   CG         7    1.921664118    1.200942919    6.146921122
    1 GLU   CD         8    1.879478782    1.226391566    6.002073644
    1 GLU   OE1        9    1.944066036    1.314139029    5.940823476
    1 GLU   OE2       10    1.770674623    1.174535918    5.968942954
    1 GLU   C         11    2.102106304    0.862800288    6.153156348
    1 GLU   O         12    2.154075246    0.828640811    6.259282514
    2 GLY   N         13    2.136260894    0.807318703    6.037200017
    2 GLY   H         14    2.068613033    0.816929560    5.964171014
    2 GLY   CA        15    2.250747571    0.716830479    6.019447452
    2 GLY   C         16    2.223306470    0.573595802    6.065747613
    2 GLY   O         17    2.127620391    0.513103978    6.017623867
    3 ASN   N         18    2.314536246    0.517750264    6.144796047
    3 ASN   H         19    2.379066153    0.576885133    6.193179379
    3 ASN   CA        20    2.298960706    0.380572029    6.195291771
    3 ASN   CB        21    2.426508754    0.319218408    6.253422634
    3 ASN   CG        22    2.521592187    0.268739373    6.144717821
    3 ASN   OD1       23    2.534933343    0.150951198    6.111915421
    3 ASN   ND2       24    2.617873891    0.353307619    6.109123666
    3 ASN   HD21      25    2.679772657    0.324057484    6.036233545
    3 ASN   HD22      26    2.642792093    0.436765852    6.158244817
    3 ASN   C         27    2.175497125    0.362555387    6.283850900
    3 ASN   O         28    2.122889473    0.252275077    6.297981870
    4 ASP   N         29    2.122921599    0.474284679    6.333239237
    4 ASP   H         30    2.158244837    0.567260818    6.322892553
    4 ASP   CA        31    2.009946165    0.467844307    6.427046829
    4 ASP   CB        32    2.030821223    0.516307113    6.570652117
    4 ASP   CG        33    2.097772230    0.653880846    6.570808453
    4 ASP   OD1       34    2.024999630    0.749537551    6.605109006
    4 ASP   OD2       35    2.221990989    0.664575840    6.579698145
    4 ASP   C         36    1.887416241    0.536967453    6.366891336
    4 ASP   O         37    1.897104216    0.655486987    6.335459250
    5 VAL   N         38    1.780587191    0.462429214    6.340047338
    5 VAL   H         39    1.789795188    0.415026444    6.427622673
    5 VAL   CA        40    1.674257274    0.507008550    6.248836901
    5 VAL   CB        41    1.692306041    0.437255688    6.113863667
    5 VAL   CG1       42    1.809564733    0.482954265    6.026829412
    5 VAL   CG2       43    1.711909920    0.286047634    6.126647138
    5 VAL   C         44    1.531442466    0.491211683    6.301446847
    5 VAL   O         45    1.510664160    0.404563175    6.386246061
    6 ARG   N         46    1.438382689    0.574301980    6.255339192
    6 ARG   H         47    1.457040128    0.637754099    6.180322752
    6 ARG   CA        48    1.307328564    0.583462067    6.321316632
    6 ARG   CB        49    1.285912282    0.731888449    6.351673899
    6 ARG   CG        50    1.382134033    0.780208966    6.460379520
    6 ARG   CD        51    1.336339814    0.911696425    6.523820856
    6 ARG   NE        52    1.211197358    0.890760439    6.598034103
    6 ARG   HE        53    1.222703901    0.872095584    6.695600594
    6 ARG   CZ        54    1.092805254    0.948711131    6.573959243
    6 ARG   NH1       55    1.078497320    1.056833828    6.496108356
    6 ARG   HH11      56    0.985747074    1.090625491    6.480148751
    6 ARG   HH12      57    1.149729606    1.097022363    6.438576276
    6 ARG   NH2       58    0.984332803    0.879255239    6.610871192
    6 ARG   HH21      59    0.892290013    0.917763884    6.604261864
    6 ARG   HH22      60    0.994671990    0.782528218    6.634044060
    6 ARG   C         61    1.186750010    0.527793200    6.245326608
    6 ARG   O         62    1.107551767    0.450920291    6.299631324
    7 ARG   N         63    1.184969190    0.550068842    6.114209909
    7 ARG   H         64    1.271714446    0.566387414    6.067210312
    7 ARG   CA        65    1.077042520    0.517094959    6.019996183
    7 ARG   CB        66    1.028745057    0.638324606    5.940123024
    7 ARG   CG        67    0.998386090    0.760202542    6.027476666
    7 ARG   CD        68    0.967312651    0.882803428    5.941359281
    7 ARG   NE        69    1.095313745    0.921322588    5.880178213
    7 ARG   HE        70    1.125110040    0.851323990    5.815275405
    7 ARG   CZ        71    1.152618456    1.040369101    5.902582165
    7 ARG   NH1       72    1.100587186    1.138209493    5.977922945
    7 ARG   HH11      73    1.158464519    1.216103574    6.002064078
    7 ARG   HH12      74    1.003940672    1.141114345    6.003437854
    7 ARG   NH2       75    1.275293010    1.056634655    5.851145987
    7 ARG   HH21      76    1.323261255    1.143522049    5.863404284
    7 ARG   HH22      77    1.336439799    0.981596432    5.826039561
    7 ARG   C         78    1.105181377    0.405018201    5.919698584
    7 ARG   O         79    1.009914385    0.333627279    5.888750295
    8 ASN   N         80    1.227918929    0.386524779    5.871923256
    8 ASN   H         81    1.302863841    0.452588649    5.876369092
    8 ASN   CA        82    1.268291418    0.270595231    5.791041077
    8 ASN   CB        83    1.322141825    0.324293250    5.658267611
    8 ASN   CG        84    1.210345174    0.379203978    5.569413442
    8 ASN   OD1       85    1.191065399    0.500637275    5.572929877
    8 ASN   ND2       86    1.156097317    0.297702399    5.479393122
    8 ASN   HD21      87    1.064262571    0.312899170    5.442835536
    8 ASN   HD22      88    1.212565702    0.224096336    5.442055117
    8 ASN   C         89    1.376378872    0.192326145    5.865884979
    8 ASN   O         90    1.452231196    0.250554122    5.943247268
    9 PHE   N         91    1.377689121    0.061791968    5.840368842
    9 PHE   H         92    1.311389475    0.019458879    5.778610425
    9 PHE   CA        93    1.445031834    7.702592846    5.927640971
    9 PHE   CB        94    1.364372348    7.673460991    6.054338006
    9 PHE   CG        95    1.218598182    7.632541921    6.032334238
    9 PHE   CD1       96    1.127622220    7.737024110    6.043640963
    9 PHE   HD1       97    1.150248158    7.828260707    6.098836148
    9 PHE   CD2       98    1.178725100    7.505051522    5.993909898
    9 PHE   HD2       99    1.256941019    7.432527731    5.971465449
    9 PHE   CE1      100    0.998573952    7.709978616    5.999653888
    9 PHE   HE1      101    0.934098607    7.797285163    5.989483070
    9 PHE   CE2      102    1.049031657    7.479667972    5.950841444
    9 PHE   HE2      103    1.010155829    7.380220016    5.928937768
    9 PHE   CZ       104    0.957349691    7.583885618    5.958172690
    9 PHE   HZ       105    0.852356215    7.566051160    5.934949876
    9 PHE   C        106    1.473327371    7.568085475    5.860445483
    9 PHE   O        107    1.410753242    7.530278562    5.761530813
   10 ASP   N        108    1.564334499    7.493130465    5.922018916
   10 ASP   H        109    1.604352852    7.534953366    6.003566640
   10 ASP   CA       110    1.601884750    7.354187093    5.892102904
   10 ASP   CB       111    1.754067607    7.344097900    5.904375383
   10 ASP   CG       112    1.799023177    7.212954987    5.839660546
   10 ASP   OD1      113    1.909539277    7.163630965    5.870938787
   10 ASP   OD2      114    1.719643693    7.153724797    5.763418607
   10 ASP   C        115    1.548397278    7.246761597    5.987030031
   10 ASP   O        116    1.604344311    7.240090881    6.096375689
   11 VAL   N        117    1.465300985    7.156739230    5.935245485
   11 VAL   H        118    1.439142108    7.166250085    5.839197299
   11 VAL   CA       119    1.407648663    7.049387371    6.017483387
   11 VAL   CB       120    1.270239745    7.005373873    5.966562781
   11 VAL   CG1      121    1.163248447    7.114728985    5.964465225
   11 VAL   CG2      122    1.278954460    6.920506670    5.839556461
   11 VAL   C        123    1.504667916    6.936249366    6.052084435
   11 VAL   O        124    1.493154617    6.871815001    6.156235542
   12 SER   N        125    1.612836905    6.925307114    5.975458681
   12 SER   H        126    1.623036013    6.983896542    5.895052326
   12 SER   CA       127    1.722051072    6.830733186    6.002660638
   12 SER   CB       128    1.798911285    6.814437388    5.871367500
   12 SER   OG       129    1.714564713    6.758643421    5.770259669
   12 SER   HG       130    1.782001268    6.706860937    5.717620451
   12 SER   C        131    1.817340820    6.880068924    6.111744564
   12 SER   O        132    1.849974745    6.807662569    6.205674114
   13 LYSH  N        133    1.846615702    7.009728400    6.107415763
   13 LYSH  H        134    1.846027875    7.069614499    6.027331248
   13 LYSH  CA       135    1.912997848    7.073765998    6.221863066
   13 LYSH  CB       136    1.955488925    7.217429572    6.190836276
   13 LYSH  CG       137    2.105190398    7.214309261    6.159421638
   13 LYSH  CD       138    2.157442418    7.340791074    6.091011744
   13 LYSH  CE       139    2.310136975    7.336647617    6.099740908
   13 LYSH  NZ       140    2.369429234    7.453859942    6.033760015
   13 LYSH  HZ1      141    2.468934515    7.443949634    6.033078064
   13 LYSH  HZ2      142    2.339377467    7.535818499    6.082541092
   13 LYSH  HZ3      143    2.343415960    7.459482300    5.937366570
   13 LYSH  C        144    1.831376659    7.078776606    6.351176136
   13 LYSH  O        145    1.883204876    7.078285767    6.462710659
   14 ILE   N        146    1.699029444    7.073554722    6.338957433
   14 ILE   H        147    1.649236543    7.102525413    6.257206535
   14 ILE   CA       148    1.622911994    7.066042393    6.464491067
   14 ILE   CB       149    1.482763138    7.120810238    6.436699001
   14 ILE   CG1      150    1.486613132    7.268432722    6.396642452
   14 ILE   CG2      151    1.381853191    7.105745434    6.550720673
   14 ILE   CD       152    1.359150998    7.324983933    6.333650054
   14 ILE   C        153    1.626117122    6.930334555    6.535106865
   14 ILE   O        154    1.632773021    6.928684212    6.657921181
   15 SER   N        155    1.647583968    6.820573220    6.463121066
   15 SER   H        156    1.678671950    6.828596293    6.368406662
   15 SER   CA       157    1.640682082    6.683154016    6.514902949
   15 SER   CB       158    1.665126921    6.591826790    6.394596125
   15 SER   OG       159    1.661528525    6.455567447    6.437843463
   15 SER   HG       160    1.755882570    6.422449968    6.436870771
   15 SER   C        161    1.743781162    6.655650757    6.624553049
   15 SER   O        162    1.861950750    6.652359847    6.590538113
   16 GLY   N        163    1.703520150    6.636135151    6.749810909
   16 GLY   H        164    1.611607638    6.600183123    6.765977689
   16 GLY   CA       165    1.790478605    6.622294206    6.867526294
   16 GLY   C        166    1.727206868    6.660652670    7.001456039
   16 GLY   O        167    1.604907662    6.654965597    7.013329474
   17 TYR   N        168    1.808947839    6.670573846    7.105909373
   17 TYR   H        169    1.904160359    6.695292844    7.087874623
   17 TYR   CA       170    1.762266006    6.699400430    7.242291989
   17 TYR   CB       171    1.867554468    6.658541663    7.345529328
   17 TYR   CG       172    1.886972203    6.507802961    7.363110269
   17 TYR   CD1      173    1.802549675    6.442277952    7.451985853
   17 TYR   HD1      174    1.762569714    6.487105841    7.542942216
   17 TYR   CD2      175    1.948654933    6.434574918    7.262352569
   17 TYR   HD2      176    2.012506154    6.488315973    7.192242095
   17 TYR   CE1      177    1.764923652    6.309787757    7.433237367
   17 TYR   HE1      178    1.709724980    6.254165924    7.508991356
   17 TYR   CE2      179    1.912044015    6.302717894    7.238021314
   17 TYR   HE2      180    1.963782490    6.250301018    7.157668354
   17 TYR   CZ       181    1.822673389    6.242805376    7.326006795
   17 TYR   OH       182    1.786036531    6.112296657    7.315033039
   17 TYR   HH       183    1.710478956    6.097982800    7.378943881
   17 TYR   C        184    1.719618237    6.843352312    7.271814005
   17 TYR   O        185    1.803968680    6.932059541    7.259677585
   18 TRP   N        186    1.597490974    6.855469648    7.323084027
   18 TRP   H        187    1.545573547    6.774710798    7.351058768
   18 TRP   CA       188    1.535331835    6.986846261    7.345174509
   18 TRP   CB       189    1.475750916    7.039740479    7.214545075
   18 TRP   CG       190    1.570202592    7.068985348    7.097786296
   18 TRP   CD1      191    1.574736947    7.002659275    6.982582379
   18 TRP   HD1      192    1.534583344    6.902440820    6.967539711
   18 TRP   CD2      193    1.650435222    7.179374729    7.071329080
   18 TRP   NE1      194    1.642469523    7.064084866    6.885999382
   18 TRP   HE1      195    1.653728993    7.031240812    6.792220441
   18 TRP   CE2      196    1.686016940    7.178943835    6.936970913
   18 TRP   CE3      197    1.709817136    7.275469870    7.152338056
   18 TRP   HE3      198    1.697579804    7.269321261    7.260474262
   18 TRP   CZ2      199    1.767841310    7.276611162    6.881411389
   18 TRP   HZ2      200    1.792486885    7.271366975    6.775368853
   18 TRP   CZ3      201    1.793655786    7.373023482    7.099667645
   18 TRP   HZ3      202    1.848209040    7.444300276    7.161495577
   18 TRP   CH2      203    1.815079803    7.379160795    6.962466571
   18 TRP   HH2      204    1.868168956    7.464195187    6.919668311
   18 TRP   C        205    1.435445657    6.993322634    7.460896441
   18 TRP   O        206    1.315102695    7.012133488    7.443787399
   19 TYR   N        207    1.496810348    7.015596330    7.576784313
   19 TYR   H        208    1.586401424    7.060040108    7.576652158
   19 TYR   CA       209    1.434032523    7.004794323    7.709264290
   19 TYR   CB       210    1.543511980    6.993311926    7.815515064
   19 TYR   CG       211    1.637455564    6.872576455    7.812415629
   19 TYR   CD1      212    1.586668777    6.754377081    0.126993542
   19 TYR   HD1      213    1.511809681    6.769387070    0.204793249
   19 TYR   CD2      214    1.763985793    6.873619167    0.016812079
   19 TYR   HD2      215    1.798783483    6.959719106   -0.040266532
   19 TYR   CE1      216    1.667140656    6.641237636    0.120452369
   19 TYR   HE1      217    1.627491460    6.546417768    0.156758442
   19 TYR   CE2      218    1.846056525    6.761775950    0.008127797
   19 TYR   HE2      219    1.949615529    6.770514627   -0.024721997
   19 TYR   CZ       220    1.792167412    6.644534955    0.059814426
   19 TYR   OH       221    1.868817778    6.532885026    0.072134014
   19 TYR   HH       222    1.831192785    6.459094362    0.128163539
   19 TYR   C        223    1.342431719    7.122221410    0.006252901
   19 TYR   O        224    1.379229647    7.238116290   -0.012303046
   20 SER   N        225    1.220438798    7.092325209    0.050021413
   20 SER   H        226    1.179301343    7.004694299    0.024950902
   20 SER   CA       227    1.131887257    7.199010358    0.098889153
   20 SER   CB       228    0.995959853    7.137702120    0.133180609
   20 SER   OG       229    0.924751293    7.100429094    0.014905265
   20 SER   HG       230    0.902427032    7.191922781   -0.018721877
   20 SER   C        231    1.182599750    7.281999573    0.216999386
   20 SER   O        232    1.234333881    7.225393252    0.313183075
   21 VAL   N        233    1.152925842    7.411461658    0.209989449
   21 VAL   H        234    1.119450427    7.446575584    0.122540244
   21 VAL   CA       235    1.198115551    7.512849431    0.306376116
   21 VAL   CB       236    1.315938653    7.593834818    0.251874880
   21 VAL   CG1      237    1.376775871    7.682000409    0.361101674
   21 VAL   CG2      238    1.431795465    7.505288922    0.205530010
   21 VAL   C        239    1.090591892    7.607157152    0.360735273
   21 VAL   O        240    1.077782812    7.609625532    0.483044442
   22 LEU   N        241    0.995134587    7.650452095    0.278866804
   22 LEU   H        242    0.958260244    7.599533367    0.201096864
   22 LEU   CA       243    0.900356966    0.013763030    0.327332440
   22 LEU   CB       244    0.954837589    0.154362514    0.301379896
   22 LEU   CG       245    1.062201293    0.219887061    0.388512196
   22 LEU   CD1      246    1.122323296    0.343124926    0.320639025
   22 LEU   CD2      247    1.016992633    0.240636160    0.533213039
   22 LEU   C        248    0.775391285    0.007251196    0.239274667
   22 LEU   O        249    0.778071286    0.026495188    0.117814934
   23 LEU   N        250    0.663108323    7.720103267    0.305968422
   23 LEU   H        251    0.644285384    7.706987500    0.403304816
   23 LEU   CA       252    0.536661492    7.728495157    0.231471647
   23 LEU   CB       253    0.443451188    7.612352743    0.266606589
   23 LEU   CG       254    0.300509463    7.610932454    0.212043365
   23 LEU   CD1      255    0.301702014    7.570847093    0.064392644
   23 LEU   CD2      256    0.212258994    7.517125997    0.294649464
   23 LEU   C        257    0.467771371    0.125378076    0.252800567
   23 LEU   O        258    0.443475084    0.154443846    0.369827788
   24 ALA   N        259    0.427567689    0.198542276    0.149258879
   24 ALA   H        260    0.458703246    0.190883236    0.054529403
   24 ALA   CA       261    0.328568816    0.306226961    0.163857410
   24 ALA   CB       262    0.357865521    0.429466897    0.078030185
   24 ALA   C        263    0.191467619    0.262078884    0.112251181
   24 ALA   O        264    0.187793947    0.192075869    0.011166619
   25 SER   N        265    0.086734246    0.306694334    0.181037057
   25 SER   H        266    0.106984131    0.355051422    0.266203192
   25 SER   CA       267    7.685162908    0.279545636    0.143980729
   25 SER   CB       268    7.621624074    0.166911165    0.225747924
   25 SER   OG       269    7.588312565    0.200711201    0.360643796
   25 SER   HG       270    7.488857067    0.193984795    0.368657959
   25 SER   C        271    7.593194039    0.401548501    0.152259108
   25 SER   O        272    7.615478535    0.494464110    0.229718467
   26 ASP   N        273    7.496020326    0.419459174    0.063233986
   26 ASP   H        274    7.519645256    0.374326685   -0.022820482
   26 ASP   CA       275    7.398120428    0.529098867    0.065232691
   26 ASP   CB       276    7.348502691    0.577865092    7.667034701
   26 ASP   CG       277    7.253141176    0.484523622    7.592171430
   26 ASP   OD1      278    7.195687726    0.535292945    7.493436243
   26 ASP   OD2      279    7.225245808    0.371389181    7.637420109
   26 ASP   C        280    7.290553711    0.515070790    0.173128975
   26 ASP   O        281    7.250320848    0.606740918    0.244571692
   27 VAL   N        282    7.241354893    0.391511162    0.173939213
   27 VAL   H        283    7.253295467    0.333641796    0.093269483
   27 VAL   CA       284    7.153791129    0.342772262    0.281472116
   27 VAL   CB       285    7.021319804    0.288217059    0.227735223
   27 VAL   CG1      286    6.945317152    0.411999215    0.179672617
   27 VAL   CG2      287    7.044388121    0.188685649    0.113864966
   27 VAL   C        288    7.229807536    0.257720484    0.383453283
   27 VAL   O        289    7.315755777    0.178471186    0.345190218
   28 ARG   N        290    7.181923163    0.269293818    0.507003884
   28 ARG   H        291    7.110950111    0.330831745    0.541309940
   28 ARG   CA       292    7.231085334    0.172794301    0.606412710
   28 ARG   CB       293    7.261650899    0.240704668    0.740067831
   28 ARG   CG       294    7.373876308    0.343980743    0.727783767
   28 ARG   CD       295    7.406682241    0.413400022    0.860131898
   28 ARG   NE       296    7.487691918    0.339427230    0.957995968
   28 ARG   HE       297    7.435746905    0.279213495    1.018619662
   28 ARG   CZ       298    7.615804961    0.370216139    0.982390366
   28 ARG   NH1      299    7.691967664    0.455225397    0.912196568
   28 ARG   HH11     300    7.782366104    0.480557008    0.946613396
   28 ARG   HH12     301    7.661814883    0.490983792    0.823810232
   28 ARG   NH2      302    7.668786870    0.323029866    1.096058204
   28 ARG   HH21     303    7.766169484    0.335371966    1.115132059
   28 ARG   HH22     304    7.617175651    0.274977535    1.166961376
   28 ARG   C        305    7.156372179    0.042902420    0.637331813
   28 ARG   O        306    7.210525394   -0.065910850    0.656262930
   29 GLU   N        307    7.024641571    0.051404215    0.621054850
   29 GLU   H        308    6.980298514    0.138534652    0.600016000
   29 GLU   CA       309    6.936370127    7.672690607    0.634416423
   29 GLU   CB       310    6.791162938    7.718609524    0.649196450
   29 GLU   CG       311    6.744565972    0.067404966    0.532189505
   29 GLU   CD       312    6.723878749   -0.008241035    0.400829345
   29 GLU   OE1      313    6.816778684    0.010111559    0.319234124
   29 GLU   OE2      314    6.616848630   -0.065000859    0.370060355
   29 GLU   C        315    6.964432964    7.544796278    0.555238695
   29 GLU   O        316    6.945649734    7.437026381    0.611482978
   30 LYSH  N        317    7.011292624    7.559846789    0.431680410
   30 LYSH  H        318    6.970475064    7.633462195    0.377684794
   30 LYSH  CA       319    7.064189409    7.454039018    0.344391143
   30 LYSH  CB       320    7.032965974    7.489175741    0.198787648
   30 LYSH  CG       321    6.884623093    7.492321787    0.161459130
   30 LYSH  CD       322    6.852587003    7.527429258    0.016042271
   30 LYSH  CE       323    6.704405773    7.565524630    0.016306252
   30 LYSH  NZ       324    6.683308316    7.705418039    0.056270576
   30 LYSH  HZ1      325    6.742493813    7.765915659    0.003004982
   30 LYSH  HZ2      326    6.709771640    7.714954416    0.152232797
   30 LYSH  HZ3      327    6.586114902    7.728181051    0.050262195
   30 LYSH  C        328    7.212693013    7.420957640    0.360638278
   30 LYSH  O        329    7.263028619    7.347615406    0.275682475
   31 THR   N        330    7.274433335    7.459813259    0.471846951
   31 THR   H        331    7.247888163    7.536754383    0.529953122
   31 THR   CA       332    7.399758393    7.389224255    0.502181840
   31 THR   CB       333    7.526239434    7.473624150    0.485268573
   31 THR   OG1      334    7.640731430    7.397152422    0.523903433
   31 THR   HG1      335    7.712357922    7.458998110    0.556233660
   31 THR   CG2      336    7.518739198    7.611318710    0.551571216
   31 THR   C        337    7.391213654    7.322506595    0.639608807
   31 THR   O        338    7.335042394    7.384231258    0.729978934
   32 GLU   N        339    7.464701035    7.214010474    0.662421224
   32 GLU   H        340    7.515241011    7.172629843    0.586702326
   32 GLU   CA       341    7.474674093    7.138063672    0.787892895
   32 GLU   CB       342    7.337432920    7.077172203    0.817322195
   32 GLU   CG       343    7.289152253    7.094302194    0.961490576
   32 GLU   CD       344    7.391921280    7.043150988    1.062631340
   32 GLU   OE1      345    7.474314384    7.117466719    1.120194737
   32 GLU   OE2      346    7.366883734    6.930249546    1.110047445
   32 GLU   C        347    7.584089428    7.032347965    0.771593195
   32 GLU   O        348    7.616732666    6.983815642    0.663377412
   33 GLU   N        349    7.634181728    6.986118922    0.885812974
   33 GLU   H        350    7.597449902    7.027534415    0.969092788
   33 GLU   CA       351    7.709022645    6.859632934    0.889450273
   33 GLU   CB       352    7.788244113    6.849103795    1.019931988
   33 GLU   CG       353    0.148133688    6.731684075    1.025203616
   33 GLU   CD       354    0.245314890    6.722799623    1.143055372
   33 GLU   OE1      355    0.217548346    6.792574433    1.242990119
   33 GLU   OE2      356    0.348546920    6.654508755    1.125605406
   33 GLU   C        357    7.641402737    6.727645717    0.851783649
   33 GLU   O        358    7.699630059    6.653250439    0.773018691
   34 ASN   N        359    7.510021570    6.715365973    0.868514582
   34 ASN   H        360    7.458175339    6.780847239    0.923507033
   34 ASN   CA       361    7.436229846    6.600355782    0.814322775
   34 ASN   CB       362    7.322068854    6.554649825    0.905351975
   34 ASN   CG       363    7.267940221    6.415465153    0.872084695
   34 ASN   OD1      364    7.297224288    6.354270532    0.769497088
   34 ASN   ND2      365    7.200239499    6.357685636    0.970908741
   34 ASN   HD21     366    7.152731210    6.270130880    0.962184777
   34 ASN   HD22     367    7.178415750    6.409741822    1.053449854
   34 ASN   C        368    7.368960087    6.645885225    0.684661719
   34 ASN   O        369    7.262666400    6.707769162    0.682821928
   35 SER   N        370    7.451437078    6.630595154    0.581441401
   35 SER   H        371    7.534267591    6.574768495    0.586183498
   35 SER   CA       372    7.418740560    6.677956346    0.446167479
   35 SER   CB       373    7.451178453    6.827220166    0.437137465
   35 SER   OG       374    7.425620593    6.894674700    0.313664083
   35 SER   HG       375    7.363872543    6.969464665    0.338036925
   35 SER   C        376    7.480829293    6.611512716    0.323107949
   35 SER   O        377    7.602662838    6.595912325    0.316454030
   36 SER   N        378    7.398610082    6.595697634    0.219769280
   36 SER   H        379    7.299169356    6.588441172    0.227537259
   36 SER   CA       380    7.441617587    6.565671155    0.082434433
   36 SER   CB       381    7.321296843    6.538988733    7.729846948
   36 SER   OG       382    7.210603379    6.622512166    7.764811156
   36 SER   HG       383    7.167553194    6.638008675    7.675892183
   36 SER   C        384    7.512656294    6.684237160    0.016797405
   36 SER   O        385    7.568482352    6.663952756   -0.090920194
   37 MET   N        386    7.472119580    6.805359745    0.053895639
   37 MET   H        387    7.431527894    6.806794724    0.145285184
   37 MET   CA       388    7.501437858    6.932783446    7.724775826
   37 MET   CB       389    7.391447791    7.036791652    7.747014173
   37 MET   CG       390    7.267486335    7.002717322    7.664053842
   37 MET   SD       391    7.131381107    7.124042949    7.679766154
   37 MET   CE       392    7.142956073    7.214935288    7.527163992
   37 MET   C        393    7.644921848    6.981929646    0.006944080
   37 MET   O        394    7.703461830    7.021823604   -0.093617774
   38 ARG   N        395    7.674481816    6.999861548    0.135376177
   38 ARG   H        396    7.603189157    6.997125049    0.205459901
   38 ARG   CA       397    0.072439232    7.020174344    0.187296314
   38 ARG   CB       398    0.055190242    7.034383741    0.338661913
   38 ARG   CG       399    0.182566941    7.095577514    0.397302017
   38 ARG   CD       400    0.170919835    7.111102639    0.549058592
   38 ARG   NE       401    0.309519959    7.132133527    0.593275843
   38 ARG   HE       402    0.365453747    7.187400327    0.531494054
   38 ARG   CZ       403    0.364937664    7.062796454    0.693660841
   38 ARG   NH1      404    0.310937091    6.955845993    0.753649277
   38 ARG   HH11     405    0.362523003    6.920935300    0.831872613
   38 ARG   HH12     406    0.241522838    6.895380611    0.714609390
   38 ARG   NH2      407    0.474907686    7.119718785    0.744859260
   38 ARG   HH21     408    0.507997680    7.094388059    0.835757569
   38 ARG   HH22     409    0.507919136    7.205592489    0.705678194
   38 ARG   C        410    0.178090091    6.917649213    0.145585398
   38 ARG   O        411    0.199538303    6.817433042    0.213610524
   39 VAL   N        412    0.245414017    6.933629634    0.031994905
   39 VAL   H        413    0.257892689    7.020623530   -0.015716123
   39 VAL   CA       414    0.338095432    6.829682976    7.722969228
   39 VAL   CB       415    0.314057380    6.815824761    7.572491772
   39 VAL   CG1      416    0.180590066    6.747855587    7.541221405
   39 VAL   CG2      417    0.335731854    6.947647047    7.497912314
   39 VAL   C        418    0.483247999    6.856058334    0.025476324
   39 VAL   O        419    0.525563516    6.970059993    0.006952624
   40 PHE   N        420    0.559953928    6.764585795    0.084120862
   40 PHE   H        421    0.527728686    6.671327919    0.100428651
   40 PHE   CA       422    0.703390398    6.781651556    0.111428419
   40 PHE   CB       423    0.731940492    6.696318836    0.235170946
   40 PHE   CG       424    0.652169367    6.736158824    0.359507375
   40 PHE   CD1      425    0.532147034    6.671267445    0.386098003
   40 PHE   HD1      426    0.483971023    6.613613010    0.307118587
   40 PHE   CD2      427    0.706256964    6.818037810    0.457959923
   40 PHE   HD2      428    0.803455261    6.866529806    0.448903756
   40 PHE   CE1      429    0.475384566    6.677771211    0.512813515
   40 PHE   HE1      430    0.384143916    6.623192962    0.536825549
   40 PHE   CE2      431    0.650984200    6.823255026    0.585390829
   40 PHE   HE2      432    0.689074083    6.895702993    0.657356884
   40 PHE   CZ       433    0.535171018    6.751927532    0.614035938
   40 PHE   HZ       434    0.495231105    6.747841043    0.715372510
   40 PHE   C        435    0.784302349    6.734702795    7.728411306
   40 PHE   O        436    0.781465461    6.616664858    7.693926129
   41 VAL   N        437    0.859076022    6.823049018    7.662891552
   41 VAL   H        438    0.879339763    6.909967273    7.708006856
   41 VAL   CA       439    0.941599453    6.797100810    7.544026702
   41 VAL   CB       440    0.929785209    6.906677575    7.437902483
   41 VAL   CG1      441    1.025173977    6.894212816    7.318924356
   41 VAL   CG2      442    0.790115777    6.893280525    7.376871414
   41 VAL   C        443    1.085184100    6.784197827    7.595303310
   41 VAL   O        444    1.124991396    6.842778565    7.695869591
   42 ASN   N        445    1.151617296    6.678219661    7.550089882
   42 ASN   H        446    1.103476822    6.593705226    7.526842004
   42 ASN   CA       447    1.294903217    6.648961112    7.565077839
   42 ASN   CB       448    1.316852849    6.527066935    7.654888151
   42 ASN   CG       449    1.250875433    6.397473048    7.607345646
   42 ASN   OD1      450    1.127975236    6.395802219    7.612008896
   42 ASN   ND2      451    1.328779765    6.291710848    7.586567865
   42 ASN   HD21     452    1.288933673    6.204583490    7.557942422
   42 ASN   HD22     453    1.427865389    6.301430537    7.595847606
   42 ASN   C        454    1.364759146    6.620741590    7.431900212
   42 ASN   O        455    1.487096082    6.633016590    7.428211210
   43 HISB  N        456    1.289389748    6.570925798    7.334294699
   43 HISB  H        457    1.190907980    6.588301940    7.333682061
   43 HISB  CA       458    1.347791522    6.494495017    7.223128881
   43 HISB  CB       459    1.376395493    6.349377855    7.262238228
   43 HISB  CG       460    1.434032654    6.273526732    7.142515385
   43 HISB  ND1      461    1.355437135    6.217598882    7.050968669
   43 HISB  CD2      462    1.558113331    6.290127653    7.097605047
   43 HISB  HD2      463    1.630336369    6.355318439    7.146747482
   43 HISB  CE1      464    1.437550278    6.193763299    6.949085575
   43 HISB  HE1      465    1.408871291    6.137934895    6.859969344
   43 HISB  NE2      466    1.558749770    6.242912905    6.973264057
   43 HISB  HE2      467    1.639725811    6.251628929    6.915238983
   43 HISB  C        468    1.260467716    6.491763785    7.097529660
   43 HISB  O        469    1.144269339    6.451772588    7.092519197
   44 ILE   N        470    1.323669239    6.552021828    6.997212507
   44 ILE   H        471    1.416154340    6.589064033    7.005752348
   44 ILE   CA       472    1.259312382    6.577451834    6.867523253
   44 ILE   CB       473    1.264797974    6.722481126    6.819100990
   44 ILE   CG1      474    1.218988884    6.810587850    6.935495692
   44 ILE   CG2      475    1.156567653    6.744494305    6.713241806
   44 ILE   CD       476    1.232985821    6.960388850    6.907722741
   44 ILE   C        477    1.340797941    6.498176835    6.765132408
   44 ILE   O        478    1.463660167    6.497760050    6.771157688
   45 GLU   N        479    1.269742195    6.447746932    6.664634946
   45 GLU   H        480    1.169836045    6.452131290    6.664058992
   45 GLU   CA       481    1.330992109    6.387111227    6.545536490
   45 GLU   CB       482    1.341527911    6.236452504    6.570091081
   45 GLU   CG       483    1.202842826    6.171899629    6.567436454
   45 GLU   CD       484    1.197829493    6.036922130    6.639294827
   45 GLU   OE1      485    1.099159909    5.965316138    6.611692452
   45 GLU   OE2      486    1.291269260    5.990882928    6.708369842
   45 GLU   C        487    1.245276464    6.424007027    6.424279870
   45 GLU   O        488    1.127943885    6.457245679    6.440351727
   46 VAL   N        489    1.296091869    6.403081324    6.303164616
   46 VAL   H        490    1.373687301    6.342303867    6.286258793
   46 VAL   CA       491    1.225944887    6.436206888    6.178295334
   46 VAL   CB       492    1.286841577    6.555218817    6.103863221
   46 VAL   CG1      493    1.247813044    6.681445480    6.181036019
   46 VAL   CG2      494    1.432111868    6.527646998    6.064552507
   46 VAL   C        495    1.214807907    6.321486555    6.077659939
   46 VAL   O        496    1.276489133    6.216252501    6.093510920
   47 LEU   N        497    1.094979179    6.320742797    6.019957961
   47 LEU   H        498    1.043911894    6.406693672    6.022242083
   47 LEU   CA       499    1.042391090    6.227577789    5.919121188
   47 LEU   CB       500    0.891190681    6.210074686    5.934647670
   47 LEU   CG       501    0.850744869    6.124350834    6.054754774
   47 LEU   CD1      502    0.744271181    6.188866971    6.143707192
   47 LEU   CD2      503    0.805431341    5.982416040    6.019935245
   47 LEU   C        504    1.082090464    6.270855892    5.777825260
   47 LEU   O        505    1.058727123    6.389607413    5.755860829
   48 SER   N        506    1.076320908    6.178787633    5.682005854
   48 SER   H        507    1.051696062    6.084107467    5.702724941
   48 SER   CA       508    1.125777105    6.200753317    5.545319769
   48 SER   CB       509    1.105021838    6.072866015    5.463931733
   48 SER   OG       510    0.967281409    6.034486070    5.462047920
   48 SER   HG       511    0.939852379    5.970003612    5.533394315
   48 SER   C        512    1.068833207    6.315603607    5.461783423
   48 SER   O        513    1.136937195    6.357486765    5.368297557
   49 ASN   N        514    0.940577549    6.346238183    5.479132906
   49 ASN   H        515    0.876580596    6.306734379    5.545050289
   49 ASN   CA       516    0.885041852    6.454665407    5.396842741
   49 ASN   CB       517    0.751985660    6.419829684    5.329824996
   49 ASN   CG       518    0.753499467    6.489026066    5.193378869
   49 ASN   OD1      519    0.839233345    6.465033891    5.108500636
   49 ASN   ND2      520    0.641270748    6.558749977    5.178082540
   49 ASN   HD21     521    0.570317886    6.546175534    5.247419199
   49 ASN   C        522    0.872938087    6.582805156    5.479591320
   49 ASN   O        523    0.767696091    6.646486390    5.479601320
   50 SER   N        524    0.966073384    6.613901787    5.569315539
   50 SER   H        525    1.033545866    6.542890778    5.589437618
   50 SER   CA       526    0.976240782    6.731748536    5.656616033
   50 SER   CB       527    1.005903002    6.858515656    5.576246612
   50 SER   OG       528    1.115751395    6.846707943    5.485437326
   50 SER   HG       529    1.118893035    6.930528289    5.430984161
   50 SER   C        530    0.876674029    6.755622104    5.770325688
   50 SER   O        531    0.861658265    6.867785266    5.818539205
   51 SER   N        532    0.829428729    6.644267773    5.825628932
   51 SER   H        533    0.841049100    6.556774051    5.778600466
   51 SER   CA       534    0.747306184    6.644567201    5.947555870
   51 SER   CB       535    0.643880445    6.531860739    5.943911574
   51 SER   OG       536    0.590797200    6.502849264    5.814326666
   51 SER   HG       537    0.509734748    6.560235920    5.802678883
   51 SER   C        538    0.819522994    6.633044010    6.081957373
   51 SER   O        539    0.907607279    6.547640132    6.090792798
   52 LEU   N        540    0.767860954    6.712552946    6.175231648
   52 LEU   H        541    0.695586905    6.779899491    6.159647319
   52 LEU   CA       542    0.820607187    6.718039431    6.312342567
   52 LEU   CB       543    0.783323172    6.854689109    6.370212026
   52 LEU   CG       544    0.870620750    6.971034027    6.322746813
   52 LEU   CD1      545    0.827339326    7.100242400    6.392303148
   52 LEU   CD2      546    1.018117776    6.947109673    6.355629126
   52 LEU   C        547    0.754579597    6.607090506    6.394464336
   52 LEU   O        548    0.632821933    6.615174238    6.409986496
   53 LEU   N        549    0.830603479    6.512290120    6.448523314
   53 LEU   H        550    0.925821778    6.481869724    6.445682106
   53 LEU   CA       551    0.787370244    6.406029377    6.540453678
   53 LEU   CB       552    0.829857036    6.271170052    6.482006492
   53 LEU   CG       553    0.801716583    6.140636817    6.556699931
   53 LEU   CD1      554    0.654468942    6.118073027    6.591550435
   53 LEU   CD2      555    0.848734211    6.029710943    6.462393035
   53 LEU   C        556    0.852493376    6.421018118    6.678088372
   53 LEU   O        557    0.974109020    6.434903539    6.690047424
   54 PHE   N        558    0.761998315    6.454098419    6.769764635
   54 PHE   H        559    0.664992394    6.470536909    6.751920071
   54 PHE   CA       560    0.813263874    6.480198566    6.905045423
   54 PHE   CB       561    0.738898901    6.600156201    6.964120704
   54 PHE   CG       562    0.762904077    6.737468284    6.901031909
   54 PHE   CD1      563    0.695902723    6.771873032    6.784198648
   54 PHE   HD1      564    0.600214446    6.723924189    6.763572636
   54 PHE   CD2      565    0.859485405    6.822261267    6.954000280
   54 PHE   HD2      566    0.896717726    6.805524586    7.055067756
   54 PHE   CE1      567    0.727138501    6.890608658    6.719028316
   54 PHE   HE1      568    0.669183551    6.929678924    6.635394244
   54 PHE   CE2      569    0.885573297    6.942707337    6.889723648
   54 PHE   HE2      570    0.940747475    7.021599528    6.940818000
   54 PHE   CZ       571    0.823098905    6.977040115    6.770396580
   54 PHE   HZ       572    0.852626769    7.062276942    6.709210097
   54 PHE   C        573    0.781140732    6.359609393    6.993576080
   54 PHE   O        574    0.663362922    6.336483093    7.020481696
   55 ASN   N        575    0.888231031    6.299115013    7.044183324
   55 ASN   H        576    0.982030703    6.332153594    7.033649723
   55 ASN   CA       577    0.880856687    6.189359352    7.141690028
   55 ASN   CB       578    1.006372096    6.101890388    7.143152750
   55 ASN   CG       579    1.019464294    6.027476333    7.010125129
   55 ASN   OD1      580    0.951045955    5.934129979    6.968490741
   55 ASN   ND2      581    1.106364738    6.080901562    6.924784324
   55 ASN   HD21     582    1.106374722    6.038377253    6.834280310
   55 ASN   HD22     583    1.167343692    6.156303921    6.949181809
   55 ASN   C        584    0.856732531    6.243043689    7.282920184
   55 ASN   O        585    0.950309060    6.279070378    7.354146663
   56 MET   N        586    0.731975312    6.283262356    7.305495709
   56 MET   H        587    0.655004947    6.254971529    7.248266440
   56 MET   CA       588    0.694714598    6.360759894    7.424731604
   56 MET   CB       589    0.626378722    6.489934639    7.379408005
   56 MET   CG       590    0.502561217    6.460742987    7.294384872
   56 MET   SD       591    0.374062359    6.589566942    7.274839512
   56 MET   CE       592    0.438795975    6.695219667    7.147046506
   56 MET   C        593    0.628153904    6.293193430    7.544800234
   56 MET   O        594    0.574644850    6.182479119    7.541722802
   57 HISH  N        595    0.666451791    6.346198154    7.660613732
   57 HISH  H        596    0.731442262    6.421735961    7.669058547
   57 HISH  CA       597    0.619240087    6.286526760    0.048320937
   57 HISH  CB       598    0.723595070    6.291038637    0.160112176
   57 HISH  CG       599    0.864780243    6.242289459    0.126957107
   57 HISH  ND1      600    0.974329362    6.292351321    0.183335425
   57 HISH  HD1      601    0.977110323    6.369861889    0.246442688
   57 HISH  CD2      602    0.893668757    6.157657630    0.028519010
   57 HISH  HD2      603    0.822443041    6.094352173   -0.024381230
   57 HISH  CE1      604    1.075464996    6.231592978    0.121921618
   57 HISH  HE1      605    1.180727966    6.241200496    0.148537405
   57 HISH  NE2      606    1.026450371    6.149949479    0.029074483
   57 HISH  HE2      607    1.087227994    6.102678088   -0.034737381
   57 HISH  C        608    0.492379306    6.358434909    0.094676233
   57 HISH  O        609    0.492124421    6.481436672    0.095916878
   58 ILE   N        610    0.395804541    6.284067537    0.147902848
   58 ILE   H        611    0.406401287    6.185036373    0.156876974
   58 ILE   CA       612    0.269783367    6.338244021    0.200757238
   58 ILE   CB       613    0.150763214    6.330833832    0.104884793
   58 ILE   CG1      614    0.137625591    6.186165572    0.056824921
   58 ILE   CG2      615    0.158969532    6.413500675   -0.023604530
   58 ILE   CD       616   -0.005667630    6.140592830    0.028532462
   58 ILE   C        617    0.237711407    6.286196591    0.341012178
   58 ILE   O        618    0.238123427    6.163927045    0.354427383
   59 LYSH  N        619    0.201063551    6.372311781    0.435504071
   59 LYSH  H        620    0.173773754    6.464918833    0.409470082
   59 LYSH  CA       621    0.158467795    6.325110330    0.568026956
   59 LYSH  CB       622    0.224711457    6.414052741    0.673418515
   59 LYSH  CG       623    0.238013163    6.327689463    0.798997023
   59 LYSH  CD       624    0.323283259    6.387510769    0.911053681
   59 LYSH  CE       625    0.290878574    6.319006810    1.043967713
   59 LYSH  NZ       626    0.365665439    6.376476326    1.156707016
   59 LYSH  HZ1      627    0.370624117    6.474973022    1.140164726
   59 LYSH  HZ2      628    0.454154993    6.329938791    1.155287479
   59 LYSH  HZ3      629    0.312448913    6.359741266    1.239700617
   59 LYSH  C        630    0.006070625    6.323016531    0.581275232
   59 LYSH  O        631   -0.062294254    6.424799088    0.571571188
   60 VAL   N        632    7.692917058    6.200320441    0.584549607
   60 VAL   H        633    7.783413270    6.163357312    0.563504357
   60 VAL   CA       634    7.548781317    6.176952530    0.601449171
   60 VAL   CB       635    7.483686966    6.127799606    0.471997851
   60 VAL   CG1      636    7.434634162    6.252163574    0.397584683
   60 VAL   CG2      637    7.557447716    6.036691917    0.373679347
   60 VAL   C        638    7.531391163    6.070663824    0.710135301
   60 VAL   O        639    7.607092338    5.973761076    0.706822324
   61 ASP   N        640    7.434533777    6.100104482    0.796410683
   61 ASP   H        641    7.393827465    6.190945394    0.805945998
   61 ASP   CA       642    7.399784076    6.010822680    0.907914885
   61 ASP   CB       643    7.293076409    5.914362049    0.855751191
   61 ASP   CG       644    7.160220267    5.990159146    0.859170672
   61 ASP   OD1      645    7.073418507    5.959768107    0.774516534
   61 ASP   OD2      646    7.122102856    6.051895727    0.960957967
   61 ASP   C        647    7.507091158    5.951721264    0.999572982
   61 ASP   O        648    7.509352095    5.833268507    1.032675509
   62 GLY   N        649    7.611409021    6.030058631    1.025503333
   62 GLY   H        650    7.598017655    6.123627991    0.992834700
   62 GLY   CA       651    7.730953242    5.995772107    1.103884698
   62 GLY   C        652    0.084939096    5.890052406    1.042583003
   62 GLY   O        653    0.146518165    5.819014537    1.121912590
   63 LYSH  N        654    0.108038433    5.908302244    0.912869345
   63 LYSH  H        655    0.044155814    5.962948689    0.858714249
   63 LYSH  CA       656    0.220832519    5.851272729    0.837787153
   63 LYSH  CB       657    0.186786699    5.708284495    0.795256648
   63 LYSH  CG       658    0.038016859    5.686743202    0.766710995
   63 LYSH  CD       659    0.013305088    5.564486815    0.678101187
   63 LYSH  CE       660    7.607423213    5.565148975    0.626245650
   63 LYSH  NZ       661    7.566991513    5.450930350    0.543005944
   63 LYSH  HZ1      662    7.625902680    5.442640730    0.462626593
   63 LYSH  HZ2      663    7.472091544    5.459987396    0.512807213
   63 LYSH  HZ3      664    7.571064474    5.367875613    0.598562384
   63 LYSH  C        665    0.249367854    5.924341212    0.706421572
   63 LYSH  O        666    0.161201758    5.992036786    0.653761864
   64 CYS1  N        667    0.379758182    5.941801890    0.686839502
   64 CYS1  H        668    0.444277006    5.923356501    0.760987756
   64 CYS1  CA       669    0.446097068    5.994188519    0.566577976
   64 CYS1  CB       670    0.591510255    6.036094780    0.589113814
   64 CYS1  SG       671    0.591919442    6.171139743    0.712597789
   64 CYS1  C        672    0.446189713    5.889703174    0.454811143
   64 CYS1  O        673    0.513109896    5.786578991    0.458769389
   65 THR   N        674    0.359467652    5.915688147    0.357366732
   65 THR   H        675    0.287647296    5.983368880    0.373526937
   65 THR   CA       676    0.334342468    5.829375123    0.241057329
   65 THR   CB       677    0.184378002    5.809208671    0.218343059
   65 THR   OG1      678    0.124873315    5.731168722    0.322360707
   65 THR   HG1      679    0.183222424    5.650442894    0.331278203
   65 THR   CG2      680    0.153529613    5.736512520    0.087298633
   65 THR   C        681    0.405255742    5.896542350    0.123273845
   65 THR   O        682    0.434812821    6.015877017    0.127304906
   66 GLU   N        683    0.469181241    5.818963896    0.036169721
   66 GLU   H        684    0.451303014    5.722461072    0.055341873
   66 GLU   CA       685    0.534135836    5.859517949    7.648754047
   66 GLU   CB       686    0.657230041    5.771332196    7.626843230
   66 GLU   CG       687    0.770276762    5.810798473    7.722110546
   66 GLU   CD       688    0.882547745    5.707088133    7.729066629
   66 GLU   OE1      689    0.927951728    5.672368496    7.840245999
   66 GLU   OE2      690    0.929484273    5.668752964    7.619740870
   66 GLU   C        691    0.435087212    5.855807565    7.532190850
   66 GLU   O        692    0.358083012    5.763130443    7.507462174
   67 ILE   N        693    0.452833896    5.959964674    7.451404684
   67 ILE   H        694    0.493670977    6.048270576    7.474553458
   67 ILE   CA       695    0.368005157    5.975683172    7.332378990
   67 ILE   CB       696    0.247182453    6.059227489    7.375223630
   67 ILE   CG1      697    0.134886421    6.049368086    7.271758313
   67 ILE   CG2      698    0.279890469    6.199766009    7.426120969
   67 ILE   CD       699    0.009390990    6.110334521    7.334570152
   67 ILE   C        700    0.443697671    6.037585922    7.214690496
   67 ILE   O        701    0.524514295    6.128727028    7.231784606
   68 ALA   N        702    0.438231678    5.971889116    7.099173281
   68 ALA   H        703    0.400884687    5.879140600    7.097013193
   68 ALA   CA       704    0.503746331    6.030603774    6.981388576
   68 ALA   CB       705    0.576071824    5.922522042    6.900783172
   68 ALA   C        706    0.409975709    6.113754206    6.893627140
   68 ALA   O        707    0.340404956    6.055160098    6.810811662
   69 LEU   N        708    0.407434028    6.246192618    6.905661883
   69 LEU   H        709    0.477232018    6.291945503    6.960768191
   69 LEU   CA       710    0.315304198    6.332988441    6.830904925
   69 LEU   CB       711    0.270364529    6.439880116    6.930740428
   69 LEU   CG       712    0.155108260    6.532443192    6.891264145
   69 LEU   CD1      713    0.028948962    6.447405385    6.874953559
   69 LEU   CD2      714    0.126760889    6.636936400    6.999373192
   69 LEU   C        715    0.382699136    6.393457950    6.707569325
   69 LEU   O        716    0.470819156    6.478213298    6.721000222
   70 VAL   N        717    0.323519869    6.363190647    6.592360212
   70 VAL   H        718    0.245199684    6.301003998    6.592824480
   70 VAL   CA       719    0.360464917    6.417402330    6.460818235
   70 VAL   CB       720    0.325180600    6.327742645    6.341986934
   70 VAL   CG1      721    0.402286409    6.376995464    6.219358027
   70 VAL   CG2      722    0.368125901    6.182882338    6.366012449
   70 VAL   C        723    0.296183831    6.553047391    6.431242011
   70 VAL   O        724    0.184970332    6.560795178    6.379286137
   71 SER   N        725    0.379507453    6.656073556    6.442725595
   71 SER   H        726    0.476572823    6.635508304    6.455190809
   71 SER   CA       727    0.339511855    6.787111915    6.389412920
   71 SER   CB       728    0.389724391    6.897365368    6.482866618
   71 SER   OG       729    0.288464862    6.997928316    6.492100725
   71 SER   HG       730    0.249952749    7.002971963    6.584249393
   71 SER   C        731    0.383109336    6.808279693    6.244280318
   71 SER   O        732    0.499370801    6.826943099    6.208708821
   72 ASP   N        733    0.283453538    6.790054706    6.158108587
   72 ASP   H        734    0.185122604    6.783040050    6.141275352
   72 ASP   CA       735    0.310932148    6.794231565    6.013755532
   72 ASP   CB       736    0.222041383    6.696242628    5.936893623
   72 ASP   CG       737    0.259073268    6.654484105    5.794431002
   72 ASP   OD1      738    0.379238926    6.647549628    5.760725122
   72 ASP   OD2      739    0.164212443    6.632633287    5.716015687
   72 ASP   C        740    0.292741269    6.930878295    5.947359153
   72 ASP   O        741    0.222623142    7.017262178    5.999822336
   73 LYSH  N        742    0.343988401    6.950804406    5.826244851
   73 LYSH  H        743    0.379349799    6.880978959    5.763998787
   73 LYSH  CA       744    0.325369847    7.081346706    5.761275231
   73 LYSH  CB       745    0.407051003    7.088390365    5.632082049
   73 LYSH  CG       746    0.558146703    7.074575520    5.651896944
   73 LYSH  CD       747    0.630093108    7.084590665    5.517231062
   73 LYSH  CE       748    0.625978500    7.214646104    5.436747230
   73 LYSH  NZ       749    0.704574207    7.202622637    5.313093518
   73 LYSH  HZ1      750    0.693923267    7.283002475    5.254560672
   73 LYSH  HZ2      751    0.668099241    7.126998838    5.258771820
   73 LYSH  HZ3      752    0.801739948    7.188270497    5.331877405
   73 LYSH  C        753    0.177261108    7.103995852    5.730225764
   73 LYSH  O        754    0.106630874    7.005023564    5.711617240
   74 THR   N        755    0.142048973    7.229118329    5.702057228
   74 THR   H        756    0.180038103    7.316209122    5.733256766
   74 THR   CA       757    0.020790029    7.263517933    5.626406074
   74 THR   CB       758    7.646441539    7.301216856    5.723109826
   74 THR   OG1      759    7.528006605    7.316118047    5.644359994
   74 THR   HG1      760    7.453733352    7.303330355    5.710089454
   74 THR   CG2      761    7.670215610    7.431910019    5.799024807
   74 THR   C        762    0.067697566    7.363550855    5.520544941
   74 THR   O        763    0.174328615    7.424727025    5.524691271
   75 GLU   N        764    7.719979584    7.385281874    5.421262362
   75 GLU   H        765    7.621328210    7.375932483    5.434721234
   75 GLU   CA       766    0.002746503    7.468268888    5.301725248
   75 GLU   CB       767   -0.120106558    7.441295327    5.214609725
   75 GLU   CG       768    7.608097081    7.301319921    5.153642470
   75 GLU   CD       769    7.459620483    7.282126882    5.122159438
   75 GLU   OE1      770    7.394741930    7.197832594    5.187801536
   75 GLU   OE2      771    7.409808283    7.332395444    5.019121521
   75 GLU   C        772    0.027908034    7.616355086    5.330889156
   75 GLU   O        773    0.065270556    7.690185186    5.239872967
   76 LYSH  N        774    7.721204955    7.660021331    5.448274685
   76 LYSH  H        775    7.630717732    7.624176741    5.471236072
   76 LYSH  CA       776    0.043395152    0.035537330    5.519542511
   76 LYSH  CB       777   -0.033837392    0.081677924    5.643307479
   76 LYSH  CG       778    7.566561579    0.137580187    5.606796481
   76 LYSH  CD       779    7.504234020    0.187856135    5.737178657
   76 LYSH  CE       780    7.573485525    0.316983355    5.781217095
   76 LYSH  NZ       781    7.508431290    0.382041809    5.895861023
   76 LYSH  HZ1      782    7.410350307    0.393154309    5.879843023
   76 LYSH  HZ2      783    7.554093093    0.468179852    5.918123802
   76 LYSH  HZ3      784    7.519047614    0.322103176    5.975199862
   76 LYSH  C        785    0.193611683    0.014525534    5.539717714
   76 LYSH  O        786    0.240077755   -0.049905209    5.633633939
   77 ASP   N        787    0.278310652    0.084258006    5.464534852
   77 ASP   H        788    0.239070241    0.130425053    5.384974157
   77 ASP   CA       789    0.425248094    0.083852216    5.468762292
   77 ASP   CB       790    0.477541226    0.197153654    5.380249672
   77 ASP   CG       791    0.606018423    0.162664107    5.304674828
   77 ASP   OD1      792    0.599234007    0.143652809    5.181327469
   77 ASP   OD2      793    0.715617601    0.139254568    5.360037355
   77 ASP   C        794    0.477655114    0.123318354    5.606975117
   77 ASP   O        795    0.416053788    0.191909614    5.688396932
   78 GLY   N        796    0.565965756    0.032412148    5.647286209
   78 GLY   H        797    0.592957317   -0.036332355    5.579859816
   78 GLY   CA       798    0.647897873    0.040107208    5.769080234
   78 GLY   C        799    0.568061409    7.734687046    5.892138397
   78 GLY   O        800    0.627110639    7.712688265    5.997781919
   79 GLU   N        801    0.439853783    7.702577577    5.877162737
   79 GLU   H        802    0.395306884    7.741604404    5.796586822
   79 GLU   CA       803    0.350462411    7.681749451    5.991998248
   79 GLU   CB       804    0.223783778    7.761222882    5.959610560
   79 GLU   CG       805    0.116679050    0.041048798    6.067401894
   79 GLU   CD       806   -0.006927282    0.125873249    6.036795998
   79 GLU   OE1      807    0.001977334    0.250266375    6.045284445
   79 GLU   OE2      808   -0.107504925    0.060034178    6.002485633
   79 GLU   C        809    0.311058928    7.534030280    5.997742132
   79 GLU   O        810    0.284812395    7.464015122    5.900070444
   80 TYR   N        811    0.320847543    7.479674730    6.118737693
   80 TYR   H        812    0.341328023    7.529293477    6.203109057
   80 TYR   CA       813    0.291506059    7.337784731    6.143594946
   80 TYR   CB       814    0.396529544    7.274018445    6.234765358
   80 TYR   CG       815    0.523057388    7.244508764    6.153972626
   80 TYR   CD1      816    0.626860738    7.333412668    6.128635790
   80 TYR   HD1      817    0.615019764    7.440055262    6.147799987
   80 TYR   CD2      818    0.527556680    7.113182794    6.108682911
   80 TYR   HD2      819    0.443679500    7.046673695    6.129176337
   80 TYR   CE1      820    0.734665781    7.292779997    6.050882634
   80 TYR   HE1      821    0.827731709    7.349459293    6.053563558
   80 TYR   CE2      822    0.635822072    7.072585112    6.031537412
   80 TYR   HE2      823    0.636278754    6.971966465    5.989634714
   80 TYR   CZ       824    0.733328375    7.165057149    5.996056644
   80 TYR   OH       825    0.821437844    7.135945996    5.896637410
   80 TYR   HH       826    0.826903647    7.037012302    5.883152675
   80 TYR   C        827    0.150972809    7.315934364    6.200030317
   80 TYR   O        828    0.084108095    7.402287165    6.256620248
   81 SER   N        829    0.105852838    7.190861411    6.196877557
   81 SER   H        830    0.150743883    7.120783674    6.141427242
   81 SER   CA       831    7.719064637    7.147977745    6.261561785
   81 SER   CB       832    7.586810648    7.204169147    6.208979773
   81 SER   OG       833    7.552840242    7.166459741    6.075296404
   81 SER   HG       834    7.453006551    7.161950615    6.078888103
   81 SER   C        835    7.706907384    6.999365165    6.295886852
   81 SER   O        836    7.780094697    6.921057504    6.235538021
   82 VAL   N        837    7.631179091    6.972185793    6.401790123
   82 VAL   H        838    7.604641457    7.052284099    6.455462457
   82 VAL   CA       839    7.594161130    6.839011189    6.451838049
   82 VAL   CB       840    7.698477253    6.782088807    6.548226185
   82 VAL   CG1      841    7.728659504    6.864864285    6.673318898
   82 VAL   CG2      842    7.677032076    6.631455520    6.564310685
   82 VAL   C        843    7.458167998    6.852480347    6.520637141
   82 VAL   O        844    7.426921729    6.957423695    6.576668920
   83 GLU   N        845    7.377570423    6.747041210    6.512118775
   83 GLU   H        846    7.404611849    6.666238117    6.459791822
   83 GLU   CA       847    7.249159696    6.739757388    6.583276685
   83 GLU   CB       848    7.153869611    6.656900504    6.496896365
   83 GLU   CG       849    7.153016399    6.715029575    6.355386315
   83 GLU   CD       850    7.071830488    6.626748827    6.260413760
   83 GLU   OE1      851    6.960284233    6.581768627    6.294437076
   83 GLU   OE2      852    7.117214709    6.609341743    6.145251866
   83 GLU   C        853    7.271112778    6.678639325    6.721798461
   83 GLU   O        854    7.298471683    6.558872883    6.727721855
   84 TYR   N        855    7.275614731    6.756653614    6.829420479
   84 TYR   H        856    7.282729824    6.845558050    6.784198007
   84 TYR   CA       857    7.297924952    6.692669382    6.959860118
   84 TYR   CB       858    7.449939350    6.690836579    6.977025774
   84 TYR   CG       859    7.501488735    6.624294910    7.104790644
   84 TYR   CD1      860    7.501607130    6.485805381    7.116741921
   84 TYR   HD1      861    7.453998904    6.415643280    7.048230087
   84 TYR   CD2      862    7.558120734    6.704060444    7.203535974
   84 TYR   HD2      863    7.575845579    6.809750525    7.183618386
   84 TYR   CE1      864    7.565484541    6.432132784    7.227917114
   84 TYR   HE1      865    7.585336652    6.325082273    7.222562166
   84 TYR   CE2      866    7.610258965    6.648960825    7.320022034
   84 TYR   HE2      867    7.670213815    6.712205568    7.385493520
   84 TYR   CZ       868    7.609634755    6.510636614    7.333795266
   84 TYR   OH       869    7.607338655    6.453741515    7.457304897
   84 TYR   HH       870    7.637008950    6.516392587    7.529377874
   84 TYR   C        871    7.229531494    6.775560270    7.068780643
   84 TYR   O        872    7.280258146    6.882515031    7.102220245
   85 ASP   N        873    7.120107530    6.721423778    7.121561647
   85 ASP   H        874    7.098309713    6.630588745    7.085847112
   85 ASP   CA       875    7.030094724    6.789496334    7.215762499
   85 ASP   CB       876    7.086428455    6.803882402    7.357284743
   85 ASP   CG       877    7.036415586    6.688526517    7.444456754
   85 ASP   OD1      878    7.108786494    6.632219236    7.529403312
   85 ASP   OD2      879    6.913537855    6.666437160    7.438282661
   85 ASP   C        880    6.975699925    6.923405537    7.165531869
   85 ASP   O        881    6.968844236    7.017668706    7.244256192
   86 GLY   N        882    6.941088134    6.937246319    7.037862562
   86 GLY   H        883    6.921549243    6.852838978    6.987919978
   86 GLY   CA       884    6.915305055    7.067509729    6.974777448
   86 GLY   C        885    7.027735648    7.102724831    6.877151140
   86 GLY   O        886    7.134080982    7.041414272    6.885027128
   87 TYR   N        887    6.999062167    7.186267916    6.777715835
   87 TYR   H        888    6.906747533    7.223529465    6.768205271
   87 TYR   CA       889    7.086035275    7.200831563    6.660105364
   87 TYR   CB       890    7.013186155    7.237517907    6.530658337
   87 TYR   CG       891    7.087570551    7.221999652    6.397857000
   87 TYR   CD1      892    7.152132910    7.332808374    6.344246145
   87 TYR   HD1      893    7.130417282    7.434004619    6.378445575
   87 TYR   CD2      894    7.095156244    7.101187380    6.329517221
   87 TYR   HD2      895    7.030484127    7.020009852    6.362825390
   87 TYR   CE1      896    7.218665154    7.321459930    6.222722537
   87 TYR   HE1      897    7.256806455    7.413550511    6.178587724
   87 TYR   CE2      898    7.161940667    7.090860011    6.208036888
   87 TYR   HE2      899    7.157942695    6.997433343    6.152032684
   87 TYR   CZ       900    7.225278118    7.201552039    6.152727099
   87 TYR   OH       901    7.277006822    7.210220201    6.027244204
   87 TYR   HH       902    7.248827488    7.129977627    5.974628715
   87 TYR   C        903    7.207549237    7.290745660    6.683705492
   87 TYR   O        904    7.212560744    7.412775064    6.669121064
   88 ASN   N        905    7.313485192    7.212834889    6.703554997
   88 ASN   H        906    7.315891681    7.113934068    6.689030213
   88 ASN   CA       907    7.441729053    7.270668879    6.746175097
   88 ASN   CB       908    7.516702400    7.162670710    6.824435062
   88 ASN   CG       909    7.462749365    7.150529190    6.967085648
   88 ASN   OD1      910    7.396050752    7.233026887    7.029330494
   88 ASN   ND2      911    7.522181312    7.054282528    7.037022933
   88 ASN   HD21     912    7.485853921    7.029156127    7.126732122
   88 ASN   HD22     913    7.608283134    7.013151877    7.007131394
   88 ASN   C        914    7.516777716    7.333044365    6.628336263
   88 ASN   O        915    7.596488659    7.263308687    6.565767537
   89 VAL   N        916    7.501741865    7.464557998    6.615308925
   89 VAL   H        917    7.461878575    7.522089050    6.686742380
   89 VAL   CA       918    7.578130596    7.546250903    6.519894710
   89 VAL   CB       919    7.487745868    7.658008614    6.467434904
   89 VAL   CG1      920    7.548172342    7.726373158    6.344618276
   89 VAL   CG2      921    7.348626946    7.603490160    6.434473075
   89 VAL   C        922    7.710660568    7.593966332    6.579648290
   89 VAL   O        923    7.714550971    7.681203014    6.666277930
   90 PHE   N        924    0.081422397    7.561028024    6.510659115
   90 PHE   H        925    0.070051028    7.523396475    6.418706698
   90 PHE   CA       926    0.220332010    7.554394193    6.558333809
   90 PHE   CB       927    0.258810745    7.407157724    6.574138962
   90 PHE   CG       928    0.385819099    7.379020045    6.654671253
   90 PHE   CD1      929    0.468689137    7.278781349    6.605623993
   90 PHE   HD1      930    0.446208982    7.232423545    6.509568835
   90 PHE   CD2      931    0.397194122    7.424080618    6.785669748
   90 PHE   HD2      932    0.332746042    7.506306356    6.816788875
   90 PHE   CE1      933    0.565496625    7.224532658    6.689328208
   90 PHE   HE1      934    0.643304939    7.161488475    6.646276239
   90 PHE   CE2      935    0.488889843    7.365895512    6.872430242
   90 PHE   HE2      936    0.480523323    7.374514473    6.980771683
   90 PHE   CZ       937    0.569243199    7.264014973    6.822550222
   90 PHE   HZ       938    0.644273546    7.220731790    6.888724867
   90 PHE   C        939    0.320705504    7.631787809    6.472610866
   90 PHE   O        940    0.338584890    7.600395625    6.355030216
   91 ARG   N        941    0.404623014    7.710784270    6.538991632
   91 ARG   H        942    0.400035345    7.717037041    6.638694892
   91 ARG   CA       943    0.508504747    0.057015693    6.478070231
   91 ARG   CB       944    0.464352640    0.203500400    6.479460601
   91 ARG   CG       945    0.533541608    0.294818972    6.378064025
   91 ARG   CD       946    0.524600686    0.242958113    6.234406897
   91 ARG   NE       947    0.626072382    0.321973710    6.163209816
   91 ARG   HE       948    0.691887913    0.370096776    6.221098116
   91 ARG   CZ       949    0.607898259    0.358856816    6.035678788
   91 ARG   NH1      950    0.494407495    0.348392429    5.965225908
   91 ARG   HH11     951    0.494740306    0.382737848    5.871317460
   91 ARG   HH12     952    0.406030564    0.339375583    6.011125176
   91 ARG   NH2      953    0.714467314    0.414680674    5.976672212
   91 ARG   HH21     954    0.720598202    0.454655234    5.885221798
   91 ARG   HH22     955    0.788324237    0.441078644    6.038700153
   91 ARG   C        956    0.634185210    0.060431183    6.565269387
   91 ARG   O        957    0.635896269    0.085107898    6.685759871
   92 ILE   N        958    0.745661005    0.053235960    6.493071939
   92 ILE   H        959    0.749418523    0.011919754    6.402083756
   92 ILE   CA       960    0.876086732    0.093768682    6.547462519
   92 ILE   CB       961    0.992621193    0.019993099    6.481217589
   92 ILE   CG1      962    0.987485156   -0.131253302    6.503819213
   92 ILE   CG2      963    1.130039334    0.079009561    6.513527173
   92 ILE   CD       964    1.086624204   -0.198814046    6.408850877
   92 ILE   C        965    0.881292921    0.245917818    6.532122602
   92 ILE   O        966    0.880404236    0.293897400    6.418864026
   93 VAL   N        967    0.890930579    0.315171822    6.645259660
   93 VAL   H        968    0.894763880    0.267579349    6.733129270
   93 VAL   CA       969    0.914296993    0.460131780    6.652406070
   93 VAL   CB       970    0.825304810    0.530962693    6.754742727
   93 VAL   CG1      971    0.678994645    0.528429182    6.710067099
   93 VAL   CG2      972    0.837808585    0.451730210    6.885026775
   93 VAL   C        973    1.059545045    0.507057161    6.662827776
   93 VAL   O        974    1.091275007    0.621416711    6.630470923
   94 GLU   N        975    1.141749983    0.414268415    6.711011857
   94 GLU   H        976    1.103172351    0.337644701    6.762398334
   94 GLU   CA       977    1.287202094    0.435466515    6.709012208
   94 GLU   CB       978    1.336393428    0.543851009    6.805171053
   94 GLU   CG       979    1.487054561    0.568467462    6.794960892
   94 GLU   CD       980    1.523648942    0.707131144    6.848270471
   94 GLU   OE1      981    1.511532042    0.732129379    6.970144444
   94 GLU   OE2      982    1.593227053    0.782606357    6.776957425
   94 GLU   C        983    1.364074189    0.303480587    6.718118616
   94 GLU   O        984    1.348670514    0.235523010    6.819486191
   95 THR   N        985    1.456583714    0.283483675    6.624669713
   95 THR   H        986    1.465732663    0.348369579    6.549130892
   95 THR   CA       987    1.544481749    0.166133404    6.635356184
   95 THR   CB       988    1.514254036    0.053119186    6.536738867
   95 THR   OG1      989    1.589156797   -0.068514765    6.543353450
   95 THR   HG1      990    1.612765429   -0.152409929    6.494321176
   95 THR   CG2      991    1.513741220    0.086790883    6.387483846
   95 THR   C        992    1.693176616    0.202050925    6.638316230
   95 THR   O        993    1.733568558    0.295685118    6.569524911
   96 ASP   N        994    1.763769628    0.144961070    6.735513899
   96 ASP   H        995    1.729161266    0.119695780    6.825874535
   96 ASP   CA       996    1.910012278    0.150724369    6.749406881
   96 ASP   CB       997    1.962521247    0.245772571    6.857192042
   96 ASP   CG       998    2.115334159    0.240024640    6.862423342
   96 ASP   OD1      999    2.160660425    0.199948640    6.971805427
   96 ASP   OD2     1000    2.190856957    0.284380226    6.773238950
   96 ASP   C       1001    1.941253459    0.005812458    6.787320262
   96 ASP   O       1002    1.955995212   -0.032137550    6.903393393
   97 TYR   N       1003    1.966075392    7.677302425    6.674884039
   97 TYR   H       1004    1.970468952    7.714330788    6.582096140
   97 TYR   CA      1005    2.018688730    7.540038890    6.676775968
   97 TYR   CB      1006    2.057230340    7.499706761    6.534302142
   97 TYR   CG      1007    1.972115636    7.532565979    6.411469233
   97 TYR   CD1     1008    2.015230122    7.639860956    6.334333481
   97 TYR   HD1     1009    2.109491165    7.693008932    6.347464478
   97 TYR   CD2     1010    1.851439570    7.469764151    6.382875461
   97 TYR   HD2     1011    1.828578561    7.377170315    6.435658498
   97 TYR   CE1     1012    1.931549845    7.679341546    6.230598150
   97 TYR   HE1     1013    1.964420316    7.764414494    6.170895616
   97 TYR   CE2     1014    1.776228553    7.501734237    6.270448903
   97 TYR   HE2     1015    1.673716222    7.465102569    6.264853291
   97 TYR   CZ      1016    1.821616100    7.605008072    6.189236339
   97 TYR   OH      1017    1.748103632    7.644923350    6.081997648
   97 TYR   HH      1018    1.804871079    7.700970762    6.021697176
   97 TYR   C       1019    2.137314528    7.509925882    6.768614324
   97 TYR   O       1020    2.156500396    7.398938656    6.818051450
   98 THR   N       1021    2.217076292    7.611934988    6.798965582
   98 THR   H       1022    2.217830000    7.702614491    6.756802410
   98 THR   CA      1023    2.318234975    7.599577467    6.904890520
   98 THR   CB      1024    2.432446993    7.700018661    6.921460936
   98 THR   OG1     1025    2.395685712    7.826913133    6.866738234
   98 THR   HG1     1026    2.317596687    7.864540049    6.916595041
   98 THR   CG2     1027    2.561680975    7.649391975    6.857108718
   98 THR   C       1028    2.251721564    7.584165360    7.041817169
   98 THR   O       1029    2.282361010    7.490593962    7.115530088
   99 ASP   N       1030    2.167344401    7.679202301    7.080995806
   99 ASP   H       1031    2.126503678    7.737711129    7.010940279
   99 ASP   CA      1032    2.112545932    7.679574192    7.217390646
   99 ASP   CB      1033    2.159422109    0.064215743    7.295830593
   99 ASP   CG      1034    2.262140825    0.033951098    7.405127883
   99 ASP   OD1     1035    2.376655068    0.046511098    7.356587679
   99 ASP   OD2     1036    2.231790288   -0.000752788    7.521315152
   99 ASP   C       1037    1.962536908    7.668332145    7.245379810
   99 ASP   O       1038    1.927244374    7.586522713    7.330186369
  100 TYR   N       1039    1.872578850    7.737669248    7.176162287
  100 TYR   H       1040    1.910271378    7.754821734    7.085139966
  100 TYR   CA      1041    1.730145075    0.008053582    7.211565701
  100 TYR   CB      1042    1.721565745    0.131804876    7.301138419
  100 TYR   CG      1043    1.733587177    0.270528011    7.237717642
  100 TYR   CD1     1044    1.623033353    0.323553529    7.172246932
  100 TYR   HD1     1045    1.530980652    0.266679160    7.159139066
  100 TYR   CD2     1046    1.841089328    0.353997622    7.266008895
  100 TYR   HD2     1047    1.938630691    0.315287981    7.295456838
  100 TYR   CE1     1048    1.624024477    0.455138819    7.127466088
  100 TYR   HE1     1049    1.539095971    0.500084878    7.076022669
  100 TYR   CE2     1050    1.835947751    0.487943105    7.229259374
  100 TYR   HE2     1051    1.908015401    0.561150424    7.265700273
  100 TYR   CZ      1052    1.732048138    0.538996635    7.152338252
  100 TYR   OH      1053    1.733333529    0.671745900    7.122827704
  100 TYR   HH      1054    1.646082595    0.689283583    7.077244057
  100 TYR   C       1055    1.635572858    0.011868615    7.091339351
  100 TYR   O       1056    1.660901817    0.087069273    6.997350064
  101 ILE   N       1057    1.527175449    7.672937141    7.094443536
  101 ILE   H       1058    1.488520088    7.602684263    7.154208911
  101 ILE   CA      1059    1.415872598    7.684940216    6.999162169
  101 ILE   CB      1060    1.391361862    7.556123872    6.920314505
  101 ILE   CG1     1061    1.287513306    7.565020016    6.808289640
  101 ILE   CG2     1062    1.376546086    7.434519440    7.011986597
  101 ILE   CD      1063    1.300579135    7.446680869    6.712177089
  101 ILE   C       1064    1.280836335    7.713939554    7.065021622
  101 ILE   O       1065    1.269278232    7.661715873    7.175788011
  102 ILE   N       1066    1.220778780    0.087421407    7.024548483
  102 ILE   H       1067    1.261619117    0.147255549    6.955609221
  102 ILE   CA      1068    1.095981489    0.129894903    7.089590722
  102 ILE   CB      1069    1.093496116    0.282584105    7.099183335
  102 ILE   CG1     1070    1.222055244    0.338090161    7.160829181
  102 ILE   CG2     1071    0.969692143    0.326345845    7.177702643
  102 ILE   CD      1072    1.218922027    0.491055434    7.159929893
  102 ILE   C       1073    0.974367721    0.090402954    7.005550092
  102 ILE   O       1074    0.971696109    0.142588339    6.894190704
  103 PHE   N       1075    0.878433805    0.025061650    7.070495895
  103 PHE   H       1076    0.880288742    0.004214711    7.168281178
  103 PHE   CA      1077    0.754523819    7.713679457    7.008759055
  103 PHE   CB      1078    0.744658085    7.562828259    7.032372793
  103 PHE   CG      1079    0.852299046    7.476061759    6.966835414
  103 PHE   CD1     1080    0.960529250    7.432309127    7.042288031
  103 PHE   HD1     1081    0.990110297    7.479708761    7.135878807
  103 PHE   CD2     1082    0.832604904    7.436142620    6.835147001
  103 PHE   HD2     1083    0.760929081    7.489513134    6.772724635
  103 PHE   CE1     1084    1.042587543    7.333809448    6.988588610
  103 PHE   HE1     1085    1.098804583    7.270855078    7.057562436
  103 PHE   CE2     1086    0.917777835    7.339590906    6.782771815
  103 PHE   HE2     1087    0.905263244    7.298558648    6.682577602
  103 PHE   CZ      1088    1.021300151    7.287263661    6.859360598
  103 PHE   HZ      1089    1.073645706    7.196495526    6.829325861
  103 PHE   C       1090    0.633950617    0.052674927    7.062909007
  103 PHE   O       1091    0.593716403    0.038054450    7.178212066
  104 HISB  N       1092    0.558217048    0.091990247    6.960884169
  104 HISB  H       1093    0.585661053    0.084228538    6.865039463
  104 HISB  CA      1094    0.426589215    0.154711927    6.979610340
  104 HISB  CB      1095    0.434322005    0.284544243    6.899025550
  104 HISB  CG      1096    0.313342276    0.378212594    6.897078669
  104 HISB  ND1     1097    0.182996410    0.353051574    6.905226479
  104 HISB  CD2     1098    0.325067201    0.509449653    6.878958081
  104 HISB  HD2     1099    0.415394464    0.565268602    6.854317902
  104 HISB  CE1     1100    0.115593864    0.467665242    6.901990101
  104 HISB  HE1     1101    0.007982839    0.480793533    6.913224180
  104 HISB  NE2     1102    0.203956602    0.564421909    6.879246974
  104 HISB  HE2     1103    0.171393891    0.657878436    6.864946411
  104 HISB  C       1104    0.317076260    0.058925311    6.932245207
  104 HISB  O       1105    0.319824673    0.021049966    6.815247864
  105 LEU   N       1106    0.215513889    0.044162713    7.016845636
  105 LEU   H       1107    0.212658023    0.085808739    7.107724532
  105 LEU   CA      1108    0.102832077    7.690448059    6.994705712
  105 LEU   CB      1109    0.129218317    7.567557230    7.081950695
  105 LEU   CG      1110    0.039856215    7.448258912    7.047422266
  105 LEU   CD1     1111    0.061893658    7.380992732    6.911780806
  105 LEU   CD2     1112    0.050860666    7.343161002    7.158068580
  105 LEU   C       1113    7.706827419    0.022161252    7.018477990
  105 LEU   O       1114    7.664647484    0.038169622    7.132909796
  106 VAL   N       1115    7.630638429    0.037276052    6.910511190
  106 VAL   H       1116    7.662442797    0.012411007    6.819014257
  106 VAL   CA      1117    7.489255000    0.074766680    6.925228906
  106 VAL   CB      1118    7.442621549    0.191308680    6.837737298
  106 VAL   CG1     1119    7.312911583    0.257549386    6.884624412
  106 VAL   CG2     1120    7.550667257    0.299082589    6.826787266
  106 VAL   C       1121    7.398773120    7.689912074    6.914527488
  106 VAL   O       1122    7.380640069    7.634454811    6.806240862
  107 ASN   N       1123    7.336570667    7.648104591    7.024400072
  107 ASN   H       1124    7.346038277    7.697309912    7.110945511
  107 ASN   CA      1125    7.237713723    7.539486671    7.030846205
  107 ASN   CB      1126    7.222070562    7.476676945    7.169487116
  107 ASN   CG      1127    7.121104878    7.365105812    7.197125767
  107 ASN   OD1     1128    7.004213033    7.388455416    7.227442579
  107 ASN   ND2     1129    7.160782717    7.244374922    7.157901918
  107 ASN   HD21    1130    7.108391759    7.165240208    7.189410592
  107 ASN   HD22    1131    7.239462084    7.233860933    7.097082427
  107 ASN   C       1132    7.098092219    7.590862866    6.995079278
  107 ASN   O       1133    7.047581853    7.669525841    7.075027574
  108 PHE   N       1134    7.030854953    7.533370333    6.895759724
  108 PHE   H       1135    7.068805402    7.453002688    6.849925213
  108 PHE   CA      1136    6.894401245    7.572103675    6.857157144
  108 PHE   CB      1137    6.890298624    7.628562838    6.714999836
  108 PHE   CG      1138    6.937622129    7.773605445    6.703633925
  108 PHE   CD1     1139    6.850681381    0.143964427    6.702399673
  108 PHE   HD1     1140    6.753675388    0.135070800    6.751308666
  108 PHE   CD2     1141    7.070856092    0.049544026    6.666552188
  108 PHE   HD2     1142    7.137588732   -0.036592302    6.663995371
  108 PHE   CE1     1143    6.898344437    0.268074919    6.661798277
  108 PHE   HE1     1144    6.825124315    0.345599320    6.639220015
  108 PHE   CE2     1145    7.119176243    0.170743640    6.618613119
  108 PHE   HE2     1146    7.221668247    0.182008238    6.583264926
  108 PHE   CZ      1147    7.032777703    0.279205793    6.628233238
  108 PHE   HZ      1148    7.068375764    0.380803963    6.611157326
  108 PHE   C       1149    6.787045917    7.465619569    6.880501572
  108 PHE   O       1150    6.795219699    7.362192937    6.814417023
  109 LYSH  N       1151    6.690946889    7.492240233    6.968514878
  109 LYSH  H       1152    6.673223548    7.585641758    6.999551452
  109 LYSH  CA      1153    6.567252136    7.412887939    6.972099582
  109 LYSH  CB      1154    6.542147070    7.386512551    7.120715194
  109 LYSH  CG      1155    6.645522702    7.298088004    7.190731240
  109 LYSH  CD      1156    6.595736096    7.265222782    7.331615973
  109 LYSH  CE      1157    6.687859534    7.160489899    7.394491167
  109 LYSH  NZ      1158    6.616079861    7.084021289    7.497502180
  109 LYSH  HZ1     1159    6.671693796    7.007768910    7.530558690
  109 LYSH  HZ2     1160    6.532969265    7.047256451    7.455777212
  109 LYSH  HZ3     1161    6.590637115    7.141833506    7.575031345
  109 LYSH  C       1162    6.452793817    7.500313983    6.920438305
  109 LYSH  O       1163    6.460761388    7.621280136    6.899603242
  110 GLU   N       1164    6.343899539    7.429167289    6.892704216
  110 GLU   H       1165    6.358575177    7.330358067    6.897401838
  110 GLU   CA      1166    6.211857995    7.476062471    6.848234198
  110 GLU   CB      1167    6.093244025    7.381744043    6.869391669
  110 GLU   CG      1168    5.955050660    7.426407533    6.821219676
  110 GLU   CD      1169    5.835757570    7.351709705    6.881173125
  110 GLU   OE1     1170    5.724295125    7.357743189    6.824917308
  110 GLU   OE2     1171    5.844718020    7.300053843    6.994637930
  110 GLU   C       1172    6.176924262    7.606109953    6.920890842
  110 GLU   O       1173    6.162733136    7.619142024    7.042377125
  111 LYSH  N       1174    6.172220175    7.715138874    6.844857845
  111 LYSH  H       1175    6.187994242    7.711184560    6.746181162
  111 LYSH  CA      1176    6.158403831    0.116210106    6.890243077
  111 LYSH  CB      1177    6.011285320    0.140708742    6.924387196
  111 LYSH  CG      1178    5.924761471    0.104080376    6.803636999
  111 LYSH  CD      1179    5.780209446    0.090543859    6.851890160
  111 LYSH  CE      1180    5.696391373    0.137536408    6.732830395
  111 LYSH  NZ      1181    5.554699880    0.108258903    6.758765280
  111 LYSH  HZ1     1182    5.542352757    0.009949935    6.772283392
  111 LYSH  HZ2     1183    5.500140696    0.138095147    6.680459413
  111 LYSH  HZ3     1184    5.525973790    0.159144615    6.839916092
  111 LYSH  C       1185    6.250144328    0.178098618    6.995895748
  111 LYSH  O       1186    6.240081895    0.297353839    7.024303471
  112 ASP   N       1187    6.360605294    0.111549006    7.028463601
  112 ASP   H       1188    6.389437092    0.034001981    6.972286837
  112 ASP   CA      1189    6.455558018    0.160573498    7.129412627
  112 ASP   CB      1190    6.396841163    0.121332673    7.265130187
  112 ASP   CG      1191    6.441225591    0.198270269    7.389697593
  112 ASP   OD1     1192    6.545703864    0.163809894    7.449034294
  112 ASP   OD2     1193    6.384126550    0.306124602    7.416755642
  112 ASP   C       1194    6.599453968    0.109090764    7.121902873
  112 ASP   O       1195    6.628868489   -0.008839501    7.102992050
  113 SER   N       1196    6.682097175    0.200465739    7.172012526
  113 SER   H       1197    6.656482258    0.256858455    7.250533183
  113 SER   CA      1198    6.826497669    0.180219487    7.153264923
  113 SER   CB      1199    6.893823924    0.271525373    7.050603322
  113 SER   OG      1200    6.880928619    0.412303023    7.072175056
  113 SER   HG      1201    6.918344499    0.442964073    7.159700298
  113 SER   C       1202    6.910773533    0.185003334    7.280884423
  113 SER   O       1203    6.875574260    0.270517569    7.361992303
  114 PHE   N       1204    7.023938127    0.115616212    7.289142581
  114 PHE   H       1205    7.046429174    0.051406894    7.215848614
  114 PHE   CA      1206    7.128397130    0.108924540    7.392364492
  114 PHE   CB      1207    7.133006068   -0.033296477    7.448597633
  114 PHE   CG      1208    7.228145966   -0.080212975    7.558852954
  114 PHE   CD1     1209    7.269919803    7.525788711    7.570516370
  114 PHE   HD1     1210    7.259026989    7.458024362    7.485830355
  114 PHE   CD2     1211    7.251714716    0.003224716    7.667503561
  114 PHE   HD2     1212    7.232608748    0.110384190    7.661775910
  114 PHE   CE1     1213    7.342218682    7.480804154    7.680390821
  114 PHE   HE1     1214    7.365239584    7.374924712    7.692282647
  114 PHE   CE2     1215    7.319803801    7.695309982    0.041547057
  114 PHE   HE2     1216    7.332172728    7.762262778    0.126666561
  114 PHE   CZ      1217    7.370615102    7.566109393    0.048317835
  114 PHE   HZ      1218    7.419091106    7.531291912    0.139525386
  114 PHE   C       1219    7.257086107    0.149858620    7.320433410
  114 PHE   O       1220    7.283056314    0.115441746    7.205231801
  115 GLN   N       1221    7.331399071    0.234644374    7.391001459
  115 GLN   H       1222    7.292217303    0.295793568    7.459744186
  115 GLN   CA      1223    7.471341341    0.251929966    7.349465993
  115 GLN   CB      1224    7.493821972    0.399355161    7.315245433
  115 GLN   CG      1225    7.608944196    0.437800607    7.222091025
  115 GLN   CD      1226    7.606511604    0.587569737    7.190929260
  115 GLN   OE1     1227    7.506817096    0.651370541    7.157508383
  115 GLN   NE2     1228    7.718893696    0.653058922    7.218685832
  115 GLN   HE21    1229    7.717208077    0.752951053    7.214426379
  115 GLN   HE22    1230    7.809670697    0.615347065    7.237026780
  115 GLN   C       1231    7.572679614    0.207113768    7.454981282
  115 GLN   O       1232    7.576490533    0.249650992    7.570328832
  116 MET   N       1233    7.669848337    0.134423875    7.400518846
  116 MET   H       1234    7.661186714    0.108674999    7.304279722
  116 MET   CA      1235    0.047993132    0.084741509    7.475589275
  116 MET   CB      1236    0.049513608   -0.064962319    7.507212856
  116 MET   CG      1237    7.663062199    7.609997816    7.569840054
  116 MET   SD      1238    7.676270296    7.428351224    7.551828250
  116 MET   CE      1239    7.745545873    7.398473626    7.713049266
  116 MET   C       1240    0.180109687    0.119985662    7.406944835
  116 MET   O       1241    0.180531818    0.145666246    7.286643868
  117 MET   N       1242    0.284009985    0.131284967    7.489215066
  117 MET   H       1243    0.272666416    0.158179136    7.584870057
  117 MET   CA      1244    0.417932310    0.170225599    7.442742892
  117 MET   CB      1245    0.432395246    0.320155247    7.469639718
  117 MET   CG      1246    0.550901178    0.393639653    7.406668457
  117 MET   SD      1247    0.518427058    0.458653001    7.238712912
  117 MET   CE      1248    0.671116311    0.542540848    7.202290396
  117 MET   C       1249    0.520128337    0.093131023    7.526552885
  117 MET   O       1250    0.525895999    0.107293953    7.648598539
  118 GLU   N       1251    0.610079493    0.032004823    7.449971815
  118 GLU   H       1252    0.606935226    0.024321150    7.350317051
  118 GLU   CA      1253    0.719071865    7.693223051    7.511816164
  118 GLU   CB      1254    0.693321249    7.542645659    7.520321961
  118 GLU   CG      1255    0.664647008    7.483694759    7.658564093
  118 GLU   CD      1256    0.799608942    7.432233243    7.709021824
  118 GLU   OE1     1257    0.863931084    7.492616349    7.797558180
  118 GLU   OE2     1258    0.844880053    7.327156367    7.658690789
  118 GLU   C       1259    0.861848167    7.717599928    7.462541457
  118 GLU   O       1260    0.890184138    7.753568109    7.348388262
  119 LEU   N       1261    0.954308031    7.679529147    7.550230634
  119 LEU   H       1262    0.926956652    7.633946377    7.634920438
  119 LEU   CA      1263    1.098514597    7.700237050    7.530713094
  119 LEU   CB      1264    1.143392904    7.809374866    7.628080809
  119 LEU   CG      1265    1.289947805    0.111146712    7.609485407
  119 LEU   CD1     1266    1.309706324    0.196317137    7.483932955
  119 LEU   CD2     1267    1.339141530    0.168742139    7.742420496
  119 LEU   C       1268    1.171170638    7.568297550    7.557514952
  119 LEU   O       1269    1.178238907    7.513748934    7.667519504
  120 SER   N       1270    1.227767041    7.521648829    7.446566104
  120 SER   H       1271    1.219697413    7.579671320    7.365521247
  120 SER   CA      1272    1.313417224    7.402192878    7.446403937
  120 SER   CB      1273    1.280184283    7.317218504    7.323577901
  120 SER   OG      1274    1.173481709    7.225828456    7.350255745
  120 SER   HG      1275    1.206109050    7.147181895    7.402697856
  120 SER   C       1276    1.461879874    7.439118683    7.448751547
  120 SER   O       1277    1.497775728    7.531787425    7.376259256
  121 ALA   N       1278    1.540473898    7.371526702    7.532078006
  121 ALA   H       1279    1.500880649    7.299061814    7.588494576
  121 ALA   CA      1280    1.684158834    7.400140002    7.544260489
  121 ALA   CB      1281    1.698202725    7.491684189    7.666044826
  121 ALA   C       1282    1.777231834    7.278976177    7.552532359
  121 ALA   O       1283    1.727628211    7.169923869    7.580390406
  122 ARG   N       1284    1.903800416    7.303907242    7.520113883
  122 ARG   H       1285    1.929830584    7.386109366    7.469447908
  122 ARG   CA      1286    2.007210296    7.199953697    7.530489409
  122 ARG   CB      1287    2.144077777    7.237786008    7.473558627
  122 ARG   CG      1288    2.140422937    7.257370075    7.321869313
  122 ARG   CD      1289    2.119151971    7.123809231    7.250301862
  122 ARG   NE      1290    2.124477069    7.153122087    7.106341735
  122 ARG   HE      1291    2.214161492    7.190418210    7.082557271
  122 ARG   CZ      1292    2.042595196    7.115338944    7.007212952
  122 ARG   NH1     1293    1.941424579    7.031173632    7.032466268
  122 ARG   HH11    1294    1.883521986    6.991091138    6.961460639
  122 ARG   HH12    1295    1.905845860    7.026523736    7.125811838
  122 ARG   NH2     1296    2.062319224    7.154170190    6.880487977
  122 ARG   HH21    1297    2.012738635    7.111537628    6.804823934
  122 ARG   HH22    1298    2.128819709    7.225421993    6.858108000
  122 ARG   C       1299    2.039196155    7.146726015    7.670320422
  122 ARG   O       1300    2.084967186    7.033368666    7.683849945
  123 GLU   N       1301    2.006994030    7.222136047    0.036969037
  123 GLU   H       1302    2.004460213    7.321718310    0.028196921
  123 GLU   CA      1303    1.997931549    7.174077892    0.175601120
  123 GLU   CB      1304    2.101741956    7.254013013    0.254618032
  123 GLU   CG      1305    2.243674076    7.204779878    0.225662594
  123 GLU   CD      1306    2.347560872    7.261730570    0.322470598
  123 GLU   OE1     1307    2.374740889    7.383727836    0.320764886
  123 GLU   OE2     1308    2.414760730    7.185265554    0.394993488
  123 GLU   C       1309    1.858032857    7.209316522    0.226558977
  123 GLU   O       1310    1.799040374    7.308438632    0.183854292
  124 PRO   N       1311    1.805684891    7.129916703    0.319551770
  124 PRO   CA      1312    1.678353864    7.152719566    0.389378937
  124 PRO   CB      1313    1.662118927    7.040921638    0.492577394
  124 PRO   CG      1314    1.737860469    6.926264426    0.425286916
  124 PRO   CD      1315    1.857214980    6.999465541    0.363584614
  124 PRO   C       1316    1.653354124    7.294451777    0.441336783
  124 PRO   O       1317    1.540201395    7.341715937    0.431693857
  125 ASP   N       1318    1.754547335    7.350774141    0.506733425
  125 ASP   H       1319    1.836060178    7.299658399    0.534005550
  125 ASP   CA      1320    1.751704653    7.491031817    0.550683090
  125 ASP   CB      1321    1.797951927    7.499656429    0.696280923
  125 ASP   CG      1322    1.766681997    7.639526685    0.749866121
  125 ASP   OD1     1323    1.859310799    7.723383684    0.753659739
  125 ASP   OD2     1324    1.649778733    7.659781240    0.789215527
  125 ASP   C       1325    1.847758139    7.570066450    0.461584044
  125 ASP   O       1326    1.967176446    7.540581215    0.461211431
  126 THR   N       1327    1.801582310    7.684589821    0.412158894
  126 THR   H       1328    1.719387656    7.724484451    0.452829571
  126 THR   CA      1329    1.874212166    0.037763522    0.322646084
  126 THR   CB      1330    1.818238168    0.025219894    0.180803000
  126 THR   OG1     1331    1.919086638    0.082321327    0.097005548
  126 THR   HG1     1332    1.894912513    0.056820174    0.003374753
  126 THR   CG2     1333    1.678842985    0.084713037    0.159787998
  126 THR   C       1334    1.872014768    0.184117442    0.367207622
  126 THR   O       1335    1.777867071    0.218510865    0.438497871
  127 SER   N       1336    1.952328133    0.267956627    0.302307878
  127 SER   H       1337    1.981393191    0.240641706    0.210600257
  127 SER   CA      1338    2.000197644    0.398442898    0.350197974
  127 SER   CB      1339    2.104516061    0.461981531    0.258034572
  127 SER   OG      1340    2.051532873    0.515357233    0.136399281
  127 SER   HG      1341    2.117452137    0.496868524    0.063510201
  127 SER   C       1342    1.895414248    0.507124586    0.375139091
  127 SER   O       1343    1.787331725    0.513998060    0.316821863
  128 GLU   N       1344    1.921809834    0.583178067    0.481013334
  128 GLU   H       1345    1.980511290    0.550533867    0.555108236
  128 GLU   CA      1346    1.844783443    0.706171632    0.504479088
  128 GLU   CB      1347    1.893549486    0.786037569    0.625530279
  128 GLU   CG      1348    2.044235315    0.808784920    0.639184530
  128 GLU   CD      1349    2.102395225    0.893868100    0.526119391
  128 GLU   OE1     1350    2.113641115    1.017642043    0.539433851
  128 GLU   OE2     1351    2.156376475    0.837939336    0.428226624
  128 GLU   C       1352    1.820029348    0.793539374    0.381330997
  128 GLU   O       1353    1.706912460    0.838741277    0.364291235
  129 GLU   N       1354    1.913498393    0.803397794    0.287214108
  129 GLU   H       1355    2.012844757    0.808696077    0.297393006
  129 GLU   CA      1356    1.887161116    0.871063554    0.159395084
  129 GLU   CB      1357    2.011129725    0.909005522    0.078127912
  129 GLU   CG      1358    2.075028299    1.026421767    0.152545133
  129 GLU   CD      1359    2.197437569    1.087385111    0.083951106
  129 GLU   OE1     1360    2.182784444    1.145190311   -0.025903283
  129 GLU   OE2     1361    2.314249687    1.045883830    0.100000050
  129 GLU   C       1362    1.790890416    0.801330201    0.063071642
  129 GLU   O       1363    1.726865295    0.871897739   -0.014726516
  130 VAL   N       1364    1.784584343    0.668491464    0.065361723
  130 VAL   H       1365    1.843537315    0.609162567    0.120191450
  130 VAL   CA      1366    1.686581245    0.588116372    7.728972998
  130 VAL   CB      1367    1.708928078    0.438931892    7.703340113
  130 VAL   CG1     1368    1.609412212    0.390909460    7.597504252
  130 VAL   CG2     1369    1.845319468    0.410835443    7.639960527
  130 VAL   C       1370    1.542473822    0.619470092    0.031644289
  130 VAL   O       1371    1.454233629    0.653373984   -0.047061233
  131 ARG   N       1372    1.526353315    0.619907179    0.163666069
  131 ARG   H       1373    1.593707269    0.585402083    0.229029110
  131 ARG   CA      1374    1.398609496    0.646473607    0.231355169
  131 ARG   CB      1375    1.411971997    0.626564334    0.382471220
  131 ARG   CG      1376    1.451436959    0.482399876    0.415189909
  131 ARG   CD      1377    1.464235364    0.461120361    0.566169323
  131 ARG   NE      1378    1.341797199    0.463294389    0.647512315
  131 ARG   HE      1379    1.276278615    0.533504746    0.619622920
  131 ARG   CZ      1380    1.289633043    0.361039023    0.716663712
  131 ARG   NH1     1381    1.342499089    0.237937477    0.719547224
  131 ARG   HH11    1382    1.299185254    0.168494557    0.777015675
  131 ARG   HH12    1383    1.427112196    0.210440443    0.673890542
  131 ARG   NH2     1384    1.192752411    0.377844754    0.807700550
  131 ARG   HH21    1385    1.147040909    0.301762288    0.853774875
  131 ARG   HH22    1386    1.165158288    0.469051569    0.838043956
  131 ARG   C       1387    1.357983146    0.793269015    0.216756237
  131 ARG   O       1388    1.240322355    0.814434275    0.187797767
  132 LYSH  N       1389    1.455386563    0.883254901    0.227095984
  132 LYSH  H       1390    1.549048855    0.858976229    0.252353035
  132 LYSH  CA      1391    1.433307630    1.023109242    0.187527307
  132 LYSH  CB      1392    1.552618582    1.114566526    0.216012388
  132 LYSH  CG      1393    1.570779452    1.154575093    0.362558314
  132 LYSH  CD      1394    1.694319136    1.244044139    0.374484351
  132 LYSH  CE      1395    1.688304579    1.291533556    0.519797146
  132 LYSH  NZ      1396    1.791848415    1.393604190    0.541459421
  132 LYSH  HZ1     1397    1.885943007    1.368124126    0.519193226
  132 LYSH  HZ2     1398    1.786136581    1.417738430    0.638331910
  132 LYSH  HZ3     1399    1.747524975    1.462287795    0.483859211
  132 LYSH  C       1400    1.382893745    1.044915829    0.044712216
  132 LYSH  O       1401    1.268717363    1.090275317    0.038592659
  133 ARG   N       1402    1.444161579    0.979388759    7.684580822
  133 ARG   H       1403    1.539548504    0.950464498    7.692625635
  133 ARG   CA      1404    1.394122292    0.977817526    7.546368309
  133 ARG   CB      1405    1.490730852    0.905987264    7.451931643
  133 ARG   CG      1406    1.620070396    0.986734090    7.439351692
  133 ARG   CD      1407    1.719568891    0.911240498    7.350995265
  133 ARG   NE      1408    1.836284990    0.996514666    7.324292431
  133 ARG   HE      1409    1.851427419    1.073816943    7.385896507
  133 ARG   CZ      1410    1.919448432    0.967658302    7.223262528
  133 ARG   NH1     1411    1.920945896    0.854133766    7.152111529
  133 ARG   HH11    1412    1.983514984    0.837066493    7.076006923
  133 ARG   HH12    1413    1.855515568    0.781004933    7.171332859
  133 ARG   NH2     1414    2.005354305    1.063937294    7.187136200
  133 ARG   HH21    1415    2.065426244    1.039739593    7.110946586
  133 ARG   HH22    1416    1.998814129    1.158339026    7.219452531
  133 ARG   C       1417    1.255650197    0.912908741    7.541383523
  133 ARG   O       1418    1.159703510    0.979043428    7.502007692
  134 PHE   N       1419    1.233743279    0.796464987    7.601798210
  134 PHE   H       1420    1.310162527    0.741959423    7.636294339
  134 PHE   CA      1421    1.102306982    0.733024923    7.619439311
  134 PHE   CB      1422    1.103224255    0.616073434    7.718101451
  134 PHE   CG      1423    0.995663169    0.507697625    7.708291271
  134 PHE   CD1     1424    0.979595208    0.440833486    7.587487753
  134 PHE   HD1     1425    1.047412377    0.457052139    7.503722133
  134 PHE   CD2     1426    0.911613429    0.484104671    0.078391597
  134 PHE   HD2     1427    0.903118675    0.555217802    0.160574554
  134 PHE   CE1     1428    0.873092701    0.353042400    7.570968271
  134 PHE   HE1     1429    0.857339976    0.299120177    7.477559265
  134 PHE   CE2     1430    0.804494525    0.397766162    0.058587629
  134 PHE   HE2     1431    0.723997008    0.397554041    0.132085320
  134 PHE   CZ      1432    0.788090152    0.327375662    7.677920649
  134 PHE   HZ      1433    0.727359283    0.237131222    7.670942145
  134 PHE   C       1434    0.988139680    0.825696125    7.661710686
  134 PHE   O       1435    0.882391607    0.828734865    7.598947549
  135 VAL   N       1436    0.999315607    0.883605226    0.042857118
  135 VAL   H       1437    1.079833540    0.852981429    0.093654335
  135 VAL   CA      1438    0.898012845    0.969928631    0.105284292
  135 VAL   CB      1439    0.932056682    0.996176591    0.252121125
  135 VAL   CG1     1440    0.950060247    0.868463129    0.334446083
  135 VAL   CG2     1441    1.050519994    1.091660136    0.268253354
  135 VAL   C       1442    0.875067224    1.095836891    0.021424870
  135 VAL   O       1443    0.759238118    1.133781978    0.004908673
  136 GLU   N       1444    0.975913261    1.144470357    7.687689637
  136 GLU   H       1445    1.071106053    1.116604689    7.700411045
  136 GLU   CA      1446    0.964674979    1.248195887    7.584151399
  136 GLU   CB      1447    1.108708508    1.279636655    7.543275099
  136 GLU   CG      1448    1.139488142    1.428443012    7.525464636
  136 GLU   CD      1449    1.139744997    1.473628884    7.379289519
  136 GLU   OE1     1450    1.248735276    1.464011736    7.318868316
  136 GLU   OE2     1451    1.044424387    1.523300220    7.315491235
  136 GLU   C       1452    0.881334929    1.198547477    7.465841584
  136 GLU   O       1453    0.773804146    1.254831364    7.445902940
  137 TYR   N       1454    0.907785157    1.083259638    7.405004074
  137 TYR   H       1455    1.007639103    1.088256093    7.402949204
  137 TYR   CA      1456    0.815525723    1.029136817    7.304150624
  137 TYR   CB      1457    0.873345241    0.898308567    7.249821583
  137 TYR   CG      1458    0.987470143    0.910778042    7.148667858
  137 TYR   CD1     1459    1.115030379    0.868445763    7.184153904
  137 TYR   HD1     1460    1.145656786    0.864979780    7.288701187
  137 TYR   CD2     1461    0.965477630    0.958788790    7.020089896
  137 TYR   HD2     1462    0.861878621    0.977393293    6.991751923
  137 TYR   CE1     1463    1.220407622    0.865874691    7.093555192
  137 TYR   HE1     1464    1.313543303    0.818411588    7.124442011
  137 TYR   CE2     1465    1.070823971    0.965469101    6.929672320
  137 TYR   HE2     1466    1.070186643    1.012134348    6.831172725
  137 TYR   CZ      1467    1.194634812    0.913442853    6.965521171
  137 TYR   OH      1468    1.286440645    0.882741406    6.870010215
  137 TYR   HH      1469    1.365870336    0.836414866    6.909302567
  137 TYR   C       1470    0.678922954    0.997142329    7.365218941
  137 TYR   O       1471    0.584459661    1.033167575    7.295146794
  138 CYSH  N       1472    0.670786816    0.942876472    7.486376490
  138 CYSH  H       1473    0.743903195    0.914656262    7.548486169
  138 CYSH  CA      1474    0.539605447    0.914280307    7.546241762
  138 CYSH  CB      1475    0.537045689    0.828808089    7.673127739
  138 CYSH  SG      1476    0.606879415    0.662123703    7.644321492
  138 CYSH  HG      1477    0.711591319    0.705196734    7.574542580
  138 CYSH  C       1478    0.453097024    1.038814135    7.566733255
  138 CYSH  O       1479    0.334843186    1.040105449    7.532892047
  139 GLN   N       1480    0.519619508    1.143707070    7.614305410
  139 GLN   H       1481    0.615800353    1.134262517    7.639996707
  139 GLN   CA      1482    0.457974757    1.276032384    7.631647755
  139 GLN   CB      1483    0.544592837    1.369873235    7.715917984
  139 GLN   CG      1484    0.564649800    1.347179107    7.865882310
  139 GLN   CD      1485    0.636563742    1.457664745    0.205443924
  139 GLN   OE1     1486    0.696027157    1.435488134    0.310801640
  139 GLN   NE2     1487    0.647824802    1.578269468    0.150520397
  139 GLN   HE21    1488    0.703040458    1.639964716    0.206600028
  139 GLN   HE22    1489    0.579510891    1.602414808    0.081604320
  139 GLN   C       1490    0.413577356    1.342074329    7.500957148
  139 GLN   O       1491    0.299376212    1.386379402    7.489735704
  140 LYSH  N       1492    0.491723169    1.322089914    7.395202742
  140 LYSH  H       1493    0.585535989    1.292109821    7.412588755
  140 LYSH  CA      1494    0.448109387    1.362112186    7.260640060
  140 LYSH  CB      1495    0.561582078    1.356669594    7.158154352
  140 LYSH  CG      1496    0.640673897    1.487369454    7.166625488
  140 LYSH  CD      1497    0.747351695    1.489311246    7.056949384
  140 LYSH  CE      1498    0.864365955    1.400649718    7.100046247
  140 LYSH  NZ      1499    0.978676567    1.367118239    7.013920071
  140 LYSH  HZ1     1500    1.035380569    1.446168012    6.990749981
  140 LYSH  HZ2     1501    0.940803259    1.335057712    6.927096275
  140 LYSH  HZ3     1502    1.032495144    1.290941011    7.049993253
  140 LYSH  C       1503    0.330549056    1.277164795    7.211888393
  140 LYSH  O       1504    0.220782624    1.320048195    7.176635839
  141 HISA  N       1505    0.351074000    1.145829824    7.216370721
  141 HISA  H       1506    0.439486244    1.101318854    7.230643644
  141 HISA  CA      1507    0.253894671    1.042180570    7.178661247
  141 HISA  CB      1508    0.327194546    0.908095657    7.171034500
  141 HISA  CG      1509    0.387858037    0.872936833    7.035042101
  141 HISA  ND1     1510    0.339956079    0.912825886    6.917546102
  141 HISA  HD1     1511    0.258419100    0.969398416    6.905193073
  141 HISA  CD2     1512    0.511738953    0.832983534    7.007699355
  141 HISA  HD2     1513    0.587641950    0.826754650    7.085688563
  141 HISA  CE1     1514    0.430914954    0.894060959    6.822338897
  141 HISA  HE1     1515    0.430756664    0.927606933    6.718629499
  141 HISA  NE2     1516    0.537852384    0.837282264    6.877365087
  141 HISA  C       1517    0.128230661    1.027864241    7.264781031
  141 HISA  O       1518    0.041341110    0.943596180    7.242915626
  142 GLY   N       1519    0.114327995    1.117556486    7.362001694
  142 GLY   H       1520    0.193000390    1.176953224    7.378806191
  142 GLY   CA      1521    7.731951862    1.145722793    7.441410978
  142 GLY   C       1522    7.701381656    1.048431960    7.555480680
  142 GLY   O       1523    7.585022286    1.027293035    7.589283622
  143 ILE   N       1524    0.063640393    0.986993975    7.617515521
  143 ILE   H       1525    0.151007286    1.027465103    7.590526499
  143 ILE   CA      1526    0.035708082    0.911372951    0.002352804
  143 ILE   CB      1527    0.104275831    0.775846785    7.722051341
  143 ILE   CG1     1528    0.049516059    0.705895345    7.597482684
  143 ILE   CG2     1529    0.100323207    0.680215052    7.841406421
  143 ILE   CD      1530    0.132014891    0.585664453    7.551116646
  143 ILE   C       1531    0.087982055    0.984799489    0.125990154
  143 ILE   O       1532    0.189033019    1.052199345    0.106581049
  144 VAL   N       1533    0.023889775    0.981419730    0.242484156
  144 VAL   H       1534   -0.058173681    0.924692014    0.235487331
  144 VAL   CA      1535    0.072585150    1.055160366    0.359962671
  144 VAL   CB      1536   -0.041989312    1.091530870    0.454631720
  144 VAL   CG1     1537   -0.125041246    1.209896223    0.404588564
  144 VAL   CG2     1538   -0.124543560    0.969474401    0.495837297
  144 VAL   C       1539    0.178978429    0.981402393    0.441522395
  144 VAL   O       1540    0.177594895    0.860892186    0.466132971
  145 LYSH  N       1541    0.257294251    1.069853164    0.502623778
  145 LYSH  H       1542    0.263121749    1.160981492    0.461845322
  145 LYSH  CA      1543    0.380537234    1.047558509    0.579590386
  145 LYSH  CB      1544    0.437197926    1.182201430    0.625116368
  145 LYSH  CG      1545    0.568434554    1.176681946    0.703581742
  145 LYSH  CD      1546    0.691018280    1.098548690    0.655811267
  145 LYSH  CE      1547    0.786915614    1.079284188    0.773467394
  145 LYSH  NZ      1548    0.865414639    1.195900868    0.816449335
  145 LYSH  HZ1     1549    0.958287088    1.188115450    0.780183584
  145 LYSH  HZ2     1550    0.870554867    1.215161685    0.914447551
  145 LYSH  HZ3     1551    0.819759042    1.277751098    0.781567964
  145 LYSH  C       1552    0.349817204    0.956498563    0.698646888
  145 LYSH  O       1553    0.436790013    0.882638932    0.744575979
  146 GLU   N       1554    0.237120265    0.973304192    0.767272365
  146 GLU   H       1555    0.180983533    1.055566583    0.758166475
  146 GLU   CA      1556    0.182316173    0.883378239    0.869833706
  146 GLU   CB      1557    0.039702652    0.916042721    0.914615049
  146 GLU   CG      1558    0.024573045    1.056799926    0.972634589
  146 GLU   CD      1559    0.004766894    1.171259103    0.873062134
  146 GLU   OE1     1560    0.087199923    1.190311698    0.781046970
  146 GLU   OE2     1561   -0.079648550    1.259016544    0.901266647
  146 GLU   C       1562    0.180247767    0.734127086    0.836181068
  146 GLU   O       1563    0.234913229    0.660776731    0.918410022
  147 ASN   N       1564    0.173398084    0.700884794    0.707578307
  147 ASN   H       1565    0.179691265    0.769866305    0.635444819
  147 ASN   CA      1566    0.166170194    0.572249928    0.636789926
  147 ASN   CB      1567    0.064477326    0.559340905    0.523193317
  147 ASN   CG      1568    7.663558628    0.605832812    0.567132342
  147 ASN   OD1     1569    7.625460140    0.616067474    0.683621789
  147 ASN   ND2     1570    7.570249172    0.606567594    0.472365895
  147 ASN   HD21    1571    7.476722322    0.641767740    0.475842476
  147 ASN   HD22    1572    7.595152794    0.559432431    0.387766472
  147 ASN   C       1573    0.294573208    0.506394062    0.585950326
  147 ASN   O       1574    0.282917194    0.403240949    0.519958091
  148 ILE   N       1575    0.415688904    0.545459893    0.624630166
  148 ILE   H       1576    0.431956920    0.611810246    0.697669161
  148 ILE   CA      1577    0.538388930    0.485185202    0.570587038
  148 ILE   CB      1578    0.647002029    0.590730088    0.548777112
  148 ILE   CG1     1579    0.601521024    0.708840942    0.462791352
  148 ILE   CG2     1580    0.782407324    0.533885088    0.505823249
  148 ILE   CD      1581    0.558965765    0.678152815    0.319060748
  148 ILE   C       1582    0.567560018    0.376243028    0.673995546
  148 ILE   O       1583    0.649724304    0.392593391    0.764060778
  149 PHE   N       1584    0.514087612    0.257584887    0.646608335
  149 PHE   H       1585    0.441928033    0.255390915    0.577411666
  149 PHE   CA      1586    0.528327266    0.134547850    0.725765205
  149 PHE   CB      1587    0.423616471    0.030053772    0.686705877
  149 PHE   CG      1588    0.281124300    0.076882785    0.716858242
  149 PHE   CD1     1589    0.221927603    0.061862386    0.841722703
  149 PHE   HD1     1590    0.280820140    0.021173887    0.923922662
  149 PHE   CD2     1591    0.206581226    0.106998766    0.603480865
  149 PHE   HD2     1592    0.253262090    0.122922033    0.506278275
  149 PHE   CE1     1593    0.087629730    0.093381393    0.858830455
  149 PHE   HE1     1594    0.050139259    0.117040280    0.958408157
  149 PHE   CE2     1595    0.070503608    0.130253009    0.619663277
  149 PHE   HE2     1596    0.011309690    0.163618028    0.534435022
  149 PHE   CZ      1597    0.013560586    0.128123044    0.746456285
  149 PHE   HZ      1598   -0.089289510    0.161768323    0.759595310
  149 PHE   C       1599    0.665835976    0.068596497    0.713380330
  149 PHE   O       1600    0.698537060   -0.003596653    0.619303251
  150 ASP   N       1601    0.726704382    0.070268627    0.831635640
  150 ASP   H       1602    0.669230569    0.145632582    0.863526587
  150 ASP   CA      1603    0.856013906    0.002338234    0.848238722
  150 ASP   CB      1604    0.933851946    0.098388455    0.938376047
  150 ASP   CG      1605    1.080154564    0.064417678    0.967518459
  150 ASP   OD1     1606    1.114390936    0.002327813    1.070463664
  150 ASP   OD2     1607    1.167820161    0.100530789    0.886073449
  150 ASP   C       1608    0.848967956    7.595811146    0.897769298
  150 ASP   O       1609    0.744956236    7.556212205    0.950138008
  151 LEU   N       1610    0.949822380    7.513925030    0.869226297
  151 LEU   H       1611    1.020571824    7.553999539    0.811001591
  151 LEU   CA      1612    0.954990585    7.374691511    0.916118527
  151 LEU   CB      1613    1.007372851    7.303272492    0.791361100
  151 LEU   CG      1614    0.900073089    7.280377305    0.684712978
  151 LEU   CD1     1615    0.979016785    7.258560676    0.555474621
  151 LEU   CD2     1616    0.803305665    7.165008188    0.711844720
  151 LEU   C       1617    1.027411309    7.334682535    1.044834899
  151 LEU   O       1618    0.992328038    7.232664869    1.103926979
  152 THR   N       1619    1.109136592    7.419547151    1.106552751
  152 THR   H       1620    1.096903692    7.518695312    1.101901306
  152 THR   CA      1621    1.207642191    7.378423315    1.207628811
  152 THR   CB      1622    1.305182692    7.493132930    1.234768243
  152 THR   OG1     1623    1.434418381    7.442221497    1.268798590
  152 THR   HG1     1624    1.488766934    7.433756664    1.185274743
  152 THR   CG2     1625    1.255418490    7.595961946    1.336551600
  152 THR   C       1626    1.145621511    7.305724678    1.327132507
  152 THR   O       1627    1.201541344    7.209826877    1.380110241
  153 GLU   N       1628    1.037553028    7.358066093    1.384333152
  153 GLU   H       1629    1.018342163    7.454255494    1.364839393
  153 GLU   CA      1630    0.964431198    7.296879531    1.496218794
  153 GLU   CB      1631    0.863867629    7.401435444    1.544880067
  153 GLU   CG      1632    0.937421678    7.518774657    1.609913137
  153 GLU   CD      1633    0.835645027    7.629253005    1.639024177
  153 GLU   OE1     1634    0.776612159    7.615796531    1.748381575
  153 GLU   OE2     1635    0.814705096    7.721135972    1.556893984
  153 GLU   C       1636    0.898466462    7.162322578    1.465298881
  153 GLU   O       1637    0.879699449    7.077413504    1.552295848
  154 VAL   N       1638    0.861725268    7.142151581    1.339071701
  154 VAL   H       1639    0.882472447    7.183708741    1.250504894
  154 VAL   CA      1640    0.772147844    7.031657131    1.301951684
  154 VAL   CB      1641    0.646276357    7.071506873    1.224638292
  154 VAL   CG1     1642    0.549515716    7.148114468    1.315089331
  154 VAL   CG2     1643    0.687733777    7.135233178    1.091854826
  154 VAL   C       1644    0.856395954    6.917266162    1.245120266
  154 VAL   O       1645    0.979030334    6.920171559    1.236052051
  155 ASP   N       1646    0.795217834    6.805968324    1.205635785
  155 ASP   H       1647    0.705363931    6.780036927    1.241055145
  155 ASP   CA      1648    0.847175143    6.696046881    1.122992629
  155 ASP   CB      1649    0.769585931    6.570143757    1.162213774
  155 ASP   CG      1650    0.837644905    6.435997037    1.134297000
  155 ASP   OD1     1651    0.922690999    6.431484453    1.042807013
  155 ASP   OD2     1652    0.819507411    6.333202258    1.203066621
  155 ASP   C       1653    0.841886998    6.719227651    0.971843055
  155 ASP   O       1654    0.735816647    6.728666737    0.910277952
  156 ARG   N       1655    0.961091192    6.717792648    0.912863662
  156 ARG   H       1656    1.043886871    6.721566084    0.968828160
  156 ARG   CA      1657    0.991634809    6.708144334    0.769384435
  156 ARG   CB      1658    1.137068659    6.755396373    0.764167343
  156 ARG   CG      1659    1.148378090    6.904979034    0.794248436
  156 ARG   CD      1660    1.300214551    6.918969199    0.781751012
  156 ARG   NE      1661    1.339972787    7.060263286    0.773862193
  156 ARG   HE      1662    1.365210412    7.106837917    0.858678838
  156 ARG   CZ      1663    1.335167311    7.135664923    0.663199141
  156 ARG   NH1     1664    1.315568454    7.078939850    0.543390352
  156 ARG   HH11    1665    1.310762394    6.980523563    0.526351429
  156 ARG   HH12    1666    1.306392246    7.139235799    0.464154300
  156 ARG   NH2     1667    1.359096406    7.267499863    0.663356591
  156 ARG   HH21    1668    1.362187153    7.309587582    0.572703306
  156 ARG   HH22    1669    1.387550050    7.325100400    0.739976905
  156 ARG   C       1670    0.972861581    6.573583958    0.698996849
  156 ARG   O       1671    1.043324945    6.547520095    0.601597078
  157 CYS2  N       1672    0.886547916    6.487199769    0.751709121
  157 CYS2  H       1673    0.869629421    6.486981326    0.850267298
  157 CYS2  CA      1674    0.860744430    6.355456705    0.691792837
  157 CYS2  CB      1675    0.782587842    6.356007436    0.560262468
  157 CYS2  SG      1676    0.604108678    6.338640953    0.596824575
  157 CYS2  C       1677    0.970587199    6.249567299    0.680256564
  157 CYS2  O       1678    0.995535452    6.186827573    0.577444563
  158 LEU   N       1679    1.058018233    6.245873903    0.780424455
  158 LEU   H       1680    1.059902782    6.311374136    0.855971401
  158 LEU   CA      1681    1.171107229    6.151975528    0.782969661
  158 LEU   CB      1682    1.268347209    6.173393028    0.899126735
  158 LEU   CG      1683    1.377679206    6.277066889    0.872579626
  158 LEU   CD1     1684    1.327723310    6.421598174    0.867669369
  158 LEU   CD2     1685    1.485754610    6.268497433    0.980526425
  158 LEU   C       1686    1.143948216    6.001570220    0.775736622
  158 LEU   O       1687    1.229073047    5.929122957    0.724398637
  159 GLN   N       1688    1.024710611    5.961441878    0.818892453
  159 GLN   H       1689    0.967675932    6.028093083    0.866916291
  159 GLN   CA      1690    0.966423183    5.828880055    0.793535234
  159 GLN   CB      1691    0.828757136    5.822613719    0.860011750
  159 GLN   CG      1692    0.770651067    5.682049551    0.843456166
  159 GLN   CD      1693    0.617833525    5.687101658    0.838090166
  159 GLN   OE1     1694    0.551490596    5.786057867    0.868672523
  159 GLN   NE2     1695    0.561208996    5.571810644    0.803621457
  159 GLN   HE21    1696    0.461318633    5.570275229    0.807897422
  159 GLN   HE22    1697    0.614501568    5.502235051    0.755477738
  159 GLN   C       1698    0.969564069    5.788779299    0.645908050
  159 GLN   O       1699    0.993635046    5.672891941    0.612430807
  160 ALA   N       1700    0.961914134    5.879591084    0.549038584
  160 ALA   H       1701    0.953751099    5.975680974    0.575511656
  160 ALA   CA      1702    0.973387988    5.863038947    0.403415818
  160 ALA   CB      1703    0.871640047    5.959028735    0.341398116
  160 ALA   C       1704    1.114176965    5.883735256    0.347197678
  160 ALA   O       1705    1.194582844    5.966052950    0.390645207
  161 ARG   N       1706    1.132213970    5.829886302    0.226922721
  161 ARG   H       1707    1.069724864    5.757096021    0.198673094
  161 ARG   CA      1708    1.264467703    5.811980732    0.165321375
  161 ARG   CB      1709    1.250518944    5.713732644    0.048870101
  161 ARG   CG      1710    1.234067779    5.573052439    0.106754499
  161 ARG   CD      1711    1.370265293    5.508575232    0.133268538
  161 ARG   NE      1712    1.377028756    5.363984776    0.107610896
  161 ARG   HE      1713    1.298466808    5.327113207    0.057913020
  161 ARG   CZ      1714    1.484259695    5.283744582    0.111973493
  161 ARG   NH1     1715    1.600314804    5.324934909    0.164823844
  161 ARG   HH11    1716    1.667438277    5.251561913    0.175401466
  161 ARG   HH12    1717    1.625615618    5.408944254    0.212822049
  161 ARG   NH2     1718    1.480041387    5.160233855    0.060160494
  161 ARG   HH21    1719    1.558002720    5.097739696    0.064341029
  161 ARG   HH22    1720    1.399770167    5.127589281    0.010242956
  161 ARG   C       1721    1.319901007    5.944352368    0.112275238
  161 ARG   O       1722    1.269285152    6.006885236    0.019246700
  162 GLY   N       1723    1.437440337    5.989825747    0.154754319
  162 GLY   H       1724    1.487252476    6.065101495    0.111728059
  162 GLY   CA      1725    1.516914981    5.929084278    0.262461912
  162 GLY   C       1726    1.651233989    5.997168963    0.289469124
  162 GLY   O1      1727    1.687844833    6.077880867    0.201320213
  162 GLY   O2      1728    1.694887893    6.000180261    0.406564877
  163 fA4P  HO4     1729    0.121206343    6.234081746    4.490415270
  163 fA4P  O4      1730    0.088606781    6.168880012    4.558874300
  163 fA4P  C4      1731    0.147848369    6.206696363    4.683997299
  163 fA4P  C3      1732    0.291518789    6.160338033    4.701803453
  163 fA4P  O3      1733    0.285136689    6.017475708    4.689825484
  163 fA4P  HO3     1734    0.267564345    6.000239652    4.592900016
  163 fA4P  C2      1735    0.394521997    6.226308380    4.611563424
  163 fA4P  O2      1736    0.525382613    6.167711639    4.617408566
  163 fA4P  HO2     1737    0.513096504    6.068620835    4.623033833
  163 fA4P  C6      1738    0.017860834    6.422324208    4.704249963
  163 fA4P  C5      1739    0.155051704    6.356891897    4.706210082
  163 fA4P  O5      1740    0.245480564    6.422723028    4.616303364
  163 fA4P  C1      1741    0.380714207    6.376609558    4.629632058
  164 SIA   HO8     1742    0.705591795    0.211347201    3.638712360
  164 SIA   O8      1743    0.790811351    0.190334424    3.686643985
  164 SIA   C8      1744    0.856201498    0.076744541    3.628217009
  164 SIA   C7      1745    0.857818869    0.083827526    3.476387484
  164 SIA   O7      1746    0.822466582    0.208447453    3.414616296
  164 SIA   HO7     1747    0.741073235    0.253880400    3.450838192
  164 SIA   C9      1748    0.834763301    7.676633578    3.687820946
  164 SIA   O9      1749    0.705675436    7.614024800    3.684279370
  164 SIA   HO9     1750    0.641866649    7.674011821    3.732555876
  164 SIA   C5      1751    0.895378490    7.673328253    3.283932543
  164 SIA   N5      1752    0.780986410    7.592251649    3.328115342
  164 SIA   HN5     1753    0.816666611    7.511563433    3.375199544
  164 SIA   C5A     1754    0.657012207    7.620818050    3.289299012
  164 SIA   O5A     1755    0.628136223    7.729171656    3.238755269
  164 SIA   C5B     1756    0.546678510    7.526128385    3.336978016
  164 SIA   C4      1757    0.996461224    7.579231119    3.220414380
  164 SIA   O4      1758    0.936226249    7.520038183    3.104385125
  164 SIA   HO4     1759    0.905108245    7.590632003    3.040744436
  164 SIA   C3      1760    1.133896646    7.633996480    3.185495124
  164 SIA   C1      1761    1.231569429    0.113868375    3.205876398
  164 SIA   O1A     1762    1.203963773    0.233489931    3.229463002
  164 SIA   O1B     1763    1.286121621    0.094415762    3.095095821
  164 SIA   C6      1764    0.961611477    7.736632039    3.405223661
  164 SIA   O6      1765    1.086134863    7.806609232    3.391422531
  164 SIA   C2      1766    1.161695595    7.743879483    3.286775896
  165 LB6P  O6      1767    1.261190969    7.718207272    3.386961184
  165 LB6P  C6      1768    1.368010347    7.625499883    3.362701603
  165 LB6P  C3      1769    1.697807738    7.531333303    3.514980768
  165 LB6P  O3      1770    1.828732049    7.506964245    3.461517229
  165 LB6P  HO3     1771    1.889217205    7.485534999    3.538223309
  165 LB6P  C2      1772    1.656852446    7.434604785    3.624845466
  165 LB6P  O2      1773    1.764037554    7.399950790    3.713760994
  165 LB6P  HO2     1774    1.731490925    7.332619181    3.780153623
  165 LB6P  C4      1775    1.588412176    7.542473530    3.410019759
  165 LB6P  O4      1776    1.560913369    7.423230608    3.335064110
  165 LB6P  HO4     1777    1.516075603    7.348296469    3.383792406
  165 LB6P  C5      1778    1.465395039    7.601580338    3.476938308
  165 LB6P  O5      1779    1.422972111    7.525450139    3.590945099
  165 LB6P  C1      1780    1.527622019    7.490081081    3.682543789
  166 NAG   O4      1781    1.461643791    7.389606653    3.760939876
  166 NAG   C4      1782    1.384849896    7.422503564    3.877625264
  166 NAG   C3      1783    1.447158668    7.528517689    3.966989153
  166 NAG   O3      1784    1.579627118    7.491377971    4.007793511
  166 NAG   HO3     1785    1.569111317    7.413938878    4.070187501
  166 NAG   C2      1786    1.370097713    7.550115345    4.096227045
  166 NAG   N2      1787    1.421712258    7.665029025    4.172008915
  166 NAG   HN2     1788    1.430766233    7.741458603    4.108145924
  166 NAG   C7      1789    1.458388667    7.673936019    4.299545097
  166 NAG   O7      1790    1.519429074    7.771999660    4.341813134
  166 NAG   C8      1791    1.437591739    7.554451250    4.392834043
  166 NAG   C6      1792    1.175296926    7.313238796    3.814581363
  166 NAG   O6      1793    1.033641007    7.303855822    3.793583697
  166 NAG   HO6     1794    1.030775091    7.241503167    3.715451619
  166 NAG   C5      1795    1.237812027    7.447610952    3.848410922
  166 NAG   O5      1796    1.168460528    7.479066895    3.970051907
  166 NAG   C1      1797    1.226071937    7.578107388    4.056466823
  167 MA2P  O2      1798    1.149693927    7.604569288    4.175039172
  167 MA2P  C2      1799    1.036178474    7.692338697    4.173302185
  167 MA2P  C4      1800    0.944073510    0.175926616    4.219467224
  167 MA2P  O4      1801    0.923565870    0.158287179    4.360394962
  167 MA2P  HO4     1802    0.897673919    0.234290819    4.420002437
  167 MA2P  C3      1803    1.067669424    0.102928927    4.169463137
  167 MA2P  O3      1804    1.132287334    0.154356059    4.052098116
  167 MA2P  HO3     1805    1.231369108    0.141231564    4.055345747
  167 MA2P  C6      1806    0.801014644    0.223924907    4.015585438
  167 MA2P  O6      1807    0.669884157    0.236146305    3.958597043
  167 MA2P  HO6     1808    0.603912383    0.294248680    4.006267894
  167 MA2P  C5      1809    0.816969900    0.142623373    4.143024374
  167 MA2P  O5      1810    0.798292930    0.001160879    4.127739649
  167 MA2P  C1      1811    0.917748230   -0.061971923    4.079397897
  168 SIA   HO8     1812    0.824029398    0.839048487    3.326609881
  168 SIA   O8      1813    0.794930235    0.833079275    3.422101986
  168 SIA   C8      1814    0.653881059    0.853477517    3.405267109
  168 SIA   C7      1815    0.573633991    0.839324515    3.533596043
  168 SIA   O7      1816    0.458240221    0.914882419    3.573209383
  168 SIA   HO7     1817    0.377673040    0.877224875    3.527483722
  168 SIA   C9      1818    0.614285997    0.987741607    3.346003609
  168 SIA   O9      1819    0.645537566    1.015257664    3.208671985
  168 SIA   HO9     1820    0.634306346    1.114624505    3.208372773
  168 SIA   C5      1821    0.557099096    0.693113830    3.737755051
  168 SIA   N5      1822    0.656413339    0.772975240    3.811035480
  168 SIA   HN5     1823    0.756078628    0.764761271    3.811952914
  168 SIA   C5A     1824    0.622494494    0.873452848    3.891314071
  168 SIA   O5A     1825    0.506477786    0.887375853    3.929746387
  168 SIA   C5B     1826    0.737154374    0.959001799    3.945599355
  168 SIA   C4      1827    0.557525493    0.547724142    3.782125556
  168 SIA   O4      1828    0.533890620    0.534451859    3.923044692
  168 SIA   HO4     1829    0.588412550    0.597257713    3.978567489
  168 SIA   C3      1830    0.442707840    0.469875603    3.719969491
  168 SIA   C1      1831    0.551444325    0.385728382    3.509597311
  168 SIA   O1A     1832    0.563783318    0.270703589    3.556947518
  168 SIA   O1B     1833    0.638614381    0.428341352    3.430773978
  168 SIA   C6      1834    0.572258734    0.696847545    3.586556111
  168 SIA   O6      1835    0.459368869    0.623479236    3.536887587
  168 SIA   C2      1836    0.451563007    0.483792108    3.568862444
  169 LB6P  O6      1837    0.330706284    0.443536778    3.502777538
  169 LB6P  C6      1838    0.200807933    0.480899278    3.551013483
  169 LB6P  C3      1839    7.611733720    0.335223307    3.413138471
  169 LB6P  O3      1840    7.480758184    0.386022239    3.383817942
  169 LB6P  HO3     1841    7.422979814    0.385869479    3.465436776
  169 LB6P  C2      1842    7.608179737    0.203024407    3.488092544
  169 LB6P  O2      1843    7.522848020    0.101862261    3.432610073
  169 LB6P  HO2     1844    7.527087503    0.015931384    3.483594694
  169 LB6P  C4      1845    7.692193828    0.439886864    3.488475746
  169 LB6P  O4      1846    7.643694508    0.484788640    3.615860201
  169 LB6P  HO4     1847    7.554973998    0.529303654    3.603651284
  169 LB6P  C5      1848    0.093956951    0.382787094    3.505572293
  169 LB6P  O5      1849    0.085420274    0.255961652    3.572185390
  169 LB6P  C1      1850    0.014533627    0.156442731    3.496930409
  170 NAG   O4      1851    0.034151971    0.027654660    3.557130089
  170 NAG   C4      1852   -0.013992403   -0.012398548    3.686252449
  170 NAG   C3      1853    7.668602499    7.586470446    3.660696537
  170 NAG   O3      1854    7.546659154    7.594857827    3.585511130
  170 NAG   HO3     1855    7.536925194    7.508749234    3.535601364
  170 NAG   C2      1856    7.634088738    7.504044330    3.783663181
  170 NAG   N2      1857    7.578550707    7.370984281    3.754996829
  170 NAG   HN2     1858    7.648302991    7.304343045    3.728634682
  170 NAG   C7      1859    7.455582293    7.326942831    3.780059050
  170 NAG   O7      1860    7.365652917    7.387403338    3.838272397
  170 NAG   C8      1861    7.434555610    7.179623300    3.744493730
  170 NAG   C6      1862    0.161980867    0.094752705    3.842342697
  170 NAG   O6      1863    0.282476204    0.072388863    3.917007549
  170 NAG   HO6     1864    0.365500272    0.074767819    3.861317853
  170 NAG   C5      1865    0.098931783    7.706429186    3.786161527
  170 NAG   O5      1866    0.058890747    7.630325970    3.901052280
  170 NAG   C1      1867    0.019775535    7.495453360    3.871493861
  171 MA2P  O2      1868   -0.003201177    7.414662730    3.987856415
  171 MA2P  C2      1869    0.102282330    7.418580864    4.085086521
  171 MA2P  C4      1870    7.724037947    7.275837625    4.257738945
  171 MA2P  O4      1871    7.698914969    7.275341535    4.399032833
  171 MA2P  HO4     1872    7.611088774    7.238506598    4.429546876
  171 MA2P  C3      1873    0.046200118    7.411791801    4.226211789
  171 MA2P  O3      1874   -0.047944317    7.520037720    4.230186471
  171 MA2P  HO3     1875   -0.077396852    7.539455550    4.323765715
  171 MA2P  C6      1876    0.044161838    7.035782052    4.270078042
  171 MA2P  O6      1877    0.134248598    6.924218447    4.264422730
  171 MA2P  HO6     1878    0.109710988    6.871789474    4.345968477
  171 MA2P  C5      1879    0.094689901    7.173354767    4.229758613
  171 MA2P  O5      1880    0.137088714    7.180479762    4.092850543
  171 MA2P  C1      1881    0.198361882    7.304653620    4.055165223
  172 MB6P  O6      1882    0.320294090    7.311945962    4.130475268
  172 MB6P  C6      1883    0.431038016    7.336370846    4.042542599
  172 MB6P  C3      1884    0.789391357    7.463878106    4.114494407
  172 MB6P  O3      1885    0.887289439    7.540670186    4.042987792
  172 MB6P  C2      1886    0.837945893    7.322467931    4.141887443
  172 MB6P  O2      1887    0.890187646    7.243024662    4.034390657
  172 MB6P  HO2     1888    0.941119710    7.299653211    3.969589965
  172 MB6P  C4      1889    0.657392932    7.456139306    4.039524277
  172 MB6P  O4      1890    0.603242833    7.584219113    4.004059114
  172 MB6P  HO4     1891    0.685030817    7.641159338    3.995683209
  172 MB6P  C5      1892    0.559925318    7.368470402    4.116467697
  172 MB6P  O5      1893    0.609327713    7.243125272    4.165866545
  172 MB6P  C1      1894    0.733945124    7.261650978    4.234582683
  173 NAG   O4      1895    0.785700868    7.144270342    4.298903379
  173 NAG   C4      1896    0.709894254    7.079414370    4.402058704
  173 NAG   C3      1897    0.620241960    6.968966508    4.348507509
  173 NAG   O3      1898    0.523180503    7.004246838    4.248854924
  173 NAG   HO3     1899    0.553920929    7.088836438    4.205254960
  173 NAG   C2      1900    0.557333750    6.883429609    4.457293328
  173 NAG   N2      1901    0.501651558    6.765506463    4.389440562
  173 NAG   HN2     1902    0.566603423    6.699445440    4.351783994
  173 NAG   C7      1903    0.370991243    6.741545395    4.382793321
  173 NAG   O7      1904    0.295287663    6.775442830    4.473603929
  173 NAG   C8      1905    0.338551979    6.622916156    4.291769314
  173 NAG   C6      1906    0.888964314    7.120911140    4.554021498
  173 NAG   O6      1907    0.833879289    7.224530236    4.636610649
  173 NAG   HO6     1908    0.882145246    7.310918862    4.622182336
  173 NAG   C5      1909    0.802202103    7.008478678    4.499804231
  173 NAG   O5      1910    0.738991114    6.945734128    4.612336552
  173 NAG   C1      1911    0.654235356    6.839648226    4.565920095
  174 NAG   O4      1912    0.577479819    6.805858080    4.682371771
  174 NAG   C4      1913    0.642064685    6.731634415    4.786843081
  174 NAG   C3      1914    0.657842520    6.824101657    4.906461787
  174 NAG   O3      1915    0.736470851    6.938977073    4.871607281
  174 NAG   HO3     1916    0.703369619    6.946372913    4.777533841
  174 NAG   C2      1917    0.714304804    6.756387878    5.030285353
  174 NAG   N2      1918    0.745257533    6.862808212    5.126871500
  174 NAG   HN2     1919    0.668727825    6.923241014    5.149072857
  174 NAG   C7      1920    0.864095973    6.894063637    5.177758818
  174 NAG   O7      1921    0.866850407    6.982173382    5.263554381
  174 NAG   C8      1922    0.992676582    6.823529440    5.134133065
  174 NAG   C6      1923    0.534948067    6.513516058    4.729487974
  174 NAG   O6      1924    0.437544888    6.411685811    4.756657803
  174 NAG   C5      1925    0.550862457    6.620532091    4.836263939
  174 NAG   O5      1926    0.595535375    6.560591239    4.958763683
  174 NAG   C1      1927    0.610788216    6.651838962    5.068466946
  175 NA+   NA      1928    1.200060924    6.913446525    1.770354727
  176 NA+   NA      1929    1.606541152    1.583804011    7.049787831
  177 NA+   NA      1930    6.636495495    6.712660517    7.716202995
  178 NA+   NA      1931    2.006657023    7.495956487    1.427954921
  179 NA+   NA      1932    7.243647213    6.846122536    4.968867915
  180 NA+   NA      1933    3.741813897    1.113531609    3.449367598
  181 NA+   NA      1934    2.635680195    1.045047118    7.569042941
  182 NA+   NA      1935    4.560894925    5.267952614    1.438646033
  183 NA+   NA      1936    1.066935867    1.012065868    3.156391224
  184 NA+   NA      1937    2.429892664    0.637364915    0.041156495
  185 NA+   NA      1938    0.699648326    7.373236613    2.203280987
    1 SOLV  OW      1939    6.275186512    6.417656735    5.679293535
    1 SOLV  HW1     1940    6.256757934    6.419558081    5.581016700
    1 SOLV  HW2     1941    6.188979071    6.424691746    5.729496421
    2 SOLV  OW      1942    0.583791753    4.091484534    4.942280598
    2 SOLV  HW1     1943    0.630406683    4.020678035    4.995337034
    2 SOLV  HW2     1944    0.600019762    4.180748415    4.984352282
    3 SOLV  OW      1945    1.446129630    4.877452821    2.399298333
    3 SOLV  HW1     1946    1.500401561    4.866210345    2.482543576
    3 SOLV  HW2     1947    1.372599830    4.943128197    2.416083679
    4 SOLV  OW      1948    2.321750635    1.846305975    2.251237397
    4 SOLV  HW1     1949    2.282302120    1.868146346    2.161970709
    4 SOLV  HW2     1950    2.415681845    1.880383867    2.255387240
    5 SOLV  OW      1951    4.824781611    2.745424275    3.301403746
    5 SOLV  HW1     1952    4.897172933    2.741253262    3.232528290
    5 SOLV  HW2     1953    4.739548266    2.710675607    3.262294509
    6 SOLV  OW      1954    3.432604796    6.195888714    2.674433554
    6 SOLV  HW1     1955    3.408053468    6.099443406    2.664657481
    6 SOLV  HW2     1956    3.349408639    6.251282215    2.677588978
    7 SOLV  OW      1957    5.357378180    1.466044345    4.307060911
    7 SOLV  HW1     1958    5.428380288    1.457536569    4.237147345
    7 SOLV  HW2     1959    5.314194523    1.555964590    4.299917497
    8 SOLV  OW      1960    6.496421978    6.120791709    3.583430830
    8 SOLV  HW1     1961    6.465732955    6.029798511    3.555502020
    8 SOLV  HW2     1962    6.421369638    6.186011284    3.572707306
    9 SOLV  OW      1963    3.984922775    4.779060652    2.758361834
    9 SOLV  HW1     1964    4.031846285    4.706552229    2.808786165
    9 SOLV  HW2     1965    4.052118993    4.844927830    2.724478591
   10 SOLV  OW      1966    4.914008117    4.525830641    6.766764740
   10 SOLV  HW1     1967    4.859176837    4.446823741    6.739317402
   10 SOLV  HW2     1968    4.894750153    4.548161862    6.862328299
   11 SOLV  OW      1969    7.217619287    3.795461450    7.325138920
   11 SOLV  HW1     1970    7.169991773    3.736824128    7.390672194
   11 SOLV  HW2     1971    7.312865079    3.766027724    7.317181212
   12 SOLV  OW      1972    2.932519094    1.636076591    6.939335067
   12 SOLV  HW1     1973    2.894754716    1.695417157    7.010429039
   12 SOLV  HW2     1974    2.994765176    1.569748589    6.980901504
   13 SOLV  OW      1975    6.299767173    7.609745358    7.515152980
   13 SOLV  HW1     1976    6.258646896    7.564869336    7.435800371
   13 SOLV  HW2     1977    6.397868505    7.590423297    7.517230677
   14 SOLV  OW      1978    4.379641249    0.596715579    7.517115536
   14 SOLV  HW1     1979    4.346425699    0.592759486    7.611365159
   14 SOLV  HW2     1980    4.462860908    0.541877040    7.508796278
   15 SOLV  OW      1981    7.230739644    1.644332624    6.461643876
   15 SOLV  HW1     1982    7.302586622    1.700587600    6.420719326
   15 SOLV  HW2     1983    7.153243158    1.638304791    6.398720746
   16 SOLV  OW      1984    6.542725576    1.696986070    6.627674022
   16 SOLV  HW1     1985    6.462252890    1.663811693    6.676904571
   16 SOLV  HW2     1986    6.573454920    1.627059636    6.563129475
   17 SOLV  OW      1987    5.659810078    1.518271688    5.625895895
   17 SOLV  HW1     1988    5.562035774    1.536190983    5.614902360
   17 SOLV  HW2     1989    5.690662831    1.456376480    5.553654653
   18 SOLV  OW      1990    6.999190596    4.912246913    4.593940731
   18 SOLV  HW1     1991    7.054365814    4.927137581    4.511870452
   18 SOLV  HW2     1992    6.945407944    4.828618648    4.583205989
   19 SOLV  OW      1993    1.000721390    1.492450931    1.285046616
   19 SOLV  HW1     1994    0.989102200    1.591244746    1.295284547
   19 SOLV  HW2     1995    0.920065365    1.445526037    1.321000162
   20 SOLV  OW      1996    6.016790782    4.971990770    2.615526251
   20 SOLV  HW1     1997    6.019002063    5.063195836    2.656493990
   20 SOLV  HW2     1998    5.981147611    4.978204764    2.522292222
   21 SOLV  OW      1999    3.649221058    5.101632685    6.759806996
   21 SOLV  HW1     2000    3.620151363    5.112056011    6.664687570
   21 SOLV  HW2     2001    3.609327446    5.174832364    6.815048897
   22 SOLV  OW      2002    1.587701428    2.081113905    2.751331209
   22 SOLV  HW1     2003    1.541415523    2.015748187    2.691456881
   22 SOLV  HW2     2004    1.567143037    2.059247020    2.846730885
   23 SOLV  OW      2005    5.495290928    2.392564979    7.130058692
   23 SOLV  HW1     2006    5.450925991    2.363598971    7.214877258
   23 SOLV  HW2     2007    5.501144696    2.314906614    7.067318143
   24 SOLV  OW      2008    4.973784516    3.748056113    3.532305459
   24 SOLV  HW1     2009    5.069310042    3.777474193    3.535659456
   24 SOLV  HW2     2010    4.918607757    3.818981636    3.488410015
   25 SOLV  OW      2011    7.604849029    5.379229627    1.663642766
   25 SOLV  HW1     2012    7.581280171    5.475947324    1.654072553
   25 SOLV  HW2     2013    7.546893807    5.324666315    1.603100107
   26 SOLV  OW      2014    5.754296504    0.156396234    4.757195951
   26 SOLV  HW1     2015    5.822251048    0.226977511    4.777244388
   26 SOLV  HW2     2016    5.721431685    0.116512611    4.842815100
   27 SOLV  OW      2017    6.934162092    5.745969445    2.023021446
   27 SOLV  HW1     2018    6.891191619    5.721092101    1.936209806
   27 SOLV  HW2     2019    6.892401064    5.829821216    2.058041957
   28 SOLV  OW      2020    6.505708636    5.500399778    7.245562280
   28 SOLV  HW1     2021    6.466806773    5.416503577    7.283634904
   28 SOLV  HW2     2022    6.603547658    5.504002055    7.265957149
   29 SOLV  OW      2023    6.684964703    6.008782064    0.588310872
   29 SOLV  HW1     2024    6.619081453    6.025370296    0.661698474
   29 SOLV  HW2     2025    6.755721819    5.945934472    0.620638561
   30 SOLV  OW      2026    6.589455284    6.162070149    1.675545662
   30 SOLV  HW1     2027    6.642324562    6.089696332    1.719912583
   30 SOLV  HW2     2028    6.614852118    6.250579069    1.714567878
   31 SOLV  OW      2029    0.895314923    5.540117685    7.143620893
   31 SOLV  HW1     2030    0.990963510    5.566072558    7.157024122
   31 SOLV  HW2     2031    0.888903093    5.474005316    7.068854677
   32 SOLV  OW      2032    4.193335951    7.215587997    0.324479455
   32 SOLV  HW1     2033    4.255972309    7.285068132    0.359842568
   32 SOLV  HW2     2034    4.194730671    7.135738328    0.384674554
   33 SOLV  OW      2035    2.967176704    6.217623892    2.609384008
   33 SOLV  HW1     2036    2.879751709    6.206249370    2.562167158
   33 SOLV  HW2     2037    3.012052223    6.128690551    2.618272061
   34 SOLV  OW      2038    0.407830668    4.339815029    3.318837904
   34 SOLV  HW1     2039    0.467303257    4.276601022    3.368507198
   34 SOLV  HW2     2040    0.389369641    4.419898942    3.375809429
   35 SOLV  OW      2041    1.158295277    6.394750185    1.210845361
   35 SOLV  HW1     2042    1.187785924    6.307573025    1.249966222
   35 SOLV  HW2     2043    1.075286358    6.380659931    1.156873801
   36 SOLV  OW      2044    6.017103426    4.069443558    1.190653510
   36 SOLV  HW1     2045    6.115169608    4.066073425    1.209976470
   36 SOLV  HW2     2046    5.966030258    4.063772040    1.276449881
   37 SOLV  OW      2047    7.241784993    5.258984514    4.322637572
   37 SOLV  HW1     2048    7.158211513    5.274378725    4.375363549
   37 SOLV  HW2     2049    7.289918547    5.179232061    4.359025690
   38 SOLV  OW      2050    6.065035295    7.639707472    4.580577565
   38 SOLV  HW1     2051    6.149267894    7.585795962    4.580107411
   38 SOLV  HW2     2052    6.011538396    7.617208391    4.662024448
   39 SOLV  OW      2053    6.218946500    5.201459500    0.207539672
   39 SOLV  HW1     2054    6.241575425    5.225342700    0.113106836
   39 SOLV  HW2     2055    6.226433395    5.282830101    0.265183136
   40 SOLV  OW      2056    4.628422298    6.681547539    2.615150039
   40 SOLV  HW1     2057    4.685398137    6.706852106    2.536950217
   40 SOLV  HW2     2058    4.533478323    6.707083996    2.596840723
   41 SOLV  OW      2059    0.652699585    4.146398815    0.088203359
   41 SOLV  HW1     2060    0.636675521    4.051821097    0.059916587
   41 SOLV  HW2     2061    0.750055055    4.159522650    0.106948631
   42 SOLV  OW      2062    5.535654198    0.114067137    7.652414992
   42 SOLV  HW1     2063    5.614113124    0.063293649    7.616808472
   42 SOLV  HW2     2064    5.476693987    0.052174429    7.704323614
   43 SOLV  OW      2065    6.172804112    4.721497588    2.106455645
   43 SOLV  HW1     2066    6.213369249    4.798590473    2.057335677
   43 SOLV  HW2     2067    6.073294753    4.731395504    2.107640033
   44 SOLV  OW      2068    3.165698546    2.662377179    5.509378060
   44 SOLV  HW1     2069    3.151388710    2.588434120    5.575163237
   44 SOLV  HW2     2070    3.261352242    2.691403303    5.512180190
   45 SOLV  OW      2071    6.973473544    4.189225834    0.499834572
   45 SOLV  HW1     2072    7.057368034    4.135396656    0.491729530
   45 SOLV  HW2     2073    6.994049821    4.285682817    0.483277920
   46 SOLV  OW      2074    4.394799907    0.467560660    1.526493073
   46 SOLV  HW1     2075    4.493883647    0.467007166    1.540040555
   46 SOLV  HW2     2076    4.373488537    0.433219587    1.435016875
   47 SOLV  OW      2077    2.927382841    6.106438373    3.524651850
   47 SOLV  HW1     2078    2.984556421    6.147944586    3.595433405
   47 SOLV  HW2     2079    2.912783426    6.009837244    3.546021305
   48 SOLV  OW      2080    4.584033278    1.597255001    0.047868360
   48 SOLV  HW1     2081    4.545141751    1.594788527   -0.044235537
   48 SOLV  HW2     2082    4.528461063    1.656790524    0.105911269
   49 SOLV  OW      2083    3.650116040    1.612944519    3.184767091
   49 SOLV  HW1     2084    3.552160234    1.604735337    3.203178883
   49 SOLV  HW2     2085    3.669714085    1.704164162    3.148758691
   50 SOLV  OW      2086    2.410516195    2.140151267    0.020682444
   50 SOLV  HW1     2087    2.365016097    2.052052240    0.007646108
   50 SOLV  HW2     2088    2.359572097    2.194392441    0.087497134
   51 SOLV  OW      2089    5.715345291    6.822680235    5.743591749
   51 SOLV  HW1     2090    5.810552675    6.847923788    5.726264756
   51 SOLV  HW2     2091    5.694427090    6.737107509    5.696245477
   52 SOLV  OW      2092    7.433172622    0.616807639    3.593268951
   52 SOLV  HW1     2093    7.362154375    0.649353097    3.530841088
   52 SOLV  HW2     2094    7.432066742    0.671997974    3.676652409
   53 SOLV  OW      2095    7.090643302    4.964928772    4.321796539
   53 SOLV  HW1     2096    7.151772062    5.043830958    4.328082946
   53 SOLV  HW2     2097    7.133821480    4.893659367    4.266497022
   54 SOLV  OW      2098    4.354879175    5.655676200    5.192797990
   54 SOLV  HW1     2099    4.442193855    5.677165435    5.236551818
   54 SOLV  HW2     2100    4.316657978    5.572792417    5.233656476
   55 SOLV  OW      2101    3.813023761    1.256268984    4.081431500
   55 SOLV  HW1     2102    3.752389890    1.213050817    4.148194179
   55 SOLV  HW2     2103    3.894035370    1.199157605    4.068131123
   56 SOLV  OW      2104    3.629326074    4.825868295    4.865306838
   56 SOLV  HW1     2105    3.634636037    4.925637372    4.860842443
   56 SOLV  HW2     2106    3.548624992    4.794532420    4.815233801
   57 SOLV  OW      2107    5.725962892    0.124774057    4.081391770
   57 SOLV  HW1     2108    5.682359907    0.182813654    4.150168366
   57 SOLV  HW2     2109    5.720639652    0.029179642    4.110259887
   58 SOLV  OW      2110    3.864579036    3.876927480    3.187390215
   58 SOLV  HW1     2111    3.959945126    3.858295891    3.163726643
   58 SOLV  HW2     2112    3.839194537    3.823439799    3.267990273
   59 SOLV  OW      2113    0.996830907    0.337758304    2.168160952
   59 SOLV  HW1     2114    0.948430454    0.250329769    2.171860167
   59 SOLV  HW2     2115    1.000966535    0.377443956    2.259855788
   60 SOLV  OW      2116    1.932531618    0.571714967    5.690823097
   60 SOLV  HW1     2117    2.024480374    0.549992643    5.723617535
   60 SOLV  HW2     2118    1.924907368    0.546968305    5.594224233
   61 SOLV  OW      2119    5.500359373    0.719008200    2.271577719
   61 SOLV  HW1     2120    5.459656576    0.636163265    2.233082358
   61 SOLV  HW2     2121    5.432821916    0.765975870    2.328450828
   62 SOLV  OW      2122    5.325146515    5.037259821    0.751616444
   62 SOLV  HW1     2123    5.231107314    5.004391740    0.742776522
   62 SOLV  HW2     2124    5.327100062    5.136441399    0.738924733
   63 SOLV  OW      2125    5.749154608    6.269906293    0.649733437
   63 SOLV  HW1     2126    5.792865369    6.343066681    0.702062699
   63 SOLV  HW2     2127    5.730379075    6.301989280    0.556891536
   64 SOLV  OW      2128    5.480389777    1.741211784    1.313680706
   64 SOLV  HW1     2129    5.409825903    1.765833915    1.380136380
   64 SOLV  HW2     2130    5.568162968    1.779453598    1.342580631
   65 SOLV  OW      2131    0.168235344    4.375466844    4.445043054
   65 SOLV  HW1     2132    0.198854941    4.334407815    4.359144522
   65 SOLV  HW2     2133    0.208387511    4.325688498    4.521931684
   66 SOLV  OW      2134    6.388466064    2.727996354    7.536427978
   66 SOLV  HW1     2135    6.405279474    2.742426555    7.438903507
   66 SOLV  HW2     2136    6.390946489    2.815918266    7.584024458
   67 SOLV  OW      2137    3.587019873    1.586677110    0.403412871
   67 SOLV  HW1     2138    3.533329798    1.509879366    0.438334510
   67 SOLV  HW2     2139    3.563470102    1.602940594    0.307595834
   68 SOLV  OW      2140    3.144435283    5.019635778    4.865722471
   68 SOLV  HW1     2141    3.108431484    4.949271003    4.804451668
   68 SOLV  HW2     2142    3.130199556    4.991602001    4.960659202
   69 SOLV  OW      2143    3.208047550    1.882236973    7.515578892
   69 SOLV  HW1     2144    3.162713373    1.846475076    7.433922701
   69 SOLV  HW2     2145    3.265174786    1.810770217    7.555961130
   70 SOLV  OW      2146    6.647602237    0.443665880    4.506091528
   70 SOLV  HW1     2147    6.714142082    0.516020594    4.487675219
   70 SOLV  HW2     2148    6.683985338    0.381918108    4.575843526
   71 SOLV  OW      2149    6.629155285    4.087089847    2.436199177
   71 SOLV  HW1     2150    6.595453518    3.994729960    2.417889462
   71 SOLV  HW2     2151    6.554189218    4.152513930    2.426137642
   72 SOLV  OW      2152    7.303019698    0.190025969    1.093567950
   72 SOLV  HW1     2153    7.213309192    0.184133083    1.049761893
   72 SOLV  HW2     2154    7.336386337    0.097918715    1.113681025
   73 SOLV  OW      2155    4.688526000    3.582283097    2.878789295
   73 SOLV  HW1     2156    4.656522863    3.564272268    2.971811389
   73 SOLV  HW2     2157    4.737370296    3.669526152    2.876670079
   74 SOLV  OW      2158    6.310941997    2.034526452    6.214038998
   74 SOLV  HW1     2159    6.238902089    2.101503924    6.232088113
   74 SOLV  HW2     2160    6.269897788    1.944415394    6.200009826
   75 SOLV  OW      2161    3.998222757    4.680598580    4.214633473
   75 SOLV  HW1     2162    3.928861269    4.625023781    4.168802660
   75 SOLV  HW2     2163    4.062738628    4.715892615    4.146868949
   76 SOLV  OW      2164    4.336464735    5.343436725    2.811001447
   76 SOLV  HW1     2165    4.332757214    5.284361680    2.730390432
   76 SOLV  HW2     2166    4.431919012    5.362263753    2.834143798
   77 SOLV  OW      2167    4.273677891    0.841556198    1.579468970
   77 SOLV  HW1     2168    4.217872637    0.765571480    1.612837964
   77 SOLV  HW2     2169    4.368796629    0.811845509    1.571038212
   78 SOLV  OW      2170    5.112389982    7.552505931    7.461921524
   78 SOLV  HW1     2171    5.089390040    7.604166260    7.379445759
   78 SOLV  HW2     2172    5.048232033    7.576028953    7.534931265
   79 SOLV  OW      2173    2.474530346    1.443080238    7.081425874
   79 SOLV  HW1     2174    2.531376292    1.411320458    7.157331585
   79 SOLV  HW2     2175    2.440128989    1.364291037    7.030332689
   80 SOLV  OW      2176    3.544942563    4.918482311    1.288052490
   80 SOLV  HW1     2177    3.593782790    4.992955596    1.242554526
   80 SOLV  HW2     2178    3.610961398    4.854456606    1.327345336
   81 SOLV  OW      2179    6.095696211    4.054910000    4.973572483
   81 SOLV  HW1     2180    6.101580755    4.016228031    5.065608499
   81 SOLV  HW2     2181    6.186856710    4.082631246    4.943194527
   82 SOLV  OW      2182    1.751160750    4.778555991    4.775901059
   82 SOLV  HW1     2183    1.808664347    4.858674702    4.792506265
   82 SOLV  HW2     2184    1.668344232    4.784863782    4.831605747
   83 SOLV  OW      2185    6.067058827    1.206144112    5.779689719
   83 SOLV  HW1     2186    6.156644684    1.240557755    5.751546469
   83 SOLV  HW2     2187    5.995487200    1.265374602    5.742661310
   84 SOLV  OW      2188    6.695824890    6.766125727    1.815028332
   84 SOLV  HW1     2189    6.628773335    6.739689642    1.745697754
   84 SOLV  HW2     2190    6.648840173    6.809139398    1.892123877
   85 SOLV  OW      2191    5.975998663    7.057294106    5.327902446
   85 SOLV  HW1     2192    6.073953866    7.040396109    5.338901162
   85 SOLV  HW2     2193    5.929651493    6.971451962    5.305884706
   86 SOLV  OW      2194    6.830561145    4.276149262    6.975132000
   86 SOLV  HW1     2195    6.824233338    4.309496917    7.069204338
   86 SOLV  HW2     2196    6.842622707    4.176871910    6.975721746
   87 SOLV  OW      2197    3.105954077    3.580718053    1.005824906
   87 SOLV  HW1     2198    3.076368889    3.589652272    1.100937484
   87 SOLV  HW2     2199    3.030978945    3.606847215    0.945018777
   88 SOLV  OW      2200    4.649831539    4.623909603    6.929109331
   88 SOLV  HW1     2201    4.686798049    4.711992516    6.958720245
   88 SOLV  HW2     2202    4.701409670    4.549917773    6.972315630
   89 SOLV  OW      2203    0.339876254    7.066389984    7.052145210
   89 SOLV  HW1     2204    0.434657737    7.048246491    7.078392897
   89 SOLV  HW2     2205    0.278258998    7.017631477    7.114011880
   90 SOLV  OW      2206    3.205046648    2.253064309    5.265971684
   90 SOLV  HW1     2207    3.167723814    2.257697190    5.358637729
   90 SOLV  HW2     2208    3.137762650    2.211132939    5.205012680
   91 SOLV  OW      2209    6.855289838    4.422360983    0.116348304
   91 SOLV  HW1     2210    6.837091935    4.461095178    0.206737324
   91 SOLV  HW2     2211    6.803035933    4.472593230    0.047443445
   92 SOLV  OW      2212    7.295343271    1.351865129    2.539841567
   92 SOLV  HW1     2213    7.197589675    1.372636332    2.536265398
   92 SOLV  HW2     2214    7.346759316    1.426060301    2.496790177
   93 SOLV  OW      2215    5.032031566    4.994157721    5.571977973
   93 SOLV  HW1     2216    5.073401160    4.955150238    5.489704327
   93 SOLV  HW2     2217    4.994374879    4.920655981    5.628382189
   94 SOLV  OW      2218    5.329014115    6.224459699    7.508455688
   94 SOLV  HW1     2219    5.343746561    6.177409273    7.595465204
   94 SOLV  HW2     2220    5.404724234    6.204138594    7.446355100
   95 SOLV  OW      2221    1.400858662    5.209024264    3.940542181
   95 SOLV  HW1     2222    1.309054993    5.222539961    3.903243902
   95 SOLV  HW2     2223    1.465656011    5.267314114    3.891498570
   96 SOLV  OW      2224    5.236519440    2.970192168    4.648528286
   96 SOLV  HW1     2225    5.196956481    3.057613884    4.676699306
   96 SOLV  HW2     2226    5.240329180    2.965977641    4.548683041
   97 SOLV  OW      2227    1.798378207    2.359892794    4.662039276
   97 SOLV  HW1     2228    1.719806530    2.396904737    4.612456918
   97 SOLV  HW2     2229    1.852301976    2.435114465    4.699929942
   98 SOLV  OW      2230    0.828671875    4.672527719    4.196010174
   98 SOLV  HW1     2231    0.813179635    4.691500194    4.099046385
   98 SOLV  HW2     2232    0.775124038    4.736295612    4.251400244
   99 SOLV  OW      2233    6.758062477    2.656491567    1.289479309
   99 SOLV  HW1     2234    6.670729286    2.676149450    1.244893253
   99 SOLV  HW2     2235    6.744944456    2.585357911    1.358539903
  100 SOLV  OW      2236    0.721106962    6.319099210    2.621787787
  100 SOLV  HW1     2237    0.629695846    6.332375418    2.660099535
  100 SOLV  HW2     2238    0.786554716    6.376354116    2.671168600
  101 SOLV  OW      2239    4.536318697    5.004851626    0.573744178
  101 SOLV  HW1     2240    4.468620591    5.011524657    0.500435765
  101 SOLV  HW2     2241    4.489495557    4.999788199    0.661969191
  102 SOLV  OW      2242    4.807364185    0.782969513    5.164812900
  102 SOLV  HW1     2243    4.835045062    0.810706907    5.072803154
  102 SOLV  HW2     2244    4.766266433    0.691869169    5.161197998
  103 SOLV  OW      2245    2.508764399    2.923292525    4.425380498
  103 SOLV  HW1     2246    2.409077887    2.930521029    4.428887921
  103 SOLV  HW2     2247    2.534798501    2.827548113    4.412842288
  104 SOLV  OW      2248    6.189230954    3.864054274    7.688927745
  104 SOLV  HW1     2249    6.130579804    3.794453124    7.730368575
  104 SOLV  HW2     2250    6.203114923    3.938865083    7.753829155
  105 SOLV  OW      2251    2.185421565    3.290196692    2.086473515
  105 SOLV  HW1     2252    2.142116997    3.202419903    2.065934102
  105 SOLV  HW2     2253    2.223251822    3.329138946    2.002483487
  106 SOLV  OW      2254    4.539621919    0.132874328    6.990017391
  106 SOLV  HW1     2255    4.618073190    0.154204918    7.048244906
  106 SOLV  HW2     2256    4.523517524    0.034181769    6.990668922
  107 SOLV  OW      2257    0.642307746    5.238011868    4.604696278
  107 SOLV  HW1     2258    0.553864192    5.270270601    4.570952173
  107 SOLV  HW2     2259    0.656779718    5.143554813    4.575201893
  108 SOLV  OW      2260    2.357387175    2.783970857    1.955897487
  108 SOLV  HW1     2261    2.382073839    2.849010635    2.027745983
  108 SOLV  HW2     2262    2.413073306    2.701414204    1.965129030
  109 SOLV  OW      2263    3.586769619    5.714863479    1.209930204
  109 SOLV  HW1     2264    3.562720149    5.705535220    1.306555054
  109 SOLV  HW2     2265    3.654321300    5.645265851    1.185545184
  110 SOLV  OW      2266    0.642674600    1.968545827    1.675000666
  110 SOLV  HW1     2267    0.590573643    1.994066074    1.593549795
  110 SOLV  HW2     2268    0.588202436    1.906342924    1.731246372
  111 SOLV  OW      2269    3.240975083    2.954987071    6.855534032
  111 SOLV  HW1     2270    3.274400591    3.039879114    6.814577322
  111 SOLV  HW2     2271    3.306266489    2.881384810    6.837613735
  112 SOLV  OW      2272    4.834178194    3.022931183    5.352122614
  112 SOLV  HW1     2273    4.904642941    2.982199115    5.410238610
  112 SOLV  HW2     2274    4.778867395    2.950435594    5.311051175
  113 SOLV  OW      2275    5.721583444    5.809781644    3.316924491
  113 SOLV  HW1     2276    5.645803867    5.792104974    3.379746724
  113 SOLV  HW2     2277    5.796495808    5.853631158    3.366592857
  114 SOLV  OW      2278    2.795510818    3.279564226    1.645594132
  114 SOLV  HW1     2279    2.837666307    3.257584709    1.733570562
  114 SOLV  HW2     2280    2.783435321    3.195651637    1.592557757
  115 SOLV  OW      2281    3.243847132    2.611581103    1.931786620
  115 SOLV  HW1     2282    3.239740602    2.524137600    1.883446083
  115 SOLV  HW2     2283    3.279275171    2.596946576    2.024148311
  116 SOLV  OW      2284    2.996387931    6.784407852    3.661330126
  116 SOLV  HW1     2285    2.901380336    6.764491998    3.637280890
  116 SOLV  HW2     2286    3.047368078    6.808309631    3.578679264
  117 SOLV  OW      2287    3.873771170    2.834104206    1.845936573
  117 SOLV  HW1     2288    3.868188590    2.880263525    1.757394862
  117 SOLV  HW2     2289    3.888048826    2.901932312    1.918026711
  118 SOLV  OW      2290    7.288842840    5.135735824    6.927931526
  118 SOLV  HW1     2291    7.345346408    5.213972900    6.901695985
  118 SOLV  HW2     2292    7.213802985    5.125450528    6.862623311
  119 SOLV  OW      2293    6.574417621    3.159065036    2.053122157
  119 SOLV  HW1     2294    6.646887872    3.137939803    1.987523738
  119 SOLV  HW2     2295    6.507426553    3.084815070    2.053817475
  120 SOLV  OW      2296    2.786932521    3.421601107    3.098350076
  120 SOLV  HW1     2297    2.881311054    3.448744597    3.079484215
  120 SOLV  HW2     2298    2.772898619    3.416406159    3.197234019
  121 SOLV  OW      2299    1.763460451    0.709451791    1.451194258
  121 SOLV  HW1     2300    1.835272931    0.716393242    1.381938905
  121 SOLV  HW2     2301    1.804999372    0.693751182    1.540801755
  122 SOLV  OW      2302    1.184117590    4.239083661    3.549618767
  122 SOLV  HW1     2303    1.153323692    4.292422553    3.628410962
  122 SOLV  HW2     2304    1.215747345    4.149355048    3.580436671
  123 SOLV  OW      2305    5.515969327    6.027959248    3.017552573
  123 SOLV  HW1     2306    5.583977266    5.954904209    3.011281383
  123 SOLV  HW2     2307    5.546152280    6.095924179    3.084419573
  124 SOLV  OW      2308    6.918183980    6.192502042    2.266247688
  124 SOLV  HW1     2309    6.885654886    6.174952348    2.359176329
  124 SOLV  HW2     2310    6.927375530    6.291097236    2.252235649
  125 SOLV  OW      2311    6.134010118    2.938079390    4.592123791
  125 SOLV  HW1     2312    6.052786031    2.954323447    4.648148934
  125 SOLV  HW2     2313    6.207554080    2.999087068    4.621608468
  126 SOLV  OW      2314    5.763230632    2.263151797    3.547780012
  126 SOLV  HW1     2315    5.706806664    2.292021194    3.470420098
  126 SOLV  HW2     2316    5.813230604    2.180051921    3.523367084
  127 SOLV  OW      2317    5.067324036    4.699084512    1.563494710
  127 SOLV  HW1     2318    4.999854105    4.770892177    1.580608898
  127 SOLV  HW2     2319    5.037633407    4.643253260    1.486017210
  128 SOLV  OW      2320    1.333084510    2.102828720    1.341378514
  128 SOLV  HW1     2321    1.296360564    2.013324405    1.316046120
  128 SOLV  HW2     2322    1.429327353    2.108111659    1.314717367
  129 SOLV  OW      2323    2.539498241    4.950270702    4.457976481
  129 SOLV  HW1     2324    2.572666002    5.028370157    4.405043563
  129 SOLV  HW2     2325    2.466431455    4.904373636    4.407418437
  130 SOLV  OW      2326    4.360534686    2.290950174    0.191677037
  130 SOLV  HW1     2327    4.286010395    2.354035645    0.170039978
  130 SOLV  HW2     2328    4.429750011    2.295190539    0.119614464
  131 SOLV  OW      2329    5.583681644    0.977607544    7.328236703
  131 SOLV  HW1     2330    5.495587294    0.930806590    7.335350668
  131 SOLV  HW2     2331    5.644729864    0.944847978    7.400357512
  132 SOLV  OW      2332    6.815644174    4.040447150    5.686341506
  132 SOLV  HW1     2333    6.782697791    4.066939348    5.776974200
  132 SOLV  HW2     2334    6.897232751    4.093659254    5.663685428
  133 SOLV  OW      2335    3.235685297    6.769491237    2.796252566
  133 SOLV  HW1     2336    3.332158697    6.743671312    2.790978154
  133 SOLV  HW2     2337    3.227713798    6.860375691    2.837215665
  134 SOLV  OW      2338    5.915576577    1.320857031    6.026523161
  134 SOLV  HW1     2339    5.941302857    1.224372780    6.021001475
  134 SOLV  HW2     2340    5.934607105    1.365467919    5.939063176
  135 SOLV  OW      2341    7.218430582    4.759968185    7.083670493
  135 SOLV  HW1     2342    7.201465542    4.858510523    7.084932332
  135 SOLV  HW2     2343    7.142580104    4.712533881    7.128376312
  136 SOLV  OW      2344    6.843660374    6.464419500    5.583516533
  136 SOLV  HW1     2345    6.790759758    6.384375090    5.555298841
  136 SOLV  HW2     2346    6.933358510    6.462332969    5.539338843
  137 SOLV  OW      2347    7.468140707    7.679613061    4.738082641
  137 SOLV  HW1     2348    7.435229108    7.652661042    4.828583540
  137 SOLV  HW2     2349    7.563901538    7.707736058    4.744475157
  138 SOLV  OW      2350    2.938352710    2.955669900    2.672403261
  138 SOLV  HW1     2351    3.010069477    2.987895168    2.610600099
  138 SOLV  HW2     2352    2.929059893    3.019510132    2.748819119
  139 SOLV  OW      2353    6.883805559    1.291287439    3.316955848
  139 SOLV  HW1     2354    6.806006936    1.337443733    3.274313158
  139 SOLV  HW2     2355    6.888937055    1.197087899    3.283767867
  140 SOLV  OW      2356    0.412903858    5.354924762    2.979029353
  140 SOLV  HW1     2357    0.326825534    5.368786120    3.028021318
  140 SOLV  HW2     2358    0.459993948    5.274992509    3.016381374
  141 SOLV  OW      2359    3.762347728    7.686437722    2.328608259
  141 SOLV  HW1     2360    3.677794514    7.738480068    2.340599574
  141 SOLV  HW2     2361    3.788376354    7.686953100    2.232049197
  142 SOLV  OW      2362    2.630514601    4.753298330    3.762508451
  142 SOLV  HW1     2363    2.668602639    4.720670591    3.849032578
  142 SOLV  HW2     2364    2.571720567    4.832352296    3.779695594
  143 SOLV  OW      2365    3.868888707    6.601885464    1.773447463
  143 SOLV  HW1     2366    3.816742062    6.553739209    1.702991032
  143 SOLV  HW2     2367    3.960945684    6.621141025    1.739444656
  144 SOLV  OW      2368    5.974721056    6.792131704    4.113293440
  144 SOLV  HW1     2369    6.022984025    6.879721865    4.112694056
  144 SOLV  HW2     2370    6.034189256    6.721591969    4.151885066
  145 SOLV  OW      2371    4.066922474    1.693650791    3.889321996
  145 SOLV  HW1     2372    4.134207806    1.621514159    3.905771869
  145 SOLV  HW2     2373    4.113003963    1.774433417    3.852549187
  146 SOLV  OW      2374    4.125983147    2.861675571    6.339274832
  146 SOLV  HW1     2375    4.048478307    2.907250913    6.383066563
  146 SOLV  HW2     2376    4.211281845    2.895080705    6.379399042
  147 SOLV  OW      2377    7.465578296    2.100726118    5.369687522
  147 SOLV  HW1     2378    7.512341607    2.138568815    5.289796090
  147 SOLV  HW2     2379    7.404317542    2.169744435    5.408225135
  148 SOLV  OW      2380    2.064708276    4.437724450    4.993088127
  148 SOLV  HW1     2381    2.119411587    4.477304960    5.066860876
  148 SOLV  HW2     2382    2.054582268    4.504690971    4.919505108
  149 SOLV  OW      2383    5.819265734    5.616890733    1.860462193
  149 SOLV  HW1     2384    5.851459080    5.695777332    1.912826924
  149 SOLV  HW2     2385    5.812466658    5.641600060    1.763793469
  150 SOLV  OW      2386    6.040676055    6.895694256    6.135698371
  150 SOLV  HW1     2387    6.013640302    6.941832884    6.051197894
  150 SOLV  HW2     2388    5.961717816    6.848035640    6.174353905
  151 SOLV  OW      2389    6.714883762    7.133228856    1.576136621
  151 SOLV  HW1     2390    6.792156090    7.163602750    1.520385294
  151 SOLV  HW2     2391    6.745242177    7.061541425    1.638914307
  152 SOLV  OW      2392    3.928147466    2.699992076    2.121490512
  152 SOLV  HW1     2393    3.971959283    2.709207180    2.032072145
  152 SOLV  HW2     2394    3.928467501    2.788508488    2.168017274
  153 SOLV  OW      2395    6.512260264    0.190641517    1.612607813
  153 SOLV  HW1     2396    6.474895789    0.170384955    1.522079402
  153 SOLV  HW2     2397    6.441196435    0.177357129    1.681711162
  154 SOLV  OW      2398    3.871273707    1.748524971    6.306290966
  154 SOLV  HW1     2399    3.847239490    1.819836320    6.372147505
  154 SOLV  HW2     2400    3.970794955    1.742373636    6.298696257
  155 SOLV  OW      2401    5.454039126    4.200992713    4.982472445
  155 SOLV  HW1     2402    5.461810886    4.129698286    5.052174195
  155 SOLV  HW2     2403    5.357439478    4.219357078    4.964228378
  156 SOLV  OW      2404    3.706062147    4.844382559    1.742946837
  156 SOLV  HW1     2405    3.792756325    4.822689364    1.787840099
  156 SOLV  HW2     2406    3.723549983    4.900740484    1.662201485
  157 SOLV  OW      2407    5.996052308    0.704712741    1.601206754
  157 SOLV  HW1     2408    6.026548158    0.617354293    1.563278621
  157 SOLV  HW2     2409    6.044103469    0.779499640    1.555402792
  158 SOLV  OW      2410    3.182316068    4.263115024    7.717714410
  158 SOLV  HW1     2411    3.102208329    4.207908053    7.740874585
  158 SOLV  HW2     2412    3.166087483    4.310762749    7.631298486
  159 SOLV  OW      2413    3.093242823    3.627729325    1.828208261
  159 SOLV  HW1     2414    3.117323807    3.551716362    1.767846521
  159 SOLV  HW2     2415    3.056000648    3.702945394    1.773830360
  160 SOLV  OW      2416    6.246736178    7.707270770    1.636999491
  160 SOLV  HW1     2417    6.281959309    7.614713328    1.650937063
  160 SOLV  HW2     2418    6.277542002    7.766232480    1.711674120
  161 SOLV  OW      2419    5.504765899    1.208554369    6.891417218
  161 SOLV  HW1     2420    5.418057845    1.160386473    6.904197516
  161 SOLV  HW2     2421    5.489389026    1.307152874    6.898029637
  162 SOLV  OW      2422    2.685580812    4.469234990    1.542509039
  162 SOLV  HW1     2423    2.714280592    4.385212383    1.496481860
  162 SOLV  HW2     2424    2.760092477    4.502733721    1.600195711
  163 SOLV  OW      2425    0.602646205    5.187030180    4.885323769
  163 SOLV  HW1     2426    0.653517336    5.221966948    4.806626022
  163 SOLV  HW2     2427    0.514729358    5.234258675    4.891792723
  164 SOLV  OW      2428    1.446649788    2.543176933    6.415657606
  164 SOLV  HW1     2429    1.385855987    2.493988839    6.477995760
  164 SOLV  HW2     2430    1.472606660    2.483047729    6.340078505
  165 SOLV  OW      2431    6.374299844    6.964535040    3.255755820
  165 SOLV  HW1     2432    6.284927257    6.919679107    3.257149613
  165 SOLV  HW2     2433    6.443697834    6.899577552    3.224678278
  166 SOLV  OW      2434    2.534204502    3.249634244    2.329917039
  166 SOLV  HW1     2435    2.448491430    3.198879552    2.338707462
  166 SOLV  HW2     2436    2.553586341    3.265764528    2.233148472
  167 SOLV  OW      2437    4.606456007    2.518899852    2.851363396
  167 SOLV  HW1     2438    4.598989105    2.428285444    2.892972572
  167 SOLV  HW2     2439    4.539494524    2.527347727    2.777587931
  168 SOLV  OW      2440    5.510341733    1.978965309    6.063369755
  168 SOLV  HW1     2441    5.474976741    2.039931296    5.992417287
  168 SOLV  HW2     2442    5.465060123    1.999139787    6.150228154
  169 SOLV  OW      2443    1.823861942    7.470454254    2.901138533
  169 SOLV  HW1     2444    1.851985501    7.426481831    2.986446523
  169 SOLV  HW2     2445    1.891558261    7.539385540    2.875301098
  170 SOLV  OW      2446    1.946819029    0.687514584    6.871899579
  170 SOLV  HW1     2447    1.848854758    0.667472697    6.873630492
  170 SOLV  HW2     2448    1.974166154    0.712042730    6.778882814
  171 SOLV  OW      2449    4.186643477    2.225085523    7.038941534
  171 SOLV  HW1     2450    4.274319405    2.243183503    7.083516142
  171 SOLV  HW2     2451    4.202711874    2.182699429    6.949797801
  172 SOLV  OW      2452    0.824819547    3.112151630    6.136151492
  172 SOLV  HW1     2453    0.735106832    3.155623473    6.128288605
  172 SOLV  HW2     2454    0.846111960    3.096925059    6.232674578
  173 SOLV  OW      2455    0.890748035    2.924823603    3.062968334
  173 SOLV  HW1     2456    0.792015170    2.920537922    3.047633349
  173 SOLV  HW2     2457    0.908917637    2.968707527    3.150977719
  174 SOLV  OW      2458    3.007338303    5.231691658    2.719687119
  174 SOLV  HW1     2459    3.051197737    5.155236709    2.672453317
  174 SOLV  HW2     2460    3.044749046    5.317874483    2.685438699
  175 SOLV  OW      2461    1.331186027    2.713775583    0.821506378
  175 SOLV  HW1     2462    1.280471917    2.756886086    0.896145123
  175 SOLV  HW2     2463    1.299997705    2.751091703    0.734121283
  176 SOLV  OW      2464    4.892273295    4.056181107    2.251005658
  176 SOLV  HW1     2465    4.812733709    4.010436214    2.211225437
  176 SOLV  HW2     2466    4.876954474    4.070630394    2.348771467
  177 SOLV  OW      2467    1.128542710    2.389523590    0.610519940
  177 SOLV  HW1     2468    1.111621534    2.445574630    0.691596872
  177 SOLV  HW2     2469    1.091609126    2.297747142    0.625165753
  178 SOLV  OW      2470    4.552870871    6.732352737    6.769797120
  178 SOLV  HW1     2471    4.633584394    6.708673289    6.715704818
  178 SOLV  HW2     2472    4.569026046    6.709050717    6.865700262
  179 SOLV  OW      2473    1.974963177    3.469270644    7.387469583
  179 SOLV  HW1     2474    1.982456432    3.390895490    7.325815520
  179 SOLV  HW2     2475    1.958704445    3.436892307    7.480675238
  180 SOLV  OW      2476    6.947510594    0.428012769    7.579759982
  180 SOLV  HW1     2477    6.921321907    0.401313732    7.487007034
  180 SOLV  HW2     2478    7.044209107    0.407107590    7.594392898
  181 SOLV  OW      2479    3.729788030    6.828180569    4.017085035
  181 SOLV  HW1     2480    3.809364104    6.802086135    4.071754076
  181 SOLV  HW2     2481    3.709462756    6.755765833    3.951169222
  182 SOLV  OW      2482    6.074784238    3.313243728    7.060546448
  182 SOLV  HW1     2483    6.145633063    3.357830650    7.115249717
  182 SOLV  HW2     2484    6.096881295    3.322546331    6.963452935
  183 SOLV  OW      2485    5.912437234    0.998499437    7.447824734
  183 SOLV  HW1     2486    5.938159426    1.062359738    7.520364544
  183 SOLV  HW2     2487    5.927899733    0.904729238    7.478965022
  184 SOLV  OW      2488    4.292305119    2.696345014    1.357298306
  184 SOLV  HW1     2489    4.246741646    2.744843471    1.431953962
  184 SOLV  HW2     2490    4.341918817    2.761904734    1.300360741
  185 SOLV  OW      2491    3.502479828    0.088409652    2.938021207
  185 SOLV  HW1     2492    3.405391726    0.102045933    2.918288452
  185 SOLV  HW2     2493    3.555208756    0.097182203    2.853498346
  186 SOLV  OW      2494    3.989202970    2.627092988    1.309433689
  186 SOLV  HW1     2495    3.955065059    2.534118528    1.295574102
  186 SOLV  HW2     2496    4.072882365    2.624049561    1.364116411
  187 SOLV  OW      2497    2.769620398    7.140214747    6.085282303
  187 SOLV  HW1     2498    2.674138912    7.113453250    6.098271395
  187 SOLV  HW2     2499    2.826685697    7.094090827    6.153236214
  188 SOLV  OW      2500    7.123521095    3.686971982    4.211273497
  188 SOLV  HW1     2501    7.109077344    3.636602452    4.126092028
  188 SOLV  HW2     2502    7.221638554    3.697304011    4.227639312
  189 SOLV  OW      2503    3.573701006    2.217009501    2.007570915
  189 SOLV  HW1     2504    3.553076049    2.181125875    1.916529323
  189 SOLV  HW2     2505    3.566461622    2.143357568    2.074835791
  190 SOLV  OW      2506    6.188563734    7.166395879    3.362632964
  190 SOLV  HW1     2507    6.186612577    7.257355833    3.321110130
  190 SOLV  HW2     2508    6.243319569    7.104988535    3.305777812
  191 SOLV  OW      2509    0.566075940    7.204755440    3.279009873
  191 SOLV  HW1     2510    0.599934072    7.269244663    3.210480786
  191 SOLV  HW2     2511    0.480704424    7.239319860    3.317976617
  192 SOLV  OW      2512    6.378057869    5.004641965    2.974164230
  192 SOLV  HW1     2513    6.363912575    4.960012862    2.885790506
  192 SOLV  HW2     2514    6.413635258    4.938081047    3.039781436
  193 SOLV  OW      2515    5.352932251    5.628421447    2.948324485
  193 SOLV  HW1     2516    5.369532993    5.564372837    3.023316475
  193 SOLV  HW2     2517    5.439074034    5.647756235    2.901341851
  194 SOLV  OW      2518    3.086897655    0.266029466    4.054419069
  194 SOLV  HW1     2519    3.076893469    0.365408256    4.049539696
  194 SOLV  HW2     2520    3.183179718    0.242890710    4.068360360
  195 SOLV  OW      2521    5.528119195    2.943643707    4.948632619
  195 SOLV  HW1     2522    5.464508308    2.883140461    4.996536759
  195 SOLV  HW2     2523    5.536855426    3.029515506    4.999143855
  196 SOLV  OW      2524    6.843827367    1.593529369    7.338660535
  196 SOLV  HW1     2525    6.789977750    1.594538899    7.254395443
  196 SOLV  HW2     2526    6.842702946    1.501513528    7.377817039
  197 SOLV  OW      2527    5.266232710    0.741599050    4.180940494
  197 SOLV  HW1     2528    5.308568944    0.782859454    4.100274855
  197 SOLV  HW2     2529    5.171343819    0.772347982    4.188168714
  198 SOLV  OW      2530    5.358905113    0.216987682    2.985219666
  198 SOLV  HW1     2531    5.339828156    0.161870002    2.903978850
  198 SOLV  HW2     2532    5.436671388    0.177902767    3.034481323
  199 SOLV  OW      2533    6.951691619    6.334539741    7.564523776
  199 SOLV  HW1     2534    6.898743312    6.414301571    7.535603657
  199 SOLV  HW2     2535    7.044590135    6.341233667    7.528097521
  200 SOLV  OW      2536    4.306249551    5.276469114    5.008762473
  200 SOLV  HW1     2537    4.250641907    5.193440755    5.012692333
  200 SOLV  HW2     2538    4.380553196    5.263724484    4.943051752
  201 SOLV  OW      2539    3.807860836    1.570159644    0.570902511
  201 SOLV  HW1     2540    3.767216898    1.509786043    0.639481633
  201 SOLV  HW2     2541    3.744180841    1.581572568    0.494636559
  202 SOLV  OW      2542    1.570496050    4.207631292    6.774677946
  202 SOLV  HW1     2543    1.561073981    4.114576317    6.810086729
  202 SOLV  HW2     2544    1.620848078    4.263437455    6.840647739
  203 SOLV  OW      2545    2.498669624    7.558863762    5.464396864
  203 SOLV  HW1     2546    2.506043926    7.459163951    5.466295527
  203 SOLV  HW2     2547    2.416613856    7.585281789    5.413730236
  204 SOLV  OW      2548    0.168919340    3.671100431    0.281013177
  204 SOLV  HW1     2549    0.096822230    3.668391766    0.211757044
  204 SOLV  HW2     2550    0.195728428    3.766028321    0.297496319
  205 SOLV  OW      2551    7.277853866    3.179106771    5.879851180
  205 SOLV  HW1     2552    7.271742122    3.079468387    5.885882864
  205 SOLV  HW2     2553    7.358664927    3.204366610    5.826625661
  206 SOLV  OW      2554    5.597113484    4.477139091    7.124382454
  206 SOLV  HW1     2555    5.568069570    4.522483018    7.208656278
  206 SOLV  HW2     2556    5.517977690    4.434579329    7.080475541
  207 SOLV  OW      2557    4.726336251    2.613183953    5.922083276
  207 SOLV  HW1     2558    4.632908460    2.641589334    5.900492250
  207 SOLV  HW2     2559    4.768727079    2.573451657    5.840683255
  208 SOLV  OW      2560    4.455878682    3.244432605    5.487380531
  208 SOLV  HW1     2561    4.512739106    3.194886169    5.421702272
  208 SOLV  HW2     2562    4.462639003    3.342661086    5.469859412
  209 SOLV  OW      2563    4.288936831    1.154658775    6.086955023
  209 SOLV  HW1     2564    4.373630771    1.174100745    6.037453543
  209 SOLV  HW2     2565    4.228054216    1.100613724    6.028869804
  210 SOLV  OW      2566    2.275612046    3.554349837    5.118965663
  210 SOLV  HW1     2567    2.301803996    3.473624978    5.066059224
  210 SOLV  HW2     2568    2.357322374    3.595997549    5.158845106
  211 SOLV  OW      2569    5.640665309    3.057123335    0.509297731
  211 SOLV  HW1     2570    5.725962095    3.081809996    0.463290616
  211 SOLV  HW2     2571    5.656583967    2.978526564    0.569053389
  212 SOLV  OW      2572    1.116589029    1.730808386    6.358576718
  212 SOLV  HW1     2573    1.051058127    1.776747722    6.418537708
  212 SOLV  HW2     2574    1.137803716    1.790030533    6.280842095
  213 SOLV  OW      2575    6.995675891    2.380112036    5.250455935
  213 SOLV  HW1     2576    7.044036839    2.308122263    5.300258947
  213 SOLV  HW2     2577    6.986550916    2.460721597    5.308940439
  214 SOLV  OW      2578    3.681369988    2.449809967    5.653815583
  214 SOLV  HW1     2579    3.648857910    2.423794197    5.744742162
  214 SOLV  HW2     2580    3.754415991    2.517540082    5.662670505
  215 SOLV  OW      2581    4.920932286    3.495445445    6.117397239
  215 SOLV  HW1     2582    4.937041149    3.436409012    6.196495928
  215 SOLV  HW2     2583    5.008093049    3.532240687    6.084985957
  216 SOLV  OW      2584    7.595363019    1.791692728    7.703246386
  216 SOLV  HW1     2585    7.568559520    1.869783395    7.759681429
  216 SOLV  HW2     2586    7.595155704    1.708666266    7.758995903
  217 SOLV  OW      2587    2.991178883    5.503580715    4.597128886
  217 SOLV  HW1     2588    2.925747753    5.430940377    4.576101620
  217 SOLV  HW2     2589    3.083714026    5.465671352    4.598561939
  218 SOLV  OW      2590    0.626904563    7.235204119    4.814423272
  218 SOLV  HW1     2591    0.694564183    7.236978115    4.740799809
  218 SOLV  HW2     2592    0.557926045    7.305725185    4.797987360
  219 SOLV  OW      2593    4.871612596    3.985973979    2.697481890
  219 SOLV  HW1     2594    4.819314390    4.052302985    2.751028367
  219 SOLV  HW2     2595    4.969312795    3.999300779    2.714180015
  220 SOLV  OW      2596    1.738036027    6.800926276    0.762523210
  220 SOLV  HW1     2597    1.677935251    6.857985674    0.818505698
  220 SOLV  HW2     2598    1.691090916    6.776294822    0.677721858
  221 SOLV  OW      2599    2.468943164    2.913158000    2.186310081
  221 SOLV  HW1     2600    2.431144585    2.996684339    2.226243229
  221 SOLV  HW2     2601    2.429565589    2.833518312    2.232211322
  222 SOLV  OW      2602    0.868784702    5.303879741    2.107404450
  222 SOLV  HW1     2603    0.789297063    5.303326324    2.168079392
  222 SOLV  HW2     2604    0.948656604    5.269571043    2.156835107
  223 SOLV  OW      2605    5.565847604    3.157621443    3.583951317
  223 SOLV  HW1     2606    5.524294709    3.173717528    3.494428641
  223 SOLV  HW2     2607    5.613423040    3.069666356    3.583260016
  224 SOLV  OW      2608    6.807576904    7.243143698    3.785000651
  224 SOLV  HW1     2609    6.809990985    7.272131399    3.689316639
  224 SOLV  HW2     2610    6.887620625    7.279329086    3.832803184
  225 SOLV  OW      2611    5.016472660    6.086448099    0.489021755
  225 SOLV  HW1     2612    5.012007971    5.990093536    0.515434292
  225 SOLV  HW2     2613    4.938654345    6.108507276    0.430205260
  226 SOLV  OW      2614    4.802046397    0.040381911    0.881587782
  226 SOLV  HW1     2615    4.802345125   -0.054075049    0.914441727
  226 SOLV  HW2     2616    4.777837044    0.101727156    0.956768825
  227 SOLV  OW      2617    0.838122349    6.064513215    1.286905657
  227 SOLV  HW1     2618    0.905013527    6.130678113    1.253005428
  227 SOLV  HW2     2619    0.822863777    6.079626833    1.384579520
  228 SOLV  OW      2620    3.077987094    6.243722054    3.732056736
  228 SOLV  HW1     2621    3.057115673    6.338335335    3.707269572
  228 SOLV  HW2     2622    3.162488285    6.215281441    3.686753529
  229 SOLV  OW      2623    3.297247373    3.385739871    7.331201418
  229 SOLV  HW1     2624    3.383118756    3.352314804    7.292356771
  229 SOLV  HW2     2625    3.232968722    3.309677471    7.340298880
  230 SOLV  OW      2626    2.225781250    6.597893336    2.550481503
  230 SOLV  HW1     2627    2.205889385    6.502355840    2.572357449
  230 SOLV  HW2     2628    2.162215419    6.629914551    2.480227561
  231 SOLV  OW      2629    4.751144875    7.309473539    5.138433813
  231 SOLV  HW1     2630    4.728090729    7.381959613    5.073504297
  231 SOLV  HW2     2631    4.776405078    7.226679365    5.088347636
  232 SOLV  OW      2632    3.967223356    5.067991344    2.916163425
  232 SOLV  HW1     2633    3.931998677    5.000804188    2.850995513
  232 SOLV  HW2     2634    3.907635424    5.148307447    2.916690087
  233 SOLV  OW      2635    5.615877521    3.316210341    4.916832705
  233 SOLV  HW1     2636    5.587533111    3.266281895    4.998709332
  233 SOLV  HW2     2637    5.545322695    3.382680540    4.892261860
  234 SOLV  OW      2638    5.156067601    6.647975065    6.465509668
  234 SOLV  HW1     2639    5.217903009    6.725344140    6.479363120
  234 SOLV  HW2     2640    5.061492782    6.680488014    6.465567283
  235 SOLV  OW      2641    4.267533373    5.470565995    3.304224743
  235 SOLV  HW1     2642    4.278039131    5.447770046    3.401030680
  235 SOLV  HW2     2643    4.347655635    5.521717942    3.273156495
  236 SOLV  OW      2644    5.580144642    5.417369294    2.397598859
  236 SOLV  HW1     2645    5.529163004    5.409746685    2.483298641
  236 SOLV  HW2     2646    5.673261492    5.448343523    2.416872244
  237 SOLV  OW      2647    1.792561181    4.746251789    1.270183755
  237 SOLV  HW1     2648    1.729865020    4.788453690    1.335681495
  237 SOLV  HW2     2649    1.862262354    4.694233457    1.319555429
  238 SOLV  OW      2650    7.168595142    5.984675047    6.621663630
  238 SOLV  HW1     2651    7.154915569    6.081307458    6.643497067
  238 SOLV  HW2     2652    7.244223477    5.948572461    6.676239615
  239 SOLV  OW      2653    0.799685980    3.583308841    6.024908288
  239 SOLV  HW1     2654    0.730730543    3.654757054    6.036829872
  239 SOLV  HW2     2655    0.816196943    3.537997112    6.112521131
  240 SOLV  OW      2656    3.697698265    5.246085734    3.997170092
  240 SOLV  HW1     2657    3.685195145    5.262388391    3.899295930
  240 SOLV  HW2     2658    3.704072852    5.147713590    4.014012444
  241 SOLV  OW      2659    5.408793619    5.864087546    6.861825985
  241 SOLV  HW1     2660    5.435930016    5.850737164    6.957152762
  241 SOLV  HW2     2661    5.487198316    5.896971279    6.809164505
  242 SOLV  OW      2662    2.757263226    6.413592650    0.276074249
  242 SOLV  HW1     2663    2.681597172    6.353665671    0.302243455
  242 SOLV  HW2     2664    2.830726693    6.405873238    0.343490420
  243 SOLV  OW      2665    2.367499665    2.829328501    1.141558251
  243 SOLV  HW1     2666    2.397191540    2.756051751    1.080317510
  243 SOLV  HW2     2667    2.395002192    2.807652007    1.235234186
  244 SOLV  OW      2668    1.046340313    0.340200343    4.761067677
  244 SOLV  HW1     2669    0.961309804    0.288126358    4.753353041
  244 SOLV  HW2     2670    1.067498801    0.355329256    4.857632586
  245 SOLV  OW      2671    0.118766256    1.307075621    5.763635315
  245 SOLV  HW1     2672    0.041700111    1.246131340    5.782297134
  245 SOLV  HW2     2673    0.084562268    1.398967714    5.743950890
  246 SOLV  OW      2674    5.524770698    5.487142563    3.506171071
  246 SOLV  HW1     2675    5.459688990    5.535404371    3.447544636
  246 SOLV  HW2     2676    5.533643187    5.392462915    3.475204593
  247 SOLV  OW      2677    2.986067388    2.986880348    1.771189417
  247 SOLV  HW1     2678    2.948919768    3.075966940    1.797373007
  247 SOLV  HW2     2679    2.950127124    2.960839906    1.681567718
  248 SOLV  OW      2680    2.650714147    2.266315709    7.683409763
  248 SOLV  HW1     2681    2.567212386    2.222552865    7.716781520
  248 SOLV  HW2     2682    2.722762254    2.257432420    7.752196366
  249 SOLV  OW      2683    7.595681418    5.700452370    6.986330573
  249 SOLV  HW1     2684    7.552958268    5.748645552    7.062830162
  249 SOLV  HW2     2685    7.641934003    5.618529699    7.020232958
  250 SOLV  OW      2686    0.131523688    6.271915179    5.240765657
  250 SOLV  HW1     2687    0.065716805    6.252007063    5.313393922
  250 SOLV  HW2     2688    0.091760674    6.337844152    5.176937821
  251 SOLV  OW      2689    7.377082221    5.916328737    6.758851215
  251 SOLV  HW1     2690    7.450249616    5.979552736    6.733369924
  251 SOLV  HW2     2691    7.358459056    5.924656791    6.856748195
  252 SOLV  OW      2692    0.960685415    0.630303599    4.421046808
  252 SOLV  HW1     2693    0.879908023    0.687155911    4.436678737
  252 SOLV  HW2     2694    0.949527078    0.542859700    4.468275368
  253 SOLV  OW      2695    6.545038116    3.666753419    1.084794370
  253 SOLV  HW1     2696    6.611962218    3.740159827    1.096381569
  253 SOLV  HW2     2697    6.454824737    3.699102141    1.113370820
  254 SOLV  OW      2698    5.334881568    6.414788791    0.360303419
  254 SOLV  HW1     2699    5.330750453    6.334837569    0.420241257
  254 SOLV  HW2     2700    5.244118687    6.432651925    0.322293081
  255 SOLV  OW      2701    1.386650488    4.118268016    1.312253644
  255 SOLV  HW1     2702    1.465909816    4.063819425    1.339736069
  255 SOLV  HW2     2703    1.311174346    4.101617275    1.375719582
  256 SOLV  OW      2704    2.452607799    2.727189107    6.953783507
  256 SOLV  HW1     2705    2.428236451    2.764493896    7.043306618
  256 SOLV  HW2     2706    2.477274796    2.801970113    6.892128561
  257 SOLV  OW      2707    0.056360516    1.921485552    6.477221866
  257 SOLV  HW1     2708    0.084199382    1.951950821    6.386124210
  257 SOLV  HW2     2709    0.019937004    1.828516347    6.471569127
  258 SOLV  OW      2710    7.058031528    4.921779725    0.889880538
  258 SOLV  HW1     2711    7.140505759    4.867377803    0.874391975
  258 SOLV  HW2     2712    6.994848086    4.870649340    0.948146266
  259 SOLV  OW      2713    2.487620877    4.325757767    1.637656036
  259 SOLV  HW1     2714    2.549149342    4.393254451    1.596910933
  259 SOLV  HW2     2715    2.538490982    4.269237485    1.702612152
  260 SOLV  OW      2716    5.920235991    3.292684883    0.911632945
  260 SOLV  HW1     2717    5.900063224    3.225248354    0.840592320
  260 SOLV  HW2     2718    6.008077860    3.336338526    0.892151690
  261 SOLV  OW      2719    0.173267260    5.650513406    3.629946976
  261 SOLV  HW1     2720    0.266208840    5.675013168    3.657574221
  261 SOLV  HW2     2721    0.156452733    5.683195751    3.536937582
  262 SOLV  OW      2722    5.889390902    7.689426046    2.976495934
  262 SOLV  HW1     2723    5.796992627    7.727685321    2.975958916
  262 SOLV  HW2     2724    5.898049615    7.622220302    2.902944047
  263 SOLV  OW      2725    6.852538675    2.026486499    4.247448638
  263 SOLV  HW1     2726    6.785364771    2.096003911    4.273076350
  263 SOLV  HW2     2727    6.941523523    2.069826775    4.233129407
  264 SOLV  OW      2728    1.928797758    6.073923109    4.075100255
  264 SOLV  HW1     2729    1.868118743    6.135143056    4.125814654
  264 SOLV  HW2     2730    2.015840826    6.065573031    4.123634268
  265 SOLV  OW      2731    2.999005626    4.060153535    0.033213473
  265 SOLV  HW1     2732    2.916969221    4.042444761   -0.021172230
  265 SOLV  HW2     2733    3.064664355    3.985958928    0.019596070
  266 SOLV  OW      2734    2.358700016    2.749758690    1.413952180
  266 SOLV  HW1     2735    2.295811228    2.684369482    1.371873074
  266 SOLV  HW2     2736    2.306393617    2.823417987    1.456844142
  267 SOLV  OW      2737    5.245439935    7.320097451    7.371389173
  267 SOLV  HW1     2738    5.318664517    7.306544572    7.438142087
  267 SOLV  HW2     2739    5.209031920    7.412820313    7.380239438
  268 SOLV  OW      2740    2.584474014    3.811237608    0.210816728
  268 SOLV  HW1     2741    2.642695127    3.787696977    0.132984403
  268 SOLV  HW2     2742    2.640958642    3.821853668    0.292661770
  269 SOLV  OW      2743    3.410758626    7.713849503    0.487580784
  269 SOLV  HW1     2744    3.389244640    7.683769335    0.580491330
  269 SOLV  HW2     2745    3.369988846    7.650527893    0.421791758
  270 SOLV  OW      2746    6.937150158    1.708997125    5.073095826
  270 SOLV  HW1     2747    6.873094898    1.665813967    5.009581216
  270 SOLV  HW2     2748    7.010639120    1.753027547    5.021494869
  271 SOLV  OW      2749    6.173625754    1.505383937    0.168464980
  271 SOLV  HW1     2750    6.201638369    1.409379260    0.168077445
  271 SOLV  HW2     2751    6.178552717    1.541146942    0.261730458
  272 SOLV  OW      2752    5.286680925    2.607339044    1.686947933
  272 SOLV  HW1     2753    5.366230322    2.644605450    1.734748582
  272 SOLV  HW2     2754    5.210519039    2.598209056    1.751117065
  273 SOLV  OW      2755    2.861499936    5.219351380    5.411379075
  273 SOLV  HW1     2756    2.814218030    5.209508352    5.323814396
  273 SOLV  HW2     2757    2.904144228    5.309672285    5.416236618
  274 SOLV  OW      2758    4.306137146    6.476165392    1.926454524
  274 SOLV  HW1     2759    4.262775327    6.387273566    1.911630073
  274 SOLV  HW2     2760    4.286632256    6.507666578    2.019346951
  275 SOLV  OW      2761    6.943370420    4.751654124    2.077403507
  275 SOLV  HW1     2762    6.906775442    4.680397730    2.137276113
  275 SOLV  HW2     2763    6.934834575    4.840575374    2.122364249
  276 SOLV  OW      2764    2.695223051    2.792184338    1.366896784
  276 SOLV  HW1     2765    2.641352100    2.764196481    1.446373634
  276 SOLV  HW2     2766    2.787666023    2.816587529    1.396234121
  277 SOLV  OW      2767    7.313494226    2.590178044    2.181293231
  277 SOLV  HW1     2768    7.390106637    2.581405571    2.244961283
  277 SOLV  HW2     2769    7.243508227    2.522408018    2.203858266
  278 SOLV  OW      2770    1.277427494    2.678546237    0.520247138
  278 SOLV  HW1     2771    1.372804194    2.648929974    0.525536426
  278 SOLV  HW2     2772    1.225977104    2.615048439    0.462604688
  279 SOLV  OW      2773    2.748124417    6.587074097    1.076654308
  279 SOLV  HW1     2774    2.753773099    6.550059602    1.169379800
  279 SOLV  HW2     2775    2.835456609    6.629258237    1.052249930
  280 SOLV  OW      2776    1.359506109    2.074899443    2.053518778
  280 SOLV  HW1     2777    1.265296719    2.061445068    2.084268026
  280 SOLV  HW2     2778    1.406973517    1.986884700    2.052096719
  281 SOLV  OW      2779    7.263064848    2.149589703    4.169319923
  281 SOLV  HW1     2780    7.360273778    2.173012812    4.167504420
  281 SOLV  HW2     2781    7.240924197    2.093073409    4.089838948
  282 SOLV  OW      2782    4.248255783    2.756935355    4.888738967
  282 SOLV  HW1     2783    4.344845449    2.781987091    4.882190364
  282 SOLV  HW2     2784    4.216136427    2.772250883    4.982193656
  283 SOLV  OW      2785    1.406768616    5.969436327    7.168477417
  283 SOLV  HW1     2786    1.377092733    5.962600534    7.263735855
  283 SOLV  HW2     2787    1.386739572    6.061090746    7.133839077
  284 SOLV  OW      2788    5.899723832    6.815256890    1.069240791
  284 SOLV  HW1     2789    5.914565783    6.716388021    1.071408968
  284 SOLV  HW2     2790    5.984042136    6.862178132    1.095486132
  285 SOLV  OW      2791    2.818700715    3.067027631    5.819790897
  285 SOLV  HW1     2792    2.773648249    2.995419586    5.766456914
  285 SOLV  HW2     2793    2.905253129    3.032238788    5.855849634
  286 SOLV  OW      2794    5.600165791    3.943510532    3.165449619
  286 SOLV  HW1     2795    5.671658061    3.874305481    3.155382301
  286 SOLV  HW2     2796    5.512149040    3.904705145    3.138082324
  287 SOLV  OW      2797    6.313670300    1.113810810    5.871938498
  287 SOLV  HW1     2798    6.352794350    1.028094764    5.838419403
  287 SOLV  HW2     2799    6.225153885    1.095540207    5.914744892
  288 SOLV  OW      2800    2.864392097    4.853151498    5.157524948
  288 SOLV  HW1     2801    2.870880798    4.911304194    5.238629988
  288 SOLV  HW2     2802    2.952333793    4.808269601    5.141594745
  289 SOLV  OW      2803    4.923067359    3.011293981    3.367351361
  289 SOLV  HW1     2804    4.866908239    2.934513242    3.336489621
  289 SOLV  HW2     2805    5.019437133    2.984581583    3.366400388
  290 SOLV  OW      2806    0.473003349    2.946072538    5.183800921
  290 SOLV  HW1     2807    0.379714449    2.952625027    5.219237475
  290 SOLV  HW2     2808    0.480019492    2.867093241    5.122854032
  291 SOLV  OW      2809    2.509897581    2.440255225    6.710806435
  291 SOLV  HW1     2810    2.456926031    2.359065503    6.735379975
  291 SOLV  HW2     2811    2.451448125    2.521194335    6.716650571
  292 SOLV  OW      2812    3.853643207    5.147584750    0.900118050
  292 SOLV  HW1     2813    3.881105949    5.056767594    0.868503546
  292 SOLV  HW2     2814    3.856472692    5.150341153    1.000047257
  293 SOLV  OW      2815    6.122017877    5.637383482    5.944993968
  293 SOLV  HW1     2816    6.218417581    5.616006605    5.960810478
  293 SOLV  HW2     2817    6.089450478    5.587091415    5.864931057
  294 SOLV  OW      2818    3.328996127    0.370076101    6.162042537
  294 SOLV  HW1     2819    3.322288912    0.449045889    6.223036268
  294 SOLV  HW2     2820    3.318392024    0.285985258    6.215124184
  295 SOLV  OW      2821    5.374189882    0.477897790    2.986844263
  295 SOLV  HW1     2822    5.352723016    0.381274999    3.001100722
  295 SOLV  HW2     2823    5.464032584    0.486040907    2.943693644
  296 SOLV  OW      2824    6.883864849    5.663108510    6.852911989
  296 SOLV  HW1     2825    6.928776512    5.581466322    6.889234824
  296 SOLV  HW2     2826    6.899606813    5.668705036    6.754308578
  297 SOLV  OW      2827    3.887774823    3.010197298    3.446387081
  297 SOLV  HW1     2828    3.901859884    3.063457923    3.362919170
  297 SOLV  HW2     2829    3.840883917    3.066595907    3.514374249
  298 SOLV  OW      2830    2.839601516    0.676524621    5.084285897
  298 SOLV  HW1     2831    2.789229836    0.742695558    5.028738679
  298 SOLV  HW2     2832    2.871024423    0.601380142    5.026257759
  299 SOLV  OW      2833    1.514375865    6.436812946    3.161632203
  299 SOLV  HW1     2834    1.476757359    6.528184328    3.146318287
  299 SOLV  HW2     2835    1.584721589    6.441164628    3.232561275
  300 SOLV  OW      2836    7.081802511    6.766413433    2.204847551
  300 SOLV  HW1     2837    7.165713541    6.784468222    2.153517595
  300 SOLV  HW2     2838    7.048878698    6.851481097    2.245850960
  301 SOLV  OW      2839    2.789596249    7.518255259    5.229111355
  301 SOLV  HW1     2840    2.853719205    7.480087498    5.162530205
  301 SOLV  HW2     2841    2.732978743    7.444878906    5.266687069
  302 SOLV  OW      2842    5.610770208    6.510403937    2.388565559
  302 SOLV  HW1     2843    5.583526239    6.606507832    2.383892220
  302 SOLV  HW2     2844    5.571869679    6.460940343    2.310847485
  303 SOLV  OW      2845    3.475145423    1.924216062    3.192775265
  303 SOLV  HW1     2846    3.409010141    1.994264284    3.165921608
  303 SOLV  HW2     2847    3.565538940    1.948492330    3.157541904
  304 SOLV  OW      2848    3.029336741    5.372028997    1.016977832
  304 SOLV  HW1     2849    3.097604307    5.404616312    0.951562069
  304 SOLV  HW2     2850    2.995320792    5.282604241    0.987862118
  305 SOLV  OW      2851    3.191983262    2.290333708    0.432587306
  305 SOLV  HW1     2852    3.126263626    2.298038864    0.507564352
  305 SOLV  HW2     2853    3.159465558    2.222561009    0.366621975
  306 SOLV  OW      2854    2.426953474    1.383730805    1.206031147
  306 SOLV  HW1     2855    2.460281688    1.325816030    1.131619774
  306 SOLV  HW2     2856    2.482729714    1.368502927    1.287634104
  307 SOLV  OW      2857    1.815733773    6.537695575    4.187183250
  307 SOLV  HW1     2858    1.751744650    6.573539695    4.119208029
  307 SOLV  HW2     2859    1.830158228    6.606109675    4.258677610
  308 SOLV  OW      2860    4.594924114    7.732466189    1.262076143
  308 SOLV  HW1     2861    4.559048991    7.788108644    1.337034890
  308 SOLV  HW2     2862    4.676583724    7.683669744    1.292936599
  309 SOLV  OW      2863    6.680594395    3.349095445    2.648412699
  309 SOLV  HW1     2864    6.586757963    3.366371133    2.678383522
  309 SOLV  HW2     2865    6.698867814    3.250807454    2.651125972
  310 SOLV  OW      2866    4.000863783    5.631539294    4.858711072
  310 SOLV  HW1     2867    3.982726825    5.636466499    4.956929047
  310 SOLV  HW2     2868    3.956447008    5.550423249    4.820666641
  311 SOLV  OW      2869    4.156562643    7.173438752    2.639589395
  311 SOLV  HW1     2870    4.169888011    7.144929164    2.734516448
  311 SOLV  HW2     2871    4.201714228    7.261399733    2.624569849
  312 SOLV  OW      2872    2.124991083    5.602229969    6.493118777
  312 SOLV  HW1     2873    2.059860354    5.633282822    6.562355371
  312 SOLV  HW2     2874    2.085065947    5.613980601    6.402180015
  313 SOLV  OW      2875    7.708302135    5.376599032    7.601150100
  313 SOLV  HW1     2876    7.791364339    5.389892212    7.655224119
  313 SOLV  HW2     2877    7.644400607    5.451336667    7.619340151
  314 SOLV  OW      2878    2.321817604    4.192041096    4.931206205
  314 SOLV  HW1     2879    2.268472833    4.219314012    4.851129574
  314 SOLV  HW2     2880    2.283383704    4.234869623    5.013000650
  315 SOLV  OW      2881    2.441941731    5.531093998    0.708699980
  315 SOLV  HW1     2882    2.345999508    5.544588726    0.683912091
  315 SOLV  HW2     2883    2.484438957    5.619773885    0.726903567
  316 SOLV  OW      2884    1.147242798    7.695849165    5.683417323
  316 SOLV  HW1     2885    1.123258658    7.622403368    5.746914434
  316 SOLV  HW2     2886    1.063948212    7.742001814    5.652866367
  317 SOLV  OW      2887    0.982391715    3.476848141    7.518994265
  317 SOLV  HW1     2888    0.929583795    3.479843747    7.434118242
  317 SOLV  HW2     2889    0.952317452    3.399081244    7.574215192
  318 SOLV  OW      2890    5.560661303    7.245639108    5.440622817
  318 SOLV  HW1     2891    5.650825458    7.213260682    5.469295104
  318 SOLV  HW2     2892    5.509608178    7.277174870    5.520617012
  319 SOLV  OW      2893    5.341411231    6.058006528    4.325759719
  319 SOLV  HW1     2894    5.388629251    5.980443108    4.367663116
  319 SOLV  HW2     2895    5.387330652    6.142960133    4.351754423
  320 SOLV  OW      2896    1.468471233    4.504243231    7.597465369
  320 SOLV  HW1     2897    1.476726400    4.428515882    7.532666031
  320 SOLV  HW2     2898    1.449316613    4.468068919    7.688713515
  321 SOLV  OW      2899    6.629639044    7.302024776    4.212411652
  321 SOLV  HW1     2900    6.630017376    7.401018598    4.198265423
  321 SOLV  HW2     2901    6.600767430    7.256456759    4.128209615
  322 SOLV  OW      2902    2.741710750    4.759114301    4.434458677
  322 SOLV  HW1     2903    2.700778902    4.667978552    4.429952296
  322 SOLV  HW2     2904    2.670724958    4.828229204    4.420839390
  323 SOLV  OW      2905    0.566010599    5.799129714    5.643724467
  323 SOLV  HW1     2906    0.494727550    5.729259095    5.637515633
  323 SOLV  HW2     2907    0.654050611    5.759279802    5.617984228
  324 SOLV  OW      2908    0.286003434    2.873635559    0.847694000
  324 SOLV  HW1     2909    0.318549224    2.855971690    0.940595187
  324 SOLV  HW2     2910    0.312571298    2.797832258    0.788113623
  325 SOLV  OW      2911    4.164022569    0.601306138    1.674209696
  325 SOLV  HW1     2912    4.243595552    0.558446952    1.631397290
  325 SOLV  HW2     2913    4.184894201    0.622387843    1.769716740
  326 SOLV  OW      2914    4.931340669    3.950039775    1.027396480
  326 SOLV  HW1     2915    4.915122233    3.864592365    0.978025547
  326 SOLV  HW2     2916    4.847547918    3.977756786    1.074431366
  327 SOLV  OW      2917    3.476308684    0.883450185    0.498063151
  327 SOLV  HW1     2918    3.575631372    0.883685883    0.509742980
  327 SOLV  HW2     2919    3.434973445    0.822296868    0.565539867
  328 SOLV  OW      2920    4.500343384    2.799516123    0.708462625
  328 SOLV  HW1     2921    4.538224485    2.867583941    0.645758299
  328 SOLV  HW2     2922    4.572108112    2.735160497    0.735074172
  329 SOLV  OW      2923    1.489527340    7.101419910    5.597698765
  329 SOLV  HW1     2924    1.571472741    7.119157231    5.652215696
  329 SOLV  HW2     2925    1.511365771    7.036399008    5.524917679
  330 SOLV  OW      2926    2.922290789    4.909428295    4.617792507
  330 SOLV  HW1     2927    2.877179710    4.897145707    4.706200176
  330 SOLV  HW2     2928    2.865041033    4.870695452    4.545515413
  331 SOLV  OW      2929    7.294086622    4.318042925    5.060298452
  331 SOLV  HW1     2930    7.197163720    4.339087542    5.047526902
  331 SOLV  HW2     2931    7.338798559    4.394187009    5.107233711
  332 SOLV  OW      2932    7.143480002    4.094109578    4.858788495
  332 SOLV  HW1     2933    7.112367240    4.171469369    4.803567900
  332 SOLV  HW2     2934    7.206899729    4.038325162    4.805236784
  333 SOLV  OW      2935    4.602846044    5.670484120    1.673156558
  333 SOLV  HW1     2936    4.596268204    5.603746718    1.747347940
  333 SOLV  HW2     2937    4.684300682    5.651447687    1.618346170
  334 SOLV  OW      2938    1.573336227    1.926175765    4.359216907
  334 SOLV  HW1     2939    1.551890381    1.932085453    4.456719824
  334 SOLV  HW2     2940    1.508561211    1.982050766    4.307412735
  335 SOLV  OW      2941    1.247177816    5.771227430    5.551835209
  335 SOLV  HW1     2942    1.191073687    5.819097235    5.619369242
  335 SOLV  HW2     2943    1.193789356    5.697509984    5.510417727
  336 SOLV  OW      2944    0.144062945    0.889643475    5.207174669
  336 SOLV  HW1     2945    0.057273128    0.925352694    5.241705477
  336 SOLV  HW2     2946    0.128414909    0.801575635    5.162461848
  337 SOLV  OW      2947    3.461739294    3.655407725    6.216918730
  337 SOLV  HW1     2948    3.364059297    3.661119296    6.196232504
  337 SOLV  HW2     2949    3.487009925    3.559866678    6.232254818
  338 SOLV  OW      2950    4.163172447    4.232085966    2.413310997
  338 SOLV  HW1     2951    4.156158198    4.141717755    2.371048457
  338 SOLV  HW2     2952    4.165301289    4.302147868    2.341977178
  339 SOLV  OW      2953    0.153971086    1.874965027    3.976801345
  339 SOLV  HW1     2954    0.203074363    1.957912423    3.950154001
  339 SOLV  HW2     2955    0.056993735    1.885058901    3.954555233
  340 SOLV  OW      2956    2.848170530    5.740750507    3.079901270
  340 SOLV  HW1     2957    2.851393988    5.672986722    3.153370418
  340 SOLV  HW2     2958    2.940846120    5.758296834    3.046684425
  341 SOLV  OW      2959    5.883249982    0.650971260    0.447747719
  341 SOLV  HW1     2960    5.802925661    0.670238133    0.391372345
  341 SOLV  HW2     2961    5.916950116    0.559035579    0.427413595
  342 SOLV  OW      2962    6.343499449    3.917115706    6.117199466
  342 SOLV  HW1     2963    6.269240859    3.855242910    6.091523223
  342 SOLV  HW2     2964    6.349631279    3.922230578    6.216889044
  343 SOLV  OW      2965    1.891812472    7.562354535    4.670874274
  343 SOLV  HW1     2966    1.804011511    7.578427558    4.715980891
  343 SOLV  HW2     2967    1.961499211    7.542399894    4.739775600
  344 SOLV  OW      2968    6.244327827    0.670829756    7.173452203
  344 SOLV  HW1     2969    6.268352908    0.750256386    7.229257637
  344 SOLV  HW2     2970    6.148651645    0.646565992    7.189493878
  345 SOLV  OW      2971    7.010594095    5.703729185    5.490123597
  345 SOLV  HW1     2972    6.921624379    5.748930080    5.483571718
  345 SOLV  HW2     2973    7.020205741    5.638092088    5.415284011
  346 SOLV  OW      2974    4.478316604    3.636532172    4.868700277
  346 SOLV  HW1     2975    4.538342186    3.605418338    4.795007755
  346 SOLV  HW2     2976    4.404036401    3.691360581    4.830256064
  347 SOLV  OW      2977    3.325810631    1.357769795    4.955265671
  347 SOLV  HW1     2978    3.279731070    1.420463839    5.018095955
  347 SOLV  HW2     2979    3.407444234    1.320440192    4.999356312
  348 SOLV  OW      2980    0.719378237    5.542586322    3.733144286
  348 SOLV  HW1     2981    0.745955361    5.472779706    3.666644405
  348 SOLV  HW2     2982    0.661258753    5.501347509    3.803307939
  349 SOLV  OW      2983    2.416491871    4.192938909    1.314482156
  349 SOLV  HW1     2984    2.381529126    4.218010137    1.404763251
  349 SOLV  HW2     2985    2.355937753    4.229738937    1.243909053
  350 SOLV  OW      2986    3.245485571    6.618474197    6.965435684
  350 SOLV  HW1     2987    3.295289745    6.548354917    6.914398236
  350 SOLV  HW2     2988    3.274616078    6.709066235    6.934672070
  351 SOLV  OW      2989    0.354747525    7.645752542    2.949313292
  351 SOLV  HW1     2990    0.306168645    7.684987292    3.027432338
  351 SOLV  HW2     2991    0.432136083    7.704389591    2.925342614
  352 SOLV  OW      2992    7.281893060    1.322069170    3.107761540
  352 SOLV  HW1     2993    7.236403350    1.346071321    3.021992911
  352 SOLV  HW2     2994    7.265938410    1.225444802    3.128028185
  353 SOLV  OW      2995    5.544597207    4.272301118    5.924288775
  353 SOLV  HW1     2996    5.492266572    4.344339237    5.969828205
  353 SOLV  HW2     2997    5.584735673    4.308426319    5.840112037
  354 SOLV  OW      2998    0.130703392    6.182029680    1.945137644
  354 SOLV  HW1     2999    0.169925267    6.268259784    1.913083851
  354 SOLV  HW2     3000    0.104375445    6.126134044    1.866500046
  355 SOLV  OW      3001    0.036403913    2.227736427    6.113971570
  355 SOLV  HW1     3002   -0.011522162    2.313956993    6.130375918
  355 SOLV  HW2     3003    0.020032795    2.197893550    6.019932985
  356 SOLV  OW      3004    5.939130821    6.073770164    0.444498460
  356 SOLV  HW1     3005    5.889948050    6.117557846    0.519766439
  356 SOLV  HW2     3006    6.019528633    6.026325605    0.480369651
  357 SOLV  OW      3007    3.742135061    3.459227753    0.874530393
  357 SOLV  HW1     3008    3.736020921    3.377734390    0.932175860
  357 SOLV  HW2     3009    3.650542203    3.485508172    0.844171559
  358 SOLV  OW      3010    2.614863460    3.221280483    3.551856132
  358 SOLV  HW1     3011    2.690395729    3.167639016    3.514188676
  358 SOLV  HW2     3012    2.530392933    3.167980879    3.546831354
  359 SOLV  OW      3013    1.364804288    3.211667148    3.247675879
  359 SOLV  HW1     3014    1.305857164    3.181432807    3.172768198
  359 SOLV  HW2     3015    1.394322014    3.305734683    3.230942679
  360 SOLV  OW      3016    0.527177143    2.192134651    0.916620522
  360 SOLV  HW1     3017    0.479506735    2.240354076    0.990133218
  360 SOLV  HW2     3018    0.584360317    2.119992985    0.955702267
  361 SOLV  OW      3019    6.355130285    6.048721866    1.832638635
  361 SOLV  HW1     3020    6.398682839    6.096827578    1.756552788
  361 SOLV  HW2     3021    6.354590882    6.107699188    1.913393708
  362 SOLV  OW      3022    2.544240251    5.789890721    0.738574190
  362 SOLV  HW1     3023    2.457599007    5.838009290    0.751981196
  362 SOLV  HW2     3024    2.578399501    5.807868525    0.646315065
  363 SOLV  OW      3025    2.097970048    2.962631485    2.419294833
  363 SOLV  HW1     3026    2.153988098    2.927894986    2.494509188
  363 SOLV  HW2     3027    2.040994043    2.888735956    2.383309052
  364 SOLV  OW      3028    6.870513990    6.343428563    4.045111837
  364 SOLV  HW1     3029    6.924003901    6.359953645    4.127983480
  364 SOLV  HW2     3030    6.798143254    6.277276847    4.064815443
  365 SOLV  OW      3031    6.930223583    7.716327446    3.599892027
  365 SOLV  HW1     3032    6.975947958    7.686898441    3.683816123
  365 SOLV  HW2     3033    6.991316367    7.775975933    3.547836989
  366 SOLV  OW      3034    4.765877537    1.245697069    3.065379229
  366 SOLV  HW1     3035    4.830380234    1.321015856    3.052403462
  366 SOLV  HW2     3036    4.776437328    1.208297960    3.157529079
  367 SOLV  OW      3037    1.459795443    0.260905187    3.373147271
  367 SOLV  HW1     3038    1.400391440    0.296737151    3.301124544
  367 SOLV  HW2     3039    1.493420406    0.170520232    3.346691285
  368 SOLV  OW      3040    6.601650396    4.022911191    5.121185629
  368 SOLV  HW1     3041    6.652640775    4.005092939    5.037028107
  368 SOLV  HW2     3042    6.608279377    4.120004967    5.144225490
  369 SOLV  OW      3043    4.575348444    6.295659493    7.404768491
  369 SOLV  HW1     3044    4.664450605    6.328824626    7.435794532
  369 SOLV  HW2     3045    4.558171154    6.328312071    7.311814808
  370 SOLV  OW      3046    6.507862185    1.925181334    1.099749024
  370 SOLV  HW1     3047    6.438968653    1.957143145    1.034680147
  370 SOLV  HW2     3048    6.562230066    1.852533116    1.057700189
  371 SOLV  OW      3049    5.564874775    3.340681530    3.808527714
  371 SOLV  HW1     3050    5.568681438    3.272914849    3.735079111
  371 SOLV  HW2     3051    5.603132914    3.301366395    3.892146490
  372 SOLV  OW      3052    0.827985371    4.350726137    3.975003617
  372 SOLV  HW1     3053    0.885213496    4.325801722    4.053130137
  372 SOLV  HW2     3054    0.738816272    4.382047917    4.007681061
  373 SOLV  OW      3055    5.744710303    3.633750279    3.438560902
  373 SOLV  HW1     3056    5.668227192    3.685940928    3.400765953
  373 SOLV  HW2     3057    5.710447319    3.548838011    3.478783949
  374 SOLV  OW      3058    6.408678809    7.249972673    5.504761901
  374 SOLV  HW1     3059    6.453233697    7.334074779    5.474043598
  374 SOLV  HW2     3060    6.455628520    7.215123470    5.585898001
  375 SOLV  OW      3061    3.364187628    7.251542412    0.674746886
  375 SOLV  HW1     3062    3.427676314    7.312229392    0.722577340
  375 SOLV  HW2     3063    3.409938910    7.165041532    0.654110745
  376 SOLV  OW      3064    5.534267015    5.255452190    1.154481143
  376 SOLV  HW1     3065    5.453958243    5.313517492    1.141039450
  376 SOLV  HW2     3066    5.581868841    5.243734011    1.067312242
  377 SOLV  OW      3067    5.343559627    2.786852698    1.092795472
  377 SOLV  HW1     3068    5.345936911    2.856335602    1.164684363
  377 SOLV  HW2     3069    5.322317177    2.697857057    1.133169045
  378 SOLV  OW      3070    2.016222397    1.640494162    6.252120741
  378 SOLV  HW1     3071    1.955484280    1.631019871    6.173234103
  378 SOLV  HW2     3072    2.110940299    1.646861786    6.220657899
  379 SOLV  OW      3073    1.171821113    4.594482769    7.302428563
  379 SOLV  HW1     3074    1.121401400    4.624629121    7.383363097
  379 SOLV  HW2     3075    1.156743874    4.659257389    7.227740641
  380 SOLV  OW      3076    5.385919746    7.459950216    3.653670806
  380 SOLV  HW1     3077    5.388591801    7.516752884    3.735939607
  380 SOLV  HW2     3078    5.460972244    7.485846513    3.592857728
  381 SOLV  OW      3079    6.695107409    7.278937498    4.941843355
  381 SOLV  HW1     3080    6.679013184    7.230313494    5.027742047
  381 SOLV  HW2     3081    6.656276966    7.370904747    4.947843860
  382 SOLV  OW      3082    2.230908683    5.425203861    5.473998529
  382 SOLV  HW1     3083    2.193199359    5.453662486    5.385851461
  382 SOLV  HW2     3084    2.273642838    5.503709635    5.518857799
  383 SOLV  OW      3085    4.436892099    0.116232472    6.327016106
  383 SOLV  HW1     3086    4.387692263    0.055345088    6.389257709
  383 SOLV  HW2     3087    4.372606475    0.155879875    6.261462043
  384 SOLV  OW      3088    0.560584433    2.828604038    6.420763342
  384 SOLV  HW1     3089    0.651244252    2.806118052    6.385028486
  384 SOLV  HW2     3090    0.564759496    2.915665970    6.469799927
  385 SOLV  OW      3091    6.409744763    0.818617011    4.449231703
  385 SOLV  HW1     3092    6.468736735    0.899345996    4.450910222
  385 SOLV  HW2     3093    6.429550910    0.761233863    4.528697974
  386 SOLV  OW      3094    4.432743615    2.306416922    1.542935306
  386 SOLV  HW1     3095    4.371925458    2.229527920    1.562699316
  386 SOLV  HW2     3096    4.426386569    2.373721861    1.616631227
  387 SOLV  OW      3097    4.361758637    4.792748991    3.704425768
  387 SOLV  HW1     3098    4.274961256    4.835065462    3.730449728
  387 SOLV  HW2     3099    4.423596276    4.792519987    3.783024150
  388 SOLV  OW      3100    1.891542367    5.754617862    4.912758883
  388 SOLV  HW1     3101    1.870549903    5.659662508    4.936057713
  388 SOLV  HW2     3102    1.983493131    5.759805415    4.873795520
  389 SOLV  OW      3103    0.770555942    3.783794129    7.228857880
  389 SOLV  HW1     3104    0.778645743    3.831317223    7.141235811
  389 SOLV  HW2     3105    0.856049938    3.793212138    7.279883384
  390 SOLV  OW      3106    4.465031262    2.698898038    5.867714104
  390 SOLV  HW1     3107    4.376408585    2.678918441    5.909530325
  390 SOLV  HW2     3108    4.451441016    2.727195662    5.772760443
  391 SOLV  OW      3109    2.813810238    6.002279065    2.806028059
  391 SOLV  HW1     3110    2.909637129    5.974187182    2.800581457
  391 SOLV  HW2     3111    2.808726872    6.101712517    2.815446355
  392 SOLV  OW      3112    2.952568853    7.522327172    1.776704431
  392 SOLV  HW1     3113    2.978656307    7.501624704    1.682405249
  392 SOLV  HW2     3114    2.922311466    7.438495693    1.822071075
  393 SOLV  OW      3115    4.487743549    3.879034144    6.372698147
  393 SOLV  HW1     3116    4.426379804    3.935832636    6.317831171
  393 SOLV  HW2     3117    4.582559945    3.904625146    6.353858060
  394 SOLV  OW      3118    3.531000540    6.296227901    3.256383786
  394 SOLV  HW1     3119    3.463281838    6.273466225    3.326365615
  394 SOLV  HW2     3120    3.500563500    6.261016932    3.167867511
  395 SOLV  OW      3121    4.779886565    0.645231351    5.780593660
  395 SOLV  HW1     3122    4.858438870    0.641850047    5.718791551
  395 SOLV  HW2     3123    4.697079860    0.619732806    5.730651302
  396 SOLV  OW      3124    3.278355925    4.126453500    6.165316980
  396 SOLV  HW1     3125    3.262313463    4.216587381    6.125085641
  396 SOLV  HW2     3126    3.241241102    4.055932342    6.104907929
  397 SOLV  OW      3127    6.002986285    2.196522592    5.568617776
  397 SOLV  HW1     3128    5.906332261    2.185539873    5.591841522
  397 SOLV  HW2     3129    6.041346951    2.272696685    5.620846354
  398 SOLV  OW      3130    7.061030105    6.370775806    4.260489214
  398 SOLV  HW1     3131    7.138501084    6.373810009    4.197316538
  398 SOLV  HW2     3132    7.079357793    6.303827304    4.332486980
  399 SOLV  OW      3133    0.421560090    2.295181106    1.156441369
  399 SOLV  HW1     3134    0.465662464    2.343194507    1.232278630
  399 SOLV  HW2     3135    0.322344550    2.305411547    1.163729526
  400 SOLV  OW      3136    6.970385662    2.682825941    1.114834740
  400 SOLV  HW1     3137    6.900902115    2.654415083    1.180912783
  400 SOLV  HW2     3138    6.949824924    2.775204491    1.082510374
  401 SOLV  OW      3139    6.962381893    2.443208048    7.023375068
  401 SOLV  HW1     3140    6.869433703    2.436307778    6.987116652
  401 SOLV  HW2     3141    7.000968593    2.532299877    6.999390447
  402 SOLV  OW      3142    0.469855706    0.399518236    4.368098153
  402 SOLV  HW1     3143    0.525688527    0.433907592    4.443608932
  402 SOLV  HW2     3144    0.423604841    0.315499079    4.396440072
  403 SOLV  OW      3145    0.272024247    1.971185620    7.165195856
  403 SOLV  HW1     3146    0.184498445    2.019380165    7.160955335
  403 SOLV  HW2     3147    0.339282014    2.019246308    7.108911267
  404 SOLV  OW      3148    6.773677405    1.388585084    4.175581987
  404 SOLV  HW1     3149    6.739257812    1.481245298    4.190728440
  404 SOLV  HW2     3150    6.839720392    1.365492749    4.247031726
  405 SOLV  OW      3151    0.860843154    2.142584404    2.341982545
  405 SOLV  HW1     3152    0.770712590    2.154737147    2.300386184
  405 SOLV  HW2     3153    0.887442201    2.046345655    2.336331123
  406 SOLV  OW      3154    7.351378599    3.431678680    0.586646357
  406 SOLV  HW1     3155    7.445145290    3.397097820    0.582973306
  406 SOLV  HW2     3156    7.339936283    3.488330894    0.668261918
  407 SOLV  OW      3157    1.445298285    6.354597630    5.550348142
  407 SOLV  HW1     3158    1.395545351    6.411097684    5.616169011
  407 SOLV  HW2     3159    1.500597819    6.287229509    5.599374073
  408 SOLV  OW      3160    1.654055920    4.340027853    6.998979961
  408 SOLV  HW1     3161    1.703090857    4.279769642    7.061960032
  408 SOLV  HW2     3162    1.613347921    4.415687776    7.050169246
  409 SOLV  OW      3163    5.172740893    1.364335973    3.249974578
  409 SOLV  HW1     3164    5.146182146    1.322961086    3.337062237
  409 SOLV  HW2     3165    5.144603197    1.304686021    3.174796759
  410 SOLV  OW      3166    5.770745111    5.623735708    3.559535348
  410 SOLV  HW1     3167    5.786999203    5.626207760    3.658184237
  410 SOLV  HW2     3168    5.681391500    5.582587077    3.541518880
  411 SOLV  OW      3169    7.585800402    1.765048643    7.140458827
  411 SOLV  HW1     3170    7.628445188    1.812346037    7.063348047
  411 SOLV  HW2     3171    7.643489468    1.774825222    7.221564400
  412 SOLV  OW      3172    1.800235248    5.517403046    1.844924311
  412 SOLV  HW1     3173    1.709630298    5.481853581    1.867915848
  412 SOLV  HW2     3174    1.842836398    5.555593889    1.926950230
  413 SOLV  OW      3175    6.775966706    5.109031682    6.118658989
  413 SOLV  HW1     3176    6.756462749    5.206927470    6.124781626
  413 SOLV  HW2     3177    6.750693633    5.075642305    6.027841030
  414 SOLV  OW      3178    2.367443563    3.155611423    6.477813384
  414 SOLV  HW1     3179    2.411199949    3.095402686    6.411013690
  414 SOLV  HW2     3180    2.407502822    3.247031152    6.471525640
  415 SOLV  OW      3181    3.217914591    7.008904085    3.934887806
  415 SOLV  HW1     3182    3.286985152    6.937266145    3.924943672
  415 SOLV  HW2     3183    3.249891684    7.077111583    4.000666088
  416 SOLV  OW      3184    4.292469727    1.923635602    2.148167563
  416 SOLV  HW1     3185    4.374198642    1.875382982    2.179687403
  416 SOLV  HW2     3186    4.312327191    1.969860723    2.061736412
  417 SOLV  OW      3187    3.194500879    2.210786502    4.190786483
  417 SOLV  HW1     3188    3.236605125    2.234333042    4.103181783
  417 SOLV  HW2     3189    3.258698283    2.230360904    4.264930573
  418 SOLV  OW      3190    4.355707168    5.913144835    7.125132640
  418 SOLV  HW1     3191    4.277225699    5.914845320    7.187082646
  418 SOLV  HW2     3192    4.355505171    5.827528079    7.073463233
  419 SOLV  OW      3193    3.134473476    0.536730431    2.921111992
  419 SOLV  HW1     3194    3.206564002    0.553390599    2.853840665
  419 SOLV  HW2     3195    3.175808852    0.514867653    3.009505447
  420 SOLV  OW      3196    1.714721736    1.211670991    1.984541353
  420 SOLV  HW1     3197    1.756387630    1.146671412    2.048107327
  420 SOLV  HW2     3198    1.629056403    1.245836598    2.023215946
  421 SOLV  OW      3199    4.849253848    0.361175052    3.453486194
  421 SOLV  HW1     3200    4.895071370    0.441305294    3.414995847
  421 SOLV  HW2     3201    4.855035268    0.285184472    3.388728838
  422 SOLV  OW      3202    2.942982105    4.147277639    6.218903637
  422 SOLV  HW1     3203    2.938036441    4.074697957    6.287516800
  422 SOLV  HW2     3204    2.984977636    4.111470798    6.135511534
  423 SOLV  OW      3205    5.947480467    0.953282069    5.701875466
  423 SOLV  HW1     3206    5.970567506    1.048494820    5.721959365
  423 SOLV  HW2     3207    5.933665254    0.942409197    5.603424051
  424 SOLV  OW      3208    4.399993862    1.814960869    5.905217361
  424 SOLV  HW1     3209    4.310050178    1.771609946    5.899501519
  424 SOLV  HW2     3210    4.389651390    1.908989455    5.937673159
  425 SOLV  OW      3211    5.128652641    0.590872772    2.332169033
  425 SOLV  HW1     3212    5.185051322    0.518075577    2.293161739
  425 SOLV  HW2     3213    5.043592543    0.598614561    2.280144738
  426 SOLV  OW      3214    2.886726828    2.350790368    5.459845762
  426 SOLV  HW1     3215    2.888132107    2.447598370    5.484871312
  426 SOLV  HW2     3216    2.839367468    2.339658904    5.372477697
  427 SOLV  OW      3217    0.257197980    7.733308980    3.179075784
  427 SOLV  HW1     3218    0.211425022    7.663179109    3.233741656
  427 SOLV  HW2     3219    0.290177251    7.806130841    3.239167983
  428 SOLV  OW      3220    6.505763162    4.434528833    7.163251271
  428 SOLV  HW1     3221    6.447208462    4.472105072    7.091409165
  428 SOLV  HW2     3222    6.449911724    4.410855102    7.242762031
  429 SOLV  OW      3223    6.079956708    6.118313894    6.823468360
  429 SOLV  HW1     3224    6.178372239    6.118173621    6.805697635
  429 SOLV  HW2     3225    6.049688436    6.211690806    6.842597113
  430 SOLV  OW      3226    4.544233553    2.721228450    6.918033836
  430 SOLV  HW1     3227    4.537140580    2.771966718    7.003921804
  430 SOLV  HW2     3228    4.466387750    2.743827266    6.859461552
  431 SOLV  OW      3229    2.191756306    7.549786845    0.874252298
  431 SOLV  HW1     3230    2.144069895    7.575663795    0.790241383
  431 SOLV  HW2     3231    2.288971560    7.571529039    0.865427602
  432 SOLV  OW      3232    0.104917785    3.911555163    6.862015545
  432 SOLV  HW1     3233    0.186269899    3.953291457    6.902536061
  432 SOLV  HW2     3234    0.023232504    3.946048052    6.908271706
  433 SOLV  OW      3235    1.598342648    4.322902110    1.252459677
  433 SOLV  HW1     3236    1.516735376    4.269983877    1.275731474
  433 SOLV  HW2     3237    1.666992374    4.311585359    1.324298001
  434 SOLV  OW      3238    3.360876574    2.861646991    4.510166115
  434 SOLV  HW1     3239    3.405407824    2.833613408    4.595212885
  434 SOLV  HW2     3240    3.340092005    2.959393735    4.514097477
  435 SOLV  OW      3241    6.644179569    0.918599727    6.876685204
  435 SOLV  HW1     3242    6.647928179    0.878756090    6.968335769
  435 SOLV  HW2     3243    6.566253438    0.880465458    6.826939620
  436 SOLV  OW      3244    6.547925737    4.760154266    1.976326345
  436 SOLV  HW1     3245    6.554775344    4.784179508    1.879489128
  436 SOLV  HW2     3246    6.451603461    4.751256052    2.001710914
  437 SOLV  OW      3247    5.479924320    4.744395339    2.074934763
  437 SOLV  HW1     3248    5.468068591    4.739193966    1.975769358
  437 SOLV  HW2     3249    5.466330652    4.653740748    2.114914186
  438 SOLV  OW      3250    4.502521116    6.950047158    7.007297517
  438 SOLV  HW1     3251    4.496502641    6.954997270    6.907594436
  438 SOLV  HW2     3252    4.588042987    6.992079551    7.037639912
  439 SOLV  OW      3253    7.707984150    1.890587762    2.382424079
  439 SOLV  HW1     3254    7.608931093    1.903115319    2.388179800
  439 SOLV  HW2     3255    7.737504406    1.901652359    2.287515410
  440 SOLV  OW      3256    4.328159033    6.711844579    3.946790565
  440 SOLV  HW1     3257    4.308971352    6.783889793    3.880135298
  440 SOLV  HW2     3258    4.415410960    6.668301648    3.924593669
  441 SOLV  OW      3259    3.436922359    4.612390782    3.517734478
  441 SOLV  HW1     3260    3.460418453    4.667742379    3.597646506
  441 SOLV  HW2     3261    3.343196306    4.578733162    3.526915437
  442 SOLV  OW      3262    5.341851370    3.150670928    4.036103368
  442 SOLV  HW1     3263    5.281816803    3.072144072    4.020956696
  442 SOLV  HW2     3264    5.410995746    3.154141458    3.963943766
  443 SOLV  OW      3265    7.396388241    3.470835249    5.233798776
  443 SOLV  HW1     3266    7.353804152    3.547101063    5.282501253
  443 SOLV  HW2     3267    7.456836308    3.506424576    5.162516443
  444 SOLV  OW      3268    6.988672642    1.846523283    1.945660920
  444 SOLV  HW1     3269    7.027093738    1.757492517    1.921181721
  444 SOLV  HW2     3270    6.892969251    1.835281235    1.972427148
  445 SOLV  OW      3271    1.715372476    0.518807803    5.119414921
  445 SOLV  HW1     3272    1.740148335    0.493009211    5.026023447
  445 SOLV  HW2     3273    1.717250750    0.437762756    5.177977670
  446 SOLV  OW      3274    5.063699345    4.495583461    5.467940940
  446 SOLV  HW1     3275    5.162136969    4.477972744    5.469221889
  446 SOLV  HW2     3276    5.024436714    4.471755981    5.556780715
  447 SOLV  OW      3277    2.551216008    0.834361650    7.482816013
  447 SOLV  HW1     3278    2.584317890    0.817663377    7.389932802
  447 SOLV  HW2     3279    2.533807692    0.746955344    7.528192161
  448 SOLV  OW      3280    4.596903755    6.458365129    6.155102274
  448 SOLV  HW1     3281    4.682526398    6.458229399    6.103442021
  448 SOLV  HW2     3282    4.597248543    6.382581882    6.220346262
  449 SOLV  OW      3283    3.689490007    4.688750088    7.717306750
  449 SOLV  HW1     3284    3.656145965    4.594540073    7.713488110
  449 SOLV  HW2     3285    3.625271029    4.748773302    7.669608666
  450 SOLV  OW      3286    6.741953919    4.485327703    6.851151752
  450 SOLV  HW1     3287    6.742235601    4.482863520    6.751174279
  450 SOLV  HW2     3288    6.802687632    4.414121047    6.886402163
  451 SOLV  OW      3289    7.020593230    4.436413782    5.048825308
  451 SOLV  HW1     3290    6.986444502    4.384003585    5.126857169
  451 SOLV  HW2     3291    7.040345336    4.530103671    5.077704127
  452 SOLV  OW      3292    1.977337131    4.900088828    2.618032392
  452 SOLV  HW1     3293    1.925502801    4.822730299    2.654508639
  452 SOLV  HW2     3294    1.973623053    4.898527625    2.518105695
  453 SOLV  OW      3295    6.411059126    0.080289310    4.767259738
  453 SOLV  HW1     3296    6.488021175    0.025668531    4.734192343
  453 SOLV  HW2     3297    6.347324369    0.097003798    4.692036709
  454 SOLV  OW      3298    3.362879052    5.998095758    6.039929260
  454 SOLV  HW1     3299    3.329124036    5.908761238    6.069618859
  454 SOLV  HW2     3300    3.377284604    6.056499946    6.119822347
  455 SOLV  OW      3301    4.544612734    7.062086137    5.077353951
  455 SOLV  HW1     3302    4.637655507    7.079579442    5.045121411
  455 SOLV  HW2     3303    4.545339596    6.984860000    5.140894875
  456 SOLV  OW      3304    1.787850476    2.207699136    6.218703506
  456 SOLV  HW1     3305    1.803853616    2.176813152    6.124940463
  456 SOLV  HW2     3306    1.817950956    2.136965585    6.282674393
  457 SOLV  OW      3307    3.225815721    6.353604403    5.378085248
  457 SOLV  HW1     3308    3.290333718    6.429261752    5.367348942
  457 SOLV  HW2     3309    3.152494705    6.380934503    5.440365653
  458 SOLV  OW      3310    0.109903533    3.197568578    1.898547104
  458 SOLV  HW1     3311    0.174597787    3.151072794    1.838093302
  458 SOLV  HW2     3312    0.023648558    3.212202721    1.850094075
  459 SOLV  OW      3313    7.462980159    4.874300029    3.986143530
  459 SOLV  HW1     3314    7.508735055    4.811248380    3.923433254
  459 SOLV  HW2     3315    7.407156786    4.938688014    3.933803943
  460 SOLV  OW      3316    7.271964503    6.195214248    0.114221897
  460 SOLV  HW1     3317    7.300452751    6.184667920    0.018938471
  460 SOLV  HW2     3318    7.270758918    6.105667111    0.158737272
  461 SOLV  OW      3319    4.754742340    6.057673282    0.404652823
  461 SOLV  HW1     3320    4.732389417    6.150787180    0.375839834
  461 SOLV  HW2     3321    4.684988520    6.024871867    0.468358939
  462 SOLV  OW      3322    2.081616444    3.252970156    4.403455000
  462 SOLV  HW1     3323    2.094916225    3.183025299    4.473688533
  462 SOLV  HW2     3324    2.166935050    3.266118639    4.352960152
  463 SOLV  OW      3325    5.394664894    4.956261705    2.900106357
  463 SOLV  HW1     3326    5.433056623    5.022578632    2.835840359
  463 SOLV  HW2     3327    5.460712500    4.938502203    2.973073239
  464 SOLV  OW      3328    2.213605356    4.314787578    1.564089042
  464 SOLV  HW1     3329    2.193845412    4.374803094    1.486569405
  464 SOLV  HW2     3330    2.310288787    4.322569844    1.588447688
  465 SOLV  OW      3331    4.854280656    2.458518332    2.389205207
  465 SOLV  HW1     3332    4.852178719    2.496622121    2.481646237
  465 SOLV  HW2     3333    4.789821112    2.382299006    2.383115478
  466 SOLV  OW      3334    3.262077287    3.660741094    6.009116812
  466 SOLV  HW1     3335    3.170899801    3.629474795    6.035771659
  466 SOLV  HW2     3336    3.298334099    3.600759497    5.937779377
  467 SOLV  OW      3337    4.902369973    0.808199963    0.638038310
  467 SOLV  HW1     3338    4.960122652    0.806669644    0.556406919
  467 SOLV  HW2     3339    4.886111710    0.902956487    0.665575507
  468 SOLV  OW      3340    6.176213666    6.631671108    4.206127022
  468 SOLV  HW1     3341    6.173390071    6.611537549    4.304048351
  468 SOLV  HW2     3342    6.270584610    6.650081664    4.178612593
  469 SOLV  OW      3343    5.985896942    5.080943248    7.167890445
  469 SOLV  HW1     3344    5.914999921    5.074496128    7.238130173
  469 SOLV  HW2     3345    6.074373468    5.097899142    7.211317345
  470 SOLV  OW      3346    2.315051484    7.248242490    1.285117961
  470 SOLV  HW1     3347    2.409201883    7.221544238    1.264517069
  470 SOLV  HW2     3348    2.259699543    7.241924885    1.202065203
  471 SOLV  OW      3349    5.059607510    4.351893935    5.248646171
  471 SOLV  HW1     3350    5.044968520    4.400534666    5.334784520
  471 SOLV  HW2     3351    5.133333003    4.396094068    5.197549230
  472 SOLV  OW      3352    5.688594921    1.062969831    5.242726601
  472 SOLV  HW1     3353    5.755057819    1.099000175    5.177257584
  472 SOLV  HW2     3354    5.683334660    0.963523286    5.233545747
  473 SOLV  OW      3355    1.564068703    1.392871288    1.356672379
  473 SOLV  HW1     3356    1.653012322    1.383277255    1.401377966
  473 SOLV  HW2     3357    1.554614674    1.322822111    1.285923928
  474 SOLV  OW      3358    6.171325238    0.148268197    3.883490563
  474 SOLV  HW1     3359    6.264120515    0.137984209    3.919335633
  474 SOLV  HW2     3360    6.167924285    0.114128642    3.789552146
  475 SOLV  OW      3361    4.917915124    7.162421953    7.060130696
  475 SOLV  HW1     3362    4.949792462    7.252966343    7.032071558
  475 SOLV  HW2     3363    4.993860396    7.097505769    7.055663580
  476 SOLV  OW      3364    7.061448573    5.812118450    4.986833103
  476 SOLV  HW1     3365    6.969033724    5.828261945    5.021458515
  476 SOLV  HW2     3366    7.128250461    5.843145507    5.054470569
  477 SOLV  OW      3367    4.460869283    4.970124264    6.061846074
  477 SOLV  HW1     3368    4.465052562    4.941334288    5.966163777
  477 SOLV  HW2     3369    4.515855727    4.908053617    6.117748709
  478 SOLV  OW      3370    6.288130042    3.236997249    3.989458008
  478 SOLV  HW1     3371    6.279405100    3.336614759    3.988943381
  478 SOLV  HW2     3372    6.377078368    3.211549735    4.027413465
  479 SOLV  OW      3373    5.095000904    6.761860211    3.199629544
  479 SOLV  HW1     3374    5.077882544    6.664368097    3.213902643
  479 SOLV  HW2     3375    5.157827669    6.795290438    3.269890802
  480 SOLV  OW      3376    2.397554516    4.689428623    2.065066206
  480 SOLV  HW1     3377    2.481092799    4.742274999    2.080245487
  480 SOLV  HW2     3378    2.335653447    4.701965481    2.142608090
  481 SOLV  OW      3379    2.123610356    1.132855346    6.721231059
  481 SOLV  HW1     3380    2.106922334    1.228761291    6.744143337
  481 SOLV  HW2     3381    2.054159326    1.075612547    6.764833515
  482 SOLV  OW      3382    3.141405364    6.256519511    7.238861235
  482 SOLV  HW1     3383    3.067142527    6.307129447    7.282720814
  482 SOLV  HW2     3384    3.119192355    6.159013244    7.237816809
  483 SOLV  OW      3385    7.287410426    3.829209349    2.727555252
  483 SOLV  HW1     3386    7.366421953    3.804471279    2.671456440
  483 SOLV  HW2     3387    7.318367973    3.855513159    2.818942365
  484 SOLV  OW      3388    0.403479400    2.608288280    0.725252252
  484 SOLV  HW1     3389    0.462810271    2.658399549    0.662238872
  484 SOLV  HW2     3390    0.439141859    2.616610588    0.818315922
  485 SOLV  OW      3391    3.931486248    2.854213175    6.825040139
  485 SOLV  HW1     3392    3.878816159    2.814525778    6.749859054
  485 SOLV  HW2     3393    3.997579658    2.787038845    6.858515651
  486 SOLV  OW      3394    2.005045160    7.183669945    4.870655333
  486 SOLV  HW1     3395    2.003327629    7.090320232    4.906472627
  486 SOLV  HW2     3396    1.996329524    7.181297584    4.771054153
  487 SOLV  OW      3397    3.298085496    6.247468371    0.212019933
  487 SOLV  HW1     3398    3.384670301    6.203574191    0.236066937
  487 SOLV  HW2     3399    3.303203570    6.345071853    0.233213906
  488 SOLV  OW      3400    3.066568928    3.400402629    3.000667608
  488 SOLV  HW1     3401    3.044638105    3.315992750    3.049611176
  488 SOLV  HW2     3402    3.119562859    3.378584525    2.918710041
  489 SOLV  OW      3403    3.838888754    2.516479242    6.880834405
  489 SOLV  HW1     3404    3.911926502    2.547886370    6.941490160
  489 SOLV  HW2     3405    3.836866157    2.416502217    6.880126647
  490 SOLV  OW      3406    5.532635510    7.412679101    0.120256886
  490 SOLV  HW1     3407    5.603703779    7.482428495    0.110990843
  490 SOLV  HW2     3408    5.514875242    7.371153608    0.031028686
  491 SOLV  OW      3409    5.037554082    6.248755708    0.206359287
  491 SOLV  HW1     3410    4.964475450    6.247560002    0.138096138
  491 SOLV  HW2     3411    5.061923692    6.343436051    0.227416796
  492 SOLV  OW      3412    2.953362579    0.009272876    2.179942819
  492 SOLV  HW1     3413    2.876932286    0.025537142    2.117527288
  492 SOLV  HW2     3414    2.928681529    0.040516216    2.271683701
  493 SOLV  OW      3415    0.152078567    4.284233768    0.301648021
  493 SOLV  HW1     3416    0.137165402    4.371440623    0.348277235
  493 SOLV  HW2     3417    0.088917592    4.276481112    0.224497606
  494 SOLV  OW      3418    7.547992792    5.147071785    3.778352937
  494 SOLV  HW1     3419    7.607074546    5.141235864    3.858831292
  494 SOLV  HW2     3420    7.452345746    5.150175889    3.807395596
  495 SOLV  OW      3421    7.601668779    0.837239354    2.578000001
  495 SOLV  HW1     3422    7.619328363    0.903638760    2.505331268
  495 SOLV  HW2     3423    7.575322570    0.749697390    2.537457596
  496 SOLV  OW      3424    0.544360784    1.952755142    0.675511036
  496 SOLV  HW1     3425    0.623992776    1.896898949    0.698756905
  496 SOLV  HW2     3426    0.513431605    2.002136002    0.756790915
  497 SOLV  OW      3427    3.436677500    2.617092764    0.929780865
  497 SOLV  HW1     3428    3.466540354    2.655990428    1.016941956
  497 SOLV  HW2     3429    3.514398864    2.573501379    0.884383756
  498 SOLV  OW      3430    6.963550494    1.927968909    1.686131983
  498 SOLV  HW1     3431    6.992547976    1.918815100    1.781405831
  498 SOLV  HW2     3432    6.864065858    1.919364784    1.680615953
  499 SOLV  OW      3433    7.311413104    2.428325795    5.673625418
  499 SOLV  HW1     3434    7.328990953    2.411868096    5.770691180
  499 SOLV  HW2     3435    7.253478584    2.355293326    5.637410522
  500 SOLV  OW      3436    1.296625981    1.371236029    4.435712029
  500 SOLV  HW1     3437    1.201758738    1.361995480    4.405465475
  500 SOLV  HW2     3438    1.322835801    1.290343657    4.488337754
  501 SOLV  OW      3439    5.517419435    2.860676354    5.703130915
  501 SOLV  HW1     3440    5.587747260    2.836324449    5.769936177
  501 SOLV  HW2     3441    5.463752819    2.937613810    5.737805189
  502 SOLV  OW      3442    0.742078752    3.072279012    0.345399058
  502 SOLV  HW1     3443    0.682573448    3.084583591    0.265968452
  502 SOLV  HW2     3444    0.828693671    3.119782066    0.329815960
  503 SOLV  OW      3445    1.905881997    2.007110253    0.864174520
  503 SOLV  HW1     3446    1.928778154    2.084663533    0.805327715
  503 SOLV  HW2     3447    1.900495053    2.037840000    0.959191873
  504 SOLV  OW      3448    6.034553557    7.220256082    3.032297324
  504 SOLV  HW1     3449    6.107964545    7.188007948    2.972525556
  504 SOLV  HW2     3450    6.068881231    7.294098726    3.090355084
  505 SOLV  OW      3451    4.771445671    7.268690010    7.378886914
  505 SOLV  HW1     3452    4.808010348    7.238712546    7.467002825
  505 SOLV  HW2     3453    4.823649033    7.226157828    7.304955731
  506 SOLV  OW      3454    1.932182141    3.315677862    5.055886871
  506 SOLV  HW1     3455    1.882298557    3.233179220    5.029297667
  506 SOLV  HW2     3456    1.979650894    3.353048768    4.976190509
  507 SOLV  OW      3457    2.273390256    5.431652210    3.639366790
  507 SOLV  HW1     3458    2.236467331    5.481381933    3.560845192
  507 SOLV  HW2     3459    2.205777967    5.430797422    3.713040700
  508 SOLV  OW      3460    4.524212788    3.517421506    0.251802937
  508 SOLV  HW1     3461    4.479792902    3.596069157    0.208874338
  508 SOLV  HW2     3462    4.540161634    3.536894866    0.348590392
  509 SOLV  OW      3463    1.315311820    1.688530927    4.249557844
  509 SOLV  HW1     3464    1.305643593    1.650578162    4.157535643
  509 SOLV  HW2     3465    1.410718780    1.714135377    4.265175051
  510 SOLV  OW      3466    6.113785866    5.290464326    4.465209547
  510 SOLV  HW1     3467    6.015637517    5.293410305    4.446239629
  510 SOLV  HW2     3468    6.157052690    5.222144761    4.406370754
  511 SOLV  OW      3469    5.947706820    4.416873969    6.029047034
  511 SOLV  HW1     3470    5.864231368    4.438204967    5.978266579
  511 SOLV  HW2     3471    6.021053540    4.394715946    5.964773333
  512 SOLV  OW      3472    2.884390850    1.394573075    2.090424127
  512 SOLV  HW1     3473    2.807338237    1.385841864    2.027271609
  512 SOLV  HW2     3474    2.850060552    1.401691562    2.184084068
  513 SOLV  OW      3475    4.198830166    0.720515239    3.991042219
  513 SOLV  HW1     3476    4.130690602    0.647740311    3.998949590
  513 SOLV  HW2     3477    4.267053962    0.694971252    3.922524276
  514 SOLV  OW      3478    7.471757666    6.353084251    6.619851036
  514 SOLV  HW1     3479    7.457384436    6.427041752    6.685616436
  514 SOLV  HW2     3480    7.438195201    6.381406067    6.530002447
  515 SOLV  OW      3481    4.603528192    3.877185923    5.507692410
  515 SOLV  HW1     3482    4.677128171    3.811060354    5.522265343
  515 SOLV  HW2     3483    4.641776549    3.962110276    5.471267888
  516 SOLV  OW      3484    1.805189117    6.348536918    0.254484368
  516 SOLV  HW1     3485    1.768408171    6.262608194    0.218939256
  516 SOLV  HW2     3486    1.843568649    6.333202371    0.345544022
  517 SOLV  OW      3487    7.002734459    4.906336106    0.287150509
  517 SOLV  HW1     3488    7.070564648    4.835719960    0.307507107
  517 SOLV  HW2     3489    7.011613101    4.981037331    0.353049760
  518 SOLV  OW      3490    3.168618129    0.910180599    7.235261486
  518 SOLV  HW1     3491    3.178913093    1.003499279    7.269720427
  518 SOLV  HW2     3492    3.186289549    0.845221136    7.309219461
  519 SOLV  OW      3493    5.132953012    7.353142614    0.011432380
  519 SOLV  HW1     3494    5.202175914    7.293737700    0.052427729
  519 SOLV  HW2     3495    5.048289426    7.347068741    0.064314911
  520 SOLV  OW      3496    0.753802745    2.181418787    6.785414303
  520 SOLV  HW1     3497    0.720749275    2.121344609    6.712613490
  520 SOLV  HW2     3498    0.682273840    2.247021835    6.809522891
  521 SOLV  OW      3499    7.278592295    5.269504094    1.668980025
  521 SOLV  HW1     3500    7.361672102    5.242388324    1.620358243
  521 SOLV  HW2     3501    7.201488373    5.214887427    1.636214784
  522 SOLV  OW      3502    2.072586128    3.257164812    6.866930069
  522 SOLV  HW1     3503    2.038923660    3.272047896    6.773939539
  522 SOLV  HW2     3504    2.129009225    3.334902023    6.894772093
  523 SOLV  OW      3505    1.944345495    0.097164743    4.985374742
  523 SOLV  HW1     3506    1.971084895    0.061288569    4.895932607
  523 SOLV  HW2     3507    2.022570964    0.093306454    5.047550999
  524 SOLV  OW      3508    5.540149400    7.333319627    6.159925686
  524 SOLV  HW1     3509    5.480834434    7.258917464    6.129144662
  524 SOLV  HW2     3510    5.552477952    7.327289934    6.258986750
  525 SOLV  OW      3511    7.049264286    4.421754117    6.556356290
  525 SOLV  HW1     3512    7.086811834    4.418427355    6.463724856
  525 SOLV  HW2     3513    7.049387668    4.329802444    6.595677928
  526 SOLV  OW      3514    3.338736842    3.380738781    1.794111968
  526 SOLV  HW1     3515    3.432399032    3.372253668    1.828103661
  526 SOLV  HW2     3516    3.337271578    3.362931936    1.695721081
  527 SOLV  OW      3517    1.311513096    5.236830176    6.013205559
  527 SOLV  HW1     3518    1.259281799    5.177443527    5.952008215
  527 SOLV  HW2     3519    1.321991896    5.326986037    5.971204561
  528 SOLV  OW      3520    3.763934262    5.176711983    1.744561051
  528 SOLV  HW1     3521    3.849527835    5.148207604    1.787722981
  528 SOLV  HW2     3522    3.782993340    5.246941989    1.675958772
  529 SOLV  OW      3523    4.052723321    3.950871871    1.768324608
  529 SOLV  HW1     3524    4.141251842    3.931062552    1.726229879
  529 SOLV  HW2     3525    4.020401195    4.040318520    1.737401762
  530 SOLV  OW      3526    1.361171853    3.748760576    0.478871032
  530 SOLV  HW1     3527    1.378630991    3.709012251    0.568963372
  530 SOLV  HW2     3528    1.332152914    3.676808550    0.415766550
  531 SOLV  OW      3529    2.960387344    0.433770260    0.343600108
  531 SOLV  HW1     3530    2.903925613    0.352533355    0.328952261
  531 SOLV  HW2     3531    3.052395239    0.417239219    0.308060210
  532 SOLV  OW      3532    6.221626105    6.525003637    0.068429662
  532 SOLV  HW1     3533    6.294991826    6.463045125    0.040499739
  532 SOLV  HW2     3534    6.169015022    6.483114810    0.142448790
  533 SOLV  OW      3535    2.427290400    6.213805841    0.621315260
  533 SOLV  HW1     3536    2.402938328    6.306239321    0.591912608
  533 SOLV  HW2     3537    2.430403142    6.153276688    0.541766091
  534 SOLV  OW      3538    5.679326071    4.071001971    4.602179871
  534 SOLV  HW1     3539    5.667248894    4.130394283    4.681729528
  534 SOLV  HW2     3540    5.608882867    4.091576872    4.534239963
  535 SOLV  OW      3541    5.066368614    4.988525250    4.378074508
  535 SOLV  HW1     3542    4.975557813    4.958330648    4.407086260
  535 SOLV  HW2     3543    5.132362075    4.914922644    4.393223112
  536 SOLV  OW      3544    1.263284303    1.867331290    1.250951285
  536 SOLV  HW1     3545    1.199119406    1.824150744    1.187545430
  536 SOLV  HW2     3546    1.295661576    1.799496547    1.316922153
  537 SOLV  OW      3547    6.385525734    5.783815536    6.915283878
  537 SOLV  HW1     3548    6.446353584    5.862779961    6.923441651
  537 SOLV  HW2     3549    6.321749090    5.782797841    6.992312086
  538 SOLV  OW      3550    5.815732579    3.847178536    4.618834632
  538 SOLV  HW1     3551    5.829091244    3.826388344    4.521926967
  538 SOLV  HW2     3552    5.761446368    3.930689858    4.627813328
  539 SOLV  OW      3553    4.797425639    7.104202270    4.956598604
  539 SOLV  HW1     3554    4.792782067    7.126211770    4.859161361
  539 SOLV  HW2     3555    4.866000843    7.032929456    4.971417560
  540 SOLV  OW      3556    7.561340200    4.027243160    0.881988430
  540 SOLV  HW1     3557    7.632143365    4.050225273    0.815203339
  540 SOLV  HW2     3558    7.541943811    4.107206800    0.938830611
  541 SOLV  OW      3559    0.637026851    3.798000139    1.619361443
  541 SOLV  HW1     3560    0.595878715    3.710761962    1.592947394
  541 SOLV  HW2     3561    0.676926616    3.841772114    1.538779745
  542 SOLV  OW      3562    0.290453857    6.026848847    2.154523517
  542 SOLV  HW1     3563    0.252597506    6.097675271    2.094921491
  542 SOLV  HW2     3564    0.334888159    5.956679980    2.098811584
  543 SOLV  OW      3565    5.499145857    6.324997591    2.603140387
  543 SOLV  HW1     3566    5.521234835    6.383280560    2.524940836
  543 SOLV  HW2     3567    5.426726016    6.260952058    2.577551586
  544 SOLV  OW      3568    4.488483575    6.276007789    3.981316163
  544 SOLV  HW1     3569    4.573720640    6.249096762    4.026173101
  544 SOLV  HW2     3570    4.425376248    6.313313360    4.049340452
  545 SOLV  OW      3571    1.074800876    6.862877154    3.605395359
  545 SOLV  HW1     3572    1.036122857    6.776885952    3.572085256
  545 SOLV  HW2     3573    1.055774052    6.872314173    3.703113934
  546 SOLV  OW      3574    7.304922592    1.028406810    0.836571932
  546 SOLV  HW1     3575    7.354560303    0.945856153    0.809684269
  546 SOLV  HW2     3576    7.264986742    1.071170878    0.755468465
  547 SOLV  OW      3577    4.280241349    0.445251745    0.523790210
  547 SOLV  HW1     3578    4.371414008    0.463017135    0.560850059
  547 SOLV  HW2     3579    4.220803861    0.523442010    0.542629889
  548 SOLV  OW      3580    6.704603300    0.506589208    0.599318059
  548 SOLV  HW1     3581    6.661691879    0.443455565    0.663928105
  548 SOLV  HW2     3582    6.723778148    0.593331985    0.645248965
  549 SOLV  OW      3583    1.410430748    2.467240718    3.151950414
  549 SOLV  HW1     3584    1.458161784    2.465623970    3.064083446
  549 SOLV  HW2     3585    1.415954420    2.559066280    3.191180375
  550 SOLV  OW      3586    3.593483811    5.584184928    1.460784939
  550 SOLV  HW1     3587    3.510758741    5.534025973    1.435473326
  550 SOLV  HW2     3588    3.587659667    5.611776692    1.556726438
  551 SOLV  OW      3589    5.401400517    6.778883419    7.142821026
  551 SOLV  HW1     3590    5.314696578    6.790821145    7.191213065
  551 SOLV  HW2     3591    5.429576036    6.866157846    7.102931426
  552 SOLV  OW      3592    2.599591921    6.410455381    4.967248615
  552 SOLV  HW1     3593    2.626873921    6.396167680    5.062398448
  552 SOLV  HW2     3594    2.555854238    6.499938550    4.958214152
  553 SOLV  OW      3595    1.901234057    3.507007954    5.267175975
  553 SOLV  HW1     3596    1.860603207    3.577492173    5.209013673
  553 SOLV  HW2     3597    1.923077166    3.426642018    5.211805022
  554 SOLV  OW      3598    6.733784957    0.509639793    1.268707277
  554 SOLV  HW1     3599    6.800512302    0.489314616    1.340375361
  554 SOLV  HW2     3600    6.738703784    0.606716557    1.245175320
  555 SOLV  OW      3601    1.885879416    2.382889746    0.163673008
  555 SOLV  HW1     3602    1.834747695    2.380352384    0.249584643
  555 SOLV  HW2     3603    1.933802279    2.296053166    0.150850721
  556 SOLV  OW      3604    7.122825787    7.020218657    4.235826646
  556 SOLV  HW1     3605    7.027235985    7.040606896    4.257002126
  556 SOLV  HW2     3606    7.180686032    7.095528182    4.267165377
  557 SOLV  OW      3607    7.610554198    2.356650624    6.949202892
  557 SOLV  HW1     3608    7.652889538    2.311337016    6.870740624
  557 SOLV  HW2     3609    7.529403374    2.406681035    6.918982118
  558 SOLV  OW      3610    4.235403282    1.527088379    1.020406841
  558 SOLV  HW1     3611    4.216850186    1.429740962    1.033855976
  558 SOLV  HW2     3612    4.149343765    1.575541077    1.004670944
  559 SOLV  OW      3613    1.272692939    4.125972591    2.633321933
  559 SOLV  HW1     3614    1.304373226    4.220420958    2.624609810
  559 SOLV  HW2     3615    1.231391218    4.112875233    2.723447537
  560 SOLV  OW      3616    3.182543385    4.137212553    6.506146729
  560 SOLV  HW1     3617    3.216539113    4.060556987    6.451649399
  560 SOLV  HW2     3618    3.125128976    4.102489444    6.580305577
  561 SOLV  OW      3619    5.203608584    4.766066800    2.210045410
  561 SOLV  HW1     3620    5.224659218    4.692287203    2.274196118
  561 SOLV  HW2     3621    5.288767443    4.806751737    2.176961544
  562 SOLV  OW      3622    5.934642883    0.716410760    1.881601645
  562 SOLV  HW1     3623    5.845548449    0.686091212    1.915409070
  562 SOLV  HW2     3624    5.933616682    0.717790874    1.781616449
  563 SOLV  OW      3625    3.864753476    4.555876416    3.868272208
  563 SOLV  HW1     3626    3.827378037    4.551537156    3.960931921
  563 SOLV  HW2     3627    3.798961315    4.516700902    3.803943127
  564 SOLV  OW      3628    5.756585536    5.699913733    7.393277379
  564 SOLV  HW1     3629    5.723553500    5.769271726    7.329245481
  564 SOLV  HW2     3630    5.830202320    5.738368797    7.448985175
  565 SOLV  OW      3631    5.220391204    3.696747340    2.005832234
  565 SOLV  HW1     3632    5.301041200    3.750727197    1.981673547
  565 SOLV  HW2     3633    5.239729395    3.599689517    1.991422298
  566 SOLV  OW      3634    5.358843445    0.630663140    6.421797616
  566 SOLV  HW1     3635    5.379221361    0.712128095    6.476108293
  566 SOLV  HW2     3636    5.417217791    0.555189144    6.451756841
  567 SOLV  OW      3637    6.061867969    4.028201476    2.659884546
  567 SOLV  HW1     3638    6.107094623    3.943777005    2.688674707
  567 SOLV  HW2     3639    6.129438814    4.090315066    2.620162737
  568 SOLV  OW      3640    6.248849477    6.963497283    0.547663978
  568 SOLV  HW1     3641    6.285738345    7.043905499    0.501025403
  568 SOLV  HW2     3642    6.316893832    6.928050066    0.611810829
  569 SOLV  OW      3643    5.813197452    5.734595300    4.844191601
  569 SOLV  HW1     3644    5.803280890    5.744370785    4.943226716
  569 SOLV  HW2     3645    5.774248761    5.814716079    4.798744082
  570 SOLV  OW      3646    2.131654866    5.988431771    2.089043740
  570 SOLV  HW1     3647    2.125900217    5.890788178    2.109876532
  570 SOLV  HW2     3648    2.141921343    6.040088222    2.174058902
  571 SOLV  OW      3649    2.284788908    1.957956197    1.735916973
  571 SOLV  HW1     3650    2.222859095    1.957705000    1.657391168
  571 SOLV  HW2     3651    2.298689470    1.864150982    1.767681495
  572 SOLV  OW      3652    0.630726688    1.586161188    5.717813794
  572 SOLV  HW1     3653    0.546279665    1.539267188    5.691907695
  572 SOLV  HW2     3654    0.618556442    1.629901575    5.806920875
  573 SOLV  OW      3655    6.065616909    0.216817656    5.070979604
  573 SOLV  HW1     3656    6.014517302    0.174821596    5.145990091
  573 SOLV  HW2     3657    6.001819857    0.248013856    5.000565801
  574 SOLV  OW      3658    7.726675749    7.014869852    7.370916307
  574 SOLV  HW1     3659    7.629131528    7.007173421    7.350278323
  574 SOLV  HW2     3660    7.738527716    7.039450850    7.467120790
  575 SOLV  OW      3661    5.885956175    1.881503400    5.495213281
  575 SOLV  HW1     3662    5.977634867    1.869950457    5.456962735
  575 SOLV  HW2     3663    5.891114578    1.937888116    5.577649396
  576 SOLV  OW      3664    0.955964681    0.933969832    5.010847392
  576 SOLV  HW1     3665    1.049179941    0.898644834    5.002795271
  576 SOLV  HW2     3666    0.954760772    1.030798896    4.985857710
  577 SOLV  OW      3667    0.774373836    2.478194918    7.481385877
  577 SOLV  HW1     3668    0.754411593    2.575487663    7.469739937
  577 SOLV  HW2     3669    0.870960263    2.466549580    7.504567267
  578 SOLV  OW      3670    3.990420201    3.005614445    5.365370898
  578 SOLV  HW1     3671    4.048260111    3.086333247    5.353515446
  578 SOLV  HW2     3672    3.895041997    3.030122309    5.347939032
  579 SOLV  OW      3673    1.787964223    2.832987818    6.502287520
  579 SOLV  HW1     3674    1.706260474    2.865767790    6.549741665
  579 SOLV  HW2     3675    1.869452548    2.870629699    6.546385273
  580 SOLV  OW      3676    7.440346243    3.403848534    4.155885831
  580 SOLV  HW1     3677    7.493208561    3.441899776    4.231776570
  580 SOLV  HW2     3678    7.459842536    3.455510805    4.072503205
  581 SOLV  OW      3679    4.026435251    4.558383544    5.600295299
  581 SOLV  HW1     3680    3.928791700    4.545114946    5.617365473
  581 SOLV  HW2     3681    4.079248793    4.499299227    5.661298825
  582 SOLV  OW      3682    1.925743736    1.917540868    6.754344139
  582 SOLV  HW1     3683    1.938482369    1.818352848    6.753367454
  582 SOLV  HW2     3684    2.010201299    1.961680179    6.784676037
  583 SOLV  OW      3685    5.250213358    1.800687015    0.975606877
  583 SOLV  HW1     3686    5.269074675    1.898189363    0.963798179
  583 SOLV  HW2     3687    5.336472393    1.750145051    0.978185177
  584 SOLV  OW      3688    2.593932413    5.955363139    7.522108235
  584 SOLV  HW1     3689    2.602101634    5.939710614    7.620537401
  584 SOLV  HW2     3690    2.646036143    5.885651086    7.472859598
  585 SOLV  OW      3691    5.060994456    5.134386758    4.880428184
  585 SOLV  HW1     3692    5.096695047    5.208600485    4.937166226
  585 SOLV  HW2     3693    5.116547597    5.052352150    4.894051374
  586 SOLV  OW      3694    7.353578882    5.901143060    1.335730823
  586 SOLV  HW1     3695    7.369453562    5.977620498    1.273286967
  586 SOLV  HW2     3696    7.268157103    5.916004001    1.385553201
  587 SOLV  OW      3697    3.698180887    0.400752290    5.238523095
  587 SOLV  HW1     3698    3.656879529    0.462540531    5.305418573
  587 SOLV  HW2     3699    3.694130493    0.442399574    5.147705974
  588 SOLV  OW      3700    0.506073658    0.073302281    3.752854826
  588 SOLV  HW1     3701    0.556562373    0.090200521    3.837503136
  588 SOLV  HW2     3702    0.506756477    0.155980665    3.696590312
  589 SOLV  OW      3703    5.193742705    0.148616788    0.961215650
  589 SOLV  HW1     3704    5.130909855    0.152749578    1.038910640
  589 SOLV  HW2     3705    5.162595614    0.078688020    0.896863273
  590 SOLV  OW      3706    5.608077499    4.334831878    0.595141821
  590 SOLV  HW1     3707    5.553328163    4.414172632    0.568514033
  590 SOLV  HW2     3708    5.551460812    4.271469508    0.647879566
  591 SOLV  OW      3709    6.996599353    1.349820367    6.130685802
  591 SOLV  HW1     3710    7.076588361    1.409821104    6.128902611
  591 SOLV  HW2     3711    7.011473265    1.272624986    6.068870905
  592 SOLV  OW      3712    0.267433805    7.076328280    6.790699373
  592 SOLV  HW1     3713    0.299043591    7.167246034    6.763591707
  592 SOLV  HW2     3714    0.287386178    7.061644410    6.887582210
  593 SOLV  OW      3715    2.464668649    7.713759146    6.429263584
  593 SOLV  HW1     3716    2.393711856    7.727089938    6.498467816
  593 SOLV  HW2     3717    2.551318161    7.750713258    6.462848332
  594 SOLV  OW      3718    6.821555182    2.105644022    2.734864599
  594 SOLV  HW1     3719    6.873417484    2.020756568    2.724550850
  594 SOLV  HW2     3720    6.793725345    2.116286408    2.830332555
  595 SOLV  OW      3721    6.417582962    0.772379184    3.553075977
  595 SOLV  HW1     3722    6.328130289    0.816998470    3.550360584
  595 SOLV  HW2     3723    6.489516447    0.841810744    3.550878371
  596 SOLV  OW      3724    6.055174130    5.072174097    6.403342116
  596 SOLV  HW1     3725    5.998991292    5.063332584    6.485604825
  596 SOLV  HW2     3726    6.009410398    5.132577760    6.338081592
  597 SOLV  OW      3727    5.175441112    3.745949851    1.369771841
  597 SOLV  HW1     3728    5.165619078    3.845160375    1.361882424
  597 SOLV  HW2     3729    5.254334279    3.724764385    1.427464242
  598 SOLV  OW      3730    3.938037225    4.795950044    1.854849899
  598 SOLV  HW1     3731    3.895616164    4.715516464    1.896472816
  598 SOLV  HW2     3732    4.035742958    4.796870887    1.876162818
  599 SOLV  OW      3733    3.132258705    7.127742879    7.735552009
  599 SOLV  HW1     3734    3.045644938    7.084591829    7.710298120
  599 SOLV  HW2     3735    3.148456833    7.115153450    7.833433241
  600 SOLV  OW      3736    6.043048535    1.056059788    6.092278831
  600 SOLV  HW1     3737    6.110642056    1.063177673    6.165642443
  600 SOLV  HW2     3738    6.081029278    1.002132406    6.017105865
  601 SOLV  OW      3739    4.013685552    6.149140601    0.256243837
  601 SOLV  HW1     3740    3.947754228    6.220117703    0.281084554
  601 SOLV  HW2     3741    3.968778878    6.080522697    0.199000728
  602 SOLV  OW      3742    2.710047378    3.619557137    2.160989329
  602 SOLV  HW1     3743    2.619331434    3.601278732    2.123066365
  602 SOLV  HW2     3744    2.778556176    3.567433059    2.110085298
  603 SOLV  OW      3745    2.838200087    1.029132997    2.638251832
  603 SOLV  HW1     3746    2.806791491    0.939217112    2.668756793
  603 SOLV  HW2     3747    2.798674490    1.099874318    2.696862543
  604 SOLV  OW      3748    0.938285717    7.448002231    4.536742200
  604 SOLV  HW1     3749    0.880068824    7.518185188    4.495669372
  604 SOLV  HW2     3750    1.004464262    7.491268942    4.597981868
  605 SOLV  OW      3751    7.161837572    7.325914422    1.260609496
  605 SOLV  HW1     3752    7.121765992    7.413888579    1.286237341
  605 SOLV  HW2     3753    7.258791333    7.338366586    1.239471530
  606 SOLV  OW      3754    5.015471722    5.061877810    0.399067397
  606 SOLV  HW1     3755    4.930630783    5.018772549    0.429819379
  606 SOLV  HW2     3756    5.084028246    4.991343020    0.380999345
  607 SOLV  OW      3757    3.780153207    3.366633301    1.484156794
  607 SOLV  HW1     3758    3.746405401    3.275144897    1.506359240
  607 SOLV  HW2     3759    3.702757855    3.429198810    1.474283699
  608 SOLV  OW      3760    5.366148090    2.163853440    3.745889564
  608 SOLV  HW1     3761    5.270762418    2.136190860    3.734152632
  608 SOLV  HW2     3762    5.416093069    2.148241035    3.660665549
  609 SOLV  OW      3763    6.603340818    6.664361938    7.230904951
  609 SOLV  HW1     3764    6.665325891    6.587886630    7.248538143
  609 SOLV  HW2     3765    6.623024112    6.703115189    7.140837192
  610 SOLV  OW      3766    6.540470907    6.644510763    3.424042297
  610 SOLV  HW1     3767    6.578271838    6.704350733    3.353389094
  610 SOLV  HW2     3768    6.557307700    6.684555680    3.514122467
  611 SOLV  OW      3769    6.159861835    0.784793645    2.471655280
  611 SOLV  HW1     3770    6.092349026    0.711176129    2.476563331
  611 SOLV  HW2     3771    6.113662435    0.871037187    2.450936448
  612 SOLV  OW      3772    7.408245597    2.814676551    4.402934372
  612 SOLV  HW1     3773    7.452741179    2.835569918    4.315841051
  612 SOLV  HW2     3774    7.433735239    2.883619018    4.470749458
  613 SOLV  OW      3775    5.714034619    6.854963979    6.476644259
  613 SOLV  HW1     3776    5.729913361    6.910117992    6.558545771
  613 SOLV  HW2     3777    5.667873512    6.769988505    6.502142398
  614 SOLV  OW      3778    3.729007913    6.597720057    3.846208635
  614 SOLV  HW1     3779    3.806628512    6.557489522    3.797646915
  614 SOLV  HW2     3780    3.689627900    6.529789004    3.908146212
  615 SOLV  OW      3781    5.604249704    7.496833675    1.200548202
  615 SOLV  HW1     3782    5.528663777    7.554693550    1.169878684
  615 SOLV  HW2     3783    5.579897520    7.400678251    1.187793693
  616 SOLV  OW      3784    6.774943661    3.191941930    3.850781650
  616 SOLV  HW1     3785    6.791465895    3.279573171    3.805528815
  616 SOLV  HW2     3786    6.832279164    3.121509514    3.808925799
  617 SOLV  OW      3787    5.405901145    3.787467717    6.610861525
  617 SOLV  HW1     3788    5.394693473    3.735022422    6.695275184
  617 SOLV  HW2     3789    5.330675326    3.852765702    6.601975916
  618 SOLV  OW      3790    2.047844022    1.010462887    4.235589241
  618 SOLV  HW1     3791    2.027754250    1.080062185    4.304538685
  618 SOLV  HW2     3792    1.992823938    0.928907063    4.253562627
  619 SOLV  OW      3793    3.205214317    0.482175232    0.767602250
  619 SOLV  HW1     3794    3.119924481    0.484158221    0.715431871
  619 SOLV  HW2     3795    3.204904260    0.403204545    0.828949880
  620 SOLV  OW      3796    0.196951191    5.407360235    6.126004739
  620 SOLV  HW1     3797    0.101604120    5.425579249    6.101952852
  620 SOLV  HW2     3798    0.238393329    5.349077575    6.056096966
  621 SOLV  OW      3799    6.061547931    2.515632809    4.270970639
  621 SOLV  HW1     3800    6.155196986    2.512917909    4.305956426
  621 SOLV  HW2     3801    6.003881168    2.454666307    4.325368547
  622 SOLV  OW      3802    3.333271420    4.310626904    4.152562870
  622 SOLV  HW1     3803    3.403943929    4.274362755    4.213325039
  622 SOLV  HW2     3804    3.366408623    4.394438335    4.109212061
  623 SOLV  OW      3805    3.920109235    7.660080161    0.915508193
  623 SOLV  HW1     3806    3.881635504    7.629599508    1.002643558
  623 SOLV  HW2     3807    3.952596119    7.754232460    0.924555308
  624 SOLV  OW      3808    1.308699727    3.260516865    7.097604144
  624 SOLV  HW1     3809    1.362647459    3.319365104    7.037372197
  624 SOLV  HW2     3810    1.224288417    3.233728404    7.051144901
  625 SOLV  OW      3811    5.860950099    4.252895038    0.754783003
  625 SOLV  HW1     3812    5.768291576    4.246936805    0.717626770
  625 SOLV  HW2     3813    5.905556489    4.335363840    0.719984641
  626 SOLV  OW      3814    7.106391624    3.722426633    3.755656839
  626 SOLV  HW1     3815    7.177008160    3.670463473    3.707542663
  626 SOLV  HW2     3816    7.081555396    3.802827267    3.701613730
  627 SOLV  OW      3817    6.879528724    1.827165457    0.039004541
  627 SOLV  HW1     3818    6.867019066    1.818602964   -0.059847470
  627 SOLV  HW2     3819    6.816079431    1.895678552    0.074804168
  628 SOLV  OW      3820    4.806977898    3.306320294    4.338188011
  628 SOLV  HW1     3821    4.825520527    3.297232114    4.436040949
  628 SOLV  HW2     3822    4.874597239    3.367417214    4.297001083
  629 SOLV  OW      3823    6.628347567    6.210770422    6.028851603
  629 SOLV  HW1     3824    6.598532927    6.258394587    5.946117757
  629 SOLV  HW2     3825    6.723655314    6.234094045    6.048198256
  630 SOLV  OW      3826    1.948784036    2.588657433    5.829100796
  630 SOLV  HW1     3827    2.020715077    2.638238920    5.877776736
  630 SOLV  HW2     3828    1.905036064    2.523784892    5.891385475
  631 SOLV  OW      3829    1.785432653    1.950976424    0.164970614
  631 SOLV  HW1     3830    1.815675217    2.000176013    0.246620576
  631 SOLV  HW2     3831    1.858170340    1.889623538    0.134197841
  632 SOLV  OW      3832    1.007317753    5.650966504    5.131980590
  632 SOLV  HW1     3833    1.089316255    5.708211278    5.131126716
  632 SOLV  HW2     3834    0.929486614    5.704733517    5.164427574
  633 SOLV  OW      3835    6.433220285    0.619513241    4.226112298
  633 SOLV  HW1     3836    6.430871232    0.520290644    4.238407284
  633 SOLV  HW2     3837    6.465516526    0.662757548    4.310306111
  634 SOLV  OW      3838    2.967639483    0.824567795    0.947935397
  634 SOLV  HW1     3839    2.934199817    0.823414612    0.853691826
  634 SOLV  HW2     3840    2.890098749    0.831427489    1.010718721
  635 SOLV  OW      3841    1.344394093    0.186869804    1.686933363
  635 SOLV  HW1     3842    1.358687646    0.172286336    1.784835962
  635 SOLV  HW2     3843    1.264123075    0.135304260    1.656943724
  636 SOLV  OW      3844    6.817064574    6.177270038    2.521506481
  636 SOLV  HW1     3845    6.821114203    6.260583299    2.576682920
  636 SOLV  HW2     3846    6.750125033    6.114356215    2.561038941
  637 SOLV  OW      3847    0.569194612    4.600536052    4.447371397
  637 SOLV  HW1     3848    0.583005037    4.680296126    4.388655130
  637 SOLV  HW2     3849    0.472609899    4.593980446    4.472479385
  638 SOLV  OW      3850    2.234540612    4.853101794    4.635618867
  638 SOLV  HW1     3851    2.274167193    4.771173800    4.677062557
  638 SOLV  HW2     3852    2.237361423    4.928384815    4.701379851
  639 SOLV  OW      3853    5.464947249    5.876787229    7.151571836
  639 SOLV  HW1     3854    5.551443474    5.886077491    7.200905636
  639 SOLV  HW2     3855    5.406928985    5.955929895    7.170859665
  640 SOLV  OW      3856    4.137690674    6.676904813    0.656747717
  640 SOLV  HW1     3857    4.125686107    6.730972106    0.740018789
  640 SOLV  HW2     3858    4.089505176    6.721115541    0.581083756
  641 SOLV  OW      3859    7.486758944    0.790757385    1.783018624
  641 SOLV  HW1     3860    7.477368492    0.881052187    1.741064046
  641 SOLV  HW2     3861    7.580756588    0.778428347    1.814859746
  642 SOLV  OW      3862    5.167052415    3.707293759    5.486488719
  642 SOLV  HW1     3863    5.191604501    3.794465706    5.444062419
  642 SOLV  HW2     3864    5.243318945    3.674827846    5.542444101
  643 SOLV  OW      3865    4.516026754    2.149885333    6.757598386
  643 SOLV  HW1     3866    4.543245859    2.081538580    6.825332258
  643 SOLV  HW2     3867    4.593191926    2.169333746    6.697040209
  644 SOLV  OW      3868    1.912584269    2.552068599    2.678062053
  644 SOLV  HW1     3869    2.003101440    2.529127035    2.642255107
  644 SOLV  HW2     3870    1.846905816    2.555723056    2.602731250
  645 SOLV  OW      3871    3.361334048    4.607831153    2.503617339
  645 SOLV  HW1     3872    3.300753617    4.532173945    2.479000360
  645 SOLV  HW2     3873    3.361040094    4.675926761    2.430372039
  646 SOLV  OW      3874    2.866825061    1.485827362    3.660089335
  646 SOLV  HW1     3875    2.803418762    1.522149811    3.591811548
  646 SOLV  HW2     3876    2.842060334    1.391358625    3.681628311
  647 SOLV  OW      3877    3.759114708    6.753480875    3.547524849
  647 SOLV  HW1     3878    3.685399538    6.819444590    3.532811209
  647 SOLV  HW2     3879    3.782251882    6.750521818    3.644774735
  648 SOLV  OW      3880    0.665087199    4.431930262    1.372072946
  648 SOLV  HW1     3881    0.625551779    4.345198206    1.341799423
  648 SOLV  HW2     3882    0.676267560    4.492693354    1.293429523
  649 SOLV  OW      3883    7.243707542    7.417472900    2.646297907
  649 SOLV  HW1     3884    7.144620060    7.430840076    2.644136542
  649 SOLV  HW2     3885    7.284333962    7.480143003    2.712808248
  650 SOLV  OW      3886    4.045246315    0.873351831    0.309134927
  650 SOLV  HW1     3887    3.998049083    0.826196975    0.383638237
  650 SOLV  HW2     3888    3.978771842    0.924555207    0.254717322
  651 SOLV  OW      3889    1.551884635    5.670084037    2.495632312
  651 SOLV  HW1     3890    1.543146349    5.639786745    2.400724270
  651 SOLV  HW2     3891    1.627947765    5.734580915    2.503141758
  652 SOLV  OW      3892    1.140276550    0.876405336    5.365770988
  652 SOLV  HW1     3893    1.058043837    0.920318968    5.329562303
  652 SOLV  HW2     3894    1.165670729    0.799602864    5.306965165
  653 SOLV  OW      3895    4.156976844    2.080533335    0.660018987
  653 SOLV  HW1     3896    4.186634642    1.987591274    0.682015420
  653 SOLV  HW2     3897    4.230526422    2.144879274    0.681271900
  654 SOLV  OW      3898    7.564542314    4.578966924    4.125840285
  654 SOLV  HW1     3899    7.611908393    4.571988644    4.213644473
  654 SOLV  HW2     3900    7.465893547    4.571590266    4.140527699
  655 SOLV  OW      3901    4.848434932    7.662699767    6.856592126
  655 SOLV  HW1     3902    4.861732722    7.748547891    6.906136785
  655 SOLV  HW2     3903    4.866743976    7.677174442    6.759346887
  656 SOLV  OW      3904    4.144520406    4.960985741    0.444068209
  656 SOLV  HW1     3905    4.159620030    4.961273457    0.542928349
  656 SOLV  HW2     3906    4.232477244    4.967402744    0.396911862
  657 SOLV  OW      3907    5.913088560    3.404575740    5.870131411
  657 SOLV  HW1     3908    5.890992080    3.425517649    5.774870752
  657 SOLV  HW2     3909    5.879210272    3.477908834    5.929087836
  658 SOLV  OW      3910    2.245491568    4.007783744    3.486414274
  658 SOLV  HW1     3911    2.165653303    4.015043160    3.426624210
  658 SOLV  HW2     3912    2.304135943    3.933209449    3.454773075
  659 SOLV  OW      3913    4.060381707    3.730469733    6.921394962
  659 SOLV  HW1     3914    4.068249134    3.706244765    6.824685506
  659 SOLV  HW2     3915    4.127118168    3.678129382    6.974386937
  660 SOLV  OW      3916    6.168661108    6.778739698    3.209665409
  660 SOLV  HW1     3917    6.138325049    6.750413787    3.300653877
  660 SOLV  HW2     3918    6.089211876    6.803972252    3.154414542
  661 SOLV  OW      3919    6.135221844    3.130216491    6.297764781
  661 SOLV  HW1     3920    6.078478600    3.122485919    6.215774753
  661 SOLV  HW2     3921    6.080683157    3.168044216    6.372574427
  662 SOLV  OW      3922    1.387912863    7.216079312    2.471090072
  662 SOLV  HW1     3923    1.424807032    7.307056624    2.452013927
  662 SOLV  HW2     3924    1.385596370    7.201129757    2.569948568
  663 SOLV  OW      3925    7.224085683    6.796367882    3.044543556
  663 SOLV  HW1     3926    7.151916835    6.757011895    3.101501388
  663 SOLV  HW2     3927    7.304576062    6.814989078    3.100899116
  664 SOLV  OW      3928    2.046387036    7.353339658    5.693317952
  664 SOLV  HW1     3929    1.984780834    7.396664810    5.627520272
  664 SOLV  HW2     3930    1.992998892    7.314997507    5.768692052
  665 SOLV  OW      3931    2.363321592    7.454413379    0.003980156
  665 SOLV  HW1     3932    2.423886803    7.374839167    0.002744998
  665 SOLV  HW2     3933    2.281112156    7.432891514    0.056706852
  666 SOLV  OW      3934    4.654127895    6.155071085    1.418934839
  666 SOLV  HW1     3935    4.701539434    6.187757000    1.500699200
  666 SOLV  HW2     3936    4.556375475    6.146571571    1.438267304
  667 SOLV  OW      3937    1.384941244    4.353557556    4.135249651
  667 SOLV  HW1     3938    1.364855743    4.416508538    4.210320869
  667 SOLV  HW2     3939    1.341828242    4.265173025    4.153453891
  668 SOLV  OW      3940    3.973609395    0.697115902    4.677661345
  668 SOLV  HW1     3941    3.936613373    0.622750775    4.621957300
  668 SOLV  HW2     3942    4.032658645    0.754816354    4.621218968
  669 SOLV  OW      3943    6.015691603    4.453749605    2.436614309
  669 SOLV  HW1     3944    5.945821074    4.513365531    2.476181481
  669 SOLV  HW2     3945    5.976100993    4.401658652    2.360980544
  670 SOLV  OW      3946    3.455484313    4.194980659    3.588185458
  670 SOLV  HW1     3947    3.430940281    4.113604349    3.640882786
  670 SOLV  HW2     3948    3.388829736    4.267428499    3.605791633
  671 SOLV  OW      3949    6.192225953    3.168535474    5.682923764
  671 SOLV  HW1     3950    6.260057301    3.126276625    5.743045182
  671 SOLV  HW2     3951    6.231746259    3.249766668    5.640014844
  672 SOLV  OW      3952    0.134605396    3.965637185    5.123312997
  672 SOLV  HW1     3953    0.142707706    3.934156400    5.028735303
  672 SOLV  HW2     3954    0.164263424    4.060954768    5.129353796
  673 SOLV  OW      3955    2.872231135    6.763470617    7.413063741
  673 SOLV  HW1     3956    2.799163765    6.712662008    7.367439797
  673 SOLV  HW2     3957    2.846392317    6.780857225    7.508100498
  674 SOLV  OW      3958    7.358253967    6.542949566    4.715994128
  674 SOLV  HW1     3959    7.429037997    6.520221952    4.649101205
  674 SOLV  HW2     3960    7.401086329    6.564986461    4.803637283
  675 SOLV  OW      3961    3.186693136    4.424302659    6.052569911
  675 SOLV  HW1     3962    3.236281309    4.423515280    5.965734490
  675 SOLV  HW2     3963    3.089727600    4.406536957    6.035718962
  676 SOLV  OW      3964    3.410659090    4.944743480    6.489674282
  676 SOLV  HW1     3965    3.321791599    4.901569466    6.505180648
  676 SOLV  HW2     3966    3.483282140    4.877391598    6.503509643
  677 SOLV  OW      3967    1.657823062    5.889388378    4.606511779
  677 SOLV  HW1     3968    1.570195124    5.886907902    4.654645513
  677 SOLV  HW2     3969    1.709035614    5.805779192    4.626220045
  678 SOLV  OW      3970    7.255192544    2.147531718    4.753781610
  678 SOLV  HW1     3971    7.161253616    2.152889820    4.719917117
  678 SOLV  HW2     3972    7.273994482    2.226307213    4.812440846
  679 SOLV  OW      3973    6.885118022    6.735485686    7.730088762
  679 SOLV  HW1     3974    6.918697801    6.707532053    7.640130766
  679 SOLV  HW2     3975    6.953335198    6.712848545    7.799625411
  680 SOLV  OW      3976    7.184497099    3.876789442    5.865981516
  680 SOLV  HW1     3977    7.137471393    3.795144327    5.832446002
  680 SOLV  HW2     3978    7.174947300    3.882263619    5.965383362
  681 SOLV  OW      3979    4.199155616    0.196891567    6.204397824
  681 SOLV  HW1     3980    4.163879379    0.191085905    6.110997331
  681 SOLV  HW2     3981    4.145983890    0.136606750    6.263897067
  682 SOLV  OW      3982    6.898982354    1.900089266    5.274427213
  682 SOLV  HW1     3983    6.827296906    1.962199754    5.242748792
  682 SOLV  HW2     3984    6.919036484    1.833133947    5.202909282
  683 SOLV  OW      3985    0.550376234    0.800604107    6.121680032
  683 SOLV  HW1     3986    0.494241287    0.882133594    6.107422017
  683 SOLV  HW2     3987    0.545397800    0.742146832    6.040689162
  684 SOLV  OW      3988    7.352073841    4.929054350    3.263218042
  684 SOLV  HW1     3989    7.391817997    5.018316812    3.284525115
  684 SOLV  HW2     3990    7.261415319    4.922150982    3.304867949
  685 SOLV  OW      3991    5.123914164    6.536755512    0.826781883
  685 SOLV  HW1     3992    5.041464600    6.575418347    0.868122416
  685 SOLV  HW2     3993    5.101694621    6.449290225    0.783679549
  686 SOLV  OW      3994    1.433141372    3.882998382    3.217195320
  686 SOLV  HW1     3995    1.398242315    3.845947853    3.303272925
  686 SOLV  HW2     3996    1.444934819    3.981921497    3.225863037
  687 SOLV  OW      3997    1.428740642    2.688418809    1.911762770
  687 SOLV  HW1     3998    1.365080627    2.765337426    1.917488319
  687 SOLV  HW2     3999    1.477591885    2.679079240    1.998527191
  688 SOLV  OW      4000    4.237799452    2.323086015    7.531306081
  688 SOLV  HW1     4001    4.177712709    2.249068040    7.501099713
  688 SOLV  HW2     4002    4.185721084    2.387514050    7.587326881
  689 SOLV  OW      4003    0.948366474    5.376739882    6.931707242
  689 SOLV  HW1     4004    0.903700421    5.386005898    6.842708934
  689 SOLV  HW2     4005    1.046643377    5.392151247    6.921424259
  690 SOLV  OW      4006    0.267594656    5.903464296    4.443229499
  690 SOLV  HW1     4007    0.172267718    5.896449456    4.413811919
  690 SOLV  HW2     4008    0.301508689    5.812759104    4.468210933
  691 SOLV  OW      4009    0.467389267    2.339761628    0.694584853
  691 SOLV  HW1     4010    0.435457409    2.431396046    0.718780720
  691 SOLV  HW2     4011    0.500379778    2.293214390    0.776724421
  692 SOLV  OW      4012    3.683988795    1.242531359    7.705412011
  692 SOLV  HW1     4013    3.634290797    1.204762539    7.627276931
  692 SOLV  HW2     4014    3.652681693    1.198182924    7.789403548
  693 SOLV  OW      4015    0.813335466    1.700356952    7.440570600
  693 SOLV  HW1     4016    0.872891293    1.643833643    7.383475012
  693 SOLV  HW2     4017    0.730753003    1.648912971    7.463708816
  694 SOLV  OW      4018    5.042900842    0.184297482    2.207693267
  694 SOLV  HW1     4019    5.094935540    0.120250199    2.264193774
  694 SOLV  HW2     4020    5.069045756    0.172982011    2.111827008
  695 SOLV  OW      4021    1.777647948    3.366516335    4.753545769
  695 SOLV  HW1     4022    1.812929472    3.439156102    4.694553392
  695 SOLV  HW2     4023    1.688389784    3.393408469    4.789756209
  696 SOLV  OW      4024    2.742928805    5.717869808    0.886593533
  696 SOLV  HW1     4025    2.648718456    5.737892171    0.859694573
  696 SOLV  HW2     4026    2.742776293    5.663927593    0.970796927
  697 SOLV  OW      4027    2.648516692    0.555098132    1.231263587
  697 SOLV  HW1     4028    2.700227681    0.526534388    1.150569484
  697 SOLV  HW2     4029    2.552998687    0.570431724    1.205915699
  698 SOLV  OW      4030    6.719895721    4.855643215    6.223146055
  698 SOLV  HW1     4031    6.653158639    4.812570434    6.162379404
  698 SOLV  HW2     4032    6.756849367    4.937583425    6.179306935
  699 SOLV  OW      4033    6.137161091    1.772453712    1.726192074
  699 SOLV  HW1     4034    6.066925445    1.831399535    1.766116828
  699 SOLV  HW2     4035    6.134264004    1.779995794    1.626511204
  700 SOLV  OW      4036    1.846718770    4.396900709    6.736607565
  700 SOLV  HW1     4037    1.829458699    4.431798313    6.828726623
  700 SOLV  HW2     4038    1.795683881    4.311969172    6.723053566
  701 SOLV  OW      4039    6.762496368    5.338059118    6.641539782
  701 SOLV  HW1     4040    6.801789313    5.247626877    6.658261069
  701 SOLV  HW2     4041    6.790627163    5.400586424    6.714344396
  702 SOLV  OW      4042    6.694244189    4.674246149    2.781389773
  702 SOLV  HW1     4043    6.671001617    4.764423495    2.744922994
  702 SOLV  HW2     4044    6.672240112    4.604180365    2.713503866
  703 SOLV  OW      4045    0.253013245    5.011501342    5.844102831
  703 SOLV  HW1     4046    0.236076873    4.990638904    5.747780690
  703 SOLV  HW2     4047    0.200899763    4.948355954    5.901520967
  704 SOLV  OW      4048    1.128027175    3.057062974    4.733227668
  704 SOLV  HW1     4049    1.113832020    3.065356146    4.634588121
  704 SOLV  HW2     4050    1.047266970    3.015562171    4.775125997
  705 SOLV  OW      4051    4.719547237    4.417753003    5.350620557
  705 SOLV  HW1     4052    4.763188594    4.507644773    5.354667458
  705 SOLV  HW2     4053    4.688059329    4.400174320    5.257341965
  706 SOLV  OW      4054    6.989162481    7.418896582    1.917847500
  706 SOLV  HW1     4055    6.982967650    7.499309450    1.976969693
  706 SOLV  HW2     4056    6.965602569    7.337089350    1.970311818
  707 SOLV  OW      4057    4.454209276    4.918031837    0.077331222
  707 SOLV  HW1     4058    4.413563410    4.847070459    0.019760503
  707 SOLV  HW2     4059    4.553096112    4.904055857    0.082608303
  708 SOLV  OW      4060    3.402986560    6.377566668    4.455950094
  708 SOLV  HW1     4061    3.424110885    6.379846839    4.553676890
  708 SOLV  HW2     4062    3.454393951    6.303614420    4.412474516
  709 SOLV  OW      4063    2.870236477    0.342098244    1.572233254
  709 SOLV  HW1     4064    2.851600083    0.297424353    1.659746815
  709 SOLV  HW2     4065    2.786463295    0.344741932    1.517673587
  710 SOLV  OW      4066    0.183832561    3.593247205    1.288039819
  710 SOLV  HW1     4067    0.271430003    3.609853730    1.242734265
  710 SOLV  HW2     4068    0.200036235    3.565633912    1.382784591
  711 SOLV  OW      4069    6.904891241    5.233225966    0.240296943
  711 SOLV  HW1     4070    6.893846389    5.153858296    0.300133452
  711 SOLV  HW2     4071    6.816533173    5.278537015    0.228408701
  712 SOLV  OW      4072    4.004100122    0.327034312    4.258386766
  712 SOLV  HW1     4073    3.915667329    0.343378948    4.302136660
  712 SOLV  HW2     4074    4.071887284    0.390479848    4.295549755
  713 SOLV  OW      4075    7.376284002    0.750484069    1.494211045
  713 SOLV  HW1     4076    7.395588168    0.711317472    1.404240491
  713 SOLV  HW2     4077    7.419596641    0.694540723    1.564891324
  714 SOLV  OW      4078    3.541823767    3.599049819    0.672639831
  714 SOLV  HW1     4079    3.632769722    3.638648773    0.659901616
  714 SOLV  HW2     4080    3.472965616    3.660840998    0.634668521
  715 SOLV  OW      4081    3.740332918    3.544246083    0.434605304
  715 SOLV  HW1     4082    3.820386549    3.504248489    0.389956634
  715 SOLV  HW2     4083    3.769968613    3.613940063    0.499921841
  716 SOLV  OW      4084    3.766182019    5.512190743    1.152992901
  716 SOLV  HW1     4085    3.838426171    5.510349267    1.222124528
  716 SOLV  HW2     4086    3.798673364    5.467457993    1.069656140
  717 SOLV  OW      4087    7.087230363    1.253614640    4.922895619
  717 SOLV  HW1     4088    7.070321744    1.160696332    4.955763858
  717 SOLV  HW2     4089    7.149623160    1.250484453    4.844810165
  718 SOLV  OW      4090    2.814165456    5.391858064    6.336702941
  718 SOLV  HW1     4091    2.772549723    5.446692179    6.264167792
  718 SOLV  HW2     4092    2.909129638    5.420395800    6.349715838
  719 SOLV  OW      4093    0.485434512    5.221881447    7.321266456
  719 SOLV  HW1     4094    0.416549350    5.196222946    7.253454586
  719 SOLV  HW2     4095    0.443418747    5.279756778    7.391174196
  720 SOLV  OW      4096    7.710457422    3.238001144    4.519888710
  720 SOLV  HW1     4097    7.671980644    3.151962236    4.486439678
  720 SOLV  HW2     4098    7.661823421    3.314729658    4.478063901
  721 SOLV  OW      4099    3.990631334    1.554992863    2.009141874
  721 SOLV  HW1     4100    3.933206698    1.473385196    2.015779444
  721 SOLV  HW2     4101    3.947430028    1.630262154    2.058836073
  722 SOLV  OW      4102    3.667254218    4.973030526    3.940388369
  722 SOLV  HW1     4103    3.583789821    4.922315568    3.961907034
  722 SOLV  HW2     4104    3.718211507    4.924666794    3.869214863
  723 SOLV  OW      4105    5.658122315    6.410274745    6.439256621
  723 SOLV  HW1     4106    5.615211425    6.468994452    6.507890787
  723 SOLV  HW2     4107    5.601655522    6.328988991    6.424967887
  724 SOLV  OW      4108    7.547467532    2.187227466    4.195113581
  724 SOLV  HW1     4109    7.585778908    2.168935921    4.285662078
  724 SOLV  HW2     4110    7.555280535    2.284821866    4.174725821
  725 SOLV  OW      4111    3.520065953    0.371531817    7.169927844
  725 SOLV  HW1     4112    3.470439105    0.322747332    7.241753139
  725 SOLV  HW2     4113    3.526132278    0.468507859    7.193600302
  726 SOLV  OW      4114    4.646417452    3.568016217    4.644060213
  726 SOLV  HW1     4115    4.731538477    3.606897692    4.608783747
  726 SOLV  HW2     4116    4.652701556    3.468206185    4.643654394
  727 SOLV  OW      4117    0.252739689    3.374044652    7.213860886
  727 SOLV  HW1     4118    0.256243681    3.473697899    7.221529973
  727 SOLV  HW2     4119    0.225896483    3.334787311    7.301838457
  728 SOLV  OW      4120    0.238889534    2.156034006    0.893620333
  728 SOLV  HW1     4121    0.185352993    2.210144122    0.828753527
  728 SOLV  HW2     4122    0.328696345    2.136217539    0.854328912
  729 SOLV  OW      4123    7.245288279    5.216554864    6.204483128
  729 SOLV  HW1     4124    7.193958379    5.163699009    6.136855804
  729 SOLV  HW2     4125    7.272237506    5.304276704    6.164727769
  730 SOLV  OW      4126    1.416263245    2.590216250    3.463412504
  730 SOLV  HW1     4127    1.468641907    2.647045379    3.526881704
  730 SOLV  HW2     4128    1.397938580    2.641888707    3.379772886
  731 SOLV  OW      4129    5.057168749    2.333344992    5.772256317
  731 SOLV  HW1     4130    5.036919235    2.235658137    5.779249966
  731 SOLV  HW2     4131    5.147323484    2.351572446    5.811519629
  732 SOLV  OW      4132    7.447943292    6.928641931    5.098030182
  732 SOLV  HW1     4133    7.536384728    6.912271040    5.054303522
  732 SOLV  HW2     4134    7.434309973    7.027014468    5.109812500
  733 SOLV  OW      4135    4.994923916    7.286933052    1.524043749
  733 SOLV  HW1     4136    5.010431349    7.217529872    1.594361148
  733 SOLV  HW2     4137    4.908972789    7.334562895    1.542631190
  734 SOLV  OW      4138    7.118523607    3.545808139    0.944581067
  734 SOLV  HW1     4139    7.128487274    3.453128588    0.908350633
  734 SOLV  HW2     4140    7.146739208    3.611958720    0.875087860
  735 SOLV  OW      4141    0.240737653    3.300221583    5.201809226
  735 SOLV  HW1     4142    0.296507244    3.366261844    5.151525690
  735 SOLV  HW2     4143    0.168598553    3.348506312    5.251453728
  736 SOLV  OW      4144    2.405838873    1.879951621    3.902972361
  736 SOLV  HW1     4145    2.345335823    1.942405529    3.853587266
  736 SOLV  HW2     4146    2.412359940    1.793512892    3.853113932
  737 SOLV  OW      4147    0.690233594    5.571738376    0.250251118
  737 SOLV  HW1     4148    0.773807128    5.589587555    0.198319735
  737 SOLV  HW2     4149    0.711782086    5.568173614    0.347846895
  738 SOLV  OW      4150    7.374085026    5.639295240    1.436964828
  738 SOLV  HW1     4151    7.283442761    5.603311938    1.459083252
  738 SOLV  HW2     4152    7.372187080    5.739190800    1.441120818
  739 SOLV  OW      4153    6.453255616    6.578856746    6.385577753
  739 SOLV  HW1     4154    6.475187944    6.486749633    6.353380805
  739 SOLV  HW2     4155    6.399888329    6.626702634    6.315835077
  740 SOLV  OW      4156    0.221850005    4.858492139    6.786462026
  740 SOLV  HW1     4157    0.213509880    4.952372240    6.819908498
  740 SOLV  HW2     4158    0.138728185    4.807619037    6.808919204
  741 SOLV  OW      4159    2.591847042    0.467326429    5.197239831
  741 SOLV  HW1     4160    2.559146990    0.433089223    5.285330252
  741 SOLV  HW2     4161    2.653812442    0.544353593    5.212355953
  742 SOLV  OW      4162    7.242221635    3.964820885    6.140135156
  742 SOLV  HW1     4163    7.190368426    3.975947316    6.224925606
  742 SOLV  HW2     4164    7.268156789    4.054755274    6.104905471
  743 SOLV  OW      4165    1.781600062    7.190356561    3.885605347
  743 SOLV  HW1     4166    1.879766800    7.189373749    3.866531931
  743 SOLV  HW2     4167    1.766869352    7.189483665    3.984517991
  744 SOLV  OW      4168    7.303666905    5.780569119    0.455492871
  744 SOLV  HW1     4169    7.264829278    5.853236245    0.512176977
  744 SOLV  HW2     4170    7.316646482    5.814380525    0.362271117
  745 SOLV  OW      4171    5.160279087    0.906502471    1.510768903
  745 SOLV  HW1     4172    5.087367993    0.893503699    1.443560300
  745 SOLV  HW2     4173    5.193556736    0.817332701    1.541481117
  746 SOLV  OW      4174    1.289679124    7.223490052    2.175473386
  746 SOLV  HW1     4175    1.202403922    7.178061458    2.193385862
  746 SOLV  HW2     4176    1.359416325    7.187237246    2.237311555
  747 SOLV  OW      4177    1.873580807    1.846587561    2.218051393
  747 SOLV  HW1     4178    1.897959857    1.921780825    2.156786946
  747 SOLV  HW2     4179    1.921683430    1.857561016    2.305042011
  748 SOLV  OW      4180    2.905527915    3.313216422    5.341437130
  748 SOLV  HW1     4181    2.944706822    3.404196969    5.355133466
  748 SOLV  HW2     4182    2.975145142    3.252360748    5.303357922
  749 SOLV  OW      4183    7.441538029    7.009627477    7.326766698
  749 SOLV  HW1     4184    7.365900748    6.944301096    7.323146582
  749 SOLV  HW2     4185    7.405294755    7.102776957    7.323411184
  750 SOLV  OW      4186    0.869820061    6.047685066    3.200731504
  750 SOLV  HW1     4187    0.828964598    6.049360651    3.109463576
  750 SOLV  HW2     4188    0.804030222    6.010077636    3.265993694
  751 SOLV  OW      4189    3.997624287    2.295223860    4.092463649
  751 SOLV  HW1     4190    3.979647619    2.301468909    3.994290966
  751 SOLV  HW2     4191    4.032269462    2.382972610    4.125627880
  752 SOLV  OW      4192    7.033092736    7.203403289    2.093499757
  752 SOLV  HW1     4193    7.100612773    7.145622926    2.047627561
  752 SOLV  HW2     4194    7.075667019    7.248546194    2.171929880
  753 SOLV  OW      4195    6.195552731    2.159068520    7.096403388
  753 SOLV  HW1     4196    6.236527133    2.217801052    7.166210231
  753 SOLV  HW2     4197    6.236319379    2.067888162    7.101459645
  754 SOLV  OW      4198    1.409027896    2.001359129    6.153980135
  754 SOLV  HW1     4199    1.452761917    1.923527048    6.108909469
  754 SOLV  HW2     4200    1.312625057    1.980454095    6.170452366
  755 SOLV  OW      4201    4.616606310    2.437156316    1.979717875
  755 SOLV  HW1     4202    4.605873619    2.348358823    2.024457447
  755 SOLV  HW2     4203    4.593037883    2.509962682    2.044104155
  756 SOLV  OW      4204    1.056080110    7.164582381    2.571947271
  756 SOLV  HW1     4205    1.069081410    7.247912703    2.518230741
  756 SOLV  HW2     4206    0.994966863    7.102475894    2.522891717
  757 SOLV  OW      4207    3.913323028    1.313311330    0.075700247
  757 SOLV  HW1     4208    3.835157662    1.304540024    0.013933484
  757 SOLV  HW2     4209    3.880548072    1.328571573    0.168945586
  758 SOLV  OW      4210    6.308433790    1.538712657    6.425940216
  758 SOLV  HW1     4211    6.262806386    1.626199058    6.442253062
  758 SOLV  HW2     4212    6.329849857    1.495469028    6.513536922
  759 SOLV  OW      4213    6.060969561    6.497291635    7.291106501
  759 SOLV  HW1     4214    6.117263584    6.479909120    7.371916449
  759 SOLV  HW2     4215    6.020534563    6.588524014    7.297667830
  760 SOLV  OW      4216    3.295342754    2.007621039    7.092438823
  760 SOLV  HW1     4217    3.304914876    2.016706288    7.191573635
  760 SOLV  HW2     4218    3.273329423    2.096757032    7.052790373
  761 SOLV  OW      4219    1.616452527    5.481982030    2.924880363
  761 SOLV  HW1     4220    1.611604021    5.485797476    3.024698963
  761 SOLV  HW2     4221    1.556278073    5.551713876    2.885916312
  762 SOLV  OW      4222    6.546013600    1.694233610    0.058565336
  762 SOLV  HW1     4223    6.588123462    1.677096616   -0.030512593
  762 SOLV  HW2     4224    6.599195002    1.648561619    0.129892305
  763 SOLV  OW      4225    0.149092792    5.032940228    4.437948708
  763 SOLV  HW1     4226    0.203093778    4.961690360    4.482769078
  763 SOLV  HW2     4227    0.209143374    5.089909485    4.381824466
  764 SOLV  OW      4228    0.774724114    7.664990600    4.463837094
  764 SOLV  HW1     4229    0.820922039    7.743988119    4.423502872
  764 SOLV  HW2     4230    0.676311861    7.672021768    4.447488227
  765 SOLV  OW      4231    0.870833967    2.700275528    5.837099327
  765 SOLV  HW1     4232    0.850912665    2.793667633    5.866805182
  765 SOLV  HW2     4233    0.790270059    2.661726520    5.792101947
  766 SOLV  OW      4234    1.481451279    5.000077671    6.769287236
  766 SOLV  HW1     4235    1.488915332    5.006977075    6.669796343
  766 SOLV  HW2     4236    1.420870175    5.072051434    6.803219507
  767 SOLV  OW      4237    0.145032407    3.797828813    4.887101653
  767 SOLV  HW1     4238    0.120262523    3.870772136    4.823327741
  767 SOLV  HW2     4239    0.114590757    3.709858389    4.850551870
  768 SOLV  OW      4240    5.028249369    5.941806816    7.342149321
  768 SOLV  HW1     4241    4.934709899    5.976630075    7.348428089
  768 SOLV  HW2     4242    5.026133095    5.844869404    7.317646903
  769 SOLV  OW      4243    4.001159082    1.346521860    7.527626908
  769 SOLV  HW1     4244    3.945209352    1.271265544    7.492897786
  769 SOLV  HW2     4245    4.044982659    1.318748265    7.613114708
  770 SOLV  OW      4246    1.702190436    4.981277005    4.271414133
  770 SOLV  HW1     4247    1.650644007    4.926061840    4.205883337
  770 SOLV  HW2     4248    1.770538827    5.035625956    4.222683380
  771 SOLV  OW      4249    6.851754445    6.379867163    4.825271992
  771 SOLV  HW1     4250    6.830621411    6.387805955    4.922699492
  771 SOLV  HW2     4251    6.855550653    6.471093029    4.784466527
  772 SOLV  OW      4252    1.821769766    0.172051245    3.491842239
  772 SOLV  HW1     4253    1.913741175    0.146076782    3.521306611
  772 SOLV  HW2     4254    1.825481992    0.207446950    3.398381532
  773 SOLV  OW      4255    6.568402208    0.544348264    5.266825906
  773 SOLV  HW1     4256    6.604371704    0.453501548    5.245495190
  773 SOLV  HW2     4257    6.503780674    0.537581495    5.342853105
  774 SOLV  OW      4258    6.157007731    5.390468374    6.845054803
  774 SOLV  HW1     4259    6.162194376    5.405473254    6.746314375
  774 SOLV  HW2     4260    6.246512720    5.407861702    6.886140225
  775 SOLV  OW      4261    3.716038303    2.328190377    6.611035357
  775 SOLV  HW1     4262    3.621415089    2.295997455    6.607629255
  775 SOLV  HW2     4263    3.774533394    2.255867772    6.647765890
  776 SOLV  OW      4264    2.313797622    0.427072730    1.848390293
  776 SOLV  HW1     4265    2.296366525    0.398910732    1.942753865
  776 SOLV  HW2     4266    2.319503336    0.526815967    1.843902992
  777 SOLV  OW      4267    7.063476973    2.229715371    4.321343984
  777 SOLV  HW1     4268    7.059923378    2.328891339    4.308958434
  777 SOLV  HW2     4269    7.139009953    2.192124850    4.267645028
  778 SOLV  OW      4270    2.706474527    5.966825664    6.704472049
  778 SOLV  HW1     4271    2.782192791    6.027840872    6.681119654
  778 SOLV  HW2     4272    2.621586482    6.002696308    6.665630278
  779 SOLV  OW      4273    4.715376430    6.224359711    4.112870666
  779 SOLV  HW1     4274    4.780988250    6.158114624    4.076697135
  779 SOLV  HW2     4275    4.764550107    6.297782060    4.159699251
  780 SOLV  OW      4276    6.632296767    0.488728025    7.016933788
  780 SOLV  HW1     4277    6.725676602    0.467335180    7.045647711
  780 SOLV  HW2     4278    6.575497038    0.504861831    7.097651612
  781 SOLV  OW      4279    0.436290391    4.694936590    6.849926304
  781 SOLV  HW1     4280    0.352039470    4.748500498    6.844051542
  781 SOLV  HW2     4281    0.512233735    4.748072410    6.812362890
  782 SOLV  OW      4282    3.608087455    2.449231999    7.545773195
  782 SOLV  HW1     4283    3.707550888    2.456807009    7.552821651
  782 SOLV  HW2     4284    3.577569386    2.490233501    7.459822502
  783 SOLV  OW      4285    4.076120958    0.170030807    2.631757520
  783 SOLV  HW1     4286    4.057851660    0.086979673    2.579122958
  783 SOLV  HW2     4287    3.990576812    0.204398406    2.670520400
  784 SOLV  OW      4288    0.007324894    5.845228884    5.407108448
  784 SOLV  HW1     4289   -0.005201408    5.908938570    5.331054453
  784 SOLV  HW2     4290    0.103879998    5.842870031    5.433022631
  785 SOLV  OW      4291    5.018366888    1.231650028    7.548812480
  785 SOLV  HW1     4292    5.016901828    1.140768758    7.590530224
  785 SOLV  HW2     4293    4.959064686    1.232297356    7.468284826
  786 SOLV  OW      4294    6.514257976    2.090393822    5.064692204
  786 SOLV  HW1     4295    6.520949402    2.002372197    5.111694732
  786 SOLV  HW2     4296    6.444630554    2.146718250    5.109203367
  787 SOLV  OW      4297    7.083388946    3.368949014    4.441193491
  787 SOLV  HW1     4298    7.038708901    3.363105359    4.351912653
  787 SOLV  HW2     4299    7.047241696    3.297634577    4.501269020
  788 SOLV  OW      4300    6.444180921    2.595030390    0.506385357
  788 SOLV  HW1     4301    6.448039853    2.638580349    0.596329941
  788 SOLV  HW2     4302    6.527294148    2.541367289    0.491759706
  789 SOLV  OW      4303    4.668046485    0.731275909    6.049282077
  789 SOLV  HW1     4304    4.570429959    0.752079449    6.055615449
  789 SOLV  HW2     4305    4.689891149    0.701979547    5.956189193
  790 SOLV  OW      4306    7.340380801    7.429678553    1.564737107
  790 SOLV  HW1     4307    7.257483375    7.397603966    1.610572080
  790 SOLV  HW2     4308    7.369646621    7.361740582    1.497435967
  791 SOLV  OW      4309    0.156818645    2.362395389    1.245369691
  791 SOLV  HW1     4310    0.148801470    2.460422791    1.227264653
  791 SOLV  HW2     4311    0.160442511    2.346939130    1.344108570
  792 SOLV  OW      4312    5.505702521    5.613532925    3.743907519
  792 SOLV  HW1     4313    5.444058763    5.562662273    3.804022341
  792 SOLV  HW2     4314    5.508053297    5.569884493    3.653958703
  793 SOLV  OW      4315    7.264407750    4.276320872    3.815484673
  793 SOLV  HW1     4316    7.297184782    4.194384446    3.862535813
  793 SOLV  HW2     4317    7.276278858    4.265074116    3.716822158
  794 SOLV  OW      4318    7.415078592    5.016417819    1.314610249
  794 SOLV  HW1     4319    7.435502595    5.056645154    1.225355732
  794 SOLV  HW2     4320    7.479663411    4.942396722    1.333354225
  795 SOLV  OW      4321    4.206639629    6.060927349    7.446538978
  795 SOLV  HW1     4322    4.170966789    6.050570966    7.539392487
  795 SOLV  HW2     4323    4.137519991    6.030970643    7.380761798
  796 SOLV  OW      4324    2.776206372    5.744995444    6.508364772
  796 SOLV  HW1     4325    2.756547130    5.668501213    6.569712449
  796 SOLV  HW2     4326    2.790963983    5.827956500    6.562225942
  797 SOLV  OW      4327    3.357164197    6.570027893    2.496614318
  797 SOLV  HW1     4328    3.286401538    6.614786227    2.441923888
  797 SOLV  HW2     4329    3.419498734    6.639057642    2.533371092
  798 SOLV  OW      4330    7.300111598    4.824944250    1.828292396
  798 SOLV  HW1     4331    7.273760261    4.758053611    1.897811798
  798 SOLV  HW2     4332    7.332304838    4.908451643    1.872921619
  799 SOLV  OW      4333    2.574454166    5.381589710    0.303225695
  799 SOLV  HW1     4334    2.668533096    5.379836960    0.269343201
  799 SOLV  HW2     4335    2.574999174    5.378950982    0.403198261
  800 SOLV  OW      4336    2.171793369    3.099924978    0.793370784
  800 SOLV  HW1     4337    2.191292437    3.148701779    0.878471863
  800 SOLV  HW2     4338    2.117351093    3.018458140    0.813388620
  801 SOLV  OW      4339    0.532593614    2.323152327    6.869515650
  801 SOLV  HW1     4340    0.492304655    2.389641154    6.932426406
  801 SOLV  HW2     4341    0.465666055    2.251652650    6.849263228
  802 SOLV  OW      4342    6.663114795    3.669093490    4.915757745
  802 SOLV  HW1     4343    6.657166443    3.640464867    5.011387324
  802 SOLV  HW2     4344    6.573722607    3.658479753    4.872187396
  803 SOLV  OW      4345    4.436457941    5.551526413    0.323839737
  803 SOLV  HW1     4346    4.400156358    5.623739804    0.382740477
  803 SOLV  HW2     4347    4.452653737    5.588249841    0.232237838
  804 SOLV  OW      4348    6.278849000    5.416502756    1.423571367
  804 SOLV  HW1     4349    6.213856130    5.485983347    1.454394087
  804 SOLV  HW2     4350    6.278567677    5.412619719    1.323639546
  805 SOLV  OW      4351    7.196546994    0.383657468    4.266170129
  805 SOLV  HW1     4352    7.178753922    0.381291872    4.364545979
  805 SOLV  HW2     4353    7.139909487    0.454340357    4.223765988
  806 SOLV  OW      4354    6.575195412    4.149466968    4.472558408
  806 SOLV  HW1     4355    6.490843854    4.127069053    4.521396342
  806 SOLV  HW2     4356    6.584514616    4.089603434    4.392988117
  807 SOLV  OW      4357    4.375588150    7.222028694    4.297117126
  807 SOLV  HW1     4358    4.468450009    7.246836743    4.324707582
  807 SOLV  HW2     4359    4.311521006    7.246686218    4.369844688
  808 SOLV  OW      4360    1.759421456    1.352946969    1.556396865
  808 SOLV  HW1     4361    1.752281713    1.253598857    1.547507844
  808 SOLV  HW2     4362    1.780288270    1.376479093    1.651322165
  809 SOLV  OW      4363    4.955790244    3.700329522    0.882398374
  809 SOLV  HW1     4364    4.863384074    3.667966486    0.902739714
  809 SOLV  HW2     4365    5.020462054    3.624673832    0.892081907
  810 SOLV  OW      4366    2.599076296    5.302336356    1.773387018
  810 SOLV  HW1     4367    2.508875709    5.327234584    1.808682570
  810 SOLV  HW2     4368    2.640523311    5.381742694    1.728905811
  811 SOLV  OW      4369    0.240447881    3.541823776    0.497341988
  811 SOLV  HW1     4370    0.232554037    3.591788525    0.411070986
  811 SOLV  HW2     4371    0.165019123    3.476618599    0.505100130
  812 SOLV  OW      4372    5.186728607    1.731655584    5.366589551
  812 SOLV  HW1     4373    5.114140332    1.739321295    5.434943152
  812 SOLV  HW2     4374    5.147531685    1.741557858    5.275126206
  813 SOLV  OW      4375    6.996421619    6.747436306    3.197800213
  813 SOLV  HW1     4376    6.916269401    6.690933195    3.178178704
  813 SOLV  HW2     4377    7.013744734    6.747617395    3.296297361
  814 SOLV  OW      4378    6.390687221    7.685149702    4.399623700
  814 SOLV  HW1     4379    6.353511274    7.618035988    4.463774379
  814 SOLV  HW2     4380    6.435355524    7.637598829    4.323826637
  815 SOLV  OW      4381    6.566762282    4.297292720    4.864288031
  815 SOLV  HW1     4382    6.550942804    4.371583885    4.799234513
  815 SOLV  HW2     4383    6.630632666    4.231333240    4.824647873
  816 SOLV  OW      4384    1.275597434    7.366730062    4.835196179
  816 SOLV  HW1     4385    1.240435269    7.273711771    4.845742120
  816 SOLV  HW2     4386    1.348918734    7.382373624    4.901357113
  817 SOLV  OW      4387    1.012999010    4.581980693    6.751212650
  817 SOLV  HW1     4388    1.106603253    4.603812990    6.778809638
  817 SOLV  HW2     4389    0.983820460    4.645224993    6.679444218
  818 SOLV  OW      4390    3.256230064    4.810614013    0.278730580
  818 SOLV  HW1     4391    3.225439424    4.861610986    0.359060958
  818 SOLV  HW2     4392    3.197861872    4.833004706    0.200669936
  819 SOLV  OW      4393    7.340875182    6.476800456    6.114508777
  819 SOLV  HW1     4394    7.375156330    6.491450560    6.021717750
  819 SOLV  HW2     4395    7.250581177    6.518810337    6.123681088
  820 SOLV  OW      4396    7.566744458    1.720355539    3.000974635
  820 SOLV  HW1     4397    7.593277835    1.681826125    3.089357329
  820 SOLV  HW2     4398    7.498297833    1.661372316    2.958125642
  821 SOLV  OW      4399    0.082664688    2.341041099    0.094124637
  821 SOLV  HW1     4400    0.177117738    2.347731175    0.126299738
  821 SOLV  HW2     4401    0.035773404    2.427905375    0.110161797
  822 SOLV  OW      4402    2.361377505    2.105105939    3.070945178
  822 SOLV  HW1     4403    2.414502600    2.040641581    3.125933229
  822 SOLV  HW2     4404    2.293116093    2.149838459    3.128746444
  823 SOLV  OW      4405    3.107188879    3.294369860    6.675668987
  823 SOLV  HW1     4406    3.122687357    3.316218923    6.772022308
  823 SOLV  HW2     4407    3.141573164    3.202456801    6.656401971
  824 SOLV  OW      4408    4.904565626    0.265312941    2.515119266
  824 SOLV  HW1     4409    5.000992084    0.243095304    2.529553811
  824 SOLV  HW2     4410    4.861562562    0.285720604    2.603063913
  825 SOLV  OW      4411    3.414882188    4.718592367    4.709230306
  825 SOLV  HW1     4412    3.366201285    4.791430698    4.660996842
  825 SOLV  HW2     4413    3.450652516    4.652840387    4.642906200
  826 SOLV  OW      4414    3.984550133    1.328708618    0.783911925
  826 SOLV  HW1     4415    3.953928275    1.381913863    0.862863102
  826 SOLV  HW2     4416    3.965440159    1.231805363    0.799605919
  827 SOLV  OW      4417    1.443898210    3.408436353    6.919821403
  827 SOLV  HW1     4418    1.403898515    3.480588764    6.863293477
  827 SOLV  HW2     4419    1.534962681    3.436510695    6.950160413
  828 SOLV  OW      4420    2.450286609    4.197251490    2.872474137
  828 SOLV  HW1     4421    2.390396683    4.177105539    2.794956948
  828 SOLV  HW2     4422    2.533197439    4.242515489    2.839633999
  829 SOLV  OW      4423    1.322214640    5.622670506    4.856840064
  829 SOLV  HW1     4424    1.358174812    5.692865009    4.918332786
  829 SOLV  HW2     4425    1.274459287    5.552890643    4.910243035
  830 SOLV  OW      4426    7.222983767    7.317477125    4.794404454
  830 SOLV  HW1     4427    7.250523361    7.395752811    4.738582862
  830 SOLV  HW2     4428    7.289216627    7.304201994    4.868150741
  831 SOLV  OW      4429    6.888345177    2.060103614    5.663967469
  831 SOLV  HW1     4430    6.873659839    2.036118026    5.759939131
  831 SOLV  HW2     4431    6.918408980    1.979100286    5.613607153
  832 SOLV  OW      4432    5.872465719    4.144771300    4.849591705
  832 SOLV  HW1     4433    5.908004923    4.144012075    4.756115455
  832 SOLV  HW2     4434    5.947742160    4.130964033    4.913967464
  833 SOLV  OW      4435    6.171953894    6.598527364    1.924193798
  833 SOLV  HW1     4436    6.140570280    6.548221185    2.004730213
  833 SOLV  HW2     4437    6.094066378    6.643759971    1.880729068
  834 SOLV  OW      4438    4.067671384    0.738286005    3.452315471
  834 SOLV  HW1     4439    4.130434905    0.751406986    3.529065496
  834 SOLV  HW2     4440    4.119195531    0.708916852    3.371800178
  835 SOLV  OW      4441    7.102875725    5.760053585    4.309875548
  835 SOLV  HW1     4442    7.077917804    5.790422037    4.401834842
  835 SOLV  HW2     4443    7.033310474    5.696894477    4.275623361
  836 SOLV  OW      4444    1.907860263    5.656306920    6.669063131
  836 SOLV  HW1     4445    1.849982955    5.611895419    6.737472120
  836 SOLV  HW2     4446    1.859871340    5.658753720    6.581353332
  837 SOLV  OW      4447    6.215333669    2.466660037    0.893895626
  837 SOLV  HW1     4448    6.222050481    2.387032636    0.954031140
  837 SOLV  HW2     4449    6.207965829    2.436161230    0.798935814
  838 SOLV  OW      4450    3.163649205    1.925789090    0.668168751
  838 SOLV  HW1     4451    3.209697094    1.902667773    0.582455956
  838 SOLV  HW2     4452    3.231835185    1.938789896    0.740163449
  839 SOLV  OW      4453    6.900919068    3.542582442    1.375821610
  839 SOLV  HW1     4454    6.868825986    3.526174971    1.469108419
  839 SOLV  HW2     4455    6.985389151    3.596050497    1.378571158
  840 SOLV  OW      4456    7.648763374    2.037005401    5.542316201
  840 SOLV  HW1     4457    7.570879572    2.044546372    5.480034082
  840 SOLV  HW2     4458    7.694879513    2.125505899    5.548853601
  841 SOLV  OW      4459    7.311529231    5.599875235    5.619040188
  841 SOLV  HW1     4460    7.400748625    5.637085851    5.644638374
  841 SOLV  HW2     4461    7.240835229    5.639582689    5.677585952
  842 SOLV  OW      4462    4.572364858    5.073855393    3.207181419
  842 SOLV  HW1     4463    4.646407433    5.140204050    3.218020832
  842 SOLV  HW2     4464    4.484494873    5.119313318    3.221823008
  843 SOLV  OW      4465    0.615234853    0.476831516    4.579484796
  843 SOLV  HW1     4466    0.641554883    0.451884218    4.672687808
  843 SOLV  HW2     4467    0.624632994    0.575679436    4.567545286
  844 SOLV  OW      4468    7.080648784    3.401476832    2.169003717
  844 SOLV  HW1     4469    7.022342444    3.476461220    2.137712827
  844 SOLV  HW2     4470    7.061899595    3.319731271    2.114528544
  845 SOLV  OW      4471    2.314573068    4.949622164    6.285647647
  845 SOLV  HW1     4472    2.269408426    4.862689833    6.305761050
  845 SOLV  HW2     4473    2.323242749    5.002918987    6.369825132
  846 SOLV  OW      4474    6.940844318    5.471844735    4.039605835
  846 SOLV  HW1     4475    6.923157366    5.528945167    4.119781415
  846 SOLV  HW2     4476    7.030262530    5.428048096    4.048966014
  847 SOLV  OW      4477    6.327052506    3.035223361    7.048470341
  847 SOLV  HW1     4478    6.271020274    3.109998391    7.084117629
  847 SOLV  HW2     4479    6.407769543    3.072846806    7.002963741
  848 SOLV  OW      4480    3.508544106    4.268285661    0.585968275
  848 SOLV  HW1     4481    3.590847983    4.323413072    0.572290690
  848 SOLV  HW2     4482    3.430419285    4.313944730    0.543403511
  849 SOLV  OW      4483    3.919679301    5.439850012    1.356530191
  849 SOLV  HW1     4484    3.847536177    5.381518134    1.393869249
  849 SOLV  HW2     4485    4.007896789    5.412343683    1.394772604
  850 SOLV  OW      4486    4.880264151    5.241891161    6.031987174
  850 SOLV  HW1     4487    4.956593860    5.188973848    5.994925997
  850 SOLV  HW2     4488    4.820149379    5.181477491    6.084316806
  851 SOLV  OW      4489    1.890268349    5.280532072    6.597561730
  851 SOLV  HW1     4490    1.872204936    5.371402717    6.635195195
  851 SOLV  HW2     4491    1.838665410    5.268758794    6.512717615
  852 SOLV  OW      4492    6.717162367    1.065100958    0.268227718
  852 SOLV  HW1     4493    6.728106449    1.152573752    0.221001197
  852 SOLV  HW2     4494    6.639365368    1.070546884    0.330833659
  853 SOLV  OW      4495    3.290834341    7.237641010    5.626564275
  853 SOLV  HW1     4496    3.273593755    7.265303568    5.532016460
  853 SOLV  HW2     4497    3.225219727    7.166982676    5.653092932
  854 SOLV  OW      4498    4.063209587    0.589406916    0.383591300
  854 SOLV  HW1     4499    4.078626714    0.527429462    0.306653852
  854 SOLV  HW2     4500    4.150068712    0.630512233    0.411231764
  855 SOLV  OW      4501    7.177371686    1.351046197    0.347223933
  855 SOLV  HW1     4502    7.136238518    1.394137092    0.427555710
  855 SOLV  HW2     4503    7.105126869    1.317177607    0.286929043
  856 SOLV  OW      4504    4.791231500    1.626613934    6.556140574
  856 SOLV  HW1     4505    4.756403607    1.631397910    6.462523433
  856 SOLV  HW2     4506    4.747130014    1.550850005    6.604253808
  857 SOLV  OW      4507    1.995930287    6.817781835    2.093312493
  857 SOLV  HW1     4508    1.941892896    6.760173298    2.154655960
  857 SOLV  HW2     4509    1.965510863    6.803796756    1.999074014
  858 SOLV  OW      4510    0.967182159    2.431486398    3.371155997
  858 SOLV  HW1     4511    0.889296764    2.494209206    3.369996473
  858 SOLV  HW2     4512    1.016747702    2.441511804    3.457436729
  859 SOLV  OW      4513    4.939171246    0.333126410    3.707232204
  859 SOLV  HW1     4514    4.916523466    0.328746522    3.609919010
  859 SOLV  HW2     4515    4.854873893    0.334244481    3.761033732
  860 SOLV  OW      4516    3.946329164    1.932322713    5.464226394
  860 SOLV  HW1     4517    3.927611648    1.894058922    5.373744487
  860 SOLV  HW2     4518    3.885682387    2.010117546    5.480697230
  861 SOLV  OW      4519    6.530795204    4.331333623    3.276160696
  861 SOLV  HW1     4520    6.582293210    4.287499277    3.349825784
  861 SOLV  HW2     4521    6.592783489    4.353785750    3.200971921
  862 SOLV  OW      4522    5.488566377    3.584521570    6.444657184
  862 SOLV  HW1     4523    5.457552940    3.592767103    6.349937852
  862 SOLV  HW2     4524    5.440166528    3.651085351    6.501474154
  863 SOLV  OW      4525    5.800283218    1.153536925    3.801397875
  863 SOLV  HW1     4526    5.737737595    1.186516587    3.872125002
  863 SOLV  HW2     4527    5.886538501    1.203826285    3.807123300
  864 SOLV  OW      4528    0.211862875    4.208806218    6.375099781
  864 SOLV  HW1     4529    0.244376071    4.124733007    6.418412892
  864 SOLV  HW2     4530    0.268565680    4.229252892    6.295299071
  865 SOLV  OW      4531    7.163391954    1.893701850    6.663092730
  865 SOLV  HW1     4532    7.256337276    1.857158657    6.668319988
  865 SOLV  HW2     4533    7.139621823    1.936864865    6.750118397
  866 SOLV  OW      4534    3.900860014    1.843586539    0.845632308
  866 SOLV  HW1     4535    3.912063414    1.938304227    0.875714653
  866 SOLV  HW2     4536    3.924749389    1.836346497    0.748788518
  867 SOLV  OW      4537    2.159640164    1.983897060    1.476567450
  867 SOLV  HW1     4538    2.079134751    1.935109499    1.510333243
  867 SOLV  HW2     4539    2.134009981    2.077334934    1.451791029
  868 SOLV  OW      4540    0.695417125    4.673391981    7.022299357
  868 SOLV  HW1     4541    0.714591100    4.727867367    7.103946415
  868 SOLV  HW2     4542    0.596602057    4.669218141    7.007481861
  869 SOLV  OW      4543    6.617796746    1.682134316    1.028866441
  869 SOLV  HW1     4544    6.579998047    1.644770201    0.944151679
  869 SOLV  HW2     4545    6.607186752    1.615232350    1.102438905
  870 SOLV  OW      4546    0.744932883    1.334531767    5.742594272
  870 SOLV  HW1     4547    0.711557244    1.428016851    5.730414709
  870 SOLV  HW2     4548    0.844415765    1.335735901    5.752761881
  871 SOLV  OW      4549    3.588297481    4.097621366    1.491548659
  871 SOLV  HW1     4550    3.598982789    4.183180594    1.542216572
  871 SOLV  HW2     4551    3.550193927    4.027647219    1.551992698
  872 SOLV  OW      4552    4.112778307    0.441740203    3.258659655
  872 SOLV  HW1     4553    4.158126800    0.527498040    3.234359134
  872 SOLV  HW2     4554    4.155242070    0.403718927    3.340834322
  873 SOLV  OW      4555    4.902890114    4.552221919    1.065001950
  873 SOLV  HW1     4556    4.890730502    4.469822018    1.120355482
  873 SOLV  HW2     4557    4.947276960    4.623017615    1.119951058
  874 SOLV  OW      4558    6.534134442    1.231289048    1.887526596
  874 SOLV  HW1     4559    6.631593467    1.253526662    1.890222605
  874 SOLV  HW2     4560    6.492325604    1.254087005    1.975459932
  875 SOLV  OW      4561    7.127125457    7.250652682    5.135405989
  875 SOLV  HW1     4562    7.098289303    7.336919751    5.093835864
  875 SOLV  HW2     4563    7.226346484    7.251225919    5.147914344
  876 SOLV  OW      4564    2.422550161    3.287800619    3.210636782
  876 SOLV  HW1     4565    2.467310850    3.212655654    3.259111031
  876 SOLV  HW2     4566    2.471432198    3.373085057    3.228997294
  877 SOLV  OW      4567    2.429435319    2.991195388    4.713162799
  877 SOLV  HW1     4568    2.526316954    3.015955472    4.714746006
  877 SOLV  HW2     4569    2.419835776    2.896073526    4.683816504
  878 SOLV  OW      4570    3.627796754    1.925372579    1.533302488
  878 SOLV  HW1     4571    3.672496318    2.010887854    1.559584671
  878 SOLV  HW2     4572    3.671818371    1.848923881    1.580411770
  879 SOLV  OW      4573    2.937422028    5.941937752    3.819653920
  879 SOLV  HW1     4574    2.910232851    5.923502021    3.725195834
  879 SOLV  HW2     4575    2.943766849    6.040732871    3.833818828
  880 SOLV  OW      4576    4.860564158    4.707109261    7.645165122
  880 SOLV  HW1     4577    4.897012702    4.630651136    7.591995162
  880 SOLV  HW2     4578    4.762735564    4.716813013    7.626813801
  881 SOLV  OW      4579    5.355903914    6.274951052    1.118384024
  881 SOLV  HW1     4580    5.379681713    6.178702914    1.131526989
  881 SOLV  HW2     4581    5.371247905    6.300311602    1.022868098
  882 SOLV  OW      4582    1.084609498    5.231569444    2.271782321
  882 SOLV  HW1     4583    1.149127448    5.261472308    2.201474071
  882 SOLV  HW2     4584    1.125982042    5.243228822    2.362083786
  883 SOLV  OW      4585    4.997008905    6.687875750    4.844066217
  883 SOLV  HW1     4586    5.014167617    6.728441574    4.754281173
  883 SOLV  HW2     4587    5.062443024    6.614011695    4.860308737
  884 SOLV  OW      4588    3.451368048    3.962099026    5.090527593
  884 SOLV  HW1     4589    3.451107181    3.887635109    5.023768145
  884 SOLV  HW2     4590    3.358910004    3.975001645    5.126400134
  885 SOLV  OW      4591    7.302245065    0.755066724    7.379014256
  885 SOLV  HW1     4592    7.380921905    0.734685610    7.320751384
  885 SOLV  HW2     4593    7.252148435    0.670633144    7.398073322
  886 SOLV  OW      4594    3.880161549    4.497903746    0.339551044
  886 SOLV  HW1     4595    3.785803954    4.464788459    0.338350380
  886 SOLV  HW2     4596    3.921920129    4.482781737    0.249946844
  887 SOLV  OW      4597    5.433063701    0.476099126    2.182406706
  887 SOLV  HW1     4598    5.369120818    0.509189535    2.112994460
  887 SOLV  HW2     4599    5.498032458    0.412754603    2.140355915
  888 SOLV  OW      4600    4.130451199    4.585189911    3.794715363
  888 SOLV  HW1     4601    4.033466679    4.565792758    3.809530269
  888 SOLV  HW2     4602    4.144042529    4.617432499    3.701027388
  889 SOLV  OW      4603    2.951433304    5.874992960    7.673962204
  889 SOLV  HW1     4604    2.943632384    5.822291521    7.589326100
  889 SOLV  HW2     4605    2.984687314    5.966951300    7.653001818
  890 SOLV  OW      4606    1.524563574    7.233415049    4.268488803
  890 SOLV  HW1     4607    1.453410240    7.171425341    4.235380361
  890 SOLV  HW2     4608    1.504495579    7.259799743    4.362843335
  891 SOLV  OW      4609    1.167408462    5.773005636    3.063987858
  891 SOLV  HW1     4610    1.187171208    5.675272608    3.056278924
  891 SOLV  HW2     4611    1.084113855    5.794281300    3.012889182
  892 SOLV  OW      4612    3.080300367    2.820841410    3.431946009
  892 SOLV  HW1     4613    3.170037701    2.839168655    3.391787165
  892 SOLV  HW2     4614    3.089494502    2.811209230    3.531062503
  893 SOLV  OW      4615    5.146522100    4.633858142    5.772660123
  893 SOLV  HW1     4616    5.243464905    4.651345054    5.755446816
  893 SOLV  HW2     4617    5.122296719    4.543318969    5.737763838
  894 SOLV  OW      4618    4.887939205    7.370325782    3.683570875
  894 SOLV  HW1     4619    4.812822469    7.435787452    3.692167000
  894 SOLV  HW2     4620    4.967952236    7.416305853    3.645031251
  895 SOLV  OW      4621    6.465093420    3.577163512    4.137995904
  895 SOLV  HW1     4622    6.365128875    3.580173472    4.138111933
  895 SOLV  HW2     4623    6.496482727    3.515644745    4.065663569
  896 SOLV  OW      4624    5.334694427    4.981133899    6.952896299
  896 SOLV  HW1     4625    5.331760356    4.913846297    7.026824836
  896 SOLV  HW2     4626    5.318055915    4.935388144    6.865534124
  897 SOLV  OW      4627    2.957719689    7.128901728    1.122877413
  897 SOLV  HW1     4628    2.892300037    7.128037410    1.047239240
  897 SOLV  HW2     4629    2.926708985    7.066326547    1.194461351
  898 SOLV  OW      4630    7.549803238    6.739860081    6.105105447
  898 SOLV  HW1     4631    7.600531057    6.802383535    6.045785360
  898 SOLV  HW2     4632    7.612947225    6.696052223    6.169098163
  899 SOLV  OW      4633    5.502834388    5.121826569    2.725536551
  899 SOLV  HW1     4634    5.520207138    5.219278896    2.739722065
  899 SOLV  HW2     4635    5.489053837    5.104293486    2.628044591
  900 SOLV  OW      4636    4.767880980    7.093900191    3.264701639
  900 SOLV  HW1     4637    4.815519428    7.172642232    3.225582506
  900 SOLV  HW2     4638    4.705449603    7.055559472    3.196640566
  901 SOLV  OW      4639    2.942502235    7.063886546    3.226026702
  901 SOLV  HW1     4640    2.877454117    7.035071327    3.296310672
  901 SOLV  HW2     4641    2.956013827    6.989457955    3.160611193
  902 SOLV  OW      4642    7.638798323    2.724722715    7.177462634
  902 SOLV  HW1     4643    7.613919116    2.809818637    7.223720031
  902 SOLV  HW2     4644    7.596144520    2.647507935    7.224563889
  903 SOLV  OW      4645    1.794677142    5.201970666    1.726044944
  903 SOLV  HW1     4646    1.843117485    5.119665192    1.755726777
  903 SOLV  HW2     4647    1.855333838    5.281070024    1.734144444
  904 SOLV  OW      4648    7.216208363    6.034231055    1.963864509
  904 SOLV  HW1     4649    7.158190001    6.112478021    1.986519495
  904 SOLV  HW2     4650    7.306759132    6.047082354    2.004328947
  905 SOLV  OW      4651    6.712411986    1.710410447    4.028576888
  905 SOLV  HW1     4652    6.730077476    1.803374110    3.996211490
  905 SOLV  HW2     4653    6.691107182    1.651485294    3.950630132
  906 SOLV  OW      4654    1.715508984    4.689892278    0.714796334
  906 SOLV  HW1     4655    1.716237625    4.589940249    0.718056250
  906 SOLV  HW2     4656    1.750130483    4.726298162    0.801268929
  907 SOLV  OW      4657    3.620792066    5.908819549    1.780151589
  907 SOLV  HW1     4658    3.590150192    5.988440710    1.727968148
  907 SOLV  HW2     4659    3.605413188    5.924953089    1.877644196
  908 SOLV  OW      4660    5.972115286    6.939579592    0.628571622
  908 SOLV  HW1     4661    5.940513811    7.033119379    0.644495263
  908 SOLV  HW2     4662    6.063972570    6.941720781    0.589080575
  909 SOLV  OW      4663    2.118060303    2.237524429    0.853649116
  909 SOLV  HW1     4664    2.134019714    2.224206583    0.951472592
  909 SOLV  HW2     4665    2.055278380    2.314211320    0.840272296
  910 SOLV  OW      4666    5.971427181    5.402327006    0.691071527
  910 SOLV  HW1     4667    6.070533588    5.410728366    0.680639912
  910 SOLV  HW2     4668    5.927056927    5.420083164    0.603222268
  911 SOLV  OW      4669    4.690366072    4.168728170    1.346772727
  911 SOLV  HW1     4670    4.732429167    4.257707175    1.329016844
  911 SOLV  HW2     4671    4.604729604    4.161562167    1.295617508
  912 SOLV  OW      4672    4.817532568    0.030976103    2.225168140
  912 SOLV  HW1     4673    4.812076328   -0.019249014    2.311478081
  912 SOLV  HW2     4674    4.900898128    0.086207549    2.223978609
  913 SOLV  OW      4675    0.816503672    3.308445660    4.697502421
  913 SOLV  HW1     4676    0.747426382    3.298501036    4.769132401
  913 SOLV  HW2     4677    0.772360341    3.336754183    4.612347355
  914 SOLV  OW      4678    5.419274150    5.907393761    1.886113858
  914 SOLV  HW1     4679    5.377938136    5.978714167    1.829486974
  914 SOLV  HW2     4680    5.348691354    5.842685830    1.914970737
  915 SOLV  OW      4681    1.662349966    7.574808294    1.073468911
  915 SOLV  HW1     4682    1.618824991    7.664623080    1.079835195
  915 SOLV  HW2     4683    1.682570441    7.554301452    0.977696993
  916 SOLV  OW      4684    7.058537625    6.132820080    7.681916595
  916 SOLV  HW1     4685    7.006299550    6.193572125    7.622064223
  916 SOLV  HW2     4686    7.094489468    6.185074916    7.759238901
  917 SOLV  OW      4687    3.765721504    7.251629146    5.955641039
  917 SOLV  HW1     4688    3.858934709    7.217640264    5.943079953
  917 SOLV  HW2     4689    3.768399098    7.349553068    5.975773557
  918 SOLV  OW      4690    3.324614501    3.177946500    5.079927443
  918 SOLV  HW1     4691    3.291712694    3.210878235    4.991412436
  918 SOLV  HW2     4692    3.407338202    3.228021893    5.105444859
  919 SOLV  OW      4693    2.906673901    7.639245220    6.271347584
  919 SOLV  HW1     4694    2.935652367    7.612550702    6.179427327
  919 SOLV  HW2     4695    2.856305487    7.725516543    6.266658902
  920 SOLV  OW      4696    3.502579747    4.107162866    3.305658985
  920 SOLV  HW1     4697    3.412265208    4.064234520    3.304967283
  920 SOLV  HW2     4698    3.517750383    4.151409212    3.394045126
  921 SOLV  OW      4699    3.443247758    7.112083164    2.545476670
  921 SOLV  HW1     4700    3.495131425    7.085934744    2.626878802
  921 SOLV  HW2     4701    3.349353627    7.078632517    2.553652663
  922 SOLV  OW      4702    7.005006021    4.946379111    1.818671128
  922 SOLV  HW1     4703    7.027575329    4.906889657    1.907736672
  922 SOLV  HW2     4704    6.905649156    4.948950486    1.807579540
  923 SOLV  OW      4705    6.449718817    7.571704669    2.003191647
  923 SOLV  HW1     4706    6.529225783    7.528312582    1.960796379
  923 SOLV  HW2     4707    6.372698212    7.569656141    1.939433187
  924 SOLV  OW      4708    6.028835856    7.279900901    7.210061643
  924 SOLV  HW1     4709    6.065206324    7.187377521    7.199192360
  924 SOLV  HW2     4710    5.971411251    7.302579488    7.131387144
  925 SOLV  OW      4711    6.088962189    7.020232405    7.462580547
  925 SOLV  HW1     4712    6.084973309    7.025483468    7.362790341
  925 SOLV  HW2     4713    6.084118925    7.112433167    7.501013263
  926 SOLV  OW      4714    7.683225177    4.974281388    0.074674633
  926 SOLV  HW1     4715    7.626879990    5.016773139    0.003824735
  926 SOLV  HW2     4716    7.649357582    4.882054185    0.093305959
  927 SOLV  OW      4717    3.993740450    5.574833185    3.889717808
  927 SOLV  HW1     4718    3.951331063    5.535727417    3.971413338
  927 SOLV  HW2     4719    3.922562427    5.601021770    3.824527091
  928 SOLV  OW      4720    5.928494999    4.196413803    6.542748004
  928 SOLV  HW1     4721    5.837801567    4.234853613    6.525458377
  928 SOLV  HW2     4722    5.985127774    4.264356773    6.589420154
  929 SOLV  OW      4723    4.169929615    6.858915540    0.855854071
  929 SOLV  HW1     4724    4.221392968    6.938031280    0.888923803
  929 SOLV  HW2     4725    4.154795219    6.795091511    0.931344535
  930 SOLV  OW      4726    4.355421330    2.921981694    3.775300061
  930 SOLV  HW1     4727    4.265267613    2.960449143    3.755445590
  930 SOLV  HW2     4728    4.409197703    2.917934290    3.691078108
  931 SOLV  OW      4729    4.029616299    5.027161185    7.737820363
  931 SOLV  HW1     4730    4.082538163    4.984304111    7.664577387
  931 SOLV  HW2     4731    3.979941668    5.105918098    7.701327271
  932 SOLV  OW      4732    5.444151674    3.646181520    6.189806868
  932 SOLV  HW1     4733    5.450147676    3.742404041    6.163222729
  932 SOLV  HW2     4734    5.416311886    3.591476602    6.110852854
  933 SOLV  OW      4735    6.258394951    5.030277316    2.411664175
  933 SOLV  HW1     4736    6.329209023    4.975299623    2.367344108
  933 SOLV  HW2     4737    6.173681873    4.977402431    2.417077799
  934 SOLV  OW      4738    5.136602205    3.078610790    0.708422355
  934 SOLV  HW1     4739    5.187808775    3.008963116    0.758707649
  934 SOLV  HW2     4740    5.167361153    3.169474081    0.736692177
  935 SOLV  OW      4741    5.693753850    4.684819963    6.146342681
  935 SOLV  HW1     4742    5.719345011    4.758283467    6.209189533
  935 SOLV  HW2     4743    5.599518484    4.656718604    6.164549438
  936 SOLV  OW      4744    6.815377203    2.155160383    2.369744410
  936 SOLV  HW1     4745    6.751627562    2.216819936    2.415959507
  936 SOLV  HW2     4746    6.902819552    2.201743573    2.356124384
  937 SOLV  OW      4747    0.940961113    2.189533462    1.086599949
  937 SOLV  HW1     4748    0.944774758    2.152766080    1.179527807
  937 SOLV  HW2     4749    0.861348157    2.249404909    1.077706908
  938 SOLV  OW      4750    4.885329901    6.595047779    0.953469742
  938 SOLV  HW1     4751    4.870137041    6.678837189    1.005910893
  938 SOLV  HW2     4752    4.853361289    6.516402732    1.006332359
  939 SOLV  OW      4753    4.065602466    5.987498050    6.772070236
  939 SOLV  HW1     4754    3.979973606    5.962415046    6.817240751
  939 SOLV  HW2     4755    4.133947607    6.011298731    6.841093394
  940 SOLV  OW      4756    7.637037855    6.963695926    5.939722927
  940 SOLV  HW1     4757    7.615191230    7.050071798    5.985131848
  940 SOLV  HW2     4758    7.723190098    6.973150037    5.889838980
  941 SOLV  OW      4759    0.753884996    3.456076343    0.621551668
  941 SOLV  HW1     4760    0.816101949    3.532329178    0.603766536
  941 SOLV  HW2     4761    0.795838624    3.393492523    0.687314948
  942 SOLV  OW      4762    1.911893206    1.943322735    6.307116914
  942 SOLV  HW1     4763    1.988475243    1.936875174    6.371111321
  942 SOLV  HW2     4764    1.945245209    1.929910883    6.213792475
  943 SOLV  OW      4765    5.166407543    3.065872735    7.472052261
  943 SOLV  HW1     4766    5.177106373    3.146149623    7.530713937
  943 SOLV  HW2     4767    5.147470978    2.985592269    7.528589422
  944 SOLV  OW      4768    3.077181959    0.043860075    5.140935897
  944 SOLV  HW1     4769    2.997097290    0.098436865    5.165622349
  944 SOLV  HW2     4770    3.070073296    0.015664482    5.045248799
  945 SOLV  OW      4771    7.347914108    6.212528231    3.764375031
  945 SOLV  HW1     4772    7.258269786    6.243286711    3.796301213
  945 SOLV  HW2     4773    7.390154531    6.154783931    3.834251549
  946 SOLV  OW      4774    3.995708112    6.564416945    3.735734017
  946 SOLV  HW1     4775    3.998745654    6.663938833    3.726350555
  946 SOLV  HW2     4776    4.057566282    6.522770925    3.669094010
  947 SOLV  OW      4777    1.556517339    5.497522101    1.196033384
  947 SOLV  HW1     4778    1.461862763    5.522866862    1.176036352
  947 SOLV  HW2     4779    1.618294548    5.565254874    1.156063636
  948 SOLV  OW      4780    4.809043195    3.433846509    3.330694799
  948 SOLV  HW1     4781    4.775698524    3.340427434    3.343383636
  948 SOLV  HW2     4782    4.909024688    3.433495911    3.328337395
  949 SOLV  OW      4783    6.652172659    1.279252668    1.513621557
  949 SOLV  HW1     4784    6.618117629    1.263610632    1.606341820
  949 SOLV  HW2     4785    6.587230535    1.336435718    1.463481572
  950 SOLV  OW      4786    3.525678378    7.393060786    1.942746883
  950 SOLV  HW1     4787    3.488715783    7.437518895    2.024338797
  950 SOLV  HW2     4788    3.624218498    7.379955920    1.953701900
  951 SOLV  OW      4789    6.845986470    0.537172108    5.548115143
  951 SOLV  HW1     4790    6.886165754    0.452562865    5.583165109
  951 SOLV  HW2     4791    6.895764360    0.615566332    5.585237014
  952 SOLV  OW      4792    6.481437034    6.213050664    2.502728279
  952 SOLV  HW1     4793    6.497450653    6.131742190    2.558696960
  952 SOLV  HW2     4794    6.487878309    6.188670613    2.405950128
  953 SOLV  OW      4795    7.662734083    4.457263743    3.754025350
  953 SOLV  HW1     4796    7.658749335    4.362605835    3.786055486
  953 SOLV  HW2     4797    7.686606250    4.458593855    3.656916612
  954 SOLV  OW      4798    6.800590073    3.121723288    5.336058536
  954 SOLV  HW1     4799    6.710596409    3.165336679    5.335199480
  954 SOLV  HW2     4800    6.855154451    3.156421505    5.259767070
  955 SOLV  OW      4801    0.254682384    5.169689655    4.729237686
  955 SOLV  HW1     4802    0.206858656    5.229087543    4.793939130
  955 SOLV  HW2     4803    0.271003884    5.080584063    4.771608378
  956 SOLV  OW      4804    5.597104839    3.721514261    1.330515179
  956 SOLV  HW1     4805    5.650063549    3.657536613    1.274799871
  956 SOLV  HW2     4806    5.554258000    3.789730558    1.271248273
  957 SOLV  OW      4807    2.543510002    1.139392664    3.588013119
  957 SOLV  HW1     4808    2.636559938    1.153366475    3.621896638
  957 SOLV  HW2     4809    2.530565689    1.042929931    3.565014786
  958 SOLV  OW      4810    1.872716335    5.323568369    6.053571017
  958 SOLV  HW1     4811    1.851117117    5.228597270    6.076283492
  958 SOLV  HW2     4812    1.939625693    5.359049386    6.118886707
  959 SOLV  OW      4813    1.228843832    2.458037235    2.926454151
  959 SOLV  HW1     4814    1.240486574    2.441685335    3.024426174
  959 SOLV  HW2     4815    1.317000579    2.448048765    2.880302373
  960 SOLV  OW      4816    0.356450199    3.241260164    3.852205746
  960 SOLV  HW1     4817    0.355571570    3.237711850    3.952146168
  960 SOLV  HW2     4818    0.288113297    3.307084613    3.820603942
  961 SOLV  OW      4819    3.494356377    5.400049873    0.286752842
  961 SOLV  HW1     4820    3.460276388    5.475291697    0.230372345
  961 SOLV  HW2     4821    3.421800215    5.368891346    0.348122528
  962 SOLV  OW      4822    7.522870205    2.984125261    5.808817756
  962 SOLV  HW1     4823    7.563796609    2.933778356    5.732724010
  962 SOLV  HW2     4824    7.426055492    3.000372652    5.789767008
  963 SOLV  OW      4825    5.403471262    5.295867197    6.376782422
  963 SOLV  HW1     4826    5.393184288    5.392215058    6.352057797
  963 SOLV  HW2     4827    5.321730290    5.265062461    6.425459717
  964 SOLV  OW      4828    2.753208461    6.654194301    1.840144307
  964 SOLV  HW1     4829    2.755158873    6.577548685    1.904356135
  964 SOLV  HW2     4830    2.810082639    6.728564047    1.875299357
  965 SOLV  OW      4831    6.346048726    7.031196121    5.781587467
  965 SOLV  HW1     4832    6.349975681    6.984397954    5.869883915
  965 SOLV  HW2     4833    6.256892599    7.075296963    5.771195180
  966 SOLV  OW      4834    3.648058458    3.894033677    3.633906256
  966 SOLV  HW1     4835    3.629162758    3.813015206    3.578403995
  966 SOLV  HW2     4836    3.564776893    3.921739896    3.681844599
  967 SOLV  OW      4837    6.780127412    1.988006120    5.911382616
  967 SOLV  HW1     4838    6.813574099    1.978833127    6.005184637
  967 SOLV  HW2     4839    6.760742487    1.897333578    5.873909352
  968 SOLV  OW      4840    2.421902737    2.452287475    0.431438379
  968 SOLV  HW1     4841    2.437607092    2.507815494    0.349768252
  968 SOLV  HW2     4842    2.503285362    2.454702778    0.489515990
  969 SOLV  OW      4843    6.278020453    0.417899499    0.900327495
  969 SOLV  HW1     4844    6.235284987    0.387050541    0.985321468
  969 SOLV  HW2     4845    6.213693838    0.475277670    0.849614606
  970 SOLV  OW      4846    1.172157422    4.704439784    1.200118834
  970 SOLV  HW1     4847    1.191829388    4.624978222    1.257567738
  970 SOLV  HW2     4848    1.255266092    4.732017930    1.151809326
  971 SOLV  OW      4849    7.519158070    4.912715941    2.157871980
  971 SOLV  HW1     4850    7.572980021    4.945402576    2.235565107
  971 SOLV  HW2     4851    7.486796960    4.990870875    2.104524388
  972 SOLV  OW      4852    2.604323480    6.806107573    1.573864360
  972 SOLV  HW1     4853    2.645336153    6.759362252    1.495542822
  972 SOLV  HW2     4854    2.659926856    6.789651410    1.655343431
  973 SOLV  OW      4855    1.546254968    5.394434554    5.035180615
  973 SOLV  HW1     4856    1.554848290    5.345474604    5.121959828
  973 SOLV  HW2     4857    1.635217259    5.431989155    5.009165246
  974 SOLV  OW      4858    0.247645226    6.977297122    1.729855830
  974 SOLV  HW1     4859    0.148317653    6.967615898    1.723395543
  974 SOLV  HW2     4860    0.285399884    6.900031737    1.780905537
  975 SOLV  OW      4861    6.384739761    1.566461588    4.722534005
  975 SOLV  HW1     4862    6.371696987    1.630010189    4.798645823
  975 SOLV  HW2     4863    6.467582908    1.591223555    4.672281099
  976 SOLV  OW      4864    4.807945719    1.116470997    0.362192066
  976 SOLV  HW1     4865    4.883294163    1.177493927    0.337687156
  976 SOLV  HW2     4866    4.804570766    1.040133346    0.297671486
  977 SOLV  OW      4867    7.390780657    7.309596392    3.084039227
  977 SOLV  HW1     4868    7.357264448    7.360271519    3.004611948
  977 SOLV  HW2     4869    7.435398182    7.225470379    3.053476840
  978 SOLV  OW      4870    3.584338247    6.411288612    1.628169228
  978 SOLV  HW1     4871    3.526943270    6.414809406    1.546367007
  978 SOLV  HW2     4872    3.535097939    6.451729398    1.705228494
  979 SOLV  OW      4873    6.284509286    4.727371569    4.501658864
  979 SOLV  HW1     4874    6.214485404    4.680547907    4.447752308
  979 SOLV  HW2     4875    6.243911092    4.806421331    4.547534903
  980 SOLV  OW      4876    0.035150155    4.312995701    5.619491250
  980 SOLV  HW1     4877    0.022347158    4.289893812    5.715948057
  980 SOLV  HW2     4878    0.104554537    4.252935043    5.579777015
  981 SOLV  OW      4879    5.996899731    3.154878414    6.538958351
  981 SOLV  HW1     4880    6.009531368    3.238772590    6.591908211
  981 SOLV  HW2     4881    6.059639260    3.084573110    6.572458894
  982 SOLV  OW      4882    1.609274527    5.990970300    6.440821591
  982 SOLV  HW1     4883    1.553169657    5.946069936    6.510374670
  982 SOLV  HW2     4884    1.693451853    6.024970802    6.482768235
  983 SOLV  OW      4885    0.250812727    1.037524277    2.589096855
  983 SOLV  HW1     4886    0.162000088    1.075289779    2.562902974
  983 SOLV  HW2     4887    0.253673389    1.024829291    2.688246496
  984 SOLV  OW      4888    4.573690821    1.007401581    5.453017476
  984 SOLV  HW1     4889    4.542669714    1.057066256    5.371945116
  984 SOLV  HW2     4890    4.655080162    0.953944049    5.430222539
  985 SOLV  OW      4891    5.850056102    7.097426146    2.261367520
  985 SOLV  HW1     4892    5.830197369    7.083365066    2.164366067
  985 SOLV  HW2     4893    5.948258129    7.111927476    2.273510018
  986 SOLV  OW      4894    3.176759787    7.734587034    6.679360911
  986 SOLV  HW1     4895    3.247069241    7.803298314    6.661003327
  986 SOLV  HW2     4896    3.127089109    7.759165993    6.762608753
  987 SOLV  OW      4897    1.016773761    2.107632330    2.937355196
  987 SOLV  HW1     4898    1.000539637    2.154705144    2.850624617
  987 SOLV  HW2     4899    0.985220006    2.165107018    3.012870314
  988 SOLV  OW      4900    6.626708879    6.090577675    4.419092558
  988 SOLV  HW1     4901    6.571317305    6.007943559    4.429349597
  988 SOLV  HW2     4902    6.654265728    6.123627908    4.509369887
  989 SOLV  OW      4903    5.606140076    7.187676331    3.138921545
  989 SOLV  HW1     4904    5.549244980    7.174846186    3.220161049
  989 SOLV  HW2     4905    5.697561189    7.150971462    3.156138742
  990 SOLV  OW      4906    4.651504337    3.244386854    3.952558093
  990 SOLV  HW1     4907    4.749223903    3.246355747    3.931383228
  990 SOLV  HW2     4908    4.626113257    3.328375678    4.000542870
  991 SOLV  OW      4909    6.612231722    7.619321001    7.476373904
  991 SOLV  HW1     4910    6.591696663    7.715830626    7.460067703
  991 SOLV  HW2     4911    6.690068135    7.591823367    7.419920354
  992 SOLV  OW      4912    3.551319588    3.538203223    1.159713774
  992 SOLV  HW1     4913    3.526793170    3.549806718    1.255971290
  992 SOLV  HW2     4914    3.641608189    3.495686928    1.153233196
  993 SOLV  OW      4915    7.492793785    5.188884557    0.540021011
  993 SOLV  HW1     4916    7.426508014    5.176177464    0.466222554
  993 SOLV  HW2     4917    7.479798036    5.117738577    0.609091817
  994 SOLV  OW      4918    6.838878999    6.709354718    6.066338464
  994 SOLV  HW1     4919    6.898647891    6.662017645    6.131055290
  994 SOLV  HW2     4920    6.885151892    6.717466410    5.978052517
  995 SOLV  OW      4921    7.582033904    2.055052954    2.087927692
  995 SOLV  HW1     4922    7.567209810    2.110534613    2.006052511
  995 SOLV  HW2     4923    7.534721978    2.096834556    2.165499698
  996 SOLV  OW      4924    1.790873813    6.592721220    3.773482522
  996 SOLV  HW1     4925    1.745007548    6.617666726    3.688186656
  996 SOLV  HW2     4926    1.725163876    6.595885533    3.848805349
  997 SOLV  OW      4927    5.175118497    5.053444293    7.344209239
  997 SOLV  HW1     4928    5.205473385    5.148696958    7.346844030
  997 SOLV  HW2     4929    5.086828143    5.045321346    7.390471381
  998 SOLV  OW      4930    6.641131959    6.003258961    6.447733286
  998 SOLV  HW1     4931    6.679278177    5.963878160    6.531372046
  998 SOLV  HW2     4932    6.607602569    5.929876658    6.388637813
  999 SOLV  OW      4933    5.285517484    0.795672927    0.136539484
  999 SOLV  HW1     4934    5.203202890    0.758204040    0.093856391
  999 SOLV  HW2     4935    5.304434129    0.886251858    0.098604942
 1000 SOLV  OW      4936    3.418344377    1.118560633    6.960147426
 1000 SOLV  HW1     4937    3.391175280    1.028452238    6.926321615
 1000 SOLV  HW2     4938    3.497423868    1.108988676    7.020617300
 1001 SOLV  OW      4939    5.616432687    0.125315765    3.808764356
 1001 SOLV  HW1     4940    5.699788678    0.129472846    3.753662672
 1001 SOLV  HW2     4941    5.640357705    0.129852788    3.905762546
 1002 SOLV  OW      4942    2.528513928    3.521414776    0.241825870
 1002 SOLV  HW1     4943    2.530583151    3.621081169    0.249814015
 1002 SOLV  HW2     4944    2.535934554    3.480539700    0.332796027
 1003 SOLV  OW      4945    6.955467196    0.363157835    5.269873149
 1003 SOLV  HW1     4946    6.858160894    0.340655344    5.264686241
 1003 SOLV  HW2     4947    6.970806660    0.453900494    5.230730037
 1004 SOLV  OW      4948    3.332736174    2.225269846    1.060653493
 1004 SOLV  HW1     4949    3.303008616    2.308087868    1.013126484
 1004 SOLV  HW2     4950    3.410840021    2.185455952    1.012528742
 1005 SOLV  OW      4951    1.931371423    1.655843445    7.456443784
 1005 SOLV  HW1     4952    1.897671585    1.733913425    7.509084088
 1005 SOLV  HW2     4953    1.959424928    1.583069421    7.519042360
 1006 SOLV  OW      4954    7.249695713    7.368106546    5.388154187
 1006 SOLV  HW1     4955    7.288778837    7.318307402    5.310730382
 1006 SOLV  HW2     4956    7.220992441    7.303087421    5.458513714
 1007 SOLV  OW      4957    1.155955481    0.182159789    1.275332442
 1007 SOLV  HW1     4958    1.141411244    0.112393299    1.205171689
 1007 SOLV  HW2     4959    1.110859760    0.267054245    1.247752848
 1008 SOLV  OW      4960    7.310414438    5.866119044    0.189307150
 1008 SOLV  HW1     4961    7.269869049    5.775523563    0.177038801
 1008 SOLV  HW2     4962    7.379194678    5.881710653    0.118397814
 1009 SOLV  OW      4963    4.194357235    3.283685324    3.940701729
 1009 SOLV  HW1     4964    4.229787871    3.340271567    4.015163473
 1009 SOLV  HW2     4965    4.270568556    3.240005175    3.892892696
 1010 SOLV  OW      4966    4.151982295    1.691323336    6.191312521
 1010 SOLV  HW1     4967    4.246324633    1.658901125    6.198395127
 1010 SOLV  HW2     4968    4.123953309    1.691546761    6.095312257
 1011 SOLV  OW      4969    4.634250932    0.429578750    1.054748390
 1011 SOLV  HW1     4970    4.674194711    0.337965039    1.058329370
 1011 SOLV  HW2     4971    4.536371654    0.422518897    1.035481916
 1012 SOLV  OW      4972    1.359181449    1.056213993    3.399289286
 1012 SOLV  HW1     4973    1.457101694    1.051489719    3.419062084
 1012 SOLV  HW2     4974    1.344622963    1.047266013    3.300752103
 1013 SOLV  OW      4975    7.174815354    0.009106192    5.538011251
 1013 SOLV  HW1     4976    7.235232963   -0.022485407    5.611177705
 1013 SOLV  HW2     4977    7.149762578   -0.068235686    5.479768871
 1014 SOLV  OW      4978    7.209175087    4.123994216    6.378638817
 1014 SOLV  HW1     4979    7.186966502    4.220975439    6.368496587
 1014 SOLV  HW2     4980    7.261315517    4.110389116    6.462886444
 1015 SOLV  OW      4981    6.440587134    3.937588496    6.402433051
 1015 SOLV  HW1     4982    6.536678823    3.955585755    6.381363480
 1015 SOLV  HW2     4983    6.417045430    3.844689743    6.373848022
 1016 SOLV  OW      4984    4.666860720    3.144096053    6.784944138
 1016 SOLV  HW1     4985    4.708489848    3.232391360    6.806646518
 1016 SOLV  HW2     4986    4.694003959    3.116219888    6.692823776
 1017 SOLV  OW      4987    0.211693844    4.153688081    1.796634996
 1017 SOLV  HW1     4988    0.170169727    4.178191216    1.709018153
 1017 SOLV  HW2     4989    0.149869634    4.093428098    1.847111152
 1018 SOLV  OW      4990    1.995383435    1.123613126    3.286329081
 1018 SOLV  HW1     4991    1.908808631    1.103049232    3.240684958
 1018 SOLV  HW2     4992    2.066199380    1.139974143    3.217635891
 1019 SOLV  OW      4993    3.483395277    0.683587596    5.275621395
 1019 SOLV  HW1     4994    3.435251995    0.614648983    5.221481105
 1019 SOLV  HW2     4995    3.491020698    0.652249487    5.370285037
 1020 SOLV  OW      4996    1.561987817    0.029612351    3.040514516
 1020 SOLV  HW1     4997    1.565628058   -0.070209501    3.035783571
 1020 SOLV  HW2     4998    1.466994341    0.059881849    3.032768909
 1021 SOLV  OW      4999    6.577172140    1.529668453    1.692900113
 1021 SOLV  HW1     5000    6.479168572    1.531853723    1.673091899
 1021 SOLV  HW2     5001    6.623100984    1.602389851    1.641872167
 1022 SOLV  OW      5002    0.316951117    3.038147568    6.175526697
 1022 SOLV  HW1     5003    0.325461702    2.941376102    6.199251169
 1022 SOLV  HW2     5004    0.344678170    3.094150449    6.253608904
 1023 SOLV  OW      5005    1.231249690    2.885866425    1.870432593
 1023 SOLV  HW1     5006    1.138420490    2.865447157    1.839332415
 1023 SOLV  HW2     5007    1.227833331    2.923618320    1.962977130
 1024 SOLV  OW      5008    5.938412317    3.601145751    1.417985834
 1024 SOLV  HW1     5009    5.877653015    3.556765739    1.352102388
 1024 SOLV  HW2     5010    5.886632475    3.625212731    1.500092033
 1025 SOLV  OW      5011    4.679001715    5.152943325    2.819779735
 1025 SOLV  HW1     5012    4.679109441    5.251658245    2.835811204
 1025 SOLV  HW2     5013    4.725956693    5.106905420    2.895128240
 1026 SOLV  OW      5014    4.952476417    1.164816487    7.288969889
 1026 SOLV  HW1     5015    4.857162842    1.191386274    7.274498996
 1026 SOLV  HW2     5016    5.000946315    1.165699813    7.201506262
 1027 SOLV  OW      5017    0.445110401    2.894221700    2.584148145
 1027 SOLV  HW1     5018    0.511294246    2.869119617    2.513499936
 1027 SOLV  HW2     5019    0.352921870    2.870777555    2.553274274
 1028 SOLV  OW      5020    1.771030691    3.442663566    1.112364302
 1028 SOLV  HW1     5021    1.717652096    3.527000586    1.106071491
 1028 SOLV  HW2     5022    1.745175053    3.392976002    1.195214377
 1029 SOLV  OW      5023    6.835151731    6.081221136    3.436553000
 1029 SOLV  HW1     5024    6.805950726    5.990316190    3.406794867
 1029 SOLV  HW2     5025    6.786127929    6.150803418    3.384047051
 1030 SOLV  OW      5026    3.389066108    5.673701347    1.768346648
 1030 SOLV  HW1     5027    3.376114041    5.768149200    1.798576290
 1030 SOLV  HW2     5028    3.336537344    5.612348925    1.827325481
 1031 SOLV  OW      5029    0.984441452    3.834058376    2.039274361
 1031 SOLV  HW1     5030    1.016726389    3.783168912    2.119074014
 1031 SOLV  HW2     5031    0.884498983    3.831944499    2.036622603
 1032 SOLV  OW      5032    2.428545294    1.729146394    0.193492389
 1032 SOLV  HW1     5033    2.380481237    1.729517450    0.281192686
 1032 SOLV  HW2     5034    2.493739227    1.653333458    0.191553502
 1033 SOLV  OW      5035    4.981578493    3.128549731    2.090559823
 1033 SOLV  HW1     5036    5.061242729    3.079173414    2.055668379
 1033 SOLV  HW2     5037    5.011424736    3.197621321    2.156439493
 1034 SOLV  OW      5038    4.836923823    2.448523687    1.244742903
 1034 SOLV  HW1     5039    4.804016423    2.541331953    1.262223261
 1034 SOLV  HW2     5040    4.929564403    2.452531227    1.207280633
 1035 SOLV  OW      5041    5.874559145    1.893303508    4.062690125
 1035 SOLV  HW1     5042    5.884038645    1.963943591    3.992535946
 1035 SOLV  HW2     5043    5.939684752    1.819563294    4.044731701
 1036 SOLV  OW      5044    0.121761588    5.359798236    4.880128644
 1036 SOLV  HW1     5045    0.082903029    5.318642508    4.962578858
 1036 SOLV  HW2     5046    0.104935128    5.458377640    4.880999229
 1037 SOLV  OW      5047    7.412005807    4.400970941    0.238511981
 1037 SOLV  HW1     5048    7.415458995    4.372475073    0.334311196
 1037 SOLV  HW2     5049    7.336178148    4.354599551    0.192672327
 1038 SOLV  OW      5050    1.678011494    2.003610506    1.797114114
 1038 SOLV  HW1     5051    1.604991330    2.027373729    1.733042115
 1038 SOLV  HW2     5052    1.745551523    2.077329487    1.799478632
 1039 SOLV  OW      5053    6.336433011    3.737116462    4.631917550
 1039 SOLV  HW1     5054    6.395539176    3.692968909    4.699438218
 1039 SOLV  HW2     5055    6.337730229    3.684378288    4.546955815
 1040 SOLV  OW      5056    4.833223308    5.079293468    5.217796237
 1040 SOLV  HW1     5057    4.796398332    5.102631837    5.127792447
 1040 SOLV  HW2     5058    4.930573435    5.101985178    5.220868650
 1041 SOLV  OW      5059    5.804001769    4.535414441    0.456556531
 1041 SOLV  HW1     5060    5.818325067    4.607297164    0.524584126
 1041 SOLV  HW2     5061    5.758921232    4.457257237    0.499674904
 1042 SOLV  OW      5062    0.215651261    0.940946749    6.213916156
 1042 SOLV  HW1     5063    0.260645519    0.898814167    6.292668058
 1042 SOLV  HW2     5064    0.281600954    0.997176603    6.164012482
 1043 SOLV  OW      5065    1.148979264    0.309018777    5.019556938
 1043 SOLV  HW1     5066    1.129528426    0.225287311    5.070667696
 1043 SOLV  HW2     5067    1.113256708    0.387771215    5.069791064
 1044 SOLV  OW      5068    6.240433988    5.367330488    7.309995215
 1044 SOLV  HW1     5069    6.204645153    5.411289319    7.227602798
 1044 SOLV  HW2     5070    6.277881833    5.277669182    7.286327614
 1045 SOLV  OW      5071    2.535832053    2.488920070    4.047439331
 1045 SOLV  HW1     5072    2.552072792    2.483700547    4.145980876
 1045 SOLV  HW2     5073    2.497665192    2.402238995    4.015327193
 1046 SOLV  OW      5074    0.041530805    5.786100616    2.141448879
 1046 SOLV  HW1     5075    0.088832718    5.737191508    2.068154493
 1046 SOLV  HW2     5076    0.044518501    5.731564133    2.225224984
 1047 SOLV  OW      5077    1.346573134    1.783343845    0.717623995
 1047 SOLV  HW1     5078    1.292082738    1.800459930    0.799717010
 1047 SOLV  HW2     5079    1.288220919    1.790805935    0.636749397
 1048 SOLV  OW      5080    3.147285595    2.377347508    6.711535497
 1048 SOLV  HW1     5081    3.246354500    2.391024632    6.711397600
 1048 SOLV  HW2     5082    3.108107022    2.416706087    6.628363547
 1049 SOLV  OW      5083    2.667033798    0.050860383    1.448529259
 1049 SOLV  HW1     5084    2.680620989    0.032576312    1.545900304
 1049 SOLV  HW2     5085    2.750125077    0.027023924    1.398253420
 1050 SOLV  OW      5086    2.610057274    3.087786436    2.848863900
 1050 SOLV  HW1     5087    2.561074827    3.000595276    2.848601588
 1050 SOLV  HW2     5088    2.646528263    3.105233505    2.940335484
 1051 SOLV  OW      5089    3.883856770    0.931881837    4.296086127
 1051 SOLV  HW1     5090    3.932366129    0.997704217    4.353672279
 1051 SOLV  HW2     5091    3.893588778    0.958102327    4.200067058
 1052 SOLV  OW      5092    3.919294856    6.391047974    1.946386905
 1052 SOLV  HW1     5093    3.829118447    6.361288330    1.977756673
 1052 SOLV  HW2     5094    3.908575243    6.460971717    1.875695924
 1053 SOLV  OW      5095    7.411823309    4.163221205    6.866687274
 1053 SOLV  HW1     5096    7.483052378    4.215885144    6.820270583
 1053 SOLV  HW2     5097    7.375618124    4.093944279    6.804306152
 1054 SOLV  OW      5098    7.113497367    1.286463673    5.352566545
 1054 SOLV  HW1     5099    7.039728706    1.327918184    5.299259190
 1054 SOLV  HW2     5100    7.158451551    1.356848429    5.407585011
 1055 SOLV  OW      5101    6.346123852    3.914435588    5.663822576
 1055 SOLV  HW1     5102    6.438591084    3.898901324    5.629032748
 1055 SOLV  HW2     5103    6.294171449    3.968274351    5.597458891
 1056 SOLV  OW      5104    2.924799358    4.731079432    6.349642789
 1056 SOLV  HW1     5105    2.879314394    4.752038307    6.436206641
 1056 SOLV  HW2     5106    2.860923328    4.683605163    6.289083463
 1057 SOLV  OW      5107    7.019892930    2.523026165    7.564537854
 1057 SOLV  HW1     5108    7.055557672    2.465600069    7.638228199
 1057 SOLV  HW2     5109    7.004281005    2.466965549    7.483202766
 1058 SOLV  OW      5110    2.434607540    6.006753518    4.844504616
 1058 SOLV  HW1     5111    2.474141205    5.956387136    4.921329011
 1058 SOLV  HW2     5112    2.438686792    5.950320139    4.762040805
 1059 SOLV  OW      5113    1.369892085    7.680083562    5.516218017
 1059 SOLV  HW1     5114    1.364584719    7.761826862    5.458846815
 1059 SOLV  HW2     5115    1.306219373    7.688958500    5.592825337
 1060 SOLV  OW      5116    0.020044272    1.063099680    6.735990422
 1060 SOLV  HW1     5117   -0.005137710    1.066562094    6.639266176
 1060 SOLV  HW2     5118   -0.062040335    1.073438739    6.792175820
 1061 SOLV  OW      5119    6.508037306    7.449543590    3.375194375
 1061 SOLV  HW1     5120    6.520942551    7.352497334    3.354766056
 1061 SOLV  HW2     5121    6.592917881    7.499066876    3.356630919
 1062 SOLV  OW      5122    5.518728948    2.002523812    1.526114000
 1062 SOLV  HW1     5123    5.436684256    2.059400673    1.531921542
 1062 SOLV  HW2     5124    5.549285430    1.997753392    1.431016461
 1063 SOLV  OW      5125    2.890888681    0.319746628    2.877510789
 1063 SOLV  HW1     5126    2.957593864    0.303807178    2.950298990
 1063 SOLV  HW2     5127    2.801458740    0.285351979    2.906165273
 1064 SOLV  OW      5128    6.950215716    6.291945151    3.574658910
 1064 SOLV  HW1     5129    7.019281038    6.343235803    3.523659712
 1064 SOLV  HW2     5130    6.918758837    6.214606837    3.519605988
 1065 SOLV  OW      5131    5.248010230    5.508841331    6.741501783
 1065 SOLV  HW1     5132    5.234969657    5.410047210    6.749937358
 1065 SOLV  HW2     5133    5.297971817    5.542777261    6.821211601
 1066 SOLV  OW      5134    6.572032759    5.788643268    1.571791402
 1066 SOLV  HW1     5135    6.587004362    5.696958610    1.608825917
 1066 SOLV  HW2     5136    6.660251292    5.831388097    1.551991450
 1067 SOLV  OW      5137    0.449741358    3.213433436    3.309214601
 1067 SOLV  HW1     5138    0.455657907    3.240627911    3.405270948
 1067 SOLV  HW2     5139    0.476371870    3.290350041    3.251111298
 1068 SOLV  OW      5140    5.882928457    0.409240863    7.114898003
 1068 SOLV  HW1     5141    5.858817036    0.330370480    7.171465582
 1068 SOLV  HW2     5142    5.808473723    0.428359112    7.050923743
 1069 SOLV  OW      5143    2.423512496    1.915305770    4.998032684
 1069 SOLV  HW1     5144    2.409409928    2.003063140    5.043874984
 1069 SOLV  HW2     5145    2.380831370    1.917712016    4.907621514
 1070 SOLV  OW      5146    4.010167926    7.649644432    7.056902788
 1070 SOLV  HW1     5147    4.006170247    7.743202866    7.021796554
 1070 SOLV  HW2     5148    3.962300594    7.588383315    6.993995178
 1071 SOLV  OW      5149    2.452948925    3.898229632    6.949713586
 1071 SOLV  HW1     5150    2.444678664    3.810603712    6.997198032
 1071 SOLV  HW2     5151    2.373502333    3.955187730    6.970817208
 1072 SOLV  OW      5152    7.101047320    4.721944748    5.083063530
 1072 SOLV  HW1     5153    7.099700941    4.771734300    5.169784980
 1072 SOLV  HW2     5154    7.024559801    4.752114584    5.026134599
 1073 SOLV  OW      5155    1.732010803    3.792656954    3.258404258
 1073 SOLV  HW1     5156    1.698789664    3.706213621    3.296163546
 1073 SOLV  HW2     5157    1.654634120    3.853995796    3.242523326
 1074 SOLV  OW      5158    1.755320524    3.268526894    6.334464384
 1074 SOLV  HW1     5159    1.800824831    3.213103876    6.264754895
 1074 SOLV  HW2     5160    1.687931439    3.212585161    6.382743747
 1075 SOLV  OW      5161    2.320275893    4.260841655    3.560300264
 1075 SOLV  HW1     5162    2.398199586    4.244679039    3.620853583
 1075 SOLV  HW2     5163    2.287028408    4.173482209    3.524762548
 1076 SOLV  OW      5164    0.797416596    2.600244001    2.444970362
 1076 SOLV  HW1     5165    0.855867573    2.599270562    2.363827296
 1076 SOLV  HW2     5166    0.702360627    2.585269539    2.417735971
 1077 SOLV  OW      5167    5.959225007    1.610580282    2.454026230
 1077 SOLV  HW1     5168    5.990605627    1.656108866    2.537347574
 1077 SOLV  HW2     5169    6.035514642    1.561188071    2.412309346
 1078 SOLV  OW      5170    6.914986044    6.917758006    1.719301940
 1078 SOLV  HW1     5171    6.951724317    6.851979128    1.653538543
 1078 SOLV  HW2     5172    6.828306577    6.883629939    1.755679837
 1079 SOLV  OW      5173    2.773814835    1.627995438    6.057226446
 1079 SOLV  HW1     5174    2.870342314    1.604672801    6.045456284
 1079 SOLV  HW2     5175    2.755605158    1.646725476    6.153754113
 1080 SOLV  OW      5176    5.431769631    0.272658243    5.659568869
 1080 SOLV  HW1     5177    5.360229578    0.218672951    5.703946114
 1080 SOLV  HW2     5178    5.510174610    0.213927568    5.639443983
 1081 SOLV  OW      5179    5.601641107    1.196745440    4.031446647
 1081 SOLV  HW1     5180    5.582689630    1.292649258    4.052541089
 1081 SOLV  HW2     5181    5.671065547    1.161873501    4.094421335
 1082 SOLV  OW      5182    5.667336064    0.522090053    4.471027725
 1082 SOLV  HW1     5183    5.742019648    0.515706808    4.404820041
 1082 SOLV  HW2     5184    5.641688735    0.430277458    4.501267387
 1083 SOLV  OW      5185    6.101135787    2.252674696    2.592742112
 1083 SOLV  HW1     5186    6.150530893    2.338629954    2.605912699
 1083 SOLV  HW2     5187    6.158407282    2.176397540    2.622799459
 1084 SOLV  OW      5188    4.786724949    6.309325248    2.400773824
 1084 SOLV  HW1     5189    4.709134987    6.246465789    2.395289545
 1084 SOLV  HW2     5190    4.869553032    6.258105193    2.423523056
 1085 SOLV  OW      5191    2.118383878    6.364907852    4.446365033
 1085 SOLV  HW1     5192    2.033453573    6.338500488    4.492096063
 1085 SOLV  HW2     5193    2.102797188    6.370382530    4.347730019
 1086 SOLV  OW      5194    3.679036947    4.612385091    1.619228904
 1086 SOLV  HW1     5195    3.621880544    4.597594075    1.538508556
 1086 SOLV  HW2     5196    3.669439006    4.707071147    1.649951453
 1087 SOLV  OW      5197    6.937487813    4.633856022    3.517709358
 1087 SOLV  HW1     5198    6.920867982    4.600352502    3.610452739
 1087 SOLV  HW2     5199    6.892352508    4.573560668    3.451927356
 1088 SOLV  OW      5200    6.049681505    5.576436564    1.328373036
 1088 SOLV  HW1     5201    6.102583836    5.620230077    1.255675628
 1088 SOLV  HW2     5202    5.969053432    5.532316746    1.288953754
 1089 SOLV  OW      5203    0.867849901    1.688507898    1.948258254
 1089 SOLV  HW1     5204    0.960802034    1.722242400    1.963206284
 1089 SOLV  HW2     5205    0.832304153    1.649952735    2.033413513
 1090 SOLV  OW      5206    4.979390375    3.870870573    6.905436995
 1090 SOLV  HW1     5207    5.077828140    3.875717094    6.888509073
 1090 SOLV  HW2     5208    4.930064933    3.886815671    6.819922365
 1091 SOLV  OW      5209    5.145699437    0.541636150    1.741576310
 1091 SOLV  HW1     5210    5.128463378    0.443936180    1.728957004
 1091 SOLV  HW2     5211    5.063461219    0.593321620    1.717764780
 1092 SOLV  OW      5212    4.562010705    0.940081609    1.339155745
 1092 SOLV  HW1     5213    4.472500006    0.978137037    1.362419679
 1092 SOLV  HW2     5214    4.632630903    1.009183288    1.354623368
 1093 SOLV  OW      5215    0.570099388    4.003081182    0.627647428
 1093 SOLV  HW1     5216    0.483950186    4.046081708    0.600607905
 1093 SOLV  HW2     5217    0.557468207    3.954797950    0.714313369
 1094 SOLV  OW      5218    3.609317031    1.032498741    1.826701510
 1094 SOLV  HW1     5219    3.604668927    1.064123608    1.731938813
 1094 SOLV  HW2     5220    3.516947422    1.027438409    1.864700593
 1095 SOLV  OW      5221    4.820845278    1.797385578    1.483061197
 1095 SOLV  HW1     5222    4.727267547    1.772466604    1.458088170
 1095 SOLV  HW2     5223    4.860130833    1.855224823    1.411558818
 1096 SOLV  OW      5224    7.384435783    3.986759336    7.477110635
 1096 SOLV  HW1     5225    7.428909265    3.910969127    7.524853686
 1096 SOLV  HW2     5226    7.336050792    3.951787671    7.396878272
 1097 SOLV  OW      5227    5.313765264    0.479097775    1.435843660
 1097 SOLV  HW1     5228    5.230673553    0.527897948    1.409086564
 1097 SOLV  HW2     5229    5.348225065    0.426763915    1.357899597
 1098 SOLV  OW      5230    1.505026725    4.887160549    1.358679640
 1098 SOLV  HW1     5231    1.470838220    4.847101246    1.273662096
 1098 SOLV  HW2     5232    1.497975410    4.986797997    1.353755459
 1099 SOLV  OW      5233    2.688167796    4.140975620    4.487328992
 1099 SOLV  HW1     5234    2.727660785    4.229008334    4.513644054
 1099 SOLV  HW2     5235    2.734258789    4.067550798    4.537191597
 1100 SOLV  OW      5236    1.146478700    6.304351812    5.026220465
 1100 SOLV  HW1     5237    1.063778830    6.313417973    5.081718438
 1100 SOLV  HW2     5238    1.157705159    6.386002271    4.969576026
 1101 SOLV  OW      5239    4.926083929    5.865475029    6.538691511
 1101 SOLV  HW1     5240    4.836317949    5.835333161    6.570862407
 1101 SOLV  HW2     5241    4.997003394    5.829592873    6.599389467
 1102 SOLV  OW      5242    0.914674586    4.494811596    4.397972426
 1102 SOLV  HW1     5243    0.844330248    4.482164878    4.467924392
 1102 SOLV  HW2     5244    0.883088904    4.561705093    4.330673974
 1103 SOLV  OW      5245    5.326558674    0.735607289    1.664256367
 1103 SOLV  HW1     5246    5.270811129    0.657503650    1.692434842
 1103 SOLV  HW2     5247    5.410943255    0.702724210    1.621832826
 1104 SOLV  OW      5248    7.239677741    6.968828135    5.847140512
 1104 SOLV  HW1     5249    7.311013769    6.969706975    5.777056427
 1104 SOLV  HW2     5250    7.272401097    6.918880221    5.927363642
 1105 SOLV  OW      5251    6.746411531    6.089905842    3.715674358
 1105 SOLV  HW1     5252    6.686165454    6.114299216    3.639668307
 1105 SOLV  HW2     5253    6.841733119    6.100802014    3.687449929
 1106 SOLV  OW      5254    2.949187408    7.481384319    1.454313430
 1106 SOLV  HW1     5255    2.995366341    7.392681777    1.453464221
 1106 SOLV  HW2     5256    2.852958277    7.468619445    1.478363420
 1107 SOLV  OW      5257    7.177536186    2.563078340    1.265965692
 1107 SOLV  HW1     5258    7.147443427    2.469766194    1.285686384
 1107 SOLV  HW2     5259    7.102624330    2.613977961    1.223551280
 1108 SOLV  OW      5260    0.252961787    7.396319039    7.468515862
 1108 SOLV  HW1     5261    0.158953353    7.419480382    7.443464503
 1108 SOLV  HW2     5262    0.304800613    7.373677214    7.386043228
 1109 SOLV  OW      5263    3.489077814    0.592850348    6.391291992
 1109 SOLV  HW1     5264    3.541678655    0.513953719    6.423074632
 1109 SOLV  HW2     5265    3.548255117    0.673424139    6.388542160
 1110 SOLV  OW      5266    7.496641816    6.471493219    4.479262841
 1110 SOLV  HW1     5267    7.494119760    6.374799909    4.453884137
 1110 SOLV  HW2     5268    7.565835783    6.518513267    4.424478653
 1111 SOLV  OW      5269    3.327863828    5.618410974    5.487606851
 1111 SOLV  HW1     5270    3.325297802    5.675377685    5.569762713
 1111 SOLV  HW2     5271    3.242898841    5.630232155    5.436200560
 1112 SOLV  OW      5272    7.056547570    0.709286730    5.918427715
 1112 SOLV  HW1     5273    7.009782175    0.631261222    5.959977378
 1112 SOLV  HW2     5274    7.017768207    0.794261068    5.954161045
 1113 SOLV  OW      5275    4.477490465    4.882853091    5.403402864
 1113 SOLV  HW1     5276    4.562622703    4.840980328    5.371769126
 1113 SOLV  HW2     5277    4.498464730    4.965032729    5.456393664
 1114 SOLV  OW      5278    7.061437676    3.185067666    0.342961304
 1114 SOLV  HW1     5279    6.964614615    3.161292929    0.335116751
 1114 SOLV  HW2     5280    7.070218931    3.282317660    0.364566695
 1115 SOLV  OW      5281    1.265829678    4.382229279    1.599048641
 1115 SOLV  HW1     5282    1.202268551    4.455714756    1.575352190
 1115 SOLV  HW2     5283    1.215865935    4.295861970    1.605827660
 1116 SOLV  OW      5284    6.020355980    2.640809404    0.963553632
 1116 SOLV  HW1     5285    6.100278000    2.585150637    0.940868613
 1116 SOLV  HW2     5286    5.964378537    2.653637198    0.881688066
 1117 SOLV  OW      5287    7.147559170    3.028952554    6.679089086
 1117 SOLV  HW1     5288    7.124506970    2.957894541    6.612610566
 1117 SOLV  HW2     5289    7.064190954    3.076338259    6.707449849
 1118 SOLV  OW      5290    6.141610221    0.116935041    6.392425688
 1118 SOLV  HW1     5291    6.184800094    0.075588877    6.312257763
 1118 SOLV  HW2     5292    6.163437725    0.062824426    6.473649443
 1119 SOLV  OW      5293    5.304587528    1.894857324    0.645584271
 1119 SOLV  HW1     5294    5.355071813    1.826314631    0.593099823
 1119 SOLV  HW2     5295    5.208192922    1.868684956    0.650527195
 1120 SOLV  OW      5296    4.408805531    0.966912884    3.705564383
 1120 SOLV  HW1     5297    4.434997691    0.985590621    3.800256193
 1120 SOLV  HW2     5298    4.491053444    0.953571131    3.650259323
 1121 SOLV  OW      5299    0.273366547    2.587502245    7.214895612
 1121 SOLV  HW1     5300    0.300397424    2.510331965    7.157314520
 1121 SOLV  HW2     5301    0.186267038    2.624393959    7.182427722
 1122 SOLV  OW      5302    6.418728529    7.015091401    2.479936741
 1122 SOLV  HW1     5303    6.474640204    7.097198267    2.468360402
 1122 SOLV  HW2     5304    6.431251786    6.954869094    2.401081817
 1123 SOLV  OW      5305    5.574282037    7.643433889    5.456762337
 1123 SOLV  HW1     5306    5.634836132    7.589239150    5.515052579
 1123 SOLV  HW2     5307    5.568270441    7.601003130    5.366401397
 1124 SOLV  OW      5308    4.066228863    5.594621459    6.149173020
 1124 SOLV  HW1     5309    4.124360683    5.591834308    6.067843157
 1124 SOLV  HW2     5310    4.082596197    5.513026159    6.204633360
 1125 SOLV  OW      5311    6.361596717    0.059174789    6.229530471
 1125 SOLV  HW1     5312    6.440258078    0.094838471    6.279934137
 1125 SOLV  HW2     5313    6.358416897   -0.040341386    6.238826537
 1126 SOLV  OW      5314    5.700673709    2.420221942    1.214885386
 1126 SOLV  HW1     5315    5.732908714    2.506486734    1.175886234
 1126 SOLV  HW2     5316    5.617693517    2.436717104    1.268212901
 1127 SOLV  OW      5317    6.400370953    5.537375654    4.783528748
 1127 SOLV  HW1     5318    6.343945287    5.522961659    4.864830848
 1127 SOLV  HW2     5319    6.389690272    5.631630433    4.751848326
 1128 SOLV  OW      5320    4.144580228    7.712031904    3.498829028
 1128 SOLV  HW1     5321    4.227231557    7.691513783    3.446391219
 1128 SOLV  HW2     5322    4.068731416    7.656630273    3.464485490
 1129 SOLV  OW      5323    4.931260296    2.145002647    4.625908112
 1129 SOLV  HW1     5324    5.011606762    2.095486209    4.592830326
 1129 SOLV  HW2     5325    4.867208586    2.158824805    4.550357451
 1130 SOLV  OW      5326    4.576944834    5.408782405    2.917897021
 1130 SOLV  HW1     5327    4.571320947    5.508087273    2.907485658
 1130 SOLV  HW2     5328    4.656193930    5.385636238    2.974335317
 1131 SOLV  OW      5329    0.199086249    1.778375921    0.386332533
 1131 SOLV  HW1     5330    0.200183394    1.810524066    0.291647091
 1131 SOLV  HW2     5331    0.142634018    1.696097296    0.392918180
 1132 SOLV  OW      5332    4.389175225    6.219683161    2.821074056
 1132 SOLV  HW1     5333    4.385924587    6.315776160    2.848536331
 1132 SOLV  HW2     5334    4.305819340    6.196485449    2.770951333
 1133 SOLV  OW      5335    0.113868217    2.483634065    2.956585527
 1133 SOLV  HW1     5336    0.184581168    2.416500600    2.934344000
 1133 SOLV  HW2     5337    0.089904650    2.535260206    2.874351755
 1134 SOLV  OW      5338    0.073033309    4.729702535    2.709711286
 1134 SOLV  HW1     5339   -0.011353666    4.738492329    2.656765791
 1134 SOLV  HW2     5340    0.151333430    4.751586044    2.651472422
 1135 SOLV  OW      5341    7.532677960    1.522507618    3.587776028
 1135 SOLV  HW1     5342    7.503404717    1.457149984    3.657572111
 1135 SOLV  HW2     5343    7.565885482    1.472912242    3.507541642
 1136 SOLV  OW      5344    5.459422088    0.005731306    4.430466507
 1136 SOLV  HW1     5345    5.410304964    0.065574610    4.493772722
 1136 SOLV  HW2     5346    5.555783891    0.001243615    4.456840879
 1137 SOLV  OW      5347    2.519915154    1.015824922    6.222563561
 1137 SOLV  HW1     5348    2.512984767    0.977193967    6.130577200
 1137 SOLV  HW2     5349    2.614487246    1.009244716    6.254418036
 1138 SOLV  OW      5350    0.420464901    4.938833077    5.473984135
 1138 SOLV  HW1     5351    0.337423156    4.965288756    5.523035361
 1138 SOLV  HW2     5352    0.473733199    4.875661326    5.530319069
 1139 SOLV  OW      5353    7.362758345    5.914693114    4.648200273
 1139 SOLV  HW1     5354    7.450076668    5.906037572    4.696179455
 1139 SOLV  HW2     5355    7.362222087    5.853931243    4.568770431
 1140 SOLV  OW      5356    4.520948047    7.681781166    2.408113343
 1140 SOLV  HW1     5357    4.555900038    7.602331549    2.457773325
 1140 SOLV  HW2     5358    4.435126838    7.657628763    2.362799210
 1141 SOLV  OW      5359    1.924302843    5.897116122    2.517232378
 1141 SOLV  HW1     5360    1.864454232    5.864828367    2.443903106
 1141 SOLV  HW2     5361    1.997239887    5.830419906    2.532506627
 1142 SOLV  OW      5362    1.799027195    4.592338138    3.798254807
 1142 SOLV  HW1     5363    1.841811430    4.574023212    3.709736575
 1142 SOLV  HW2     5364    1.794232547    4.507577744    3.851114812
 1143 SOLV  OW      5365    6.205936744    0.146987181    4.586630717
 1143 SOLV  HW1     5366    6.152773415    0.063873665    4.602989339
 1143 SOLV  HW2     5367    6.151786577    0.210971606    4.532082510
 1144 SOLV  OW      5368    5.923284503    4.587579554    6.699455474
 1144 SOLV  HW1     5369    6.014547025    4.549502197    6.714388894
 1144 SOLV  HW2     5370    5.875368369    4.594548867    6.786960621
 1145 SOLV  OW      5371    3.526317884    2.814977151    1.239579113
 1145 SOLV  HW1     5372    3.517166803    2.834236231    1.337288518
 1145 SOLV  HW2     5373    3.610580828    2.763564472    1.223508560
 1146 SOLV  OW      5374    5.864107313    0.058246013    5.179999996
 1146 SOLV  HW1     5375    5.787483555    0.116562559    5.207009105
 1146 SOLV  HW2     5376    5.877140989   -0.013472623    5.248469356
 1147 SOLV  OW      5377    3.245664175    6.152725418    1.527730460
 1147 SOLV  HW1     5378    3.246514376    6.064763786    1.480152552
 1147 SOLV  HW2     5379    3.242206626    6.226839533    1.460673026
 1148 SOLV  OW      5380    7.414778908    5.427876443    1.274177969
 1148 SOLV  HW1     5381    7.399380081    5.508018848    1.331984571
 1148 SOLV  HW2     5382    7.329422755    5.376594911    1.264900461
 1149 SOLV  OW      5383    4.817826046    7.689628431    2.927695702
 1149 SOLV  HW1     5384    4.833684763    7.649518639    3.017916221
 1149 SOLV  HW2     5385    4.864863095    7.777667994    2.921650142
 1150 SOLV  OW      5386    5.032180354    1.914193657    6.193685993
 1150 SOLV  HW1     5387    4.947406926    1.876883098    6.231387257
 1150 SOLV  HW2     5388    5.069399777    1.850588208    6.126076549
 1151 SOLV  OW      5389    3.633954429    1.798741994    0.881477305
 1151 SOLV  HW1     5390    3.731622694    1.815473706    0.867959043
 1151 SOLV  HW2     5391    3.621681751    1.724391341    0.947227880
 1152 SOLV  OW      5392    4.356130341    1.668013597    6.631130748
 1152 SOLV  HW1     5393    4.321607256    1.574200442    6.628177224
 1152 SOLV  HW2     5394    4.393745466    1.686830490    6.721863441
 1153 SOLV  OW      5395    3.418216048    3.954700215    3.756677254
 1153 SOLV  HW1     5396    3.324148874    3.932460966    3.731014525
 1153 SOLV  HW2     5397    3.420621064    3.984042210    3.852254157
 1154 SOLV  OW      5398    7.421683526    7.237742337    2.550584729
 1154 SOLV  HW1     5399    7.346052563    7.292476697    2.586445308
 1154 SOLV  HW2     5400    7.482836685    7.296270799    2.497325921
 1155 SOLV  OW      5401    5.317185224    3.303874399    5.498824909
 1155 SOLV  HW1     5402    5.251550213    3.280299250    5.570505053
 1155 SOLV  HW2     5403    5.401196166    3.338444955    5.540643335
 1156 SOLV  OW      5404    3.274247197    5.472808988    1.922818064
 1156 SOLV  HW1     5405    3.353207909    5.412651808    1.910663637
 1156 SOLV  HW2     5406    3.210578791    5.431471360    1.987924982
 1157 SOLV  OW      5407    1.307304504    3.758348835    5.965787294
 1157 SOLV  HW1     5408    1.344474962    3.705867163    5.889201124
 1157 SOLV  HW2     5409    1.207392725    3.757203730    5.961586021
 1158 SOLV  OW      5410    5.167311231    3.560260886    4.434893728
 1158 SOLV  HW1     5411    5.184173599    3.462184151    4.444797207
 1158 SOLV  HW2     5412    5.249074225    3.611033950    4.462065745
 1159 SOLV  OW      5413    4.887758756    3.966676909    3.368142741
 1159 SOLV  HW1     5414    4.896910595    3.894204162    3.299837724
 1159 SOLV  HW2     5415    4.828050591    4.038603949    3.332602910
 1160 SOLV  OW      5416    6.303602738    1.279954775    2.854013708
 1160 SOLV  HW1     5417    6.219822453    1.230176318    2.876479205
 1160 SOLV  HW2     5418    6.357953151    1.292846324    2.936968351
 1161 SOLV  OW      5419    1.931748072    3.239215342    2.385093706
 1161 SOLV  HW1     5420    1.971820747    3.148395967    2.397251465
 1161 SOLV  HW2     5421    1.996263254    3.297796031    2.336024500
 1162 SOLV  OW      5422    6.922078151    0.906041109    5.271113447
 1162 SOLV  HW1     5423    6.871009985    0.969064398    5.212618060
 1162 SOLV  HW2     5424    6.859033527    0.840062560    5.312024532
 1163 SOLV  OW      5425    3.767285054    5.212244535    3.727884982
 1163 SOLV  HW1     5426    3.703962376    5.168314445    3.664151643
 1163 SOLV  HW2     5427    3.849236869    5.155766535    3.737666457
 1164 SOLV  OW      5428    5.764713467    6.477696078    1.759679844
 1164 SOLV  HW1     5429    5.706530493    6.416521392    1.813289218
 1164 SOLV  HW2     5430    5.747980792    6.462676699    1.662232551
 1165 SOLV  OW      5431    6.694429653    3.324239461    3.263784752
 1165 SOLV  HW1     5432    6.678428883    3.420979698    3.244118711
 1165 SOLV  HW2     5433    6.631373011    3.268406338    3.209859829
 1166 SOLV  OW      5434    0.129260916    4.445385502    3.544369130
 1166 SOLV  HW1     5435    0.059545602    4.490670675    3.488773898
 1166 SOLV  HW2     5436    0.215068936    4.496387294    3.538234683
 1167 SOLV  OW      5437    4.000717777    7.295819367    4.248746596
 1167 SOLV  HW1     5438    4.029404689    7.255872108    4.335825047
 1167 SOLV  HW2     5439    3.959812127    7.224833978    4.191394905
 1168 SOLV  OW      5440    1.720456065    3.887509968    2.174814838
 1168 SOLV  HW1     5441    1.735815709    3.971255157    2.227277970
 1168 SOLV  HW2     5442    1.659542159    3.907054747    2.097944258
 1169 SOLV  OW      5443    3.401161720    0.252185913    7.382540199
 1169 SOLV  HW1     5444    3.433858221    0.318492137    7.449891532
 1169 SOLV  HW2     5445    3.351761005    0.178846657    7.429257979
 1170 SOLV  OW      5446    4.843972158    2.458114890    3.162538313
 1170 SOLV  HW1     5447    4.890691993    2.543810205    3.184342153
 1170 SOLV  HW2     5448    4.795510966    2.425051472    3.243532456
 1171 SOLV  OW      5449    4.134838568    4.001003235    6.858184898
 1171 SOLV  HW1     5450    4.126603066    3.911390239    6.901815994
 1171 SOLV  HW2     5451    4.044227986    4.033031635    6.830511901
 1172 SOLV  OW      5452    2.390128470    3.666530693    7.097157200
 1172 SOLV  HW1     5453    2.346328763    3.579850525    7.073292497
 1172 SOLV  HW2     5454    2.364437996    3.692305347    7.190307560
 1173 SOLV  OW      5455    4.871018439    5.783961501    0.115964430
 1173 SOLV  HW1     5456    4.952452042    5.836047550    0.090326716
 1173 SOLV  HW2     5457    4.793796045    5.812876757    0.059376026
 1174 SOLV  OW      5458    3.137166151    1.358824658    6.308279413
 1174 SOLV  HW1     5459    3.079874084    1.326086538    6.383430837
 1174 SOLV  HW2     5460    3.082301687    1.365212773    6.224907019
 1175 SOLV  OW      5461    2.693242489    3.099802567    5.424632428
 1175 SOLV  HW1     5462    2.610305225    3.112835077    5.370288851
 1175 SOLV  HW2     5463    2.773018917    3.126644416    5.370624927
 1176 SOLV  OW      5464    0.810751114    2.803250938    0.316294434
 1176 SOLV  HW1     5465    0.884596206    2.776903183    0.378376729
 1176 SOLV  HW2     5466    0.796480476    2.902094698    0.321550160
 1177 SOLV  OW      5467    0.954628863    6.359425417    4.457597825
 1177 SOLV  HW1     5468    0.971668606    6.452093217    4.424074796
 1177 SOLV  HW2     5469    0.992788091    6.349710073    4.549526841
 1178 SOLV  OW      5470    1.432535206    4.021997243    0.896574245
 1178 SOLV  HW1     5471    1.353238093    3.976184582    0.856391996
 1178 SOLV  HW2     5472    1.435319079    4.117053610    0.865621575
 1179 SOLV  OW      5473    3.656786103    5.608128616    1.747804541
 1179 SOLV  HW1     5474    3.575114278    5.664548411    1.759967111
 1179 SOLV  HW2     5475    3.736419126    5.656521957    1.784109979
 1180 SOLV  OW      5476    2.334384413    0.988720783    3.351860114
 1180 SOLV  HW1     5477    2.292827424    0.955897115    3.267024572
 1180 SOLV  HW2     5478    2.293948968    1.076693319    3.376904396
 1181 SOLV  OW      5479    7.522092830    5.981386496    5.922125833
 1181 SOLV  HW1     5480    7.445105648    5.922570193    5.897325921
 1181 SOLV  HW2     5481    7.489766937    6.055571073    5.980888421
 1182 SOLV  OW      5482    4.643293097    2.999140817    5.642494263
 1182 SOLV  HW1     5483    4.681669609    2.906851052    5.639123501
 1182 SOLV  HW2     5484    4.543666888    2.993570134    5.649203491
 1183 SOLV  OW      5485    4.484167647    2.530025772    4.298870495
 1183 SOLV  HW1     5486    4.482121592    2.520814064    4.199306907
 1183 SOLV  HW2     5487    4.512138614    2.622920108    4.323161219
 1184 SOLV  OW      5488    6.808430799    1.253347184    1.943910629
 1184 SOLV  HW1     5489    6.898224565    1.256308606    1.987843880
 1184 SOLV  HW2     5490    6.778860495    1.346395428    1.922245559
 1185 SOLV  OW      5491    0.637030913    6.624351618    2.859366667
 1185 SOLV  HW1     5492    0.650177419    6.723026671    2.849761772
 1185 SOLV  HW2     5493    0.542002026    6.601217726    2.838482506
 1186 SOLV  OW      5494    7.528245919    7.173273668    4.816968581
 1186 SOLV  HW1     5495    7.488607123    7.222907237    4.894215153
 1186 SOLV  HW2     5496    7.627311617    7.166624944    4.828947064
 1187 SOLV  OW      5497    3.320433907    1.495345139    5.410678681
 1187 SOLV  HW1     5498    3.417599581    1.472679394    5.403963539
 1187 SOLV  HW2     5499    3.310204921    1.586966963    5.449419495
 1188 SOLV  OW      5500    4.804102114    7.347270855    2.276686667
 1188 SOLV  HW1     5501    4.759772991    7.409176629    2.341526791
 1188 SOLV  HW2     5502    4.734505647    7.302088819    2.220860646
 1189 SOLV  OW      5503    3.306364486    3.679881997    7.231401780
 1189 SOLV  HW1     5504    3.376033868    3.730698437    7.282036830
 1189 SOLV  HW2     5505    3.308214939    3.583900359    7.259403534
 1190 SOLV  OW      5506    3.205961263    1.092979511    0.262041651
 1190 SOLV  HW1     5507    3.267832753    1.148291013    0.317849209
 1190 SOLV  HW2     5508    3.225993827    0.996029118    0.276227385
 1191 SOLV  OW      5509    6.224465943    3.570317075    3.338456235
 1191 SOLV  HW1     5510    6.212566386    3.668948912    3.326981750
 1191 SOLV  HW2     5511    6.134912731    3.525804097    3.339065962
 1192 SOLV  OW      5512    0.684818444    4.155210420    2.399186281
 1192 SOLV  HW1     5513    0.759060186    4.088409290    2.393957256
 1192 SOLV  HW2     5514    0.608477755    4.116209920    2.450690077
 1193 SOLV  OW      5515    5.969489718    3.838350872    3.427340452
 1193 SOLV  HW1     5516    6.051819192    3.850378215    3.371855223
 1193 SOLV  HW2     5517    5.899524910    3.791466569    3.373412745
 1194 SOLV  OW      5518    5.678112270    4.875367680    3.816361495
 1194 SOLV  HW1     5519    5.620999429    4.834301533    3.745273247
 1194 SOLV  HW2     5520    5.688619823    4.810852113    3.892052549
 1195 SOLV  OW      5521    3.619304888    6.828686926    6.440941781
 1195 SOLV  HW1     5522    3.626868929    6.788072526    6.349865495
 1195 SOLV  HW2     5523    3.572266932    6.916697218    6.434369146
 1196 SOLV  OW      5524    5.101960950    5.298575336    4.070292158
 1196 SOLV  HW1     5525    5.134960846    5.232185165    4.137411044
 1196 SOLV  HW2     5526    5.079070763    5.384205056    4.116607009
 1197 SOLV  OW      5527    4.389979501    1.654935660    3.550482900
 1197 SOLV  HW1     5528    4.441908633    1.707750630    3.617669055
 1197 SOLV  HW2     5529    4.306207037    1.620413285    3.592795749
 1198 SOLV  OW      5530    2.721585582    0.341307543    4.687659627
 1198 SOLV  HW1     5531    2.796754123    0.275775462    4.680114813
 1198 SOLV  HW2     5532    2.637080144    0.292657247    4.709876904
 1199 SOLV  OW      5533    7.351623110    6.369368015    5.531384452
 1199 SOLV  HW1     5534    7.446226104    6.397919268    5.546766606
 1199 SOLV  HW2     5535    7.309949082    6.343761915    5.618614437
 1200 SOLV  OW      5536    3.982535694    3.345017590    5.270057873
 1200 SOLV  HW1     5537    4.027177291    3.383910453    5.350656607
 1200 SOLV  HW2     5538    4.021994607    3.385263921    5.187445504
 1201 SOLV  OW      5539    0.804346066    4.553913367    4.875717337
 1201 SOLV  HW1     5540    0.868151441    4.483456274    4.844628285
 1201 SOLV  HW2     5541    0.843096061    4.601424636    4.954729375
 1202 SOLV  OW      5542    4.921343374    3.607962056    3.803735207
 1202 SOLV  HW1     5543    4.872346346    3.529256965    3.766254029
 1202 SOLV  HW2     5544    4.941782249    3.672575058    3.730200116
 1203 SOLV  OW      5545    3.354510807    5.790515497    6.498108308
 1203 SOLV  HW1     5546    3.259141260    5.769030684    6.519200562
 1203 SOLV  HW2     5547    3.385004484    5.734553330    6.421035817
 1204 SOLV  OW      5548    1.621844896    1.815588615    6.998596630
 1204 SOLV  HW1     5549    1.660723807    1.907728824    6.999254825
 1204 SOLV  HW2     5550    1.604351506    1.787488244    6.904223656
 1205 SOLV  OW      5551    7.437379548    1.473133639    4.505940542
 1205 SOLV  HW1     5552    7.419438490    1.545241650    4.439003698
 1205 SOLV  HW2     5553    7.410746138    1.504820504    4.596981958
 1206 SOLV  OW      5554    4.894159641    2.820603956    5.942262052
 1206 SOLV  HW1     5555    4.797148794    2.798290780    5.932636716
 1206 SOLV  HW2     5556    4.948122620    2.736445910    5.939613249
 1207 SOLV  OW      5557    3.006924695    0.093460289    5.478639675
 1207 SOLV  HW1     5558    2.927173508    0.053378235    5.433533259
 1207 SOLV  HW2     5559    2.993491748    0.192054268    5.488645918
 1208 SOLV  OW      5560    4.519995269    5.773791166    2.569001346
 1208 SOLV  HW1     5561    4.590230924    5.734078231    2.509911167
 1208 SOLV  HW2     5562    4.500069277    5.710768361    2.644053195
 1209 SOLV  OW      5563    7.455260819    5.331085881    5.266919629
 1209 SOLV  HW1     5564    7.533906464    5.377962154    5.226684446
 1209 SOLV  HW2     5565    7.384611768    5.318717847    5.197226642
 1210 SOLV  OW      5566    0.228432947    1.822916603    0.737386571
 1210 SOLV  HW1     5567    0.156809276    1.855587156    0.675707652
 1210 SOLV  HW2     5568    0.240270229    1.888184716    0.812229535
 1211 SOLV  OW      5569    2.582773946    1.336588245    3.210217278
 1211 SOLV  HW1     5570    2.639635111    1.410053463    3.247226876
 1211 SOLV  HW2     5571    2.559851472    1.356945462    3.115032504
 1212 SOLV  OW      5572    1.118109696    5.532435678    5.477035687
 1212 SOLV  HW1     5573    1.056375283    5.512171785    5.553063214
 1212 SOLV  HW2     5574    1.098310815    5.470886691    5.400736234
 1213 SOLV  OW      5575    2.230096777    3.802497370    1.382372588
 1213 SOLV  HW1     5576    2.233031874    3.732953013    1.454170672
 1213 SOLV  HW2     5577    2.323334718    3.829633991    1.358451094
 1214 SOLV  OW      5578    0.165555766    6.448668692    2.305026454
 1214 SOLV  HW1     5579    0.152493893    6.403107171    2.216972106
 1214 SOLV  HW2     5580    0.259861214    6.435609337    2.335619476
 1215 SOLV  OW      5581    1.582945882    3.986839737    0.077624268
 1215 SOLV  HW1     5582    1.550932357    4.017118205   -0.012153000
 1215 SOLV  HW2     5583    1.504304573    3.964845018    0.135359440
 1216 SOLV  OW      5584    4.602148371    7.130274348    2.228636729
 1216 SOLV  HW1     5585    4.555238008    7.108809115    2.142959972
 1216 SOLV  HW2     5586    4.579377283    7.061209300    2.297291141
 1217 SOLV  OW      5587    0.616481749    2.904015628    7.615465862
 1217 SOLV  HW1     5588    0.573122570    2.814055703    7.610085755
 1217 SOLV  HW2     5589    0.714686013    2.892805289    7.630697666
 1218 SOLV  OW      5590    6.968402304    0.056106362    6.090581573
 1218 SOLV  HW1     5591    7.066842736    0.040879794    6.081679632
 1218 SOLV  HW2     5592    6.945738351    0.072231722    6.186643154
 1219 SOLV  OW      5593    5.777067364    7.168640939    7.610081738
 1219 SOLV  HW1     5594    5.797885081    7.128248936    7.699160950
 1219 SOLV  HW2     5595    5.678283087    7.181747789    7.601720068
 1220 SOLV  OW      5596    6.108767883    4.269832530    5.236957511
 1220 SOLV  HW1     5597    6.146366748    4.353867560    5.276026801
 1220 SOLV  HW2     5598    6.023461428    4.290619020    5.189075891
 1221 SOLV  OW      5599    2.072776901    3.700348417    2.079046974
 1221 SOLV  HW1     5600    2.006084557    3.691856177    2.005007044
 1221 SOLV  HW2     5601    2.041089814    3.648568759    2.158523779
 1222 SOLV  OW      5602    4.239580962    6.867546411    6.577497849
 1222 SOLV  HW1     5603    4.331664369    6.902147210    6.595527510
 1222 SOLV  HW2     5604    4.179839794    6.890149425    6.654450410
 1223 SOLV  OW      5605    3.179228627    2.013406581    6.471556626
 1223 SOLV  HW1     5606    3.151451582    1.989998701    6.378378838
 1223 SOLV  HW2     5607    3.102229585    2.055229010    6.519760443
 1224 SOLV  OW      5608    3.157500724    4.435687865    2.417592119
 1224 SOLV  HW1     5609    3.122064647    4.414945464    2.508781368
 1224 SOLV  HW2     5610    3.146014736    4.355874355    2.358436586
 1225 SOLV  OW      5611    0.506693343    7.020363424    2.903075366
 1225 SOLV  HW1     5612    0.571728943    7.024328293    2.978947937
 1225 SOLV  HW2     5613    0.477403552    7.113019253    2.879433159
 1226 SOLV  OW      5614    7.686262932    0.093088443    2.088236121
 1226 SOLV  HW1     5615    7.649910409    0.116479870    1.998061998
 1226 SOLV  HW2     5616    7.610821104    0.084125037    2.153260618
 1227 SOLV  OW      5617    2.560870550    1.788682809    6.026319832
 1227 SOLV  HW1     5618    2.498147759    1.778692321    5.949068604
 1227 SOLV  HW2     5619    2.624204035    1.711302867    6.028030830
 1228 SOLV  OW      5620    7.312510098    5.630887306    3.024345966
 1228 SOLV  HW1     5621    7.410860727    5.648996770    3.025238229
 1228 SOLV  HW2     5622    7.296835197    5.532427153    3.016505579
 1229 SOLV  OW      5623    5.603018124    3.145903359    6.148485111
 1229 SOLV  HW1     5624    5.537062069    3.072663733    6.131579614
 1229 SOLV  HW2     5625    5.598800824    3.172977622    6.244657852
 1230 SOLV  OW      5626    6.816507551    4.504221678    3.312634826
 1230 SOLV  HW1     5627    6.811673315    4.441145843    3.390092164
 1230 SOLV  HW2     5628    6.786766293    4.457242601    3.229508569
 1231 SOLV  OW      5629    3.416944777    4.357223870    3.838763829
 1231 SOLV  HW1     5630    3.493934291    4.293963050    3.847271550
 1231 SOLV  HW2     5631    3.438052254    4.442099444    3.887263589
 1232 SOLV  OW      5632    3.244305100    3.831779312    2.475510663
 1232 SOLV  HW1     5633    3.145283716    3.844461980    2.481498945
 1232 SOLV  HW2     5634    3.285469091    3.911426140    2.431195678
 1233 SOLV  OW      5635    5.129664624    5.873162546    1.709299452
 1233 SOLV  HW1     5636    5.200079291    5.943980205    1.714637442
 1233 SOLV  HW2     5637    5.151910819    5.799210341    1.772844326
 1234 SOLV  OW      5638    5.153752141    5.171756120    1.613955566
 1234 SOLV  HW1     5639    5.187678536    5.099786241    1.553369180
 1234 SOLV  HW2     5640    5.140736754    5.134544981    1.705864607
 1235 SOLV  OW      5641    7.672559886    6.098739139    3.520481895
 1235 SOLV  HW1     5642    7.709297467    6.030448493    3.583634602
 1235 SOLV  HW2     5643    7.696861478    6.073883378    3.426710055
 1236 SOLV  OW      5644    1.665968120    5.996293525    0.827992872
 1236 SOLV  HW1     5645    1.750300825    6.047089282    0.845581552
 1236 SOLV  HW2     5646    1.610559231    6.045856852    0.761098865
 1237 SOLV  OW      5647    3.466466550    6.531170071    4.246770751
 1237 SOLV  HW1     5648    3.439846001    6.474786005    4.324960933
 1237 SOLV  HW2     5649    3.390578101    6.536013779    4.181816286
 1238 SOLV  OW      5650    7.346415988    1.882606074    7.055182752
 1238 SOLV  HW1     5651    7.440097060    1.879929499    7.020301056
 1238 SOLV  HW2     5652    7.298120606    1.960402180    7.014991718
 1239 SOLV  OW      5653    6.815194310    4.991267663    2.553062310
 1239 SOLV  HW1     5654    6.866526824    5.003164315    2.468062231
 1239 SOLV  HW2     5655    6.869590402    4.937628605    2.617602330
 1240 SOLV  OW      5656    1.816205490    1.863203043    7.594188521
 1240 SOLV  HW1     5657    1.762455919    1.868341963    7.510007995
 1240 SOLV  HW2     5658    1.755367341    1.845283200    7.671515277
 1241 SOLV  OW      5659    4.587884024    7.496032215    6.767360328
 1241 SOLV  HW1     5660    4.514985528    7.435374936    6.735634272
 1241 SOLV  HW2     5661    4.672545930    7.474695158    6.718604927
 1242 SOLV  OW      5662    3.977305583    6.921530065    6.273848061
 1242 SOLV  HW1     5663    4.054460934    6.861015630    6.293470814
 1242 SOLV  HW2     5664    3.905876422    6.907757982    6.342478801
 1243 SOLV  OW      5665    2.224022784    4.576658308    5.164602063
 1243 SOLV  HW1     5666    2.296845669    4.645103394    5.160895460
 1243 SOLV  HW2     5667    2.152425461    4.607549772    5.227221061
 1244 SOLV  OW      5668    7.578008667    5.148469851    5.763351761
 1244 SOLV  HW1     5669    7.599472798    5.068765047    5.819813565
 1244 SOLV  HW2     5670    7.489809126    5.134603422    5.718296356
 1245 SOLV  OW      5671    7.050885107    3.239483102    3.633179878
 1245 SOLV  HW1     5672    7.000616834    3.170229907    3.581425806
 1245 SOLV  HW2     5673    7.073564723    3.316087986    3.573024482
 1246 SOLV  OW      5674    6.617849299    6.199325161    3.987217256
 1246 SOLV  HW1     5675    6.661900117    6.204964668    3.897610214
 1246 SOLV  HW2     5676    6.674876764    6.145202988    4.049025883
 1247 SOLV  OW      5677    6.315251530    6.511660288    6.642703117
 1247 SOLV  HW1     5678    6.371042209    6.539764223    6.564606802
 1247 SOLV  HW2     5679    6.260200248    6.432094017    6.617405879
 1248 SOLV  OW      5680    2.765631641    4.773056751    6.564937633
 1248 SOLV  HW1     5681    2.749767514    4.826335608    6.648073104
 1248 SOLV  HW2     5682    2.681620790    4.770044272    6.510763724
 1249 SOLV  OW      5683    3.686796637    1.037271977    5.793029837
 1249 SOLV  HW1     5684    3.645104717    1.127792051    5.784694610
 1249 SOLV  HW2     5685    3.624260031    0.968299425    5.756513808
 1250 SOLV  OW      5686    6.400226361    0.913378480    5.657269993
 1250 SOLV  HW1     5687    6.327661220    0.878303318    5.598061015
 1250 SOLV  HW2     5688    6.483497194    0.859803142    5.643221272
 1251 SOLV  OW      5689    2.293248417    1.109890465    5.875326637
 1251 SOLV  HW1     5690    2.204797577    1.081830449    5.838037049
 1251 SOLV  HW2     5691    2.291504280    1.207918028    5.895049558
 1252 SOLV  OW      5692    6.604350484    6.735666160    6.957061251
 1252 SOLV  HW1     5693    6.703779747    6.746008358    6.959946918
 1252 SOLV  HW2     5694    6.580551735    6.658925137    6.897513547
 1253 SOLV  OW      5695    6.679803856    1.940861003    2.260930525
 1253 SOLV  HW1     5696    6.737935138    2.021434042    2.272349747
 1253 SOLV  HW2     5697    6.587445912    1.961568666    2.293222834
 1254 SOLV  OW      5698    4.176594170    4.804926562    1.991732554
 1254 SOLV  HW1     5699    4.272237082    4.833861875    1.995628483
 1254 SOLV  HW2     5700    4.144308598    4.784092317    2.084066528
 1255 SOLV  OW      5701    6.678833301    2.458685785    6.511486910
 1255 SOLV  HW1     5702    6.766557520    2.500286343    6.535477139
 1255 SOLV  HW2     5703    6.604334582    2.515989747    6.545659364
 1256 SOLV  OW      5704    0.345971105    3.930275104    5.531043076
 1256 SOLV  HW1     5705    0.300916004    3.931618453    5.620319102
 1256 SOLV  HW2     5706    0.431070702    3.878133074    5.537460034
 1257 SOLV  OW      5707    1.240549265    5.053047547    2.416590940
 1257 SOLV  HW1     5708    1.183793322    5.077770504    2.338047322
 1257 SOLV  HW2     5709    1.280557918    5.135738217    2.456127438
 1258 SOLV  OW      5710    4.063122685    0.320063730    0.066366405
 1258 SOLV  HW1     5711    4.133994903    0.292272570    0.001511333
[truncated: 7,221,107 more chars]
